# Supplementary material for: RNF114 and RNF166 exemplify reader-writer E3 ligases that extend K11 polyubiquitin onto sites of MARUbylation
Source: EMBO J. 2025 Oct 2;44(21):5993–6018. doi: 10.1038/s44318-025-00577-z (PMC12583694; doi:10.1038/s44318-025-00577-z)
Supplement: Supplementary file 1 — Table EV1 [file 44318_2025_577_MOESM1_ESM.xlsx]

## Sheet: Sheet1
		Table EV1. List of primers used in this study.
			ID	Forward	Reverse
		qPCR primers	RNF114	GTGCTTAGAGGTGTACGAGAAG	CGGATCTTGGACAGGAAGAAA
			DTX2	CCCCTTACATTATTGACCTCCC	CAGTCCAGGAGCCATCGTC
			RNF166	GACCCTGGCAAAGATGAGAG	GGAGAACTTGTGTCGGTGAA
			HRPT	CCCCAAAATGGTTAAGGTTGC	TGAAGTACTCATTATAGTCAAGGGC
		RNF114 substitutions	V31A	CACGTGTCCCGCTTGCTTAGAG	CTCTAAGCAAGCGGGACACGTG
			Δ130-133	CATTAAGGATGCATCTAATGTTCCAAACCG	CGGTTTGGAACATTAGATGCATCCTTAATG
			D152R	GAAGAACTTTAGGCAGGAAGGAC	GTCCTTCCTGCCTAAAGTTCTTC
			W181D/G182E	CGATGCCCGATGAAGACCCCAAC	GTTGGGGTCTTCATCGGGCATCG
			R198E	ATCCAGCGCGAGCACCGGTTTTC	GAAAACCGGTGCTCGCGCTGGAT
			F206E	CTTATGACACTGAAGTGGATTATG	CATAATCCACTTCAGTGTCATAAG
			V220E	GATGAATCAGGAATTGCAGCGCTC	GAGCGCTGCAATTCCTGATTCATC
			ΔUIMext	GCCGGCACCGGTAATAATATGAC	GTCATATTATTACCGGTGCCGGC
