# Supplementary material for: RNF114 and RNF166 exemplify reader-writer E3 ligases that extend K11 polyubiquitin onto sites of MARUbylation
Source: EMBO J. 2025 Oct 2;44(21):5993–6018. doi: 10.1038/s44318-025-00577-z (PMC12583694; doi:10.1038/s44318-025-00577-z)
Supplement: Supplementary file 3 — Source data Fig. 1 [file 44318_2025_577_MOESM3_ESM.zip]

Archive with 20 entries (15 files):
- Figure 1/
- __MACOSX/._Figure 1
- Figure 1/1A/
- __MACOSX/Figure 1/._1A
- Figure 1/1C-D/
- __MACOSX/Figure 1/._1C-D
- Figure 1/1B/
- __MACOSX/Figure 1/._1B
- Figure 1/1C-D/BOUND_GFP.tif
- __MACOSX/Figure 1/1C-D/._BOUND_GFP.tif
- Figure 1/1C-D/BOUND_33204.tif
- __MACOSX/Figure 1/1C-D/._BOUND_33204.tif
- Figure 1/1C-D/SN_HA_long.tif
- __MACOSX/Figure 1/1C-D/._SN_HA_long.tif
- Figure 1/1C-D/replicate blots/
- __MACOSX/Figure 1/1C-D/._replicate blots
- Figure 1/1C-D/Bound_HA_short.tif
- __MACOSX/Figure 1/1C-D/._Bound_HA_short.tif
- Figure 1/1C-D/replicate blots/Quantification area-Fig 1E.pdf
- __MACOSX/Figure 1/1C-D/replicate blots/._Quantification area-Fig 1E.pdf
