# Supplementary material for: RNF114 and RNF166 exemplify reader-writer E3 ligases that extend K11 polyubiquitin onto sites of MARUbylation
Source: EMBO J. 2025 Oct 2;44(21):5993–6018. doi: 10.1038/s44318-025-00577-z (PMC12583694; doi:10.1038/s44318-025-00577-z)
Supplement: Supplementary file 4 — Source data Fig. 2 [file 44318_2025_577_MOESM4_ESM.zip]

Archive with 28 entries (22 files):
- Figure 2/
- __MACOSX/._Figure 2
- Figure 2/2A/
- __MACOSX/Figure 2/._2A
- Figure 2/2C/
- __MACOSX/Figure 2/._2C
- Figure 2/2D/
- __MACOSX/Figure 2/._2D
- Figure 2/2E/
- __MACOSX/Figure 2/._2E
- Figure 2/2B/
- __MACOSX/Figure 2/._2B
- Figure 2/2A/IEC chromatogram.xlsx
- __MACOSX/Figure 2/2A/._IEC chromatogram.xlsx
- Figure 2/2C/silver stain.tif
- __MACOSX/Figure 2/2C/._silver stain.tif
- Figure 2/2C/fluorescence scan.tif
- __MACOSX/Figure 2/2C/._fluorescence scan.tif
- Figure 2/2D/silver stain.tif
- __MACOSX/Figure 2/2D/._silver stain.tif
- Figure 2/2D/fluorescence scan.tif
- __MACOSX/Figure 2/2D/._fluorescence scan.tif
- Figure 2/2E/FP data.xlsx
- __MACOSX/Figure 2/2E/._FP data.xlsx
- Figure 2/2B/wtUb-control.raw
- __MACOSX/Figure 2/2B/._wtUb-control.raw
- Figure 2/2B/Ub-ADPr-pre-click.raw
- __MACOSX/Figure 2/2B/._Ub-ADPr-pre-click.raw
