# Supplementary material for: RNF114 and RNF166 exemplify reader-writer E3 ligases that extend K11 polyubiquitin onto sites of MARUbylation
Source: EMBO J. 2025 Oct 2;44(21):5993–6018. doi: 10.1038/s44318-025-00577-z (PMC12583694; doi:10.1038/s44318-025-00577-z)
Supplement: Supplementary file 4 — Source data Fig. 2 [file 44318_2025_577_MOESM4_ESM.zip › Figure 2/2A/IEC chromatogram.xlsx]

## Sheet: 16March-2025-Ub-KPU508-ResS-S1 
Chrom.1		Chrom.1		Chrom.1		Chrom.1		Chrom.1		Chrom.1		Chrom.1		Chrom.1		Chrom.1
UV 1_280		Cond		Conc B		Injection		Run Log		Fraction		UV 1_280_CUT_TEMP@100,BASEM		UV 2_254		UV 3_214
ml	mAU	ml	mS/cm	ml	%	ml	Injection	ml	Logbook	ml	Fraction	ml	mAU	ml	mAU	ml	mAU
-42.5918	0.068549	-42.5918	0.151216	-42.5918	0	0.002075		-42.5918	Method Settings	-0.0042	1.A.1	0	-0.001275	-42.5918	0	-42.5918	0
-42.5861	0.994444	-42.5804	0.151221	-42.5348	41.8688			-42.5913	Column CIP	36.6264	Waste(Frac)	0.005695	-0.001272	-42.5633	0.672339	-42.5633	-290.668
-42.5804	0.991972	-42.569	0.151223	-42.4778	100			-30.448	Equilibration	36.7355	1.A.2	0.011395	-0.001268	-42.5348	0.674495	-42.5348	-290.668
-42.5747	0.992525	-42.5576	0.152541	-42.4208	100			-0.06813	Sample Application	66.9115	Waste(Frac)	0.01709	-0.001265	-42.5063	0.768667	-42.5063	-290.438
-42.569	0.993207	-42.5462	0.153147	-42.3638	100			36.6372	Column Wash	67.1014	2.A.1	0.022785	-0.001262	-42.4778	0.815801	-42.4778	-290.335
-42.5633	0.993702	-42.5348	0.151653	-42.3069	100			66.9215	Elution	68.1007	2.A.2	0.028484	-0.001258	-42.4494	0.82915	-42.4494	-290.33
-42.5576	0.993604	-42.5234	0.163049	-42.2499	100			189.769	Column Wash	69.1099	2.A.3	0.03418	-0.001255	-42.4209	0.840539	-42.4209	-290.311
-42.5519	0.993129	-42.512	0.184817	-42.1929	100			220.166	Column CIP	70.1092	2.A.4	0.039875	-0.001505	-42.3924	0.836028	-42.3924	-290.303
-42.5462	0.992414	-42.5006	0.205865	-42.1359	100					71.1084	2.A.5	0.045574	-0.001763	-42.3639	0.829336	-42.3639	-290.314
-42.5405	0.991395	-42.4892	0.206043	-42.0789	100					72.1077	2.A.6	0.05127	-0.001259	-42.3354	0.821761	-42.3354	-290.332
-42.5348	0.99041	-42.4778	0.206816	-42.0219	100					73.107	2.A.7	0.056965	-0.001241	-42.3069	0.807366	-42.3069	-290.358
-42.5291	0.989448	-42.4664	0.205214	-41.965	100					74.1063	2.A.8	0.062664	-0.001238	-42.2785	0.792186	-42.2785	-290.385
-42.5234	0.988594	-42.455	0.201522	-41.908	100					75.1055	2.A.9	0.068359	-0.001235	-42.25	0.775104	-42.25	-290.411
-42.5177	0.998503	-42.4437	0.198381	-41.851	100					76.1049	2.A.10	0.074055	-0.001232	-42.2215	0.754068	-42.2215	-290.446
-42.512	1.01048	-42.4323	0.196011	-41.794	100					77.1042	2.A.11	0.079754	-0.001228	-42.193	0.728228	-42.193	-290.49
-42.5063	1.02245	-42.4209	0.193686	-41.737	100					78.1034	2.A.12	0.085449	-0.001225	-42.1645	0.715206	-42.1645	-290.528
-42.5006	1.03367	-42.4095	0.190834	-41.6801	100					79.1127	2.B.1	0.091145	-0.001222	-42.136	0.707784	-42.136	-290.564
-42.4949	1.03646	-42.3981	0.187749	-41.6231	100					80.1121	2.B.2	0.096844	-0.001219	-42.1076	0.704987	-42.1076	-290.571
-42.4892	1.0357	-42.3867	0.184391	-41.5661	100					81.1114	2.B.3	0.102539	-0.001215	-42.0791	0.703532	-42.0791	-290.574
-42.4835	1.03524	-42.3753	0.181116	-41.5091	100					82.1108	2.B.4	0.108238	-0.001212	-42.0506	0.706673	-42.0506	-290.565
-42.4778	1.035	-42.3639	0.177874	-41.4521	100					83.1101	2.B.5	0.113934	-0.001209	-42.0221	0.708474	-42.0221	-290.557
-42.4721	1.0348	-42.3525	0.175023	-41.3951	100					84.1095	2.B.6	0.119629	-0.001206	-41.9936	0.708531	-41.9936	-290.551
-42.4664	1.03472	-42.3411	0.17233	-41.3382	100					85.1088	2.B.7	0.125328	-0.001275	-41.9651	0.708505	-41.9651	-290.547
-42.4607	1.03511	-42.3297	0.170057	-41.2812	100					86.1082	2.B.8	0.131023	-0.001742	-41.9367	0.708439	-41.9367	-290.545
-42.455	1.03591	-42.3183	0.168024	-41.2242	100					87.1075	2.B.9	0.136719	-0.002113	-41.9082	0.705644	-41.9082	-290.54
-42.4493	1.03669	-42.3069	0.166207	-41.1672	100					88.1069	2.B.10	0.142418	-0.002477	-41.8797	0.702253	-41.8797	-290.535
-42.4437	1.0376	-42.2955	0.164595	-41.1102	100					89.1162	2.B.11	0.148113	-0.00251	-41.8512	0.697079	-41.8512	-290.532
-42.438	1.03847	-42.2841	0.163049	-41.0533	100					90.1156	2.B.12	0.153809	-0.001186	-41.8227	0.692667	-41.8227	-290.532
-42.4323	1.03931	-42.2728	0.161707	-40.9963	100					91.115	2.C.1	0.159508	-0.001183	-41.7942	0.689311	-41.7942	-290.534
-42.4266	1.04013	-42.2614	0.160434	-40.9393	100					92.1144	2.C.2	0.165203	-0.001179	-41.7658	0.68694	-41.7658	-290.533
-42.4209	1.04092	-42.25	0.159357	-40.8823	100					93.1138	2.C.3	0.170898	-0.001176	-41.7373	0.685066	-41.7373	-290.531
-42.4152	1.04166	-42.2386	0.158392	-40.8253	100					94.1131	2.C.4	0.176598	-0.001173	-41.7088	0.683029	-41.7088	-290.531
-42.4095	1.04208	-42.2272	0.157536	-40.7683	100					95.1125	2.C.5	0.182293	-0.001169	-41.6803	0.681251	-41.6803	-290.532
-42.4038	1.04207	-42.2158	0.156811	-40.7114	100					96.112	2.C.6	0.187988	-0.001166	-41.6518	0.680976	-41.6518	-290.535
-42.3981	1.042	-42.2044	0.15613	-40.6544	100					97.1114	2.C.7	0.193687	-0.001163	-41.6234	0.682637	-41.6234	-290.539
-42.3924	1.04184	-42.193	0.155509	-40.5974	100					98.1108	2.C.8	0.199383	-0.001159	-41.5949	0.687196	-41.5949	-290.546
-42.3867	1.04142	-42.1816	0.154903	-40.5404	100					99.1201	2.C.9	0.205078	-0.001156	-41.5664	0.691652	-41.5664	-290.55
-42.381	1.04074	-42.1702	0.154348	-40.4834	100					100.12	2.C.10	0.210777	-0.001153	-41.5379	0.696052	-41.5379	-290.553
-42.3753	1.03985	-42.1588	0.153838	-40.4265	100					101.119	2.C.11	0.216473	-0.001149	-41.5094	0.699977	-41.5094	-290.556
-42.3696	1.03897	-42.1474	0.153375	-40.3695	100					102.118	2.C.12	0.222168	-0.001146	-41.4809	0.703608	-41.4809	-290.559
-42.3639	1.03809	-42.136	0.152932	-40.3125	100					103.118	2.D.1	0.227867	-0.001143	-41.4525	0.705785	-41.4525	-290.566
-42.3582	1.0372	-42.1246	0.152497	-40.2555	100					104.117	2.D.2	0.233562	-0.001139	-41.424	0.704922	-41.424	-290.571
-42.3525	1.03631	-42.1132	0.152132	-40.1985	100					105.117	2.D.3	0.239258	-0.001136	-41.3955	0.699184	-41.3955	-290.574
-42.3468	1.03542	-42.1019	0.151774	-40.1415	100					106.116	2.D.4	0.244957	-0.001132	-41.367	0.694472	-41.367	-290.572
-42.3411	1.03458	-42.0905	0.151436	-40.0846	100					107.116	2.D.5	0.250652	-0.001129	-41.3385	0.690361	-41.3385	-290.569
-42.3354	1.03378	-42.0791	0.151119	-40.0276	100					108.115	2.D.6	0.256348	-0.001125	-41.31	0.687471	-41.31	-290.566
-42.3297	1.03301	-42.0677	0.150825	-39.9706	100					109.124	2.D.7	0.262047	-0.001122	-41.2816	0.684642	-41.2816	-290.564
-42.324	1.03226	-42.0563	0.150571	-39.9136	100					110.124	2.D.8	0.267742	-0.001119	-41.2531	0.680996	-41.2531	-290.566
-42.3183	1.0315	-42.0449	0.150332	-39.8566	100					111.123	2.D.9	0.273438	-0.001115	-41.2246	0.677893	-41.2246	-290.565
-42.3126	1.03093	-42.0335	0.150106	-39.7997	100					112.123	2.D.10	0.279137	-0.001112	-41.1961	0.675726	-41.1961	-290.562
-42.3069	1.03079	-42.0221	0.149878	-39.7427	100					113.122	2.D.11	0.284832	-0.001108	-41.1676	0.678136	-41.1676	-290.564
-42.3012	1.03073	-42.0107	0.149642	-39.6857	100					114.122	2.D.12	0.290527	-0.001105	-41.1391	0.683435	-41.1391	-290.569
-42.2955	1.03074	-41.9993	0.149435	-39.6287	100					115.121	2.E.1	0.296227	-0.001101	-41.1107	0.687545	-41.1107	-290.576
-42.2898	1.03075	-41.9879	0.149261	-39.5717	100					116.121	2.E.2	0.301922	-0.001098	-41.0822	0.691295	-41.0822	-290.584
-42.2841	1.03075	-41.9765	0.149098	-39.5147	100					117.12	2.E.3	0.307617	-0.001095	-41.0537	0.693634	-41.0537	-290.595
-42.2784	1.03076	-41.9651	0.148938	-39.4578	100					118.12	2.E.4	0.313316	-0.001091	-41.0252	0.696584	-41.0252	-290.605
-42.2728	1.03077	-41.9537	0.148794	-39.4008	100					119.119	2.E.5	0.319012	-0.001088	-40.9967	0.700657	-40.9967	-290.613
-42.2671	1.03078	-41.9423	0.148662	-39.3438	100					120.129	2.E.6	0.324711	-0.001084	-40.9683	0.704828	-40.9683	-290.618
-42.2614	1.0309	-41.931	0.148579	-39.2868	100					121.128	2.E.7	0.330406	-0.001081	-40.9398	0.709066	-40.9398	-290.622
-42.2557	1.03112	-41.9196	0.148505	-39.2298	100					122.128	2.E.8	0.336102	-0.001077	-40.9113	0.714628	-40.9113	-290.617
-42.25	1.03136	-41.9082	0.148444	-39.1728	100					123.127	2.E.9	0.341801	-0.001074	-40.8828	0.720604	-40.8828	-290.609
-42.2443	1.0316	-41.8968	0.148377	-39.1159	100					124.127	2.E.10	0.347496	-0.001071	-40.8543	0.728316	-40.8543	-290.59
-42.2386	1.03161	-41.8854	0.148308	-39.0589	100					125.126	2.E.11	0.353191	-0.001067	-40.8258	0.743996	-40.8258	-290.56
-42.2329	1.03154	-41.874	0.148252	-39.0019	100					126.126	2.E.12	0.358891	-0.001064	-40.7974	0.775458	-40.7974	-290.508
-42.2272	1.0312	-41.8626	0.148196	-38.9449	100					127.125	2.F.1	0.364586	-0.001061	-40.7689	0.814445	-40.7689	-290.434
-42.2215	1.03087	-41.8512	0.148137	-38.8879	100					128.125	2.F.2	0.370281	-0.001058	-40.7404	0.858858	-40.7404	-290.346
-42.2158	1.03053	-41.8398	0.148064	-38.831	100					129.134	2.F.3	0.37598	-0.001054	-40.7119	0.91624	-40.7119	-290.227
-42.2101	1.0302	-41.8284	0.147973	-38.774	100					130.134	2.F.4	0.381676	-0.001051	-40.6834	0.976433	-40.6834	-290.102
-42.2044	1.02987	-41.817	0.147898	-38.717	100					131.133	2.F.5	0.387371	-0.001048	-40.6549	1.03802	-40.6549	-289.982
-42.1987	1.02954	-41.8056	0.147832	-38.66	100					132.133	2.F.6	0.39307	-0.001044	-40.6265	1.09543	-40.6265	-289.866
-42.193	1.02919	-41.7942	0.147811	-38.603	100					133.132	2.F.7	0.398766	-0.001041	-40.598	1.14393	-40.598	-289.763
-42.1873	1.02879	-41.7828	0.147793	-38.546	100					134.132	2.F.8	0.404461	-0.001038	-40.5695	1.17255	-40.5695	-289.704
-42.1816	1.02826	-41.7715	0.147773	-38.4891	100					135.131	2.F.9	0.41016	-0.001034	-40.541	1.18577	-40.541	-289.68
-42.1759	1.02759	-41.7601	0.147747	-38.4321	100					136.131	2.F.10	0.415855	-0.001031	-40.5125	1.17175	-40.5125	-289.698
-42.1702	1.02693	-41.7487	0.147714	-38.3751	100					137.131	2.F.11	0.421551	-0.001027	-40.484	1.1502	-40.484	-289.728
-42.1645	1.02626	-41.7373	0.147667	-38.3181	100					138.13	2.F.12	0.42725	-0.001024	-40.4556	1.10864	-40.4556	-289.811
-42.1588	1.02622	-41.7259	0.147613	-38.2611	100					139.14	2.G.1	0.432945	-0.00102	-40.4271	1.06446	-40.4271	-289.897
-42.1531	1.02621	-41.7145	0.147562	-38.2042	100					140.139	2.G.2	0.438641	-0.001017	-40.3986	1.01422	-40.3986	-289.994
-42.1474	1.02624	-41.7031	0.14751	-38.1472	100					141.139	2.G.3	0.44434	-0.001013	-40.3701	0.970707	-40.3701	-290.086
-42.1417	1.02628	-41.6917	0.147449	-38.0902	100					142.138	2.G.4	0.450035	-0.00101	-40.3416	0.932725	-40.3416	-290.172
-42.136	1.02632	-41.6803	0.147403	-38.0332	100					143.138	2.G.5	0.45573	-0.001006	-40.3132	0.907443	-40.3132	-290.215
-42.1303	1.02636	-41.6689	0.147381	-37.9762	100					144.137	2.G.6	0.46143	-0.001003	-40.2847	0.886545	-40.2847	-290.245
-42.1246	1.0264	-41.6575	0.147334	-37.9192	100					145.137	2.G.7	0.467125	-0.001001	-40.2562	0.891641	-40.2562	-290.238
-42.1189	1.02644	-41.6461	0.147273	-37.8623	100					146.136	2.G.8	0.47282	-0.000998	-40.2277	0.901298	-40.2277	-290.227
-42.1132	1.02653	-41.6347	0.147174	-37.8053	100					147.136	2.G.9	0.478519	-0.000995	-40.1992	0.922339	-40.1992	-290.202
-42.1076	1.02683	-41.6233	0.147072	-37.7483	100					148.136	2.G.10	0.484215	-0.000992	-40.1707	0.944177	-40.1707	-290.167
-42.1019	1.02714	-41.6119	0.146978	-37.6913	100					149.145	2.G.11	0.48991	-0.00099	-40.1423	0.966718	-40.1423	-290.123
-42.0962	1.02746	-41.6005	0.146905	-37.6343	100					150.145	2.G.12	0.495609	-0.000987	-40.1138	0.982058	-40.1138	-290.092
-42.0905	1.02772	-41.5892	0.14687	-37.5774	100					151.144	2.H.1	0.501305	-0.000984	-40.0853	0.995072	-40.0853	-290.065
-42.0848	1.02797	-41.5778	0.146828	-37.5204	100					152.144	2.H.2	0.507	-0.000981	-40.0568	0.997636	-40.0568	-290.052
-42.0791	1.02816	-41.5664	0.146783	-37.4634	100					153.143	2.H.3	0.512699	-0.000979	-40.0283	0.997431	-40.0283	-290.047
-42.0734	1.02835	-41.555	0.146711	-37.4064	100					154.143	2.H.4	0.518394	-0.000975	-39.9998	0.989699	-39.9998	-290.063
-42.0677	1.02853	-41.5436	0.146639	-37.3494	100					155.143	2.H.5	0.52409	-0.000971	-39.9714	0.974292	-39.9714	-290.091
-42.062	1.02872	-41.5322	0.146603	-37.2924	100					156.142	2.H.6	0.529789	-0.000967	-39.9429	0.951678	-39.9429	-290.13
-42.0563	1.02891	-41.5208	0.146546	-37.2355	100					157.142	2.H.7	0.535484	-0.000963	-39.9144	0.92793	-39.9144	-290.176
-42.0506	1.0291	-41.5094	0.146452	-37.1785	100					158.141	2.H.8	0.541183	-0.000959	-39.8859	0.903861	-39.8859	-290.224
-42.0449	1.02929	-41.498	0.146342	-37.1215	100					159.151	2.H.9	0.546879	-0.000955	-39.8574	0.884711	-39.8574	-290.269
-42.0392	1.02949	-41.4866	0.146222	-37.0645	100					160.15	2.H.10	0.552574	-0.000952	-39.8289	0.86648	-39.8289	-290.313
-42.0335	1.02971	-41.4752	0.146153	-37.0075	100					161.15	2.H.11	0.558273	-0.000948	-39.8005	0.850982	-39.8005	-290.352
-42.0278	1.02999	-41.4638	0.146091	-36.9506	100					162.15	2.H.12	0.563969	-0.000944	-39.772	0.838197	-39.772	-290.389
-42.0221	1.03027	-41.4524	0.146016	-36.8936	100					163.149	3.A.1	0.569664	-0.00094	-39.7435	0.828138	-39.7435	-290.423
-42.0164	1.03055	-41.441	0.145959	-36.8366	100					164.149	3.A.2	0.575363	-0.000937	-39.715	0.8204	-39.715	-290.445
-42.0107	1.03069	-41.4296	0.145936	-36.7796	100					165.148	3.A.3	0.581059	-0.000934	-39.6865	0.813464	-39.6865	-290.462
-42.005	1.03075	-41.4183	0.145887	-36.7226	100					166.148	3.A.4	0.586754	-0.000931	-39.6581	0.809148	-39.6581	-290.474
-41.9993	1.0308	-41.4069	0.145819	-36.6656	100					167.148	3.A.5	0.592453	-0.000928	-39.6296	0.805212	-39.6296	-290.483
-41.9936	1.03084	-41.3955	0.14576	-36.6087	100					168.147	3.A.6	0.598148	-0.000925	-39.6011	0.802413	-39.6011	-290.486
-41.9879	1.03088	-41.3841	0.145704	-36.5517	100					169.157	3.A.7	0.603844	-0.000922	-39.5726	0.800419	-39.5726	-290.489
-41.9822	1.03093	-41.3727	0.145652	-36.4947	100					170.156	3.A.8	0.609543	-0.000919	-39.5441	0.799288	-39.5441	-290.492
-41.9765	1.03097	-41.3613	0.145583	-36.4377	100					171.156	3.A.9	0.615238	-0.000916	-39.5156	0.796107	-39.5156	-290.492
-41.9708	1.03101	-41.3499	0.145477	-36.3807	100					172.156	3.A.10	0.620934	-0.000913	-39.4872	0.792166	-39.4872	-290.491
-41.9651	1.03106	-41.3385	0.145368	-36.3237	100					173.155	3.A.11	0.626633	-0.00091	-39.4587	0.788721	-39.4587	-290.489
-41.9594	1.03103	-41.3271	0.145255	-36.2668	100					174.155	3.A.12	0.632328	-0.000907	-39.4302	0.785906	-39.4302	-290.486
-41.9537	1.03098	-41.3157	0.145185	-36.2098	100					175.154	3.B.1	0.638023	-0.000904	-39.4017	0.785274	-39.4017	-290.482
-41.948	1.03086	-41.3043	0.145125	-36.1528	100					176.154	3.B.2	0.643723	-0.000901	-39.3732	0.785503	-39.3732	-290.48
-41.9423	1.03077	-41.2929	0.145072	-36.0958	100					177.154	3.B.3	0.649418	-0.000898	-39.3447	0.786725	-39.3447	-290.481
-41.9367	1.03072	-41.2815	0.145014	-36.0388	100					178.153	3.B.4	0.655113	-0.000894	-39.3163	0.787965	-39.3163	-290.483
-41.931	1.03083	-41.2701	0.144944	-35.9819	100					179.163	3.B.5	0.660812	-0.000891	-39.2878	0.789213	-39.2878	-290.485
-41.9253	1.03104	-41.2588	0.144889	-35.9249	100					180.162	3.B.6	0.666508	-0.000888	-39.2593	0.792519	-39.2593	-290.489
-41.9196	1.03125	-41.2474	0.144847	-35.8679	100					181.162	3.B.7	0.672203	-0.000885	-39.2308	0.796602	-39.2308	-290.493
-41.9139	1.03146	-41.236	0.144793	-35.8109	100					182.162	3.B.8	0.677902	-0.000882	-39.2023	0.803359	-39.2023	-290.493
-41.9082	1.03167	-41.2246	0.144737	-35.7539	100					183.161	3.B.9	0.683598	-0.000879	-39.1738	0.810054	-39.1738	-290.493
-41.9025	1.03189	-41.2132	0.14468	-35.6969	100					184.161	3.B.10	0.689293	-0.000876	-39.1454	0.816673	-39.1454	-290.492
-41.8968	1.0321	-41.2018	0.14462	-35.64	100					185.16	3.B.11	0.694992	-0.000873	-39.1169	0.82308	-39.1169	-290.483
-41.8911	1.03231	-41.1904	0.144553	-35.583	100					186.16	3.B.12	0.700687	-0.000869	-39.0884	0.829393	-39.0884	-290.47
-41.8854	1.03252	-41.179	0.144487	-35.526	100					187.16	3.C.1	0.706383	-0.000866	-39.0599	0.839786	-39.0599	-290.463
-41.8797	1.03266	-41.1676	0.144422	-35.469	100					188.159	3.C.2	0.712082	-0.000863	-39.0314	0.849575	-39.0314	-290.457
-41.874	1.03278	-41.1562	0.144392	-35.412	100					189.169	3.C.3	0.717777	-0.00086	-39.0029	0.855606	-39.0029	-290.456
-41.8683	1.03289	-41.1448	0.14437	-35.3551	100					189.759	Waste(Frac)	0.723473	-0.000857	-38.9745	0.859106	-38.9745	-290.46
-41.8626	1.0329	-41.1334	0.144338	-35.2981	100					189.968	1.A.3	0.729172	-0.000853	-38.946	0.85926	-38.946	-290.474
-41.8569	1.03275	-41.122	0.144304	-35.2411	100					220.156	Waste(Frac)	0.734867	-0.00085	-38.9175	0.856466	-38.9175	-290.494
-41.8512	1.03258	-41.1106	0.144266	-35.1841	100					220.982	Waste	0.740562	-0.000847	-38.889	0.852267	-38.889	-290.517
-41.8455	1.0324	-41.0992	0.144234	-35.1271	100							0.746262	-0.000843	-38.8605	0.844876	-38.8605	-290.549
-41.8398	1.03222	-41.0879	0.144207	-35.0701	100							0.751957	-0.000838	-38.8321	0.836213	-38.8321	-290.582
-41.8341	1.03205	-41.0765	0.144159	-35.0132	100							0.757656	-0.000834	-38.8036	0.822675	-38.8036	-290.616
-41.8284	1.03187	-41.0651	0.144105	-34.9562	100							0.763351	-0.000829	-38.7751	0.809038	-38.7751	-290.65
-41.8227	1.03169	-41.0537	0.144079	-34.8992	100							0.769047	-0.000825	-38.7466	0.795264	-38.7466	-290.685
-41.817	1.03151	-41.0423	0.144042	-34.8422	100							0.774746	-0.00082	-38.7181	0.782192	-38.7181	-290.716
-41.8113	1.03133	-41.0309	0.143971	-34.7852	100							0.780441	-0.000816	-38.6896	0.769479	-38.6896	-290.744
-41.8056	1.03115	-41.0195	0.143919	-34.7283	100							0.786137	-0.000812	-38.6612	0.759284	-38.6612	-290.772
-41.7999	1.03094	-41.0081	0.143886	-34.6713	100							0.791836	-0.000807	-38.6327	0.749127	-38.6327	-290.8
-41.7942	1.03072	-40.9967	0.143846	-34.6143	100							0.797531	-0.000803	-38.6042	0.737772	-38.6042	-290.824
-41.7885	1.03049	-40.9853	0.143803	-34.5573	100							0.803226	-0.000799	-38.5757	0.727869	-38.5757	-290.846
-41.7828	1.03023	-40.9739	0.143767	-34.5003	100							0.808926	-0.000796	-38.5472	0.720142	-38.5472	-290.865
-41.7771	1.02992	-40.9625	0.143732	-34.4433	100							0.814621	-0.000793	-38.5187	0.715338	-38.5187	-290.88
-41.7715	1.02961	-40.9511	0.143704	-34.3864	100							0.820316	-0.000789	-38.4903	0.71214	-38.4903	-290.894
-41.7658	1.02931	-40.9397	0.143679	-34.3294	100							0.826015	-0.000786	-38.4618	0.710032	-38.4618	-290.909
-41.7601	1.029	-40.9283	0.143655	-34.2724	100							0.831711	-0.000782	-38.4333	0.70858	-38.4333	-290.923
-41.7544	1.02869	-40.9169	0.143627	-34.2154	100							0.837406	-0.000779	-38.4048	0.710434	-38.4048	-290.934
-41.7487	1.02838	-40.9056	0.143596	-34.1584	100							0.843105	-0.000776	-38.3763	0.714545	-38.3763	-290.943
-41.743	1.02808	-40.8942	0.143576	-34.1015	100							0.848801	-0.000772	-38.3478	0.722291	-38.3478	-290.948
-41.7373	1.02777	-40.8828	0.143554	-34.0445	100							0.854496	-0.000769	-38.3194	0.730443	-38.3194	-290.948
-41.7316	1.02736	-40.8714	0.143528	-33.9875	100							0.860195	-0.000767	-38.2909	0.738837	-38.2909	-290.945
-41.7259	1.02686	-40.86	0.143498	-33.9305	100							0.865891	-0.000764	-38.2624	0.746351	-38.2624	-290.936
-41.7202	1.02579	-40.8486	0.143466	-33.8735	100							0.871586	-0.000762	-38.2339	0.75387	-38.2339	-290.923
-41.7145	1.02457	-40.8372	0.143426	-33.8165	100							0.877285	-0.00076	-38.2054	0.762352	-38.2054	-290.892
-41.7088	1.02342	-40.8258	0.143383	-33.7596	100							0.88298	-0.000757	-38.1769	0.775007	-38.1769	-290.856
-41.7031	1.0223	-40.8144	0.143322	-33.7026	100							0.888676	-0.000755	-38.1485	0.794904	-38.1485	-290.812
-41.6974	1.02124	-40.803	0.143267	-33.6456	100							0.894375	-0.000753	-38.12	0.820413	-38.12	-290.764
-41.6917	1.02017	-40.7916	0.143236	-33.5886	100							0.90007	-0.000751	-38.0915	0.849486	-38.0915	-290.713
-41.686	1.01911	-40.7802	0.143191	-33.5316	100							0.905766	-0.000748	-38.063	0.884829	-38.063	-290.618
-41.6803	1.01804	-40.7688	0.143129	-33.4747	100							0.911465	-0.000746	-38.0345	0.926687	-38.0345	-290.507
-41.6746	1.01698	-40.7574	0.143063	-33.4177	100							0.91716	-0.000742	-38.0061	1.01513	-38.0061	-290.32
-41.6689	1.01592	-40.7461	0.142996	-33.3607	100							0.922855	-0.000739	-37.9776	1.1294	-37.9776	-290.112
-41.6632	1.01486	-40.7347	0.142963	-33.3037	100							0.928555	-0.000735	-37.9491	1.2916	-37.9491	-289.862
-41.6575	1.0138	-40.7233	0.142922	-33.2467	100							0.93425	-0.000732	-37.9206	1.48333	-37.9206	-289.378
-41.6518	1.01282	-40.7119	0.142843	-33.1897	100							0.939945	-0.000728	-37.8921	1.69504	-37.8921	-288.735
-41.6461	1.01193	-40.7005	0.142781	-33.1328	100							0.945644	-0.000725	-37.8636	2.14914	-37.8636	-287.876
-41.6404	1.01109	-40.6891	0.142742	-33.0758	100							0.95134	-0.000721	-37.8352	2.65315	-37.8352	-286.957
-41.6347	1.01027	-40.6777	0.14273	-33.0188	100							0.957039	-0.000718	-37.8067	3.20063	-37.8067	-285.845
-41.629	1.00953	-40.6663	0.142731	-32.9618	100							0.962734	-0.000714	-37.7782	3.74997	-37.7782	-284.743
-41.6233	1.0088	-40.6549	0.142698	-32.9048	100							0.96843	-0.000711	-37.7497	4.30306	-37.7497	-283.663
-41.6176	1.00809	-40.6435	0.142661	-32.8479	100							0.974129	-0.000707	-37.7212	4.74483	-37.7212	-282.705
-41.6119	1.00737	-40.6321	0.142614	-32.7909	100							0.979824	-0.000704	-37.6927	5.10602	-37.6927	-281.836
-41.6062	1.00666	-40.6207	0.142567	-32.7339	100							0.985519	-0.0007	-37.6643	5.36167	-37.6643	-281.438
-41.6005	1.00594	-40.6093	0.14252	-32.6769	100							0.991219	-0.000697	-37.6358	5.56704	-37.6358	-281.173
-41.5949	1.00523	-40.5979	0.142453	-32.6199	100							0.996914	-0.000693	-37.6073	5.41221	-37.6073	-281.333
-41.5892	1.00451	-40.5865	0.142377	-32.5629	100							1.00261	-0.000689	-37.5788	5.21038	-37.5788	-281.592
-41.5835	1.00384	-40.5752	0.142343	-32.506	100							1.00831	-0.000686	-37.5503	4.90681	-37.5503	-282.069
-41.5778	1.00328	-40.5638	0.142314	-32.449	100							1.014	-0.000682	-37.5218	4.54947	-37.5218	-282.603
-41.5721	1.00284	-40.5524	0.142288	-32.392	100							1.0197	-0.000679	-37.4934	4.15037	-37.4934	-283.182
-41.5664	1.00253	-40.541	0.142249	-32.335	100							1.0254	-0.000675	-37.4649	3.81343	-37.4649	-283.615
-41.5607	1.00222	-40.5296	0.142189	-32.278	100							1.03109	-0.000672	-37.4364	3.49331	-37.4364	-283.99
-41.555	1.00192	-40.5182	0.14212	-32.221	100							1.03679	-0.000668	-37.4079	3.20809	-37.4079	-283.985
-41.5493	1.00164	-40.5068	0.142046	-32.1641	100							1.04249	-0.000664	-37.3794	2.94927	-37.3794	-283.837
-41.5436	1.00137	-40.4954	0.141985	-32.1071	100							1.04818	-0.000661	-37.351	2.75223	-37.351	-283.353
-41.5379	1.0011	-40.484	0.141927	-32.0501	100							1.05388	-0.000657	-37.3225	2.60605	-37.3225	-282.067
-41.5322	1.00082	-40.4726	0.141879	-31.9931	100							1.05958	-0.000653	-37.294	2.50194	-37.294	-280.119
-41.5265	1.00055	-40.4612	0.141835	-31.9361	100							1.06527	-0.00065	-37.2655	2.45441	-37.2655	-277.245
-41.5208	1.00028	-40.4498	0.141794	-31.8792	100							1.07097	-0.000646	-37.237	2.42374	-37.237	-274.079
-41.5151	1.00001	-40.4384	0.141745	-31.8222	100							1.07667	-0.000642	-37.2085	2.44641	-37.2085	-269.622
-41.5094	0.999733	-40.427	0.14169	-31.7652	100							1.08236	-0.000639	-37.1801	2.48243	-37.1801	-264.507
-41.5037	0.999513	-40.4156	0.14163	-31.7082	100							1.08806	-0.000635	-37.1516	2.55201	-37.1516	-257.738
-41.498	0.999494	-40.4043	0.141568	-31.6512	100							1.09376	-0.000631	-37.1231	2.63881	-37.1231	-250.348
-41.4923	0.999504	-40.3929	0.141504	-31.5942	100							1.09945	-0.000628	-37.0946	2.74093	-37.0946	-242.405
-41.4866	0.999549	-40.3815	0.141449	-31.5373	100							1.10515	-0.000624	-37.0661	2.86901	-37.0661	-233.938
-41.4809	0.999723	-40.3701	0.141408	-31.4803	100							1.11085	-0.00062	-37.0376	3.00577	-37.0376	-225.186
-41.4752	0.999952	-40.3587	0.141362	-31.4233	100							1.11654	-0.000617	-37.0092	3.19748	-37.0092	-210.342
-41.4695	1.00088	-40.3473	0.141313	-31.3663	100							1.12224	-0.000613	-36.9807	3.40067	-36.9807	-194.782
-41.4638	1.00184	-40.3359	0.141277	-31.3093	100							1.12794	-0.000609	-36.9522	3.63522	-36.9522	-177.263
-41.4581	1.0028	-40.3245	0.141237	-31.2524	100							1.13363	-0.000606	-36.9237	3.86053	-36.9237	-157.775
-41.4524	1.00376	-40.3131	0.141157	-31.1954	100							1.13933	-0.000602	-36.8952	4.07707	-36.8952	-136.417
-41.4467	1.00472	-40.3017	0.141087	-31.1384	100							1.14503	-0.000599	-36.8667	4.20771	-36.8667	-115.012
-41.441	1.00568	-40.2903	0.141035	-31.0814	100							1.15072	-0.000597	-36.8383	4.31059	-36.8383	-93.6001
-41.4353	1.00665	-40.2789	0.140963	-31.0244	100							1.15642	-0.000595	-36.8098	4.27897	-36.8098	-73.8499
-41.4296	1.00762	-40.2675	0.140876	-30.9674	100							1.16212	-0.000592	-36.7813	4.20888	-36.7813	-56.2308
-41.424	1.00862	-40.2561	0.140829	-30.9105	100							1.16781	-0.00059	-36.7528	4.02397	-36.7528	-44.9733
-41.4183	1.00971	-40.2447	0.14079	-30.8535	100							1.17351	-0.000587	-36.7243	3.76942	-36.7243	-36.1592
-41.4126	1.01079	-40.2334	0.140754	-30.7965	100							1.17921	-0.000585	-36.6959	3.44378	-36.6959	-29.8389
-41.4069	1.01188	-40.222	0.140727	-30.7395	100							1.1849	-0.000582	-36.6674	3.08965	-36.6674	-28.663
-41.4012	1.01285	-40.2106	0.140716	-30.6825	100							1.1906	-0.00058	-36.6389	2.72558	-36.6389	-29.2806
-41.3955	1.01376	-40.1992	0.140676	-30.6256	100							1.1963	-0.000577	-36.6104	2.41917	-36.6104	-32.0862
-41.3898	1.01461	-40.1878	0.140616	-30.5686	100							1.20199	-0.000573	-36.5819	2.13133	-36.5819	-35.1169
-41.3841	1.01545	-40.1764	0.14058	-30.5116	100							1.20769	-0.00057	-36.5534	1.90161	-36.5534	-38.7925
-41.3784	1.01629	-40.165	0.14055	-30.4546	100							1.21339	-0.000566	-36.525	1.69575	-36.525	-42.0337
-41.3727	1.01714	-40.1536	0.140529	-30.3976	68.822							1.21908	-0.000562	-36.4965	1.51558	-36.4965	-44.8072
-41.367	1.01798	-40.1422	0.1405	-30.3406	0							1.22478	-0.000558	-36.468	1.38845	-36.468	-47.2203
-41.3613	1.01883	-40.1308	0.140453	-30.2837	0							1.23048	-0.000555	-36.4395	1.28127	-36.4395	-49.4979
-41.3556	1.01967	-40.1194	0.140414	-30.2267	0							1.23617	-0.000551	-36.411	1.19322	-36.411	-51.4264
-41.3499	1.01998	-40.108	0.140383	-30.1697	0							1.24187	-0.000547	-36.3825	1.10918	-36.3825	-53.2352
-41.3442	1.02018	-40.0966	0.140377	-30.1127	0							1.24757	-0.000543	-36.3541	1.03763	-36.3541	-54.6495
-41.3385	1.02005	-40.0852	0.140375	-30.0557	0							1.25326	-0.00054	-36.3256	0.974564	-36.3256	-55.9704
-41.3328	1.01985	-40.0738	0.140361	-29.9988	0							1.25896	-0.000536	-36.2971	0.921296	-36.2971	-57.1835
-41.3271	1.01955	-40.0625	0.140342	-29.9418	0							1.26466	-0.000532	-36.2686	0.874455	-36.2686	-58.3185
-41.3214	1.0191	-40.0511	0.14031	-29.8848	0							1.27035	-0.000528	-36.2401	0.830248	-36.2401	-59.4213
-41.3157	1.01856	-40.0397	0.140288	-29.8278	0							1.27605	-0.000524	-36.2116	0.790061	-36.2116	-60.2651
-41.31	1.01803	-40.0283	0.140273	-29.7708	0							1.28175	-0.000521	-36.1832	0.752847	-36.1832	-61.0934
-41.3043	1.01749	-40.0169	0.140229	-29.7138	0							1.28744	-0.000517	-36.1547	0.726726	-36.1547	-61.9077
-41.2986	1.01695	-40.0055	0.140179	-29.6569	0							1.29314	-0.000513	-36.1262	0.700616	-36.1262	-62.6758
-41.2929	1.01642	-39.9941	0.140123	-29.5999	0							1.29884	-0.000509	-36.0977	0.67452	-36.0977	-63.3869
-41.2872	1.01588	-39.9827	0.140068	-29.5429	0							1.30453	-0.000505	-36.0692	0.649621	-36.0692	-63.9751
-41.2815	1.01539	-39.9713	0.140012	-29.4859	0							1.31023	-0.000502	-36.0407	0.625254	-36.0407	-64.5085
-41.2758	1.01494	-39.9599	0.13996	-29.4289	0							1.31593	-0.000499	-36.0123	0.602449	-36.0123	-65.0076
-41.2701	1.01477	-39.9485	0.139911	-29.372	0							1.32162	-0.000496	-35.9838	0.5797	-35.9838	-65.4947
-41.2644	1.01466	-39.9371	0.13989	-29.315	0							1.32732	-0.000494	-35.9553	0.556749	-35.9553	-65.9378
-41.2588	1.01454	-39.9257	0.139876	-29.258	0							1.33302	-0.000491	-35.9268	0.534884	-35.9268	-66.3228
-41.2531	1.01433	-39.9143	0.139824	-29.201	0							1.33871	-0.000489	-35.8983	0.514459	-35.8983	-66.6308
-41.2474	1.01396	-39.9029	0.139779	-29.144	0							1.34441	-0.000486	-35.8698	0.497371	-35.8698	-66.9309
-41.2417	1.01355	-39.8916	0.13975	-29.087	0							1.35011	-0.000484	-35.8414	0.481885	-35.8414	-67.2273
-41.236	1.01312	-39.8802	0.139728	-29.0301	0							1.3558	-0.000481	-35.8129	0.469993	-35.8129	-67.5091
-41.2303	1.01269	-39.8688	0.139712	-28.9731	0							1.3615	-0.000479	-35.7844	0.458849	-35.7844	-67.7836
-41.2246	1.01225	-39.8574	0.13971	-28.9161	0							1.36719	-0.000476	-35.7559	0.449912	-35.7559	-68.0278
-41.2189	1.01182	-39.846	0.139712	-28.8591	0							1.37289	-0.000472	-35.7274	0.441252	-35.7274	-68.2595
-41.2132	1.01138	-39.8346	0.139694	-28.8021	0							1.37859	-0.000468	-35.699	0.432985	-35.699	-68.4734
-41.2075	1.01095	-39.8232	0.139678	-28.7452	0							1.38428	-0.000464	-35.6705	0.423643	-35.6705	-68.6705
-41.2018	1.01059	-39.8118	0.139671	-28.6882	0							1.38998	-0.000461	-35.642	0.413747	-35.642	-68.859
-41.1961	1.01029	-39.8004	0.139665	-28.6312	0							1.39568	-0.000457	-35.6135	0.404288	-35.6135	-69.0381
-41.1904	1.01023	-39.789	0.13966	-28.5742	0							1.40138	-0.000453	-35.585	0.394651	-35.585	-69.2078
-41.1847	1.01023	-39.7776	0.139666	-28.5172	0							1.40707	-0.000449	-35.5565	0.383774	-35.5565	-69.3307
-41.179	1.01022	-39.7662	0.139674	-28.4602	0							1.41277	-0.000445	-35.5281	0.37336	-35.5281	-69.438
-41.1733	1.01017	-39.7548	0.139744	-28.4033	0							1.41847	-0.000441	-35.4996	0.363647	-35.4996	-69.5213
-41.1676	1.01004	-39.7434	0.139812	-28.3463	0							1.42416	-0.000437	-35.4711	0.355216	-35.4711	-69.6135
-41.1619	1.00992	-39.732	0.139877	-28.2893	0							1.42986	-0.000434	-35.4426	0.347495	-35.4426	-69.7105
-41.1562	1.00979	-39.7207	0.13996	-28.2323	0							1.43555	-0.00043	-35.4141	0.33841	-35.4141	-69.7772
-41.1505	1.00967	-39.7093	0.140064	-28.1753	0							1.44125	-0.000426	-35.3856	0.329736	-35.3856	-69.8343
-41.1448	1.00955	-39.6979	0.140217	-28.1183	0							1.44695	-0.000422	-35.3572	0.324772	-35.3572	-69.8546
-41.1391	1.00942	-39.6865	0.140387	-28.0614	0							1.45264	-0.000418	-35.3287	0.320615	-35.3287	-69.8865
-41.1334	1.0093	-39.6751	0.140552	-28.0044	0							1.45834	-0.000414	-35.3002	0.317773	-35.3002	-69.9373
-41.1277	1.00918	-39.6637	0.140733	-27.9474	0							1.46404	-0.00041	-35.2717	0.314233	-35.2717	-69.9501
-41.122	1.00908	-39.6523	0.140972	-27.8904	0							1.46973	-0.000406	-35.2432	0.310279	-35.2432	-69.9404
-41.1163	1.009	-39.6409	0.14123	-27.8334	0							1.47543	-0.000402	-35.2147	0.305741	-35.2147	-69.8593
-41.1106	1.00897	-39.6295	0.141508	-27.7765	0							1.48113	-0.000399	-35.1863	0.301572	-35.1863	-69.7562
-41.1049	1.00898	-39.6181	0.141794	-27.7195	0							1.48682	-0.000396	-35.1578	0.300798	-35.1578	-69.5676
-41.0992	1.00956	-39.6067	0.142083	-27.6625	0							1.49252	-0.000393	-35.1293	0.299014	-35.1293	-69.3014
-41.0935	1.01025	-39.5953	0.142456	-27.6055	0							1.49822	-0.000391	-35.1008	0.295465	-35.1008	-68.8993
-41.0879	1.01121	-39.5839	0.142845	-27.5485	0							1.50391	-0.000388	-35.0723	0.291308	-35.0723	-68.3969
-41.0822	1.01217	-39.5725	0.143281	-27.4915	0							1.50961	-0.000386	-35.0439	0.286764	-35.0439	-67.8306
-41.0765	1.01313	-39.5611	0.143753	-27.4346	0							1.51531	-0.000383	-35.0154	0.28332	-35.0154	-66.8939
-41.0708	1.0141	-39.5498	0.144271	-27.3776	0							1.521	-0.00038	-34.9869	0.279877	-34.9869	-65.8557
-41.0651	1.01506	-39.5384	0.144852	-27.3206	0							1.5267	-0.000378	-34.9584	0.27483	-34.9584	-64.4661
-41.0594	1.01603	-39.527	0.145459	-27.2636	0							1.5324	-0.000375	-34.9299	0.270785	-34.9299	-62.9809
-41.0537	1.01699	-39.5156	0.146151	-27.2066	0							1.53809	-0.000373	-34.9014	0.268613	-34.9014	-61.3172
-41.048	1.01795	-39.5042	0.146857	-27.1497	0							1.54379	-0.000369	-34.873	0.267093	-34.873	-59.2995
-41.0423	1.019	-39.4928	0.147601	-27.0927	0							1.54949	-0.000365	-34.8445	0.266021	-34.8445	-57.0392
-41.0366	1.02013	-39.4814	0.148374	-27.0357	0							1.55518	-0.000361	-34.816	0.262458	-34.816	-54.4132
-41.0309	1.02119	-39.47	0.149186	-26.9787	0							1.56088	-0.000357	-34.7875	0.258233	-34.7875	-51.7191
-41.0252	1.02222	-39.4586	0.150022	-26.9217	0							1.56658	-0.000353	-34.759	0.251966	-34.759	-49.0373
-41.0195	1.02293	-39.4472	0.150871	-26.8647	0							1.57227	-0.000349	-34.7305	0.246227	-34.7305	-46.1756
-41.0138	1.02364	-39.4358	0.151757	-26.8078	0							1.57797	-0.000345	-34.7021	0.241548	-34.7021	-42.9527
-41.0081	1.02434	-39.4244	0.15265	-26.7508	0							1.58367	-0.000341	-34.6736	0.236154	-34.6736	-39.665
-41.0024	1.02505	-39.413	0.153557	-26.6938	0							1.58936	-0.000337	-34.6451	0.230238	-34.6451	-36.3298
-40.9967	1.02576	-39.4016	0.154492	-26.6368	0							1.59506	-0.000333	-34.6166	0.223975	-34.6166	-33.2573
-40.991	1.02646	-39.3903	0.155463	-26.5798	0							1.60076	-0.000331	-34.5881	0.21792	-34.5881	-30.2248
-40.9853	1.02717	-39.3789	0.156448	-26.5229	0							1.60646	-0.000328	-34.5596	0.215689	-34.5596	-26.973
-40.9796	1.02788	-39.3675	0.15744	-26.4659	0							1.61215	-0.000326	-34.5312	0.214421	-34.5312	-23.7549
-40.9739	1.02864	-39.3561	0.15848	-26.4089	0							1.61785	-0.000323	-34.5027	0.215239	-34.5027	-20.6101
-40.9682	1.02956	-39.3447	0.159514	-26.3519	0							1.62355	-0.00032	-34.4742	0.215726	-34.4742	-17.8146
-40.9625	1.03055	-39.3333	0.160486	-26.2949	0							1.62924	-0.000318	-34.4457	0.215951	-34.4457	-15.2937
-40.9568	1.03162	-39.3219	0.161475	-26.2379	0							1.63494	-0.000315	-34.4172	0.213739	-34.4172	-12.7287
-40.9511	1.0326	-39.3105	0.162488	-26.181	0							1.64064	-0.000312	-34.3888	0.211203	-34.3888	-10.1653
-40.9454	1.03354	-39.2991	0.163506	-26.124	0							1.64633	-0.00031	-34.3603	0.21346	-34.3603	-7.8239
-40.9397	1.03418	-39.2877	0.164529	-26.067	0							1.65203	-0.000307	-34.3318	0.214806	-34.3318	-5.66299
-40.934	1.03482	-39.2763	0.165523	-26.01	0							1.65773	-0.000303	-34.3033	0.214023	-34.3033	-3.92498
-40.9283	1.03546	-39.2649	0.166505	-25.953	0							1.66342	-0.000299	-34.2748	0.212015	-34.2748	-2.18706
-40.9226	1.03609	-39.2535	0.167433	-25.8961	0							1.66912	-0.000295	-34.2463	0.208989	-34.2463	-0.449235
-40.9169	1.03672	-39.2421	0.168352	-25.8391	0							1.67482	-0.000291	-34.2179	0.20677	-34.2179	1.12461
-40.9113	1.03736	-39.2307	0.169256	-25.7821	0							1.68051	-0.000287	-34.1894	0.204859	-34.1894	2.63978
-40.9056	1.038	-39.2193	0.170103	-25.7251	0							1.68621	-0.000284	-34.1609	0.20546	-34.1609	3.758
-40.8999	1.03888	-39.208	0.170917	-25.6681	0							1.69191	-0.00028	-34.1324	0.20458	-34.1324	4.85829
-40.8942	1.04026	-39.1966	0.171702	-25.6111	0							1.6976	-0.000276	-34.1039	0.199924	-34.1039	5.91288
-40.8885	1.04356	-39.1852	0.172473	-25.5542	0							1.7033	-0.000272	-34.0754	0.196746	-34.0754	6.90974
-40.8828	1.04686	-39.1738	0.173181	-25.4972	0							1.709	-0.000268	-34.047	0.194884	-34.047	7.85519
-40.8771	1.05015	-39.1624	0.173881	-25.4402	0							1.71469	-0.000265	-34.0185	0.195464	-34.0185	8.62077
-40.8714	1.0534	-39.151	0.174566	-25.3832	0							1.72039	-0.000262	-33.99	0.196828	-33.99	9.33371
-40.8657	1.05663	-39.1396	0.175197	-25.3262	0							1.72609	-0.00026	-33.9615	0.201579	-33.9615	10.0475
-40.86	1.05983	-39.1282	0.175796	-25.2693	0							1.73178	-0.000257	-33.933	0.205476	-33.933	10.7433
-40.8543	1.06302	-39.1168	0.176374	-25.2123	0							1.73748	-0.000255	-33.9045	0.207007	-33.9045	11.3895
-40.8486	1.0662	-39.1054	0.176944	-25.1553	0							1.74318	-0.000252	-33.8761	0.207514	-33.8761	11.9739
-40.8429	1.06938	-39.094	0.177479	-25.0983	0							1.74887	-0.000249	-33.8476	0.207046	-33.8476	12.4993
-40.8372	1.07256	-39.0826	0.177987	-25.0413	0							1.75457	-0.000247	-33.8191	0.205116	-33.8191	12.9984
-40.8315	1.07575	-39.0712	0.178445	-24.9843	0							1.76026	-0.000244	-33.7906	0.202717	-33.7906	13.4886
-40.8258	1.07894	-39.0598	0.178886	-24.9274	0							1.76596	-0.000241	-33.7621	0.200667	-33.7621	13.8765
-40.8201	1.0852	-39.0485	0.179317	-24.8704	0							1.77166	-0.000237	-33.7336	0.19829	-33.7336	14.2352
-40.8144	1.09227	-39.0371	0.179676	-24.8134	0							1.77736	-0.000234	-33.7052	0.194922	-33.7052	14.5051
-40.8087	1.10192	-39.0257	0.180023	-24.7564	0							1.78305	-0.00023	-33.6767	0.193122	-33.6767	14.8029
-40.803	1.11162	-39.0143	0.18036	-24.6994	0							1.78875	-0.000226	-33.6482	0.192927	-33.6482	15.1293
-40.7973	1.12137	-39.0029	0.180684	-24.6425	0							1.79445	-0.000222	-33.6197	0.19217	-33.6197	15.4205
-40.7916	1.13103	-38.9915	0.180981	-24.5855	0							1.80014	-0.000218	-33.5912	0.191217	-33.5912	15.6994
-40.7859	1.14063	-38.9801	0.181274	-24.5285	0							1.80584	-0.000214	-33.5628	0.19065	-33.5628	15.9279
-40.7802	1.15023	-38.9687	0.181565	-24.4715	0							1.81153	-0.00021	-33.5343	0.189448	-33.5343	16.156
-40.7745	1.15982	-38.9573	0.181851	-24.4145	0							1.81723	-0.000206	-33.5058	0.186149	-33.5058	16.385
-40.7688	1.16942	-38.9459	0.182134	-24.3575	0							1.82293	-0.000202	-33.4773	0.184077	-33.4773	16.6158
-40.7631	1.179	-38.9345	0.182382	-24.3006	0							1.82862	-0.000198	-33.4488	0.183342	-33.4488	16.8488
-40.7574	1.18855	-38.9231	0.182637	-24.2436	0							1.83432	-0.000194	-33.4203	0.181954	-33.4203	17.0224
-40.7517	1.19813	-38.9117	0.182907	-24.1866	0							1.84002	-0.00019	-33.3919	0.180319	-33.3919	17.1735
-40.7461	1.20772	-38.9003	0.183166	-24.1296	0							1.84571	-0.000186	-33.3634	0.179765	-33.3634	17.3428
-40.7404	1.21879	-38.8889	0.183416	-24.0726	0							1.85141	-0.000182	-33.3349	0.179798	-33.3349	17.5074
-40.7347	1.23003	-38.8776	0.183721	-24.0156	0							1.85711	-0.000178	-33.3064	0.181824	-33.3064	17.6534
-40.729	1.24127	-38.8662	0.18404	-23.9587	0							1.8628	-0.000174	-33.2779	0.184412	-33.2779	17.7826
-40.7233	1.25243	-38.8548	0.184384	-23.9017	0							1.8685	-0.00017	-33.2494	0.187652	-33.2494	17.8924
-40.7176	1.26345	-38.8434	0.184748	-23.8447	0							1.8742	-0.000166	-33.221	0.188752	-33.221	18.0045
-40.7119	1.27434	-38.832	0.185156	-23.7877	0							1.87989	-0.000162	-33.1925	0.188972	-33.1925	18.1175
-40.7062	1.28514	-38.8206	0.185607	-23.7307	0							1.88559	-0.000159	-33.164	0.188265	-33.164	18.1951
-40.7005	1.29598	-38.8092	0.186093	-23.6738	0							1.89129	-0.000157	-33.1355	0.187474	-33.1355	18.2639
-40.6948	1.30682	-38.7978	0.186721	-23.6168	0							1.89698	-0.000154	-33.107	0.186527	-33.107	18.3044
-40.6891	1.31772	-38.7864	0.18739	-23.5598	0							1.90268	-0.000152	-33.0785	0.184122	-33.0785	18.3628
-40.6834	1.3286	-38.775	0.188149	-23.5028	0							1.90838	-0.000149	-33.0501	0.179894	-33.0501	18.4434
-40.6777	1.33949	-38.7636	0.188989	-23.4458	0							1.91407	-0.000146	-33.0216	0.176573	-33.0216	18.5535
-40.672	1.349	-38.7522	0.190027	-23.3888	0							1.91977	-0.000144	-32.9931	0.173655	-32.9931	18.6766
-40.6663	1.35766	-38.7408	0.191217	-23.3319	0							1.92547	-0.000141	-32.9646	0.169865	-32.9646	18.8121
-40.6606	1.36553	-38.7294	0.192539	-23.2749	0							1.93116	-0.000138	-32.9361	0.165962	-32.9361	18.9425
-40.6549	1.37322	-38.718	0.194096	-23.2179	0							1.93686	-0.000136	-32.9076	0.16182	-32.9076	19.0466
-40.6492	1.38065	-38.7067	0.195727	-23.1609	0							1.94256	-0.000132	-32.8792	0.159724	-32.8792	19.1533
-40.6435	1.38725	-38.6953	0.197653	-23.1039	0							1.94825	-0.000128	-32.8507	0.16036	-32.8507	19.2634
-40.6378	1.39232	-38.6839	0.199688	-23.047	0							1.95395	-0.000124	-32.8222	0.161591	-32.8222	19.3613
-40.6321	1.39738	-38.6725	0.20201	-22.99	0							1.95965	-0.00012	-32.7937	0.163111	-32.7937	19.4533
-40.6264	1.40245	-38.6611	0.204591	-22.933	0							1.96534	-0.000116	-32.7652	0.161881	-32.7652	19.5523
-40.6207	1.40752	-38.6497	0.207414	-22.876	0							1.97104	-0.000112	-32.7368	0.16079	-32.7368	19.6407
-40.615	1.41259	-38.6383	0.210585	-22.819	0							1.97674	-0.000108	-32.7083	0.161556	-32.7083	19.6736
-40.6093	1.41766	-38.6269	0.213869	-22.762	0							1.98243	-0.000104	-32.6798	0.162818	-32.6798	19.7071
-40.6036	1.4226	-38.6155	0.217661	-22.7051	0							1.98813	-0.0001	-32.6513	0.164783	-32.6513	19.7416
-40.5979	1.42727	-38.6041	0.221602	-22.6481	0							1.99383	-9.6e-05	-32.6228	0.163817	-32.6228	19.778
-40.5922	1.43012	-38.5927	0.22597	-22.5911	0							1.99952	-9.3e-05	-32.5943	0.161327	-32.5943	19.8154
-40.5865	1.43164	-38.5813	0.230646	-22.5341	0							2.00522	-9.1e-05	-32.5659	0.159091	-32.5659	19.8465
-40.5808	1.43316	-38.5699	0.235622	-22.4771	0							2.01092	-8.8e-05	-32.5374	0.157173	-32.5374	19.8722
-40.5752	1.43443	-38.5585	0.241045	-22.4202	0							2.01661	-8.6e-05	-32.5089	0.156912	-32.5089	19.8716
-40.5695	1.43267	-38.5471	0.246612	-22.3632	0							2.02231	-8.3e-05	-32.4804	0.156314	-32.4804	19.8937
-40.5638	1.42984	-38.5358	0.252909	-22.3062	0							2.02801	-8e-05	-32.4519	0.155202	-32.4519	19.9503
-40.5581	1.42479	-38.5244	0.2594	-22.2492	0							2.0337	-7.8e-05	-32.4234	0.155572	-32.4234	20.0185
-40.5524	1.41975	-38.513	0.266475	-22.1922	0							2.0394	-7.5e-05	-32.395	0.15677	-32.395	20.0931
-40.5467	1.41472	-38.5016	0.273935	-22.1352	0							2.0451	-7.2e-05	-32.3665	0.157414	-32.3665	20.1459
-40.541	1.40966	-38.4902	0.281797	-22.0783	0							2.05079	-7e-05	-32.338	0.157801	-32.338	20.193
-40.5353	1.40461	-38.4788	0.2903	-22.0213	0							2.05649	-6.7e-05	-32.3095	0.156965	-32.3095	20.2209
-40.5296	1.39956	-38.4674	0.299032	-21.9643	0							2.06219	-6.5e-05	-32.281	0.156677	-32.281	20.2498
-40.5239	1.39418	-38.456	0.30864	-21.9073	0							2.06788	-6.2e-05	-32.2525	0.157283	-32.2525	20.2801
-40.5182	1.38808	-38.4446	0.318496	-21.8503	0							2.07358	-5.9e-05	-32.2241	0.157322	-32.2241	20.2992
-40.5125	1.3814	-38.4332	0.329158	-21.7934	0							2.07928	-5.7e-05	-32.1956	0.157017	-32.1956	20.3117
-40.5068	1.37426	-38.4218	0.34038	-21.7364	0							2.08497	-5.4e-05	-32.1671	0.154296	-32.1671	20.3199
-40.5011	1.36712	-38.4104	0.352225	-21.6794	0							2.09067	-5.1e-05	-32.1386	0.151481	-32.1386	20.3279
-40.4954	1.3599	-38.399	0.364935	-21.6224	0							2.09637	-4.9e-05	-32.1101	0.150688	-32.1101	20.3384
-40.4897	1.35118	-38.3876	0.37798	-21.5654	0							2.10206	-4.6e-05	-32.0817	0.15034	-32.0817	20.3484
-40.484	1.34244	-38.3762	0.392305	-21.5084	0							2.10776	-4.4e-05	-32.0532	0.150777	-32.0532	20.3576
-40.4783	1.33365	-38.3649	0.407003	-21.4515	0							2.11346	-4.1e-05	-32.0247	0.14917	-32.0247	20.3686
-40.4726	1.32486	-38.3535	0.422903	-21.3945	0							2.11915	-3.8e-05	-31.9962	0.146257	-31.9962	20.3808
-40.4669	1.31607	-38.3421	0.4396	-21.3375	0							2.12485	-3.6e-05	-31.9677	0.143543	-31.9677	20.3812
-40.4612	1.30728	-38.3307	0.457255	-21.2805	0							2.13055	-3.3e-05	-31.9392	0.140996	-31.9392	20.3818
-40.4555	1.29848	-38.3193	0.476223	-21.2235	0							2.13624	-3e-05	-31.9108	0.139632	-31.9108	20.4022
-40.4498	1.28968	-38.3079	0.495749	-21.1666	0							2.14194	-2.8e-05	-31.8823	0.138305	-31.8823	20.4262
-40.4441	1.28082	-38.2965	0.517258	-21.1096	0							2.14764	-2.5e-05	-31.8538	0.137047	-31.8538	20.457
-40.4384	1.27182	-38.2851	0.53872	-21.0526	0							2.15333	-2.3e-05	-31.8253	0.136367	-31.8253	20.4989
-40.4327	1.26278	-38.2737	0.559552	-20.9956	0							2.15903	-2e-05	-31.7968	0.136084	-31.7968	20.5484
-40.427	1.25373	-38.2623	0.582737	-20.9386	0							2.16473	-1.7e-05	-31.7683	0.137146	-31.7683	20.5918
-40.4213	1.24637	-38.2509	0.608891	-20.8816	0							2.17042	-1.2e-05	-31.7399	0.138482	-31.7399	20.6329
-40.4156	1.23954	-38.2395	0.638031	-20.8247	0							2.17612	-7e-06	-31.7114	0.139976	-31.7114	20.6629
-40.41	1.23364	-38.2281	0.668521	-20.7677	0							2.18182	-1e-06	-31.6829	0.140576	-31.6829	20.6829
-40.4043	1.22774	-38.2167	0.702356	-20.7107	0							2.18751	4e-06	-31.6544	0.139356	-31.6544	20.6825
-40.3986	1.22185	-38.2053	0.73702	-20.6537	0							2.19321	9e-06	-31.6259	0.138133	-31.6259	20.6601
-40.3929	1.21596	-38.194	0.774345	-20.5967	0							2.19891	1.4e-05	-31.5974	0.136908	-31.5974	20.6216
-40.3872	1.21008	-38.1826	0.814382	-20.5397	0							2.2046	2e-05	-31.569	0.137716	-31.569	20.5871
-40.3815	1.20423	-38.1712	0.858147	-20.4828	0							2.2103	2.5e-05	-31.5405	0.138958	-31.5405	20.552
-40.3758	1.19838	-38.1598	0.904871	-20.4258	0							2.216	3e-05	-31.512	0.140062	-31.512	20.4966
-40.3701	1.19304	-38.1484	0.953051	-20.3688	0							2.22169	3.5e-05	-31.4835	0.140727	-31.4835	20.4358
-40.3644	1.188	-38.137	1.00792	-20.3118	0							2.22739	3.8e-05	-31.455	0.14042	-31.455	20.3632
-40.3587	1.18396	-38.1256	1.06442	-20.2548	0							2.23309	4.1e-05	-31.4266	0.139705	-31.4266	20.3135
-40.353	1.18009	-38.1142	1.12645	-20.1979	0							2.23879	4.3e-05	-31.3981	0.138667	-31.3981	20.2819
-40.3473	1.17641	-38.1028	1.19163	-20.1409	0							2.24448	4.6e-05	-31.3696	0.13644	-31.3696	20.2952
-40.3416	1.17507	-38.0914	1.26138	-20.0839	0							2.25018	4.8e-05	-31.3411	0.133782	-31.3411	20.3206
-40.3359	1.17458	-38.08	1.33705	-20.0269	0							2.25588	5.1e-05	-31.3126	0.128454	-31.3126	20.369
-40.3302	1.17409	-38.0686	1.41584	-19.9699	0							2.26157	5.4e-05	-31.2841	0.123232	-31.2841	20.4161
-40.3245	1.1736	-38.0572	1.50363	-19.9129	0							2.26727	5.6e-05	-31.2557	0.11826	-31.2557	20.4601
-40.3188	1.17311	-38.0458	1.59393	-19.856	0							2.27296	5.9e-05	-31.2272	0.114809	-31.2272	20.5159
-40.3131	1.17262	-38.0344	1.6932	-19.799	0							2.27866	6.2e-05	-31.1987	0.112638	-31.1987	20.5814
-40.3074	1.17213	-38.0231	1.79799	-19.742	0							2.28436	6.4e-05	-31.1702	0.112611	-31.1702	20.6363
-40.3017	1.17165	-38.0117	1.91149	-19.685	0							2.29005	6.7e-05	-31.1417	0.11313	-31.1417	20.6859
-40.296	1.17116	-38.0003	2.0344	-19.628	0							2.29575	6.9e-05	-31.1132	0.112881	-31.1132	20.6683
-40.2903	1.1723	-37.9889	2.16274	-19.5711	0							2.30145	7.2e-05	-31.0848	0.112626	-31.0848	20.6405
-40.2846	1.1736	-37.9775	2.30531	-19.5141	0							2.30714	7.5e-05	-31.0563	0.11236	-31.0563	20.5866
-40.2789	1.17522	-37.9661	2.45215	-19.4571	0							2.31284	7.7e-05	-31.0278	0.112156	-31.0278	20.5541
-40.2732	1.1773	-37.9547	2.61517	-19.4001	0							2.31853	8e-05	-30.9993	0.112009	-30.9993	20.5406
-40.2675	1.17997	-37.9433	2.78618	-19.3431	0							2.32423	8.2e-05	-30.9708	0.11161	-30.9708	20.5349
-40.2618	1.18338	-37.9319	2.97052	-19.2861	0							2.32993	8.5e-05	-30.9423	0.111126	-30.9423	20.5315
-40.2561	1.18711	-37.9205	3.16917	-19.2292	0							2.33562	8.8e-05	-30.9139	0.109949	-30.9139	20.5334
-40.2504	1.19082	-37.9091	3.37651	-19.1722	0							2.34132	9.3e-05	-30.8854	0.109141	-30.8854	20.5568
-40.2447	1.19454	-37.8977	3.6075	-19.1152	0							2.34702	9.8e-05	-30.8569	0.109353	-30.8569	20.64
-40.2391	1.19827	-37.8863	3.84545	-19.0582	0							2.35271	0.000103	-30.8284	0.110327	-30.8284	20.7077
-40.2334	1.202	-37.8749	4.10878	-19.0012	0							2.35841	0.000108	-30.7999	0.112036	-30.7999	20.7605
-40.2277	1.20572	-37.8635	4.38382	-18.9443	0							2.36411	0.000114	-30.7715	0.113137	-30.7715	20.7845
-40.222	1.20928	-37.8522	4.68013	-18.8873	0							2.3698	0.000119	-30.743	0.114042	-30.743	20.7991
-40.2163	1.21277	-37.8408	4.99754	-18.8303	0							2.3755	0.000124	-30.7145	0.113393	-30.7145	20.7993
-40.2106	1.21595	-37.8294	5.3288	-18.7733	0							2.3812	0.000129	-30.686	0.112738	-30.686	20.8041
-40.2049	1.21911	-37.818	5.69269	-18.7163	0							2.38689	0.000134	-30.6575	0.11207	-30.6575	20.8226
-40.1992	1.22228	-37.8066	6.06636	-18.6593	0							2.39259	0.00014	-30.629	0.110715	-30.629	20.8257
-40.1935	1.22554	-37.7952	6.48101	-18.6024	0							2.39829	0.000142	-30.6006	0.108652	-30.6006	20.8131
-40.1878	1.22896	-37.7838	6.91143	-18.5454	0							2.40398	0.000145	-30.5721	0.105571	-30.5721	20.8093
-40.1821	1.23238	-37.7724	7.37227	-18.4884	0							2.40968	0.000147	-30.5436	0.102128	-30.5436	20.8086
-40.1764	1.2358	-37.761	7.86247	-18.4314	0							2.41538	0.00015	-30.5151	0.100397	-30.5151	20.7968
-40.1707	1.23918	-37.7496	8.37312	-18.3744	0							2.42107	0.000153	-30.4866	0.098273	-30.4866	20.7853
-40.165	1.24257	-37.7382	8.92836	-18.3175	0							2.42677	0.000155	-30.4581	0.094763	-30.4581	20.7746
-40.1593	1.24599	-37.7268	9.49709	-18.2605	0							2.43247	0.000158	-30.4297	0.099646	-30.4297	20.7352
-40.1536	1.24941	-37.7154	10.1184	-18.2035	0							2.43816	0.00016	-30.4012	0.09664	-30.4012	21.577
-40.1479	1.25283	-37.704	10.7601	-18.1465	0							2.44386	0.000163	-30.3727	0.086596	-30.3727	22.2012
-40.1422	1.25577	-37.6927	11.4449	-18.0895	0							2.44956	0.000165	-30.3442	0.080045	-30.3442	22.0936
-40.1365	1.25844	-37.6813	12.167	-18.0325	0							2.45525	0.000168	-30.3157	0.076008	-30.3157	22.0503
-40.1308	1.26105	-37.6699	12.9173	-17.9756	0							2.46095	0.000171	-30.2872	0.072033	-30.2872	21.9788
-40.1251	1.26357	-37.6585	13.7229	-17.9186	0							2.46665	0.000173	-30.2588	0.06944	-30.2588	21.7996
-40.1194	1.26559	-37.6471	14.5451	-17.8616	0							2.47235	0.000176	-30.2303	0.060663	-30.2303	19.4149
-40.1137	1.26713	-37.6357	15.4323	-17.8046	0							2.47804	0.000178	-30.2018	0.023086	-30.2018	6.99777
-40.108	1.26787	-37.6243	16.3424	-17.7476	0							2.48374	0.000181	-30.1733	0.00653	-30.1733	-0.163616
-40.1023	1.2686	-37.6129	17.3031	-17.6907	0							2.48944	0.000183	-30.1448	0.018311	-30.1448	-0.239524
-40.0966	1.26934	-37.6015	18.3026	-17.6337	0							2.49513	0.000186	-30.1163	0.040224	-30.1163	-0.323643
-40.0909	1.27008	-37.5901	19.3326	-17.5767	0							2.50083	0.000188	-30.0879	0.067073	-30.0879	-0.411762
-40.0852	1.27082	-37.5787	20.4261	-17.5197	0							2.50653	0.000191	-30.0594	0.120799	-30.0594	-0.408038
-40.0795	1.27156	-37.5673	21.5388	-17.4627	0							2.51222	0.000196	-30.0309	0.177704	-30.0309	-0.380184
-40.0738	1.2719	-37.5559	22.7193	-17.4057	0							2.51792	0.000201	-30.0024	0.238478	-30.0024	-0.27163
-40.0682	1.27161	-37.5445	23.9217	-17.3488	0							2.52362	0.000206	-29.9739	0.297599	-29.9739	-0.186226
-40.0625	1.27088	-37.5331	25.1778	-17.2918	0							2.52931	0.000212	-29.9455	0.354324	-29.9455	-0.134327
-40.0568	1.2699	-37.5217	26.4696	-17.2348	0							2.53501	0.000217	-29.917	0.398834	-29.917	-0.121339
-40.0511	1.26891	-37.5104	27.7919	-17.1778	0							2.54071	0.000222	-29.8885	0.436912	-29.8885	-0.128844
-40.0454	1.26774	-37.499	29.1629	-17.1208	0							2.5464	0.000227	-29.86	0.457902	-29.86	-0.187214
-40.0397	1.26506	-37.4876	30.549	-17.0638	0							2.5521	0.000232	-29.8315	0.472525	-29.8315	-0.258988
-40.034	1.26222	-37.4762	32.0022	-17.0069	0							2.5578	0.000237	-29.803	0.461133	-29.803	-0.37583
-40.0283	1.25911	-37.4648	33.4698	-16.9499	0							2.56349	0.000242	-29.7746	0.446378	-29.7746	-0.48476
-40.0226	1.256	-37.4534	34.9752	-16.8929	0							2.56919	0.000245	-29.7461	0.426404	-29.7461	-0.581416
-40.0169	1.25289	-37.442	36.5038	-16.8359	0							2.57489	0.000247	-29.7176	0.407154	-29.7176	-0.640026
-40.0112	1.24979	-37.4306	38.0536	-16.7789	0							2.58058	0.00025	-29.6891	0.388312	-29.6891	-0.677087
-40.0055	1.2467	-37.4192	39.6323	-16.722	0							2.58628	0.000253	-29.6606	0.374549	-29.6606	-0.669501
-39.9998	1.24358	-37.4078	41.2203	-16.665	0							2.59198	0.000255	-29.6321	0.361405	-29.6321	-0.657272
-39.9941	1.24027	-37.3964	42.8281	-16.608	0							2.59767	0.000258	-29.6037	0.3479	-29.6037	-0.65356
-39.9884	1.23657	-37.385	44.4415	-16.551	0							2.60337	0.00026	-29.5752	0.336312	-29.5752	-0.65003
-39.9827	1.23283	-37.3736	46.0709	-16.494	0							2.60907	0.000263	-29.5467	0.327936	-29.5467	-0.646806
-39.977	1.22906	-37.3622	47.7019	-16.437	0							2.61476	0.000265	-29.5182	0.32137	-29.5182	-0.652366
-39.9713	1.22548	-37.3508	49.3344	-16.3801	0							2.62046	0.000268	-29.4897	0.315911	-29.4897	-0.663295
-39.9656	1.22198	-37.3395	50.96	-16.3231	0							2.62616	0.00027	-29.4612	0.309182	-29.4612	-0.675875
-39.9599	1.21879	-37.3281	52.5834	-16.2661	0							2.63185	0.000273	-29.4328	0.302846	-29.4328	-0.69091
-39.9542	1.21559	-37.3167	54.1862	-16.2091	0							2.63755	0.000275	-29.4043	0.301072	-29.4043	-0.723046
-39.9485	1.21239	-37.3053	55.781	-16.1521	0							2.64325	0.000278	-29.3758	0.300499	-29.3758	-0.750905
-39.9428	1.20918	-37.2939	57.3512	-16.0952	0							2.64894	0.00028	-29.3473	0.302053	-29.3473	-0.77119
-39.9371	1.20598	-37.2825	58.8971	-16.0382	0							2.65464	0.000283	-29.3188	0.299612	-29.3188	-0.77404
-39.9314	1.20277	-37.2711	60.4181	-15.9812	0							2.66034	0.000285	-29.2903	0.294565	-29.2903	-0.765519
-39.9257	1.19955	-37.2597	61.9063	-15.9242	0							2.66603	0.000288	-29.2619	0.289436	-29.2619	-0.748929
-39.92	1.19627	-37.2483	63.3824	-15.8672	0							2.67173	0.00029	-29.2334	0.284553	-29.2334	-0.732689
-39.9143	1.19277	-37.2369	64.7908	-15.8102	0							2.67742	0.000293	-29.2049	0.28209	-29.2049	-0.732843
-39.9086	1.18878	-37.2255	66.1835	-15.7533	0							2.68312	0.000298	-29.1764	0.278495	-29.1764	-0.722758
-39.9029	1.1848	-37.2141	67.5265	-15.6963	0							2.68882	0.000303	-29.1479	0.272732	-29.1479	-0.693055
-39.8973	1.18083	-37.2027	68.8307	-15.6393	0							2.69451	0.000308	-29.1195	0.269064	-29.1195	-0.655791
-39.8916	1.17744	-37.1913	70.0917	-15.5823	0							2.70021	0.000313	-29.091	0.266868	-29.091	-0.61322
-39.8859	1.1742	-37.18	71.2917	-15.5253	0							2.70591	0.000318	-29.0625	0.268153	-29.0625	-0.593468
-39.8802	1.17104	-37.1686	72.468	-15.4684	0							2.71161	0.000323	-29.034	0.270139	-29.034	-0.576291
-39.8745	1.16788	-37.1572	73.5696	-15.4114	0							2.7173	0.000328	-29.0055	0.272231	-29.0055	-0.536353
-39.8688	1.16472	-37.1458	74.6491	-15.3544	0							2.723	0.000333	-28.977	0.273169	-28.977	-0.497435
-39.8631	1.16156	-37.1344	75.6572	-15.2974	0							2.7287	0.000338	-28.9486	0.271722	-28.9486	-0.460621
-39.8574	1.1584	-37.123	76.6223	-15.2404	0							2.73439	0.000343	-28.9201	0.26969	-28.9201	-0.464123
-39.8517	1.15526	-37.1116	77.5362	-15.1834	0							2.74009	0.000346	-28.8916	0.267219	-28.8916	-0.497881
-39.846	1.15212	-37.1002	78.3798	-15.1265	0							2.74579	0.000348	-28.8631	0.261536	-28.8631	-0.533818
-39.8403	1.14869	-37.0888	79.1935	-15.0695	0							2.75148	0.000351	-28.8346	0.255175	-28.8346	-0.569098
-39.8346	1.14518	-37.0774	79.9003	-15.0125	0							2.75718	0.000353	-28.8061	0.249364	-28.8061	-0.587078
-39.8289	1.14146	-37.066	80.5778	-14.9555	0							2.76288	0.000356	-28.7777	0.243757	-28.7777	-0.605861
-39.8232	1.13828	-37.0546	81.1569	-14.8985	0							2.76857	0.000358	-28.7492	0.238611	-28.7492	-0.626448
-39.8175	1.1356	-37.0432	81.6788	-14.8416	0							2.77427	0.000361	-28.7207	0.235776	-28.7207	-0.650647
-39.8118	1.13346	-37.0318	82.1274	-14.7846	0							2.77996	0.000363	-28.6922	0.234795	-28.6922	-0.677745
-39.8061	1.13147	-37.0204	82.4798	-14.7276	0							2.78566	0.000366	-28.6637	0.234268	-28.6637	-0.669484
-39.8004	1.1295	-37.009	82.7884	-14.6706	0							2.79136	0.000368	-28.6352	0.233898	-28.6352	-0.651448
-39.7947	1.12752	-36.9977	82.9759	-14.6136	0							2.79705	0.00037	-28.6068	0.23439	-28.6068	-0.61263
-39.789	1.12552	-36.9863	83.1392	-14.5566	0							2.80275	0.000373	-28.5783	0.234573	-28.5783	-0.588607
-39.7833	1.12353	-36.9749	83.2328	-14.4997	0							2.80845	0.000375	-28.5498	0.234012	-28.5498	-0.600219
-39.7776	1.12155	-36.9635	83.3191	-14.4427	0							2.81414	0.000378	-28.5213	0.233918	-28.5213	-0.627606
-39.7719	1.11956	-36.9521	83.3953	-14.3857	0							2.81984	0.00038	-28.4928	0.234223	-28.4928	-0.668425
-39.7662	1.11757	-36.9407	83.4866	-14.3287	0							2.82554	0.000383	-28.4644	0.234327	-28.4644	-0.671192
-39.7605	1.116	-36.9293	83.5854	-14.2717	0							2.83123	0.000385	-28.4359	0.234364	-28.4359	-0.664009
-39.7548	1.11447	-36.9179	83.7102	-14.2148	0							2.83693	0.000388	-28.4074	0.234014	-28.4074	-0.671148
-39.7491	1.11307	-36.9065	83.8407	-14.1578	0							2.84263	0.00039	-28.3789	0.233235	-28.3789	-0.684008
-39.7434	1.11196	-36.8951	83.9883	-14.1008	0							2.84832	0.000393	-28.3504	0.231329	-28.3504	-0.711906
-39.7377	1.11116	-36.8837	84.1395	-14.0438	0							2.85402	0.000398	-28.3219	0.22879	-28.3219	-0.705216
-39.732	1.1104	-36.8723	84.2961	-13.9868	0							2.85972	0.000403	-28.2935	0.225671	-28.2935	-0.666948
-39.7264	1.10966	-36.8609	84.4511	-13.9298	0							2.86541	0.000407	-28.265	0.220811	-28.265	-0.634253
-39.7207	1.10892	-36.8495	84.6053	-13.8729	0							2.87111	0.000412	-28.2365	0.215399	-28.2365	-0.603664
-39.715	1.10818	-36.8381	84.7534	-13.8159	0							2.87681	0.000417	-28.208	0.208296	-28.208	-0.601716
-39.7093	1.10743	-36.8268	84.8992	-13.7589	0							2.8825	0.000422	-28.1795	0.202001	-28.1795	-0.591327
-39.7036	1.10669	-36.8154	85.036	-13.7019	0							2.8882	0.000427	-28.151	0.198011	-28.151	-0.556861
-39.6979	1.10594	-36.804	85.1682	-13.6449	0							2.8939	0.000432	-28.1226	0.202618	-28.1226	-0.516561
-39.6922	1.10495	-36.7926	85.2931	-13.5879	0							2.89959	0.000437	-28.0941	0.215592	-28.0941	-0.470582
-39.6865	1.10386	-36.7812	85.4109	-13.531	0							2.90529	0.000442	-28.0656	0.251282	-28.0656	-0.434061
-39.6808	1.10197	-36.7698	85.5247	-13.474	0							2.91099	0.000444	-28.0371	0.294539	-28.0371	-0.40069
-39.6751	1.10006	-36.7584	85.6288	-13.417	0							2.91668	0.000447	-28.0086	0.362298	-28.0086	-0.311427
-39.6694	1.09821	-36.747	85.7302	-13.36	0							2.92238	0.000449	-27.9801	0.439713	-27.9801	-0.211508
-39.6637	1.09668	-36.7356	85.8223	-13.303	0							2.92808	0.000452	-27.9517	0.546984	-27.9517	-0.078944
-39.658	1.09553	-36.7242	85.9111	-13.2461	0							2.93377	0.000454	-27.9232	0.655529	-27.9232	0.055445
-39.6523	1.09439	-36.7128	85.9942	-13.1891	0							2.93947	0.000456	-27.8947	0.765407	-27.8947	0.191738
-39.6466	1.09324	-36.7014	86.0713	-13.1321	0							2.94517	0.000459	-27.8662	0.863089	-27.8662	0.322004
-39.6409	1.0921	-36.69	86.1448	-13.0751	0							2.95086	0.000461	-27.8377	0.956414	-27.8377	0.450121
-39.6352	1.09095	-36.6786	86.2111	-13.0181	0							2.95656	0.000464	-27.8092	1.00269	-27.8092	0.543527
-39.6295	1.08981	-36.6673	86.2754	-12.9611	0							2.96226	0.000466	-27.7808	1.0378	-27.7808	0.624555
-39.6238	1.08867	-36.6559	86.3327	-12.9042	0							2.96795	0.000468	-27.7523	1.03815	-27.7523	0.665889
-39.6181	1.08752	-36.6445	86.3873	-12.8472	0							2.97365	0.000471	-27.7238	1.01369	-27.7238	0.693833
-39.6124	1.08654	-36.6331	86.437	-12.7902	0							2.97935	0.000473	-27.6953	0.961615	-27.6953	0.706862
-39.6067	1.08565	-36.6217	86.4832	-12.7332	0							2.98504	0.000476	-27.6668	0.88926	-27.6668	0.670437
-39.601	1.08475	-36.6103	86.5271	-12.6762	0							2.99074	0.000478	-27.6384	0.808981	-27.6384	0.614688
-39.5953	1.08391	-36.5989	86.5666	-12.6193	0							2.99644	0.00048	-27.6099	0.721639	-27.6099	0.521949
-39.5896	1.08329	-36.5875	86.6048	-12.5623	0							3.00213	0.000483	-27.5814	0.636542	-27.5814	0.424188
-39.5839	1.08279	-36.5761	86.6389	-12.5053	0							3.00783	0.000485	-27.5529	0.560827	-27.5529	0.312794
-39.5782	1.08245	-36.5647	86.6718	-12.4483	0							3.01353	0.000488	-27.5244	0.490979	-27.5244	0.207686
-39.5725	1.08211	-36.5533	86.7022	-12.3913	0							3.01922	0.00049	-27.4959	0.428144	-27.4959	0.110094
-39.5668	1.08177	-36.5419	86.7305	-12.3343	0							3.02492	0.000495	-27.4675	0.375609	-27.4675	0.009263
-39.5611	1.08143	-36.5305	86.7574	-12.2774	0							3.03062	0.0005	-27.439	0.327434	-27.439	-0.092938
-39.5555	1.08109	-36.5191	86.7818	-12.2204	0							3.03631	0.000504	-27.4105	0.301466	-27.4105	-0.093877
-39.5498	1.08075	-36.5077	86.8055	-12.1634	0							3.04201	0.000509	-27.382	0.277822	-27.382	-0.092475
-39.5441	1.08044	-36.4964	86.8269	-12.1064	0							3.04771	0.000514	-27.3535	0.258674	-27.3535	-0.104731
-39.5384	1.08017	-36.485	86.8475	-12.0494	0							3.0534	0.000519	-27.325	0.241868	-27.325	-0.116371
-39.5327	1.07994	-36.4736	86.8667	-11.9925	0							3.0591	0.000524	-27.2966	0.228073	-27.2966	-0.127221
-39.527	1.07974	-36.4622	86.8852	-11.9355	0							3.0648	0.000528	-27.2681	0.219165	-27.2681	-0.143146
-39.5213	1.07954	-36.4508	86.9032	-11.8785	0							3.0705	0.000533	-27.2396	0.212505	-27.2396	-0.161405
-39.5156	1.07928	-36.4394	86.9201	-11.8215	0							3.07619	0.000538	-27.2111	0.204626	-27.2111	-0.185546
-39.5099	1.07867	-36.428	86.9366	-11.7645	0							3.08189	0.00054	-27.1826	0.196601	-27.1826	-0.220595
-39.5042	1.07799	-36.4166	86.9513	-11.7075	0							3.08758	0.000543	-27.1541	0.188324	-27.1541	-0.304111
-39.4985	1.0772	-36.4052	86.9656	-11.6506	0							3.09328	0.000545	-27.1257	0.181038	-27.1257	-0.361039
-39.4928	1.07641	-36.3938	86.9789	-11.5936	0							3.09898	0.000547	-27.0972	0.175092	-27.0972	-0.381993
-39.4871	1.07563	-36.3824	86.9913	-11.5366	0							3.10467	0.00055	-27.0687	0.168791	-27.0687	-0.37
-39.4814	1.07484	-36.371	87.0029	-11.4796	0							3.11037	0.000552	-27.0402	0.162314	-27.0402	-0.341735
-39.4757	1.07405	-36.3596	87.0141	-11.4226	0							3.11607	0.000555	-27.0117	0.155773	-27.0117	-0.299695
-39.47	1.07327	-36.3482	87.025	-11.3657	0							3.12176	0.000557	-26.9833	0.149258	-26.9833	-0.250237
-39.4643	1.07247	-36.3368	87.0349	-11.3087	0							3.12746	0.000559	-26.9548	0.142904	-26.9548	-0.168713
-39.4586	1.07164	-36.3255	87.0442	-11.2517	0							3.13316	0.000562	-26.9263	0.136785	-26.9263	-0.088908
-39.4529	1.07082	-36.3141	87.0525	-11.1947	0							3.13885	0.000566	-26.8978	0.131008	-26.8978	-0.011606
-39.4472	1.06999	-36.3027	87.0601	-11.1377	0							3.14455	0.000571	-26.8693	0.126285	-26.8693	0.05731
-39.4415	1.06947	-36.2913	87.0671	-11.0807	0							3.15025	0.000576	-26.8408	0.122124	-26.8408	0.121746
-39.4358	1.06909	-36.2799	87.0738	-11.0238	0							3.15595	0.00058	-26.8124	0.120704	-26.8124	0.228065
-39.4301	1.06945	-36.2685	87.0803	-10.9668	0							3.16164	0.000585	-26.7839	0.119941	-26.7839	0.342862
-39.4244	1.0698	-36.2571	87.0859	-10.9098	0							3.16734	0.00059	-26.7554	0.121253	-26.7554	0.479916
-39.4187	1.07016	-36.2457	87.0912	-10.8528	0							3.17304	0.000594	-26.7269	0.123617	-26.7269	0.616429
-39.413	1.07051	-36.2343	87.0957	-10.7958	0							3.17873	0.000599	-26.6984	0.12762	-26.6984	0.752097
-39.4073	1.07087	-36.2229	87.1	-10.7389	0							3.18443	0.000604	-26.6699	0.132459	-26.6699	0.914716
-39.4016	1.07122	-36.2115	87.1039	-10.6819	0							3.19013	0.000609	-26.6415	0.137778	-26.6415	1.0928
-39.3959	1.07159	-36.2001	87.1081	-10.6249	0							3.19582	0.000611	-26.613	0.139432	-26.613	1.28864
-39.3903	1.07202	-36.1887	87.1123	-10.5679	0							3.20152	0.000613	-26.5845	0.140572	-26.5845	1.48209
-39.3846	1.07249	-36.1773	87.1171	-10.5109	0							3.20721	0.000615	-26.556	0.141532	-26.556	1.64267
-39.3789	1.07304	-36.1659	87.1218	-10.4539	0							3.21291	0.000618	-26.5275	0.142349	-26.5275	1.81678
-39.3732	1.07359	-36.1546	87.1266	-10.397	0							3.21861	0.00062	-26.499	0.142927	-26.499	2.01363
-39.3675	1.07414	-36.1432	87.1313	-10.34	0							3.2243	0.000622	-26.4706	0.142758	-26.4706	2.19439
-39.3618	1.07448	-36.1318	87.1361	-10.283	0							3.23	0.000625	-26.4421	0.14213	-26.4421	2.36527
-39.3561	1.07478	-36.1204	87.1409	-10.226	0							3.2357	0.000627	-26.4136	0.141025	-26.4136	2.51564
-39.3504	1.07508	-36.109	87.1458	-10.169	0							3.24139	0.000629	-26.3851	0.14029	-26.3851	2.66758
-39.3447	1.07537	-36.0976	87.1506	-10.112	0							3.24709	0.000632	-26.3566	0.143054	-26.3566	2.85688
-39.339	1.07567	-36.0862	87.1553	-10.0551	0							3.25278	0.000636	-26.3282	0.14713	-26.3282	3.05098
-39.3333	1.07597	-36.0748	87.1596	-9.99808	0							3.25848	0.000641	-26.2997	0.15356	-26.2997	3.25375
-39.3276	1.07626	-36.0634	87.164	-9.94111	0							3.26418	0.000645	-26.2712	0.159008	-26.2712	3.43515
-39.3219	1.07656	-36.052	87.1684	-9.88412	0							3.26987	0.00065	-26.2427	0.163814	-26.2427	3.60254
-39.3162	1.07687	-36.0406	87.1731	-9.82714	0							3.27557	0.000654	-26.2142	0.167094	-26.2142	3.72544
-39.3105	1.07738	-36.0292	87.1779	-9.77016	0							3.28127	0.000659	-26.1857	0.170414	-26.1857	3.83483
-39.3048	1.0779	-36.0178	87.1835	-9.71318	0							3.28696	0.000664	-26.1573	0.176706	-26.1573	3.89101
-39.2991	1.07844	-36.0064	87.1892	-9.65619	0							3.29266	0.000668	-26.1288	0.182135	-26.1288	3.91141
-39.2934	1.07894	-35.995	87.1949	-9.59921	0							3.29836	0.000673	-26.1003	0.185887	-26.1003	3.86229
-39.2877	1.0794	-35.9837	87.2008	-9.54223	0							3.30405	0.000677	-26.0718	0.185845	-26.0718	3.7353
-39.282	1.07982	-35.9723	87.2068	-9.48525	0							3.30975	0.00068	-26.0433	0.183129	-26.0433	3.55348
-39.2763	1.08022	-35.9609	87.2128	-9.42827	0							3.31545	0.000682	-26.0148	0.177908	-26.0148	3.33407
-39.2706	1.08062	-35.9495	87.2188	-9.37128	0							3.32115	0.000684	-25.9864	0.172379	-25.9864	3.10977
-39.2649	1.08101	-35.9381	87.2241	-9.3143	0							3.32684	0.000686	-25.9579	0.169196	-25.9579	2.91722
-39.2592	1.08141	-35.9267	87.2293	-9.25732	0							3.33254	0.000689	-25.9294	0.165176	-25.9294	2.68973
-39.2535	1.08181	-35.9153	87.2343	-9.20034	0							3.33824	0.000691	-25.9009	0.159402	-25.9009	2.38909
-39.2478	1.08221	-35.9039	87.2391	-9.14336	0							3.34393	0.000693	-25.8724	0.151993	-25.8724	2.07764
-39.2421	1.08261	-35.8925	87.2439	-9.08638	0							3.34963	0.000695	-25.8439	0.143355	-25.8439	1.75809
-39.2364	1.08301	-35.8811	87.2483	-9.02939	0							3.35533	0.000698	-25.8155	0.135423	-25.8155	1.46281
-39.2307	1.08355	-35.8697	87.2524	-8.97241	0							3.36102	0.0007	-25.787	0.127823	-25.787	1.17378
-39.225	1.0841	-35.8583	87.2574	-8.91543	0							3.36672	0.000704	-25.7585	0.122845	-25.7585	0.89563
-39.2193	1.08467	-35.8469	87.2625	-8.85845	0							3.37242	0.000709	-25.73	0.11883	-25.73	0.651273
-39.2137	1.08526	-35.8355	87.2675	-8.80146	0							3.37811	0.000713	-25.7015	0.11699	-25.7015	0.483221
-39.208	1.08587	-35.8241	87.2728	-8.74448	0							3.38381	0.000718	-25.673	0.115187	-25.673	0.494048
-39.2023	1.08648	-35.8128	87.2783	-8.6875	0							3.38951	0.000722	-25.6446	0.113415	-25.6446	0.648575
-39.1966	1.08709	-35.8014	87.2839	-8.63052	0							3.3952	0.000727	-25.6161	0.11658	-25.6161	1.59457
-39.1909	1.0877	-35.79	87.2896	-8.57354	0							3.4009	0.000731	-25.5876	0.121514	-25.5876	2.79753
-39.1852	1.08831	-35.7786	87.294	-8.51656	0							3.4066	0.000736	-25.5591	0.137671	-25.5591	5.24655
-39.1795	1.08892	-35.7672	87.2983	-8.45957	0							3.41229	0.00074	-25.5306	0.155853	-25.5306	8.18989
-39.1738	1.08953	-35.7558	87.3024	-8.40259	0							3.41799	0.000745	-25.5022	0.178935	-25.5022	12.3296
-39.1681	1.09014	-35.7444	87.3062	-8.34561	0							3.42369	0.000747	-25.4737	0.203245	-25.4737	18.7755
-39.1624	1.09069	-35.733	87.3097	-8.28863	0							3.42938	0.000749	-25.4452	0.228616	-25.4452	27.2108
-39.1567	1.09123	-35.7216	87.313	-8.23164	0							3.43508	0.000751	-25.4167	0.262431	-25.4167	37.5214
-39.151	1.09146	-35.7102	87.3162	-8.17466	0							3.44078	0.000753	-25.3882	0.298814	-25.3882	48.4179
-39.1453	1.09167	-35.6988	87.3194	-8.11768	0							3.44647	0.000756	-25.3597	0.343191	-25.3597	61.6257
-39.1396	1.09183	-35.6874	87.3226	-8.0607	0							3.45217	0.000758	-25.3313	0.388384	-25.3313	75.2111
-39.1339	1.09192	-35.676	87.3259	-8.00372	0							3.45787	0.00076	-25.3028	0.435734	-25.3028	89.7931
-39.1282	1.09196	-35.6646	87.3293	-7.94674	0							3.46356	0.000762	-25.2743	0.484189	-25.2743	103.48
-39.1225	1.09199	-35.6532	87.3328	-7.88976	0							3.46926	0.000764	-25.2458	0.533664	-25.2458	116.339
-39.1168	1.09203	-35.6419	87.3365	-7.83277	0							3.47496	0.000767	-25.2173	0.578623	-25.2173	125.329
-39.1111	1.09207	-35.6305	87.3404	-7.77579	0							3.48065	0.000771	-25.1888	0.622052	-25.1888	133.074
-39.1054	1.0921	-35.6191	87.3439	-7.71881	0							3.48635	0.000775	-25.1604	0.652542	-25.1604	135.201
-39.0997	1.09214	-35.6077	87.3474	-7.66183	0							3.49205	0.00078	-25.1319	0.678954	-25.1319	135.91
-39.094	1.09217	-35.5963	87.3511	-7.60484	0							3.49774	0.000784	-25.1034	0.693691	-25.1034	132.562
-39.0883	1.09221	-35.5849	87.3545	-7.54786	0							3.50344	0.000788	-25.0749	0.699952	-25.0749	126.514
-39.0826	1.09221	-35.5735	87.3578	-7.49088	0							3.50914	0.000793	-25.0464	0.697807	-25.0464	117.789
-39.0769	1.0922	-35.5621	87.3606	-7.4339	0							3.51483	0.000797	-25.0179	0.686061	-25.0179	106.351
-39.0712	1.09215	-35.5507	87.3632	-7.37692	0							3.52053	0.000801	-24.9895	0.671101	-24.9895	94.0047
-39.0655	1.09205	-35.5393	87.3659	-7.31994	0							3.52623	0.000806	-24.961	0.654251	-24.961	80.7438
-39.0598	1.09178	-35.5279	87.3687	-7.26295	0							3.53192	0.00081	-24.9325	0.637091	-24.9325	67.6998
-39.0541	1.09149	-35.5165	87.3715	-7.20597	0							3.53762	0.000812	-24.904	0.618993	-24.904	55.3492
-39.0485	1.0912	-35.5051	87.3745	-7.14899	0							3.54332	0.000814	-24.8755	0.601541	-24.8755	43.3352
-39.0428	1.0909	-35.4937	87.3778	-7.09201	0							3.54901	0.000817	-24.847	0.584764	-24.847	31.6727
-39.0371	1.09061	-35.4823	87.3812	-7.03502	0							3.55471	0.000819	-24.8186	0.571017	-24.8186	21.4791
-39.0314	1.09031	-35.471	87.3847	-6.97804	0							3.56041	0.000821	-24.7901	0.558366	-24.7901	11.8173
-39.0257	1.09001	-35.4596	87.3872	-6.92106	0							3.5661	0.000823	-24.7616	0.551607	-24.7616	4.99834
-39.02	1.08971	-35.4482	87.3897	-6.86408	0							3.5718	0.000825	-24.7331	0.545674	-24.7331	-1.55538
-39.0143	1.08942	-35.4368	87.3921	-6.8071	0							3.5775	0.000827	-24.7046	0.542187	-24.7046	-7.38858
-39.0086	1.08912	-35.4254	87.3945	-6.75011	0							3.58319	0.000829	-24.6762	0.53895	-24.6762	-12.3288
-39.0029	1.08837	-35.414	87.3968	-6.69313	0							3.58889	0.000832	-24.6477	0.535994	-24.6477	-16.2663
-38.9972	1.08742	-35.4026	87.3992	-6.63615	0							3.59458	0.000836	-24.6192	0.535749	-24.6192	-19.3458
-38.9915	1.0864	-35.3912	87.4017	-6.57917	0							3.60028	0.00084	-24.5907	0.536581	-24.5907	-22.0848
-38.9858	1.08536	-35.3798	87.4045	-6.52219	0							3.60598	0.000844	-24.5622	0.53527	-24.5622	-24.3261
-38.9801	1.08419	-35.3684	87.4074	-6.46521	0							3.61167	0.000849	-24.5337	0.533668	-24.5337	-26.4113
-38.9744	1.08301	-35.357	87.4098	-6.40822	0							3.61737	0.000853	-24.5053	0.531274	-24.5053	-27.9745
-38.9687	1.0818	-35.3456	87.4119	-6.35124	0							3.62307	0.000857	-24.4768	0.528034	-24.4768	-29.3316
-38.963	1.0806	-35.3342	87.4137	-6.29426	0							3.62877	0.000861	-24.4483	0.523778	-24.4483	-30.4417
-38.9573	1.07939	-35.3228	87.4156	-6.23728	0							3.63446	0.000865	-24.4198	0.520629	-24.4198	-31.4444
-38.9516	1.07819	-35.3114	87.4175	-6.18029	0							3.64016	0.00087	-24.3913	0.517955	-24.3913	-32.401
-38.9459	1.07699	-35.3001	87.4191	-6.12331	0							3.64586	0.000874	-24.3628	0.515429	-24.3628	-33.1363
-38.9402	1.07579	-35.2887	87.4208	-6.06633	0							3.65155	0.000878	-24.3344	0.513194	-24.3344	-33.835
-38.9345	1.07455	-35.2773	87.4228	-6.00935	0							3.65725	0.000882	-24.3059	0.51216	-24.3059	-34.4316
-38.9288	1.07323	-35.2659	87.4249	-5.95237	0							3.66295	0.000886	-24.2774	0.511258	-24.2774	-35.01
-38.9231	1.07181	-35.2545	87.4269	-5.89539	0							3.66864	0.000891	-24.2489	0.510524	-24.2489	-35.565
-38.9174	1.07033	-35.2431	87.4288	-5.8384	0							3.67434	0.000895	-24.2204	0.509504	-24.2204	-36.0488
-38.9117	1.06892	-35.2317	87.4306	-5.78142	0							3.68004	0.000899	-24.1919	0.508351	-24.1919	-36.4994
-38.906	1.06756	-35.2203	87.433	-5.72444	0							3.68573	0.000903	-24.1635	0.508605	-24.1635	-36.8637
-38.9003	1.06646	-35.2089	87.4356	-5.66746	0							3.69143	0.000907	-24.135	0.509566	-24.135	-37.2144
-38.8946	1.06536	-35.1975	87.4383	-5.61047	0							3.69712	0.000911	-24.1065	0.513319	-24.1065	-37.532
-38.8889	1.06427	-35.1861	87.4411	-5.55349	0							3.70282	0.000916	-24.078	0.515662	-24.078	-37.828
-38.8832	1.06318	-35.1747	87.4441	-5.49651	0							3.70852	0.000918	-24.0495	0.516074	-24.0495	-38.0946
-38.8776	1.06208	-35.1633	87.4472	-5.43953	0							3.71421	0.00092	-24.0211	0.515566	-24.0211	-38.3508
-38.8719	1.06098	-35.1519	87.4502	-5.38255	0							3.71991	0.000922	-23.9926	0.514602	-23.9926	-38.602
-38.8662	1.05988	-35.1405	87.4529	-5.32557	0							3.72561	0.000924	-23.9641	0.513086	-23.9641	-38.8492
-38.8605	1.05878	-35.1292	87.4555	-5.26858	0							3.7313	0.000926	-23.9356	0.511427	-23.9356	-39.0877
-38.8548	1.05741	-35.1178	87.4575	-5.2116	0							3.737	0.000928	-23.9071	0.509296	-23.9071	-39.2824
-38.8491	1.05558	-35.1064	87.4593	-5.15462	0							3.7427	0.00093	-23.8786	0.506602	-23.8786	-39.4646
-38.8434	1.05363	-35.095	87.461	-5.09764	0							3.74839	0.000932	-23.8502	0.503079	-23.8502	-39.6283
-38.8377	1.05161	-35.0836	87.4625	-5.04066	0							3.75409	0.000934	-23.8217	0.50285	-23.8217	-39.7515
-38.832	1.04965	-35.0722	87.4638	-4.98367	0							3.75979	0.000936	-23.7932	0.504388	-23.7932	-39.853
-38.8263	1.04769	-35.0608	87.4655	-4.92669	0							3.76548	0.00094	-23.7647	0.506686	-23.7647	-39.8725
-38.8206	1.04577	-35.0494	87.4672	-4.86971	0							3.77118	0.000944	-23.7362	0.509241	-23.7362	-39.869
-38.8149	1.04384	-35.038	87.4688	-4.81273	0							3.77688	0.000948	-23.7077	0.512806	-23.7077	-39.7844
-38.8092	1.04192	-35.0266	87.4704	-4.75575	0							3.78257	0.000952	-23.6793	0.516127	-23.6793	-39.6574
-38.8035	1.04	-35.0152	87.4721	-4.69876	0							3.78827	0.000956	-23.6508	0.519063	-23.6508	-39.4634
-38.7978	1.03808	-35.0038	87.4738	-4.64178	0							3.79397	0.00096	-23.6223	0.520382	-23.6223	-39.2307
-38.7921	1.03615	-34.9924	87.4756	-4.5848	0							3.79966	0.000964	-23.5938	0.520772	-23.5938	-38.9757
-38.7864	1.03422	-34.981	87.478	-4.52782	0							3.80536	0.000968	-23.5653	0.518915	-23.5653	-38.6854
-38.7807	1.03225	-34.9697	87.4806	-4.47084	0							3.81106	0.000972	-23.5368	0.51665	-23.5368	-38.3775
-38.775	1.03022	-34.9583	87.4832	-4.41385	0							3.81675	0.000977	-23.5084	0.513709	-23.5084	-37.9817
-38.7693	1.02808	-34.9469	87.4859	-4.35687	0							3.82245	0.00098	-23.4799	0.511275	-23.4799	-37.5736
-38.7636	1.02594	-34.9355	87.4886	-4.29989	0							3.82815	0.000984	-23.4514	0.509705	-23.4514	-37.1446
-38.7579	1.02379	-34.9241	87.4914	-4.24291	0							3.83384	0.000988	-23.4229	0.507988	-23.4229	-36.7181
-38.7522	1.02219	-34.9127	87.4941	-4.18593	0							3.83954	0.000992	-23.3944	0.50618	-23.3944	-36.2933
-38.7465	1.02071	-34.9013	87.4972	-4.12894	0							3.84524	0.000996	-23.366	0.505292	-23.366	-35.8
-38.7408	1.0193	-34.8899	87.5005	-4.07196	0							3.85093	0.001	-23.3375	0.50504	-23.3375	-35.2917
-38.7351	1.01789	-34.8785	87.5037	-4.01498	0							3.85663	0.001004	-23.309	0.508788	-23.309	-34.7476
-38.7294	1.01648	-34.8671	87.5071	-3.958	0							3.86233	0.001008	-23.2805	0.512565	-23.2805	-34.1989
-38.7237	1.01507	-34.8557	87.5108	-3.90102	0							3.86802	0.001012	-23.252	0.516398	-23.252	-33.6421
-38.718	1.01366	-34.8443	87.5147	-3.84404	0							3.87372	0.001016	-23.2235	0.517196	-23.2235	-33.0524
-38.7123	1.01225	-34.8329	87.5187	-3.78705	0							3.87942	0.001016	-23.1951	0.515982	-23.1951	-32.4408
-38.7067	1.01083	-34.8215	87.5225	-3.73007	0							3.88511	0.001016	-23.1666	0.515212	-23.1666	-31.8404
-38.701	1.00922	-34.8101	87.5262	-3.67309	0							3.89081	0.001016	-23.1381	0.514697	-23.1381	-31.2462
-38.6953	1.00757	-34.7988	87.53	-3.61611	0							3.89651	0.001016	-23.1096	0.515897	-23.1096	-30.6937
-38.6896	1.00583	-34.7874	87.5337	-3.55912	0							3.9022	0.001016	-23.0811	0.516913	-23.0811	-30.1317
-38.6839	1.00416	-34.776	87.5366	-3.50214	0							3.9079	0.001016	-23.0526	0.517569	-23.0526	-29.5509
-38.6782	1.00252	-34.7646	87.5394	-3.44516	0							3.9136	0.001016	-23.0242	0.517085	-23.0242	-29.0205
-38.6725	1.00104	-34.7532	87.542	-3.38818	0							3.9193	0.001016	-22.9957	0.515791	-22.9957	-28.5259
-38.6668	0.999582	-34.7418	87.5443	-3.3312	0							3.92499	0.001016	-22.9672	0.517428	-22.9672	-28.0766
-38.6611	0.998118	-34.7304	87.5464	-3.27422	0							3.93069	0.001016	-22.9387	0.51977	-22.9387	-27.6373
-38.6554	0.996654	-34.719	87.5477	-3.21723	0							3.93639	0.00102	-22.9102	0.523451	-22.9102	-27.2087
-38.6497	0.995187	-34.7076	87.5489	-3.16025	0							3.94208	0.001024	-22.8817	0.526409	-22.8817	-26.7984
-38.644	0.993721	-34.6962	87.5496	-3.10327	0							3.94778	0.001028	-22.8533	0.527851	-22.8533	-26.4265
-38.6383	0.992256	-34.6848	87.5502	-3.04629	0							3.95348	0.001032	-22.8248	0.527328	-22.8248	-26.1101
-38.6326	0.990769	-34.6734	87.5507	-2.9893	0							3.95917	0.001036	-22.7963	0.525301	-22.7963	-25.8359
-38.6269	0.989269	-34.662	87.5508	-2.93232	0							3.96487	0.00104	-22.7678	0.525304	-22.7678	-25.5424
-38.6212	0.987551	-34.6506	87.5507	-2.87534	0							3.97057	0.001043	-22.7393	0.52591	-22.7393	-25.2463
-38.6155	0.985829	-34.6392	87.5505	-2.81836	0							3.97626	0.001047	-22.7108	0.528716	-22.7108	-24.9799
-38.6098	0.984098	-34.6279	87.5502	-2.76138	0							3.98196	0.001051	-22.6824	0.530949	-22.6824	-24.7163
-38.6041	0.982747	-34.6165	87.5491	-2.70439	0							3.98766	0.001055	-22.6539	0.531874	-22.6539	-24.4595
-38.5984	0.981751	-34.6051	87.5479	-2.64742	0							3.99335	0.001059	-22.6254	0.532687	-22.6254	-24.1989
-38.5927	0.980896	-34.5937	87.5467	-2.59043	0							3.99905	0.001063	-22.5969	0.53341	-22.5969	-23.9352
-38.587	0.980083	-34.5823	87.5453	-2.53345	0							4.00474	0.001066	-22.5684	0.533385	-22.5684	-23.6936
-38.5813	0.97927	-34.5709	87.5439	-2.47647	0							4.01044	0.00107	-22.54	0.53324	-22.54	-23.4612
-38.5756	0.978458	-34.5595	87.542	-2.41949	0							4.01614	0.001074	-22.5115	0.534554	-22.5115	-23.3069
-38.5699	0.977647	-34.5481	87.5402	-2.3625	0							4.02184	0.001078	-22.483	0.535977	-22.483	-23.1557
-38.5642	0.976839	-34.5367	87.5384	-2.30552	0							4.02753	0.001082	-22.4545	0.537669	-22.4545	-23.012
-38.5585	0.976035	-34.5253	87.5368	-2.24854	0							4.03323	0.001086	-22.426	0.53884	-22.426	-22.8944
-38.5528	0.975466	-34.5139	87.5355	-2.19156	0							4.03892	0.001089	-22.3975	0.53956	-22.3975	-22.7994
-38.5471	0.974978	-34.5025	87.5346	-2.13457	0							4.04462	0.001093	-22.3691	0.540494	-22.3691	-22.7321
-38.5415	0.974628	-34.4911	87.5338	-2.0776	0							4.05032	0.001097	-22.3406	0.541499	-22.3406	-22.6723
-38.5358	0.974294	-34.4797	87.533	-2.02061	0							4.05602	0.001101	-22.3121	0.542882	-22.3121	-22.6012
-38.5301	0.97401	-34.4683	87.5323	-1.96363	0							4.06171	0.001104	-22.2836	0.544325	-22.2836	-22.5282
-38.5244	0.973802	-34.457	87.532	-1.90665	0							4.06741	0.001108	-22.2551	0.545925	-22.2551	-22.4497
-38.5187	0.973672	-34.4456	87.5318	-1.84967	0							4.0731	0.001112	-22.2266	0.545932	-22.2266	-22.3843
-38.513	0.973543	-34.4342	87.5316	-1.79268	0							4.0788	0.001116	-22.1982	0.544461	-22.1982	-22.3312
-38.5073	0.973413	-34.4228	87.5314	-1.7357	0							4.0845	0.001119	-22.1697	0.542577	-22.1697	-22.2561
-38.5016	0.973283	-34.4114	87.5312	-1.67872	0							4.09019	0.001123	-22.1412	0.540578	-22.1412	-22.1742
-38.4959	0.973153	-34.4	87.5309	-1.62174	0							4.09589	0.001127	-22.1127	0.539602	-22.1127	-22.0832
-38.4902	0.973023	-34.3886	87.5304	-1.56475	0							4.10159	0.00113	-22.0842	0.538994	-22.0842	-21.9934
-38.4845	0.972935	-34.3772	87.5297	-1.50777	0							4.10729	0.001134	-22.0557	0.539461	-22.0557	-21.9076
-38.4788	0.972893	-34.3658	87.5292	-1.45079	0							4.11298	0.001138	-22.0273	0.540038	-22.0273	-21.8371
-38.4731	0.972999	-34.3544	87.529	-1.39381	0							4.11867	0.001141	-21.9988	0.540725	-21.9988	-21.7819
-38.4674	0.973163	-34.343	87.529	-1.33683	0							4.12437	0.001145	-21.9703	0.541209	-21.9703	-21.7424
-38.4617	0.973324	-34.3316	87.5291	-1.27985	0							4.13007	0.001149	-21.9418	0.541625	-21.9418	-21.7082
-38.456	0.973527	-34.3202	87.5297	-1.22287	0							4.13577	0.001152	-21.9133	0.543586	-21.9133	-21.7046
-38.4503	0.973888	-34.3088	87.5306	-1.16588	0							4.14146	0.001156	-21.8849	0.545979	-21.8849	-21.7062
-38.4446	0.974309	-34.2974	87.5317	-1.1089	0							4.14716	0.00116	-21.8564	0.549693	-21.8564	-21.7237
-38.4389	0.974802	-34.2861	87.5332	-1.05192	0							4.15285	0.001163	-21.8279	0.552488	-21.8279	-21.7478
-38.4332	0.975295	-34.2747	87.5351	-0.994938	0							4.15855	0.001167	-21.7994	0.554312	-21.7994	-21.7791
-38.4275	0.975788	-34.2633	87.5373	-0.937954	0							4.16425	0.001171	-21.7709	0.555125	-21.7709	-21.7833
-38.4218	0.976282	-34.2519	87.5399	-0.880974	0							4.16995	0.001174	-21.7424	0.55557	-21.7424	-21.7776
-38.4161	0.976775	-34.2405	87.5425	-0.82399	0							4.17564	0.001178	-21.714	0.559727	-21.714	-21.7448
-38.4104	0.977268	-34.2291	87.5452	-0.76701	0							4.18134	0.001181	-21.6855	0.563118	-21.6855	-21.7088
-38.4047	0.977997	-34.2177	87.5476	-0.710026	0							4.18704	0.001185	-21.657	0.563542	-21.657	-21.6637
-38.399	0.979023	-34.2063	87.5502	-0.653046	0							4.19273	0.001188	-21.6285	0.562495	-21.6285	-21.601
-38.3933	0.98009	-34.1949	87.553	-0.596062	0							4.19843	0.001192	-21.6	0.559778	-21.6	-21.5182
-38.3876	0.981176	-34.1835	87.556	-0.539082	0							4.20413	0.001196	-21.5715	0.55977	-21.5715	-21.4549
-38.3819	0.982289	-34.1721	87.5591	-0.482098	0							4.20982	0.001199	-21.5431	0.560844	-21.5431	-21.3993
-38.3762	0.983446	-34.1607	87.562	-0.425117	0							4.21552	0.001203	-21.5146	0.560854	-21.5146	-21.3761
-38.3705	0.984796	-34.1493	87.5648	-0.368134	0							4.22122	0.001206	-21.4861	0.559948	-21.4861	-21.3633
-38.3649	0.986146	-34.1379	87.567	-0.311153	0							4.22691	0.00121	-21.4576	0.555709	-21.4576	-21.3855
-38.3592	0.987497	-34.1265	87.5689	-0.254169	0							4.23261	0.001213	-21.4291	0.551763	-21.4291	-21.4086
-38.3535	0.988841	-34.1152	87.5704	-0.197189	0							4.23831	0.001217	-21.4006	0.548174	-21.4006	-21.4326
-38.3478	0.99018	-34.1038	87.5718	-0.140209	0							4.244	0.00122	-21.3722	0.547938	-21.3722	-21.4749
-38.3421	0.991528	-34.0924	87.5731	-0.083225	0							4.2497	0.001224	-21.3437	0.549144	-21.3437	-21.5252
-38.3364	0.992878	-34.081	87.5746	-0.026245	0							4.2554	0.001227	-21.3152	0.549862	-21.3152	-21.5821
-38.3307	0.994229	-34.0696	87.5761	0.030739	0							4.26109	0.001231	-21.2867	0.55008	-21.2867	-21.6292
-38.325	0.995775	-34.0582	87.5775	0.087719	0							4.26679	0.001234	-21.2582	0.548294	-21.2582	-21.632
-38.3193	0.997607	-34.0468	87.5789	0.144703	0							4.27249	0.001238	-21.2297	0.54783	-21.2297	-21.6143
-38.3136	0.999439	-34.0354	87.5804	0.201683	0							4.27818	0.001241	-21.2013	0.549086	-21.2013	-21.5699
-38.3079	1.00127	-34.024	87.5813	0.258667	0							4.28388	0.001244	-21.1728	0.553347	-21.1728	-21.5281
-38.3022	1.0028	-34.0126	87.582	0.315647	0							4.28958	0.001248	-21.1443	0.559019	-21.1443	-21.4874
-38.2965	1.00429	-34.0012	87.5823	0.372631	0							4.29527	0.001251	-21.1158	0.560265	-21.1158	-21.4556
-38.2908	1.00566	-33.9898	87.5824	0.429611	0							4.30097	0.001255	-21.0873	0.560798	-21.0873	-21.4196
-38.2851	1.00703	-33.9784	87.5815	0.486595	0							4.30667	0.001258	-21.0589	0.559537	-21.0589	-21.3609
-38.2794	1.0084	-33.967	87.5807	0.543575	0							4.31236	0.001261	-21.0304	0.559599	-21.0304	-21.2999
-38.2737	1.00977	-33.9556	87.5798	0.600559	0							4.31806	0.001265	-21.0019	0.56148	-21.0019	-21.2358
-38.268	1.01114	-33.9443	87.5791	0.657539	0							4.32376	0.001268	-20.9734	0.560426	-20.9734	-21.2083
-38.2623	1.01251	-33.9329	87.5787	0.714523	0							4.32945	0.001272	-20.9449	0.557898	-20.9449	-21.1991
-38.2566	1.01397	-33.9215	87.5781	0.771503	0							4.33515	0.001275	-20.9164	0.55512	-20.9164	-21.2261
-38.2509	1.01606	-33.9101	87.5775	0.828487	0							4.34085	0.001278	-20.888	0.552655	-20.888	-21.2497
-38.2452	1.01833	-33.8987	87.5763	0.885468	0							4.34654	0.001282	-20.8595	0.552006	-20.8595	-21.2359
-38.2395	1.02089	-33.8873	87.5751	0.942451	0							4.35224	0.001285	-20.831	0.551256	-20.831	-21.2218
-38.2338	1.0234	-33.8759	87.5739	0.999432	0							4.35794	0.001288	-20.8025	0.550355	-20.8025	-21.2072
-38.2281	1.02589	-33.8645	87.5727	1.05642	0							4.36363	0.001292	-20.774	0.550206	-20.774	-21.2245
-38.2224	1.0282	-33.8531	87.5715	1.1134	0							4.36933	0.001295	-20.7455	0.550466	-20.7455	-21.2589
-38.2167	1.03049	-33.8417	87.5703	1.17038	0							4.37503	0.001298	-20.7171	0.553633	-20.7171	-21.2787
-38.211	1.03277	-33.8303	87.5692	1.22736	0							4.38072	0.001302	-20.6886	0.557463	-20.6886	-21.2906
-38.2053	1.03506	-33.8189	87.5681	1.28434	0							4.38642	0.001305	-20.6601	0.563259	-20.6601	-21.2657
-38.1996	1.03734	-33.8075	87.5668	1.34132	0							4.39212	0.001308	-20.6316	0.568132	-20.6316	-21.2493
-38.194	1.03962	-33.7961	87.565	1.3983	0							4.39781	0.001312	-20.6031	0.571544	-20.6031	-21.2465
-38.1883	1.04189	-33.7847	87.5633	1.45529	0							4.40351	0.001315	-20.5746	0.574472	-20.5746	-21.2367
-38.1826	1.04491	-33.7734	87.5616	1.51227	0							4.40921	0.001318	-20.5462	0.577117	-20.5462	-21.2229
-38.1769	1.04825	-33.762	87.5601	1.56925	0							4.4149	0.001321	-20.5177	0.576656	-20.5177	-21.209
-38.1712	1.05343	-33.7506	87.5587	1.62623	0							4.4206	0.001325	-20.4892	0.575706	-20.4892	-21.1942
-38.1655	1.0586	-33.7392	87.5571	1.68322	0							4.4263	0.001328	-20.4607	0.574364	-20.4607	-21.1725
-38.1598	1.06378	-33.7278	87.5557	1.7402	0							4.43199	0.001331	-20.4322	0.571887	-20.4322	-21.1602
-38.1541	1.06864	-33.7164	87.5547	1.79718	0							4.43769	0.001334	-20.4037	0.567464	-20.4037	-21.1641
-38.1484	1.07328	-33.705	87.5535	1.85416	0							4.44339	0.001338	-20.3753	0.562632	-20.3753	-21.173
-38.1427	1.07784	-33.6936	87.5523	1.91114	0							4.44908	0.001341	-20.3468	0.557546	-20.3468	-21.185
-38.137	1.08239	-33.6822	87.5509	1.96812	0							4.45478	0.001344	-20.3183	0.55405	-20.3183	-21.1978
-38.1313	1.08696	-33.6708	87.5495	2.02511	0							4.46048	0.001347	-20.2898	0.551142	-20.2898	-21.2118
-38.1256	1.09153	-33.6594	87.5485	2.08209	0							4.46617	0.00135	-20.2613	0.550986	-20.2613	-21.236
-38.1199	1.09611	-33.648	87.5475	2.13907	0							4.47187	0.001354	-20.2329	0.550361	-20.2329	-21.258
-38.1142	1.1007	-33.6366	87.5465	2.19605	0							4.47757	0.001357	-20.2044	0.54888	-20.2044	-21.2761
-38.1085	1.10529	-33.6252	87.5458	2.25304	0							4.48326	0.00136	-20.1759	0.547049	-20.1759	-21.2873
-38.1028	1.11237	-33.6138	87.5457	2.31002	0							4.48896	0.001363	-20.1474	0.544984	-20.1474	-21.294
-38.0971	1.12014	-33.6025	87.546	2.367	0							4.49466	0.001366	-20.1189	0.544463	-20.1189	-21.3013
-38.0914	1.12981	-33.5911	87.5465	2.42398	0							4.50035	0.00137	-20.0904	0.544404	-20.0904	-21.3093
-38.0857	1.13948	-33.5797	87.547	2.48096	0							4.50605	0.001373	-20.062	0.546119	-20.062	-21.3237
-38.08	1.14914	-33.5683	87.5476	2.53795	0							4.51175	0.001376	-20.0335	0.547392	-20.0335	-21.3322
-38.0743	1.15854	-33.5569	87.5483	2.59492	0							4.51744	0.001379	-20.005	0.547793	-20.005	-21.3292
-38.0686	1.16775	-33.5455	87.549	2.65191	0							4.52314	0.001382	-19.9765	0.54837	-19.9765	-21.3093
-38.0629	1.17694	-33.5341	87.5495	2.70889	0							4.52883	0.001385	-19.948	0.549072	-19.948	-21.2774
-38.0572	1.18613	-33.5227	87.5502	2.76587	0							4.53453	0.001388	-19.9195	0.549821	-19.9195	-21.2505
-38.0515	1.19532	-33.5113	87.5508	2.82285	0							4.54023	0.001391	-19.8911	0.550674	-19.8911	-21.2254
-38.0458	1.20451	-33.4999	87.552	2.87984	0							4.54593	0.001394	-19.8626	0.552687	-19.8626	-21.2105
-38.0401	1.21373	-33.4885	87.553	2.93682	0							4.55162	0.001398	-19.8341	0.554384	-19.8341	-21.2005
-38.0344	1.22388	-33.4771	87.5538	2.9938	0							4.55732	0.001401	-19.8056	0.555408	-19.8056	-21.2007
-38.0288	1.23482	-33.4657	87.5546	3.05078	0							4.56302	0.001404	-19.7771	0.554638	-19.7771	-21.1987
-38.0231	1.25857	-33.4543	87.5554	3.10777	0							4.56871	0.001407	-19.7486	0.552491	-19.7486	-21.195
-38.0174	1.28603	-33.4429	87.5559	3.16474	0							4.57441	0.00141	-19.7202	0.551465	-19.7202	-21.2108
-38.0117	1.31361	-33.4316	87.5565	3.22173	0							4.5801	0.001413	-19.6917	0.550765	-19.6917	-21.2309
-38.006	1.34098	-33.4202	87.5566	3.27871	0							4.5858	0.001416	-19.6632	0.55113	-19.6632	-21.2466
-38.0003	1.36781	-33.4088	87.5567	3.33569	0							4.5915	0.001419	-19.6347	0.551839	-19.6347	-21.263
-37.9946	1.39438	-33.3974	87.5568	3.39267	0							4.5972	0.001422	-19.6062	0.553327	-19.6062	-21.2809
-37.9889	1.4207	-33.386	87.5566	3.44966	0							4.60289	0.001425	-19.5778	0.553758	-19.5778	-21.2927
-37.9832	1.44693	-33.3746	87.5562	3.50664	0							4.60859	0.001428	-19.5493	0.553323	-19.5493	-21.2996
-37.9775	1.47313	-33.3632	87.5556	3.56362	0							4.61428	0.001431	-19.5208	0.55575	-19.5208	-21.2957
-37.9718	1.49949	-33.3518	87.555	3.6206	0							4.61998	0.001437	-19.4923	0.558718	-19.4923	-21.2885
-37.9661	1.52584	-33.3404	87.5545	3.67759	0							4.62568	0.001443	-19.4638	0.557284	-19.4638	-21.2707
-37.9604	1.55211	-33.329	87.554	3.73457	0							4.63137	0.001449	-19.4353	0.55558	-19.4353	-21.2461
-37.9547	1.58535	-33.3176	87.5535	3.79155	0							4.63707	0.001455	-19.4069	0.55321	-19.4069	-21.2048
-37.949	1.62554	-33.3062	87.5531	3.84853	0							4.64277	0.001461	-19.3784	0.549838	-19.3784	-21.1558
-37.9433	1.68985	-33.2948	87.5529	3.90551	0							4.64846	0.001467	-19.3499	0.545586	-19.3499	-21.1003
-37.9376	1.76219	-33.2834	87.5528	3.96249	0							4.65416	0.001473	-19.3214	0.543667	-19.3214	-21.0553
-37.9319	1.8337	-33.272	87.5528	4.01947	0							4.65986	0.001479	-19.2929	0.542424	-19.2929	-21.0144
-37.9262	1.90454	-33.2607	87.5524	4.07646	0							4.66555	0.001484	-19.2644	0.54167	-19.2644	-21.0193
-37.9205	1.97335	-33.2493	87.552	4.13344	0							4.67125	0.00149	-19.236	0.541859	-19.236	-21.0281
-37.9148	2.04251	-33.2379	87.5517	4.19042	0							4.67695	0.001493	-19.2075	0.544591	-19.2075	-21.0474
-37.9091	2.11205	-33.2265	87.5515	4.2474	0							4.68264	0.001496	-19.179	0.548008	-19.179	-21.0721
-37.9034	2.18156	-33.2151	87.5515	4.30439	0							4.68834	0.001499	-19.1505	0.55207	-19.1505	-21.1018
-37.8977	2.25104	-33.2037	87.5518	4.36137	0							4.69404	0.001502	-19.122	0.555944	-19.122	-21.1232
-37.892	2.32062	-33.1923	87.5523	4.41835	0							4.69973	0.001505	-19.0935	0.559745	-19.0935	-21.142
-37.8863	2.39017	-33.1809	87.5531	4.47533	0							4.70543	0.001507	-19.0651	0.561271	-19.0651	-21.175
-37.8806	2.45964	-33.1695	87.5539	4.53231	0							4.71113	0.00151	-19.0366	0.562967	-19.0366	-21.2041
-37.8749	2.54444	-33.1581	87.5543	4.58929	0							4.71682	0.001513	-19.0081	0.565161	-19.0081	-21.2218
-37.8692	2.64657	-33.1467	87.5547	4.64628	0							4.72252	0.001516	-18.9796	0.567294	-18.9796	-21.2493
-37.8635	2.75175	-33.1353	87.5551	4.70326	0							4.72822	0.001519	-18.9511	0.569364	-18.9511	-21.2866
-37.8578	2.85819	-33.1239	87.5557	4.76024	0							4.73392	0.001521	-18.9226	0.569616	-18.9226	-21.3139
-37.8522	2.96147	-33.1125	87.5563	4.81722	0							4.73961	0.001524	-18.8942	0.569246	-18.8942	-21.3377
-37.8465	3.06424	-33.1012	87.5571	4.87421	0							4.74531	0.001527	-18.8657	0.569273	-18.8657	-21.3786
-37.8408	3.16552	-33.0898	87.5579	4.93119	0							4.75101	0.00153	-18.8372	0.568941	-18.8372	-21.4135
-37.8351	3.2668	-33.0784	87.5593	4.98817	0							4.7567	0.001532	-18.8087	0.567456	-18.8087	-21.4291
-37.8294	3.36808	-33.067	87.5607	5.04515	0							4.7624	0.001535	-18.7802	0.564297	-18.7802	-21.4308
-37.8237	3.46919	-33.0556	87.5622	5.10213	0							4.7681	0.001538	-18.7518	0.559358	-18.7518	-21.4178
-37.818	3.57023	-33.0442	87.5637	5.15911	0							4.77379	0.001541	-18.7233	0.557276	-18.7233	-21.3885
-37.8123	3.67063	-33.0328	87.5653	5.2161	0							4.77949	0.001543	-18.6948	0.556253	-18.6948	-21.353
-37.8066	3.77057	-33.0214	87.567	5.27308	0							4.78519	0.001546	-18.6663	0.556723	-18.6663	-21.3396
-37.8009	3.8686	-33.01	87.5688	5.33006	0							4.79088	0.001549	-18.6378	0.557068	-18.6378	-21.322
-37.7952	3.96314	-32.9986	87.571	5.38704	0							4.79658	0.001551	-18.6093	0.55684	-18.6093	-21.288
-37.7895	4.05316	-32.9872	87.5731	5.44402	0							4.80228	0.001554	-18.5809	0.558219	-18.5809	-21.2471
-37.7838	4.14198	-32.9758	87.5753	5.50101	0							4.80797	0.001557	-18.5524	0.561431	-18.5524	-21.1986
-37.7781	4.23023	-32.9644	87.5775	5.55799	0							4.81367	0.001559	-18.5239	0.56637	-18.5239	-21.1571
-37.7724	4.30311	-32.953	87.5798	5.61497	0							4.81937	0.001562	-18.4954	0.572005	-18.4954	-21.1184
-37.7667	4.37481	-32.9416	87.5824	5.67195	0							4.82506	0.001565	-18.4669	0.573678	-18.4669	-21.1378
-37.761	4.44625	-32.9303	87.585	5.72893	0							4.83076	0.001568	-18.4384	0.574361	-18.4384	-21.1573
-37.7553	4.51784	-32.9189	87.5877	5.78592	0							4.83646	0.00157	-18.41	0.571846	-18.41	-21.1676
-37.7496	4.58965	-32.9075	87.5902	5.8429	0							4.84215	0.001573	-18.3815	0.569505	-18.3815	-21.1746
-37.7439	4.66139	-32.8961	87.5925	5.89988	0							4.84785	0.001578	-18.353	0.567377	-18.353	-21.1777
-37.7382	4.73309	-32.8847	87.5942	5.95686	0							4.85355	0.001583	-18.3245	0.564476	-18.3245	-21.2072
-37.7325	4.80478	-32.8733	87.5957	6.01384	0							4.85924	0.001589	-18.296	0.561236	-18.296	-21.2483
-37.7268	4.87392	-32.8619	87.5969	6.07083	0							4.86494	0.001594	-18.2675	0.558339	-18.2675	-21.2895
-37.7211	4.9301	-32.8505	87.598	6.12781	0							4.87064	0.001599	-18.2391	0.555643	-18.2391	-21.318
-37.7154	4.97978	-32.8391	87.5986	6.18479	0							4.87633	0.001604	-18.2106	0.553727	-18.2106	-21.2911
-37.7097	5.02018	-32.8277	87.5991	6.24177	0							4.88203	0.00161	-18.1821	0.553525	-18.1821	-21.2632
-37.704	5.05175	-32.8163	87.5994	6.29876	0							4.88773	0.001615	-18.1536	0.555568	-18.1536	-21.2338
-37.6983	5.07853	-32.8049	87.5999	6.35574	0							4.89342	0.00162	-18.1251	0.558077	-18.1251	-21.2336
-37.6927	5.07663	-32.7935	87.6004	6.41272	0							4.89912	0.001625	-18.0967	0.560803	-18.0967	-21.247
-37.687	5.07123	-32.7821	87.601	6.4697	0							4.90482	0.001628	-18.0682	0.562716	-18.0682	-21.2611
-37.6813	5.06583	-32.7707	87.6016	6.52668	0							4.91051	0.00163	-18.0397	0.56455	-18.0397	-21.2723
-37.6756	5.06043	-32.7593	87.6026	6.58366	0							4.91621	0.001633	-18.0112	0.56632	-18.0112	-21.2691
-37.6699	5.05503	-32.748	87.6037	6.64064	0							4.92191	0.001635	-17.9827	0.567462	-17.9827	-21.2723
-37.6642	5.04963	-32.7366	87.6051	6.69763	0							4.9276	0.001638	-17.9542	0.567729	-17.9542	-21.2841
-37.6585	5.04423	-32.7252	87.6068	6.75461	0							4.9333	0.00164	-17.9258	0.567218	-17.9258	-21.3303
-37.6528	5.03885	-32.7138	87.6086	6.81159	0							4.939	0.001643	-17.8973	0.566312	-17.8973	-21.3939
-37.6471	5.03087	-32.7024	87.6107	6.86857	0							4.94469	0.001645	-17.8688	0.563448	-17.8688	-21.4564
-37.6414	5.00507	-32.691	87.6129	6.92556	0							4.95039	0.001648	-17.8403	0.560708	-17.8403	-21.5118
-37.6357	4.97843	-32.6796	87.6151	6.98254	0							4.95608	0.00165	-17.8118	0.55972	-17.8118	-21.529
-37.63	4.9504	-32.6682	87.6172	7.03952	0							4.96178	0.001652	-17.7833	0.559217	-17.7833	-21.5365
-37.6243	4.90177	-32.6568	87.619	7.0965	0							4.96748	0.001655	-17.7549	0.55944	-17.7549	-21.5293
-37.6186	4.84065	-32.6454	87.6212	7.15348	0							4.97318	0.001657	-17.7264	0.561139	-17.7264	-21.5448
-37.6129	4.77622	-32.634	87.6237	7.21046	0							4.97887	0.00166	-17.6979	0.563642	-17.6979	-21.5727
-37.6072	4.71138	-32.6226	87.6261	7.26745	0							4.98457	0.001662	-17.6694	0.567241	-17.6694	-21.5692
-37.6015	4.64716	-32.6112	87.6285	7.32443	0							4.99026	0.001665	-17.6409	0.570962	-17.6409	-21.5565
-37.5958	4.58273	-32.5998	87.6307	7.38141	0							4.99596	0.001667	-17.6124	0.574617	-17.6124	-21.511
-37.5901	4.51791	-32.5885	87.6328	7.43839	0							5.00166	0.001669	-17.584	0.576218	-17.584	-21.4637
-37.5844	4.45303	-32.5771	87.6348	7.49538	0							5.00735	0.001672	-17.5555	0.574502	-17.5555	-21.4133
-37.5787	4.38813	-32.5657	87.6363	7.55236	0							5.01305	0.001674	-17.527	0.573614	-17.527	-21.4063
-37.573	4.31989	-32.5543	87.6372	7.60934	0							5.01875	0.001679	-17.4985	0.573214	-17.4985	-21.4248
-37.5673	4.25014	-32.5429	87.6378	7.66632	0							5.02445	0.001684	-17.47	0.571883	-17.47	-21.459
-37.5616	4.17175	-32.5315	87.6383	7.7233	0							5.03014	0.001688	-17.4415	0.570183	-17.4415	-21.4896
-37.5559	4.09468	-32.5201	87.6382	7.78029	0							5.03584	0.001693	-17.4131	0.566766	-17.4131	-21.4766
-37.5502	4.02017	-32.5087	87.6381	7.83727	0							5.04153	0.001698	-17.3846	0.564108	-17.3846	-21.4687
-37.5445	3.94984	-32.4973	87.6381	7.89425	0							5.04723	0.001702	-17.3561	0.562751	-17.3561	-21.4696
-37.5388	3.88254	-32.4859	87.638	7.95123	0							5.05293	0.001707	-17.3276	0.563416	-17.3276	-21.4843
-37.5331	3.8153	-32.4745	87.6379	8.00821	0							5.05862	0.001712	-17.2991	0.565349	-17.2991	-21.5076
-37.5274	3.7481	-32.4631	87.6375	8.06519	0							5.06432	0.001717	-17.2707	0.564987	-17.2707	-21.5374
-37.5217	3.68104	-32.4517	87.637	8.12218	0							5.07002	0.001721	-17.2422	0.564279	-17.2422	-21.5625
-37.5161	3.61392	-32.4403	87.6369	8.17916	0							5.07571	0.001721	-17.2137	0.563786	-17.2137	-21.5389
-37.5104	3.54668	-32.4289	87.6368	8.23614	0							5.08141	0.001721	-17.1852	0.564046	-17.1852	-21.5216
-37.5047	3.47949	-32.4176	87.6365	8.29312	0							5.08711	0.001721	-17.1567	0.565694	-17.1567	-21.5159
-37.499	3.41231	-32.4062	87.6362	8.3501	0							5.0928	0.001721	-17.1282	0.567969	-17.1282	-21.5202
-37.4933	3.3393	-32.3948	87.6359	8.40709	0							5.0985	0.001721	-17.0998	0.57067	-17.0998	-21.5311
-37.4876	3.26494	-32.3834	87.636	8.46407	0							5.1042	0.001721	-17.0713	0.570646	-17.0713	-21.5349
-37.4819	3.18905	-32.372	87.6362	8.52105	0							5.10989	0.001721	-17.0428	0.570054	-17.0428	-21.5334
-37.4762	3.11786	-32.3606	87.6362	8.57803	0							5.11559	0.001721	-17.0143	0.568811	-17.0143	-21.4915
-37.4705	3.05752	-32.3492	87.6361	8.63501	0							5.12129	0.001721	-16.9858	0.567766	-16.9858	-21.4506
-37.4648	3.00577	-32.3378	87.6357	8.692	0							5.12698	0.001721	-16.9573	0.567114	-16.9573	-21.4117
-37.4591	2.96103	-32.3264	87.6354	8.74898	0							5.13268	0.001726	-16.9289	0.565551	-16.9289	-21.3911
-37.4534	2.91623	-32.315	87.635	8.80596	0							5.13838	0.00173	-16.9004	0.563331	-16.9004	-21.3838
-37.4477	2.87144	-32.3036	87.6345	8.86294	0							5.14407	0.001735	-16.8719	0.559859	-16.8719	-21.3664
-37.442	2.8269	-32.2922	87.6339	8.91993	0							5.14977	0.001739	-16.8434	0.556593	-16.8434	-21.3456
-37.4363	2.78229	-32.2808	87.6333	8.97691	0							5.15547	0.001744	-16.8149	0.559484	-16.8149	-21.3074
-37.4306	2.73748	-32.2694	87.6325	9.03389	0							5.16116	0.001748	-16.7864	0.561546	-16.7864	-21.2738
-37.4249	2.69231	-32.258	87.6314	9.09087	0							5.16686	0.001753	-16.758	0.561826	-16.758	-21.2502
-37.4192	2.64683	-32.2467	87.6302	9.14785	0							5.17256	0.001757	-16.7295	0.561222	-16.7295	-21.2411
-37.4135	2.60094	-32.2353	87.629	9.20483	0							5.17825	0.001761	-16.701	0.559932	-16.701	-21.2434
-37.4078	2.55494	-32.2239	87.6278	9.26181	0							5.18395	0.001766	-16.6725	0.561097	-16.6725	-21.2583
-37.4021	2.50894	-32.2125	87.6265	9.3188	0							5.18965	0.00177	-16.644	0.562839	-16.644	-21.2767
-37.3964	2.46876	-32.2011	87.6254	9.37578	0							5.19534	0.001774	-16.6156	0.564494	-16.6156	-21.3024
-37.3907	2.4434	-32.1897	87.6243	9.43276	0							5.20104	0.001779	-16.5871	0.56508	-16.5871	-21.3293
-37.385	2.41911	-32.1783	87.6235	9.48974	0							5.20674	0.001783	-16.5586	0.563195	-16.5586	-21.3589
-37.3793	2.39583	-32.1669	87.623	9.54673	0							5.21243	0.001787	-16.5301	0.563159	-16.5301	-21.3841
-37.3736	2.37253	-32.1555	87.6228	9.60371	0							5.21813	0.001791	-16.5016	0.564646	-16.5016	-21.4056
-37.3679	2.34923	-32.1441	87.6226	9.66069	0							5.22383	0.001796	-16.4731	0.567408	-16.4731	-21.3962
-37.3622	2.32592	-32.1327	87.6224	9.71767	0							5.22952	0.0018	-16.4447	0.570426	-16.4447	-21.3774
-37.3565	2.30283	-32.1213	87.622	9.77465	0							5.23522	0.001804	-16.4162	0.571582	-16.4162	-21.3259
-37.3508	2.28037	-32.1099	87.6215	9.83164	0							5.24092	0.001808	-16.3877	0.572485	-16.3877	-21.2756
-37.3452	2.26174	-32.0985	87.6209	9.88862	0							5.24661	0.001812	-16.3592	0.572752	-16.3592	-21.2281
-37.3395	2.24689	-32.0871	87.62	9.9456	0							5.25231	0.001816	-16.3307	0.572169	-16.3307	-21.1934
-37.3338	2.23209	-32.0758	87.6188	10.0026	0							5.25801	0.00182	-16.3022	0.570837	-16.3022	-21.1702
-37.3281	2.21731	-32.0644	87.6177	10.0596	0							5.2637	0.001824	-16.2738	0.569114	-16.2738	-21.1805
-37.3224	2.2065	-32.053	87.6168	10.1165	0							5.2694	0.001828	-16.2453	0.567342	-16.2453	-21.201
-37.3167	2.19799	-32.0416	87.6157	10.1735	0							5.2751	0.001832	-16.2168	0.568257	-16.2168	-21.2464
-37.311	2.1966	-32.0302	87.6147	10.2305	0							5.28079	0.001836	-16.1883	0.568402	-16.1883	-21.3002
-37.3053	2.19522	-32.0188	87.614	10.2875	0							5.28649	0.00184	-16.1598	0.566444	-16.1598	-21.377
-37.2996	2.19383	-32.0074	87.6136	10.3445	0							5.29219	0.001844	-16.1313	0.563722	-16.1313	-21.4538
-37.2939	2.19245	-31.996	87.6136	10.4015	0							5.29788	0.001848	-16.1029	0.56028	-16.1029	-21.5306
-37.2882	2.19106	-31.9846	87.6135	10.4584	0							5.30358	0.001852	-16.0744	0.560788	-16.0744	-21.5892
-37.2825	2.18968	-31.9732	87.6134	10.5154	0							5.30928	0.001856	-16.0459	0.562554	-16.0459	-21.6417
-37.2768	2.19009	-31.9618	87.6138	10.5724	0							5.31497	0.001859	-16.0174	0.564011	-16.0174	-21.6448
-37.2711	2.19686	-31.9504	87.6141	10.6294	0							5.32067	0.001863	-15.9889	0.564383	-15.9889	-21.6379
-37.2654	2.20743	-31.939	87.6141	10.6864	0							5.32637	0.001867	-15.9604	0.561519	-15.9604	-21.6015
-37.2597	2.22243	-31.9276	87.6139	10.7433	0							5.33206	0.001871	-15.932	0.561268	-15.932	-21.5641
-37.254	2.2374	-31.9162	87.6135	10.8003	0							5.33776	0.001875	-15.9035	0.563666	-15.9035	-21.5256
-37.2483	2.25236	-31.9049	87.6132	10.8573	0							5.34346	0.001878	-15.875	0.567853	-15.875	-21.4916
-37.2426	2.27482	-31.8935	87.613	10.9143	0							5.34915	0.001882	-15.8465	0.572658	-15.8465	-21.4591
-37.2369	2.29772	-31.8821	87.6125	10.9713	0							5.35485	0.001886	-15.818	0.574132	-15.818	-21.4024
-37.2312	2.32119	-31.8707	87.6121	11.0283	0							5.36055	0.001889	-15.7896	0.575056	-15.7896	-21.3491
-37.2255	2.34475	-31.8593	87.6118	11.0852	0							5.36624	0.001893	-15.7611	0.574316	-15.7611	-21.3078
-37.2198	2.36845	-31.8479	87.6116	11.1422	0							5.37194	0.001897	-15.7326	0.573974	-15.7326	-21.2797
-37.2141	2.39209	-31.8365	87.6116	11.1992	0							5.37764	0.0019	-15.7041	0.574063	-15.7041	-21.2658
-37.2084	2.41571	-31.8251	87.6113	11.2562	0							5.38333	0.001904	-15.6756	0.572576	-15.6756	-21.2733
-37.2027	2.4393	-31.8137	87.611	11.3132	0							5.38903	0.001907	-15.6471	0.570498	-15.6471	-21.2887
-37.197	2.46552	-31.8023	87.6108	11.3701	0							5.39473	0.001911	-15.6187	0.566584	-15.6187	-21.2942
-37.1913	2.50267	-31.7909	87.6108	11.4271	0							5.40042	0.001914	-15.5902	0.562558	-15.5902	-21.3082
-37.1856	2.54239	-31.7795	87.6115	11.4841	0							5.40612	0.001918	-15.5617	0.558319	-15.5617	-21.353
-37.18	2.58536	-31.7681	87.6121	11.5411	0							5.41182	0.001922	-15.5332	0.555579	-15.5332	-21.3881
-37.1743	2.62855	-31.7567	87.6126	11.5981	0							5.41751	0.001925	-15.5047	0.55457	-15.5047	-21.4121
-37.1686	2.67184	-31.7453	87.6133	11.6551	0							5.42321	0.001928	-15.4762	0.554533	-15.4762	-21.4417
-37.1629	2.71595	-31.734	87.614	11.712	0							5.42891	0.001932	-15.4478	0.55489	-15.4478	-21.4736
-37.1572	2.76014	-31.7226	87.6146	11.769	0							5.4346	0.001935	-15.4193	0.554445	-15.4193	-21.4799
-37.1515	2.80434	-31.7112	87.6151	11.826	0							5.4403	0.001938	-15.3908	0.55417	-15.3908	-21.4766
-37.1458	2.84852	-31.6998	87.6145	11.883	0							5.44599	0.001942	-15.3623	0.554703	-15.3623	-21.4402
-37.1401	2.89265	-31.6884	87.614	11.94	0							5.45169	0.001945	-15.3338	0.554062	-15.3338	-21.4173
-37.1344	2.93682	-31.677	87.6136	11.9969	0							5.45739	0.001949	-15.3053	0.551968	-15.3053	-21.4113
-37.1287	2.981	-31.6656	87.613	12.0539	0							5.46309	0.001952	-15.2769	0.551437	-15.2769	-21.4364
-37.123	3.02496	-31.6542	87.6123	12.1109	0							5.46878	0.001955	-15.2484	0.551595	-15.2484	-21.4752
-37.1173	3.07362	-31.6428	87.6113	12.1679	0							5.47448	0.001958	-15.2199	0.552368	-15.2199	-21.4817
-37.1116	3.14887	-31.6314	87.6101	12.2249	0							5.48018	0.001962	-15.1914	0.552668	-15.1914	-21.482
-37.1059	3.22678	-31.62	87.6086	12.2819	0							5.48587	0.001965	-15.1629	0.550709	-15.1629	-21.4637
-37.1002	3.30863	-31.6086	87.607	12.3388	0							5.49157	0.001968	-15.1345	0.54967	-15.1345	-21.4591
-37.0945	3.38568	-31.5972	87.605	12.3958	0							5.49726	0.001971	-15.106	0.549845	-15.106	-21.4725
-37.0888	3.46014	-31.5858	87.6031	12.4528	0							5.50296	0.001974	-15.0775	0.552757	-15.0775	-21.4483
-37.0831	3.53457	-31.5744	87.6015	12.5098	0							5.50866	0.001978	-15.049	0.556969	-15.049	-21.4062
-37.0774	3.60892	-31.5631	87.6003	12.5668	0							5.51436	0.001981	-15.0205	0.558248	-15.0205	-21.3487
-37.0717	3.6828	-31.5517	87.5992	12.6238	0							5.52005	0.001984	-14.992	0.558868	-14.992	-21.2949
-37.066	3.75674	-31.5403	87.599	12.6807	0							5.52575	0.001987	-14.9636	0.557424	-14.9636	-21.2654
-37.0603	3.83079	-31.5289	87.5988	12.7377	0							5.53144	0.00199	-14.9351	0.557202	-14.9351	-21.2452
-37.0546	3.90498	-31.5175	87.599	12.7947	0							5.53714	0.001993	-14.9066	0.558698	-14.9066	-21.2382
-37.0489	3.97926	-31.5061	87.5989	12.8517	0							5.54284	0.001996	-14.8781	0.559312	-14.8781	-21.2416
-37.0432	4.0623	-31.4947	87.5988	12.9087	0							5.54853	0.001999	-14.8496	0.559472	-14.8496	-21.2504
-37.0375	4.15155	-31.4833	87.5987	12.9656	0							5.55423	0.002002	-14.8211	0.558971	-14.8211	-21.2885
-37.0318	4.27541	-31.4719	87.5987	13.0226	0							5.55993	0.002005	-14.7927	0.558597	-14.7927	-21.328
-37.0261	4.39617	-31.4605	87.5988	13.0796	0							5.56562	0.002008	-14.7642	0.559308	-14.7642	-21.3582
-37.0204	4.5118	-31.4491	87.5989	13.1366	0							5.57132	0.002011	-14.7357	0.559991	-14.7357	-21.3872
-37.0147	4.62207	-31.4377	87.5993	13.1936	0							5.57702	0.002014	-14.7072	0.560631	-14.7072	-21.4145
-37.009	4.72909	-31.4263	87.5999	13.2506	0							5.58272	0.002017	-14.6787	0.562021	-14.6787	-21.4358
-37.0034	4.83647	-31.4149	87.6006	13.3075	0							5.58841	0.00202	-14.6502	0.563825	-14.6502	-21.4538
-36.9977	4.94393	-31.4035	87.6015	13.3645	0							5.59411	0.002023	-14.6218	0.566082	-14.6218	-21.4705
-36.992	5.05136	-31.3922	87.6024	13.4215	0							5.59981	0.002026	-14.5933	0.568458	-14.5933	-21.4863
-36.9863	5.1588	-31.3808	87.6041	13.4785	0							5.6055	0.002028	-14.5648	0.571244	-14.5648	-21.4986
-36.9806	5.26627	-31.3694	87.6058	13.5355	0							5.6112	0.002031	-14.5363	0.572382	-14.5363	-21.5116
-36.9749	5.37373	-31.358	87.6076	13.5924	0							5.6169	0.002034	-14.5078	0.570848	-14.5078	-21.5256
-36.9692	5.48119	-31.3466	87.6093	13.6494	0							5.62259	0.002037	-14.4793	0.56836	-14.4793	-21.5333
-36.9635	5.58557	-31.3352	87.6109	13.7064	0							5.62829	0.00204	-14.4509	0.565304	-14.4509	-21.5373
-36.9578	5.68926	-31.3238	87.6124	13.7634	0							5.63399	0.002043	-14.4224	0.563057	-14.4224	-21.5403
-36.9521	5.79114	-31.3124	87.6139	13.8204	0							5.63968	0.002045	-14.3939	0.560851	-14.3939	-21.5425
-36.9464	5.88852	-31.301	87.6147	13.8774	0							5.64538	0.002048	-14.3654	0.558088	-14.3654	-21.5398
-36.9407	5.97698	-31.2896	87.6156	13.9343	0							5.65108	0.002051	-14.3369	0.554935	-14.3369	-21.5261
-36.935	6.06201	-31.2782	87.6165	13.9913	0							5.65677	0.002053	-14.3085	0.551106	-14.3085	-21.4933
-36.9293	6.14459	-31.2668	87.6175	14.0483	0							5.66247	0.002056	-14.28	0.549805	-14.28	-21.4713
-36.9236	6.22723	-31.2554	87.6188	14.1053	0							5.66817	0.002059	-14.2515	0.550102	-14.2515	-21.4561
-36.9179	6.30986	-31.244	87.6199	14.1623	0							5.67386	0.002061	-14.223	0.552868	-14.223	-21.4574
-36.9122	6.39241	-31.2326	87.6211	14.2192	0							5.67956	0.002064	-14.1945	0.555932	-14.1945	-21.4619
-36.9065	6.47491	-31.2213	87.6228	14.2762	0							5.68526	0.002067	-14.166	0.558028	-14.166	-21.471
-36.9008	6.55731	-31.2099	87.6246	14.3332	0							5.69095	0.002069	-14.1376	0.560783	-14.1376	-21.4845
-36.8951	6.63981	-31.1985	87.6269	14.3902	0							5.69665	0.002072	-14.1091	0.564773	-14.1091	-21.5065
-36.8894	6.72239	-31.1871	87.629	14.4472	0							5.70235	0.002077	-14.0806	0.567425	-14.0806	-21.5518
-36.8837	6.77062	-31.1757	87.631	14.5042	0							5.70804	0.002082	-14.0521	0.569169	-14.0521	-21.613
-36.878	6.81089	-31.1643	87.6337	14.5611	0							5.71374	0.002087	-14.0236	0.569036	-14.0236	-21.637
-36.8723	6.84678	-31.1529	87.6365	14.6181	0							5.71944	0.002092	-13.9951	0.568703	-13.9951	-21.6517
-36.8666	6.87307	-31.1415	87.6397	14.6751	0							5.72513	0.002097	-13.9667	0.570007	-13.9667	-21.6424
-36.8609	6.8781	-31.1301	87.6428	14.7321	0							5.73083	0.002102	-13.9382	0.570438	-13.9382	-21.6267
-36.8552	6.87882	-31.1187	87.6458	14.7891	0							5.73653	0.002107	-13.9097	0.569118	-13.9097	-21.5985
-36.8495	6.87615	-31.1073	87.6488	14.846	0							5.74222	0.002112	-13.8812	0.565624	-13.8812	-21.5768
-36.8438	6.87347	-31.0959	87.6517	14.903	0							5.74792	0.002118	-13.8527	0.56055	-13.8527	-21.5599
-36.8381	6.87077	-31.0845	87.6544	14.96	0							5.75362	0.002123	-13.8242	0.558778	-13.8242	-21.5331
-36.8325	6.86808	-31.0731	87.6571	15.017	0							5.75931	0.002123	-13.7958	0.557893	-13.7958	-21.5059
-36.8268	6.86538	-31.0617	87.6599	15.074	0							5.76501	0.002123	-13.7673	0.559372	-13.7673	-21.5019
-36.8211	6.8627	-31.0504	87.6625	15.131	0							5.77071	0.002123	-13.7388	0.560119	-13.7388	-21.4999
-36.8154	6.85379	-31.039	87.6648	15.1879	0							5.7764	0.002123	-13.7103	0.559272	-13.7103	-21.502
-36.8097	6.83955	-31.0276	87.6666	15.2449	0							5.7821	0.002123	-13.6818	0.558484	-13.6818	-21.5167
-36.804	6.80429	-31.0162	87.6679	15.3019	0							5.7878	0.002123	-13.6534	0.557742	-13.6534	-21.541
-36.7983	6.76304	-31.0048	87.669	15.3589	0							5.79349	0.002123	-13.6249	0.560074	-13.6249	-21.5545
-36.7926	6.71192	-30.9934	87.6699	15.4159	0							5.79919	0.002123	-13.5964	0.563109	-13.5964	-21.5663
-36.7869	6.64992	-30.982	87.67	15.4729	0							5.80489	0.002123	-13.5679	0.56554	-13.5679	-21.5952
-36.7812	6.55912	-30.9706	87.6698	15.5298	0							5.81058	0.002123	-13.5394	0.566808	-13.5394	-21.6187
-36.7755	6.46847	-30.9592	87.6689	15.5868	0							5.81628	0.002127	-13.5109	0.565372	-13.5109	-21.6301
-36.7698	6.37795	-30.9478	87.668	15.6438	0							5.82198	0.002131	-13.4825	0.563232	-13.4825	-21.6383
-36.7641	6.28735	-30.9364	87.6673	15.7008	0							5.82767	0.002136	-13.454	0.560505	-13.454	-21.644
-36.7584	6.19671	-30.925	87.6663	15.7578	0							5.83337	0.00214	-13.4255	0.558872	-13.4255	-21.6434
-36.7527	6.10601	-30.9136	87.6651	15.8147	0							5.83907	0.002145	-13.397	0.55761	-13.397	-21.6406
-36.747	6.01558	-30.9022	87.6646	15.8717	0							5.84476	0.002149	-13.3685	0.558561	-13.3685	-21.6199
-36.7413	5.92586	-30.8909	87.6642	15.9287	0							5.85046	0.002154	-13.34	0.55869	-13.34	-21.593
-36.7356	5.82728	-30.8795	87.6643	15.9857	0							5.85616	0.002158	-13.3116	0.556743	-13.3116	-21.55
-36.7299	5.71963	-30.8681	87.6645	16.0427	0							5.86185	0.002163	-13.2831	0.555853	-13.2831	-21.5081
-36.7242	5.60897	-30.8567	87.6647	16.0997	0							5.86755	0.002167	-13.2546	0.555904	-13.2546	-21.467
-36.7185	5.49727	-30.8453	87.6649	16.1566	0							5.87324	0.002171	-13.2261	0.55626	-13.2261	-21.4513
-36.7128	5.38826	-30.8339	87.6649	16.2136	0							5.87894	0.002175	-13.1976	0.55669	-13.1976	-21.4433
-36.7071	5.27995	-30.8225	87.6647	16.2706	0							5.88464	0.002179	-13.1691	0.55642	-13.1691	-21.4523
-36.7014	5.1738	-30.8111	87.6643	16.3276	0							5.89034	0.002183	-13.1407	0.55471	-13.1407	-21.471
-36.6957	5.06786	-30.7997	87.6633	16.3846	0							5.89603	0.002187	-13.1122	0.549045	-13.1122	-21.5166
-36.69	4.96214	-30.7883	87.6622	16.4415	0							5.90173	0.002191	-13.0837	0.544737	-13.0837	-21.563
-36.6843	4.85594	-30.7769	87.661	16.4985	0							5.90742	0.002195	-13.0552	0.541729	-13.0552	-21.6102
-36.6786	4.74956	-30.7655	87.6602	16.5555	0							5.91312	0.002198	-13.0267	0.540539	-13.0267	-21.6667
-36.6729	4.64344	-30.7541	87.6597	16.6125	0							5.91882	0.002202	-12.9982	0.539935	-12.9982	-21.7261
-36.6673	4.53601	-30.7427	87.6595	16.6695	0							5.92452	0.002206	-12.9698	0.540955	-12.9698	-21.7477
-36.6616	4.42404	-30.7313	87.6595	16.7265	0							5.93021	0.00221	-12.9413	0.542204	-12.9413	-21.7652
-36.6559	4.30822	-30.72	87.66	16.7834	0							5.93591	0.002213	-12.9128	0.544144	-12.9128	-21.7705
-36.6502	4.18814	-30.7086	87.6606	16.8404	0							5.94161	0.002217	-12.8843	0.546991	-12.8843	-21.7647
-36.6445	4.06877	-30.6972	87.6612	16.8974	0							5.9473	0.00222	-12.8558	0.550766	-12.8558	-21.7476
-36.6388	3.94967	-30.6858	87.6616	16.9544	0							5.953	0.002224	-12.8274	0.55466	-12.8274	-21.7363
-36.6331	3.87019	-30.6744	87.6618	17.0114	0							5.95869	0.002227	-12.7989	0.558595	-12.7989	-21.7271
-36.6274	3.79329	-30.663	87.6624	17.0683	0							5.96439	0.002231	-12.7704	0.560306	-12.7704	-21.7167
-36.6217	3.72	-30.6516	87.6631	17.1253	0							5.97009	0.002234	-12.7419	0.561468	-12.7419	-21.7079
-36.616	3.64671	-30.6402	87.6637	17.1823	0							5.97578	0.002237	-12.7134	0.56091	-12.7134	-21.7043
-36.6103	3.57338	-30.6288	87.6643	17.2393	0							5.98148	0.002241	-12.6849	0.559795	-12.6849	-21.6931
-36.6046	3.50003	-30.6174	87.6647	17.2963	0							5.98718	0.002244	-12.6565	0.558075	-12.6565	-21.6736
-36.5989	3.42668	-30.606	87.6653	17.3533	0							5.99287	0.002247	-12.628	0.556498	-12.628	-21.6644
-36.5932	3.3527	-30.5946	87.666	17.4102	0							5.99857	0.00225	-12.5995	0.554976	-12.5995	-21.6593
-36.5875	3.27745	-30.5832	87.6674	17.4672	0							6.00427	0.002253	-12.571	0.553051	-12.571	-21.6819
-36.5818	3.19716	-30.5718	87.669	17.5242	0							6.00996	0.002256	-12.5425	0.551575	-12.5425	-21.7024
-36.5761	3.11672	-30.5604	87.6709	17.5812	0							6.01566	0.002259	-12.514	0.551764	-12.514	-21.7122
-36.5704	3.03609	-30.5491	87.6725	17.6382	0							6.02136	0.002262	-12.4856	0.552023	-12.4856	-21.7229
-36.5647	2.96346	-30.5377	87.6739	17.6951	0							6.02705	0.002265	-12.4571	0.552362	-12.4571	-21.7345
-36.559	2.89447	-30.5263	87.675	17.7521	0							6.03275	0.002268	-12.4286	0.553175	-12.4286	-21.7479
-36.5533	2.8507	-30.5149	87.676	17.8091	0							6.03845	0.002271	-12.4001	0.554182	-12.4001	-21.762
-36.5476	2.80869	-30.5035	87.6772	17.8661	0							6.04414	0.002277	-12.3716	0.553239	-12.3716	-21.7739
-36.5419	2.76656	-30.4921	87.6784	17.9231	0							6.04984	0.002282	-12.3431	0.552172	-12.3431	-21.7799
-36.5362	2.72461	-30.4807	87.6795	17.9801	0							6.05554	0.002288	-12.3147	0.550976	-12.3147	-21.763
-36.5305	2.6829	-30.4693	87.6805	18.037	0							6.06123	0.002293	-12.2862	0.54943	-12.2862	-21.7553
-36.5248	2.64097	-30.4579	87.6815	18.094	0							6.06693	0.002298	-12.2577	0.54745	-12.2577	-21.7593
-36.5191	2.59893	-30.4465	87.8029	18.151	0							6.07263	0.002304	-12.2292	0.546255	-12.2292	-21.765
-36.5134	2.5568	-30.4351	87.9509	18.208	0							6.07832	0.002309	-12.2007	0.545413	-12.2007	-21.7716
-36.5077	2.51362	-30.4237	88.036	18.265	0							6.08402	0.002314	-12.1723	0.545799	-12.1723	-21.7854
-36.502	2.46486	-30.4123	87.9965	18.3219	0							6.08972	0.00232	-12.1438	0.546477	-12.1438	-21.7967
-36.4964	2.41608	-30.4009	88.2051	18.3789	0							6.09541	0.002325	-12.1153	0.548101	-12.1153	-21.795
-36.4907	2.36731	-30.3895	88.5439	18.4359	0							6.10111	0.002329	-12.0868	0.549115	-12.0868	-21.7897
-36.485	2.32969	-30.3782	88.5642	18.4929	0							6.10681	0.002333	-12.0583	0.549322	-12.0583	-21.7798
-36.4793	2.29796	-30.3668	88.6048	18.5499	0							6.1125	0.002337	-12.0298	0.549878	-12.0298	-21.77
-36.4736	2.26973	-30.3554	88.29	18.6069	0							6.1182	0.002341	-12.0014	0.5506	-12.0014	-21.7602
-36.4679	2.24194	-30.344	87.7043	18.6638	0							6.1239	0.002346	-11.9729	0.551578	-11.9729	-21.7765
-36.4622	2.21423	-30.3326	87.2474	18.7208	0							6.12959	0.00235	-11.9444	0.552467	-11.9444	-21.794
-36.4565	2.18652	-30.3212	86.9795	18.7778	0							6.13529	0.002354	-11.9159	0.552814	-11.9159	-21.8069
-36.4508	2.15879	-30.3098	86.8566	18.8348	0							6.14099	0.002358	-11.8874	0.553141	-11.8874	-21.8171
-36.4451	2.13112	-30.2984	86.7707	18.8918	0							6.14668	0.002362	-11.8589	0.553439	-11.8589	-21.8235
-36.4394	2.10347	-30.287	86.7021	18.9488	0							6.15238	0.002366	-11.8305	0.554323	-11.8305	-21.8295
-36.4337	2.07495	-30.2756	86.6418	19.0057	0							6.15808	0.002369	-11.802	0.55551	-11.802	-21.8353
-36.428	2.04588	-30.2642	86.5876	19.0627	0							6.16377	0.002372	-11.7735	0.55648	-11.7735	-21.8378
-36.4223	2.01406	-30.2528	86.5731	19.1197	0							6.16947	0.002375	-11.745	0.557313	-11.745	-21.8364
-36.4166	1.98412	-30.2414	86.5719	19.1767	0							6.17517	0.002378	-11.7165	0.557508	-11.7165	-21.8157
-36.4109	1.95749	-30.23	86.5954	19.2337	0							6.18086	0.002381	-11.688	0.557675	-11.688	-21.8006
-36.4052	1.93589	-30.2186	86.6275	19.2906	0							6.18656	0.002384	-11.6596	0.5578	-11.6596	-21.7943
-36.3995	1.91753	-30.2073	86.6655	19.3476	0							6.19226	0.002387	-11.6311	0.55829	-11.6311	-21.7978
-36.3938	1.89913	-30.1959	86.6995	19.4046	0							6.19795	0.00239	-11.6026	0.558982	-11.6026	-21.8066
-36.3881	1.88074	-30.1845	86.7318	19.4616	0							6.20365	0.002393	-11.5741	0.558323	-11.5741	-21.827
-36.3824	1.86238	-30.1731	86.7546	19.5186	0							6.20935	0.002397	-11.5456	0.557202	-11.5456	-21.8484
-36.3767	1.84406	-30.1617	86.774	19.5755	0							6.21504	0.002397	-11.5171	0.554207	-11.5171	-21.8675
-36.371	1.8258	-30.1503	86.7869	19.6325	0							6.22074	0.002397	-11.4887	0.55026	-11.4887	-21.8917
-36.3653	1.80747	-30.1389	86.7962	19.6895	0							6.22644	0.002397	-11.4602	0.544751	-11.4602	-21.9245
-36.3596	1.78909	-30.1275	86.8028	19.7465	0							6.23213	0.002397	-11.4317	0.540779	-11.4317	-21.9603
-36.3539	1.76934	-30.1161	86.8066	19.8035	0							6.23783	0.002397	-11.4032	0.537729	-11.4032	-21.9978
-36.3482	1.74925	-30.1047	86.8097	19.8605	0							6.24353	0.002397	-11.3747	0.536322	-11.3747	-22.0015
-36.3425	1.72831	-30.0933	86.8119	19.9174	0							6.24922	0.002397	-11.3463	0.535631	-11.3463	-21.9991
-36.3368	1.70963	-30.0819	86.814	19.9744	0							6.25492	0.002397	-11.3178	0.538462	-11.3178	-21.9888
-36.3312	1.69527	-30.0705	86.8159	20.0314	0							6.26062	0.002397	-11.2893	0.540991	-11.2893	-21.9796
-36.3255	1.68097	-30.0591	86.8179	20.0884	0							6.26631	0.002397	-11.2608	0.542994	-11.2608	-21.9724
-36.3198	1.6667	-30.0477	86.8199	20.1454	0							6.27201	0.002401	-11.2323	0.544884	-11.2323	-21.946
-36.3141	1.65241	-30.0364	86.8228	20.2024	0							6.27771	0.002406	-11.2038	0.546702	-11.2038	-21.9073
-36.3084	1.63812	-30.025	86.8259	20.2593	0							6.2834	0.00241	-11.1754	0.548811	-11.1754	-21.8697
-36.3027	1.62374	-30.0136	86.8301	20.3163	0							6.2891	0.002415	-11.1469	0.550767	-11.1469	-21.8368
-36.297	1.60938	-30.0022	86.8348	20.3733	0							6.2948	0.00242	-11.1184	0.550921	-11.1184	-21.8441
-36.2913	1.59503	-29.9908	86.8404	20.4303	0							6.30049	0.002424	-11.0899	0.550385	-11.0899	-21.8475
-36.2856	1.58056	-29.9794	86.8466	20.4873	0							6.30619	0.002429	-11.0614	0.548556	-11.0614	-21.8437
-36.2799	1.56599	-29.968	86.8533	20.5442	0							6.31189	0.002434	-11.0329	0.548768	-11.0329	-21.8388
-36.2742	1.54996	-29.9566	86.8608	20.6012	0							6.31759	0.002438	-11.0045	0.550386	-11.0045	-21.833
-36.2685	1.53361	-29.9452	86.8686	20.6582	0							6.32328	0.002443	-10.976	0.554649	-10.976	-21.8386
-36.2628	1.51733	-29.9338	86.8769	20.7152	0							6.32898	0.002448	-10.9475	0.55921	-10.9475	-21.847
-36.2571	1.50306	-29.9224	86.8853	20.7722	0							6.33467	0.002452	-10.919	0.561491	-10.919	-21.8619
-36.2514	1.49337	-29.911	86.8942	20.8292	0							6.34037	0.002457	-10.8905	0.563505	-10.8905	-21.8763
-36.2457	1.48368	-29.8996	86.9036	20.8861	0							6.34607	0.002462	-10.862	0.564982	-10.862	-21.8894
-36.24	1.474	-29.8882	86.9137	20.9431	0							6.35177	0.002466	-10.8336	0.565385	-10.8336	-21.9217
-36.2343	1.46432	-29.8768	86.9241	21.0001	0							6.35746	0.002471	-10.8051	0.564994	-10.8051	-21.9681
-36.2286	1.45464	-29.8655	86.9346	21.0571	0							6.36315	0.002476	-10.7766	0.562285	-10.7766	-21.9886
-36.2229	1.44495	-29.8541	86.9448	21.1141	0							6.36885	0.00248	-10.7481	0.559181	-10.7481	-22.0036
-36.2172	1.43528	-29.8427	86.955	21.171	0							6.37455	0.002485	-10.7196	0.55758	-10.7196	-22.0214
-36.2115	1.42568	-29.8313	86.9651	21.228	0							6.38025	0.00249	-10.6912	0.556423	-10.6912	-22.0345
-36.2058	1.41544	-29.8199	86.9752	21.285	0							6.38594	0.002494	-10.6627	0.556237	-10.6627	-22.0378
-36.2001	1.40465	-29.8085	86.9851	21.342	0							6.39164	0.002499	-10.6342	0.557338	-10.6342	-22.0315
-36.1944	1.39324	-29.7971	86.9951	21.399	0							6.39733	0.002503	-10.6057	0.559456	-10.6057	-22.0177
-36.1887	1.38168	-29.7857	87.0051	21.456	0							6.40303	0.002507	-10.5772	0.561049	-10.5772	-21.9839
-36.183	1.37098	-29.7743	87.0147	21.5129	0							6.40873	0.002512	-10.5487	0.562576	-10.5487	-21.9468
-36.1773	1.36126	-29.7629	87.0244	21.5699	0							6.41442	0.002516	-10.5203	0.565176	-10.5203	-21.937
-36.1716	1.35411	-29.7515	87.0341	21.6269	0							6.42012	0.002521	-10.4918	0.566993	-10.4918	-21.9222
-36.1659	1.34696	-29.7401	87.0437	21.6839	0							6.42582	0.002525	-10.4633	0.566967	-10.4633	-21.8955
-36.1602	1.33982	-29.7287	87.0532	21.7409	0							6.43152	0.00253	-10.4348	0.567122	-10.4348	-21.8689
-36.1546	1.33266	-29.7173	87.0626	21.7978	0							6.43721	0.002534	-10.4063	0.56743	-10.4063	-21.8425
-36.1489	1.3255	-29.7059	87.0721	21.8548	0							6.44291	0.002534	-10.3778	0.566307	-10.3778	-21.8317
-36.1432	1.31835	-29.6946	87.0811	21.9118	0							6.44861	0.002534	-10.3494	0.564862	-10.3494	-21.8265
-36.1375	1.3112	-29.6832	87.0901	21.9688	0							6.4543	0.002534	-10.3209	0.565067	-10.3209	-21.8634
-36.1318	1.30403	-29.6718	87.099	22.0258	0							6.46	0.002534	-10.2924	0.56508	-10.2924	-21.8992
-36.1261	1.29609	-29.6604	87.1078	22.0828	0							6.4657	0.002534	-10.2639	0.564599	-10.2639	-21.9323
-36.1204	1.2874	-29.649	87.1166	22.1397	0							6.47139	0.002534	-10.2354	0.564853	-10.2354	-21.9616
-36.1147	1.27843	-29.6376	87.1249	22.1967	0							6.47709	0.002534	-10.2069	0.565765	-10.2069	-21.9875
-36.109	1.26938	-29.6262	87.133	22.2537	0							6.48279	0.002534	-10.1785	0.566031	-10.1785	-21.9972
-36.1033	1.26201	-29.6148	87.1402	22.3107	0							6.48848	0.002534	-10.15	0.566068	-10.15	-22.0018
-36.0976	1.25501	-29.6034	87.1472	22.3677	0							6.49418	0.002534	-10.1215	0.564121	-10.1215	-21.9903
-36.0919	1.24921	-29.592	87.1541	22.4246	0							6.49988	0.002538	-10.093	0.562002	-10.093	-21.9696
-36.0862	1.24341	-29.5806	87.1607	22.4816	0							6.50557	0.002543	-10.0645	0.559404	-10.0645	-21.9229
-36.0805	1.23761	-29.5692	87.1669	22.5386	0							6.51127	0.002547	-10.036	0.557051	-10.036	-21.8706
-36.0748	1.23181	-29.5578	87.1727	22.5956	0							6.51697	0.002552	-10.0076	0.554934	-10.0076	-21.813
-36.0691	1.226	-29.5464	87.1782	22.6526	0							6.52266	0.002556	-9.97908	0.553774	-9.97908	-21.7701
-36.0634	1.22019	-29.535	87.1837	22.7096	0							6.52836	0.002561	-9.9506	0.552923	-9.9506	-21.732
-36.0577	1.21437	-29.5237	87.1892	22.7665	0							6.53406	0.002565	-9.92212	0.55198	-9.92212	-21.704
-36.052	1.20847	-29.5123	87.1942	22.8235	0							6.53975	0.00257	-9.89363	0.551841	-9.89363	-21.6827
-36.0463	1.20201	-29.5009	87.1994	22.8805	0							6.54545	0.002574	-9.86515	0.554159	-9.86515	-21.6818
-36.0406	1.1949	-29.4895	87.2048	22.9375	0							6.55115	0.002578	-9.83667	0.557275	-9.83667	-21.6846
-36.0349	1.18796	-29.4781	87.2101	22.9945	0							6.55684	0.002583	-9.80819	0.56121	-9.80819	-21.6913
-36.0292	1.18109	-29.4667	87.2153	23.0515	0							6.56254	0.002587	-9.7797	0.565529	-9.7797	-21.73
-36.0235	1.17595	-29.4553	87.2208	23.1084	0							6.56824	0.002592	-9.75122	0.569981	-9.75122	-21.7799
-36.0178	1.17088	-29.4439	87.2263	23.1654	0							6.57393	0.002596	-9.72274	0.570503	-9.72274	-21.8196
-36.0121	1.1658	-29.4325	87.2318	23.2224	0							6.57963	0.002601	-9.69426	0.570767	-9.69426	-21.8595
-36.0064	1.16072	-29.4211	87.2372	23.2794	0							6.58533	0.002605	-9.66578	0.570359	-9.66578	-21.9011
-36.0007	1.15564	-29.4097	87.2426	23.3364	0							6.59102	0.00261	-9.63729	0.569373	-9.63729	-21.9359
-35.995	1.1506	-29.3983	87.2479	23.3933	0							6.59672	0.002614	-9.60881	0.567756	-9.60881	-21.9634
-35.9893	1.14556	-29.3869	87.2532	23.4503	0							6.60242	0.002619	-9.58033	0.566124	-9.58033	-21.9786
-35.9837	1.14048	-29.3755	87.2578	23.5073	0							6.60811	0.002623	-9.55184	0.564487	-9.55184	-21.9893
-35.978	1.13538	-29.3641	87.2623	23.5643	0							6.61381	0.002628	-9.52336	0.563266	-9.52336	-21.9779
-35.9723	1.13022	-29.3528	87.2666	23.6213	0							6.61951	0.002632	-9.49488	0.562499	-9.49488	-21.9704
-35.9666	1.12502	-29.3414	87.2707	23.6783	0							6.6252	0.002636	-9.4664	0.563331	-9.4664	-21.9795
-35.9609	1.11979	-29.33	87.2745	23.7352	0							6.6309	0.002641	-9.43791	0.563656	-9.43791	-21.9895
-35.9552	1.11535	-29.3186	87.2782	23.7922	0							6.6366	0.002645	-9.40943	0.563388	-9.40943	-22.0008
-35.9495	1.11127	-29.3072	87.2818	23.8492	0							6.64229	0.00265	-9.38095	0.561389	-9.38095	-22.0026
-35.9438	1.1079	-29.2958	87.2854	23.9062	0							6.64799	0.002654	-9.35246	0.558673	-9.35246	-22.0006
-35.9381	1.10459	-29.2844	87.2891	23.9632	0							6.65369	0.002659	-9.32398	0.554199	-9.32398	-22.0077
-35.9324	1.10125	-29.273	87.2927	24.0201	0							6.65938	0.002663	-9.2955	0.550347	-9.2955	-22.0145
-35.9267	1.09792	-29.2616	87.2966	24.0771	0							6.66508	0.002668	-9.26702	0.549389	-9.26702	-22.0185
-35.921	1.09459	-29.2502	87.301	24.1341	0							6.67078	0.002668	-9.23853	0.548321	-9.23853	-22.0194
-35.9153	1.09126	-29.2388	87.3055	24.1911	0							6.67647	0.002668	-9.21005	0.547116	-9.21005	-22.0165
-35.9096	1.08793	-29.2274	87.3101	24.2481	0							6.68217	0.002668	-9.18157	0.546409	-9.18157	-22.019
-35.9039	1.0846	-29.216	87.3145	24.3051	0							6.68787	0.002668	-9.15308	0.545927	-9.15308	-22.0241
-35.8982	1.08097	-29.2046	87.3187	24.362	0							6.69356	0.002668	-9.1246	0.548179	-9.1246	-22.0398
-35.8925	1.07584	-29.1932	87.322	24.419	0							6.69926	0.002668	-9.09612	0.551069	-9.09612	-22.0572
-35.8868	1.07061	-29.1819	87.3249	24.476	0							6.70496	0.002668	-9.06764	0.555977	-9.06764	-22.078
-35.8811	1.06524	-29.1705	87.3273	24.533	0							6.71065	0.002668	-9.03915	0.55968	-9.03915	-22.0921
-35.8754	1.06085	-29.1591	87.3294	24.59	0							6.71635	0.002668	-9.01067	0.56178	-9.01067	-22.0973
-35.8697	1.05701	-29.1477	87.3315	24.6469	0							6.72205	0.002668	-8.98219	0.560283	-8.98219	-22.101
-35.864	1.0535	-29.1363	87.3332	24.7039	0							6.72774	0.002672	-8.9537	0.557046	-8.9537	-22.1039
-35.8583	1.05002	-29.1249	87.3349	24.7609	0							6.73344	0.002677	-8.92522	0.555288	-8.92522	-22.0977
-35.8526	1.04656	-29.1135	87.3363	24.8179	0							6.73914	0.002681	-8.89674	0.553726	-8.89674	-22.0947
-35.8469	1.04309	-29.1021	87.3377	24.8749	0							6.74483	0.002686	-8.86826	0.552511	-8.86826	-22.1121
-35.8412	1.03962	-29.0907	87.3391	24.9319	0							6.75053	0.00269	-8.83977	0.550509	-8.83977	-22.119
-35.8355	1.03616	-29.0793	87.3404	24.9888	0							6.75623	0.002695	-8.81129	0.547382	-8.81129	-22.1108
-35.8298	1.0327	-29.0679	87.3417	25.0458	0							6.76192	0.002699	-8.78281	0.544446	-8.78281	-22.1067
-35.8241	1.02917	-29.0565	87.3428	25.1028	0							6.76762	0.002704	-8.75433	0.541611	-8.75433	-22.1048
-35.8185	1.02558	-29.0451	87.344	25.1598	0							6.77332	0.002708	-8.72584	0.544814	-8.72584	-22.1304
-35.8128	1.02171	-29.0337	87.3455	25.2168	0							6.77901	0.002713	-8.69736	0.547977	-8.69736	-22.1583
-35.8071	1.0179	-29.0223	87.3468	25.2737	0							6.78471	0.002717	-8.66888	0.547185	-8.66888	-22.1824
-35.8014	1.01417	-29.011	87.3481	25.3307	0							6.7904	0.002722	-8.6404	0.546269	-8.6404	-22.1894
-35.7957	1.01115	-28.9996	87.3493	25.3877	0							6.7961	0.002726	-8.61192	0.545161	-8.61192	-22.1703
-35.79	1.00856	-28.9882	87.3506	25.4447	0							6.8018	0.002731	-8.58343	0.544914	-8.58343	-22.1516
-35.7843	1.006	-28.9768	87.3519	25.5017	0							6.8075	0.002735	-8.55495	0.545155	-8.55495	-22.1331
-35.7786	1.00343	-28.9654	87.3532	25.5587	0							6.81319	0.00274	-8.52647	0.546147	-8.52647	-22.1211
-35.7729	1.00085	-28.954	87.3545	25.6156	0							6.81889	0.002744	-8.49798	0.546986	-8.49798	-22.1057
-35.7672	0.998271	-28.9426	87.3558	25.6726	0							6.82458	0.002749	-8.4695	0.546165	-8.4695	-22.0632
-35.7615	0.995687	-28.9312	87.3571	25.7296	0							6.83028	0.002753	-8.44102	0.546199	-8.44102	-22.0173
-35.7558	0.993106	-28.9198	87.3588	25.7866	0							6.83598	0.002758	-8.41254	0.547642	-8.41254	-21.9661
-35.7501	0.990527	-28.9084	87.3608	25.8436	0							6.84168	0.002762	-8.38405	0.549436	-8.38405	-21.9158
-35.7444	0.987678	-28.897	87.3631	25.9006	0							6.84737	0.002767	-8.35557	0.551442	-8.35557	-21.8662
-35.7387	0.984768	-28.8856	87.3655	25.9575	0							6.85307	0.002771	-8.32709	0.551493	-8.32709	-21.8263
-35.733	0.981756	-28.8742	87.3683	26.0145	0							6.85877	0.002776	-8.2986	0.5508	-8.2986	-21.7889
-35.7273	0.978764	-28.8628	87.3713	26.0715	0							6.86446	0.00278	-8.27012	0.546722	-8.27012	-21.759
-35.7216	0.975811	-28.8514	87.3743	26.1285	0							6.87016	0.002785	-8.24164	0.544274	-8.24164	-21.7331
-35.7159	0.972897	-28.8401	87.3775	26.1855	0							6.87585	0.002789	-8.21316	0.544701	-8.21316	-21.7143
-35.7102	0.970012	-28.8287	87.3808	26.2424	0							6.88155	0.002794	-8.18467	0.545603	-8.18467	-21.7095
-35.7045	0.967125	-28.8173	87.3842	26.2994	0							6.88725	0.002798	-8.15619	0.54681	-8.15619	-21.7138
-35.6988	0.964238	-28.8059	87.3878	26.3564	0							6.89294	0.002803	-8.12771	0.545902	-8.12771	-21.7087
-35.6931	0.961352	-28.7945	87.392	26.4134	0							6.89864	0.002803	-8.09922	0.544773	-8.09922	-21.7035
-35.6874	0.958464	-28.7831	87.3961	26.4704	0							6.90434	0.002803	-8.07074	0.544946	-8.07074	-21.7117
-35.6817	0.955573	-28.7717	87.4001	26.5274	0							6.91003	0.002803	-8.04226	0.545799	-8.04226	-21.7237
-35.676	0.952646	-28.7603	87.404	26.5843	0							6.91573	0.002803	-8.01378	0.547943	-8.01378	-21.7432
-35.6703	0.949691	-28.7489	87.4077	26.6413	0							6.92143	0.002803	-7.98529	0.548061	-7.98529	-21.7587
-35.6646	0.946048	-28.7375	87.4112	26.6983	0							6.92712	0.002803	-7.95681	0.54678	-7.95681	-21.7713
-35.6589	0.94224	-28.7261	87.4147	26.7553	0							6.93282	0.002803	-7.92833	0.546566	-7.92833	-21.7671
-35.6532	0.938433	-28.7147	87.418	26.8123	0							6.93852	0.002803	-7.89985	0.546632	-7.89985	-21.7593
-35.6476	0.935178	-28.7033	87.4214	26.8692	0							6.94421	0.002803	-7.87136	0.547493	-7.87136	-21.7478
-35.6419	0.933209	-28.6919	87.4249	26.9262	0							6.94991	0.002803	-7.84288	0.548159	-7.84288	-21.7432
-35.6362	0.931352	-28.6806	87.4285	26.9832	0							6.95561	0.002808	-7.8144	0.54842	-7.8144	-21.7528
-35.6305	0.929587	-28.6692	87.4322	27.0402	0							6.9613	0.002812	-7.78592	0.549109	-7.78592	-21.7541
-35.6248	0.927828	-28.6578	87.4361	27.0972	0							6.967	0.002817	-7.75744	0.550113	-7.75744	-21.7494
-35.6191	0.926069	-28.6464	87.44	27.1542	0							6.9727	0.002821	-7.72895	0.551361	-7.72895	-21.7383
-35.6134	0.924303	-28.635	87.4438	27.2111	0							6.97839	0.002826	-7.70047	0.552634	-7.70047	-21.7261
-35.6077	0.922538	-28.6236	87.4476	27.2681	0							6.98409	0.00283	-7.67199	0.553494	-7.67199	-21.7172
-35.602	0.920774	-28.6122	87.4516	27.3251	0							6.98979	0.002835	-7.6435	0.554612	-7.6435	-21.715
-35.5963	0.918981	-28.6008	87.4558	27.3821	0							6.99548	0.002839	-7.61502	0.556299	-7.61502	-21.7279
-35.5906	0.917165	-28.5894	87.4603	27.4391	0							7.00118	0.002844	-7.58654	0.558597	-7.58654	-21.7266
-35.5849	0.915289	-28.578	87.4644	27.496	0							7.00688	0.002848	-7.55806	0.56138	-7.55806	-21.7139
-35.5792	0.9134	-28.5666	87.4685	27.553	0							7.01257	0.002853	-7.52957	0.563994	-7.52957	-21.7405
-35.5735	0.911604	-28.5552	87.473	27.61	0							7.01827	0.002857	-7.50109	0.566513	-7.50109	-21.7756
-35.5678	0.909891	-28.5438	87.4774	27.667	0							7.02397	0.002862	-7.47261	0.568027	-7.47261	-21.792
-35.5621	0.908402	-28.5324	87.4818	27.724	0							7.02966	0.002867	-7.44412	0.569495	-7.44412	-21.794
-35.5564	0.906912	-28.521	87.4861	27.781	0							7.03536	0.002871	-7.41564	0.570854	-7.41564	-21.7617
-35.5507	0.905419	-28.5097	87.4903	27.8379	0							7.04106	0.002876	-7.38716	0.572451	-7.38716	-21.7461
-35.545	0.903928	-28.4983	87.4943	27.8949	0							7.04675	0.00288	-7.35868	0.574248	-7.35868	-21.7447
-35.5393	0.902436	-28.4869	87.4983	27.9519	0							7.05245	0.002885	-7.33019	0.573429	-7.33019	-21.7384
-35.5336	0.900944	-28.4755	87.5019	28.0089	0							7.05815	0.002889	-7.30171	0.571844	-7.30171	-21.7287
-35.5279	0.899453	-28.4641	87.5055	28.0659	0							7.06384	0.002894	-7.27323	0.568378	-7.27323	-21.6611
-35.5222	0.897961	-28.4527	87.5087	28.1228	0							7.06954	0.002898	-7.24474	0.564631	-7.24474	-21.5964
-35.5165	0.896159	-28.4413	87.5119	28.1798	0							7.07524	0.002903	-7.21626	0.56016	-7.21626	-21.5395
-35.5108	0.894058	-28.4299	87.5151	28.2368	0							7.08093	0.002908	-7.18778	0.555689	-7.18778	-21.5205
-35.5051	0.891641	-28.4185	87.518	28.2938	0							7.08663	0.002912	-7.1593	0.551219	-7.1593	-21.5359
-35.4994	0.889118	-28.4071	87.5207	28.3508	0							7.09233	0.002917	-7.13081	0.545858	-7.13081	-21.5486
-35.4937	0.88691	-28.3957	87.5232	28.4078	0							7.09802	0.002921	-7.10233	0.54027	-7.10233	-21.5602
-35.488	0.884734	-28.3843	87.5256	28.4647	0							7.10372	0.002926	-7.07385	0.537068	-7.07385	-21.5426
-35.4823	0.882657	-28.3729	87.5278	28.5217	0							7.10942	0.00293	-7.04537	0.53452	-7.04537	-21.5309
-35.4767	0.880578	-28.3615	87.5297	28.5787	0							7.11511	0.002935	-7.01688	0.53381	-7.01688	-21.5357
-35.471	0.878499	-28.3501	87.5313	28.6357	0							7.12081	0.002939	-6.9884	0.534103	-6.9884	-21.5693
-35.4653	0.876433	-28.3388	87.5329	28.6927	0							7.12651	0.002939	-6.95992	0.535368	-6.95992	-21.6308
-35.4596	0.874371	-28.3274	87.5344	28.7496	0							7.1322	0.002939	-6.93143	0.53636	-6.93143	-21.6871
-35.4539	0.872298	-28.316	87.5361	28.8066	0							7.1379	0.002939	-6.90295	0.537263	-6.90295	-21.7417
-35.4482	0.870224	-28.3046	87.5377	28.8636	0							7.1436	0.002939	-6.87447	0.542142	-6.87447	-21.7443
-35.4425	0.868145	-28.2932	87.5391	28.9206	0							7.1493	0.002939	-6.84599	0.547138	-6.84599	-21.7373
-35.4368	0.86597	-28.2818	87.5406	28.9776	0							7.15499	0.002939	-6.8175	0.552478	-6.8175	-21.7006
-35.4311	0.863687	-28.2704	87.5421	29.0346	0							7.16069	0.002939	-6.78902	0.555349	-6.78902	-21.6719
-35.4254	0.861469	-28.259	87.5439	29.0915	0							7.16639	0.002939	-6.76054	0.555685	-6.76054	-21.6513
-35.4197	0.859277	-28.2476	87.5457	29.1485	0							7.17208	0.002939	-6.73206	0.557009	-6.73206	-21.6076
-35.414	0.857891	-28.2362	87.5474	29.2055	0							7.17778	0.002939	-6.70357	0.558683	-6.70357	-21.5558
-35.4083	0.856533	-28.2248	87.5491	29.2625	0							7.18347	0.002944	-6.67509	0.561186	-6.67509	-21.4905
-35.4026	0.855168	-28.2134	87.5507	29.3195	0							7.18917	0.002949	-6.64661	0.563132	-6.64661	-21.4322
-35.3969	0.853805	-28.202	87.5522	29.3764	0							7.19487	0.002953	-6.61813	0.563159	-6.61813	-21.3981
-35.3912	0.852445	-28.1906	87.5536	29.4334	0							7.20057	0.002958	-6.58964	0.563434	-6.58964	-21.4076
-35.3855	0.85108	-28.1792	87.555	29.4904	0							7.20626	0.002962	-6.56116	0.563985	-6.56116	-21.4649
-35.3798	0.849714	-28.1679	87.5564	29.5474	0							7.21196	0.002967	-6.53268	0.56696	-6.53268	-21.5375
-35.3741	0.848353	-28.1565	87.5578	29.6044	0							7.21765	0.002971	-6.5042	0.570874	-6.5042	-21.616
-35.3684	0.846953	-28.1451	87.5592	29.6614	0							7.22335	0.002976	-6.47571	0.571755	-6.47571	-21.6643
-35.3627	0.845399	-28.1337	87.5603	29.7183	0							7.22905	0.002981	-6.44723	0.57222	-6.44723	-21.7093
-35.357	0.843724	-28.1223	87.5614	29.7753	0							7.23475	0.002985	-6.41875	0.571521	-6.41875	-21.7464
-35.3513	0.841902	-28.1109	87.5625	29.8323	0							7.24044	0.00299	-6.39026	0.570454	-6.39026	-21.7704
-35.3456	0.840101	-28.0995	87.5634	29.8893	0							7.24614	0.002994	-6.36178	0.568952	-6.36178	-21.779
-35.3399	0.838312	-28.0881	87.5641	29.9463	0							7.25183	0.002999	-6.3333	0.567806	-6.3333	-21.8116
-35.3342	0.836591	-28.0767	87.5651	30.0033	0							7.25753	0.003003	-6.30482	0.566811	-6.30482	-21.8543
-35.3285	0.834877	-28.0653	87.5662	30.0602	0							7.26323	0.003008	-6.27633	0.563566	-6.27633	-21.8415
-35.3228	0.833163	-28.0539	87.5675	30.1172	0							7.26893	0.003013	-6.24785	0.560615	-6.24785	-21.824
-35.3171	0.831449	-28.0425	87.5688	30.1742	0							7.27462	0.003017	-6.21937	0.559363	-6.21937	-21.7986
-35.3114	0.829735	-28.0311	87.5701	30.2312	0							7.28032	0.003022	-6.19089	0.559607	-6.19089	-21.7782
-35.3058	0.828027	-28.0197	87.5715	30.2882	0							7.28601	0.003026	-6.1624	0.561741	-6.1624	-21.7641
-35.3001	0.826322	-28.0083	87.5729	30.3451	0							7.29171	0.003031	-6.13392	0.560978	-6.13392	-21.7613
-35.2944	0.824606	-27.997	87.5746	30.4021	0							7.29741	0.003031	-6.10544	0.558894	-6.10544	-21.7636
-35.2887	0.822903	-27.9856	87.5763	30.4591	0							7.3031	0.003031	-6.07695	0.555074	-6.07695	-21.7103
-35.283	0.821266	-27.9742	87.5782	30.5161	0							7.3088	0.003031	-6.04847	0.551805	-6.04847	-21.6598
-35.2773	0.819633	-27.9628	87.5801	30.5731	0							7.3145	0.003031	-6.01999	0.55159	-6.01999	-21.6401
-35.2716	0.818007	-27.9514	87.5821	30.6301	0							7.32019	0.003031	-5.99151	0.552767	-5.99151	-21.6338
-35.2659	0.816783	-27.94	87.5842	30.687	0							7.32589	0.003031	-5.96302	0.555821	-5.96302	-21.6458
-35.2602	0.815772	-27.9286	87.5864	30.744	0							7.33159	0.003031	-5.93454	0.556852	-5.93454	-21.6486
-35.2545	0.815135	-27.9172	87.5887	30.801	0							7.33728	0.003031	-5.90606	0.556895	-5.90606	-21.6471
-35.2488	0.814538	-27.9058	87.591	30.858	0							7.34298	0.003031	-5.87758	0.558234	-5.87758	-21.6476
-35.2431	0.813943	-27.8944	87.5932	30.915	0							7.34868	0.003031	-5.84909	0.559402	-5.84909	-21.6516
-35.2374	0.813346	-27.883	87.5953	30.9719	0							7.35437	0.003036	-5.82061	0.559108	-5.82061	-21.6722
-35.2317	0.812747	-27.8716	87.5975	31.0289	0							7.36007	0.00304	-5.79213	0.558179	-5.79213	-21.6947
-35.226	0.812148	-27.8602	87.5999	31.0859	0							7.36577	0.003045	-5.76365	0.556331	-5.76365	-21.7201
-35.2203	0.81155	-27.8488	87.6023	31.1429	0							7.37146	0.003049	-5.73516	0.551679	-5.73516	-21.7431
-35.2146	0.810782	-27.8374	87.6052	31.1999	0							7.37716	0.003054	-5.70668	0.545555	-5.70668	-21.7649
-35.2089	0.809955	-27.8261	87.608	31.2569	0							7.38286	0.003059	-5.6782	0.543046	-5.6782	-21.8076
-35.2032	0.808878	-27.8147	87.6102	31.3138	0							7.38855	0.003063	-5.64971	0.54145	-5.64971	-21.8545
-35.1975	0.807803	-27.8033	87.6123	31.3708	0							7.39425	0.003068	-5.62123	0.542822	-5.62123	-21.9126
-35.1918	0.80673	-27.7919	87.6141	31.4278	0							7.39995	0.003072	-5.59275	0.545591	-5.59275	-21.9608
-35.1861	0.805782	-27.7805	87.6156	31.4848	0							7.40564	0.003077	-5.56427	0.550533	-5.56427	-21.9937
-35.1804	0.804912	-27.7691	87.6168	31.5418	0							7.41134	0.003082	-5.53578	0.555205	-5.53578	-22.0067
-35.1747	0.804042	-27.7577	87.6181	31.5987	0							7.41704	0.003086	-5.5073	0.559721	-5.5073	-22.0085
-35.169	0.803171	-27.7463	87.6194	31.6557	0							7.42273	0.003091	-5.47882	0.563472	-5.47882	-22.0185
-35.1633	0.8023	-27.7349	87.6204	31.7127	0							7.42843	0.003095	-5.45034	0.566346	-5.45034	-22.0273
-35.1576	0.80143	-27.7235	87.6213	31.7697	0							7.43413	0.0031	-5.42185	0.564018	-5.42185	-22.0211
-35.1519	0.80056	-27.7121	87.622	31.8267	0							7.43982	0.003105	-5.39337	0.560964	-5.39337	-22.0085
-35.1462	0.799694	-27.7007	87.6221	31.8837	0							7.44552	0.003109	-5.36489	0.556695	-5.36489	-21.9853
-35.1405	0.79883	-27.6893	87.6217	31.9406	0							7.45122	0.003114	-5.33641	0.552272	-5.33641	-21.9657
-35.1349	0.797703	-27.6779	87.6207	31.9976	0							7.45691	0.003118	-5.30792	0.547753	-5.30792	-21.9483
-35.1292	0.796524	-27.6665	87.6196	32.0546	0							7.46261	0.003123	-5.27944	0.545428	-5.27944	-21.9646
-35.1235	0.795311	-27.6552	87.6188	32.1116	0							7.46831	0.003128	-5.25096	0.543852	-5.25096	-21.9854
-35.1178	0.794161	-27.6438	87.6181	32.1686	0							7.474	0.003132	-5.22247	0.545537	-5.22247	-22.0015
-35.1121	0.793138	-27.6324	87.6174	32.2255	0							7.4797	0.003137	-5.19399	0.547785	-5.19399	-22.016
-35.1064	0.792284	-27.621	87.6166	32.2825	0							7.4854	0.003141	-5.16551	0.551033	-5.16551	-22.0274
-35.1007	0.791549	-27.6096	87.6159	32.3395	0							7.49109	0.003146	-5.13703	0.553142	-5.13703	-22.0384
-35.095	0.790814	-27.5982	87.6147	32.3965	0							7.49679	0.003151	-5.10854	0.554507	-5.10854	-22.0491
-35.0893	0.79008	-27.5868	87.6135	32.4535	0							7.50249	0.003155	-5.08006	0.554494	-5.08006	-22.059
-35.0836	0.789346	-27.5754	87.6125	32.5105	0							7.50818	0.00316	-5.05158	0.554166	-5.05158	-22.0646
-35.0779	0.788611	-27.564	87.6115	32.5674	0							7.51388	0.003165	-5.02309	0.553125	-5.02309	-22.03
-35.0722	0.787876	-27.5526	87.6104	32.6244	0							7.51958	0.003169	-4.99461	0.551783	-4.99461	-21.9996
-35.0665	0.787141	-27.5412	87.6094	32.6814	0							7.52527	0.003169	-4.96613	0.549866	-4.96613	-21.9774
-35.0608	0.786406	-27.5298	87.6086	32.7384	0							7.53097	0.003169	-4.93765	0.547272	-4.93765	-21.9667
-35.0551	0.785323	-27.5184	87.608	32.7954	0							7.53667	0.003169	-4.90916	0.544202	-4.90916	-21.964
-35.0494	0.784156	-27.507	87.6074	32.8523	0							7.54236	0.003169	-4.88068	0.542779	-4.88068	-21.9666
-35.0437	0.782889	-27.4956	87.6072	32.9093	0							7.54806	0.003169	-4.8522	0.541701	-4.8522	-21.9705
-35.038	0.781601	-27.4843	87.6069	32.9663	0							7.55376	0.003169	-4.82371	0.540864	-4.82371	-21.9787
-35.0323	0.78027	-27.4729	87.6062	33.0233	0							7.55945	0.003169	-4.79523	0.540051	-4.79523	-21.9868
-35.0266	0.778929	-27.4615	87.6053	33.0803	0							7.56515	0.003169	-4.76675	0.539291	-4.76675	-21.995
-35.0209	0.77758	-27.4501	87.6042	33.1373	0							7.57085	0.003169	-4.73827	0.537985	-4.73827	-21.9891
-35.0152	0.776228	-27.4387	87.6026	33.1942	0							7.57654	0.003169	-4.70979	0.536269	-4.70979	-21.9725
-35.0095	0.774875	-27.4273	87.6009	33.2512	0							7.58224	0.003174	-4.6813	0.536858	-4.6813	-21.9801
-35.0038	0.773522	-27.4159	87.599	33.3082	0							7.58794	0.003178	-4.65282	0.537981	-4.65282	-21.9931
-34.9981	0.77217	-27.4045	87.5971	33.3652	0							7.59363	0.003183	-4.62434	0.539454	-4.62434	-22.0074
-34.9924	0.770817	-27.3931	87.595	33.4222	0							7.59933	0.003188	-4.59586	0.541096	-4.59586	-22.0178
-34.9867	0.769419	-27.3817	87.5929	33.4791	0							7.60503	0.003192	-4.56737	0.543119	-4.56737	-22.0192
-34.981	0.767981	-27.3703	87.5905	33.5361	0							7.61072	0.003197	-4.53889	0.544775	-4.53889	-22.0222
-34.9753	0.766362	-27.3589	87.5887	33.5931	0							7.61642	0.003201	-4.51041	0.546141	-4.51041	-22.0264
-34.9697	0.764695	-27.3475	87.5871	33.6501	0							7.62212	0.003206	-4.48192	0.547557	-4.48192	-22.0388
-34.964	0.763221	-27.3361	87.5859	33.7071	0							7.62781	0.003211	-4.45344	0.548929	-4.45344	-22.0514
-34.9583	0.761825	-27.3247	87.5849	33.7641	0							7.63351	0.003215	-4.42496	0.549195	-4.42496	-22.0268
-34.9526	0.760636	-27.3134	87.5842	33.821	0							7.63921	0.00322	-4.39648	0.549317	-4.39648	-21.9985
-34.9469	0.759448	-27.302	87.5835	33.878	0							7.6449	0.003225	-4.36799	0.54909	-4.36799	-21.9612
-34.9412	0.75826	-27.2906	87.5826	33.935	0							7.6506	0.003229	-4.33951	0.548858	-4.33951	-21.9316
-34.9355	0.757072	-27.2792	87.5821	33.992	0							7.6563	0.003234	-4.31103	0.548622	-4.31103	-21.9085
-34.9298	0.755884	-27.2678	87.5817	34.049	0							7.66199	0.003239	-4.28255	0.548115	-4.28255	-21.8993
-34.9241	0.754707	-27.2564	87.5817	34.1059	0							7.66769	0.003243	-4.25406	0.547481	-4.25406	-21.8939
-34.9184	0.753527	-27.245	87.5818	34.1629	0							7.67339	0.003248	-4.22558	0.545189	-4.22558	-21.8886
-34.9127	0.752337	-27.2336	87.5824	34.2199	0							7.67908	0.003252	-4.1971	0.543556	-4.1971	-21.8854
-34.907	0.751139	-27.2222	87.583	34.2769	0							7.68478	0.003257	-4.16861	0.543645	-4.16861	-21.8874
-34.9013	0.74993	-27.2108	87.5838	34.3339	0							7.69048	0.003262	-4.14013	0.544313	-4.14013	-21.8988
-34.8956	0.748716	-27.1994	87.5847	34.3909	0							7.69617	0.003266	-4.11165	0.545511	-4.11165	-21.9188
-34.8899	0.747501	-27.188	87.5856	34.4478	0							7.70187	0.003271	-4.08317	0.54473	-4.08317	-21.9201
-34.8842	0.746591	-27.1766	87.5865	34.5048	0							7.70756	0.003276	-4.05468	0.543361	-4.05468	-21.9156
-34.8785	0.745692	-27.1652	87.5873	34.5618	0							7.71326	0.00328	-4.0262	0.542711	-4.0262	-21.8992
-34.8728	0.744822	-27.1538	87.5883	34.6188	0							7.71896	0.003285	-3.99772	0.542309	-3.99772	-21.8955
-34.8671	0.74395	-27.1425	87.5893	34.6758	0							7.72466	0.00329	-3.96923	0.542617	-3.96923	-21.9279
-34.8614	0.743076	-27.1311	87.5902	34.7328	0							7.73035	0.003294	-3.94075	0.540625	-3.94075	-21.9436
-34.8557	0.742202	-27.1197	87.5915	34.7897	0							7.73605	0.003299	-3.91227	0.536388	-3.91227	-21.9429
-34.85	0.741328	-27.1083	87.5929	34.8467	0							7.74174	0.003303	-3.88379	0.532708	-3.88379	-21.9209
-34.8443	0.740452	-27.0969	87.5941	34.9037	0							7.74744	0.003308	-3.8553	0.529213	-3.8553	-21.8918
-34.8386	0.73956	-27.0855	87.5953	34.9607	0							7.75314	0.003308	-3.82682	0.52922	-3.82682	-21.9166
-34.8329	0.738611	-27.0741	87.597	35.0177	0							7.75884	0.003308	-3.79834	0.529263	-3.79834	-21.9334
-34.8272	0.737344	-27.0627	87.5986	35.0746	0							7.76453	0.003308	-3.76986	0.529382	-3.76986	-21.925
-34.8215	0.735729	-27.0513	87.6004	35.1316	0							7.77023	0.003308	-3.74138	0.529527	-3.74138	-21.8833
-34.8158	0.734108	-27.0399	87.6021	35.1886	0							7.77592	0.003308	-3.71289	0.529699	-3.71289	-21.8071
-34.8101	0.732485	-27.0285	87.6036	35.2456	0							7.78162	0.003308	-3.68441	0.531435	-3.68441	-21.7874
-34.8044	0.731268	-27.0171	87.6057	35.3026	0							7.78732	0.003308	-3.65593	0.533731	-3.65593	-21.7879
-34.7988	0.73009	-27.0057	87.6078	35.3595	0							7.79301	0.003308	-3.62744	0.532829	-3.62744	-21.8104
-34.7931	0.728992	-26.9943	87.6098	35.4165	0							7.79871	0.003308	-3.59896	0.531723	-3.59896	-21.8262
-34.7874	0.727897	-26.9829	87.6117	35.4735	0							7.80441	0.003308	-3.57048	0.53013	-3.57048	-21.8183
-34.7817	0.726803	-26.9716	87.6138	35.5305	0							7.8101	0.003313	-3.542	0.528439	-3.542	-21.8107
-34.776	0.725708	-26.9602	87.6159	35.5875	0							7.8158	0.003317	-3.51351	0.526637	-3.51351	-21.8034
-34.7703	0.724613	-26.9488	87.618	35.6445	0							7.8215	0.003322	-3.48503	0.526174	-3.48503	-21.822
-34.7646	0.723522	-26.9374	87.62	35.7014	0							7.82719	0.003327	-3.45655	0.526232	-3.45655	-21.8506
-34.7589	0.722471	-26.926	87.622	35.7584	0							7.83289	0.003331	-3.42807	0.52693	-3.42807	-21.8449
-34.7532	0.721585	-26.9146	87.6238	35.8154	0							7.83859	0.003336	-3.39958	0.528224	-3.39958	-21.8338
-34.7475	0.720793	-26.9032	87.6252	35.8724	0							7.84428	0.003341	-3.3711	0.531655	-3.3711	-21.8072
-34.7418	0.720117	-26.8918	87.6261	35.9294	0							7.84998	0.003345	-3.34262	0.535958	-3.34262	-21.7786
-34.7361	0.719507	-26.8804	87.6268	35.9864	0							7.85568	0.00335	-3.31413	0.541307	-3.31413	-21.7475
-34.7304	0.718926	-26.869	87.6273	36.0433	0							7.86137	0.003355	-3.28565	0.544483	-3.28565	-21.737
-34.7247	0.718551	-26.8576	87.6274	36.1003	0							7.86707	0.003359	-3.25717	0.546738	-3.25717	-21.7351
-34.719	0.718191	-26.8462	87.6275	36.1573	0							7.87277	0.003364	-3.22869	0.544915	-3.22869	-21.7685
-34.7133	0.717834	-26.8348	87.6277	36.2143	0							7.87846	0.003369	-3.2002	0.543221	-3.2002	-21.8008
-34.7076	0.717475	-26.8234	87.6279	36.2713	0							7.88416	0.003373	-3.17172	0.543004	-3.17172	-21.8207
-34.7019	0.717115	-26.812	87.628	36.3282	0							7.88986	0.003378	-3.14324	0.542321	-3.14324	-21.8455
-34.6962	0.716754	-26.8007	87.6281	36.3852	0							7.89555	0.003383	-3.11475	0.541043	-3.11475	-21.8765
-34.6905	0.716393	-26.7893	87.6282	36.4422	0							7.90125	0.003387	-3.08627	0.537977	-3.08627	-21.9018
-34.6848	0.716033	-26.7779	87.6285	36.4992	0							7.90695	0.003392	-3.05779	0.534091	-3.05779	-21.9243
-34.6791	0.715597	-26.7665	87.6289	36.5562	0							7.91264	0.003397	-3.02931	0.535794	-3.02931	-21.9518
-34.6734	0.71477	-26.7551	87.6297	36.6132	0							7.91834	0.003401	-3.00082	0.538258	-3.00082	-21.9713
-34.6677	0.713898	-26.7437	87.6306	36.6701	0							7.92404	0.003401	-2.97234	0.542356	-2.97234	-21.9525
-34.662	0.712959	-26.7323	87.6317	36.7271	0							7.92973	0.003401	-2.94386	0.545189	-2.94386	-21.9387
-34.6563	0.712028	-26.7209	87.6331	36.7841	0							7.93543	0.003401	-2.91538	0.546306	-2.91538	-21.9316
-34.6506	0.7111	-26.7095	87.6347	36.8411	0							7.94113	0.003401	-2.88689	0.547062	-2.88689	-21.926
-34.6449	0.710183	-26.6981	87.6365	36.8981	0							7.94682	0.003401	-2.85841	0.547639	-2.85841	-21.9211
-34.6392	0.709267	-26.6867	87.6384	36.955	0							7.95252	0.003401	-2.82993	0.548124	-2.82993	-21.9235
-34.6335	0.708351	-26.6753	87.6405	37.012	0							7.95822	0.003401	-2.80145	0.547973	-2.80145	-21.9265
-34.6279	0.707436	-26.6639	87.6426	37.069	0							7.96391	0.003401	-2.77296	0.54455	-2.77296	-21.9297
-34.6222	0.70652	-26.6525	87.6446	37.126	0							7.96961	0.003401	-2.74448	0.541934	-2.74448	-21.9368
-34.6165	0.705603	-26.6411	87.6466	37.183	0							7.97531	0.003401	-2.716	0.540488	-2.716	-21.9498
-34.6108	0.704684	-26.6298	87.6485	37.24	0							7.981	0.003406	-2.68751	0.540221	-2.68751	-21.9696
-34.6051	0.703781	-26.6184	87.6504	37.2969	0							7.9867	0.003411	-2.65903	0.540581	-2.65903	-21.993
-34.5994	0.70288	-26.607	87.6522	37.3539	0							7.9924	0.003415	-2.63055	0.543103	-2.63055	-22.0041
-34.5937	0.701982	-26.5956	87.6538	37.4109	0							7.9981	0.00342	-2.60207	0.546127	-2.60207	-22.0136
-34.588	0.701113	-26.5842	87.6555	37.4679	0							8.00379	0.003425	-2.57359	0.550706	-2.57359	-22.0216
-34.5823	0.700292	-26.5728	87.6573	37.5249	0							8.00949	0.003429	-2.5451	0.554836	-2.5451	-22.0256
-34.5766	0.699886	-26.5614	87.6592	37.5818	0							8.01518	0.003434	-2.51662	0.558263	-2.51662	-22.0233
-34.5709	0.699741	-26.55	87.661	37.6388	0							8.02088	0.003439	-2.48814	0.559392	-2.48814	-22.013
-34.5652	0.699596	-26.5386	87.6625	37.6958	0							8.02658	0.003443	-2.45965	0.559201	-2.45965	-21.998
-34.5595	0.699451	-26.5272	87.6639	37.7528	0							8.03227	0.003448	-2.43117	0.558483	-2.43117	-21.9607
-34.5538	0.699307	-26.5158	87.6654	37.8098	0							8.03797	0.003453	-2.40269	0.557528	-2.40269	-21.9209
-34.5481	0.699162	-26.5044	87.6668	37.8668	0							8.04367	0.003457	-2.37421	0.555427	-2.37421	-21.8854
-34.5424	0.699017	-26.493	87.6681	37.9237	0							8.04937	0.003462	-2.34572	0.552839	-2.34572	-21.8597
-34.5367	0.698872	-26.4816	87.6692	37.9807	0							8.05506	0.003467	-2.31724	0.549434	-2.31724	-21.8505
-34.531	0.698727	-26.4703	87.6702	38.0377	0							8.06076	0.003471	-2.28876	0.547808	-2.28876	-21.8434
-34.5253	0.69829	-26.4589	87.6711	38.0947	0							8.06646	0.003476	-2.26027	0.547273	-2.26027	-21.8375
-34.5196	0.697802	-26.4475	87.672	38.1517	0							8.07215	0.003481	-2.23179	0.548102	-2.23179	-21.8274
-34.5139	0.697314	-26.4361	87.6724	38.2086	0							8.07785	0.003485	-2.20331	0.549015	-2.20331	-21.8175
-34.5082	0.696755	-26.4247	87.6725	38.2656	0							8.08355	0.00349	-2.17483	0.548919	-2.17483	-21.8148
-34.5025	0.696059	-26.4133	87.672	38.3226	0							8.08924	0.003495	-2.14634	0.549757	-2.14634	-21.8104
-34.4968	0.695242	-26.4019	87.6714	38.3796	0							8.09494	0.003499	-2.11786	0.552274	-2.11786	-21.8031
-34.4911	0.694338	-26.3905	87.6709	38.4366	0							8.10064	0.003504	-2.08938	0.55447	-2.08938	-21.7728
-34.4854	0.693431	-26.3791	87.6708	38.4936	0							8.10633	0.003509	-2.06089	0.556456	-2.06089	-21.7274
-34.4797	0.692524	-26.3677	87.6707	38.5505	0							8.11203	0.003513	-2.03241	0.556961	-2.03241	-21.7139
-34.474	0.691616	-26.3563	87.6711	38.6075	0							8.11773	0.003518	-2.00393	0.557155	-2.00393	-21.706
-34.4683	0.690708	-26.3449	87.6715	38.6645	0							8.12342	0.003523	-1.97545	0.556898	-1.97545	-21.6983
-34.4626	0.6898	-26.3335	87.6723	38.7215	0							8.12912	0.003527	-1.94696	0.556322	-1.94696	-21.6899
-34.457	0.688888	-26.3221	87.6732	38.7785	0							8.13481	0.003532	-1.91848	0.555129	-1.91848	-21.6803
-34.4513	0.687973	-26.3107	87.6742	38.8354	0							8.14051	0.003537	-1.89	0.551556	-1.89	-21.6785
-34.4456	0.687061	-26.2994	87.6753	38.8924	0							8.14621	0.003541	-1.86152	0.546313	-1.86152	-21.6822
-34.4399	0.68615	-26.288	87.6764	38.9494	0							8.1519	0.003541	-1.83303	0.542721	-1.83303	-21.7035
-34.4342	0.685232	-26.2766	87.6775	39.0064	0							8.1576	0.003541	-1.80455	0.539564	-1.80455	-21.7259
-34.4285	0.684459	-26.2652	87.6786	39.0634	0							8.1633	0.003541	-1.77607	0.537584	-1.77607	-21.7192
-34.4228	0.684009	-26.2538	87.6801	39.1204	0							8.169	0.003541	-1.74758	0.536134	-1.74758	-21.7084
-34.4171	0.683624	-26.2424	87.6818	39.1773	0							8.17469	0.003541	-1.71911	0.535794	-1.71911	-21.6892
-34.4114	0.68329	-26.231	87.6838	39.2343	0							8.18039	0.003541	-1.69062	0.537016	-1.69062	-21.676
-34.4057	0.682957	-26.2196	87.6856	39.2913	0							8.18609	0.003541	-1.66214	0.539417	-1.66214	-21.6672
-34.4	0.682623	-26.2082	87.6873	39.3483	0							8.19178	0.003541	-1.63366	0.54304	-1.63366	-21.6715
-34.3943	0.682292	-26.1968	87.6891	39.4053	0							8.19748	0.003541	-1.60517	0.546844	-1.60517	-21.6797
-34.3886	0.681967	-26.1854	87.6908	39.4623	0							8.20317	0.003541	-1.57669	0.54915	-1.57669	-21.7004
-34.3829	0.681656	-26.174	87.692	39.5192	0							8.20887	0.003546	-1.54821	0.552037	-1.54821	-21.7175
-34.3772	0.681392	-26.1626	87.693	39.5762	0							8.21457	0.003551	-1.51973	0.556237	-1.51973	-21.7262
-34.3715	0.681168	-26.1512	87.6937	39.6332	0							8.22026	0.003555	-1.49124	0.559383	-1.49124	-21.7332
-34.3658	0.680944	-26.1398	87.6942	39.6902	0							8.22596	0.00356	-1.46276	0.561683	-1.46276	-21.7389
-34.3601	0.68072	-26.1285	87.6947	39.7472	0							8.23166	0.003565	-1.43428	0.560016	-1.43428	-21.7303
-34.3544	0.68049	-26.1171	87.6947	39.8041	0							8.23735	0.00357	-1.40579	0.557521	-1.40579	-21.7179
-34.3487	0.680257	-26.1057	87.6947	39.8611	0							8.24305	0.003574	-1.37731	0.558437	-1.37731	-21.6976
-34.343	0.680014	-26.0943	87.6945	39.9181	0							8.24875	0.003579	-1.34883	0.559455	-1.34883	-21.6761
-34.3373	0.679772	-26.0829	87.6944	39.9751	0							8.25444	0.003584	-1.32035	0.560718	-1.32035	-21.6515
-34.3316	0.679529	-26.0715	87.6943	40.0321	0							8.26014	0.003588	-1.29186	0.559861	-1.29186	-21.6617
-34.3259	0.679287	-26.0601	87.6941	40.0891	0							8.26584	0.003593	-1.26338	0.557175	-1.26338	-21.7017
-34.3202	0.679044	-26.0487	87.6939	40.146	0							8.27153	0.003598	-1.2349	0.55587	-1.2349	-21.7623
-34.3145	0.678801	-26.0373	87.6938	40.203	0							8.27723	0.003602	-1.20641	0.55509	-1.20641	-21.8285
-34.3088	0.678545	-26.0259	87.6937	40.26	0							8.28293	0.003607	-1.17793	0.55917	-1.17793	-21.8912
-34.3031	0.678252	-26.0145	87.6936	40.317	0							8.28862	0.003612	-1.14945	0.56303	-1.14945	-21.9458
-34.2974	0.677934	-26.0031	87.6931	40.374	0							8.29432	0.003616	-1.12097	0.566308	-1.12097	-21.9793
-34.2917	0.677591	-25.9917	87.6923	40.4309	0							8.30002	0.003621	-1.09248	0.568129	-1.09248	-22.0017
-34.2861	0.677251	-25.9803	87.6913	40.4879	0							8.30571	0.003626	-1.064	0.568601	-1.064	-22.0139
-34.2804	0.676911	-25.9689	87.6902	40.5449	0							8.31141	0.003631	-1.03552	0.569157	-1.03552	-21.9775
-34.2747	0.676908	-25.9576	87.6892	40.6019	0							8.31711	0.003635	-1.00703	0.569713	-1.00703	-21.926
-34.269	0.676909	-25.9462	87.6882	40.6589	0							8.3228	0.003635	-0.978554	0.568076	-0.978554	-21.8518
-34.2633	0.676909	-25.9348	87.687	40.7159	0							8.3285	0.003635	-0.950069	0.566166	-0.950069	-21.7816
-34.2576	0.67691	-25.9234	87.6858	40.7728	0							8.3342	0.003635	-0.921589	0.563472	-0.921589	-21.7231
-34.2519	0.676911	-25.912	87.6847	40.8298	0							8.33989	0.003635	-0.893105	0.55955	-0.893105	-21.6822
-34.2462	0.676911	-25.9006	87.6833	40.8868	0							8.34559	0.003635	-0.86462	0.55441	-0.86462	-21.6589
-34.2405	0.676912	-25.8892	87.6818	40.9438	0							8.35129	0.003635	-0.83614	0.551966	-0.83614	-21.6504
-34.2348	0.676913	-25.8778	87.6797	41.0008	0							8.35698	0.003635	-0.807655	0.550426	-0.807655	-21.647
-34.2291	0.67686	-25.8664	87.6774	41.0577	0							8.36268	0.003635	-0.779175	0.550073	-0.779175	-21.6645
-34.2234	0.676615	-25.855	87.6744	41.1147	0							8.36838	0.003635	-0.75069	0.550054	-0.75069	-21.6923
-34.2177	0.676342	-25.8436	87.6711	41.1717	0							8.37407	0.003635	-0.72221	0.551057	-0.72221	-21.7518
-34.212	0.676038	-25.8322	87.6672	41.2287	0							8.37977	0.00364	-0.693726	0.551333	-0.693726	-21.8095
-34.2063	0.675738	-25.8208	87.6626	41.2857	0							8.38547	0.003645	-0.665245	0.550849	-0.665245	-21.8651
-34.2006	0.67544	-25.8094	87.6578	41.3427	0							8.39116	0.003649	-0.636761	0.55155	-0.636761	-21.91
-34.1949	0.675144	-25.798	87.6517	41.3996	0							8.39686	0.003654	-0.608276	0.552684	-0.608276	-21.9508
-34.1892	0.674848	-25.7867	87.6453	41.4566	0							8.40256	0.003659	-0.579796	0.552474	-0.579796	-21.9659
-34.1835	0.674551	-25.7753	87.6371	41.5136	0							8.40825	0.003663	-0.551311	0.55142	-0.551311	-21.9766
-34.1778	0.674257	-25.7639	87.6278	41.5706	0							8.41395	0.003668	-0.522831	0.547562	-0.522831	-21.974
-34.1721	0.673964	-25.7525	87.6169	41.6276	0							8.41965	0.003673	-0.494347	0.544678	-0.494347	-21.9571
-34.1664	0.673669	-25.7411	87.6032	41.6845	0							8.42534	0.003677	-0.465866	0.542886	-0.465866	-21.9242
-34.1607	0.673373	-25.7297	87.5881	41.7415	0							8.43104	0.003682	-0.437382	0.542391	-0.437382	-21.8882
-34.155	0.673077	-25.7183	87.5678	41.7985	0							8.43674	0.003687	-0.408897	0.542408	-0.408897	-21.851
-34.1493	0.67281	-25.7069	87.5456	41.8555	0							8.44243	0.003692	-0.380417	0.540491	-0.380417	-21.8067
-34.1436	0.672673	-25.6955	87.5167	41.9125	0							8.44813	0.003696	-0.351933	0.538817	-0.351933	-21.7683
-34.1379	0.672534	-25.6841	87.4828	41.9695	0							8.45383	0.003701	-0.323452	0.53835	-0.323452	-21.7538
-34.1322	0.672392	-25.6727	87.4418	42.0264	0							8.45952	0.003706	-0.294968	0.540053	-0.294968	-21.7585
-34.1265	0.672191	-25.6613	87.3893	42.0834	0							8.46522	0.00371	-0.266487	0.544368	-0.266487	-21.7863
-34.1208	0.671962	-25.6499	87.3308	42.1404	0							8.47092	0.003715	-0.238003	0.548623	-0.238003	-21.8138
-34.1152	0.671733	-25.6385	87.2502	42.1974	0							8.47661	0.00372	-0.209518	0.552852	-0.209518	-21.8412
-34.1095	0.671504	-25.6271	87.1625	42.2544	0							8.48231	0.003724	-0.181038	0.55365	-0.181038	-21.869
-34.1038	0.671275	-25.6158	87.0465	42.3113	0							8.48801	0.003729	-0.152554	0.554241	-0.152554	-21.8964
-34.0981	0.671045	-25.6044	86.9134	42.3683	0							8.4937	0.003734	-0.124073	0.554773	-0.124073	-21.9226
-34.0924	0.670815	-25.593	86.754	42.4253	0							8.4994	0.003739	-0.095589	0.555396	-0.095589	-21.9434
-34.0867	0.670586	-25.5816	86.5587	42.4823	0							8.5051	0.003743	-0.067108	0.556137	-0.067108	-21.9571
-34.081	0.670357	-25.5702	86.3433	42.5393	0							8.51079	0.003748	-0.038624	0.13018	-0.038624	-4.51907
-34.0753	0.669961	-25.5588	86.0636	42.5963	0							8.51649	0.003753	-0.010139	0.005091	-0.010139	1.29875
-34.0696	0.669509	-25.5474	85.7636	42.6532	0							8.52219	0.003757	0.018341	0.021168	0.018341	0.291775
-34.0639	0.668823	-25.536	85.3862	42.7102	0							8.52788	0.003762	0.046825	0.021125	0.046825	0.405377
-34.0582	0.668156	-25.5246	84.9687	42.7672	0							8.53358	0.003767	0.075306	0.017934	0.075306	0.395466
-34.0525	0.667519	-25.5132	84.4869	42.8242	0							8.53928	0.003772	0.10379	0.012955	0.10379	0.319262
-34.0468	0.666914	-25.5018	83.926	42.8812	0							8.54498	0.003776	0.132271	0.000541	0.132271	0.30492
-34.0411	0.666327	-25.4904	83.3174	42.9382	0							8.55067	0.003776	0.160755	-0.008712	0.160755	0.272322
-34.0354	0.66574	-25.479	82.5887	42.9951	0							8.55637	0.003776	0.189236	-0.006663	0.189236	0.225505
-34.0297	0.665152	-25.4676	81.8239	43.0521	0							8.56207	0.003776	0.21772	0.013695	0.21772	0.260634
-34.024	0.664565	-25.4562	80.9209	43.1091	0							8.56776	0.003776	0.246204	0.052983	0.246204	0.311122
-34.0183	0.663978	-25.4449	79.9567	43.1661	0							8.57346	0.003776	0.274685	0.106329	0.274685	0.314858
-34.0126	0.663393	-25.4335	78.8865	43.2231	0							8.57916	0.003776	0.303169	0.15468	0.303169	0.347163
-34.0069	0.662807	-25.4221	77.7117	43.28	0							8.58485	0.003776	0.33165	0.181158	0.33165	0.387771
-34.0012	0.66222	-25.4107	76.4702	43.337	0							8.59055	0.003776	0.360134	0.184876	0.360134	0.369076
-33.9955	0.661587	-25.3993	75.0792	43.394	0							8.59624	0.003776	0.388615	0.174017	0.388615	0.261528
-33.9898	0.660947	-25.3879	73.6463	43.451	0							8.60194	0.003776	0.417099	0.157681	0.417099	0.183464
-33.9841	0.660301	-25.3765	72.0702	43.508	0							8.60764	0.003781	0.445583	0.145011	0.445583	0.12378
-33.9784	0.659749	-25.3651	70.4451	43.565	0							8.61333	0.003786	0.474064	0.140607	0.474064	0.067946
-33.9727	0.659349	-25.3537	68.7271	43.6219	0							8.61903	0.00379	0.502548	0.13563	0.502548	0.02674
-33.967	0.658988	-25.3423	66.9321	43.6789	0							8.62472	0.003795	0.531029	0.126328	0.531029	-0.025848
-33.9613	0.658652	-25.3309	65.084	43.7359	0							8.63042	0.0038	0.559513	0.11956	0.559513	-0.096171
-33.9556	0.658313	-25.3195	63.1563	43.7929	0							8.63612	0.003805	0.587994	0.118029	0.587994	-0.177633
-33.95	0.657974	-25.3081	61.2079	43.8499	0							8.64181	0.003809	0.616478	0.113865	0.616478	-0.21349
-33.9443	0.657634	-25.2967	59.1908	43.9068	0							8.64751	0.003814	0.644962	0.110611	0.644962	-0.210172
-33.9386	0.657295	-25.2853	57.1617	43.9638	0							8.65321	0.003819	0.673443	0.109398	0.673443	-0.184896
-33.9329	0.656955	-25.274	55.1091	44.0208	0							8.65891	0.003823	0.701927	0.106214	0.701927	-0.171201
-33.9272	0.656455	-25.2626	53.0536	44.0778	0							8.6646	0.003828	0.730408	0.103173	0.730408	-0.156022
-33.9215	0.655849	-25.2512	50.9955	44.1348	0							8.6703	0.003833	0.758892	0.106059	0.758892	-0.151022
-33.9158	0.655021	-25.2398	48.951	44.1918	0							8.676	0.003838	0.787373	0.11161	0.787373	-0.153646
-33.9101	0.654154	-25.2284	46.9116	44.2487	0							8.68169	0.003842	0.815857	0.112009	0.815857	-0.163689
-33.9044	0.65328	-25.217	44.9065	44.3057	0							8.68739	0.003847	0.844341	0.109868	0.844341	-0.145481
-33.8987	0.652353	-25.2056	42.9244	44.3627	0							8.69308	0.003852	0.872822	0.106226	0.872822	-0.116152
-33.893	0.651323	-25.1942	40.9913	44.4197	0							8.69878	0.003856	0.901306	0.1	0.901306	-0.053711
-33.8873	0.650283	-25.1828	39.0991	44.4767	0							8.70448	0.003861	0.929787	0.094747	0.929787	0.029068
-33.8816	0.649236	-25.1714	37.2391	44.5336	0							8.71017	0.003866	0.958271	0.091576	0.958271	0.117202
-33.8759	0.648188	-25.16	35.46	44.5906	0							8.71587	0.003871	0.986752	0.088761	0.986752	0.102602
-33.8702	0.647141	-25.1486	33.7054	44.6476	0							8.72157	0.003871	1.01524	0.095236	1.01524	0.069493
-33.8645	0.646092	-25.1372	32.0401	44.7046	0							8.72726	0.003871	1.04372	0.100926	1.04372	0.029004
-33.8588	0.645068	-25.1258	30.4083	44.7616	0							8.73296	0.003871	1.0722	0.10648	1.0722	0.034484
-33.8531	0.644098	-25.1144	28.854	44.8186	0							8.73866	0.003871	1.10068	0.108611	1.10068	0.072162
-33.8474	0.643273	-25.1031	27.3636	44.8755	0							8.74435	0.003871	1.12917	0.099335	1.12917	0.126
-33.8417	0.642562	-25.0917	25.9269	44.9325	0							8.75005	0.003871	1.15765	0.089892	1.15765	0.171246
-33.836	0.641851	-25.0803	24.5766	44.9895	0							8.75575	0.003871	1.18613	0.085288	1.18613	0.140143
-33.8303	0.641151	-25.0689	23.254	45.0465	0							8.76144	0.003871	1.21462	0.08474	1.21462	0.08185
-33.8246	0.640623	-25.0575	22.0472	45.1035	0							8.76714	0.003871	1.2431	0.088934	1.2431	0.027133
-33.8189	0.64018	-25.0461	20.8733	45.1604	0							8.77284	0.003871	1.27158	0.091626	1.27158	-0.013259
-33.8132	0.639927	-25.0347	19.7826	45.2174	0							8.77853	0.003875	1.30006	0.092694	1.30006	-0.042169
-33.8075	0.639675	-25.0233	18.7484	45.2744	0							8.78423	0.00388	1.32855	0.090275	1.32855	-0.049242
-33.8018	0.639423	-25.0119	17.7647	45.3314	0							8.78993	0.003885	1.35703	0.079295	1.35703	0.008289
-33.7961	0.63917	-25.0005	16.8656	45.3884	0							8.79562	0.003889	1.38551	0.076572	1.38551	0.079609
-33.7904	0.638916	-24.9891	15.9925	45.4454	0							8.80132	0.003894	1.41399	0.072442	1.41399	0.083884
-33.7847	0.638663	-24.9777	15.2138	45.5023	0							8.80702	0.003899	1.44247	0.063912	1.44247	0.078669
-33.7791	0.638474	-24.9663	14.4595	45.5593	0							8.81271	0.003904	1.47096	0.0669	1.47096	0.045476
-33.7734	0.638438	-24.9549	13.7728	45.6163	0							8.81841	0.003908	1.49944	0.066496	1.49944	-0.008454
-33.7677	0.638432	-24.9435	13.1293	45.6733	0							8.82411	0.003913	1.52792	0.064153	1.52792	-0.026834
-33.762	0.63845	-24.9322	12.5271	45.7303	0							8.8298	0.003918	1.55641	0.069745	1.55641	-0.010554
-33.7563	0.638469	-24.9208	11.9808	45.7873	0							8.8355	0.003922	1.58489	0.071119	1.58489	0.075722
-33.7506	0.638488	-24.9094	11.4528	45.8442	0							8.8412	0.003927	1.61337	0.071588	1.61337	0.191893
-33.7449	0.638558	-24.898	10.9899	45.9012	0							8.84689	0.003932	1.64185	0.074007	1.64185	0.284098
-33.7392	0.63863	-24.8866	10.5425	45.9582	0							8.85259	0.003937	1.67034	0.074451	1.67034	0.342933
-33.7335	0.638706	-24.8752	10.1413	46.0152	0							8.85829	0.003941	1.69882	0.073687	1.69882	0.38018
-33.7278	0.638783	-24.8638	9.7646	46.0722	0							8.86398	0.003946	1.7273	0.07058	1.7273	0.392518
-33.7221	0.638859	-24.8524	9.41324	46.1291	0							8.86968	0.003951	1.75579	0.069744	1.75579	0.389724
-33.7164	0.638935	-24.841	9.09682	46.1861	0							8.87538	0.003956	1.78427	0.070303	1.78427	0.39154
-33.7107	0.639011	-24.8296	8.79259	46.2431	0							8.88107	0.00396	1.81275	0.065935	1.81275	0.409206
-33.705	0.639056	-24.8182	8.52622	46.3001	0							8.88677	0.003965	1.84123	0.063677	1.84123	0.35854
-33.6993	0.639069	-24.8068	8.2686	46.3571	0							8.89247	0.00397	1.86972	0.064413	1.86972	0.260205
-33.6936	0.638992	-24.7954	8.03748	46.4141	0							8.89817	0.003974	1.8982	0.063928	1.8982	0.226621
-33.6879	0.638915	-24.784	7.82135	46.471	0							8.90386	0.003979	1.92668	0.063032	1.92668	0.183259
-33.6822	0.638837	-24.7726	7.62127	46.528	0							8.90956	0.003984	1.95517	0.06693	1.95517	0.134404
-33.6765	0.638959	-24.7613	7.439	46.585	0							8.91526	0.003989	1.98365	0.067814	1.98365	0.189448
-33.6708	0.639148	-24.7499	7.2637	46.642	0							8.92095	0.003993	2.01213	0.062658	2.01213	0.195734
-33.6651	0.639602	-24.7385	7.11025	46.699	0							8.92665	0.003998	2.04061	0.067027	2.04061	0.142454
-33.6594	0.640057	-24.7271	6.96174	46.7559	0							8.93235	0.004003	2.0691	0.072639	2.0691	0.127827
-33.6537	0.640512	-24.7157	6.8286	46.8129	0							8.93804	0.004007	2.09758	0.078707	2.09758	0.147712
-33.648	0.640965	-24.7043	6.70305	46.8699	0							8.94374	0.004012	2.12606	0.09157	2.12606	0.155207
-33.6423	0.641416	-24.6929	6.58639	46.9269	0							8.94944	0.004012	2.15455	0.101972	2.15455	0.148213
-33.6366	0.641869	-24.6815	6.48016	46.9839	0							8.95513	0.004012	2.18303	0.119791	2.18303	0.188245
-33.6309	0.642322	-24.6701	6.37821	47.0409	0							8.96083	0.004012	2.21151	0.143402	2.21151	0.204694
-33.6252	0.642361	-24.6587	6.28796	47.0978	0							8.96653	0.004012	2.23999	0.175275	2.23999	0.292572
-33.6195	0.642348	-24.6473	6.20044	47.1548	0							8.97222	0.004012	2.26848	0.23266	2.26848	0.388662
-33.6138	0.642194	-24.6359	6.12155	47.2118	0							8.97792	0.004012	2.29696	0.293538	2.29696	0.534251
-33.6082	0.642008	-24.6245	6.04693	47.2688	0							8.98362	0.004012	2.32544	0.35559	2.32544	0.706694
-33.6025	0.641786	-24.6131	5.97765	47.3258	0							8.98931	0.004012	2.35392	0.420167	2.35392	0.847399
-33.5968	0.64137	-24.6017	5.9139	47.3827	0							8.99501	0.004012	2.3824	0.462121	2.3824	0.979955
-33.5911	0.64088	-24.5904	5.85262	47.4397	0							9.00071	0.004012	2.41089	0.480393	2.41089	1.1165
-33.5854	0.64039	-24.579	5.79796	47.4967	0							9.0064	0.004017	2.43937	0.479962	2.43937	1.17532
-33.5797	0.639899	-24.5676	5.74496	47.5537	0							9.0121	0.004022	2.46785	0.459678	2.46785	1.20894
-33.574	0.639408	-24.5562	5.69721	47.6107	0							9.0178	0.004026	2.49633	0.421684	2.49633	1.18532
-33.5683	0.638917	-24.5448	5.65167	47.6677	0							9.02349	0.004031	2.52482	0.38369	2.52482	1.08087
-33.5626	0.638425	-24.5334	5.60911	47.7246	0							9.02919	0.004036	2.5533	0.34973	2.5533	0.908896
-33.5569	0.637935	-24.522	5.5698	47.7816	0							9.03488	0.004041	2.58178	0.314375	2.58178	0.701201
-33.5512	0.637444	-24.5106	5.53205	47.8386	0							9.04058	0.004045	2.61027	0.286723	2.61027	0.590833
-33.5455	0.636781	-24.4992	5.49799	47.8956	0							9.04628	0.00405	2.63875	0.254292	2.63875	0.544531
-33.5398	0.63611	-24.4878	5.46486	47.9526	0							9.05198	0.004055	2.66723	0.216033	2.66723	0.617518
-33.5341	0.635445	-24.4764	5.43472	48.0095	0							9.05767	0.004059	2.69571	0.183003	2.69571	0.701929
-33.5284	0.634683	-24.465	5.40594	48.0665	0							9.06337	0.004064	2.7242	0.161002	2.7242	0.674389
-33.5227	0.633794	-24.4536	5.37906	48.1235	0							9.06907	0.004069	2.75268	0.145756	2.75268	0.594332
-33.517	0.632868	-24.4422	5.35391	48.1805	0							9.07476	0.004074	2.78116	0.135047	2.78116	0.465039
-33.5113	0.631926	-24.4309	5.32966	48.2375	0							9.08046	0.004078	2.80965	0.127443	2.80965	0.236204
-33.5056	0.630983	-24.4195	5.30765	48.2945	0							9.08615	0.004083	2.83813	0.114256	2.83813	0.10925
-33.4999	0.63004	-24.4081	5.28622	48.3514	0							9.09185	0.004088	2.86661	0.10206	2.86661	0.075947
-33.4942	0.629097	-24.3967	5.26663	48.4084	0							9.09755	0.004093	2.89509	0.08958	2.89509	0.087178
-33.4885	0.628156	-24.3853	5.24778	48.4654	0							9.10324	0.004097	2.92358	0.076462	2.92358	0.141518
-33.4828	0.627217	-24.3739	5.23004	48.5224	0							9.10894	0.004102	2.95206	0.064886	2.95206	0.171962
-33.4771	0.626449	-24.3625	5.21338	48.5794	0							9.11464	0.004107	2.98054	0.05668	2.98054	0.186141
-33.4714	0.625769	-24.3511	5.19732	48.6364	0							9.12034	0.004107	3.00903	0.047859	3.00903	0.158889
-33.4657	0.625329	-24.3397	5.1825	48.6933	0							9.12603	0.004107	3.03751	0.042505	3.03751	0.128944
-33.46	0.624918	-24.3283	5.16802	48.7503	0							9.13173	0.004107	3.06599	0.043682	3.06599	0.137588
-33.4543	0.624533	-24.3169	5.15474	48.8073	0							9.13742	0.004107	3.09447	0.042427	3.09447	0.119752
-33.4486	0.624198	-24.3055	5.14189	48.8643	0							9.14312	0.004107	3.12296	0.041477	3.12296	0.054766
-33.4429	0.623935	-24.2941	5.12976	48.9213	0							9.14882	0.004107	3.15144	0.037537	3.15144	0.026845
-33.4373	0.623673	-24.2827	5.11823	48.9782	0							9.15451	0.004107	3.17992	0.031876	3.17992	0.047954
-33.4316	0.62341	-24.2713	5.10706	49.0352	0							9.16021	0.004107	3.2084	0.027412	3.2084	0.053344
-33.4259	0.62315	-24.26	5.09666	49.0922	0							9.16591	0.004107	3.23689	0.024764	3.23689	0.074791
-33.4202	0.62289	-24.2486	5.08649	49.1492	0							9.1716	0.004107	3.26537	0.02667	3.26537	0.08143
-33.4145	0.622627	-24.2372	5.07709	49.2062	0							9.1773	0.004112	3.29385	0.032973	3.29385	-0.004333
-33.4088	0.62236	-24.2258	5.06796	49.2632	0							9.183	0.004116	3.32233	0.034768	3.32233	-0.081432
-33.4031	0.622084	-24.2144	5.0593	49.3201	0							9.18869	0.004121	3.35081	0.035423	3.35081	-0.115426
-33.3974	0.62174	-24.203	5.05106	49.3771	0							9.19439	0.004126	3.3793	0.039117	3.3793	-0.178401
-33.3917	0.621356	-24.1916	5.04308	49.4341	0							9.20009	0.00413	3.40778	0.041939	3.40778	-0.270931
-33.386	0.620971	-24.1802	5.03562	49.4911	0							9.20578	0.004135	3.43626	0.045812	3.43626	-0.299521
-33.3803	0.620641	-24.1688	5.0283	49.5481	0							9.21148	0.00414	3.46475	0.045937	3.46475	-0.311212
-33.3746	0.620683	-24.1574	5.02148	49.605	0							9.21718	0.004145	3.49323	0.045342	3.49323	-0.280365
-33.3689	0.620792	-24.146	5.01482	49.662	0							9.22287	0.004149	3.52171	0.041487	3.52171	-0.131671
-33.3632	0.621016	-24.1346	5.00847	49.719	0							9.22857	0.004154	3.55019	0.037184	3.55019	0.034117
-33.3575	0.621241	-24.1232	5.00239	49.776	0							9.23427	0.004159	3.57868	0.03366	3.57868	0.084578
-33.3518	0.621465	-24.1118	4.99648	49.833	0							9.23996	0.004164	3.60716	0.031467	3.60716	0.082837
-33.3461	0.62169	-24.1004	4.99091	49.89	0							9.24566	0.004168	3.63564	0.027001	3.63564	0.026772
-33.3404	0.621915	-24.0891	4.98543	49.9469	0							9.25136	0.004173	3.66413	0.023597	3.66413	-0.031209
-33.3347	0.62214	-24.0777	4.98022	50.0039	0							9.25705	0.004178	3.69261	0.023813	3.69261	-0.117038
-33.329	0.622164	-24.0663	4.9751	50.0609	0							9.26275	0.004182	3.72109	0.022881	3.72109	-0.140805
-33.3233	0.62184	-24.0549	4.97021	50.1179	0							9.26845	0.004187	3.74957	0.02244	3.74957	-0.145702
-33.3176	0.621294	-24.0435	4.96547	50.1749	0							9.27414	0.004192	3.77806	0.02485	3.77806	-0.180218
-33.3119	0.6206	-24.0321	4.96085	50.2318	0							9.27984	0.004197	3.80654	0.025566	3.80654	-0.201141
-33.3062	0.619905	-24.0207	4.95647	50.2888	0							9.28554	0.004201	3.83502	0.028157	3.83502	-0.169374
-33.3005	0.619227	-24.0093	4.95216	50.3458	0							9.29123	0.004206	3.86351	0.032482	3.86351	-0.142569
-33.2948	0.618712	-23.9979	4.94804	50.4028	0							9.29693	0.004211	3.89199	0.033768	3.89199	-0.107598
-33.2891	0.618198	-23.9865	4.94399	50.4598	0							9.30263	0.004216	3.92047	0.035374	3.92047	-0.095338
-33.2834	0.617684	-23.9751	4.94011	50.5168	0							9.30832	0.00422	3.94895	0.036922	3.94895	-0.114666
-33.2777	0.61717	-23.9637	4.93636	50.5737	0							9.31402	0.004225	3.97744	0.036707	3.97744	-0.134196
-33.272	0.616656	-23.9523	4.9327	50.6307	0							9.31972	0.00423	4.00592	0.03497	4.00592	-0.112943
-33.2664	0.616142	-23.9409	4.92912	50.6877	0							9.32541	0.004235	4.0344	0.033627	4.0344	-0.115136
-33.2607	0.615637	-23.9295	4.92558	50.7447	0							9.33111	0.004239	4.06288	0.034091	4.06288	-0.118242
-33.255	0.615229	-23.9182	4.92227	50.8017	0							9.33681	0.004244	4.09137	0.033578	4.09137	-0.123718
-33.2493	0.61513	-23.9068	4.919	50.8586	0							9.3425	0.004249	4.11985	0.03327	4.11985	-0.125397
-33.2436	0.615668	-23.8954	4.91578	50.9156	0							9.3482	0.004249	4.14833	0.033698	4.14833	-0.105208
-33.2379	0.616206	-23.884	4.91264	50.9726	0							9.3539	0.004249	4.17682	0.032529	4.17682	-0.075802
-33.2322	0.616743	-23.8726	4.90957	51.0296	0							9.35959	0.004249	4.2053	0.032858	4.2053	-0.057585
-33.2265	0.617065	-23.8612	4.90655	51.0866	0							9.36529	0.004249	4.23378	0.03725	4.23378	-0.10645
-33.2208	0.617322	-23.8498	4.90355	51.1436	0							9.37099	0.004249	4.26226	0.044105	4.26226	-0.196194
-33.2151	0.617334	-23.8384	4.90065	51.2005	0							9.37669	0.004249	4.29075	0.054025	4.29075	-0.288039
-33.2094	0.617345	-23.827	4.89778	51.2575	0							9.38238	0.004249	4.31923	0.068416	4.31923	-0.32532
-33.2037	0.617357	-23.8156	4.89499	51.3145	0							9.38808	0.004249	4.34771	0.090848	4.34771	-0.352751
-33.198	0.617368	-23.8042	4.89225	51.3715	0							9.39378	0.004249	4.37619	0.120726	4.37619	-0.367512
-33.1923	0.61738	-23.7928	4.88954	51.4285	0							9.39947	0.004249	4.40468	0.156156	4.40468	-0.407824
-33.1866	0.617391	-23.7814	4.88687	51.4855	0							9.40517	0.004254	4.43316	0.202525	4.43316	-0.479712
-33.1809	0.617402	-23.77	4.8842	51.5424	0							9.41087	0.004258	4.46164	0.253083	4.46164	-0.584417
-33.1752	0.617404	-23.7586	4.88166	51.5994	0							9.41656	0.004263	4.49012	0.316266	4.49012	-0.754701
-33.1695	0.617393	-23.7473	4.87914	51.6564	0							9.42226	0.004268	4.51861	0.38528	4.51861	-0.988362
-33.1638	0.617353	-23.7359	4.87667	51.7134	0							9.42796	0.004272	4.54709	0.467625	4.54709	-1.25115
-33.1581	0.617319	-23.7245	4.87428	51.7704	0							9.43365	0.004277	4.57557	0.562975	4.57557	-1.46859
-33.1524	0.617291	-23.7131	4.87195	51.8273	0							9.43935	0.004282	4.60405	0.646314	4.60405	-1.59729
-33.1467	0.617349	-23.7017	4.86966	51.8843	0							9.44505	0.004287	4.63254	0.743989	4.63254	-1.59051
-33.141	0.617431	-23.6903	4.86737	51.9413	0							9.45074	0.004291	4.66102	0.839701	4.66102	-1.38993
-33.1353	0.617513	-23.6789	4.86519	51.9983	0							9.45644	0.004296	4.6895	0.906366	4.6895	-1.1998
-33.1296	0.617594	-23.6675	4.86303	52.0553	0							9.46213	0.004301	4.71799	0.968228	4.71799	-0.871022
-33.1239	0.617676	-23.6561	4.86091	52.1123	0							9.46783	0.004306	4.74647	1.01691	4.74647	-0.441998
-33.1182	0.617757	-23.6447	4.85881	52.1692	0							9.47353	0.00431	4.77495	1.04507	4.77495	0.010285
-33.1125	0.617839	-23.6333	4.85674	52.2262	0							9.47922	0.004315	4.80343	1.06	4.80343	0.497146
-33.1068	0.61792	-23.6219	4.85473	52.2832	0							9.48492	0.00432	4.83192	1.06401	4.83192	0.92806
-33.1012	0.617998	-23.6105	4.85274	52.3402	0							9.49062	0.004325	4.8604	1.06199	4.8604	1.2359
-33.0955	0.617752	-23.5991	4.85078	52.3972	0							9.49631	0.004329	4.88888	1.04697	4.88888	1.42376
-33.0898	0.61747	-23.5877	4.84883	52.4541	0							9.50201	0.004334	4.91737	1.02608	4.91737	1.5479
-33.0841	0.617084	-23.5764	4.84694	52.5111	0							9.50771	0.004339	4.94585	0.99331	4.94585	1.6723
-33.0784	0.616976	-23.565	4.84504	52.5681	0							9.51341	0.004344	4.97433	0.951145	4.97433	1.69676
-33.0727	0.617141	-23.5536	4.84311	52.6251	0							9.5191	0.004344	5.00281	0.896076	5.00281	1.57641
-33.067	0.617582	-23.5422	4.84118	52.6821	0							9.5248	0.004344	5.0313	0.840064	5.0313	1.42743
-33.0613	0.618114	-23.5308	4.83924	52.7391	0							9.5305	0.004344	5.05978	0.797135	5.05978	1.27246
-33.0556	0.618645	-23.5194	4.8374	52.796	0							9.53619	0.004344	5.08826	0.747041	5.08826	1.03035
-33.0499	0.619177	-23.508	4.83555	52.853	0							9.54189	0.004344	5.11674	0.703185	5.11674	0.837326
-33.0442	0.61971	-23.4966	4.83365	52.91	0							9.54758	0.004344	5.14523	0.663662	5.14523	0.698176
-33.0385	0.620243	-23.4852	4.83182	52.967	0							9.55328	0.004344	5.17371	0.615649	5.17371	0.595631
-33.0328	0.620776	-23.4738	4.83005	53.024	0							9.55898	0.004344	5.20219	0.575484	5.20219	0.47751
-33.0271	0.621272	-23.4624	4.8283	53.0809	0							9.56467	0.004344	5.23067	0.535394	5.23067	0.379944
-33.0214	0.621756	-23.451	4.82656	53.1379	0							9.57037	0.004344	5.25915	0.490825	5.25915	0.231444
-33.0157	0.622131	-23.4396	4.82483	53.1949	0							9.57606	0.004348	5.28764	0.451735	5.28764	0.027223
-33.01	0.622479	-23.4282	4.82313	53.2519	0							9.58176	0.004353	5.31612	0.413945	5.31612	-0.205872
-33.0043	0.622745	-23.4168	4.82149	53.3089	0							9.58746	0.004358	5.3446	0.380361	5.3446	-0.395135
-32.9986	0.622569	-23.4055	4.81986	53.3659	0							9.59315	0.004362	5.37309	0.353572	5.37309	-0.517665
-32.9929	0.621891	-23.3941	4.81825	53.4228	0							9.59885	0.004367	5.40157	0.332639	5.40157	-0.628722
-32.9872	0.621212	-23.3827	4.81665	53.4798	0							9.60455	0.004372	5.43005	0.316697	5.43005	-0.737487
-32.9815	0.620533	-23.3713	4.81506	53.5368	0							9.61025	0.004377	5.45853	0.295341	5.45853	-0.851594
-32.9758	0.619853	-23.3599	4.81347	53.5938	0							9.61594	0.004381	5.48702	0.269829	5.48702	-1.06807
-32.9701	0.619172	-23.3485	4.81188	53.6508	0							9.62164	0.004386	5.5155	0.245129	5.5155	-1.1931
-32.9644	0.618492	-23.3371	4.8103	53.7077	0							9.62734	0.004391	5.54398	0.224637	5.54398	-1.29284
-32.9587	0.617812	-23.3257	4.80872	53.7647	0							9.63303	0.004396	5.57247	0.208626	5.57247	-1.35749
-32.953	0.617133	-23.3143	4.80713	53.8217	0							9.63873	0.0044	5.60095	0.194999	5.60095	-1.32951
-32.9473	0.616355	-23.3029	4.80553	53.8787	0							9.64442	0.004405	5.62943	0.185186	5.62943	-1.36281
-32.9416	0.615535	-23.2915	4.80394	53.9357	0							9.65012	0.00441	5.65791	0.177392	5.65791	-1.43215
-32.9359	0.614697	-23.2801	4.80245	53.9927	0							9.65582	0.004415	5.6864	0.160364	5.6864	-1.4835
-32.9303	0.613861	-23.2687	4.80096	54.0496	0							9.66151	0.004419	5.71488	0.145163	5.71488	-1.59718
-32.9246	0.613034	-23.2573	4.79949	54.1066	0							9.66721	0.004424	5.74336	0.13641	5.74336	-1.67574
-32.9189	0.612224	-23.2459	4.79806	54.1636	0							9.67291	0.004429	5.77185	0.124981	5.77185	-1.71331
-32.9132	0.611438	-23.2346	4.79668	54.2206	0							9.6786	0.004434	5.80033	0.120642	5.80033	-1.74322
-32.9075	0.61065	-23.2232	4.79534	54.2776	0							9.6843	0.004438	5.82881	0.122282	5.82881	-1.7615
-32.9018	0.609863	-23.2118	4.79402	54.3345	0							9.69	0.004438	5.85729	0.12018	5.85729	-1.84919
-32.8961	0.609083	-23.2004	4.79267	54.3915	0							9.69569	0.004438	5.88578	0.11782	5.88578	-1.91756
-32.8904	0.608301	-23.189	4.79132	54.4485	0							9.70139	0.004438	5.91426	0.11448	5.91426	-1.97472
-32.8847	0.607515	-23.1776	4.79003	54.5055	0							9.70709	0.004438	5.94274	0.106977	5.94274	-2.0233
-32.879	0.606768	-23.1662	4.78877	54.5625	0							9.71278	0.004438	5.97123	0.100887	5.97123	-2.02787
-32.8733	0.606077	-23.1548	4.78753	54.6195	0							9.71848	0.004438	5.99971	0.099316	5.99971	-2.00752
-32.8676	0.60548	-23.1434	4.78629	54.6764	0							9.72418	0.004438	6.02819	0.09655	6.02819	-2.03267
-32.8619	0.60493	-23.132	4.78506	54.7334	0							9.72987	0.004438	6.05667	0.095459	6.05667	-2.09679
-32.8562	0.60438	-23.1206	4.78381	54.7904	0							9.73557	0.004438	6.08516	0.098442	6.08516	-2.20851
-32.8505	0.603885	-23.1092	4.78256	54.8474	0							9.74127	0.004438	6.11364	0.097104	6.11364	-2.2274
-32.8448	0.603664	-23.0978	4.78135	54.9044	0							9.74697	0.004443	6.14212	0.097229	6.14212	-2.26826
-32.8391	0.603499	-23.0864	4.78016	54.9613	0							9.75266	0.004448	6.17061	0.099154	6.17061	-2.31724
-32.8334	0.603417	-23.075	4.77901	55.0183	0							9.75836	0.004452	6.19909	0.09686	6.19909	-2.27726
-32.8277	0.603336	-23.0637	4.77789	55.0753	0							9.76406	0.004457	6.22757	0.091536	6.22757	-2.29361
-32.822	0.603254	-23.0523	4.77678	55.1323	0							9.76975	0.004462	6.25605	0.087592	6.25605	-2.32978
-32.8163	0.603172	-23.0409	4.77569	55.1893	0							9.77545	0.004467	6.28453	0.081963	6.28453	-2.24436
-32.8106	0.603091	-23.0295	4.77459	55.2463	0							9.78115	0.004471	6.31302	0.075528	6.31302	-2.17416
-32.8049	0.603009	-23.0181	4.77353	55.3032	0							9.78684	0.004476	6.3415	0.074828	6.3415	-2.04719
-32.7992	0.602767	-23.0067	4.77248	55.3602	0							9.79254	0.004481	6.36998	0.07502	6.36998	-1.92755
-32.7935	0.602279	-22.9953	4.77144	55.4172	0							9.79824	0.004486	6.39846	0.07509	6.39846	-1.87873
-32.7878	0.601765	-22.9839	4.77041	55.4742	0							9.80393	0.00449	6.42695	0.075236	6.42695	-1.8682
-32.7821	0.601236	-22.9725	4.76938	55.5312	0							9.80963	0.004495	6.45543	0.074567	6.45543	-1.90203
-32.7764	0.600746	-22.9611	4.76837	55.5881	0							9.81533	0.0045	6.48391	0.075194	6.48391	-1.91627
-32.7707	0.600274	-22.9497	4.76736	55.6451	0							9.82102	0.004505	6.51239	0.074272	6.51239	-1.86553
-32.765	0.5999	-22.9383	4.76634	55.7021	0							9.82672	0.004509	6.54088	0.073575	6.54088	-1.87989
-32.7593	0.599526	-22.9269	4.76533	55.7591	0							9.83242	0.004514	6.56936	0.075881	6.56936	-1.88438
-32.7537	0.599153	-22.9155	4.76437	55.8161	0							9.83811	0.004519	6.59784	0.076768	6.59784	-1.9314
-32.748	0.598779	-22.9041	4.76335	55.8731	0							9.84381	0.004523	6.62633	0.073312	6.62633	-1.99245
-32.7423	0.598406	-22.8928	4.76229	55.93	0							9.84951	0.004528	6.65481	0.070997	6.65481	-1.92491
-32.7366	0.598034	-22.8814	4.7613	55.987	0							9.8552	0.004533	6.68329	0.070452	6.68329	-1.72682
-32.7309	0.597672	-22.87	4.76032	56.044	0							9.8609	0.004538	6.71177	0.07566	6.71177	-1.55635
-32.7252	0.597396	-22.8586	4.75932	56.101	0							9.8666	0.004542	6.74026	0.07797	6.74026	-1.39397
-32.7195	0.597156	-22.8472	4.75833	56.158	0							9.87229	0.004547	6.76874	0.079148	6.76874	-1.28737
-32.7138	0.596979	-22.8358	4.75736	56.215	0							9.87799	0.004552	6.79722	0.075465	6.79722	-1.29699
-32.7081	0.596802	-22.8244	4.75642	56.2719	0							9.88369	0.004557	6.82571	0.068371	6.82571	-1.30735
-32.7024	0.596626	-22.813	4.7555	56.3289	0							9.88938	0.004561	6.85419	0.058203	6.85419	-1.26743
-32.6967	0.59657	-22.8016	4.75458	56.3859	0							9.89508	0.004566	6.88267	0.05409	6.88267	-1.25647
-32.691	0.596538	-22.7902	4.75367	56.4429	0							9.90078	0.004571	6.91115	0.058399	6.91115	-1.16323
-32.6853	0.596519	-22.7788	4.75279	56.4999	0							9.90647	0.004576	6.93964	0.065334	6.93964	-1.06191
-32.6796	0.596501	-22.7674	4.75191	56.5568	0							9.91217	0.00458	6.96812	0.068409	6.96812	-1.03692
-32.6739	0.596483	-22.756	4.75099	56.6138	0							9.91787	0.00458	6.9966	0.070475	6.9966	-1.00625
-32.6682	0.596464	-22.7446	4.75007	56.6708	0							9.92356	0.00458	7.02508	0.068986	7.02508	-0.973316
-32.6625	0.596446	-22.7333	4.74916	56.7278	0							9.92926	0.00458	7.05357	0.063252	7.05357	-0.924832
-32.6568	0.596428	-22.7219	4.74827	56.7848	0							9.93496	0.00458	7.08205	0.063702	7.08205	-0.88404
-32.6511	0.596417	-22.7105	4.74738	56.8418	0							9.94065	0.00458	7.11053	0.067808	7.11053	-0.826525
-32.6454	0.5965	-22.6991	4.74654	56.8987	0							9.94635	0.00458	7.13901	0.069987	7.13901	-0.797479
-32.6397	0.596587	-22.6877	4.74571	56.9557	0							9.95205	0.00458	7.1675	0.072495	7.1675	-0.789464
-32.634	0.596682	-22.6763	4.74493	57.0127	0							9.95774	0.00458	7.19598	0.070738	7.19598	-0.761155
-32.6283	0.596722	-22.6649	4.74413	57.0697	0							9.96344	0.00458	7.22446	0.070383	7.22446	-0.665065
-32.6226	0.596722	-22.6535	4.74332	57.1267	0							9.96913	0.00458	7.25295	0.077224	7.25295	-0.571519
-32.6169	0.596607	-22.6421	4.74253	57.1836	0							9.97483	0.004585	7.28143	0.083063	7.28143	-0.49125
-32.6112	0.596464	-22.6307	4.74174	57.2406	0							9.98053	0.00459	7.30991	0.085859	7.30991	-0.437464
-32.6055	0.596322	-22.6193	4.74101	57.2976	0							9.98622	0.004595	7.33839	0.090291	7.33839	-0.459188
-32.5998	0.59618	-22.6079	4.7403	57.3546	0							9.99192	0.004599	7.36688	0.092079	7.36688	-0.498722
-32.5941	0.596037	-22.5965	4.7396	57.4116	0							9.99762	0.004604	7.39536	0.092876	7.39536	-0.545114
-32.5885	0.595895	-22.5851	4.73891	57.4686	0							10.0033	0.004609	7.42384	0.100233	7.42384	-0.599163
-32.5828	0.595753	-22.5737	4.73825	57.5255	0							10.009	0.004613	7.45232	0.114249	7.45232	-0.624694
-32.5771	0.595475	-22.5623	4.73755	57.5825	0							10.0147	0.004618	7.48081	0.126751	7.48081	-0.575287
-32.5714	0.595161	-22.551	4.73685	57.6395	0							10.0204	0.004623	7.50929	0.140713	7.50929	-0.444823
-32.5657	0.594737	-22.5396	4.73613	57.6965	0							10.0261	0.004628	7.53777	0.156616	7.53777	-0.289373
-32.56	0.594314	-22.5282	4.73542	57.7535	0							10.0318	0.004632	7.56625	0.167082	7.56625	-0.202892
-32.5543	0.593889	-22.5168	4.73475	57.8104	0							10.0375	0.004637	7.59474	0.17577	7.59474	-0.164421
-32.5486	0.593682	-22.5054	4.7341	57.8674	0							10.0432	0.004642	7.62322	0.188446	7.62322	-0.201218
-32.5429	0.593664	-22.494	4.73347	57.9244	0							10.0489	0.004647	7.6517	0.202055	7.6517	-0.292447
-32.5372	0.593682	-22.4826	4.73283	57.9814	0							10.0546	0.004651	7.68019	0.222112	7.68019	-0.358683
-32.5315	0.593709	-22.4712	4.73218	58.0384	0							10.0603	0.004656	7.70867	0.250816	7.70867	-0.383928
-32.5258	0.593736	-22.4598	4.73153	58.0954	0							10.066	0.004661	7.73715	0.282651	7.73715	-0.366456
-32.5201	0.593763	-22.4484	4.73088	58.1523	0							10.0717	0.004666	7.76563	0.310046	7.76563	-0.316451
-32.5144	0.59379	-22.437	4.73027	58.2093	0							10.0774	0.00467	7.79412	0.337856	7.79412	-0.245
-32.5087	0.593798	-22.4256	4.7297	58.2663	0							10.0831	0.004675	7.8226	0.370906	7.8226	-0.168775
-32.503	0.593789	-22.4142	4.72915	58.3233	0							10.0888	0.004675	7.85108	0.40592	7.85108	-0.171155
-32.4973	0.593527	-22.4028	4.72861	58.3803	0							10.0945	0.004675	7.87957	0.44274	7.87957	-0.206626
-32.4916	0.59319	-22.3915	4.72807	58.4372	0							10.1002	0.004675	7.90805	0.491253	7.90805	-0.229158
-32.4859	0.592852	-22.3801	4.7275	58.4942	0							10.1059	0.004675	7.93653	0.537999	7.93653	-0.274715
-32.4802	0.592488	-22.3687	4.72694	58.5512	0							10.1115	0.004675	7.96501	0.589342	7.96501	-0.262058
-32.4745	0.592053	-22.3573	4.72638	58.6082	0							10.1172	0.004675	7.9935	0.646103	7.9935	-0.134215
-32.4688	0.591569	-22.3459	4.72582	58.6652	0							10.1229	0.004675	8.02198	0.709854	8.02198	0.015086
-32.4631	0.59104	-22.3345	4.72525	58.7222	0							10.1286	0.004675	8.05046	0.78058	8.05046	0.098878
-32.4574	0.590507	-22.3231	4.72467	58.7791	0							10.1343	0.004675	8.07894	0.852417	8.07894	0.196549
-32.4517	0.589973	-22.3117	4.7241	58.8361	0							10.14	0.004675	8.10743	0.936245	8.10743	0.306185
-32.446	0.589438	-22.3003	4.7235	58.8931	0							10.1457	0.00468	8.13591	1.03235	8.13591	0.346754
-32.4403	0.588903	-22.2889	4.7229	58.9501	0							10.1514	0.004684	8.16439	1.12768	8.16439	0.422786
-32.4346	0.58837	-22.2775	4.72231	59.0071	0							10.1571	0.004689	8.19288	1.23391	8.19288	0.48674
-32.4289	0.588067	-22.2661	4.72171	59.064	0							10.1628	0.004694	8.22136	1.34196	8.22136	0.474127
-32.4232	0.588005	-22.2547	4.72111	59.121	0							10.1685	0.004699	8.24984	1.45715	8.24984	0.466941
-32.4176	0.588173	-22.2433	4.72048	59.178	0							10.1742	0.004703	8.27832	1.58661	8.27832	0.537246
-32.4119	0.588423	-22.2319	4.71983	59.235	0							10.1799	0.004708	8.30681	1.71811	8.30681	0.737577
-32.4062	0.588676	-22.2206	4.71919	59.292	0							10.1856	0.004713	8.33529	1.87019	8.33529	0.907651
-32.4005	0.588905	-22.2092	4.71856	59.349	0							10.1913	0.004718	8.36377	2.02615	8.36377	1.02782
-32.3948	0.589055	-22.1978	4.71796	59.4059	0							10.197	0.004722	8.39225	2.17088	8.39225	1.16244
-32.3891	0.589199	-22.1864	4.71736	59.4629	0							10.2027	0.004727	8.42073	2.32301	8.42073	1.19737
-32.3834	0.589338	-22.175	4.71676	59.5199	0							10.2084	0.004732	8.44922	2.46646	8.44922	1.23464
-32.3777	0.589477	-22.1636	4.71617	59.5769	0							10.2141	0.004736	8.4777	2.62386	8.4777	1.40137
-32.372	0.589616	-22.1522	4.71559	59.6339	0							10.2198	0.004741	8.50618	2.79776	8.50618	1.58689
-32.3663	0.589754	-22.1408	4.71504	59.6908	0							10.2255	0.004746	8.53467	2.97183	8.53467	1.80937
-32.3606	0.589893	-22.1294	4.71447	59.7478	0							10.2312	0.004751	8.56315	3.17143	8.56315	2.04122
-32.3549	0.59003	-22.118	4.71384	59.8048	0							10.2369	0.004755	8.59163	3.36724	8.59163	2.22325
-32.3492	0.589852	-22.1066	4.71324	59.8618	0							10.2426	0.00476	8.62011	3.56231	8.62011	2.38026
-32.3435	0.589285	-22.0952	4.71271	59.9188	0							10.2483	0.004765	8.6486	3.77232	8.6486	2.492
-32.3378	0.588719	-22.0838	4.71212	59.9758	0							10.254	0.00477	8.67708	3.97097	8.67708	2.65314
-32.3321	0.588154	-22.0724	4.71152	60.0327	0							10.2597	0.004774	8.70556	4.18951	8.70556	2.86521
-32.3264	0.587747	-22.061	4.71096	60.0897	0							10.2654	0.004779	8.73405	4.40167	8.73405	3.0376
-32.3207	0.587372	-22.0496	4.71042	60.1467	0							10.2711	0.004784	8.76253	4.60532	8.76253	3.32107
-32.315	0.587088	-22.0383	4.70993	60.2037	0							10.2768	0.004789	8.79101	4.83923	8.79101	3.57491
-32.3093	0.586805	-22.0269	4.70942	60.2607	0							10.2825	0.004793	8.81949	5.06703	8.81949	3.76035
-32.3036	0.586522	-22.0155	4.70889	60.3177	0							10.2881	0.004798	8.84798	5.30081	8.84798	3.96658
-32.2979	0.586239	-22.0041	4.70835	60.3746	0							10.2938	0.004803	8.87646	5.54463	8.87646	4.16371
-32.2922	0.585955	-21.9927	4.70781	60.4316	0							10.2995	0.004807	8.90494	5.7666	8.90494	4.3959
-32.2865	0.585671	-21.9813	4.7073	60.4886	0							10.3052	0.004812	8.93343	6.00295	8.93343	4.62577
-32.2808	0.585384	-21.9699	4.70679	60.5456	0							10.3109	0.004817	8.96191	6.23294	8.96191	4.78472
-32.2751	0.585083	-21.9585	4.70632	60.6026	0							10.3166	0.004817	8.99039	6.44868	8.99039	5.00745
-32.2694	0.584763	-21.9471	4.70583	60.6595	0							10.3223	0.004817	9.01887	6.67807	9.01887	5.23252
-32.2637	0.584419	-21.9357	4.70532	60.7165	0							10.328	0.004817	9.04736	6.89509	9.04736	5.49815
-32.258	0.584101	-21.9243	4.70481	60.7735	0							10.3337	0.004817	9.07584	7.11268	9.07584	5.83482
-32.2523	0.583795	-21.9129	4.7043	60.8305	0							10.3394	0.004817	9.10432	7.32986	9.10432	6.14189
-32.2467	0.583786	-21.9015	4.70381	60.8875	0							10.3451	0.004817	9.1328	7.54225	9.1328	6.37437
-32.241	0.583806	-21.8901	4.70332	60.9445	0							10.3508	0.004817	9.16128	7.7599	9.16128	6.53569
-32.2353	0.583827	-21.8788	4.70284	61.0014	0							10.3565	0.004817	9.18977	7.96815	9.18977	6.82311
-32.2296	0.583847	-21.8674	4.70236	61.0584	0							10.3622	0.004817	9.21825	8.18464	9.21825	7.09309
-32.2239	0.583868	-21.856	4.70187	61.1154	0							10.3679	0.004817	9.24673	8.40151	9.24673	7.378
-32.2182	0.583888	-21.8446	4.7014	61.1724	0							10.3736	0.004822	9.27521	8.61361	9.27521	7.68618
-32.2125	0.583908	-21.8332	4.70094	61.2294	0							10.3793	0.004826	9.3037	8.83061	9.3037	7.87623
-32.2068	0.583929	-21.8218	4.70049	61.2863	0							10.385	0.004831	9.33218	9.03043	9.33218	8.06718
-32.2011	0.583953	-21.8104	4.70004	61.3433	0							10.3907	0.004836	9.36066	9.23699	9.36066	8.25681
-32.1954	0.584001	-21.799	4.69956	61.4003	0							10.3964	0.004841	9.38915	9.44474	9.38915	8.40877
-32.1897	0.584053	-21.7876	4.69908	61.4573	0							10.4021	0.004845	9.41763	9.64307	9.41763	8.69252
-32.184	0.584112	-21.7762	4.69862	61.5143	0							10.4078	0.00485	9.44611	9.85231	9.44611	8.95739
-32.1783	0.583871	-21.7648	4.69817	61.5713	0							10.4135	0.004855	9.47459	10.0435	9.47459	9.22096
-32.1726	0.583459	-21.7534	4.69771	61.6282	0							10.4192	0.004859	9.50308	10.235	9.50308	9.54208
-32.1669	0.582767	-21.742	4.69729	61.6852	0							10.4249	0.004864	9.53156	10.4225	9.53156	9.7996
-32.1612	0.58204	-21.7306	4.69687	61.7422	0							10.4306	0.004869	9.56004	10.5868	9.56004	10.0287
-32.1555	0.581313	-21.7192	4.69644	61.7992	0							10.4363	0.004874	9.58853	10.7572	9.58853	10.2947
-32.1498	0.580588	-21.7079	4.69599	61.8562	0							10.442	0.004878	9.61701	10.9244	9.61701	10.5649
-32.1441	0.579868	-21.6965	4.69549	61.9131	0							10.4477	0.004883	9.64549	11.0915	9.64549	10.7482
-32.1384	0.579144	-21.6851	4.69498	61.9701	0							10.4534	0.004888	9.67397	11.2704	9.67397	10.9349
-32.1327	0.578418	-21.6737	4.69446	62.0271	0							10.459	0.004892	9.70246	11.4365	9.70246	11.1264
-32.127	0.577692	-21.6623	4.69399	62.0841	0							10.4647	0.004897	9.73094	11.6028	9.73094	11.2665
-32.1213	0.577015	-21.6509	4.69352	62.1411	0							10.4704	0.004902	9.75942	11.7582	9.75942	11.4844
-32.1156	0.576737	-21.6395	4.69302	62.1981	0							10.4761	0.004907	9.78791	11.8962	9.78791	11.6856
-32.1099	0.576459	-21.6281	4.69255	62.255	0							10.4818	0.004911	9.81639	12.0469	9.81639	11.8718
-32.1042	0.576181	-21.6167	4.69213	62.312	0							10.4875	0.004911	9.84487	12.1919	9.84487	12.0596
-32.0985	0.576331	-21.6053	4.69173	62.369	0							10.4932	0.004911	9.87335	12.339	9.87335	12.2163
-32.0928	0.576756	-21.5939	4.69135	62.426	0							10.4989	0.004911	9.90184	12.4905	9.90184	12.3701
-32.0871	0.577183	-21.5825	4.69095	62.483	0							10.5046	0.004911	9.93032	12.6347	9.93032	12.53
-32.0815	0.577611	-21.5711	4.69053	62.5399	0							10.5103	0.004911	9.9588	12.7924	9.9588	12.6579
-32.0758	0.578039	-21.5597	4.69008	62.5969	0							10.516	0.004911	9.98728	12.9421	9.98728	12.7521
-32.0701	0.578466	-21.5483	4.68963	62.6539	0							10.5217	0.004911	10.0158	13.0835	10.0158	12.9337
-32.0644	0.578893	-21.537	4.68914	62.7109	0							10.5274	0.004911	10.0442	13.2293	10.0442	13.0789
-32.0587	0.57932	-21.5256	4.68868	62.7679	0							10.5331	0.004911	10.0727	13.3625	10.0727	13.2286
-32.053	0.579747	-21.5142	4.68823	62.8249	0							10.5388	0.004911	10.1012	13.4967	10.1012	13.4402
-32.0473	0.579908	-21.5028	4.68776	62.8818	0							10.5445	0.004916	10.1297	13.6307	10.1297	13.5809
-32.0416	0.579976	-21.4914	4.68727	62.9388	0							10.5502	0.004921	10.1582	13.7491	10.1582	13.712
-32.0359	0.579613	-21.48	4.68682	62.9958	0							10.5559	0.004926	10.1867	13.8733	10.1867	13.8951
-32.0302	0.579255	-21.4686	4.68637	63.0528	0							10.5616	0.00493	10.2151	13.9903	10.2151	14.012
-32.0245	0.578906	-21.4572	4.68591	63.1098	0							10.5673	0.004935	10.2436	14.1059	10.2436	14.0955
-32.0188	0.578581	-21.4458	4.68545	63.1667	0							10.573	0.00494	10.2721	14.2282	10.2721	14.2291
-32.0131	0.578275	-21.4344	4.68499	63.2237	0							10.5787	0.004944	10.3006	14.3442	10.3006	14.3965
-32.0074	0.577968	-21.423	4.68456	63.2807	0							10.5844	0.004949	10.3291	14.4598	10.3291	14.5542
-32.0017	0.577662	-21.4116	4.68414	63.3377	0							10.5901	0.004954	10.3576	14.5674	10.3576	14.7423
-31.996	0.577356	-21.4002	4.68377	63.3947	0							10.5958	0.004959	10.386	14.6641	10.386	14.9337
-31.9903	0.577051	-21.3888	4.68341	63.4517	0							10.6015	0.004963	10.4145	14.7725	10.4145	15.0289
-31.9846	0.576746	-21.3774	4.68306	63.5086	0							10.6072	0.004968	10.443	14.874	10.443	15.0915
-31.9789	0.57644	-21.3661	4.68268	63.5656	0							10.6129	0.004973	10.4715	14.9794	10.4715	15.1191
-31.9732	0.576133	-21.3547	4.68228	63.6226	0							10.6186	0.004977	10.5	15.0885	10.5	15.0967
-31.9675	0.575806	-21.3433	4.6819	63.6796	0							10.6242	0.004982	10.5285	15.1916	10.5285	15.0985
-31.9618	0.575473	-21.3319	4.68152	63.7366	0							10.6299	0.004987	10.5569	15.2999	10.5569	15.1421
-31.9561	0.575134	-21.3205	4.68119	63.7935	0							10.6356	0.004992	10.5854	15.4048	10.5854	15.1608
-31.9504	0.574786	-21.3091	4.68086	63.8505	0							10.6413	0.004996	10.6139	15.5094	10.6139	15.2133
-31.9447	0.57442	-21.2977	4.68055	63.9075	0							10.647	0.005001	10.6424	15.6129	10.6424	15.2476
-31.939	0.574048	-21.2863	4.68028	63.9645	0							10.6527	0.005006	10.6709	15.7068	10.6709	15.2361
-31.9333	0.573672	-21.2749	4.68005	64.0215	0							10.6584	0.005006	10.6994	15.8029	10.6994	15.3014
-31.9276	0.573295	-21.2635	4.67973	64.0785	0							10.6641	0.005006	10.7278	15.892	10.7278	15.3674
-31.9219	0.572918	-21.2521	4.67939	64.1354	0							10.6698	0.005006	10.7563	15.9809	10.7563	15.44
-31.9162	0.57254	-21.2407	4.67904	64.1924	0							10.6755	0.005006	10.7848	16.0744	10.7848	15.5339
-31.9105	0.572162	-21.2293	4.67871	64.2494	0							10.6812	0.005006	10.8133	16.1603	10.8133	15.503
-31.9049	0.571784	-21.2179	4.67843	64.3064	0							10.6869	0.005006	10.8418	16.2449	10.8418	15.4628
-31.8992	0.571528	-21.2065	4.67815	64.3634	0							10.6926	0.005006	10.8702	16.3281	10.8702	15.3994
-31.8935	0.571387	-21.1952	4.67788	64.4203	0							10.6983	0.005006	10.8987	16.4038	10.8987	15.3104
-31.8878	0.571428	-21.1838	4.67759	64.4773	0							10.704	0.005006	10.9272	16.4793	10.9272	15.3108
-31.8821	0.571525	-21.1724	4.67729	64.5343	0							10.7097	0.005006	10.9557	16.5514	10.9557	15.3432
-31.8764	0.571621	-21.161	4.67704	64.5913	0							10.7154	0.00501	10.9842	16.6249	10.9842	15.4254
-31.8707	0.571603	-21.1496	4.67678	64.6483	0							10.7211	0.005015	11.0127	16.6985	11.0127	15.5552
-31.865	0.57125	-21.1382	4.67651	64.7053	0							10.7268	0.00502	11.0411	16.7735	11.0411	15.598
-31.8593	0.570898	-21.1268	4.67623	64.7622	0							10.7325	0.005025	11.0696	16.8557	11.0696	15.6041
-31.8536	0.570546	-21.1154	4.67596	64.8192	0							10.7382	0.005029	11.0981	16.9326	11.0981	15.557
-31.8479	0.570193	-21.104	4.6757	64.8762	0							10.7439	0.005034	11.1266	17.0108	11.1266	15.4747
-31.8422	0.569839	-21.0926	4.67544	64.9332	0							10.7496	0.005039	11.1551	17.0937	11.1551	15.4321
-31.8365	0.569486	-21.0812	4.67517	64.9902	0							10.7553	0.005043	11.1836	17.1618	11.1836	15.4469
-31.8308	0.569121	-21.0698	4.6749	65.0472	0							10.761	0.005048	11.212	17.2328	11.212	15.4968
-31.8251	0.568718	-21.0584	4.67464	65.1041	0							10.7667	0.005053	11.2405	17.3028	11.2405	15.53
-31.8194	0.568209	-21.047	4.67437	65.1611	0							10.7724	0.005058	11.269	17.3653	11.269	15.4592
-31.8137	0.567589	-21.0356	4.6741	65.2181	0							10.7781	0.005062	11.2975	17.4325	11.2975	15.445
-31.808	0.566968	-21.0243	4.67385	65.2751	0							10.7838	0.005067	11.326	17.4992	11.326	15.3827
-31.8023	0.566347	-21.0129	4.67363	65.3321	0							10.7895	0.005072	11.3545	17.5649	11.3545	15.2537
-31.7966	0.566036	-21.0015	4.67339	65.389	0							10.7952	0.005076	11.3829	17.6292	11.3829	15.2203
-31.7909	0.565842	-20.9901	4.67313	65.446	0							10.8008	0.005081	11.4114	17.6843	11.4114	15.0979
-31.7852	0.566014	-20.9787	4.67281	65.503	0							10.8065	0.005086	11.4399	17.7449	11.4399	14.974
-31.7795	0.566187	-20.9673	4.67251	65.56	0							10.8122	0.005091	11.4684	17.7984	11.4684	14.9475
-31.7738	0.56636	-20.9559	4.67223	65.617	0							10.8179	0.005095	11.4969	17.854	11.4969	14.9231
-31.7681	0.566532	-20.9445	4.67195	65.674	0							10.8236	0.0051	11.5253	17.9155	11.5253	14.9572
-31.7624	0.566705	-20.9331	4.67166	65.7309	0							10.8293	0.005105	11.5538	17.9732	11.5538	14.9315
-31.7567	0.566878	-20.9217	4.6713	65.7879	0							10.835	0.005109	11.5823	18.0374	11.5823	14.8534
-31.751	0.567033	-20.9103	4.67095	65.8449	0							10.8407	0.005114	11.6108	18.1033	11.6108	14.8826
-31.7453	0.567125	-20.8989	4.67063	65.9019	0							10.8464	0.005119	11.6393	18.1563	11.6393	14.8469
-31.7397	0.5672	-20.8875	4.67029	65.9589	0							10.8521	0.005123	11.6678	18.2103	11.6678	14.8122
-31.734	0.567258	-20.8761	4.66995	66.0158	0							10.8578	0.005128	11.6962	18.2589	11.6962	14.8302
-31.7283	0.567315	-20.8647	4.66965	66.0728	0							10.8635	0.005133	11.7247	18.3087	11.7247	14.7965
-31.7226	0.567372	-20.8534	4.66938	66.1298	0							10.8692	0.005138	11.7532	18.361	11.7532	14.7424
-31.7169	0.567454	-20.842	4.66908	66.1868	0							10.8749	0.005142	11.7817	18.4091	11.7817	14.7226
-31.7112	0.567538	-20.8306	4.66879	66.2438	0							10.8806	0.005147	11.8102	18.4596	11.8102	14.6856
-31.7055	0.567629	-20.8192	4.66848	66.3008	0							10.8863	0.005147	11.8387	18.5049	11.8387	14.6201
-31.6998	0.56772	-20.8078	4.66817	66.3577	0							10.892	0.005147	11.8671	18.5503	11.8671	14.5165
-31.6941	0.56781	-20.7964	4.66787	66.4147	0							10.8977	0.005147	11.8956	18.5985	11.8956	14.446
-31.6884	0.567901	-20.785	4.66757	66.4717	0							10.9034	0.005147	11.9241	18.6484	11.9241	14.4106
-31.6827	0.567991	-20.7736	4.66727	66.5287	0							10.9091	0.005147	11.9526	18.6995	11.9526	14.3983
-31.677	0.568082	-20.7622	4.66696	66.5857	0							10.9148	0.005147	11.9811	18.7458	11.9811	14.4105
-31.6713	0.568227	-20.7508	4.66665	66.6426	0							10.9205	0.005147	12.0096	18.7908	12.0096	14.388
-31.6656	0.568616	-20.7394	4.66639	66.6996	0							10.9262	0.005147	12.038	18.8307	12.038	14.3246
-31.6599	0.569021	-20.728	4.66611	66.7566	0							10.9319	0.005147	12.0665	18.8653	12.0665	14.2816
-31.6542	0.569447	-20.7166	4.6658	66.8136	0							10.9376	0.005147	12.095	18.9056	12.095	14.2321
-31.6485	0.569713	-20.7052	4.66551	66.8706	0							10.9433	0.005152	12.1235	18.9485	12.1235	14.2212
-31.6428	0.569901	-20.6939	4.66524	66.9276	0							10.949	0.005156	12.152	18.9906	12.152	14.203
-31.6371	0.56987	-20.6825	4.66497	66.9845	0							10.9547	0.005161	12.1805	19.0359	12.1805	14.105
-31.6314	0.569821	-20.6711	4.66471	67.0415	0							10.9604	0.005166	12.2089	19.0792	12.2089	14.0474
-31.6257	0.569771	-20.6597	4.6645	67.0985	0							10.966	0.005171	12.2374	19.1199	12.2374	14.0293
-31.62	0.569721	-20.6483	4.66427	67.1555	0.004038							10.9717	0.005175	12.2659	19.1611	12.2659	14.0401
-31.6143	0.569672	-20.6369	4.66402	67.2125	0.020332							10.9774	0.00518	12.2944	19.2051	12.2944	14.071
-31.6086	0.569622	-20.6255	4.66379	67.2694	0.040242							10.9831	0.005185	12.3229	19.2484	12.3229	14.086
-31.6029	0.569573	-20.6141	4.66358	67.3264	0.063861							10.9888	0.005189	12.3513	19.2879	12.3513	14.075
-31.5972	0.569223	-20.6027	4.66332	67.3834	0.087479							10.9945	0.005194	12.3798	19.3283	12.3798	14.0418
-31.5915	0.568789	-20.5913	4.66305	67.4404	0.111097							11.0002	0.005199	12.4083	19.3668	12.4083	13.979
-31.5858	0.568066	-20.5799	4.66277	67.4974	0.134717							11.0059	0.005203	12.4368	19.4031	12.4368	13.8704
-31.5801	0.567364	-20.5685	4.66249	67.5544	0.158334							11.0116	0.005208	12.4653	19.4401	12.4653	13.7833
-31.5744	0.566695	-20.5571	4.66219	67.6113	0.181931							11.0173	0.005213	12.4938	19.4755	12.4938	13.7318
-31.5688	0.566163	-20.5457	4.66184	67.6683	0.205535							11.023	0.005218	12.5222	19.511	12.5222	13.7078
-31.5631	0.56571	-20.5343	4.66146	67.7253	0.229153							11.0287	0.005222	12.5507	19.545	12.5507	13.7206
-31.5574	0.565258	-20.5229	4.66109	67.7823	0.252771							11.0344	0.005227	12.5792	19.5774	12.5792	13.7734
-31.5517	0.564806	-20.5116	4.66072	67.8393	0.27639							11.0401	0.005232	12.6077	19.6091	12.6077	13.8058
-31.546	0.564352	-20.5002	4.66036	67.8962	0.299997							11.0458	0.005236	12.6362	19.6388	12.6362	13.8072
-31.5403	0.563897	-20.4888	4.66	67.9532	0.323609							11.0515	0.005241	12.6647	19.6741	12.6647	13.7982
-31.5346	0.563444	-20.4774	4.65964	68.0102	0.347228							11.0572	0.005241	12.6931	19.7077	12.6931	13.795
-31.5289	0.563041	-20.466	4.65929	68.0672	0.370844							11.0629	0.005241	12.7216	19.7378	12.7216	13.7733
-31.5232	0.562669	-20.4546	4.65894	68.1242	0.394455							11.0686	0.005241	12.7501	19.7701	12.7501	13.7458
-31.5175	0.562581	-20.4432	4.65857	68.1812	0.418098							11.0743	0.005241	12.7786	19.7987	12.7786	13.7047
-31.5118	0.562534	-20.4318	4.65819	68.2381	0.441754							11.08	0.005241	12.8071	19.8186	12.8071	13.6471
-31.5061	0.562488	-20.4204	4.6578	68.2951	0.465357							11.0857	0.005241	12.8356	19.8449	12.8356	13.5678
-31.5004	0.562471	-20.409	4.65741	68.3521	0.488955							11.0914	0.005241	12.864	19.8755	12.864	13.5099
-31.4947	0.562506	-20.3976	4.65701	68.4091	0.512561							11.0971	0.005241	12.8925	19.9027	12.8925	13.4902
-31.489	0.562561	-20.3862	4.65666	68.4661	0.536175							11.1028	0.005241	12.921	19.9317	12.921	13.4921
-31.4833	0.56263	-20.3748	4.65635	68.5231	0.559797							11.1085	0.005241	12.9495	19.9611	12.9495	13.4786
-31.4776	0.5627	-20.3634	4.65603	68.58	0.583421							11.1142	0.005246	12.978	19.9863	12.978	13.4503
-31.4719	0.562769	-20.352	4.65569	68.637	0.607049							11.1199	0.00525	13.0065	20.0087	13.0065	13.4196
-31.4662	0.562839	-20.3407	4.65535	68.694	0.63066							11.1256	0.005255	13.0349	20.0306	13.0349	13.3879
-31.4605	0.562908	-20.3293	4.65501	68.751	0.654272							11.1313	0.00526	13.0634	20.0578	13.0634	13.3949
-31.4548	0.562977	-20.3179	4.65467	68.808	0.67789							11.1369	0.005264	13.0919	20.0865	13.0919	13.4227
-31.4491	0.562878	-20.3065	4.65431	68.8649	0.701511							11.1426	0.005269	13.1204	20.115	13.1204	13.4469
-31.4434	0.562662	-20.2951	4.65395	68.9219	0.725133							11.1483	0.005274	13.1489	20.1422	13.1489	13.463
-31.4377	0.561889	-20.2837	4.65362	68.9789	0.748734							11.154	0.005279	13.1773	20.1713	13.1773	13.4729
-31.432	0.561004	-20.2723	4.6533	69.0359	0.772331							11.1597	0.005283	13.2058	20.1971	13.2058	13.4556
-31.4263	0.560119	-20.2609	4.65297	69.0929	0.795947							11.1654	0.005288	13.2343	20.2161	13.2343	13.4532
-31.4206	0.559134	-20.2495	4.65265	69.1499	0.819565							11.1711	0.005293	13.2628	20.2402	13.2628	13.4264
-31.4149	0.557946	-20.2381	4.65235	69.2068	0.843179							11.1768	0.005297	13.2913	20.2648	13.2913	13.3822
-31.4092	0.55674	-20.2267	4.65203	69.2638	0.866798							11.1825	0.005302	13.3198	20.2876	13.3198	13.3762
-31.4035	0.555521	-20.2153	4.65172	69.3208	0.890419							11.1882	0.005307	13.3482	20.3133	13.3482	13.3342
-31.3979	0.55431	-20.2039	4.65145	69.3778	0.914034							11.1939	0.005311	13.3767	20.3382	13.3767	13.2971
-31.3922	0.5531	-20.1925	4.65119	69.4348	0.937642							11.1996	0.005316	13.4052	20.3589	13.4052	13.2955
-31.3865	0.551881	-20.1811	4.65094	69.4917	0.961264							11.2053	0.005321	13.4337	20.377	13.4337	13.2306
-31.3808	0.550661	-20.1698	4.65069	69.5487	0.984889							11.211	0.005325	13.4622	20.4045	13.4622	13.1914
-31.3751	0.54944	-20.1584	4.65047	69.6057	1.00852							11.2167	0.00533	13.4907	20.4298	13.4907	13.2019
-31.3694	0.548485	-20.147	4.65027	69.6627	1.03214							11.2224	0.005335	13.5191	20.4539	13.5191	13.2342
-31.3637	0.547745	-20.1356	4.65008	69.7197	1.05576							11.2281	0.005335	13.5476	20.481	13.5476	13.3159
-31.358	0.547046	-20.1242	4.64985	69.7767	1.07937							11.2338	0.005335	13.5761	20.5044	13.5761	13.3558
-31.3523	0.546374	-20.1128	4.64961	69.8336	1.10299							11.2395	0.005335	13.6046	20.5277	13.6046	13.3731
-31.3466	0.546025	-20.1014	4.64933	69.8906	1.12661							11.2452	0.005335	13.6331	20.5524	13.6331	13.3558
-31.3409	0.545772	-20.09	4.64905	69.9476	1.15022							11.2509	0.005335	13.6616	20.5764	13.6616	13.2544
-31.3352	0.545757	-20.0786	4.6488	70.0046	1.17384							11.2566	0.005335	13.69	20.5947	13.69	13.2057
-31.3295	0.545742	-20.0672	4.64857	70.0616	1.19745							11.2623	0.005335	13.7185	20.6065	13.7185	13.2203
-31.3238	0.545727	-20.0558	4.64835	70.1185	1.22107							11.268	0.005335	13.747	20.6237	13.747	13.2302
-31.3181	0.545712	-20.0444	4.64813	70.1755	1.24469							11.2737	0.005335	13.7755	20.6419	13.7755	13.2368
-31.3124	0.545697	-20.033	4.64792	70.2325	1.2683							11.2794	0.005335	13.804	20.6547	13.804	13.2059
-31.3067	0.545682	-20.0216	4.64767	70.2895	1.29191							11.2851	0.00534	13.8324	20.6781	13.8324	13.2145
-31.301	0.545589	-20.0102	4.64742	70.3465	1.31551							11.2908	0.005344	13.8609	20.6974	13.8609	13.2388
-31.2953	0.545295	-19.9989	4.64715	70.4035	1.33913							11.2965	0.005349	13.8894	20.7086	13.8894	13.2622
-31.2896	0.544857	-19.9875	4.64687	70.4604	1.36275							11.3022	0.005354	13.9179	20.7271	13.9179	13.2441
-31.2839	0.54429	-19.9761	4.64659	70.5174	1.38636							11.3078	0.005358	13.9464	20.7451	13.9464	13.265
-31.2782	0.543657	-19.9647	4.64633	70.5744	1.40997							11.3135	0.005363	13.9749	20.7602	13.9749	13.2793
-31.2725	0.543	-19.9533	4.64607	70.6314	1.43359							11.3192	0.005368	14.0033	20.7766	14.0033	13.2695
-31.2668	0.54202	-19.9419	4.64582	70.6884	1.45721							11.3249	0.005372	14.0318	20.7923	14.0318	13.3097
-31.2611	0.54104	-19.9305	4.64557	70.7453	1.48082							11.3306	0.005377	14.0603	20.8102	14.0603	13.3051
-31.2554	0.540061	-19.9191	4.64538	70.8023	1.50445							11.3363	0.005382	14.0888	20.8279	14.0888	13.1847
-31.2497	0.539081	-19.9077	4.6452	70.8593	1.52807							11.342	0.005386	14.1173	20.8472	14.1173	13.1502
-31.244	0.5381	-19.8963	4.64503	70.9163	1.5517							11.3477	0.005391	14.1458	20.869	14.1458	13.205
-31.2383	0.537124	-19.8849	4.64491	70.9733	1.57532							11.3534	0.005396	14.1742	20.8864	14.1742	13.2515
-31.2326	0.53615	-19.8735	4.6448	71.0303	1.59893							11.3591	0.0054	14.2027	20.9019	14.2027	13.2877
-31.227	0.535168	-19.8621	4.64465	71.0872	1.62255							11.3648	0.005405	14.2312	20.9177	14.2312	13.3026
-31.2213	0.534436	-19.8507	4.64449	71.1442	1.64617							11.3705	0.00541	14.2597	20.9279	14.2597	13.273
[truncated: 49,568 more rows]
