# Supplementary material for: RNF114 and RNF166 exemplify reader-writer E3 ligases that extend K11 polyubiquitin onto sites of MARUbylation
Source: EMBO J. 2025 Oct 2;44(21):5993–6018. doi: 10.1038/s44318-025-00577-z (PMC12583694; doi:10.1038/s44318-025-00577-z)
Supplement: Supplementary file 4 — Source data Fig. 2 [file 44318_2025_577_MOESM4_ESM.zip › Figure 2/2E/FP data.xlsx]

## Sheet: Sheet1
					NH2OH		USP21		TssM
				B01	A04	B04	A06	B06	A07	B07
				Negative control N	Sample X3	Sample X3	Sample X5	Sample X5	Sample X6	Sample X6
			0	178.3	186.2	186.8	186.2	187.7	185.5	185
			0.583333	180	186.2	187.3	186.9	186.3	185.9	187.1
			1.16667	177.9	184.7	186.9	185.5	187	185.5	185.9
			1.75	178.4	183.8	186.7	187.8	185.1	185.3	187
			2.33333	176.7	184.7	185.5	187	185.5	185.2	185.8
			2.91667	177.6	173	172.1	165.3	168.2	81.2	81.9
			3.5	178.6	165.8	163.9	160.4	163.4	79.9	79.8
			4.08333	178.2	158.2	159.2	153.4	155.2	80.6	81.1
			4.66667	178.5	152.3	153.4	147.2	150.4	78.8	80.4
			5.25	177.1	147.5	147.5	141.2	145.3	78.7	79.9
			5.83333	177.3	143	143.4	136.9	142.4	80.7	82.3
			6.41667	177.1	138.2	138.8	133.9	140.1	79.8	81.2
			7	175.8	134.1	135.4	131	134.3	81.9	81.5
			7.58333	178	129.9	131.6	127.6	132	79.9	81
			8.16667	177.7	126.1	126.9	124.4	129.2	79.9	81.3
			8.75	178	123.2	122.4	123.2	125.6	79.5	80.6
			9.33333	176.5	120.1	120.4	121	124.4	79.2	81
			9.91667	177.8	114.9	117.8	119.5	121.3	81.1	80.5
			10.5	176.7	116.6	115.6	116.6	120.8	78.7	80.3
			11.0833	178.2	112.2	114.1	115.8	116.6	80.1	80.3
			11.6667	177.3	108.1	110.4	118.1	114.7	80.3	81.1
			12.25	177.8	109.5	107.5	115.1	113.5	78.7	79.4
			12.8333	175.9	106	107.4	116.9	111	80	80.8
			13.4167	179	104.6	104.6	113.7	112.3	79.3	79.5
			14	175	102.5	103.2	114.5	109.4	81.2	80.1
			14.5833	176.4	101.7	101.3	112.1	108.4	78.1	80.4
			15.1667	175.8	100.2	100.1	112.4	107.7	79.9	80
			15.75	176.1	98.7	100.1	111.8	108	78.8	79.5
			16.3333	176.3	97.4	98.1	110.4	108.6	79.9	79.8
			16.9167	177.2	97.1	96.9	108.2	108.9	78.9	79.2
			17.5	176.1	95.7	96.2	108.1	108.2	80.2	78.7
			18.0833	175.7	93.1	96.1	108.7	108.6	80.2	81.5
			18.6667	177.6	93.9	94.5	105.4	108.8	78.7	79.7
			19.25	175.8	93	92.8	105.9	108	77.9	78.9
			19.8333	176.3	92.6	91.9	104	109.1	77.8	79.8
			20.4167	177.3	92	90	104.2	106.6	78.5	78.7
			21	175.5	90.5	89.5	102.5	106	79	79.3
			21.5833	175.7	90	89.6	103.1	105.6	79.1	78.2
			22.1667	177.2	88.2	86.1	101.8	106	79.3	79.4
			22.75	176.7	88.4	87.7	102.3	105.3	79.2	79.8
			23.3333	174.9	87.2	86.4	99.9	104.1	78.9	79.7
			23.9167	175.7	85.4	85.4	99.2	103.8	78.8	79.2
			24.5	175.4	84.4	86.1	99.2	103.3	78.3	79
			25.0833	174.9	84.8	85.8	99.4	102.2	78.9	78.8
			25.6667	177.1	84.8	83.4	99.7	103.9	78.9	78.2
			26.25	177.1	83.3	84.2	98.2	99.9	79.6	80.1
			26.8333	175.1	84.5	83.6	96.6	100.3	77.8	77.6
			27.4167	176.2	83.7	82.3	96.9	99.3	77.7	78.6
			28	176.7	82	83.1	96.9	100.3	78.9	79.4
			28.5833	175.4	82	82.9	97.1	99.8	77.2	79.1
			29.1667	176	81.1	81.7	96.8	97.1	78.2	78.2
			29.75	174.9	81.8	79.8	95.1	97.4	77.6	78.7
			30.3333	175.6	80	80.2	95.9	97.4	77.7	78.2
			30.9167	174.9	80.8	80.2	96.1	98.6	78.8	78.4
			31.5	175.8	81.5	79.7	93.6	96	78.4	78.1
			32.0833	176.9	78.8	78.6	93.9	96.9	78.3	78.6
			32.6667	175.9	80.4	79.8	94.3	95.6	77.5	78.9
			33.25	175.3	78.9	79.5	93.5	93.7	76	78.1
			33.8333	174.3	79.9	79.3	93.8	94.8	78.2	78.5
			34.4167	176.1	79	77.9	92.9	95.3	78.3	78.9
			35	174.7	78.3	78.6	92.7	95.3	77.6	75.6
			35.5833	175.2	78.9	76.8	95.2	93.9	77.3	75.6
			36.1667	175.5	76.5	77.7	93.3	94.6	78	77.3
			36.75	173.4	76.4	78	93.9	91.8	78.1	77.8
			37.3333	176.4	76.5	76	91.7	94.9	78.2	78.3
			37.9167	177.1	74.7	76.3	90.6	92	78.2	79
			38.5	175.6	77.1	77.1	92.8	93.7	75.8	78
			39.0833	175.2	76.3	77.4	91.6	92.9	77.3	76.9
			39.6667	175.8	76.3	76.7	91.6	93.5	77	77.4
			40.25	174.7	76.1	76.4	91.2	90.4	78.8	77.9
			40.8333	174.1	76.1	77.6	89.9	92.9	77.5	77.7
			41.4167	173.8	77.2	75.5	91.4	92	76.8	78.1
			42	175.1	76.4	76.3	91.1	92.9	77.5	76.7
			42.5833	174.2	76.3	76.1	91.4	92.5	77.7	77.3
			43.1667	174.8	75.1	77	90.6	90.6	78.6	79.1
			43.75	174.9	75.3	74.8	91.1	91	76.5	76.6
			44.3333	174.8	76.5	73.8	90.1	93.4	76.7	77.9
			44.9167	177	74.8	73.8	89	90.8	77.7	76.4
			45.5	175.1	73.7	76.4	90.4	91.5	76.5	77.8
			46.0833	174.6	75.3	75.1	88.7	90	76.7	76.6
			46.6667	174.7	74.6	75.5	89.8	91.7	77.6	75.3
			47.25	175.2	76.1	75.7	88.9	90.2	76.4	79
			47.8333	173.9	75.2	75.6	91.8	89.7	76.4	79
			48.4167	176.4	73	74.5	90.9	89.2	76.8	78.4
			49	175.3	75.8	74.3	89.8	90.2	77.9	77.3
			49.5833	175	72.3	75.3	88.4	89.5	78	76.7
			50.1667	174.2	75.4	72.9	90.1	90.9	77.1	78.4
			50.75	174.9	76.4	74.2	88.8	89.5	76.9	77.1
			51.3333	174.6	73.2	75	89.3	89.8	76.3	77.4
			51.9167	174.7	72.9	75.4	89.1	88.3	76.8	75.6
			52.5	175.1	74.3	74.2	89.1	90.3	77.2	78.5
			53.0833	176.3	75	74.2	88.9	89.5	75.8	77.5
			53.6667	175.3	73.3	73.7	87.6	89.6	77	77.8
			54.25	175.1	73.5	74.1	89.9	89.7	75.8	76.3
			54.8333	174.9	74.8	75.4	88.2	89.4	76.4	77.6
			55.4167	174.9	72.6	75.4	88.8	90.4	76.2	78.8
			56	174.5	74.1	73.8	88.5	88.9	76.4	77.4
			56.5833	174.3	75.4	73.7	88.4	88.3	76	76.9
			57.1667	174	74	75.2	87.8	87.4	77.7	77
			57.75	173.5	74.8	73.9	88.8	88.3	77.2	76.6
			58.3333	173.7	73	76.5	88.2	88.3	75.7	76.5
			58.9167	174.5	73.6	73.6	87.8	89.1	77	76.6
			59.5	173.2	73.2	73.7	88.3	86.5	76.5	76.4
			60.0833	173.4	73.9	74.8	87.2	86.6	77.3	76.8
			60.6667	174.7	75	73.4	87.2	88.6	75.3	75.8
			61.25	175.7	72.9	75.6	87.4	89	74.8	78
			61.8333	174.4	72.8	75.2	87.5	88.2	76.4	77.3
			62.4167	173.8	73.7	74.7	87.2	88.4	76.6	77.6
			63	174.9	73	73.7	87.4	86.6	75.1	77.3
			63.5833	173	73.2	74.2	88.2	86.3	75.6	76.4
			64.1667	174	73.9	74	86.8	88.3	76.2	77.1
			64.75	174.2	73.8	74.5	86.9	88.3	75.7	76.3
			65.3333	174	73.3	74.1	87	86.6	76.1	76.5
			65.9167	173.5	72.9	75.2	87.2	87.6	75.1	76
			66.5	175	72.8	73.5	86.6	88.5	76.2	75.9
			67.0833	174.9	72.9	73.1	87.4	87.3	76.8	76.4
			67.6667	175	75.2	74.4	87.3	88.1	78.1	75.3
			68.25	175	73.4	73.6	87.2	87	76.4	76.1
			68.8333	175.1	75	75.1	88.7	86.3	77.2	76.2
