# Supplementary material for: RNF114 and RNF166 exemplify reader-writer E3 ligases that extend K11 polyubiquitin onto sites of MARUbylation
Source: EMBO J. 2025 Oct 2;44(21):5993–6018. doi: 10.1038/s44318-025-00577-z (PMC12583694; doi:10.1038/s44318-025-00577-z)
Supplement: Supplementary file 5 — Source data Fig. 3 [file 44318_2025_577_MOESM5_ESM.zip]

Archive with 56 entries (52 files):
- Figure 3/
- __MACOSX/._Figure 3
- Figure 3/3E/
- __MACOSX/Figure 3/._3E
- Figure 3/.DS_Store
- __MACOSX/Figure 3/._.DS_Store
- Figure 3/3A-D/
- __MACOSX/Figure 3/._3A-D
- Figure 3/3E/FP data-all substrate binding.xlsx
- __MACOSX/Figure 3/3E/._FP data-all substrate binding.xlsx
- Figure 3/3A-D/RNF114-consurf_1741725099/
- __MACOSX/Figure 3/3A-D/._RNF114-consurf_1741725099
- Figure 3/3A-D/RNF114-MUBD-AF3-2.cif
- __MACOSX/Figure 3/3A-D/._RNF114-MUBD-AF3-2.cif
- Figure 3/3A-D/RNF114-MUBD-AF3-3.cif
- __MACOSX/Figure 3/3A-D/._RNF114-MUBD-AF3-3.cif
- Figure 3/3A-D/RNF114-MUBD-AF3-1.cif
- __MACOSX/Figure 3/3A-D/._RNF114-MUBD-AF3-1.cif
- Figure 3/3A-D/RNF114-MUBD-AF3-0.cif
- __MACOSX/Figure 3/3A-D/._RNF114-MUBD-AF3-0.cif
- Figure 3/3A-D/RNF114-MUBD-AF3-4.cif
- __MACOSX/Figure 3/3A-D/._RNF114-MUBD-AF3-4.cif
- Figure 3/3A-D/RNF114-consurf_1741725099/consurf_colored_seq_CBS.pdf
- __MACOSX/Figure 3/3A-D/RNF114-consurf_1741725099/._consurf_colored_seq_CBS.pdf
- Figure 3/3A-D/RNF114-consurf_1741725099/TheTree.txt
- __MACOSX/Figure 3/3A-D/RNF114-consurf_1741725099/._TheTree.txt
- Figure 3/3A-D/RNF114-consurf_1741725099/query_cdhit.tar.gz
- __MACOSX/Figure 3/3A-D/RNF114-consurf_1741725099/._query_cdhit.tar.gz
- Figure 3/3A-D/RNF114-consurf_1741725099/RNF114-FL-Consurf-Analysis.pse
- __MACOSX/Figure 3/3A-D/RNF114-consurf_1741725099/._RNF114-FL-Consurf-Analysis.pse
- Figure 3/3A-D/RNF114-consurf_1741725099/query_rejected_homolougs.tar.gz
- __MACOSX/Figure 3/3A-D/RNF114-consurf_1741725099/._query_rejected_homolougs.tar.gz
- Figure 3/3A-D/RNF114-consurf_1741725099/114-FL_consurf_CBS_chimerax_session.cxs
- __MACOSX/Figure 3/3A-D/RNF114-consurf_1741725099/._114-FL_consurf_CBS_chimerax_session.cxs
- Figure 3/3A-D/RNF114-consurf_1741725099/114-FL_With_Conservation_Scores.pdb
- __MACOSX/Figure 3/3A-D/RNF114-consurf_1741725099/._114-FL_With_Conservation_Scores.pdb
- Figure 3/3A-D/RNF114-consurf_1741725099/msa_aa_variety_percentage.csv
- __MACOSX/Figure 3/3A-D/RNF114-consurf_1741725099/._msa_aa_variety_percentage.csv
- Figure 3/3A-D/RNF114-consurf_1741725099/msa_fasta.aln
- __MACOSX/Figure 3/3A-D/RNF114-consurf_1741725099/._msa_fasta.aln
- Figure 3/3A-D/RNF114-consurf_1741725099/114-FL_consurf_chimerax_session.cxs
- __MACOSX/Figure 3/3A-D/RNF114-consurf_1741725099/._114-FL_consurf_chimerax_session.cxs
- Figure 3/3A-D/RNF114-consurf_1741725099/114-FL_consurf_grades.txt
- __MACOSX/Figure 3/3A-D/RNF114-consurf_1741725099/._114-FL_consurf_grades.txt
- Figure 3/3A-D/RNF114-consurf_1741725099/114-FL_consurf_CBS_pymol_session.pse
- __MACOSX/Figure 3/3A-D/RNF114-consurf_1741725099/._114-FL_consurf_CBS_pymol_session.pse
- Figure 3/3A-D/RNF114-consurf_1741725099/114-FL_consurf_pymol_session.pse
- __MACOSX/Figure 3/3A-D/RNF114-consurf_1741725099/._114-FL_consurf_pymol_session.pse
- Figure 3/3A-D/RNF114-consurf_1741725099/114-FL_ATOMS_section_With_ConSurf.pdb
- __MACOSX/Figure 3/3A-D/RNF114-consurf_1741725099/._114-FL_ATOMS_section_With_ConSurf.pdb
- Figure 3/3A-D/RNF114-consurf_1741725099/query_homolougs.tar.gz
- __MACOSX/Figure 3/3A-D/RNF114-consurf_1741725099/._query_homolougs.tar.gz
- Figure 3/3A-D/RNF114-consurf_1741725099/sequences_found_hmmer.tar.gz
- __MACOSX/Figure 3/3A-D/RNF114-consurf_1741725099/._sequences_found_hmmer.tar.gz
- Figure 3/3A-D/RNF114-consurf_1741725099/consurf_colored_seq.pdf
- __MACOSX/Figure 3/3A-D/RNF114-consurf_1741725099/._consurf_colored_seq.pdf
