# Supplementary material for: RNF114 and RNF166 exemplify reader-writer E3 ligases that extend K11 polyubiquitin onto sites of MARUbylation
Source: EMBO J. 2025 Oct 2;44(21):5993–6018. doi: 10.1038/s44318-025-00577-z (PMC12583694; doi:10.1038/s44318-025-00577-z)
Supplement: Supplementary file 5 — Source data Fig. 3 [file 44318_2025_577_MOESM5_ESM.zip › Figure 3/3E/FP data-all substrate binding.xlsx]

## Sheet: Ub-ADPr binding exp
wt RNF114		0.25 µM		0.5 µM		1 µM		1.25 µM		1.75 µM		2.5 µM		5 µM		10 µM		20 µM		40 µM
	K13	J14	K14	J15	K15	J16	K16	J17	K17	J18	K18	J19	K19	J20	K20	J21	K21	J22	K22	J23	K23
	Negative control N	Sample X1	Sample X1	Sample X2	Sample X2	Sample X3	Sample X3	Sample X4	Sample X4	Sample X5	Sample X5	Sample X6	Sample X6	Sample X7	Sample X7	Sample X8	Sample X8	Sample X9	Sample X9	Sample X10	Sample X10
1	174.8	174.6	179.2	175.2	181.2	185.2	190.3	187.7	194.7	200.8	206	225.3	203	258.4	225.5	288.5	261.2	310.4	290.6	311.5	309.8
2	176.3	175.1	177.1	173.8	180.3	188.1	185.2	186.4	189	196.1	206.9	216.1	202.7	257.2	229.2	288	271.8	309.2	299.6	311	309.9
3	176.1	175.6	177.7	177.8	179.8	186.6	188.7	188.3	192.4	200.1	206.1	214.9	198.9	255.6	232.8	287.5	281.3	308.3	306.5	310.7	311.1
4	176.5	175.7	177.9	173.2	178	185.5	185.2	186.9	189.4	196.8	205.2	214.4	202.8	258.3	239.9	290.6	291	307.8	306.5	311.5	310.4
5	174.1	172.7	175.9	174.8	178.9	185.2	182.3	186.8	185.6	197	201.9	212.4	203.7	257	240.7	294.1	296.5	309.7	306.1	311	309.3
6	174.2	172.3	176	171.7	177.3	183.3	187.1	183.5	185	193.5	198.1	204.3	204.3	259.4	238.9	291.8	298.7	307.8	305.5	308.8	311.2
7	173.3	171.5	177.7	171.6	180.4	184.9	185.3	182.9	188.2	197.9	196.8	202.8	205.7	258.2	235.2	292	298.6	309.4	310.3	311	308.8
8	174.4	171.9	175.7	173.6	177.5	183.2	184.6	183.5	184.4	198	194.8	201.1	204.3	253	231.8	291.8	301.6	310.4	307.9	309.8	311.4
9	171.2	170.5	175.6	173.2	177.4	182.6	182.3	185	184.1	196.4	193.5	197.1	203.4	252.2	232.8	300.1	300.6	310.3	307.8	309.2	311.9
10	172.2	173.1	177.5	174	178.8	181.3	181.8	183	180.4	195.7	189.2	198.2	204.9	248	230.2	300.8	300.4	310.6	304.9	308.8	312.8
WG/DE		0.25 µM		0.5 µM		1 µM		1.25 µM		1.75 µM		2.5 µM		5 µM		10 µM		20 µM		40 µM
	K01	J02	K02	J03	K03	J04	K04	J05	K05	J06	K06	J07	K07	J08	K08	J09	K09	J10	K10	J11	K11
	Negative control N	Sample X1	Sample X1	Sample X2	Sample X2	Sample X3	Sample X3	Sample X4	Sample X4	Sample X5	Sample X5	Sample X6	Sample X6	Sample X7	Sample X7	Sample X8	Sample X8	Sample X9	Sample X9	Sample X10	Sample X10
1	176	178.1	175.4	178	179.3	177.1	178.6	175.4	180	179.4	181	181.1	179.5	178.7	180.8	182.4	181.8	190.2	189.7	190.4	190.5
2	174.6	177.2	175.2	177.1	180	176.1	177.1	178.3	176.5	176.4	179.8	178.7	178.5	177.8	180.4	184.2	182.6	185.2	187.7	191	191.4
3	176.3	177.3	173.4	178.6	177.3	180.3	176.9	178.6	178.1	177.2	177.4	178.8	178.9	181	180.8	181.6	182.3	185.8	188.3	188.3	191.6
4	173.4	178.5	176	176.2	179.8	174.3	178.5	180.9	177.1	180.5	179.1	178.7	177.8	177	179.2	179.6	182.6	183.8	186.8	189.5	190.1
5	171.2	178.2	175.1	176.8	181.4	177.9	177.5	180.5	177.7	179.1	179.9	175.9	180	177	181.6	182	180.4	187	189.7	192.2	191.8
6	172.9	176.8	177.9	179.7	177.7	176.8	173.8	179.3	177.4	183.5	179.2	176.7	178.4	177.7	179.5	180.4	180.2	185.6	186.6	190.4	188
7	176.1	178.2	174.2	173.5	176.2	178.4	175.5	179.6	175.6	178.9	177.1	176.6	177.2	177.6	181.9	177.2	181.2	188.3	187.9	192.7	189.7
8	175.2	176.3	175.6	176.6	176.2	174.2	179	179.3	176.1	179.4	177.8	178.2	180.8	178.6	179.2	178.5	182.6	186.1	187.4	194.2	189.4
9	173	178.3	174.9	178.5	177.8	175.8	175	180.3	176	177.8	179.2	176.6	179.6	179.1	179.8	180.6	183.7	188.4	186.6	191.3	190.2
10	175.2	177.5	173.5	175.9	175.9	178.7	179.1	179.2	177.3	178.9	181.3	177	176.3	176.5	179.3	182.2	182.2	185.8	185.7	193.7	190.4
R198E		0.25 µM		0.5 µM		1 µM		1.25 µM		1.75 µM		2.5 µM		5 µM		10 µM		20 µM		40 µM
	K01	L02	M02	L03	M03	L04	M04	L05	M05	L06	M06	L07	M07	L08	M08	L09	M09	L10	M10	L11	M11
	Negative control N	Sample X11	Sample X11	Sample X12	Sample X12	Sample X13	Sample X13	Sample X14	Sample X14	Sample X15	Sample X15	Sample X16	Sample X16	Sample X17	Sample X17	Sample X18	Sample X18	Sample X19	Sample X19	Sample X20	Sample X20
1	176	179.4	175.3	181.8	181.1	189.4	185	190.6	188.1	194.6	190.6	197.6	195.3	219.3	210	241.2	234.1	295.1	272.1	303.5	285.5
2	174.6	177.6	175.2	182.5	182.2	186.7	187.4	189.1	188.4	192.7	193.3	200.7	199.2	220.5	212.6	244.2	240.2	297.7	276.3	301.2	286.8
3	176.3	177.1	177.1	181	176.8	185.4	185.5	190.7	188.7	193.8	193.9	201.1	202.3	221.2	218.9	245.1	240.4	300.3	276.8	304	289.7
4	173.4	178	174.4	182.2	177.8	185.5	188.4	190.3	188	195.1	193.5	199.1	199.5	224.7	217.1	247.4	245.3	296.8	271.6	303.4	292.3
5	171.2	175.3	176.6	182.7	183.3	189.6	186.8	191.8	189.7	193.7	193.4	197.4	204	222.4	218.5	246.2	242.2	292.5	273.8	302.9	295.7
6	172.9	178.3	174.5	180.5	182.7	185.8	185.3	188.4	187.4	194	193.3	196.3	203.7	218.8	219.5	248.4	239.3	293.2	271.2	306	294.1
7	176.1	176.5	177.9	181.8	178.5	184.7	185.2	188.2	184.1	192.1	191.5	196.9	198.3	216.8	216.5	247.9	234.2	294.7	272.1	307	294
8	175.2	177.5	175	181.2	177.5	187.8	183.5	189.1	184.8	189.6	188.6	195.8	196.8	213.8	212.3	245.9	234.2	298.1	271.4	305.6	291
9	173	179.5	173	179.7	178.7	186.2	183.4	187.7	183.3	189.7	187.5	196.4	195	217.6	213.3	248.7	233.9	293.9	273.4	304.1	294.5
10	175.2	175.2	173.4	178.9	178.6	184	181.8	186.3	185	190.9	189.1	196.6	192.4	214.5	213.1	248.1	236.6	293.8	275.1	306.1	296.5
M-UBD		0.25 µM		0.5 µM		1 µM		1.25 µM		1.75 µM		2.5 µM		5 µM		10 µM		20 µM		40 µM
	I01	H02	I02	H03	I03	H04	I04	H05	I05	H06	I06	H07	I07	H08	I08	H09	I09	H10	I10	H11	I11
	Negative control N	Sample X1	Sample X1	Sample X2	Sample X2	Sample X3	Sample X3	Sample X4	Sample X4	Sample X5	Sample X5	Sample X6	Sample X6	Sample X7	Sample X7	Sample X8	Sample X8	Sample X9	Sample X9	Sample X10	Sample X10
1	178.1	178.4	181.2	180.6	182.8	183.6	186	187.4	186.9	188.7	189.6	192.4	192.7	208.8	206.9	273.7	244.4	293.3	284.5	301.5	298.6
2	177.2	181.5	179.8	179.3	180.4	181.8	185.2	185.7	185.9	190.1	186.8	192.9	193.4	207.1	207.9	266	243.4	294	285.6	297.9	300.1
3	180	179.9	180.5	181.1	181.1	184.8	185.9	187.2	185.8	187.1	188.6	192.2	191.9	209.2	209.7	259.7	246.6	294.2	282.2	297.6	298.2
4	178.6	179.8	180.3	179.5	180.1	185.4	186.1	183.7	185.8	185.1	185.8	189.9	191	207.3	213	257.2	253	290.7	278.6	296.9	300
5	175.6	179	179.6	179.8	181.6	183.1	181.6	184.1	183.6	184.8	184.4	187.1	191.2	204.4	210.8	255.4	251	293.5	274.6	295.4	298
6	177.4	177.4	178.8	177.3	180.7	181.5	181.9	183.1	181.7	185.6	186.6	188.1	191.7	203.8	212.1	254.6	253.3	292.2	276	296.6	299
7	176	179.3	179.3	180.4	177.5	183	180	182.3	183.7	186.2	186	186.8	190.8	204.1	211.1	253.1	249.8	293.4	277.2	296.2	297.3
8	175.7	177.3	179.9	177.6	181.6	182	182	182	181.5	182.8	183.5	187.7	191.1	201.5	208.7	254.5	244.6	296.5	279.3	295.3	299.3
9	177.3	177.1	178.6	177.2	178.1	180.9	180.9	184.6	181.3	186.1	183.5	187.7	188.5	201.3	206.1	250.3	242.2	294.4	283.2	298.9	295.3
10	176.5	178.7	180.1	175.5	178.3	180.4	180.4	184.3	179.9	185.1	187.7	184.6	188.9	200.7	204.3	249	240	296.5	282.4	298.3	298.9
F206E		0.25 µM		0.5 µM		1 µM		1.25 µM		1.75 µM		2.5 µM		5 µM		10 µM		20 µM		40 µM
	I12	H13	I13	H14	I14	H15	I15	H16	I16	H17	I17	H18	I18	H19	I19	H20	I20	H21	I21	H22	I22
	Negative control N	Sample X1	Sample X1	Sample X2	Sample X2	Sample X3	Sample X3	Sample X4	Sample X4	Sample X5	Sample X5	Sample X6	Sample X6	Sample X7	Sample X7	Sample X8	Sample X8	Sample X9	Sample X9	Sample X10	Sample X10
1	179.4	181.2	184.9	188.6	189.6	198.7	181.1	203.2	212.4	216.8	206	214.6	219.1	254.6	247.7	268.3	271.2	303.1	305.1	327.4	321.9
2	179.7	180.3	184	188.4	193.5	197.4	181.2	204.1	215.5	214.8	203.4	210.6	219.8	252.9	249.2	264.1	272.7	307.5	307.6	330	329.5
3	175.2	180.7	187.3	185.5	190.9	196.3	177.7	204	214.3	214.8	201.8	213.3	216.4	251	247.7	266.1	275.4	313.4	313.6	331.9	329.4
4	176.7	175.3	183.2	185.4	191.4	193.8	178	199.6	211.8	212	201.8	214.3	219	250.5	250.6	268.3	274.4	311.9	312.7	331.1	332.9
5	176.5	178.7	186.5	184	192.5	194.5	179.2	200.3	209.1	211.9	203	213.4	215	249.6	246.4	265.3	272.1	311.8	312.9	332.2	335.3
6	176.8	179.6	182.8	184.5	186.7	192.9	179.4	199.2	209	208	200.7	215.1	212.9	246.9	243.2	264.4	277.8	308.9	308.6	335.3	332.1
7	175.9	180	182.7	183.2	185	191.9	179.3	197.2	205.4	203.8	199	215.3	209.5	249.9	243	270.8	276.3	309.2	309.5	333.7	331
8	177.1	178.1	181.4	184	185.8	192.3	178.4	198.2	202	207.2	196.1	213.7	211	247	242.5	271.1	274.2	309.4	306.3	332.6	330.9
9	176.2	179.5	181	183.6	185.9	191.3	178.8	197.5	202.1	204.8	197.6	213.6	210.9	248.6	244.6	278.5	275.9	312.7	310.2	331.7	331.3
10	178	178.6	183.2	182.5	187.3	189.9	177.1	191.9	200	203.3	198.3	213.7	212.3	249.3	244.3	281.8	281.1	320.1	307.2	330.3	331.7
V220E		0.25 µM		0.5 µM		1 µM		1.25 µM		1.75 µM		2.5 µM		5 µM		10 µM		20 µM		40 µM
	I12	J13	K13	J14	K14	J15	K15	J16	K16	J17	K17	J18	K18	J19	K19	J20	K20	J21	K21	J22	K22
	Negative control N	Sample X11	Sample X11	Sample X12	Sample X12	Sample X13	Sample X13	Sample X14	Sample X14	Sample X15	Sample X15	Sample X16	Sample X16	Sample X17	Sample X17	Sample X18	Sample X18	Sample X19	Sample X19	Sample X20	Sample X20
1	179.4	181.1	176.2	182.7	177.7	186	195	181.8	187.2	185.8	181.6	192.7	189.3	201.8	201	202.9	205.6	239.2	226.4	269.2	265.1
2	179.7	181.5	176.5	186.2	178.5	184	198	182.1	191.1	188.8	185.2	193.1	185.9	203.1	198.4	204.2	208.3	238.1	226.2	272.4	266.9
3	175.2	179.5	177.7	183.6	183	184.1	198	184.5	189.3	185	183.6	194.5	187.7	204.3	201.7	204	209	238.9	229	270.5	263.5
4	176.7	177.5	177.1	185.5	180.8	184.5	199.9	183.1	188.9	185.3	181.5	193.2	187.5	203.4	200.6	205.1	206.1	237.2	231.9	271.6	261.1
5	176.5	177.8	177.3	184.1	181	181.3	199.3	180.5	188.4	187.2	183.1	191.4	186.5	201.7	200.2	207.5	205.7	237.6	231.2	267.5	259.2
6	176.8	176.8	175.9	183.2	180.6	182.5	198.1	180.4	189.2	185.2	181.9	190.4	188.1	199.9	199	207.5	205.6	233.6	230	269	259.9
7	175.9	178.5	174.4	182.6	181.2	183.4	194.8	181.6	185.3	185.1	182.9	189.7	186.3	201.9	198.4	204.2	206.1	233.2	232.4	266.7	261.2
8	177.1	177	174.8	181.4	178.2	179.8	193.1	179.6	181.7	181.4	182.2	188	185.5	198.8	200.7	203	204.5	228.9	229.9	267.1	259
9	176.2	179.9	175.7	183.4	177	180.9	191	178.1	188.1	183.9	184.7	188.5	183.8	199	197.7	202.8	205.3	228.2	228.9	262.6	257.8
10	178	175.8	175.2	183.8	177.5	181.3	193	180.8	183	183.6	183.4	189.3	184.7	199.8	197.4	208.1	205.2	230.4	232.3	261.3	257.8
ΔUIMext		0.25 µM		0.5 µM		1 µM		1.25 µM		1.75 µM		2.5 µM		5 µM		10 µM		20 µM		40 µM
	M13	L14	M14	L15	M15	L16	M16	L17	M17	L18	M18	L19	M19	L20	M20	L21	M21	L22	M22	L23	M23
	Negative control N	Sample X1	Sample X1	Sample X2	Sample X2	Sample X3	Sample X3	Sample X4	Sample X4	Sample X5	Sample X5	Sample X6	Sample X6	Sample X7	Sample X7	Sample X8	Sample X8	Sample X9	Sample X9	Sample X10	Sample X10
1	183.1	180.4	179.2	181.8	181.2	186.2	179.9	186.7	182.8	192.4	187.8	198.1	201.7	201.7	198.7	220.8	213.8	244.8	239.9	267.8	263.1
2	180.1	182.6	180.5	182.8	182.2	186.3	181.2	185.8	185.4	195.4	188.2	198.8	195.6	202.4	202.2	223.1	215.8	242.5	231.2	263.4	256
3	180.6	183.2	182.4	184.5	183.4	187.3	184.9	188	186.1	190.1	189.6	198.4	196	202.3	203	223.1	216.2	240.4	229.9	262.9	258.4
4	179.6	182.3	181.1	184.9	181.3	183.6	183.4	186.7	185.3	193.6	188.3	196.3	193	202.3	202.1	218.9	217.7	235.9	232.4	260.9	260
5	180.8	181.8	179.1	184.1	182.4	182.7	182.5	184.9	185.4	193.8	188.3	197.5	191.9	204.6	204.8	221.3	215.1	237.2	229.4	259.9	258.8
6	180.5	181.8	178.6	184.3	180	184.3	184.9	189.3	186.5	191.5	189.3	200.9	193.6	205.1	201.5	221.8	217.5	237.1	229.7	260.5	256
7	181.1	182.1	180.8	182.5	183	181.3	184.2	184.2	183.5	190.6	189.2	197.8	192.6	202.8	202	222	217.3	240.6	229.9	257.9	256.1
8	181.2	181.8	180.4	180	182.5	186.2	183.5	182.7	185.7	192.1	190.2	198.8	191.2	202.3	200.8	220.8	216.3	238.6	232.7	256.2	257.2
9	178.2	179.5	179.1	183.3	180.7	186.3	182	186.1	184.2	191.9	187.7	197.9	194.9	202.3	203.5	222.1	220	235.4	229.8	257.8	257.5
10	181	181.6	180.7	182.8	180.9	186.8	186.7	186.5	184	190.5	188.9	198.5	193.2	203.6	203.8	220	216.7	239	233.2	254.1	259.1

## Sheet: ADPr binding exp
wt RNF114		1 µM		2 µM		5 µM		10 µM		20 µM		30 µM		40 µM		50 µM		60 µM		75 µM
	K13	J14	K14	J15	K15	J16	K16	J17	K17	J18	K18	J19	K19	J20	K20	J21	K21	J22	K22	J23	K23
	Negative control N	Sample X1	Sample X1	Sample X2	Sample X2	Sample X3	Sample X3	Sample X4	Sample X4	Sample X5	Sample X5	Sample X6	Sample X6	Sample X7	Sample X7	Sample X8	Sample X8	Sample X9	Sample X9	Sample X10	Sample X10
1	66.2	67.6	68.5	69.5	69.1	71.5	71.3	74.5	75.2	83	84.8	93	89.8	102.4	89.2	106.1	96.4	113.8	103.3	120.1	112.6
2	66.9	68.3	68	68.9	67.6	72.5	69.3	76.7	76.5	84.4	83.1	92.5	87.5	102.8	88.5	106.2	94.4	112.5	102	119.7	110
3	66	65.4	67.4	69.2	69.3	73.6	71.7	75.2	76	83.1	82.9	89.5	87.1	100.3	90.2	103.9	95	109.7	105.1	120.8	110.4
4	65.7	69.5	67.4	69	71	74.2	69.6	75.2	77.6	83.5	82	90.7	86.6	99.5	91.3	105.5	95	110.4	103.9	118.8	111.4
5	65.2	69.4	65.8	69.8	69.3	72.8	71.2	74.1	74.8	81.2	81.7	89	88.3	97	91.1	104.6	96.9	109.2	102.7	116.3	109.1
6	66	68.3	67.1	70.1	68.5	71.4	69.5	75.5	73.7	80.1	80.4	88.7	87.7	95.7	92.6	102.9	95.1	107.3	102.9	113.9	110.7
7	65.9	68.3	67.4	68	67.7	71.1	69.2	73.1	73.3	79.6	81.6	89.1	86.6	95.9	89.5	103.8	94.9	107.2	101.8	113	111.1
8	65.6	65.8	67.1	68.2	68.8	71	69.5	76.4	72.8	81.8	82	86.3	87.3	96.1	90.1	102.6	96.9	106.2	102.5	112.6	112.3
9	67	66.5	68	68.1	67.8	71.1	70.1	74.6	74.6	81.1	82.7	87.5	84.9	95.8	92.2	101.5	97.2	105.3	102.5	114.1	113.1
10	66.2	67.5	67.7	67.9	68.1	71.5	70.4	73.8	74.3	80.1	82	86.9	87.3	95.9	92.6	104.1	97.3	106.1	103.3	113.7	112.1
WG/DE		1 µM		2 µM		5 µM		10 µM		20 µM		30 µM		40 µM		50 µM		60 µM		75 µM
	O13	N14	O14	N15	O15	N16	O16	N17	O17	N18	O18	N19	O19	N20	O20	N21	O21	N22	O22	N23	O23
	Negative control N	Sample X1	Sample X1	Sample X2	Sample X2	Sample X3	Sample X3	Sample X4	Sample X4	Sample X5	Sample X5	Sample X6	Sample X6	Sample X7	Sample X7	Sample X8	Sample X8	Sample X9	Sample X9	Sample X10	Sample X10
1	65.4	67.8	66.6	67	66	67.7	65.3	67.5	67	68	67.6	69.8	66.2	71.5	68.5	70.2	70.2	71.6	69.9	71.6	72.1
2	66.3	67.3	65	65.4	65.8	66.4	67	70.2	65.5	69.8	66.8	69.8	68.6	72.5	68.1	72.3	69.5	71.8	69.8	70.8	70.4
3	65.6	65.5	65.9	65.4	67.2	65.8	65.9	68	66.6	68.8	67	70.7	68	70	68.3	72.1	69.6	70.2	69.2	70.9	71
4	66.8	67.9	64.4	67.4	67.4	67.4	67.5	69	66.1	68.7	67.6	71.3	68.5	71.7	69.4	69.8	71.1	70.5	68.7	71	69.9
5	64.1	66.7	65.8	66.8	66.6	66.2	65.8	68.6	66.7	67.8	66	70	68.4	70.4	68.6	68.4	68.4	70.1	68.8	70.7	72.1
6	64.4	66.3	64.6	65.1	66	65.5	66.7	67.5	65.7	65.3	66.6	68.4	68.5	69.9	69	70.2	69.2	69.4	68.5	71.3	71
7	62.8	65.6	65.6	65.1	64.6	67	65.4	68.6	65.6	66.2	65.7	68.7	67.7	69.8	67.4	69.2	68.1	68.9	68.3	71.1	69.6
8	64.1	64.5	65.7	65.4	65.8	66	65.2	66.4	65.1	65.3	67.5	68.6	67	68.1	68.2	69.5	68	67.2	69	67.9	70.6
9	65.5	64.7	65.5	65.8	65.4	65	65.7	65.2	66.4	65.4	66.6	68.6	67	69.1	68.6	69.2	69.2	69.6	68.6	71.7	70.4
10	64.8	66	64.6	66	66	64.6	66.5	67.4	66.2	67.1	67.6	68.5	68.6	69.8	68.8	71	69.3	71.2	67.2	69.8	69.7
R198E		1 µM		2 µM		5 µM		10 µM		20 µM		30 µM		40 µM		50 µM		60 µM		75 µM
	I13	H14	I14	H15	I15	H16	I16	H17	I17	H18	I18	H19	I19	H20	I20	H21	I21	H22	I22	H23	I23
	Negative control N	Sample X1	Sample X1	Sample X2	Sample X2	Sample X3	Sample X3	Sample X4	Sample X4	Sample X5	Sample X5	Sample X6	Sample X6	Sample X7	Sample X7	Sample X8	Sample X8	Sample X9	Sample X9	Sample X10	Sample X10
1	65	65.1	66.5	65.3	67.5	65.9	65.5	68.2	67.9	70.5	70.6	74.1	73.8	74.1	73.8	77.2	75.7	78.5	76.2	81	78.4
2	66	66.8	65.8	66.7	67.4	66.6	68.6	68.1	68	71.6	70.4	74.6	71.9	74.1	72.7	78.5	75.5	75.3	76.6	81.7	77.5
3	66.2	64.7	65.4	65.7	68	67.8	66.9	67.8	69.1	71	71.4	70.3	71.6	73.3	71.3	76.8	75	76.5	75.9	79.3	77.2
4	65.3	64.3	65.9	66	66.3	66.8	68	68	67.8	70.9	69.2	72.9	71.9	75.8	72.7	75.6	74.6	75.6	76.6	79.9	78.8
5	66.5	63.6	64.3	65.7	68.1	66.9	65.7	66.1	68	69.4	70.3	71.6	72.4	71.7	72.6	76.1	74.7	74.5	72.9	79.4	77.5
6	64.7	64.9	65.1	66	66.3	65.7	65.8	67	67.9	71.6	69.3	71.5	69.3	72.5	71.5	74.4	73.8	75	74.1	77.1	78
7	65.1	64.6	64.9	63.5	67.1	65.3	65.2	67	66.6	67.7	70.1	71	71.6	72	71.5	75	73.7	72.2	73.2	78.1	75.6
8	66.2	65.3	66.3	66.7	64.6	66	66.8	67.5	68	68.7	70.1	71.6	72.3	73	72.2	74.8	74.1	75	74.2	76.9	77.5
9	66.4	65.7	65.6	64.2	65.7	66.1	66.5	67.8	66.5	68.9	68.1	70.8	71.8	74.2	72.2	74.4	74.1	74.8	74.2	76.4	76.8
10	66.1	65.7	66.2	66.9	65.3	66.9	65.7	69.2	66.7	68.8	69.3	70.1	70.5	72.5	71.1	76.3	73.1	74.8	74.3	77.3	77
ΔUIMext		1 µM		2 µM		5 µM		10 µM		20 µM		30 µM		40 µM		50 µM		60 µM		75 µM
	M13	L14	M14	L15	M15	L16	M16	L17	M17	L18	M18	L19	M19	L20	M20	L21	M21	L22	M22	L23	M23
	Negative control N	Sample X1	Sample X1	Sample X2	Sample X2	Sample X3	Sample X3	Sample X4	Sample X4	Sample X5	Sample X5	Sample X6	Sample X6	Sample X7	Sample X7	Sample X8	Sample X8	Sample X9	Sample X9	Sample X10	Sample X10
1	66.2	67.4	68	68.5	70	77.1	75.5	86.7	82	104.5	92.4	100.3	99.2	105.8	103.2	114.4	107.1	129.7	119.2	141.7	116.7
2	67.3	67.2	68.4	69.3	67.3	77.4	74.1	87.1	81	104.7	94.2	99.4	96.8	104.8	100	112.1	106.4	128.9	116.1	142.6	116.9
3	66.2	67.7	68.9	70.1	68.4	76.7	74.5	87.3	82.9	102	92.1	100.3	98.6	103.1	100.6	113.8	107.7	127.5	117.6	139	117.3
4	66.1	67.9	66.3	69	66.7	76.5	74.4	86.4	82.9	102.7	93.7	100.7	100.3	103.8	104.9	114.8	109	128.7	119.7	140.6	119
5	65.4	67.5	67.4	69.9	69.4	77.7	74.2	86	81.6	101.2	90.8	100.3	98.3	106.9	103.4	116.4	108.2	128.1	118.1	138.3	117.5
6	65.9	66	66.5	67.7	68.3	75.9	72.1	86.6	82.4	101.5	92.6	98.7	99.4	106.6	105.1	115.9	110	125.9	119	136.8	114.8
7	65.8	66.2	66.1	69.4	67.9	73.9	73	84.2	80.1	100.7	93	100.1	100.5	107.5	105.5	118.2	112.1	127.8	119	136.1	117.7
8	67.2	65.8	68.9	69.4	68.1	73	73	85	78.8	100.7	93.4	99.9	100.1	106.3	105	117.1	112.4	130	121.2	137.6	117.9
9	66.5	67.4	68.3	68.3	67.6	76.5	73.8	84.3	80	99.1	93.4	98.2	103.3	108.7	108.8	118.2	112.2	128.5	120.2	136.5	117.1
10	66.4	64.8	67.8	68.1	68.6	75.8	74.9	83.5	80.7	98.7	92.7	97.7	102.4	107.5	109.8	118	114.4	128.2	122	136.7	117.5

## Sheet: Ub-Lys binding exp
wt RNF114			40 µM		20 µM		10 µM		5 µM		2.5 µM		1.75 µM		1.25 µM		1.0 µM		0.75 µM		0.5 µM		0.25 µM
	A01	B01	A02	B02	A03	B03	A04	B04	A05	B05	A06	B06	A07	B07	A08	B08	A09	B09	A10	B10	A11	B11	A12	B12
read number	Negative control N	Negative control N	Sample X1	Sample X1	Sample X2	Sample X2	Sample X3	Sample X3	Sample X4	Sample X4	Sample X5	Sample X5	Sample X6	Sample X6	Sample X7	Sample X7	Sample X8	Sample X8	Sample X9	Sample X9	Sample X10	Sample X10	Sample X11	Sample X11
	A	A	A	A	A	A	A	A	A	A	A	A	A	A	A	A	A	A	A	A	A	A	A	A
1	177.6	176.3	234.8	227.8	214.8	213.7	199.5	199.9	192.4	194.4	181.2	183.4	180.8	180.1	181.5	179.8	181.2	180.2	176.2	177.7	177.4	180	177.4	176.5
2	174.4	175	231.6	226.6	207.8	210.4	195.5	195	189.3	190.3	177.8	179.3	177.4	180.7	175.3	179.3	175.4	177.8	176.7	176.5	175	176.3	175.7	178
3	174.4	174.7	226.8	223.9	206.1	209.1	194.3	194.6	187.8	189.5	176.1	179	174	178.6	174.8	174.7	176.5	177.1	173.8	176.4	175.6	176.8	174.3	175.3
4	172.2	174.9	224.8	222.4	207.8	208.9	195.6	193.6	188.1	188	177.2	177	175.5	176.3	177.5	177.9	175.6	175.5	173	174.5	175.4	175.1	174.7	175.8
5	172.3	174	226.3	223.3	206.9	208.1	193.7	193.2	184.5	189.4	175.1	177.1	175.4	174.3	174	175.6	174.1	176.2	175	175.3	174	174	173.7	176.3
6	172.8	172.8	224.6	223.5	208.5	209	193.7	194.1	187.3	187.3	175.1	177.7	176.5	175.6	174.5	175.6	174.7	174.7	173.1	175.6	175.5	177.1	174	175.4
7	172.4	172.7	225	225.3	207	207.7	194.1	192.6	185	187.2	177.2	176.1	174.8	174.9	172.9	174.6	176.4	175.5	173.6	174.4	174.6	175.4	172.9	174.3
8	172.1	172.5	225.9	224.8	206	208.7	193.5	192.3	184.1	184.2	174.8	174.1	173.8	174.9	173.4	174.8	175.4	175	172.6	172.7	175.7	175.5	173.7	172.9
9	172.3	173	224.3	226.2	206.8	207.5	190.5	190.7	186.5	188.6	175.1	175.7	174.8	174.7	172.7	174.1	174.4	174.9	174.1	173.8	173.1	174.4	173.9	173.1
10	171.9	175.5	225.1	225.8	205.5	207.6	191.4	191.9	185.1	183.7	176.3	174.5	174	174.5	173.8	175.4	174	174.8	173.7	173.7	174.3	174	170.6	173.4
M-UBD			40 µM		20 µM		10 µM		5 µM		2.5 µM		1.75 µM		1.25 µM		1.0 µM		0.75 µM		0.5 µM		0.25 µM
	C01	D01	C02	D02	C03	D03	C04	D04	C05	D05	C06	D06	C07	D07	C08	D08	C09	D09	C10	D10	C11	D11	C12	D12
read number	Negative control N	Negative control N	Sample X1	Sample X1	Sample X2	Sample X2	Sample X3	Sample X3	Sample X4	Sample X4	Sample X5	Sample X5	Sample X6	Sample X6	Sample X7	Sample X7	Sample X8	Sample X8	Sample X9	Sample X9	Sample X10	Sample X10	Sample X11	Sample X11
	A	A	B	B	B	B	B	B	B	B	B	B	B	B	B	B	B	B	B	B	B	B	B	B
1	178.8	177.2	242.3	239.5	224	222	207.3	209.5	199.5	198.9	182	179	181.8	178.3	179.8	179.3	182.4	177.1	180.1	179.6	179.7	177.7	180.2	176.4
2	174.7	174.2	236.9	236.3	219	219	203.6	203.5	196.7	193.9	180.5	177	180.1	176.6	177.3	176.1	176.5	175.9	176.2	175.2	176.5	174.9	177.3	175.3
3	174.9	174.2	234.6	235.1	214.3	215.5	203	201.6	196.5	192.1	178.5	176.3	177	176.1	179.3	174.6	179.4	175.3	175.4	175.6	175.8	174.8	176.8	174.5
4	174.8	171	235.6	235.1	215.7	215.1	201.3	201	192.8	192.5	177.4	175.6	176.6	177.3	175.8	175.4	175.4	175.5	174.1	174.6	176.9	174.4	178.4	173.8
5	173.3	173.4	234.3	232.8	215	214.8	201.1	199.8	193.3	193.5	178	175.9	176.9	174.2	175.2	174.4	178.5	173.6	175.8	173.2	174.2	171.6	175.2	171.3
6	173.2	172.2	234.9	233.5	214.9	214.9	199.8	202.8	193.1	191.3	177.4	176.9	176.4	173	176	172.9	174.9	173.9	173.1	175	176.7	172.7	176.7	172.6
7	173.4	171.8	236.6	233	215.9	214.6	199.4	199.5	192.9	191.2	175.9	174.7	174.9	175	176.6	171.8	174.7	173.8	175.7	173	176.3	171.1	174.7	170.8
8	172.4	173.9	234.3	233.3	214.9	215.6	200.3	198.2	192.1	190.4	176.5	172.5	176.2	172.8	174.4	174.9	176.6	174	175.3	172.9	173.8	171.7	173.8	171.6
9	173.7	171	235.4	233.2	214.9	214.5	197.3	198.1	193.6	189.9	175.1	174.5	175.7	173.9	174.6	172.7	175.1	172.8	174.7	174.3	175.2	172.2	174.5	170.3
10	173.7	170.9	233.1	232.2	211.5	211.4	199.3	199.4	190.9	190.4	176.8	172.6	177.2	174.6	175	173	175.1	172.9	173.3	173.3	173.6	172.9	172.1	170.3
ΔUIMext			40 µM		20 µM		10 µM		5 µM		2.5 µM		1.75 µM		1.25 µM		1.0 µM		0.75 µM		0.5 µM		0.25 µM
	E01	F01	E02	F02	E03	F03	E04	F04	E05	F05	E06	F06	E07	F07	E08	F08	E09	F09	E10	F10	E11	F11	E12	F12
read number	Negative control N	Negative control N	Sample X1	Sample X1	Sample X2	Sample X2	Sample X3	Sample X3	Sample X4	Sample X4	Sample X5	Sample X5	Sample X6	Sample X6	Sample X7	Sample X7	Sample X8	Sample X8	Sample X9	Sample X9	Sample X10	Sample X10	Sample X11	Sample X11
	A	A	C	C	C	C	C	C	C	C	C	C	C	C	C	C	C	C	C	C	C	C	C	C
1	174.8	171.1	180.3	181	178.5	177.3	176.6	175.8	177	175.5	174.4	174.2	174	174.7	174.8	175.2	175.2	174.9	172.3	177.3	175.6	173.8	174	173
2	171.3	169.6	176.7	177.9	175.6	174.8	173.5	175.7	173.1	173.6	171.8	173.3	171.3	171.9	172.7	171	171.3	173.3	172.6	173.6	172.1	172.2	171.8	171.5
3	171.4	168	176.1	178.2	175.5	174.2	173.9	174.8	172.9	174.2	171.6	174.4	171	174.1	171.3	172.9	170.3	171.2	172.5	171.9	172	171	171.7	171.7
4	171.2	170.4	176.2	176.8	175.1	174.6	171.4	174.5	173.5	171.6	170.4	170.4	173	172.4	173.3	172.4	171	171.6	171.4	172.2	172.2	170.8	171.4	172.1
5	169.8	168.8	177.5	176.5	173.9	174.2	173.4	173	174.5	173.1	171.5	170.2	171.4	170	171.7	172.3	171.6	170.2	172	170.7	171.3	170	172	171
6	169.7	167.5	176.5	178.9	172.3	174.9	174.3	173.2	172	170.9	169.7	170	172.3	171.6	171.4	171	171.4	173.2	170.8	171.7	171.2	170.8	169.9	171.7
7	168.8	168.8	177.8	177.7	174.9	175.1	170.4	172.2	172.3	174	169.8	171.3	169	170.9	170.5	170.2	170.3	171.3	171	170.3	171.6	170.8	171	169.8
8	171.1	167.8	176.9	178	176.6	172.7	172.8	172.9	174	171.2	171.2	170.9	170.9	170.8	170.5	172.2	171.6	170.6	170.9	170.9	170.6	170.2	172.1	170.4
9	170.3	167.6	176.9	177.7	175.6	174.8	171.6	172.6	171.9	171	169.8	172.1	170.9	171.4	169.9	170.9	168.6	169.3	169.3	170.9	173.2	169.5	171.6	169.8
10	169.3	168.7	176.3	175.3	173.2	173.5	172.5	173.3	170.4	171.4	168.7	169.6	169.5	169.7	173.1	171.3	169.2	170.3	171.2	171	171.5	172.8	170	169.2
V31A			40 µM		20 µM		10 µM		5 µM		2.5 µM		1.75 µM		1.25 µM		1.0 µM		0.75 µM		0.5 µM		0.25 µM
	G01	H01	G02	H02	G03	H03	G04	H04	G05	H05	G06	H06	G07	H07	G08	H08	G09	H09	G10	H10	G11	H11	G12	H12
read number	Negative control N	Negative control N	Sample X1	Sample X1	Sample X2	Sample X2	Sample X3	Sample X3	Sample X4	Sample X4	Sample X5	Sample X5	Sample X6	Sample X6	Sample X7	Sample X7	Sample X8	Sample X8	Sample X9	Sample X9	Sample X10	Sample X10	Sample X11	Sample X11
	A	A	D	D	D	D	D	D	D	D	D	D	D	D	D	D	D	D	D	D	D	D	D	D
1	171.1	170.4	219.4	216.6	192.6	198.9	192.6	189.9	183.8	185.2	175.6	173.8	174.8	175.1	177.5	173.6	174.8	174.3	173.3	173	175.1	172.7	172.1	172.8
2	167.1	169.5	216.7	212.6	188.8	198.8	191	186.6	181	182	173.5	171.9	173.3	170	173.7	173.8	172.8	173.2	172.8	171.7	172.9	169.5	172.7	172.1
3	166.2	168.4	214.8	210.8	189.4	197.8	189.2	187.2	181.7	178.3	173.9	170.6	173.9	169.6	171	173	173.1	174	172	171.8	172	171.9	172.5	171.1
4	168.1	167.8	213.8	212.6	191	198.1	187.5	185.7	180.3	178.1	174.3	170.7	172.7	171.9	172.3	170.9	170.7	172	171.4	170.7	171.2	170.2	169.9	169.9
5	168.4	167.1	212.6	210.3	188.7	196.3	189.3	186.6	181.3	179.4	171.4	170.3	171	171.6	171	172.5	170.2	171.7	171	169.9	172	170.9	171.1	169.4
6	165.6	167.6	214.4	210.9	188.1	197.3	186.5	185.5	180.5	176.8	172.3	170.1	171.9	171.4	171.5	169.3	171	171.5	171	169.7	173.1	169.7	170.4	169.1
7	164.9	168.2	213	210.8	187.9	196.1	188.9	186.2	181.4	177.9	172	171.8	172	171.4	171.9	171.1	173.7	171.1	169.4	170.7	172.4	168.1	171	168.8
8	167.7	166.7	212.4	210.7	186.9	196.3	187.2	186.8	178.8	179	173.2	171.6	170.7	170.7	170.6	172.5	172	170.3	168	171.3	171.2	168.9	169.6	166.7
9	165.6	168.1	212.6	209.1	186.4	196.7	189.7	184.3	178.8	178	171.1	169.9	170.7	171.9	170.5	171.3	172.1	171.7	170.5	172.3	170.4	168.8	168	169.2
10	167.1	168.7	212.8	207.9	187	195.1	186.7	182.8	179.3	177.3	172	171.9	169.3	171.7	170.9	169.2	172.3	169.7	172.4	169.6	170.9	170.6	168.9	169.7
Δ130-133			40 µM		20 µM		10 µM		5 µM		2.5 µM		1.75 µM		1.25 µM		1.0 µM		0.75 µM		0.5 µM		0.25 µM
	I01	J01	I02	J02	I03	J03	I04	J04	I05	J05	I06	J06	I07	J07	I08	J08	I09	J09	I10	J10	I11	J11	I12	J12
read number	Negative control N	Negative control N	Sample X1	Sample X1	Sample X2	Sample X2	Sample X3	Sample X3	Sample X4	Sample X4	Sample X5	Sample X5	Sample X6	Sample X6	Sample X7	Sample X7	Sample X8	Sample X8	Sample X9	Sample X9	Sample X10	Sample X10	Sample X11	Sample X11
	A	A	E	E	E	E	E	E	E	E	E	E	E	E	E	E	E	E	E	E	E	E	E	E
1	172	170.3	217.7	217.4	203.1	200.9	192	190.5	183.4	183.8	173.9	172.9	174	172.9	171.1	170.4	172.5	172.6	174.8	171.9	173.1	172.5	173.3	171.6
2	168.9	169.7	215.6	215.8	198.9	198.3	189.2	189.5	181.2	184.4	171.4	171.2	169.9	171.6	171	170.8	172	172.4	173	170.4	171.9	171.5	169.4	169.7
3	167	169	215	213.8	198	198.8	189.1	186.4	182.4	180.3	172.1	172.7	170.6	172.3	169.2	172.1	169.8	171	171.1	170.3	171.2	170.7	168.4	169.4
4	167.2	168.9	214.3	213.8	198.6	198.1	187.3	187.3	180	181.4	172.1	171	170.5	170.5	169.8	170.7	169.6	168.6	170.7	169	170	172.9	167.8	168.9
5	168	165.1	215.5	211.9	197.3	196.3	189.5	186.1	181.5	179.4	171.6	170.7	171.1	171	170.1	170.6	168.8	168.8	169.9	169.3	171.6	167.5	168.8	168.5
6	169.5	166.1	214.2	212.7	197.7	195.4	188.3	186.8	181.2	180.1	168.8	170.3	170.2	169.8	169.7	169.3	169.5	168.5	169.8	170.6	169.8	170.5	168.5	167.4
7	169.6	168	215	211.2	196.1	197.7	188.5	188.8	180.3	180.5	170.4	167.5	170.5	169.9	168.8	169.9	169.4	168	170	170.5	169.5	169.3	168.5	169.9
8	168.2	167.9	214.1	212.7	197.5	195.1	186.6	186.9	177.7	179.7	171	168.9	169.7	169.4	169.2	169.2	170.2	168.8	170	169.6	172.1	171.1	167.6	169.4
9	166.1	167.5	216.2	212.4	196.4	196.7	186.8	187.6	178.8	178.5	170.9	169.8	170.2	168.4	169.9	169	169.3	168.9	169.2	168.4	170.3	168.4	168.1	168.3
10	166.3	167.3	215.5	212.3	197	197.1	187.4	188.1	179.4	179.6	169.1	169.1	170.9	169.3	169.4	169.1	168.5	167.9	169.2	170.8	168.7	170.3	169	168.3
D152R			40 µM		20 µM		10 µM		5 µM		2.5 µM		1.75 µM		1.25 µM		1.0 µM		0.75 µM		0.5 µM		0.25 µM
	K01	L01	K02	L02	K03	L03	K04	L04	K05	L05	K06	L06	K07	L07	K08	L08	K09	L09	K10	L10	K11	L11	K12	L12
read number	Negative control N	Negative control N	Sample X1	Sample X1	Sample X2	Sample X2	Sample X3	Sample X3	Sample X4	Sample X4	Sample X5	Sample X5	Sample X6	Sample X6	Sample X7	Sample X7	Sample X8	Sample X8	Sample X9	Sample X9	Sample X10	Sample X10	Sample X11	Sample X11
	A	A	F	F	F	F	F	F	F	F	F	F	F	F	F	F	F	F	F	F	F	F	F	F
1	168.8	167.8	216.4	214.7	199	197.5	188.1	188.4	182.9	179.9	171.4	171	171	170.8	171.1	171.6	172.5	172.5	172.4	173.1	171	168.3	171.2	171.3
2	167.4	165	213.7	213.8	196.3	198	184.8	186.8	179.8	178.4	172.3	171.7	169.9	167.7	171.1	167.2	171.2	171.9	170.6	169.2	169.5	167.8	167.5	168.8
3	165.5	164.9	212	213.1	194.7	194.4	183.4	184.1	180.4	177.8	169.6	169.9	170.2	167.7	169.9	169.4	170.6	169.4	168.7	171.5	169.2	167.3	168.2	169.2
4	166.6	163.4	212.2	210.9	195.1	195.2	183.9	183.8	179.4	177.6	172.1	169.3	169.3	168.4	170.2	168.8	168.9	167.9	168.4	169.3	168	169.1	168.2	167.9
5	167	164.5	211.9	209.2	194.7	194	184.8	182.9	179	179.4	171.1	170.3	167.8	166.6	170.4	169.9	169.2	168.8	169.9	169.1	166.5	167.2	168.5	164.9
6	167.1	165.5	211.8	210.6	193.3	194.6	180.8	183	178.7	178.9	171.2	167.2	169.2	165.6	168.4	167.5	169.1	169.1	170.7	168.7	168.3	166.7	166.5	167
7	163.8	164.1	209.7	210.2	193.7	194.2	183.7	182.7	177.5	177.3	169.3	168.3	168.4	167.2	167	168	168.3	168.6	170	169.9	166.5	166.3	168	168.4
8	167.2	163.3	209.4	210.4	192.6	192	181.9	184.1	178.8	178.4	170.4	167.3	167.5	169.8	169.3	165.9	167.9	169.3	170	167.5	169.3	168.8	170	168.1
9	165.1	163.8	209.8	210.1	193.5	193	182	183.9	176	175.9	169.4	169.1	169	165.7	168.4	168	168.4	170.3	169.7	169.1	168.8	166.8	168.5	167
10	165.9	163.8	210.1	209	192.1	193.9	183	183.4	177.7	175.6	167.9	167.3	168.2	168.2	168.7	168.8	170.5	167.5	169.3	170.1	165.7	166.3	167.4	167.2
WG/DE			40 µM		20 µM		10 µM		5 µM		2.5 µM		1.75 µM		1.25 µM		1.0 µM		0.75 µM		0.5 µM		0.25 µM
	M01	N01	M02	N02	M03	N03	M04	N04	M05	N05	M06	N06	M07	N07	M08	N08	M09	N09	M10	N10	M11	N11	M12	N12
read number	Negative control N	Negative control N	Sample X1	Sample X1	Sample X2	Sample X2	Sample X3	Sample X3	Sample X4	Sample X4	Sample X5	Sample X5	Sample X6	Sample X6	Sample X7	Sample X7	Sample X8	Sample X8	Sample X9	Sample X9	Sample X10	Sample X10	Sample X11	Sample X11
	A	A	G	G	G	G	G	G	G	G	G	G	G	G	G	G	G	G	G	G	G	G	G	G
1	166.4	168.8	199.4	194.8	186.2	182.2	179.5	179.5	175.2	174.8	170.1	169.1	169.5	170.6	168.7	171.5	172.1	170.6	171.4	166.8	169.5	169.4	168.6	168.5
2	165.7	166.1	195.1	194.1	182.4	182.3	177.8	175.8	174.3	173.6	169.7	166.7	170.7	168.8	167	169.2	169.6	167	167.9	169.1	167.8	169.4	166.9	168.8
3	167.9	168.5	194.1	195.1	181.7	182.1	178.8	177.2	174.1	171.4	169.5	168.3	170.6	167.3	167.7	167.8	169.3	168.5	167.2	169.8	167.5	168.5	167	168.8
4	164.8	166.2	195.3	193.2	182.1	182.2	178.5	177.1	173.3	171	168.2	169.2	167.4	168.1	167.6	167.5	168.8	167.7	169	166.7	167	168.8	167	167.3
5	165.1	167.6	194.5	191.8	182.1	181.1	177.4	180.1	173.3	173.7	166.7	167	170	166.1	165.5	169.5	169.1	168.3	167.7	167.4	168.5	169.9	166.4	168.4
6	166.7	164.8	194.6	193.7	184.1	180.8	176.2	176	172.3	173.9	167.6	169.9	168.6	169.8	165.2	168.7	168.6	168.1	168.5	166.9	166.1	166.8	166.6	166.2
7	165.1	167.8	194.3	192	183.3	183.1	176	177.2	173.1	171.3	167.8	167.7	167	169.1	166.3	168.1	169.3	165.9	166.1	167.6	166.5	168.4	165.9	166.2
8	165.4	168.3	196.3	193.4	180.6	181.9	175.3	177.9	172.1	172.7	166.9	166.5	165.9	168.5	165.6	168.7	166.4	166.7	166.3	167	167.1	167.2	164.7	166.4
9	165.9	165.2	196.2	193.4	182.1	180.4	175.3	176.9	172.6	171.2	167.6	165	168.5	166.4	165.7	167.2	166.2	167.3	167.8	167.1	167	166.7	164.6	166.2
10	165.2	165.8	192.7	190.9	180.5	180.5	175.6	174.8	171.8	170.1	165.8	168.7	170.7	166.3	165.1	165.6	164.8	165.8	167.7	167.7	167.2	167.2	164.3	167
R198E			40 µM		20 µM		10 µM		5 µM		2.5 µM		1.75 µM		1.25 µM		1.0 µM		0.75 µM		0.5 µM		0.25 µM
	O01	P01	O02	P02	O03	P03	O04	P04	O05	P05	O06	P06	O07	P07	O08	P08	O09	P09	O10	P10	O11	P11	O12	P12
read number	Negative control N	Negative control N	Sample X1	Sample X1	Sample X2	Sample X2	Sample X3	Sample X3	Sample X4	Sample X4	Sample X5	Sample X5	Sample X6	Sample X6	Sample X7	Sample X7	Sample X8	Sample X8	Sample X9	Sample X9	Sample X10	Sample X10	Sample X11	Sample X11
	A	A	H	H	H	H	H	H	H	H	H	H	H	H	H	H	H	H	H	H	H	H	H	H
1	165.8	165.8	206.3	205.3	192.7	192.1	186.5	182.8	176.1	178.7	171.4	169.9	169.7	169.2	169.7	168.2	169.8	146.2	168.6	157.3	169.7	160.3	166.5	159.1
2	165.7	167.9	205.6	203.5	190.2	191.1	185.2	181.5	178.1	176.6	170	169.5	171.9	167.7	170.1	166.3	168.2	145.1	168.9	157.4	167.1	159.9	169	162.5
3	165.2	165.6	204.2	200.5	189.6	191	182.8	182.9	176.7	176	169.6	167	170.5	169.7	168.4	168	168.2	145.8	166.3	158.3	167.7	158	167	159.4
4	164.3	167.8	203.4	202.5	189.6	190.6	182.4	179.9	176.5	174.2	169.4	169.4	166.3	166.4	167.8	167.4	169.6	145.5	170	156.5	168.5	159.7	167.2	161
5	164.8	165.9	203.8	203.5	191.7	188.2	182.5	181.2	177.3	175.1	169.2	166.8	168.8	168.4	169.1	166.6	167.9	145.4	166.2	156.2	166.9	159.7	166.8	158.1
6	165.5	166.9	205.3	203.9	190.8	190.7	184	181.7	177.2	173.1	169.3	166.4	169.7	166.9	165	166.3	166.7	144.5	166.3	156.3	170.8	157.9	166.9	158.8
7	163	164.8	204.2	202.1	189.3	190.3	183.7	180.5	176.4	172.1	168.6	165.5	168.4	165.8	168.2	165.9	166	146.3	168.2	156.1	167.6	158.1	165.4	158.6
8	164	166.7	204	206.1	188.2	190	181.2	180.8	175.1	175.3	169.4	167.8	167.9	167.9	169.2	166.5	166.5	144.5	168.5	156	166	158.1	165.3	158.4
9	165	164.9	204.9	201.3	190	186.8	181.5	181.8	174	173.9	168.5	166.5	167.9	165.5	168.1	166.8	166.5	143.4	166.2	154.8	167.5	160.2	166.6	158.5
10	164.6	164.7	204.4	203.6	190	187.6	181.4	177.4	175	173.9	168.3	166.5	168.3	165.9	166.8	162.3	168	143.1	166	156.4	166.9	158.5	165.6	158.3
F206E			40 µM		20 µM		10 µM		5 µM		2.5 µM		1.75 µM		1.25 µM		1.0 µM		0.75 µM		0.5 µM		0.25 µM
	A13	B13	A14	B14	A15	B15	A16	B16	A17	B17	A18	B18	A19	B19	A20	B20	A21	B21	A22	B22	A23	B23	A24	B24
read number	Negative control N	Negative control N	Sample X1	Sample X1	Sample X2	Sample X2	Sample X3	Sample X3	Sample X4	Sample X4	Sample X5	Sample X5	Sample X6	Sample X6	Sample X7	Sample X7	Sample X8	Sample X8	Sample X9	Sample X9	Sample X10	Sample X10	Sample X11	Sample X11
	A	A	I	I	I	I	I	I	I	I	I	I	I	I	I	I	I	I	I	I	I	I	I	I
1	181.1	178.2	203.2	208.8	195.1	196.5	188.7	188.4	184	185.7	176.8	178.2	179.1	179.6	177	178.4	179.3	176.6	179.5	178.4	175.9	175.5	176.5	179.1
2	178.8	176.8	202.2	204.3	193.5	193.1	186.1	188.2	179.2	182.9	176.5	175	175.6	175.9	174.9	177.6	175.9	175.8	176.4	175.1	175.8	174	174.8	173.9
3	175.7	176.6	202.8	202.8	193.2	190.2	187.9	188.3	181.6	183	176.5	175.8	176.9	174.3	174.8	173.4	174.1	174.1	174.5	173.7	173.8	174.1	175.1	176.4
4	173.6	173.8	201.7	201.9	193.2	190.6	187.1	186.9	184.2	184.4	172.3	173.8	172.6	173.7	172.8	173	175.3	172.9	173.8	174.2	174.6	173.8	173.4	175.2
5	177.1	174.8	202.7	202.6	192.8	190.9	186.2	186.5	181.3	180.7	175.2	176.7	175.7	173.7	172.9	174.7	173	175.9	175.1	174	174	172.2	173.9	172
6	173.5	172	202.9	203.6	192.4	194	186.4	186.3	182.9	182.1	174.9	173.9	174.2	173.7	171.9	175.6	173.9	172.3	173.4	173.4	173.8	175.2	171.3	174.6
7	175	173.9	200.2	202.9	190.8	191.5	185.1	186.1	180.5	180.4	173.9	174.6	174.9	172.3	172.2	173.8	173.2	173.5	173.7	171.4	172	173.5	172.3	172.8
8	174	173.3	203.3	204.8	191.3	190.9	186.8	185.1	180.4	183	171.1	173.1	172.5	173.1	172.6	174	174.6	171.8	172.6	172.9	173.5	173.4	172.8	173.1
9	172.4	173.8	201.7	204.1	191.6	188.2	183.6	184.9	181.2	181.5	172.9	174.5	174.3	173.6	173	173.3	172.4	172.5	171.3	173	171.7	172.8	171.6	173.3
10	172.3	174.5	201.6	205.5	191	190.8	183.6	185.2	181.6	180.6	173.9	172.9	171.4	172.6	172	172.6	172.6	175.3	171.9	172	173.4	172.5	172.1	173.5
V220E			40 µM		20 µM		10 µM		5 µM		2.5 µM		1.75 µM		1.25 µM		1.0 µM		0.75 µM		0.5 µM		0.25 µM
	C13	D13	C14	D14	C15	D15	C16	D16	C17	D17	C18	D18	C19	D19	C20	D20	C21	D21	C22	D22	C23	D23	C24	D24
read number	Negative control N	Negative control N	Sample X1	Sample X1	Sample X2	Sample X2	Sample X3	Sample X3	Sample X4	Sample X4	Sample X5	Sample X5	Sample X6	Sample X6	Sample X7	Sample X7	Sample X8	Sample X8	Sample X9	Sample X9	Sample X10	Sample X10	Sample X11	Sample X11
	A	A	J	J	J	J	J	J	J	J	J	J	J	J	J	J	J	J	J	J	J	J	J	J
1	177.2	174.6	184.9	185.7	184.4	180.2	180.2	177.8	177.4	176.5	179.5	175.5	175.9	173.4	178.3	173.1	177.5	173.6	177.1	174.7	178.1	175.8	177.2	175.6
2	177.4	174.8	183	183.4	178.5	177.5	179.5	175.6	179.4	174.9	175.6	174.4	175.8	172.1	178.3	172.7	176.5	172.6	175.8	171.8	176.6	170.9	175.6	170.9
3	175.4	173.3	181.5	182.5	181	175.5	177.3	175.7	177.4	174	175.9	171.5	174.5	171.2	174.6	173	175.1	171.5	175	170.2	176.1	172.1	172.5	173.2
4	175.5	172.8	181.3	180	177.7	175.8	176.4	175.1	178.4	173.5	176	172	176.7	171.5	175.4	171.6	176.8	172	175.5	170.2	174	170.4	172.7	169.9
5	173.8	171.7	182.8	178.6	178.4	174.7	177.4	175	177.7	175.5	176.2	171.8	175.7	171.9	175.4	172.6	175.3	170.3	173.5	169.6	175	169.5	172.1	170.1
6	171.8	172	182.9	179.8	177.1	177.2	175.7	174.3	175.7	174.5	174.3	172	175.1	173.2	175.3	170.1	175.1	169.1	174.1	170.4	173.9	169.4	172.6	171
7	174.3	172.1	183.5	180.3	178.4	177	177.1	173.3	176.5	172.5	174.2	171.2	174.7	172.4	173.6	169.7	174.8	171	172.9	169.7	172.6	171.5	172	169.8
8	175.3	171.9	183.5	182.7	179.7	176.2	175.7	173.7	176.3	173.1	174.5	172	173.2	170.9	173.6	170.6	172.4	169.6	173.4	167.9	172.4	170.4	172.3	166.7
9	173.2	169.4	183.4	181.2	178	176.3	176.1	175.6	174.9	174.5	173.6	169.5	172.8	169.6	175.8	170.3	174.6	170.8	174.3	168.9	171.4	170.5	172.7	169.8
10	173.6	170.1	183.2	180.1	177.2	176.2	177.6	174.5	175.1	173.2	174.4	170.2	173.6	171.1	173	170.3	175.6	169	172.3	169.7	171	168.7	172.7	169.4
