# Supplementary material for: RNF114 and RNF166 exemplify reader-writer E3 ligases that extend K11 polyubiquitin onto sites of MARUbylation
Source: EMBO J. 2025 Oct 2;44(21):5993–6018. doi: 10.1038/s44318-025-00577-z (PMC12583694; doi:10.1038/s44318-025-00577-z)
Supplement: Supplementary file 5 — Source data Fig. 3 [file 44318_2025_577_MOESM5_ESM.zip › Figure 3/3A-D/RNF114-MUBD-AF3-2.cif]

# generated by PyMOL 2.5.8
#
data_fold_2024_11_14_22_43_rnf114_di19_uim_ub_nad_2xzn_model_2
_entry.id fold_2024_11_14_22_43_rnf114_di19_uim_ub_nad_2xzn_model_2
#
loop_
_atom_site.group_PDB
_atom_site.id
_atom_site.type_symbol
_atom_site.label_atom_id
_atom_site.label_alt_id
_atom_site.label_comp_id
_atom_site.label_asym_id
_atom_site.label_entity_id
_atom_site.label_seq_id
_atom_site.pdbx_PDB_ins_code
_atom_site.Cartn_x
_atom_site.Cartn_y
_atom_site.Cartn_z
_atom_site.occupancy
_atom_site.B_iso_or_equiv
_atom_site.pdbx_formal_charge
_atom_site.auth_asym_id
_atom_site.pdbx_PDB_model_num
ATOM   1   N N   . ARG A 1 1 ? 14.668 -1.060 -3.572 1.00  66.62 0 A 1
ATOM   2   C CA  . ARG A 1 1 ? 14.189 -0.800 -4.929 1.00  71.17 0 A 1
ATOM   3   C C   . ARG A 1 1 ? 14.567 -1.905 -5.916 1.00  74.00 0 A 1
ATOM   4   O O   . ARG A 1 1 ? 13.743 -2.309 -6.724 1.00  70.78 0 A 1
ATOM   5   C CB  . ARG A 1 1 ? 14.717  0.545 -5.451 1.00  66.43 0 A 1
ATOM   6   C CG  . ARG A 1 1 ? 13.775  1.699 -5.188 1.00  62.25 0 A 1
ATOM   7   C CD  . ARG A 1 1 ? 14.366  3.013 -5.652 1.00  57.33 0 A 1
ATOM   8   N NE  . ARG A 1 1 ? 13.346  4.053 -5.719 1.00  56.34 0 A 1
ATOM   9   C CZ  . ARG A 1 1 ? 13.600  5.328 -6.012 1.00  52.25 0 A 1
ATOM   10  N NH1 . ARG A 1 1 ? 14.838  5.719 -6.249 1.00  51.46 1 A 1
ATOM   11  N NH2 . ARG A 1 1 ? 12.608  6.191 -6.068 1.00  49.41 0 A 1
ATOM   12  N N   . TYR A 1 2 ? 15.806 -2.375 -5.855 1.00  80.47 0 A 1
ATOM   13  C CA  . TYR A 1 2 ? 16.209 -3.457 -6.733 1.00  84.07 0 A 1
ATOM   14  C C   . TYR A 1 2 ? 16.520 -4.707 -5.918 1.00  88.34 0 A 1
ATOM   15  O O   . TYR A 1 2 ? 15.681 -5.601 -5.829 1.00  85.48 0 A 1
ATOM   16  C CB  . TYR A 1 2 ? 17.423 -3.054 -7.575 1.00  76.84 0 A 1
ATOM   17  C CG  . TYR A 1 2 ? 17.758 -4.080 -8.634 1.00  70.77 0 A 1
ATOM   18  C CD1 . TYR A 1 2 ? 16.800 -4.517 -9.547 1.00  67.62 0 A 1
ATOM   19  C CD2 . TYR A 1 2 ? 19.040 -4.637 -8.714 1.00  65.94 0 A 1
ATOM   20  C CE1 . TYR A 1 2 ? 17.099 -5.476 -10.507 1.00  60.07 0 A 1
ATOM   21  C CE2 . TYR A 1 2 ? 19.353 -5.597 -9.672 1.00  61.30 0 A 1
ATOM   22  C CZ  . TYR A 1 2 ? 18.373 -6.010 -10.564 1.00  57.80 0 A 1
ATOM   23  O OH  . TYR A 1 2 ? 18.671 -6.962 -11.511 1.00  52.57 0 A 1
ATOM   24  N N   . THR A 1 3 ? 17.717 -4.762 -5.330 1.00  93.32 0 A 1
ATOM   25  C CA  . THR A 1 3 ? 18.061 -5.881 -4.465 1.00  94.96 0 A 1
ATOM   26  C C   . THR A 1 3 ? 18.592 -5.338 -3.144 1.00  96.19 0 A 1
ATOM   27  O O   . THR A 1 3 ? 19.133 -4.227 -3.083 1.00  94.61 0 A 1
ATOM   28  C CB  . THR A 1 3 ? 19.120 -6.821 -5.080 1.00  91.65 0 A 1
ATOM   29  C CG2 . THR A 1 3 ? 18.605 -7.412 -6.389 1.00  81.87 0 A 1
ATOM   30  O OG1 . THR A 1 3 ? 20.337 -6.107 -5.301 1.00  82.78 0 A 1
ATOM   31  N N   . PHE A 1 4 ? 18.421 -6.124 -2.086 1.00  97.56 0 A 1
ATOM   32  C CA  . PHE A 1 4 ? 18.804 -5.698 -0.750 1.00  97.62 0 A 1
ATOM   33  C C   . PHE A 1 4 ? 19.527 -6.782  0.027 1.00  98.05 0 A 1
ATOM   34  O O   . PHE A 1 4 ? 19.267 -7.969 -0.173 1.00  97.45 0 A 1
ATOM   35  C CB  . PHE A 1 4 ? 17.560 -5.293  0.037 1.00  97.01 0 A 1
ATOM   36  C CG  . PHE A 1 4 ? 16.606 -4.432 -0.739 1.00  96.88 0 A 1
ATOM   37  C CD1 . PHE A 1 4 ? 15.522 -4.988 -1.406 1.00  95.49 0 A 1
ATOM   38  C CD2 . PHE A 1 4 ? 16.817 -3.059 -0.831 1.00  95.52 0 A 1
ATOM   39  C CE1 . PHE A 1 4 ? 14.656 -4.199 -2.145 1.00  94.66 0 A 1
ATOM   40  C CE2 . PHE A 1 4 ? 15.955 -2.261 -1.572 1.00  94.69 0 A 1
ATOM   41  C CZ  . PHE A 1 4 ? 14.868 -2.831 -2.230 1.00  94.91 0 A 1
ATOM   42  N N   . PRO A 1 5 ? 20.433 -6.389  0.926 1.00  97.81 0 A 1
ATOM   43  C CA  . PRO A 1 5 ? 21.133 -7.359  1.763 1.00  97.91 0 A 1
ATOM   44  C C   . PRO A 1 5 ? 20.330 -7.604  3.035 1.00  98.15 0 A 1
ATOM   45  O O   . PRO A 1 5 ? 19.562 -6.735  3.473 1.00  97.90 0 A 1
ATOM   46  C CB  . PRO A 1 5 ? 22.447 -6.652  2.073 1.00  97.10 0 A 1
ATOM   47  C CG  . PRO A 1 5 ? 22.015 -5.222  2.193 1.00  95.70 0 A 1
ATOM   48  C CD  . PRO A 1 5 ? 21.020 -5.045  1.059 1.00  97.13 0 A 1
ATOM   49  N N   . CYS A 1 6 ? 20.485 -8.791  3.631 1.00  98.32 0 A 1
ATOM   50  C CA  . CYS A 1 6 ? 19.802 -9.076  4.883 1.00  98.40 0 A 1
ATOM   51  C C   . CYS A 1 6 ? 20.551 -8.329  5.988 1.00  98.50 0 A 1
ATOM   52  O O   . CYS A 1 6 ? 21.777 -8.349  6.023 1.00  98.23 0 A 1
ATOM   53  C CB  . CYS A 1 6 ? 19.836 -10.579  5.179 1.00  98.27 0 A 1
ATOM   54  S SG  . CYS A 1 6 ? 19.148 -11.008  6.806 1.00  98.04 0 A 1
ATOM   55  N N   . PRO A 1 7 ? 19.829 -7.661  6.898 1.00  98.37 0 A 1
ATOM   56  C CA  . PRO A 1 7 ? 20.494 -6.939  7.984 1.00  98.10 0 A 1
ATOM   57  C C   . PRO A 1 7 ? 20.957 -7.843  9.126 1.00  98.03 0 A 1
ATOM   58  O O   . PRO A 1 7 ? 21.636 -7.379 10.042 1.00  96.88 0 A 1
ATOM   59  C CB  . PRO A 1 7 ? 19.410 -5.952  8.437 1.00  97.60 0 A 1
ATOM   60  C CG  . PRO A 1 7 ? 18.155 -6.727  8.225 1.00  96.35 0 A 1
ATOM   61  C CD  . PRO A 1 7 ? 18.374 -7.421  6.892 1.00  97.88 0 A 1
ATOM   62  N N   . TYR A 1 8 ? 20.585 -9.124  9.064 1.00  98.33 0 A 1
ATOM   63  C CA  . TYR A 1 8 ? 20.918 -10.062 10.135 1.00  98.13 0 A 1
ATOM   64  C C   . TYR A 1 8 ? 22.007 -11.086  9.801 1.00  97.95 0 A 1
ATOM   65  O O   . TYR A 1 8 ? 22.617 -11.654 10.707 1.00  96.84 0 A 1
ATOM   66  C CB  . TYR A 1 8 ? 19.665 -10.821 10.567 1.00  97.85 0 A 1
ATOM   67  C CG  . TYR A 1 8 ? 18.638 -9.988 11.293 1.00  97.87 0 A 1
ATOM   68  C CD1 . TYR A 1 8 ? 17.280 -10.121 10.999 1.00  97.18 0 A 1
ATOM   69  C CD2 . TYR A 1 8 ? 19.012 -9.098 12.289 1.00  97.24 0 A 1
ATOM   70  C CE1 . TYR A 1 8 ? 16.325 -9.390 11.682 1.00  96.76 0 A 1
ATOM   71  C CE2 . TYR A 1 8 ? 18.072 -8.351 12.979 1.00  96.77 0 A 1
ATOM   72  C CZ  . TYR A 1 8 ? 16.723 -8.497 12.671 1.00  96.96 0 A 1
ATOM   73  O OH  . TYR A 1 8 ? 15.786 -7.774 13.356 1.00  95.90 0 A 1
ATOM   74  N N   . CYS A 1 9 ? 22.252 -11.330  8.515 1.00  98.27 0 A 1
ATOM   75  C CA  . CYS A 1 9 ? 23.243 -12.318  8.117 1.00  98.26 0 A 1
ATOM   76  C C   . CYS A 1 9 ? 23.925 -11.902  6.813 1.00  98.49 0 A 1
ATOM   77  O O   . CYS A 1 9 ? 23.544 -10.901  6.212 1.00  98.01 0 A 1
ATOM   78  C CB  . CYS A 1 9 ? 22.586 -13.700  7.978 1.00  97.56 0 A 1
ATOM   79  S SG  . CYS A 1 9 ? 21.592 -13.950  6.486 1.00  97.42 0 A 1
ATOM   80  N N   . PRO A 1 10 ? 24.949 -12.650  6.359 1.00  98.07 0 A 1
ATOM   81  C CA  . PRO A 1 10 ? 25.687 -12.310  5.140 1.00  97.91 0 A 1
ATOM   82  C C   . PRO A 1 10 ? 24.936 -12.436  3.815 1.00  98.04 0 A 1
ATOM   83  O O   . PRO A 1 10 ? 25.440 -12.006  2.779 1.00  96.72 0 A 1
ATOM   84  C CB  . PRO A 1 10 ? 26.893 -13.255  5.179 1.00  97.35 0 A 1
ATOM   85  C CG  . PRO A 1 10 ? 27.021 -13.616  6.623 1.00  94.94 0 A 1
ATOM   86  C CD  . PRO A 1 10 ? 25.598 -13.763  7.069 1.00  97.25 0 A 1
ATOM   87  N N   . GLU A 1 11 ? 23.742 -13.015  3.838 1.00  98.12 0 A 1
ATOM   88  C CA  . GLU A 1 11 ? 22.968 -13.193  2.614 1.00  98.05 0 A 1
ATOM   89  C C   . GLU A 1 11 ? 22.596 -11.849  1.985 1.00  98.09 0 A 1
ATOM   90  O O   . GLU A 1 11 ? 22.363 -10.865  2.676 1.00  97.16 0 A 1
ATOM   91  C CB  . GLU A 1 11 ? 21.695 -13.988  2.899 1.00  97.39 0 A 1
ATOM   92  C CG  . GLU A 1 11 ? 21.928 -15.440  3.262 1.00  92.94 0 A 1
ATOM   93  C CD  . GLU A 1 11 ? 22.310 -16.280  2.065 1.00  88.12 0 A 1
ATOM   94  O OE1 . GLU A 1 11 ? 23.492 -16.282  1.686 1.00  81.19 0 A 1
ATOM   95  O OE2 . GLU A 1 11 ? 21.411 -16.950  1.498 1.00  80.27 -1 A 1
ATOM   96  N N   . LYS A 1 12 ? 22.541 -11.820  0.654 1.00  97.34 0 A 1
ATOM   97  C CA  . LYS A 1 12 ? 22.212 -10.591 -0.065 1.00  97.00 0 A 1
ATOM   98  C C   . LYS A 1 12 ? 21.516 -10.895 -1.384 1.00  97.25 0 A 1
ATOM   99  O O   . LYS A 1 12 ? 21.138 -12.028 -1.655 1.00  95.03 0 A 1
ATOM   100 C CB  . LYS A 1 12 ? 23.499 -9.793 -0.318 1.00  94.37 0 A 1
ATOM   101 C CG  . LYS A 1 12 ? 24.560 -10.566 -1.085 1.00  89.25 0 A 1
ATOM   102 C CD  . LYS A 1 12 ? 25.838 -9.757 -1.224 1.00  88.32 0 A 1
ATOM   103 C CE  . LYS A 1 12 ? 26.528 -9.532  0.112 1.00  77.25 0 A 1
ATOM   104 N NZ  . LYS A 1 12 ? 27.851 -8.865 -0.039 1.00  69.23 1 A 1
ATOM   105 N N   . ASN A 1 13 ? 21.333 -9.858 -2.186 1.00  97.20 0 A 1
ATOM   106 C CA  . ASN A 1 13 ? 20.690 -9.957 -3.490 1.00  97.18 0 A 1
ATOM   107 C C   . ASN A 1 13 ? 19.223 -10.391 -3.435 1.00  97.20 0 A 1
ATOM   108 O O   . ASN A 1 13 ? 18.743 -11.101 -4.321 1.00  95.36 0 A 1
ATOM   109 C CB  . ASN A 1 13 ? 21.475 -10.912 -4.410 1.00  95.78 0 A 1
ATOM   110 C CG  . ASN A 1 13 ? 22.885 -10.433 -4.647 1.00  91.29 0 A 1
ATOM   111 N ND2 . ASN A 1 13 ? 23.834 -11.357 -4.591 1.00  80.13 0 A 1
ATOM   112 O OD1 . ASN A 1 13 ? 23.133 -9.251 -4.885 1.00  83.42 0 A 1
ATOM   113 N N   . PHE A 1 14 ? 18.509 -9.935 -2.410 1.00  97.92 0 A 1
ATOM   114 C CA  . PHE A 1 14 ? 17.087 -10.227 -2.284 1.00  97.85 0 A 1
ATOM   115 C C   . PHE A 1 14 ? 16.275 -9.114 -2.930 1.00  97.42 0 A 1
ATOM   116 O O   . PHE A 1 14 ? 16.653 -7.946 -2.863 1.00  96.46 0 A 1
ATOM   117 C CB  . PHE A 1 14 ? 16.662 -10.267 -0.812 1.00  97.79 0 A 1
ATOM   118 C CG  . PHE A 1 14 ? 17.255 -11.395 -0.026 1.00  98.11 0 A 1
ATOM   119 C CD1 . PHE A 1 14 ? 18.268 -11.158  0.894 1.00  97.48 0 A 1
ATOM   120 C CD2 . PHE A 1 14 ? 16.774 -12.692 -0.177 1.00  97.56 0 A 1
ATOM   121 C CE1 . PHE A 1 14 ? 18.803 -12.195  1.649 1.00  97.27 0 A 1
ATOM   122 C CE2 . PHE A 1 14 ? 17.308 -13.735  0.573 1.00  97.27 0 A 1
ATOM   123 C CZ  . PHE A 1 14 ? 18.316 -13.479  1.491 1.00  97.59 0 A 1
ATOM   124 N N   . ASP A 1 15 ? 15.156 -9.468 -3.557 1.00  96.77 0 A 1
ATOM   125 C CA  . ASP A 1 15 ? 14.238 -8.425 -3.992 1.00  96.27 0 A 1
ATOM   126 C C   . ASP A 1 15 ? 13.363 -8.239 -2.743 1.00  96.62 0 A 1
ATOM   127 O O   . ASP A 1 15 ? 13.550 -8.933 -1.738 1.00  96.24 0 A 1
ATOM   128 C CB  . ASP A 1 15 ? 13.419 -8.810 -5.235 1.00  95.14 0 A 1
ATOM   129 C CG  . ASP A 1 15 ? 12.640 -10.101 -5.096 1.00  93.96 0 A 1
ATOM   130 O OD1 . ASP A 1 15 ? 12.550 -10.659 -3.991 1.00  91.45 0 A 1
ATOM   131 O OD2 . ASP A 1 15 ? 12.097 -10.553 -6.127 1.00  90.17 -1 A 1
ATOM   132 N N   . GLN A 1 16 ? 12.421 -7.297 -2.772 1.00  96.42 0 A 1
ATOM   133 C CA  . GLN A 1 16 ? 11.598 -7.031 -1.594 1.00  96.38 0 A 1
ATOM   134 C C   . GLN A 1 16 ? 10.889 -8.270 -1.053 1.00  96.62 0 A 1
ATOM   135 O O   . GLN A 1 16 ? 10.985 -8.593  0.127 1.00  96.31 0 A 1
ATOM   136 C CB  . GLN A 1 16 ? 10.571 -5.942 -1.900 1.00  95.03 0 A 1
ATOM   137 C CG  . GLN A 1 16 ?  9.659 -5.607 -0.722 1.00  92.44 0 A 1
ATOM   138 C CD  . GLN A 1 16 ?  8.796 -4.391 -0.976 1.00  91.38 0 A 1
ATOM   139 N NE2 . GLN A 1 16 ?  7.486 -4.572 -0.926 1.00  82.27 0 A 1
ATOM   140 O OE1 . GLN A 1 16 ?  9.311 -3.303 -1.223 1.00  85.16 0 A 1
ATOM   141 N N   . GLU A 1 17 ? 10.181 -8.965 -1.929 1.00  96.02 0 A 1
ATOM   142 C CA  . GLU A 1 17 ?  9.447 -10.162 -1.514 1.00  95.76 0 A 1
ATOM   143 C C   . GLU A 1 17 ? 10.394 -11.230 -0.963 1.00  96.68 0 A 1
ATOM   144 O O   . GLU A 1 17 ? 10.084 -11.899  0.030 1.00  96.27 0 A 1
ATOM   145 C CB  . GLU A 1 17 ?  8.652 -10.732 -2.696 1.00  94.33 0 A 1
ATOM   146 C CG  . GLU A 1 17 ?  7.818 -11.961 -2.347 1.00  86.06 0 A 1
ATOM   147 C CD  . GLU A 1 17 ?  7.000 -12.462 -3.533 1.00  82.52 0 A 1
ATOM   148 O OE1 . GLU A 1 17 ?  7.188 -11.954 -4.650 1.00  77.20 0 A 1
ATOM   149 O OE2 . GLU A 1 17 ?  6.172 -13.381 -3.328 1.00  75.89 -1 A 1
ATOM   150 N N   . GLY A 1 18 ? 11.545 -11.362 -1.594 1.00  96.85 0 A 1
ATOM   151 C CA  . GLY A 1 18 ? 12.526 -12.341 -1.156 1.00  97.20 0 A 1
ATOM   152 C C   . GLY A 1 18 ? 13.064 -12.053  0.232 1.00  97.77 0 A 1
ATOM   153 O O   . GLY A 1 18 ? 13.250 -12.965  1.034 1.00  97.58 0 A 1
ATOM   154 N N   . LEU A 1 19 ? 13.334 -10.794  0.534 1.00  97.81 0 A 1
ATOM   155 C CA  . LEU A 1 19 ? 13.849 -10.427  1.849 1.00  98.01 0 A 1
ATOM   156 C C   . LEU A 1 19 ? 12.800 -10.661  2.928 1.00  98.17 0 A 1
ATOM   157 O O   . LEU A 1 19 ? 13.111 -11.137  4.018 1.00  97.93 0 A 1
ATOM   158 C CB  . LEU A 1 19 ? 14.301 -8.967  1.869 1.00  98.03 0 A 1
ATOM   159 C CG  . LEU A 1 19 ? 14.943 -8.503  3.187 1.00  97.62 0 A 1
ATOM   160 C CD1 . LEU A 1 19 ? 16.170 -9.341  3.500 1.00  96.89 0 A 1
ATOM   161 C CD2 . LEU A 1 19 ? 15.312 -7.021  3.101 1.00  96.84 0 A 1
ATOM   162 N N   . VAL A 1 20 ? 11.557 -10.326  2.625 1.00  97.71 0 A 1
ATOM   163 C CA  . VAL A 1 20 ? 10.465 -10.527  3.576 1.00  97.59 0 A 1
ATOM   164 C C   . VAL A 1 20 ? 10.364 -12.018  3.930 1.00  97.51 0 A 1
ATOM   165 O O   . VAL A 1 20 ? 10.277 -12.378  5.109 1.00  97.16 0 A 1
ATOM   166 C CB  . VAL A 1 20 ?  9.114 -10.043  2.995 1.00  97.01 0 A 1
ATOM   167 C CG1 . VAL A 1 20 ?  7.960 -10.461  3.904 1.00  95.45 0 A 1
ATOM   168 C CG2 . VAL A 1 20 ?  9.133 -8.532  2.839 1.00  95.61 0 A 1
ATOM   169 N N   . GLU A 1 21 ? 10.384 -12.867  2.926 1.00  97.77 0 A 1
ATOM   170 C CA  . GLU A 1 21 ? 10.280 -14.306  3.154 1.00  97.69 0 A 1
ATOM   171 C C   . GLU A 1 21 ? 11.516 -14.876  3.850 1.00  97.83 0 A 1
ATOM   172 O O   . GLU A 1 21 ? 11.398 -15.746  4.714 1.00  97.46 0 A 1
ATOM   173 C CB  . GLU A 1 21 ? 10.040 -15.036  1.829 1.00  96.94 0 A 1
ATOM   174 C CG  . GLU A 1 21 ?  8.668 -14.766  1.222 1.00  86.65 0 A 1
ATOM   175 C CD  . GLU A 1 21 ?  7.541 -15.120  2.178 1.00  80.40 0 A 1
ATOM   176 O OE1 . GLU A 1 21 ?  7.546 -16.245  2.727 1.00  74.68 0 A 1
ATOM   177 O OE2 . GLU A 1 21 ?  6.645 -14.277  2.388 1.00  74.05 -1 A 1
ATOM   178 N N   . HIS A 1 22 ? 12.689 -14.374  3.485 1.00  98.04 0 A 1
ATOM   179 C CA  . HIS A 1 22 ? 13.935 -14.828  4.096 1.00  98.28 0 A 1
ATOM   180 C C   . HIS A 1 22 ? 13.921 -14.549  5.595 1.00  98.28 0 A 1
ATOM   181 O O   . HIS A 1 22 ? 14.245 -15.412  6.407 1.00  97.78 0 A 1
ATOM   182 C CB  . HIS A 1 22 ? 15.120 -14.114  3.450 1.00  98.22 0 A 1
ATOM   183 C CG  . HIS A 1 22 ? 16.410 -14.288  4.192 1.00  98.41 0 A 1
ATOM   184 C CD2 . HIS A 1 22 ? 17.041 -13.489  5.077 1.00  97.32 0 A 1
ATOM   185 N ND1 . HIS A 1 22 ? 17.200 -15.411  4.057 1.00  97.22 0 A 1
ATOM   186 C CE1 . HIS A 1 22 ? 18.260 -15.285  4.843 1.00  97.19 0 A 1
ATOM   187 N NE2 . HIS A 1 22 ? 18.190 -14.132  5.473 1.00  97.32 0 A 1
ATOM   188 N N   . CYS A 1 23 ? 13.539 -13.334  5.974 1.00  97.90 0 A 1
ATOM   189 C CA  . CYS A 1 23 ? 13.509 -12.963  7.385 1.00  97.83 0 A 1
ATOM   190 C C   . CYS A 1 23 ? 12.459 -13.761  8.149 1.00  97.64 0 A 1
ATOM   191 O O   . CYS A 1 23 ? 12.679 -14.133  9.299 1.00  96.90 0 A 1
ATOM   192 C CB  . CYS A 1 23 ? 13.251 -11.460  7.529 1.00  97.66 0 A 1
ATOM   193 S SG  . CYS A 1 23 ? 14.644 -10.435  7.016 1.00  96.96 0 A 1
ATOM   194 N N   . LYS A 1 24 ? 11.343 -14.018  7.527 1.00  97.46 0 A 1
ATOM   195 C CA  . LYS A 1 24 ? 10.283 -14.780  8.167 1.00  97.04 0 A 1
ATOM   196 C C   . LYS A 1 24 ? 10.730 -16.212  8.427 1.00  96.90 0 A 1
ATOM   197 O O   . LYS A 1 24 ? 10.422 -16.790  9.472 1.00  96.12 0 A 1
ATOM   198 C CB  . LYS A 1 24 ?  9.024 -14.784  7.289 1.00  96.27 0 A 1
ATOM   199 C CG  . LYS A 1 24 ?  7.823 -15.461  7.922 1.00  92.92 0 A 1
ATOM   200 C CD  . LYS A 1 24 ?  6.584 -15.307  7.055 1.00  89.72 0 A 1
ATOM   201 C CE  . LYS A 1 24 ?  5.355 -15.900  7.731 1.00  81.79 0 A 1
ATOM   202 N NZ  . LYS A 1 24 ?  4.122 -15.682  6.917 1.00  74.54 1 A 1
ATOM   203 N N   . LEU A 1 25 ? 11.456 -16.760  7.484 1.00  97.35 0 A 1
ATOM   204 C CA  . LEU A 1 25 ? 11.919 -18.142  7.579 1.00  97.18 0 A 1
ATOM   205 C C   . LEU A 1 25 ? 13.151 -18.353  8.456 1.00  97.09 0 A 1
ATOM   206 O O   . LEU A 1 25 ? 13.208 -19.321  9.214 1.00  95.84 0 A 1
ATOM   207 C CB  . LEU A 1 25 ? 12.203 -18.678  6.171 1.00  96.59 0 A 1
ATOM   208 C CG  . LEU A 1 25 ? 12.423 -20.182  5.998 1.00  91.84 0 A 1
ATOM   209 C CD1 . LEU A 1 25 ? 11.162 -20.927  6.413 1.00  87.27 0 A 1
ATOM   210 C CD2 . LEU A 1 25 ? 12.757 -20.463  4.543 1.00  86.92 0 A 1
ATOM   211 N N   . PHE A 1 26 ? 14.125 -17.447  8.359 1.00  97.78 0 A 1
ATOM   212 C CA  . PHE A 1 26 ? 15.389 -17.629  9.069 1.00  97.58 0 A 1
ATOM   213 C C   . PHE A 1 26 ? 15.674 -16.721 10.262 1.00  97.38 0 A 1
ATOM   214 O O   . PHE A 1 26 ? 16.609 -16.987 11.020 1.00  95.94 0 A 1
ATOM   215 C CB  . PHE A 1 26 ? 16.548 -17.506  8.082 1.00  97.42 0 A 1
ATOM   216 C CG  . PHE A 1 26 ? 16.522 -18.526  6.983 1.00  96.99 0 A 1
ATOM   217 C CD1 . PHE A 1 26 ? 16.075 -18.188  5.717 1.00  94.67 0 A 1
ATOM   218 C CD2 . PHE A 1 26 ? 16.927 -19.830  7.224 1.00  94.52 0 A 1
ATOM   219 C CE1 . PHE A 1 26 ? 16.036 -19.135  4.696 1.00  93.53 0 A 1
ATOM   220 C CE2 . PHE A 1 26 ? 16.889 -20.781  6.214 1.00  93.65 0 A 1
ATOM   221 C CZ  . PHE A 1 26 ? 16.447 -20.440  4.948 1.00  93.72 0 A 1
ATOM   222 N N   . HIS A 1 27 ? 14.889 -15.665 10.440 1.00  97.33 0 A 1
ATOM   223 C CA  . HIS A 1 27 ? 15.164 -14.734 11.524 1.00  97.06 0 A 1
ATOM   224 C C   . HIS A 1 27 ? 13.944 -14.423 12.384 1.00  96.05 0 A 1
ATOM   225 O O   . HIS A 1 27 ? 13.781 -13.304 12.877 1.00  93.75 0 A 1
ATOM   226 C CB  . HIS A 1 27 ? 15.737 -13.442 10.950 1.00  96.98 0 A 1
ATOM   227 C CG  . HIS A 1 27 ? 16.989 -13.646 10.146 1.00  97.69 0 A 1
ATOM   228 C CD2 . HIS A 1 27 ? 17.255 -13.433  8.845 1.00  97.10 0 A 1
ATOM   229 N ND1 . HIS A 1 27 ? 18.139 -14.166 10.696 1.00  96.76 0 A 1
ATOM   230 C CE1 . HIS A 1 27 ? 19.076 -14.256  9.758 1.00  96.93 0 A 1
ATOM   231 N NE2 . HIS A 1 27 ? 18.564 -13.813  8.626 1.00  97.17 0 A 1
ATOM   232 N N   . SER A 1 28 ? 13.099 -15.426 12.586 1.00  95.11 0 A 1
ATOM   233 C CA  . SER A 1 28 ? 11.882 -15.248 13.365 1.00  93.96 0 A 1
ATOM   234 C C   . SER A 1 28 ? 12.133 -14.939 14.843 1.00  93.60 0 A 1
ATOM   235 O O   . SER A 1 28 ? 11.267 -14.384 15.514 1.00  89.95 0 A 1
ATOM   236 C CB  . SER A 1 28 ? 10.993 -16.492 13.256 1.00  92.08 0 A 1
ATOM   237 O OG  . SER A 1 28 ? 11.644 -17.637 13.763 1.00  87.42 0 A 1
ATOM   238 N N   . THR A 1 29 ? 13.321 -15.288 15.343 1.00  94.89 0 A 1
ATOM   239 C CA  . THR A 1 29 ? 13.645 -15.030 16.742 1.00  94.50 0 A 1
ATOM   240 C C   . THR A 1 29 ? 14.708 -13.947 16.915 1.00  94.74 0 A 1
ATOM   241 O O   . THR A 1 29 ? 15.142 -13.670 18.037 1.00  91.26 0 A 1
ATOM   242 C CB  . THR A 1 29 ? 14.130 -16.309 17.455 1.00  93.06 0 A 1
ATOM   243 C CG2 . THR A 1 29 ? 13.060 -17.391 17.394 1.00  85.96 0 A 1
ATOM   244 O OG1 . THR A 1 29 ? 15.321 -16.784 16.822 1.00  88.05 0 A 1
ATOM   245 N N   . ASP A 1 30 ? 15.123 -13.314 15.817 1.00  95.05 0 A 1
ATOM   246 C CA  . ASP A 1 30 ? 16.135 -12.274 15.881 1.00  94.71 0 A 1
ATOM   247 C C   . ASP A 1 30 ? 15.451 -10.946 16.218 1.00  94.08 0 A 1
ATOM   248 O O   . ASP A 1 30 ? 14.625 -10.458 15.446 1.00  90.56 0 A 1
ATOM   249 C CB  . ASP A 1 30 ? 16.877 -12.160 14.549 1.00  94.10 0 A 1
ATOM   250 C CG  . ASP A 1 30 ? 18.265 -11.594 14.707 1.00  92.21 0 A 1
ATOM   251 O OD1 . ASP A 1 30 ? 18.428 -10.633 15.483 1.00  86.73 0 A 1
ATOM   252 O OD2 . ASP A 1 30 ? 19.199 -12.124 14.073 1.00  87.05 -1 A 1
ATOM   253 N N   . THR A 1 31 ? 15.805 -10.372 17.362 1.00  94.22 0 A 1
ATOM   254 C CA  . THR A 1 31 ? 15.169 -9.142 17.815 1.00  93.88 0 A 1
ATOM   255 C C   . THR A 1 31 ? 16.049 -7.899 17.755 1.00  94.59 0 A 1
ATOM   256 O O   . THR A 1 31 ? 15.633 -6.823 18.179 1.00  90.59 0 A 1
ATOM   257 C CB  . THR A 1 31 ? 14.668 -9.294 19.265 1.00  90.85 0 A 1
ATOM   258 C CG2 . THR A 1 31 ? 13.632 -10.412 19.354 1.00  82.91 0 A 1
ATOM   259 O OG1 . THR A 1 31 ? 15.778 -9.622 20.111 1.00  84.42 0 A 1
ATOM   260 N N   . LYS A 1 32 ? 17.253 -8.033 17.227 1.00  95.10 0 A 1
ATOM   261 C CA  . LYS A 1 32 ? 18.170 -6.897 17.142 1.00  95.36 0 A 1
ATOM   262 C C   . LYS A 1 32 ? 17.569 -5.757 16.322 1.00  96.17 0 A 1
ATOM   263 O O   . LYS A 1 32 ? 17.007 -5.978 15.246 1.00  95.14 0 A 1
ATOM   264 C CB  . LYS A 1 32 ? 19.495 -7.337 16.514 1.00  93.70 0 A 1
ATOM   265 C CG  . LYS A 1 32 ? 20.535 -6.226 16.443 1.00  84.71 0 A 1
ATOM   266 C CD  . LYS A 1 32 ? 21.822 -6.713 15.805 1.00  81.59 0 A 1
ATOM   267 C CE  . LYS A 1 32 ? 22.848 -5.598 15.716 1.00  71.77 0 A 1
ATOM   268 N NZ  . LYS A 1 32 ? 24.113 -6.046 15.067 1.00  65.08 1 A 1
ATOM   269 N N   . SER A 1 33 ? 17.699 -4.534 16.840 1.00  96.43 0 A 1
ATOM   270 C CA  . SER A 1 33 ? 17.188 -3.356 16.149 1.00  96.55 0 A 1
ATOM   271 C C   . SER A 1 33 ? 18.134 -3.033 15.003 1.00  97.06 0 A 1
ATOM   272 O O   . SER A 1 33 ? 19.326 -2.832 15.210 1.00  95.31 0 A 1
ATOM   273 C CB  . SER A 1 33 ? 17.114 -2.171 17.111 1.00  94.50 0 A 1
ATOM   274 O OG  . SER A 1 33 ? 16.641 -1.021 16.458 1.00  81.13 0 A 1
ATOM   275 N N   . VAL A 1 34 ? 17.609 -2.981 13.780 1.00  97.83 0 A 1
ATOM   276 C CA  . VAL A 1 34 ? 18.422 -2.709 12.606 1.00  97.92 0 A 1
ATOM   277 C C   . VAL A 1 34 ? 17.722 -1.763 11.640 1.00  98.17 0 A 1
ATOM   278 O O   . VAL A 1 34 ? 16.521 -1.525 11.755 1.00  97.60 0 A 1
ATOM   279 C CB  . VAL A 1 34 ? 18.752 -4.017 11.834 1.00  97.28 0 A 1
ATOM   280 C CG1 . VAL A 1 34 ? 19.616 -4.938 12.689 1.00  95.39 0 A 1
ATOM   281 C CG2 . VAL A 1 34 ? 17.457 -4.723 11.431 1.00  95.34 0 A 1
ATOM   282 N N   . VAL A 1 35 ? 18.491 -1.212 10.704 1.00  97.86 0 A 1
ATOM   283 C CA  . VAL A 1 35 ? 17.942 -0.323  9.689 1.00  98.00 0 A 1
ATOM   284 C C   . VAL A 1 35 ? 17.347 -1.192  8.580 1.00  98.11 0 A 1
ATOM   285 O O   . VAL A 1 35 ? 17.995 -2.111  8.091 1.00  97.83 0 A 1
ATOM   286 C CB  . VAL A 1 35 ? 19.038  0.578  9.082 1.00  97.60 0 A 1
ATOM   287 C CG1 . VAL A 1 35 ? 18.451  1.432  7.959 1.00  96.56 0 A 1
ATOM   288 C CG2 . VAL A 1 35 ? 19.649  1.459 10.157 1.00  96.44 0 A 1
ATOM   289 N N   . CYS A 1 36 ? 16.106 -0.890  8.196 1.00  98.02 0 A 1
ATOM   290 C CA  . CYS A 1 36 ? 15.468 -1.632  7.112 1.00  97.95 0 A 1
ATOM   291 C C   . CYS A 1 36 ? 16.138 -1.225  5.800 1.00  97.76 0 A 1
ATOM   292 O O   . CYS A 1 36 ? 16.101 -0.050  5.429 1.00  97.21 0 A 1
ATOM   293 C CB  . CYS A 1 36 ? 13.973 -1.310  7.037 1.00  97.68 0 A 1
ATOM   294 S SG  . CYS A 1 36 ? 13.157 -2.072  5.612 1.00  97.45 0 A 1
ATOM   295 N N   . PRO A 1 37 ? 16.746 -2.174  5.081 1.00  98.05 0 A 1
ATOM   296 C CA  . PRO A 1 37 ? 17.427 -1.829  3.828 1.00  97.69 0 A 1
ATOM   297 C C   . PRO A 1 37 ? 16.477 -1.359  2.733 1.00  97.00 0 A 1
ATOM   298 O O   . PRO A 1 37 ? 16.869 -0.585  1.853 1.00  95.71 0 A 1
ATOM   299 C CB  . PRO A 1 37 ? 18.142 -3.127  3.454 1.00  97.31 0 A 1
ATOM   300 C CG  . PRO A 1 37 ? 17.283 -4.188  4.065 1.00  95.45 0 A 1
ATOM   301 C CD  . PRO A 1 37 ? 16.874 -3.603  5.398 1.00  97.75 0 A 1
ATOM   302 N N   . ILE A 1 38 ? 15.228 -1.802  2.789 1.00  97.27 0 A 1
ATOM   303 C CA  . ILE A 1 38 ? 14.242 -1.400  1.789 1.00  96.76 0 A 1
ATOM   304 C C   . ILE A 1 38 ? 13.859  0.066  2.013 1.00  96.02 0 A 1
ATOM   305 O O   . ILE A 1 38 ? 13.918  0.880  1.097 1.00  95.04 0 A 1
ATOM   306 C CB  . ILE A 1 38 ? 12.979 -2.283  1.850 1.00  96.60 0 A 1
ATOM   307 C CG1 . ILE A 1 38 ? 13.356 -3.750  1.608 1.00  95.93 0 A 1
ATOM   308 C CG2 . ILE A 1 38 ? 11.964 -1.819  0.803 1.00  95.67 0 A 1
ATOM   309 C CD1 . ILE A 1 38 ? 12.215 -4.731  1.854 1.00  94.81 0 A 1
ATOM   310 N N   . CYS A 1 39 ? 13.480  0.408  3.235 1.00  95.84 0 A 1
ATOM   311 C CA  . CYS A 1 39 ? 13.112  1.780  3.552 1.00  95.13 0 A 1
ATOM   312 C C   . CYS A 1 39 ? 14.269  2.749  3.318 1.00  94.28 0 A 1
ATOM   313 O O   . CYS A 1 39 ? 14.083  3.842  2.790 1.00  93.05 0 A 1
ATOM   314 C CB  . CYS A 1 39 ? 12.650  1.889  5.007 1.00  94.97 0 A 1
ATOM   315 S SG  . CYS A 1 39 ? 11.006  1.215  5.332 1.00  94.57 0 A 1
ATOM   316 N N   . ALA A 1 40 ? 15.472  2.347  3.718 1.00  95.53 0 A 1
ATOM   317 C CA  . ALA A 1 40 ? 16.641  3.197  3.566 1.00  95.03 0 A 1
ATOM   318 C C   . ALA A 1 40 ? 16.956  3.530  2.109 1.00  94.03 0 A 1
ATOM   319 O O   . ALA A 1 40 ? 17.559  4.562  1.821 1.00  92.62 0 A 1
ATOM   320 C CB  . ALA A 1 40 ? 17.860  2.539  4.225 1.00  95.34 0 A 1
ATOM   321 N N   . SER A 1 41 ? 16.542  2.656  1.194 1.00  93.77 0 A 1
ATOM   322 C CA  . SER A 1 41 ? 16.814  2.865 -0.229 1.00  92.55 0 A 1
ATOM   323 C C   . SER A 1 41 ? 15.821  3.813 -0.900 1.00  91.67 0 A 1
ATOM   324 O O   . SER A 1 41 ? 16.044  4.248 -2.028 1.00  89.98 0 A 1
ATOM   325 C CB  . SER A 1 41 ? 16.795  1.526 -0.971 1.00  92.19 0 A 1
ATOM   326 O OG  . SER A 1 41 ? 15.465  1.066 -1.144 1.00  88.59 0 A 1
ATOM   327 N N   . MET A 1 42 ? 14.736  4.133 -0.208 1.00  92.36 0 A 1
ATOM   328 C CA  . MET A 1 42 ? 13.710  5.008 -0.769 1.00  91.69 0 A 1
ATOM   329 C C   . MET A 1 42 ? 14.180  6.465 -0.826 1.00  91.67 0 A 1
ATOM   330 O O   . MET A 1 42 ? 15.071  6.862 -0.086 1.00  90.38 0 A 1
ATOM   331 C CB  . MET A 1 42 ? 12.435  4.933  0.080 1.00  91.08 0 A 1
ATOM   332 C CG  . MET A 1 42 ? 11.802  3.558  0.146 1.00  88.67 0 A 1
ATOM   333 S SD  . MET A 1 42 ? 11.132  3.042 -1.442 1.00  88.04 0 A 1
ATOM   334 C CE  . MET A 1 42 ? 10.312  1.526 -0.976 1.00  81.51 0 A 1
ATOM   335 N N   . PRO A 1 43 ? 13.567  7.273 -1.693 1.00  88.93 0 A 1
ATOM   336 C CA  . PRO A 1 43 ? 13.939  8.688 -1.789 1.00  88.01 0 A 1
ATOM   337 C C   . PRO A 1 43 ? 13.795  9.412 -0.448 1.00  88.81 0 A 1
ATOM   338 O O   . PRO A 1 43 ? 14.551 10.345 -0.153 1.00  87.59 0 A 1
ATOM   339 C CB  . PRO A 1 43 ? 12.962  9.230 -2.832 1.00  86.51 0 A 1
ATOM   340 C CG  . PRO A 1 43 ? 12.745  8.055 -3.735 1.00  85.00 0 A 1
ATOM   341 C CD  . PRO A 1 43 ? 12.611  6.901 -2.762 1.00  87.11 0 A 1
ATOM   342 N N   . TRP A 1 44 ? 12.825  8.999  0.350 1.00  89.37 0 A 1
ATOM   343 C CA  . TRP A 1 44 ? 12.575  9.581  1.661 1.00  89.38 0 A 1
ATOM   344 C C   . TRP A 1 44 ? 13.226  8.772  2.777 1.00  90.32 0 A 1
ATOM   345 O O   . TRP A 1 44 ? 12.998  9.029  3.966 1.00  89.60 0 A 1
ATOM   346 C CB  . TRP A 1 44 ? 11.069  9.678  1.916 1.00  88.35 0 A 1
ATOM   347 C CG  . TRP A 1 44 ? 10.388  8.335  1.926 1.00  87.53 0 A 1
ATOM   348 C CD1 . TRP A 1 44 ? 10.219  7.504  2.999 1.00  86.22 0 A 1
ATOM   349 C CD2 . TRP A 1 44 ?  9.806  7.652  0.802 1.00  88.20 0 A 1
ATOM   350 C CE2 . TRP A 1 44 ?  9.302  6.411  1.273 1.00  86.53 0 A 1
ATOM   351 C CE3 . TRP A 1 44 ?  9.659  7.976 -0.548 1.00  84.86 0 A 1
ATOM   352 N NE1 . TRP A 1 44 ?  9.569  6.349  2.616 1.00  85.19 0 A 1
ATOM   353 C CZ2 . TRP A 1 44 ?  8.670  5.498  0.425 1.00  83.63 0 A 1
ATOM   354 C CZ3 . TRP A 1 44 ?  9.020  7.064 -1.382 1.00  84.23 0 A 1
ATOM   355 C CH2 . TRP A 1 44 ?  8.541  5.842 -0.899 1.00  84.09 0 A 1
ATOM   356 N N   . GLY A 1 45 ? 14.018  7.781  2.413 1.00  90.92 0 A 1
ATOM   357 C CA  . GLY A 1 45 ? 14.653  6.911  3.381 1.00  91.52 0 A 1
ATOM   358 C C   . GLY A 1 45 ? 15.689  7.567  4.277 1.00  92.46 0 A 1
ATOM   359 O O   . GLY A 1 45 ? 16.425  8.453  3.859 1.00  91.99 0 A 1
ATOM   360 N N   . ASP A 1 46 ? 15.736  7.101  5.533 1.00  93.15 0 A 1
ATOM   361 C CA  . ASP A 1 46 ? 16.709  7.576  6.496 1.00  94.24 0 A 1
ATOM   362 C C   . ASP A 1 46 ? 17.681  6.412  6.710 1.00  95.16 0 A 1
ATOM   363 O O   . ASP A 1 46 ? 17.315  5.407  7.318 1.00  95.40 0 A 1
ATOM   364 C CB  . ASP A 1 46 ? 16.029  7.935  7.818 1.00  93.97 0 A 1
ATOM   365 C CG  . ASP A 1 46 ? 17.004  8.497  8.849 1.00  93.46 0 A 1
ATOM   366 O OD1 . ASP A 1 46 ? 18.227  8.373  8.661 1.00  91.48 0 A 1
ATOM   367 O OD2 . ASP A 1 46 ? 16.531  9.061  9.855 1.00  90.80 -1 A 1
ATOM   368 N N   . PRO A 1 47 ? 18.919  6.532  6.228 1.00  94.83 0 A 1
ATOM   369 C CA  . PRO A 1 47 ? 19.904  5.456  6.358 1.00  95.24 0 A 1
ATOM   370 C C   . PRO A 1 47 ? 20.356  5.188  7.786 1.00  96.13 0 A 1
ATOM   371 O O   . PRO A 1 47 ? 21.022  4.190  8.054 1.00  95.05 0 A 1
ATOM   372 C CB  . PRO A 1 47 ? 21.061  5.937  5.477 1.00  93.84 0 A 1
ATOM   373 C CG  . PRO A 1 47 ? 20.980  7.414  5.597 1.00  90.74 0 A 1
ATOM   374 C CD  . PRO A 1 47 ? 19.495  7.701  5.536 1.00  94.13 0 A 1
ATOM   375 N N   . ASN A 1 48 ? 19.991  6.082  8.710 1.00  95.82 0 A 1
ATOM   376 C CA  . ASN A 1 48 ? 20.382  5.922 10.099 1.00  96.25 0 A 1
ATOM   377 C C   . ASN A 1 48 ? 19.270  5.485 11.042 1.00  96.47 0 A 1
ATOM   378 O O   . ASN A 1 48 ? 19.524  5.193 12.217 1.00  95.20 0 A 1
ATOM   379 C CB  . ASN A 1 48 ? 20.989  7.234 10.615 1.00  95.72 0 A 1
ATOM   380 C CG  . ASN A 1 48 ? 22.202  7.657  9.822 1.00  93.01 0 A 1
ATOM   381 N ND2 . ASN A 1 48 ? 22.209  8.906  9.381 1.00  82.83 0 A 1
ATOM   382 O OD1 . ASN A 1 48 ? 23.124  6.867  9.600 1.00  83.13 0 A 1
ATOM   383 N N   . TYR A 1 49 ? 18.035  5.443 10.548 1.00  96.35 0 A 1
ATOM   384 C CA  . TYR A 1 49 ? 16.911  5.062 11.397 1.00  96.12 0 A 1
ATOM   385 C C   . TYR A 1 49 ? 16.813  3.550 11.571 1.00  96.62 0 A 1
ATOM   386 O O   . TYR A 1 49 ? 16.656  2.811 10.603 1.00  96.41 0 A 1
ATOM   387 C CB  . TYR A 1 49 ? 15.594  5.588 10.824 1.00  95.21 0 A 1
ATOM   388 C CG  . TYR A 1 49 ? 14.421  5.251 11.713 1.00  94.62 0 A 1
ATOM   389 C CD1 . TYR A 1 49 ? 14.178  5.980 12.878 1.00  93.64 0 A 1
ATOM   390 C CD2 . TYR A 1 49 ? 13.575  4.181 11.415 1.00  93.74 0 A 1
ATOM   391 C CE1 . TYR A 1 49 ? 13.123  5.643 13.725 1.00  92.97 0 A 1
ATOM   392 C CE2 . TYR A 1 49 ? 12.528  3.840 12.259 1.00  92.69 0 A 1
ATOM   393 C CZ  . TYR A 1 49 ? 12.299  4.575 13.409 1.00  92.46 0 A 1
ATOM   394 O OH  . TYR A 1 49 ? 11.267  4.244 14.250 1.00  90.63 0 A 1
ATOM   395 N N   . ARG A 1 50 ? 16.874  3.106 12.816 1.00  96.44 0 A 1
ATOM   396 C CA  . ARG A 1 50 ? 16.785  1.685 13.125 1.00  96.47 0 A 1
ATOM   397 C C   . ARG A 1 50 ? 15.401  1.380 13.690 1.00  96.08 0 A 1
ATOM   398 O O   . ARG A 1 50 ? 14.966  1.992 14.658 1.00  94.88 0 A 1
ATOM   399 C CB  . ARG A 1 50 ? 17.866  1.298 14.138 1.00  95.62 0 A 1
ATOM   400 C CG  . ARG A 1 50 ? 19.278  1.581 13.647 1.00  89.82 0 A 1
ATOM   401 C CD  . ARG A 1 50 ? 20.275  1.549 14.793 1.00  89.17 0 A 1
ATOM   402 N NE  . ARG A 1 50 ? 20.434  0.224 15.358 1.00  83.17 0 A 1
ATOM   403 C CZ  . ARG A 1 50 ? 20.817 -0.023 16.607 1.00  79.78 0 A 1
ATOM   404 N NH1 . ARG A 1 50 ? 21.071  0.970 17.435 1.00  70.88 1 A 1
ATOM   405 N NH2 . ARG A 1 50 ? 20.944 -1.279 17.029 1.00  71.42 0 A 1
ATOM   406 N N   . SER A 1 51 ? 14.714  0.424 13.073 1.00  95.52 0 A 1
ATOM   407 C CA  . SER A 1 51 ? 13.382  0.033 13.522 1.00  95.06 0 A 1
ATOM   408 C C   . SER A 1 51 ? 13.464 -0.672 14.876 1.00  94.16 0 A 1
ATOM   409 O O   . SER A 1 51 ? 14.304 -1.539 15.070 1.00  91.51 0 A 1
ATOM   410 C CB  . SER A 1 51 ? 12.730 -0.895 12.499 1.00  93.97 0 A 1
ATOM   411 O OG  . SER A 1 51 ? 11.461 -1.319 12.937 1.00  87.75 0 A 1
ATOM   412 N N   . ALA A 1 52 ? 12.586 -0.286 15.796 1.00  93.04 0 A 1
ATOM   413 C CA  . ALA A 1 52 ? 12.572 -0.898 17.125 1.00  91.73 0 A 1
ATOM   414 C C   . ALA A 1 52 ? 12.238 -2.377 17.030 1.00  92.67 0 A 1
ATOM   415 O O   . ALA A 1 52 ? 12.762 -3.190 17.794 1.00  89.82 0 A 1
ATOM   416 C CB  . ALA A 1 52 ? 11.559 -0.177 18.014 1.00  89.04 0 A 1
ATOM   417 N N   . ASN A 1 53 ? 11.374 -2.728 16.096 1.00  94.56 0 A 1
ATOM   418 C CA  . ASN A 1 53 ? 10.974 -4.115 15.895 1.00  95.31 0 A 1
ATOM   419 C C   . ASN A 1 53 ? 10.988 -4.384 14.391 1.00  96.05 0 A 1
ATOM   420 O O   . ASN A 1 53 ?  9.952 -4.318 13.728 1.00  95.61 0 A 1
ATOM   421 C CB  . ASN A 1 53 ?  9.579 -4.360 16.466 1.00  94.27 0 A 1
ATOM   422 C CG  . ASN A 1 53 ?  9.203 -5.828 16.485 1.00  92.78 0 A 1
ATOM   423 N ND2 . ASN A 1 53 ?  8.312 -6.198 17.387 1.00  86.63 0 A 1
ATOM   424 O OD1 . ASN A 1 53 ?  9.708 -6.629 15.699 1.00  88.59 0 A 1
ATOM   425 N N   . PHE A 1 54 ? 12.169 -4.666 13.862 1.00  96.91 0 A 1
ATOM   426 C CA  . PHE A 1 54 ? 12.324 -4.891 12.433 1.00  97.21 0 A 1
ATOM   427 C C   . PHE A 1 54 ? 11.496 -6.057 11.916 1.00  97.07 0 A 1
ATOM   428 O O   . PHE A 1 54 ? 10.934 -5.985 10.824 1.00  96.65 0 A 1
ATOM   429 C CB  . PHE A 1 54 ? 13.798 -5.127 12.094 1.00  97.22 0 A 1
ATOM   430 C CG  . PHE A 1 54 ? 14.026 -5.424 10.640 1.00  97.56 0 A 1
ATOM   431 C CD1 . PHE A 1 54 ? 13.857 -4.439  9.681 1.00  96.88 0 A 1
ATOM   432 C CD2 . PHE A 1 54 ? 14.365 -6.708 10.227 1.00  96.95 0 A 1
ATOM   433 C CE1 . PHE A 1 54 ? 14.032 -4.715  8.337 1.00  96.57 0 A 1
ATOM   434 C CE2 . PHE A 1 54 ? 14.541 -6.995  8.881 1.00  96.54 0 A 1
ATOM   435 C CZ  . PHE A 1 54 ? 14.371 -5.996  7.938 1.00  96.90 0 A 1
ATOM   436 N N   . ARG A 1 55 ? 11.427 -7.136 12.692 1.00  95.67 0 A 1
ATOM   437 C CA  . ARG A 1 55 ? 10.645 -8.308 12.300 1.00  94.67 0 A 1
ATOM   438 C C   . ARG A 1 55 ?  9.202 -7.912 11.990 1.00  94.75 0 A 1
ATOM   439 O O   . ARG A 1 55 ?  8.670 -8.225 10.919 1.00  94.11 0 A 1
ATOM   440 C CB  . ARG A 1 55 ? 10.682 -9.357 13.426 1.00  92.82 0 A 1
ATOM   441 C CG  . ARG A 1 55 ?  9.533 -10.348 13.444 1.00  84.38 0 A 1
ATOM   442 C CD  . ARG A 1 55 ?  9.459 -11.179 12.179 1.00  82.07 0 A 1
ATOM   443 N NE  . ARG A 1 55 ? 10.670 -11.938 11.938 1.00  77.46 0 A 1
ATOM   444 C CZ  . ARG A 1 55 ? 10.798 -12.807 10.951 1.00  73.15 0 A 1
ATOM   445 N NH1 . ARG A 1 55 ?  9.790 -13.029 10.110 1.00  65.27 1 A 1
ATOM   446 N NH2 . ARG A 1 55 ? 11.945 -13.460 10.785 1.00  66.16 0 A 1
ATOM   447 N N   . GLU A 1 56 ?  8.572 -7.223 12.928 1.00  95.88 0 A 1
ATOM   448 C CA  . GLU A 1 56 ?  7.185 -6.811 12.752 1.00  95.23 0 A 1
ATOM   449 C C   . GLU A 1 56 ?  7.064 -5.772 11.634 1.00  95.58 0 A 1
ATOM   450 O O   . GLU A 1 56 ?  6.102 -5.774 10.865 1.00  94.96 0 A 1
ATOM   451 C CB  . GLU A 1 56 ?  6.643 -6.252 14.071 1.00  94.01 0 A 1
ATOM   452 C CG  . GLU A 1 56 ?  5.141 -6.155 14.136 1.00  84.53 0 A 1
ATOM   453 C CD  . GLU A 1 56 ?  4.621 -5.995 15.560 1.00  79.76 0 A 1
ATOM   454 O OE1 . GLU A 1 56 ?  5.456 -5.913 16.492 1.00  74.59 0 A 1
ATOM   455 O OE2 . GLU A 1 56 ?  3.387 -5.952 15.738 1.00  73.71 -1 A 1
ATOM   456 N N   . HIS A 1 57 ?  8.042 -4.875 11.542 1.00  96.30 0 A 1
ATOM   457 C CA  . HIS A 1 57 ?  8.055 -3.837 10.511 1.00  96.72 0 A 1
ATOM   458 C C   . HIS A 1 57 ?  8.050 -4.420  9.103 1.00  96.76 0 A 1
ATOM   459 O O   . HIS A 1 57 ?  7.206 -4.066  8.284 1.00  96.07 0 A 1
ATOM   460 C CB  . HIS A 1 57 ?  9.289 -2.946 10.666 1.00  96.69 0 A 1
ATOM   461 C CG  . HIS A 1 57 ?  9.597 -2.135  9.446 1.00  96.86 0 A 1
ATOM   462 C CD2 . HIS A 1 57 ? 10.456 -2.363  8.417 1.00  95.84 0 A 1
ATOM   463 N ND1 . HIS A 1 57 ?  8.937 -0.970  9.133 1.00  95.69 0 A 1
ATOM   464 C CE1 . HIS A 1 57 ?  9.382 -0.508  7.978 1.00  95.64 0 A 1
ATOM   465 N NE2 . HIS A 1 57 ? 10.302 -1.337  7.517 1.00  95.58 0 A 1
ATOM   466 N N   . ILE A 1 58 ?  8.998 -5.295  8.802 1.00  96.89 0 A 1
ATOM   467 C CA  . ILE A 1 58 ?  9.120 -5.817  7.453 1.00  96.83 0 A 1
ATOM   468 C C   . ILE A 1 58 ?  7.915 -6.665  7.032 1.00  96.63 0 A 1
ATOM   469 O O   . ILE A 1 58 ?  7.515 -6.630  5.869 1.00  96.02 0 A 1
ATOM   470 C CB  . ILE A 1 58 ? 10.446 -6.605  7.263 1.00  96.75 0 A 1
ATOM   471 C CG1 . ILE A 1 58 ? 10.745 -6.739  5.770 1.00  95.52 0 A 1
ATOM   472 C CG2 . ILE A 1 58 ? 10.383 -7.964  7.937 1.00  94.79 0 A 1
ATOM   473 C CD1 . ILE A 1 58 ? 12.110 -7.313  5.453 1.00  93.99 0 A 1
ATOM   474 N N   . GLN A 1 59 ?  7.336 -7.391  7.973 1.00  95.93 0 A 1
ATOM   475 C CA  . GLN A 1 59 ?  6.169 -8.213  7.655 1.00  95.33 0 A 1
ATOM   476 C C   . GLN A 1 59 ?  4.920 -7.373  7.408 1.00  95.11 0 A 1
ATOM   477 O O   . GLN A 1 59 ?  4.002 -7.814  6.710 1.00  93.61 0 A 1
ATOM   478 C CB  . GLN A 1 59 ?  5.902 -9.226  8.778 1.00  94.55 0 A 1
ATOM   479 C CG  . GLN A 1 59 ?  7.052 -10.197  9.041 1.00  90.60 0 A 1
ATOM   480 C CD  . GLN A 1 59 ?  7.447 -10.987  7.807 1.00  89.39 0 A 1
ATOM   481 N NE2 . GLN A 1 59 ?  8.740 -11.193  7.632 1.00  80.74 0 A 1
ATOM   482 O OE1 . GLN A 1 59 ?  6.588 -11.416  7.032 1.00  82.06 0 A 1
ATOM   483 N N   . ARG A 1 60 ?  4.870 -6.176  7.987 1.00  94.87 0 A 1
ATOM   484 C CA  . ARG A 1 60 ?  3.715 -5.296  7.837 1.00  94.50 0 A 1
ATOM   485 C C   . ARG A 1 60 ?  3.837 -4.283  6.699 1.00  94.82 0 A 1
ATOM   486 O O   . ARG A 1 60 ?  2.904 -4.106  5.911 1.00  93.91 0 A 1
ATOM   487 C CB  . ARG A 1 60 ?  3.457 -4.544  9.154 1.00  93.04 0 A 1
ATOM   488 C CG  . ARG A 1 60 ?  2.574 -3.313  9.021 1.00  87.00 0 A 1
ATOM   489 C CD  . ARG A 1 60 ?  2.350 -2.645 10.372 1.00  85.30 0 A 1
ATOM   490 N NE  . ARG A 1 60 ?  1.148 -3.153 11.036 1.00  82.36 0 A 1
ATOM   491 C CZ  . ARG A 1 60 ? -0.040 -2.573 10.971 1.00  80.39 0 A 1
ATOM   492 N NH1 . ARG A 1 60 ? -0.209 -1.452 10.280 1.00  72.19 1 A 1
ATOM   493 N NH2 . ARG A 1 60 ? -1.082 -3.114 11.596 1.00  74.63 0 A 1
ATOM   494 N N   . ARG A 1 61 ?  4.974 -3.603  6.632 1.00  95.49 0 A 1
ATOM   495 C CA  . ARG A 1 61 ?  5.161 -2.518  5.667 1.00  95.34 0 A 1
ATOM   496 C C   . ARG A 1 61 ?  5.621 -2.907  4.270 1.00  95.19 0 A 1
ATOM   497 O O   . ARG A 1 61 ?  5.591 -2.066  3.364 1.00  93.96 0 A 1
ATOM   498 C CB  . ARG A 1 61 ?  6.147 -1.494  6.233 1.00  94.81 0 A 1
ATOM   499 C CG  . ARG A 1 61 ?  5.792 -0.958  7.613 1.00  93.43 0 A 1
ATOM   500 C CD  . ARG A 1 61 ?  4.486 -0.180  7.607 1.00  92.53 0 A 1
ATOM   501 N NE  . ARG A 1 61 ?  4.202  0.394  8.921 1.00  92.82 0 A 1
ATOM   502 C CZ  . ARG A 1 61 ?  3.064  0.981  9.263 1.00  93.40 0 A 1
ATOM   503 N NH1 . ARG A 1 61 ?  2.083  1.075  8.380 1.00  88.72 1 A 1
ATOM   504 N NH2 . ARG A 1 61 ?  2.905  1.457 10.478 1.00  89.63 0 A 1
ATOM   505 N N   . HIS A 1 62 ?  6.049 -4.136  4.082 1.00  95.61 0 A 1
ATOM   506 C CA  . HIS A 1 62 ?  6.566 -4.527  2.781 1.00  95.64 0 A 1
ATOM   507 C C   . HIS A 1 62 ?  5.872 -5.725  2.143 1.00  95.15 0 A 1
ATOM   508 O O   . HIS A 1 62 ?  6.507 -6.539  1.467 1.00  92.77 0 A 1
ATOM   509 C CB  . HIS A 1 62 ?  8.074 -4.742  2.886 1.00  95.55 0 A 1
ATOM   510 C CG  . HIS A 1 62 ?  8.820 -3.514  3.323 1.00  96.11 0 A 1
ATOM   511 C CD2 . HIS A 1 62 ?  9.547 -3.259  4.432 1.00  95.02 0 A 1
ATOM   512 N ND1 . HIS A 1 62 ?  8.793 -2.340  2.596 1.00  94.54 0 A 1
ATOM   513 C CE1 . HIS A 1 62 ?  9.481 -1.413  3.233 1.00  94.88 0 A 1
ATOM   514 N NE2 . HIS A 1 62 ?  9.955 -1.940  4.358 1.00  95.02 0 A 1
ATOM   515 N N   . ARG A 1 63 ?  4.555 -5.789  2.333 1.00  94.09 0 A 1
ATOM   516 C CA  . ARG A 1 63 ?  3.738 -6.836  1.730 1.00  93.38 0 A 1
ATOM   517 C C   . ARG A 1 63 ?  3.200 -6.352  0.386 1.00  93.58 0 A 1
ATOM   518 O O   . ARG A 1 63 ?  2.525 -7.091 -0.330 1.00  90.32 0 A 1
ATOM   519 C CB  . ARG A 1 63 ?  2.565 -7.183  2.657 1.00  91.42 0 A 1
ATOM   520 C CG  . ARG A 1 63 ?  2.963 -7.898  3.944 1.00  85.82 0 A 1
ATOM   521 C CD  . ARG A 1 63 ?  3.270 -9.352  3.683 1.00  81.63 0 A 1
ATOM   522 N NE  . ARG A 1 63 ?  2.123 -10.053  3.093 1.00  76.98 0 A 1
ATOM   523 C CZ  . ARG A 1 63 ?  1.224 -10.725  3.784 1.00  70.78 0 A 1
ATOM   524 N NH1 . ARG A 1 63 ?  1.318 -10.827  5.107 1.00  64.29 1 A 1
ATOM   525 N NH2 . ARG A 1 63 ?  0.216 -11.314  3.160 1.00  64.33 0 A 1
ATOM   526 N N   . PHE A 1 64 ?  3.506 -5.096  0.041 1.00  93.75 0 A 1
ATOM   527 C CA  . PHE A 1 64 ?  3.082 -4.512 -1.228 1.00  93.33 0 A 1
ATOM   528 C C   . PHE A 1 64 ?  4.226 -3.675 -1.775 1.00  93.91 0 A 1
ATOM   529 O O   . PHE A 1 64 ?  5.175 -3.355 -1.056 1.00  92.64 0 A 1
ATOM   530 C CB  . PHE A 1 64 ?  1.836 -3.636 -1.044 1.00  92.28 0 A 1
ATOM   531 C CG  . PHE A 1 64 ?  2.087 -2.394 -0.236 1.00  93.14 0 A 1
ATOM   532 C CD1 . PHE A 1 64 ?  2.089 -2.434  1.157 1.00  91.14 0 A 1
ATOM   533 C CD2 . PHE A 1 64 ?  2.334 -1.176 -0.865 1.00  92.28 0 A 1
ATOM   534 C CE1 . PHE A 1 64 ?  2.340 -1.294  1.905 1.00  90.17 0 A 1
ATOM   535 C CE2 . PHE A 1 64 ?  2.586 -0.027 -0.122 1.00  90.31 0 A 1
ATOM   536 C CZ  . PHE A 1 64 ?  2.590 -0.085  1.264 1.00  91.26 0 A 1
ATOM   537 N N   . SER A 1 65 ?  4.139 -3.325 -3.059 1.00  90.37 0 A 1
ATOM   538 C CA  . SER A 1 65 ?  5.181 -2.527 -3.692 1.00  90.29 0 A 1
ATOM   539 C C   . SER A 1 65 ?  4.810 -1.049 -3.727 1.00  90.45 0 A 1
ATOM   540 O O   . SER A 1 65 ?  3.756 -0.678 -4.236 1.00  88.05 0 A 1
ATOM   541 C CB  . SER A 1 65 ?  5.425 -3.006 -5.124 1.00  88.20 0 A 1
ATOM   542 O OG  . SER A 1 65 ?  6.348 -2.168 -5.786 1.00  81.07 0 A 1
ATOM   543 N N   . TYR A 1 66 ?  5.689 -0.207 -3.184 1.00  90.49 0 A 1
ATOM   544 C CA  . TYR A 1 66 ?  5.446  1.227 -3.202 1.00  89.52 0 A 1
ATOM   545 C C   . TYR A 1 66 ?  5.434  1.757 -4.639 1.00  88.93 0 A 1
ATOM   546 O O   . TYR A 1 66 ?  4.777  2.759 -4.925 1.00  84.95 0 A 1
ATOM   547 C CB  . TYR A 1 66 ?  6.526  1.972 -2.405 1.00  88.40 0 A 1
ATOM   548 C CG  . TYR A 1 66 ?  6.310  1.963 -0.909 1.00  88.87 0 A 1
ATOM   549 C CD1 . TYR A 1 66 ?  6.612  0.839 -0.146 1.00  85.94 0 A 1
ATOM   550 C CD2 . TYR A 1 66 ?  5.796  3.079 -0.259 1.00  86.50 0 A 1
ATOM   551 C CE1 . TYR A 1 66 ?  6.406  0.829  1.226 1.00  84.01 0 A 1
ATOM   552 C CE2 . TYR A 1 66 ?  5.585  3.081  1.115 1.00  83.65 0 A 1
ATOM   553 C CZ  . TYR A 1 66 ?  5.895  1.954  1.856 1.00  85.81 0 A 1
ATOM   554 O OH  . TYR A 1 66 ?  5.689  1.951  3.210 1.00  82.97 0 A 1
ATOM   555 N N   . ASP A 1 67 ?  6.155  1.101 -5.536 1.00  89.02 0 A 1
ATOM   556 C CA  . ASP A 1 67 ?  6.217  1.516 -6.934 1.00  87.39 0 A 1
ATOM   557 C C   . ASP A 1 67 ?  4.830  1.606 -7.563 1.00  88.12 0 A 1
ATOM   558 O O   . ASP A 1 67 ?  4.587  2.436 -8.435 1.00  86.33 0 A 1
ATOM   559 C CB  . ASP A 1 67 ?  7.050  0.530 -7.764 1.00  85.59 0 A 1
ATOM   560 C CG  . ASP A 1 67 ?  8.506  0.508 -7.362 1.00  81.86 0 A 1
ATOM   561 O OD1 . ASP A 1 67 ?  8.944  1.367 -6.567 1.00  77.93 0 A 1
ATOM   562 O OD2 . ASP A 1 67 ?  9.237 -0.381 -7.850 1.00  77.94 -1 A 1
ATOM   563 N N   . THR A 1 68 ?  3.922  0.750 -7.117 1.00  88.89 0 A 1
ATOM   564 C CA  . THR A 1 68 ?  2.571  0.699 -7.662 1.00  88.65 0 A 1
ATOM   565 C C   . THR A 1 68 ?  1.695  1.881 -7.253 1.00  89.41 0 A 1
ATOM   566 O O   . THR A 1 68 ?  0.738  2.221 -7.942 1.00  87.49 0 A 1
ATOM   567 C CB  . THR A 1 68 ?  1.874 -0.605 -7.221 1.00  87.78 0 A 1
ATOM   568 C CG2 . THR A 1 68 ?  0.498 -0.743 -7.861 1.00  83.63 0 A 1
ATOM   569 O OG1 . THR A 1 68 ?  2.675 -1.723 -7.602 1.00  84.24 0 A 1
ATOM   570 N N   . PHE A 1 69 ?  2.039  2.521 -6.128 1.00  91.12 0 A 1
ATOM   571 C CA  . PHE A 1 69 ?  1.192  3.579 -5.589 1.00  90.07 0 A 1
ATOM   572 C C   . PHE A 1 69 ?  1.814  4.959 -5.444 1.00  89.97 0 A 1
ATOM   573 O O   . PHE A 1 69 ?  1.117  5.922 -5.120 1.00  86.41 0 A 1
ATOM   574 C CB  . PHE A 1 69 ?  0.653  3.144 -4.225 1.00  89.29 0 A 1
ATOM   575 C CG  . PHE A 1 69 ? -0.024  1.808 -4.249 1.00  90.77 0 A 1
ATOM   576 C CD1 . PHE A 1 69 ?  0.687  0.641 -3.989 1.00  89.27 0 A 1
ATOM   577 C CD2 . PHE A 1 69 ? -1.374  1.710 -4.554 1.00  90.62 0 A 1
ATOM   578 C CE1 . PHE A 1 69 ?  0.069 -0.601 -4.046 1.00  88.54 0 A 1
ATOM   579 C CE2 . PHE A 1 69 ? -2.005  0.474 -4.612 1.00  88.73 0 A 1
ATOM   580 C CZ  . PHE A 1 69 ? -1.275 -0.678 -4.355 1.00  88.89 0 A 1
ATOM   581 N N   . VAL A 1 70 ?  3.107  5.071 -5.665 1.00  90.49 0 A 1
ATOM   582 C CA  . VAL A 1 70 ?  3.801  6.332 -5.445 1.00  89.49 0 A 1
ATOM   583 C C   . VAL A 1 70 ?  4.466  6.930 -6.678 1.00  89.22 0 A 1
ATOM   584 O O   . VAL A 1 70 ?  5.059  6.221 -7.483 1.00  87.69 0 A 1
ATOM   585 C CB  . VAL A 1 70 ?  4.877  6.154 -4.350 1.00  87.51 0 A 1
ATOM   586 C CG1 . VAL A 1 70 ?  5.648  7.447 -4.131 1.00  80.71 0 A 1
ATOM   587 C CG2 . VAL A 1 70 ?  4.234  5.693 -3.055 1.00  83.64 0 A 1
ATOM   588 N N   . ASP A 1 71 ?  4.361  8.257 -6.801 1.00  86.11 0 A 1
ATOM   589 C CA  . ASP A 1 71 ?  5.056  8.990 -7.845 1.00  85.22 0 A 1
ATOM   590 C C   . ASP A 1 71 ?  6.255  9.583 -7.103 1.00  85.05 0 A 1
ATOM   591 O O   . ASP A 1 71 ?  6.106 10.548 -6.345 1.00  82.81 0 A 1
ATOM   592 C CB  . ASP A 1 71 ?  4.183 10.111 -8.413 1.00  83.04 0 A 1
ATOM   593 C CG  . ASP A 1 71 ?  4.890 10.896 -9.514 1.00  81.98 0 A 1
ATOM   594 O OD1 . ASP A 1 71 ?  6.128 10.823 -9.610 1.00  78.93 0 A 1
ATOM   595 O OD2 . ASP A 1 71 ?  4.194 11.592 -10.284 1.00  78.29 -1 A 1
ATOM   596 N N   . TYR A 1 72 ?  7.424  8.998 -7.308 1.00  85.03 0 A 1
ATOM   597 C CA  . TYR A 1 72 ?  8.630  9.435 -6.613 1.00  83.86 0 A 1
ATOM   598 C C   . TYR A 1 72 ?  9.125 10.833 -6.965 1.00  83.52 0 A 1
ATOM   599 O O   . TYR A 1 72 ?  9.977 11.384 -6.262 1.00  80.14 0 A 1
ATOM   600 C CB  . TYR A 1 72 ?  9.760  8.434 -6.858 1.00  82.47 0 A 1
ATOM   601 C CG  . TYR A 1 72 ?  9.461  7.036 -6.367 1.00  83.22 0 A 1
ATOM   602 C CD1 . TYR A 1 72 ?  9.271  5.988 -7.258 1.00  80.44 0 A 1
ATOM   603 C CD2 . TYR A 1 72 ?  9.352  6.772 -5.008 1.00  82.05 0 A 1
ATOM   604 C CE1 . TYR A 1 72 ?  8.987  4.706 -6.810 1.00  80.01 0 A 1
ATOM   605 C CE2 . TYR A 1 72 ?  9.074  5.492 -4.544 1.00  79.42 0 A 1
ATOM   606 C CZ  . TYR A 1 72 ?  8.891  4.461 -5.451 1.00  80.76 0 A 1
ATOM   607 O OH  . TYR A 1 72 ?  8.618  3.196 -4.997 1.00  76.54 0 A 1
ATOM   608 N N   . ASP A 1 73 ?  8.615 11.411 -8.052 1.00  82.19 0 A 1
ATOM   609 C CA  . ASP A 1 73 ?  9.054 12.732 -8.472 1.00  81.25 0 A 1
ATOM   610 C C   . ASP A 1 73 ?  8.344 13.893 -7.781 1.00  81.70 0 A 1
ATOM   611 O O   . ASP A 1 73 ?  8.750 15.047 -7.938 1.00  79.58 0 A 1
ATOM   612 C CB  . ASP A 1 73 ?  8.903 12.883 -9.986 1.00  79.46 0 A 1
ATOM   613 C CG  . ASP A 1 73 ?  9.800 11.940 -10.756 1.00  75.65 0 A 1
ATOM   614 O OD1 . ASP A 1 73 ? 10.926 11.662 -10.291 1.00  71.30 0 A 1
ATOM   615 O OD2 . ASP A 1 73 ?  9.387 11.480 -11.839 1.00  70.96 -1 A 1
ATOM   616 N N   . VAL A 1 74 ?  7.294 13.603 -7.023 1.00  82.92 0 A 1
ATOM   617 C CA  . VAL A 1 74 ?  6.569 14.658 -6.319 1.00  82.15 0 A 1
ATOM   618 C C   . VAL A 1 74 ?  6.438 14.330 -4.835 1.00  83.85 0 A 1
ATOM   619 O O   . VAL A 1 74 ?  6.378 13.169 -4.449 1.00  81.11 0 A 1
ATOM   620 C CB  . VAL A 1 74 ?  5.159 14.871 -6.918 1.00  77.93 0 A 1
ATOM   621 C CG1 . VAL A 1 74 ?  5.274 15.305 -8.372 1.00  70.37 0 A 1
ATOM   622 C CG2 . VAL A 1 74 ?  4.343 13.595 -6.817 1.00  73.70 0 A 1
ATOM   623 N N   . ASP A 1 75 ?  6.395 15.374 -3.999 1.00  83.50 0 A 1
ATOM   624 C CA  . ASP A 1 75 ?  6.262 15.159 -2.564 1.00  83.72 0 A 1
ATOM   625 C C   . ASP A 1 75 ?  4.824 14.805 -2.200 1.00  85.96 0 A 1
ATOM   626 O O   . ASP A 1 75 ?  3.913 14.943 -3.013 1.00  84.90 0 A 1
ATOM   627 C CB  . ASP A 1 75 ?  6.718 16.404 -1.794 1.00  79.92 0 A 1
ATOM   628 C CG  . ASP A 1 75 ?  5.963 17.641 -2.207 1.00  75.98 0 A 1
ATOM   629 O OD1 . ASP A 1 75 ?  6.584 18.515 -2.861 1.00  71.82 0 A 1
ATOM   630 O OD2 . ASP A 1 75 ?  4.776 17.781 -1.866 1.00  70.60 -1 A 1
ATOM   631 N N   . GLU A 1 76 ?  4.628 14.339 -0.968 1.00  85.78 0 A 1
ATOM   632 C CA  . GLU A 1 76 ?  3.309 13.923 -0.508 1.00  86.64 0 A 1
ATOM   633 C C   . GLU A 1 76 ?  2.243 15.004 -0.615 1.00  88.85 0 A 1
ATOM   634 O O   . GLU A 1 76 ?  1.108 14.726 -0.994 1.00  88.25 0 A 1
ATOM   635 C CB  . GLU A 1 76 ?  3.380 13.424  0.937 1.00  83.02 0 A 1
ATOM   636 C CG  . GLU A 1 76 ?  3.323 11.925  1.069 1.00  78.01 0 A 1
ATOM   637 C CD  . GLU A 1 76 ?  3.225 11.466  2.507 1.00  77.62 0 A 1
ATOM   638 O OE1 . GLU A 1 76 ?  4.144 11.770  3.289 1.00  72.83 0 A 1
ATOM   639 O OE2 . GLU A 1 76 ?  2.222 10.805  2.863 1.00  72.92 -1 A 1
ATOM   640 N N   . GLU A 1 77 ?  2.603 16.235 -0.270 1.00  87.03 0 A 1
ATOM   641 C CA  . GLU A 1 77 ?  1.640 17.330 -0.323 1.00  88.26 0 A 1
ATOM   642 C C   . GLU A 1 77 ?  1.143 17.548 -1.752 1.00  90.23 0 A 1
ATOM   643 O O   . GLU A 1 77 ? -0.056 17.747 -1.982 1.00  89.45 0 A 1
ATOM   644 C CB  . GLU A 1 77 ?  2.259 18.615  0.223 1.00  86.29 0 A 1
ATOM   645 C CG  . GLU A 1 77 ?  1.274 19.770  0.300 1.00  76.45 0 A 1
ATOM   646 C CD  . GLU A 1 77 ?  1.877 21.016  0.925 1.00  69.90 0 A 1
ATOM   647 O OE1 . GLU A 1 77 ?  3.072 20.998  1.279 1.00  63.83 0 A 1
ATOM   648 O OE2 . GLU A 1 77 ?  1.148 22.021  1.066 1.00  63.66 -1 A 1
ATOM   649 N N   . ASP A 1 78 ?  2.052 17.514 -2.720 1.00  90.02 0 A 1
ATOM   650 C CA  . ASP A 1 78 ?  1.673 17.701 -4.109 1.00  91.08 0 A 1
ATOM   651 C C   . ASP A 1 78 ?  0.839 16.531 -4.622 1.00  92.13 0 A 1
ATOM   652 O O   . ASP A 1 78 ? -0.077 16.720 -5.426 1.00  91.52 0 A 1
ATOM   653 C CB  . ASP A 1 78 ?  2.910 17.886 -4.995 1.00  89.74 0 A 1
ATOM   654 C CG  . ASP A 1 78 ?  3.542 19.261 -4.822 1.00  85.23 0 A 1
ATOM   655 O OD1 . ASP A 1 78 ?  2.856 20.183 -4.339 1.00  81.55 0 A 1
ATOM   656 O OD2 . ASP A 1 78 ?  4.718 19.416 -5.184 1.00  80.27 -1 A 1
ATOM   657 N N   . MET A 1 79 ?  1.140 15.312 -4.164 1.00  92.48 0 A 1
ATOM   658 C CA  . MET A 1 79 ?  0.360 14.147 -4.579 1.00  92.40 0 A 1
ATOM   659 C C   . MET A 1 79 ? -1.072 14.312 -4.076 1.00  93.58 0 A 1
ATOM   660 O O   . MET A 1 79 ? -2.023 14.051 -4.809 1.00  93.13 0 A 1
ATOM   661 C CB  . MET A 1 79 ?  0.961 12.851 -4.029 1.00  90.34 0 A 1
ATOM   662 C CG  . MET A 1 79 ?  2.260 12.435 -4.684 1.00  83.94 0 A 1
ATOM   663 S SD  . MET A 1 79 ?  2.685 10.708 -4.362 1.00  80.62 0 A 1
ATOM   664 C CE  . MET A 1 79 ?  3.084 10.779 -2.625 1.00  71.47 0 A 1
ATOM   665 N N   . MET A 1 80 ? -1.223 14.754 -2.830 1.00  92.25 0 A 1
ATOM   666 C CA  . MET A 1 80 ? -2.547 14.963 -2.261 1.00  93.02 0 A 1
ATOM   667 C C   . MET A 1 80 ? -3.324 16.022 -3.039 1.00  93.82 0 A 1
ATOM   668 O O   . MET A 1 80 ? -4.502 15.834 -3.342 1.00  93.41 0 A 1
ATOM   669 C CB  . MET A 1 80 ? -2.444 15.382 -0.796 1.00  91.75 0 A 1
ATOM   670 C CG  . MET A 1 80 ? -2.338 14.224  0.191 1.00  84.71 0 A 1
ATOM   671 S SD  . MET A 1 80 ? -3.779 13.127  0.125 1.00  83.89 0 A 1
ATOM   672 C CE  . MET A 1 80 ? -5.117 14.268  0.466 1.00  76.06 0 A 1
ATOM   673 N N   . ASN A 1 81 ? -2.673 17.130 -3.359 1.00  92.60 0 A 1
ATOM   674 C CA  . ASN A 1 81 ? -3.339 18.190 -4.098 1.00  92.87 0 A 1
ATOM   675 C C   . ASN A 1 81 ? -3.804 17.723 -5.473 1.00  93.35 0 A 1
ATOM   676 O O   . ASN A 1 81 ? -4.901 18.067 -5.918 1.00  92.87 0 A 1
ATOM   677 C CB  . ASN A 1 81 ? -2.417 19.405 -4.244 1.00  92.09 0 A 1
ATOM   678 C CG  . ASN A 1 81 ? -2.225 20.148 -2.940 1.00  87.39 0 A 1
ATOM   679 N ND2 . ASN A 1 81 ? -1.065 20.758 -2.769 1.00  78.47 0 A 1
ATOM   680 O OD1 . ASN A 1 81 ? -3.123 20.186 -2.098 1.00  80.89 0 A 1
ATOM   681 N N   . GLN A 1 82 ? -2.970 16.935 -6.147 1.00  92.45 0 A 1
ATOM   682 C CA  . GLN A 1 82 ? -3.322 16.421 -7.460 1.00  91.94 0 A 1
ATOM   683 C C   . GLN A 1 82 ? -4.551 15.522 -7.366 1.00  92.85 0 A 1
ATOM   684 O O   . GLN A 1 82 ? -5.482 15.638 -8.164 1.00  92.09 0 A 1
ATOM   685 C CB  . GLN A 1 82 ? -2.166 15.596 -8.046 1.00  90.21 0 A 1
ATOM   686 C CG  . GLN A 1 82 ? -1.002 16.419 -8.556 1.00  82.31 0 A 1
ATOM   687 C CD  . GLN A 1 82 ?  0.102 15.546 -9.115 1.00  79.92 0 A 1
ATOM   688 N NE2 . GLN A 1 82 ?  1.343 15.992 -8.972 1.00  71.54 0 A 1
ATOM   689 O OE1 . GLN A 1 82 ? -0.159 14.480 -9.682 1.00  75.03 0 A 1
ATOM   690 N N   . VAL A 1 83 ? -4.556 14.625 -6.401 1.00  93.96 0 A 1
ATOM   691 C CA  . VAL A 1 83 ? -5.667 13.698 -6.226 1.00  94.31 0 A 1
ATOM   692 C C   . VAL A 1 83 ? -6.950 14.405 -5.796 1.00  95.07 0 A 1
ATOM   693 O O   . VAL A 1 83 ? -8.042 14.049 -6.253 1.00  94.71 0 A 1
ATOM   694 C CB  . VAL A 1 83 ? -5.314 12.587 -5.225 1.00  93.57 0 A 1
ATOM   695 C CG1 . VAL A 1 83 ? -6.518 11.702 -4.960 1.00  90.39 0 A 1
ATOM   696 C CG2 . VAL A 1 83 ? -4.174 11.757 -5.788 1.00  91.66 0 A 1
ATOM   697 N N   . LEU A 1 84 ? -6.825 15.405 -4.930 1.00  94.91 0 A 1
ATOM   698 C CA  . LEU A 1 84 ? -8.003 16.144 -4.493 1.00  94.62 0 A 1
ATOM   699 C C   . LEU A 1 84 ? -8.693 16.784 -5.697 1.00  94.57 0 A 1
ATOM   700 O O   . LEU A 1 84 ? -9.916 16.747 -5.815 1.00  94.06 0 A 1
ATOM   701 C CB  . LEU A 1 84 ? -7.613 17.222 -3.475 1.00  94.81 0 A 1
ATOM   702 C CG  . LEU A 1 84 ? -7.343 16.707 -2.053 1.00  91.71 0 A 1
ATOM   703 C CD1 . LEU A 1 84 ? -6.670 17.782 -1.222 1.00  88.56 0 A 1
ATOM   704 C CD2 . LEU A 1 84 ? -8.657 16.280 -1.407 1.00  89.51 0 A 1
ATOM   705 N N   . GLN A 1 85 ? -7.909 17.353 -6.607 1.00  94.31 0 A 1
ATOM   706 C CA  . GLN A 1 85 ? -8.473 17.972 -7.801 1.00  93.83 0 A 1
ATOM   707 C C   . GLN A 1 85 ? -9.071 16.937 -8.742 1.00  93.49 0 A 1
ATOM   708 O O   . GLN A 1 85 ? -10.175 17.123 -9.267 1.00  91.90 0 A 1
ATOM   709 C CB  . GLN A 1 85 ? -7.423 18.793 -8.542 1.00  92.74 0 A 1
ATOM   710 C CG  . GLN A 1 85 ? -7.046 20.098 -7.860 1.00  83.20 0 A 1
ATOM   711 C CD  . GLN A 1 85 ? -6.435 21.091 -8.824 1.00  77.58 0 A 1
ATOM   712 N NE2 . GLN A 1 85 ? -6.827 22.354 -8.703 1.00  67.38 0 A 1
ATOM   713 O OE1 . GLN A 1 85 ? -5.623 20.734 -9.680 1.00  70.76 0 A 1
ATOM   714 N N   . ARG A 1 86 ? -8.362 15.835 -8.968 1.00  93.16 0 A 1
ATOM   715 C CA  . ARG A 1 86 ? -8.864 14.792 -9.864 1.00  92.02 0 A 1
ATOM   716 C C   . ARG A 1 86 ? -10.132 14.144 -9.330 1.00  92.67 0 A 1
ATOM   717 O O   . ARG A 1 86 ? -10.995 13.731 -10.099 1.00  90.74 0 A 1
ATOM   718 C CB  . ARG A 1 86 ? -7.804 13.720 -10.103 1.00  89.99 0 A 1
ATOM   719 C CG  . ARG A 1 86 ? -6.588 14.205 -10.889 1.00  81.53 0 A 1
ATOM   720 C CD  . ARG A 1 86 ? -5.986 13.099 -11.709 1.00  79.70 0 A 1
ATOM   721 N NE  . ARG A 1 86 ? -5.658 11.924 -10.913 1.00  72.59 0 A 1
ATOM   722 C CZ  . ARG A 1 86 ? -4.453 11.370 -10.841 1.00  68.65 0 A 1
ATOM   723 N NH1 . ARG A 1 86 ? -3.436 11.889 -11.511 1.00  63.69 1 A 1
ATOM   724 N NH2 . ARG A 1 86 ? -4.262 10.302 -10.088 1.00  60.27 0 A 1
ATOM   725 N N   . SER A 1 87 ? -10.266 14.060 -8.010 1.00  94.77 0 A 1
ATOM   726 C CA  . SER A 1 87 ? -11.440 13.435 -7.416 1.00  94.14 0 A 1
ATOM   727 C C   . SER A 1 87 ? -12.706 14.232 -7.720 1.00  93.74 0 A 1
ATOM   728 O O   . SER A 1 87 ? -13.805 13.680 -7.732 1.00  91.52 0 A 1
ATOM   729 C CB  . SER A 1 87 ? -11.270 13.279 -5.899 1.00  93.83 0 A 1
ATOM   730 O OG  . SER A 1 87 ? -11.330 14.534 -5.246 1.00  92.61 0 A 1
ATOM   731 N N   . ILE A 1 88 ? -12.556 15.518 -7.960 1.00  94.22 0 A 1
ATOM   732 C CA  . ILE A 1 88 ? -13.697 16.360 -8.302 1.00  93.17 0 A 1
ATOM   733 C C   . ILE A 1 88 ? -14.126 16.035 -9.729 1.00  91.99 0 A 1
ATOM   734 O O   . ILE A 1 88 ? -15.314 15.922 -10.030 1.00  87.65 0 A 1
ATOM   735 C CB  . ILE A 1 88 ? -13.334 17.859 -8.218 1.00  92.11 0 A 1
ATOM   736 C CG1 . ILE A 1 88 ? -13.006 18.241 -6.774 1.00  88.89 0 A 1
ATOM   737 C CG2 . ILE A 1 88 ? -14.481 18.716 -8.748 1.00  88.28 0 A 1
ATOM   738 C CD1 . ILE A 1 88 ? -14.178 18.110 -5.837 1.00  82.05 0 A 1
ATOM   739 N N   . ILE A 1 89 ? -13.148 15.869 -10.607 1.00  90.98 0 A 1
ATOM   740 C CA  . ILE A 1 89 ? -13.409 15.542 -12.006 1.00  88.90 0 A 1
ATOM   741 C C   . ILE A 1 89 ? -13.990 14.141 -12.166 1.00  86.52 0 A 1
ATOM   742 O O   . ILE A 1 89 ? -14.919 13.932 -12.943 1.00  80.62 0 A 1
ATOM   743 C CB  . ILE A 1 89 ? -12.107 15.629 -12.842 1.00  86.47 0 A 1
ATOM   744 C CG1 . ILE A 1 89 ? -11.465 17.009 -12.682 1.00  79.58 0 A 1
ATOM   745 C CG2 . ILE A 1 89 ? -12.390 15.330 -14.302 1.00  77.55 0 A 1
ATOM   746 C CD1 . ILE A 1 89 ? -12.334 18.149 -13.160 1.00  72.90 0 A 1
ATOM   747 N N   . ASP A 1 90 ? -13.438 13.167 -11.435 1.00  88.24 0 A 1
ATOM   748 C CA  . ASP A 1 90 ? -13.856 11.771 -11.530 1.00  84.39 0 A 1
ATOM   749 C C   . ASP A 1 90 ? -15.084 11.403 -10.709 1.00  81.08 0 A 1
ATOM   750 O O   . ASP A 1 90 ? -15.588 10.278 -10.808 1.00  73.70 0 A 1
ATOM   751 C CB  . ASP A 1 90 ? -12.706 10.850 -11.108 1.00  79.86 0 A 1
ATOM   752 C CG  . ASP A 1 90 ? -11.508 10.961 -12.024 1.00  76.71 0 A 1
ATOM   753 O OD1 . ASP A 1 90 ? -11.646 11.507 -13.132 1.00  72.44 0 A 1
ATOM   754 O OD2 . ASP A 1 90 ? -10.427 10.487 -11.635 1.00  71.21 -1 A 1
ATOM   755 N N   . GLN A 1 91 ? -15.556 12.308 -9.924 1.00  80.77 0 A 1
ATOM   756 C CA  . GLN A 1 91 ? -16.711 12.101 -9.048 1.00  77.87 0 A 1
ATOM   757 C C   . GLN A 1 91 ? -17.957 11.627 -9.789 1.00  71.29 0 A 1
ATOM   758 O O   . GLN A 1 91 ? -18.652 10.733 -9.278 1.00  64.88 0 A 1
ATOM   759 C CB  . GLN A 1 91 ? -16.958 13.369 -8.265 1.00  73.45 0 A 1
ATOM   760 C CG  . GLN A 1 91 ? -18.378 13.773 -8.008 1.00  71.20 0 A 1
ATOM   761 C CD  . GLN A 1 91 ? -18.521 14.978 -7.115 1.00  69.23 0 A 1
ATOM   762 N NE2 . GLN A 1 91 ? -17.707 15.978 -7.411 1.00  62.99 0 A 1
ATOM   763 O OE1 . GLN A 1 91 ? -19.357 15.048 -6.230 1.00  65.02 0 A 1
ATOM   764 O OXT . GLN A 1 91 ? -18.254 12.153 -10.871 1.00  69.91 -1 A 1
ATOM   765 N N   . MET B 2 1 ? -22.680 -3.734 -3.985 1.00  96.05 0 B 1
ATOM   766 C CA  . MET B 2 1 ? -22.413 -2.872 -5.150 1.00  97.43 0 B 1
ATOM   767 C C   . MET B 2 1 ? -20.910 -2.726 -5.354 1.00  97.99 0 B 1
ATOM   768 O O   . MET B 2 1 ? -20.131 -2.917 -4.418 1.00  97.18 0 B 1
ATOM   769 C CB  . MET B 2 1 ? -23.024 -1.479 -4.950 1.00  94.71 0 B 1
ATOM   770 C CG  . MET B 2 1 ? -22.387 -0.666 -3.831 1.00  93.03 0 B 1
ATOM   771 S SD  . MET B 2 1 ? -23.162  0.962 -3.640 1.00  93.87 0 B 1
ATOM   772 C CE  . MET B 2 1 ? -22.057  1.730 -2.465 1.00  89.23 0 B 1
ATOM   773 N N   . GLN B 2 2 ? -20.517 -2.416 -6.564 1.00  97.86 0 B 1
ATOM   774 C CA  . GLN B 2 2 ? -19.110 -2.223 -6.878 1.00  97.78 0 B 1
ATOM   775 C C   . GLN B 2 2 ? -18.721 -0.756 -6.819 1.00  97.79 0 B 1
ATOM   776 O O   . GLN B 2 2 ? -19.508  0.126 -7.182 1.00  96.80 0 B 1
ATOM   777 C CB  . GLN B 2 2 ? -18.783 -2.717 -8.283 1.00  96.45 0 B 1
ATOM   778 C CG  . GLN B 2 2 ? -18.681 -4.215 -8.459 1.00  87.42 0 B 1
ATOM   779 C CD  . GLN B 2 2 ? -18.098 -4.572 -9.812 1.00  88.03 0 B 1
ATOM   780 N NE2 . GLN B 2 2 ? -17.436 -5.711 -9.885 1.00  75.04 0 B 1
ATOM   781 O OE1 . GLN B 2 2 ? -18.234 -3.830 -10.785 1.00  78.88 0 B 1
ATOM   782 N N   . ILE B 2 3 ? -17.511 -0.496 -6.350 1.00  98.06 0 B 1
ATOM   783 C CA  . ILE B 2 3 ? -16.937  0.843 -6.393 1.00  97.98 0 B 1
ATOM   784 C C   . ILE B 2 3 ? -15.503  0.650 -6.877 1.00  98.07 0 B 1
ATOM   785 O O   . ILE B 2 3 ? -14.975 -0.470 -6.851 1.00  97.85 0 B 1
ATOM   786 C CB  . ILE B 2 3 ? -16.916  1.578 -5.023 1.00  97.72 0 B 1
ATOM   787 C CG1 . ILE B 2 3 ? -16.100  0.793 -3.999 1.00  95.86 0 B 1
ATOM   788 C CG2 . ILE B 2 3 ? -18.337  1.833 -4.551 1.00  93.62 0 B 1
ATOM   789 C CD1 . ILE B 2 3 ? -15.837  1.567 -2.721 1.00  94.84 0 B 1
ATOM   790 N N   . PHE B 2 4 ? -14.890  1.729 -7.328 1.00  97.72 0 B 1
ATOM   791 C CA  . PHE B 2 4 ? -13.523  1.655 -7.825 1.00  97.59 0 B 1
ATOM   792 C C   . PHE B 2 4 ? -12.604  2.540 -7.001 1.00  97.60 0 B 1
ATOM   793 O O   . PHE B 2 4 ? -13.017  3.587 -6.500 1.00  97.22 0 B 1
ATOM   794 C CB  . PHE B 2 4 ? -13.478  2.085 -9.290 1.00  97.29 0 B 1
ATOM   795 C CG  . PHE B 2 4 ? -14.438  1.334 -10.165 1.00  97.11 0 B 1
ATOM   796 C CD1 . PHE B 2 4 ? -15.595  1.956 -10.644 1.00  95.27 0 B 1
ATOM   797 C CD2 . PHE B 2 4 ? -14.211  0.005 -10.489 1.00  95.30 0 B 1
ATOM   798 C CE1 . PHE B 2 4 ? -16.498  1.262 -11.433 1.00  94.21 0 B 1
ATOM   799 C CE2 . PHE B 2 4 ? -15.112 -0.698 -11.274 1.00  94.13 0 B 1
ATOM   800 C CZ  . PHE B 2 4 ? -16.258 -0.072 -11.747 1.00  94.88 0 B 1
ATOM   801 N N   . VAL B 2 5 ? -11.362  2.110 -6.860 1.00  97.58 0 B 1
ATOM   802 C CA  . VAL B 2 5 ? -10.363  2.878 -6.134 1.00  97.56 0 B 1
ATOM   803 C C   . VAL B 2 5 ? -9.166  3.050 -7.065 1.00  97.21 0 B 1
ATOM   804 O O   . VAL B 2 5 ? -8.511  2.073 -7.426 1.00  96.68 0 B 1
ATOM   805 C CB  . VAL B 2 5 ? -9.918  2.156 -4.844 1.00  97.37 0 B 1
ATOM   806 C CG1 . VAL B 2 5 ? -8.876  2.993 -4.108 1.00  96.29 0 B 1
ATOM   807 C CG2 . VAL B 2 5 ? -11.120  1.906 -3.942 1.00  96.69 0 B 1
ATOM   808 N N   . LYS B 2 6 ? -8.892  4.284 -7.458 1.00  96.16 0 B 1
ATOM   809 C CA  . LYS B 2 6 ? -7.787  4.577 -8.363 1.00  95.64 0 B 1
ATOM   810 C C   . LYS B 2 6 ? -6.562  5.109 -7.638 1.00  95.43 0 B 1
ATOM   811 O O   . LYS B 2 6 ? -6.674  5.815 -6.637 1.00  94.87 0 B 1
ATOM   812 C CB  . LYS B 2 6 ? -8.213  5.590 -9.425 1.00  94.52 0 B 1
ATOM   813 C CG  . LYS B 2 6 ? -9.224  5.068 -10.426 1.00  83.85 0 B 1
ATOM   814 C CD  . LYS B 2 6 ? -9.494  6.097 -11.519 1.00  82.28 0 B 1
ATOM   815 C CE  . LYS B 2 6 ? -10.444  5.562 -12.575 1.00  73.69 0 B 1
ATOM   816 N NZ  . LYS B 2 6 ? -10.688  6.562 -13.656 1.00  66.48 1 B 1
ATOM   817 N N   . THR B 2 7 ? -5.389  4.754 -8.172 1.00  93.98 0 B 1
ATOM   818 C CA  . THR B 2 7 ? -4.139  5.243 -7.610 1.00  92.65 0 B 1
ATOM   819 C C   . THR B 2 7 ? -3.528  6.267 -8.560 1.00  91.86 0 B 1
ATOM   820 O O   . THR B 2 7 ? -3.953  6.383 -9.715 1.00  90.09 0 B 1
ATOM   821 C CB  . THR B 2 7 ? -3.116  4.108 -7.414 1.00  91.26 0 B 1
ATOM   822 C CG2 . THR B 2 7 ? -3.758  2.931 -6.700 1.00  84.84 0 B 1
ATOM   823 O OG1 . THR B 2 7 ? -2.633  3.677 -8.691 1.00  85.52 0 B 1
ATOM   824 N N   . LEU B 2 8 ? -2.524  6.993 -8.078 1.00  89.94 0 B 1
ATOM   825 C CA  . LEU B 2 8 ? -1.848  7.996 -8.900 1.00  87.30 0 B 1
ATOM   826 C C   . LEU B 2 8 ? -1.169  7.379 -10.117 1.00  87.69 0 B 1
ATOM   827 O O   . LEU B 2 8 ? -1.019  8.033 -11.146 1.00  83.16 0 B 1
ATOM   828 C CB  . LEU B 2 8 ? -0.793  8.729 -8.068 1.00  83.54 0 B 1
ATOM   829 C CG  . LEU B 2 8 ? -1.262  9.921 -7.244 1.00  77.48 0 B 1
ATOM   830 C CD1 . LEU B 2 8 ? -0.200 10.290 -6.223 1.00  72.70 0 B 1
ATOM   831 C CD2 . LEU B 2 8 ? -1.546 11.091 -8.164 1.00  72.55 0 B 1
ATOM   832 N N   . THR B 2 9 ? -0.753  6.129 -9.997 1.00  88.72 0 B 1
ATOM   833 C CA  . THR B 2 9 ? -0.052  5.448 -11.080 1.00  88.16 0 B 1
ATOM   834 C C   . THR B 2 9 ? -0.990  4.827 -12.115 1.00  88.31 0 B 1
ATOM   835 O O   . THR B 2 9 ? -0.527  4.205 -13.070 1.00  85.33 0 B 1
ATOM   836 C CB  . THR B 2 9 ?  0.880  4.364 -10.523 1.00  86.65 0 B 1
ATOM   837 C CG2 . THR B 2 9 ?  1.968  4.993 -9.677 1.00  82.26 0 B 1
ATOM   838 O OG1 . THR B 2 9 ?  0.122  3.458 -9.714 1.00  83.77 0 B 1
ATOM   839 N N   . GLY B 2 10 ? -2.289  4.991 -11.922 1.00  87.51 0 B 1
ATOM   840 C CA  . GLY B 2 10 ? -3.241  4.484 -12.889 1.00  88.07 0 B 1
ATOM   841 C C   . GLY B 2 10 ? -3.882  3.145 -12.599 1.00  90.64 0 B 1
ATOM   842 O O   . GLY B 2 10 ? -4.758  2.698 -13.344 1.00  88.21 0 B 1
ATOM   843 N N   . LYS B 2 11 ? -3.472  2.494 -11.526 1.00  91.32 0 B 1
ATOM   844 C CA  . LYS B 2 11 ? -4.053  1.207 -11.173 1.00  92.81 0 B 1
ATOM   845 C C   . LYS B 2 11 ? -5.464  1.399 -10.628 1.00  93.90 0 B 1
ATOM   846 O O   . LYS B 2 11 ? -5.731  2.357 -9.903 1.00  93.30 0 B 1
ATOM   847 C CB  . LYS B 2 11 ? -3.201  0.482 -10.133 1.00  91.48 0 B 1
ATOM   848 C CG  . LYS B 2 11 ? -3.751 -0.888 -9.748 1.00  88.56 0 B 1
ATOM   849 C CD  . LYS B 2 11 ? -2.837 -1.630 -8.789 1.00  86.36 0 B 1
ATOM   850 C CE  . LYS B 2 11 ? -3.370 -3.023 -8.506 1.00  80.47 0 B 1
ATOM   851 N NZ  . LYS B 2 11 ? -2.458 -3.810 -7.628 1.00  73.73 1 B 1
ATOM   852 N N   . THR B 2 12 ? -6.369  0.492 -10.981 1.00  94.96 0 B 1
ATOM   853 C CA  . THR B 2 12 ? -7.740  0.560 -10.495 1.00  95.40 0 B 1
ATOM   854 C C   . THR B 2 12 ? -8.070 -0.704 -9.711 1.00  96.11 0 B 1
ATOM   855 O O   . THR B 2 12 ? -7.894 -1.819 -10.206 1.00  95.23 0 B 1
ATOM   856 C CB  . THR B 2 12 ? -8.744  0.706 -11.650 1.00  93.94 0 B 1
ATOM   857 C CG2 . THR B 2 12 ? -10.171  0.719 -11.114 1.00  85.23 0 B 1
ATOM   858 O OG1 . THR B 2 12 ? -8.504  1.930 -12.343 1.00  85.36 0 B 1
ATOM   859 N N   . ILE B 2 13 ? -8.542 -0.522 -8.480 1.00  96.28 0 B 1
ATOM   860 C CA  . ILE B 2 13 ? -8.923 -1.620 -7.611 1.00  95.90 0 B 1
ATOM   861 C C   . ILE B 2 13 ? -10.445 -1.653 -7.563 1.00  96.62 0 B 1
ATOM   862 O O   . ILE B 2 13 ? -11.087 -0.634 -7.323 1.00  96.32 0 B 1
ATOM   863 C CB  . ILE B 2 13 ? -8.392 -1.401 -6.180 1.00  94.41 0 B 1
ATOM   864 C CG1 . ILE B 2 13 ? -6.871 -1.240 -6.199 1.00  89.44 0 B 1
ATOM   865 C CG2 . ILE B 2 13 ? -8.806 -2.560 -5.278 1.00  89.10 0 B 1
ATOM   866 C CD1 . ILE B 2 13 ? -6.305 -0.666 -4.914 1.00  86.30 0 B 1
ATOM   867 N N   . THR B 2 14 ? -11.025 -2.834 -7.795 1.00  97.44 0 B 1
ATOM   868 C CA  . THR B 2 14 ? -12.474 -2.976 -7.750 1.00  97.47 0 B 1
ATOM   869 C C   . THR B 2 14 ? -12.872 -3.631 -6.431 1.00  97.66 0 B 1
ATOM   870 O O   . THR B 2 14 ? -12.323 -4.664 -6.049 1.00  96.98 0 B 1
ATOM   871 C CB  . THR B 2 14 ? -12.985 -3.842 -8.917 1.00  96.56 0 B 1
ATOM   872 C CG2 . THR B 2 14 ? -14.502 -3.958 -8.878 1.00  86.86 0 B 1
ATOM   873 O OG1 . THR B 2 14 ? -12.596 -3.239 -10.162 1.00  88.86 0 B 1
ATOM   874 N N   . LEU B 2 15 ? -13.835 -3.019 -5.729 1.00  98.06 0 B 1
ATOM   875 C CA  . LEU B 2 15 ? -14.278 -3.528 -4.440 1.00  98.09 0 B 1
ATOM   876 C C   . LEU B 2 15 ? -15.779 -3.780 -4.397 1.00  98.25 0 B 1
ATOM   877 O O   . LEU B 2 15 ? -16.554 -3.076 -5.043 1.00  97.58 0 B 1
ATOM   878 C CB  . LEU B 2 15 ? -13.939 -2.539 -3.321 1.00  97.27 0 B 1
ATOM   879 C CG  . LEU B 2 15 ? -12.478 -2.166 -3.080 1.00  95.22 0 B 1
ATOM   880 C CD1 . LEU B 2 15 ? -12.418 -1.084 -2.009 1.00  93.32 0 B 1
ATOM   881 C CD2 . LEU B 2 15 ? -11.689 -3.392 -2.649 1.00  93.15 0 B 1
ATOM   882 N N   . GLU B 2 16 ? -16.177 -4.795 -3.623 1.00  98.22 0 B 1
ATOM   883 C CA  . GLU B 2 16 ? -17.584 -5.105 -3.433 1.00  98.29 0 B 1
ATOM   884 C C   . GLU B 2 16 ? -17.922 -4.552 -2.052 1.00  98.36 0 B 1
ATOM   885 O O   . GLU B 2 16 ? -17.350 -4.978 -1.049 1.00  97.79 0 B 1
ATOM   886 C CB  . GLU B 2 16 ? -17.824 -6.614 -3.476 1.00  97.36 0 B 1
ATOM   887 C CG  . GLU B 2 16 ? -19.294 -7.021 -3.469 1.00  83.98 0 B 1
ATOM   888 C CD  . GLU B 2 16 ? -20.037 -6.545 -4.700 1.00  82.48 0 B 1
ATOM   889 O OE1 . GLU B 2 16 ? -19.428 -6.509 -5.793 1.00  77.38 0 B 1
ATOM   890 O OE2 . GLU B 2 16 ? -21.235 -6.219 -4.581 1.00  76.84 -1 B 1
ATOM   891 N N   . VAL B 2 17 ? -18.822 -3.581 -2.002 1.00  98.46 0 B 1
ATOM   892 C CA  . VAL B 2 17 ? -19.178 -2.926 -0.748 1.00  98.43 0 B 1
ATOM   893 C C   . VAL B 2 17 ? -20.674 -2.681 -0.621 1.00  98.45 0 B 1
ATOM   894 O O   . VAL B 2 17 ? -21.437 -2.945 -1.545 1.00  97.91 0 B 1
ATOM   895 C CB  . VAL B 2 17 ? -18.474 -1.554 -0.627 1.00  97.96 0 B 1
ATOM   896 C CG1 . VAL B 2 17 ? -16.952 -1.719 -0.682 1.00  96.79 0 B 1
ATOM   897 C CG2 . VAL B 2 17 ? -18.942 -0.634 -1.762 1.00  96.70 0 B 1
ATOM   898 N N   . GLU B 2 18 ? -21.081 -2.172  0.549 1.00  98.24 0 B 1
ATOM   899 C CA  . GLU B 2 18 ? -22.467 -1.822  0.816 1.00  98.04 0 B 1
ATOM   900 C C   . GLU B 2 18 ? -22.470 -0.367  1.277 1.00  98.27 0 B 1
ATOM   901 O O   . GLU B 2 18 ? -21.492  0.091  1.867 1.00  97.63 0 B 1
ATOM   902 C CB  . GLU B 2 18 ? -23.062 -2.707  1.912 1.00  97.03 0 B 1
ATOM   903 C CG  . GLU B 2 18 ? -23.225 -4.173  1.528 1.00  89.86 0 B 1
ATOM   904 C CD  . GLU B 2 18 ? -24.147 -4.355  0.333 1.00  83.80 0 B 1
ATOM   905 O OE1 . GLU B 2 18 ? -25.117 -3.569  0.183 1.00  77.23 0 B 1
ATOM   906 O OE2 . GLU B 2 18 ? -23.909 -5.288 -0.463 1.00  74.92 -1 B 1
ATOM   907 N N   . PRO B 2 19 ? -23.552  0.376  1.023 1.00  98.25 0 B 1
ATOM   908 C CA  . PRO B 2 19 ? -23.617  1.784  1.428 1.00  98.05 0 B 1
ATOM   909 C C   . PRO B 2 19 ? -23.372  1.978  2.926 1.00  98.19 0 B 1
ATOM   910 O O   . PRO B 2 19 ? -22.882  3.028  3.339 1.00  97.54 0 B 1
ATOM   911 C CB  . PRO B 2 19 ? -25.038  2.189  1.035 1.00  97.50 0 B 1
ATOM   912 C CG  . PRO B 2 19 ? -25.313  1.330 -0.161 1.00  95.60 0 B 1
ATOM   913 C CD  . PRO B 2 19 ? -24.740 -0.016  0.239 1.00  97.73 0 B 1
ATOM   914 N N   . SER B 2 20 ? -23.727  0.974  3.730 1.00  98.40 0 B 1
ATOM   915 C CA  . SER B 2 20 ? -23.561  1.050  5.180 1.00  98.38 0 B 1
ATOM   916 C C   . SER B 2 20 ? -22.142  0.751  5.668 1.00  98.44 0 B 1
ATOM   917 O O   . SER B 2 20 ? -21.864  0.869  6.864 1.00  97.72 0 B 1
ATOM   918 C CB  . SER B 2 20 ? -24.548  0.103  5.864 1.00  97.73 0 B 1
ATOM   919 O OG  . SER B 2 20 ? -24.343 -1.225  5.430 1.00  92.17 0 B 1
ATOM   920 N N   . ASP B 2 21 ? -21.250  0.362  4.769 1.00  98.57 0 B 1
ATOM   921 C CA  . ASP B 2 21 ? -19.871  0.087  5.154 1.00  98.51 0 B 1
ATOM   922 C C   . ASP B 2 21 ? -19.187  1.378  5.590 1.00  98.55 0 B 1
ATOM   923 O O   . ASP B 2 21 ? -19.402  2.438  4.994 1.00  98.27 0 B 1
ATOM   924 C CB  . ASP B 2 21 ? -19.074 -0.508  3.989 1.00  98.26 0 B 1
ATOM   925 C CG  . ASP B 2 21 ? -19.359 -1.983  3.768 1.00  97.81 0 B 1
ATOM   926 O OD1 . ASP B 2 21 ? -19.817 -2.659  4.711 1.00  95.27 0 B 1
ATOM   927 O OD2 . ASP B 2 21 ? -19.104 -2.468  2.651 1.00  95.31 -1 B 1
ATOM   928 N N   . THR B 2 22 ? -18.354  1.286  6.628 1.00  98.54 0 B 1
ATOM   929 C CA  . THR B 2 22 ? -17.610  2.455  7.090 1.00  98.60 0 B 1
ATOM   930 C C   . THR B 2 22 ? -16.335  2.579  6.258 1.00  98.67 0 B 1
ATOM   931 O O   . THR B 2 22 ? -15.933  1.635  5.568 1.00  98.48 0 B 1
ATOM   932 C CB  . THR B 2 22 ? -17.208  2.329  8.570 1.00  98.28 0 B 1
ATOM   933 C CG2 . THR B 2 22 ? -18.443  2.201  9.455 1.00  94.22 0 B 1
ATOM   934 O OG1 . THR B 2 22 ? -16.376  1.178  8.734 1.00  94.38 0 B 1
ATOM   935 N N   . ILE B 2 23 ? -15.710  3.736  6.337 1.00  98.52 0 B 1
ATOM   936 C CA  . ILE B 2 23 ? -14.468  3.951  5.611 1.00  98.59 0 B 1
ATOM   937 C C   . ILE B 2 23 ? -13.401  2.984  6.111 1.00  98.54 0 B 1
ATOM   938 O O   . ILE B 2 23 ? -12.591  2.483  5.332 1.00  98.45 0 B 1
ATOM   939 C CB  . ILE B 2 23 ? -13.987  5.407  5.765 1.00  98.35 0 B 1
ATOM   940 C CG1 . ILE B 2 23 ? -15.037  6.359  5.175 1.00  97.28 0 B 1
ATOM   941 C CG2 . ILE B 2 23 ? -12.636  5.612  5.085 1.00  97.80 0 B 1
ATOM   942 C CD1 . ILE B 2 23 ? -15.416  6.067  3.729 1.00  94.75 0 B 1
ATOM   943 N N   . GLU B 2 24 ? -13.397  2.703  7.419 1.00  98.40 0 B 1
ATOM   944 C CA  . GLU B 2 24 ? -12.410  1.758  7.943 1.00  98.28 0 B 1
ATOM   945 C C   . GLU B 2 24 ? -12.662  0.359  7.391 1.00  98.26 0 B 1
ATOM   946 O O   . GLU B 2 24 ? -11.723 -0.412  7.182 1.00  97.82 0 B 1
ATOM   947 C CB  . GLU B 2 24 ? -12.400  1.767  9.475 1.00  97.17 0 B 1
ATOM   948 C CG  . GLU B 2 24 ? -13.697  1.358 10.144 1.00  87.75 0 B 1
ATOM   949 C CD  . GLU B 2 24 ? -13.614  1.470 11.666 1.00  83.13 0 B 1
ATOM   950 O OE1 . GLU B 2 24 ? -12.545  1.131 12.226 1.00  77.99 0 B 1
ATOM   951 O OE2 . GLU B 2 24 ? -14.602  1.876 12.297 1.00  76.51 -1 B 1
ATOM   952 N N   . ASN B 2 25 ? -13.931  0.016  7.133 1.00  98.32 0 B 1
ATOM   953 C CA  . ASN B 2 25 ? -14.254 -1.283  6.543 1.00  98.19 0 B 1
ATOM   954 C C   . ASN B 2 25 ? -13.686 -1.342  5.133 1.00  98.26 0 B 1
ATOM   955 O O   . ASN B 2 25 ? -13.153 -2.373  4.705 1.00  97.95 0 B 1
ATOM   956 C CB  . ASN B 2 25 ? -15.772 -1.504  6.466 1.00  97.26 0 B 1
ATOM   957 C CG  . ASN B 2 25 ? -16.407 -1.765  7.819 1.00  88.85 0 B 1
ATOM   958 N ND2 . ASN B 2 25 ? -17.723 -1.577  7.898 1.00  78.23 0 B 1
ATOM   959 O OD1 . ASN B 2 25 ? -15.735 -2.138  8.776 1.00  79.33 0 B 1
ATOM   960 N N   . VAL B 2 26 ? -13.816 -0.244  4.402 1.00  98.55 0 B 1
ATOM   961 C CA  . VAL B 2 26 ? -13.302 -0.177  3.035 1.00  98.53 0 B 1
ATOM   962 C C   . VAL B 2 26 ? -11.782 -0.332  3.030 1.00  98.54 0 B 1
ATOM   963 O O   . VAL B 2 26 ? -11.224 -1.048  2.188 1.00  98.34 0 B 1
ATOM   964 C CB  . VAL B 2 26 ? -13.696  1.156  2.364 1.00  98.29 0 B 1
ATOM   965 C CG1 . VAL B 2 26 ? -13.069  1.255  0.977 1.00  97.26 0 B 1
ATOM   966 C CG2 . VAL B 2 26 ? -15.212  1.251  2.256 1.00  97.59 0 B 1
ATOM   967 N N   . LYS B 2 27 ? -11.112  0.326  3.961 1.00  98.46 0 B 1
ATOM   968 C CA  . LYS B 2 27 ? -9.664  0.216  4.039 1.00  98.39 0 B 1
ATOM   969 C C   . LYS B 2 27 ? -9.234 -1.221  4.344 1.00  98.25 0 B 1
ATOM   970 O O   . LYS B 2 27 ? -8.209 -1.687  3.855 1.00  97.93 0 B 1
ATOM   971 C CB  . LYS B 2 27 ? -9.099  1.169  5.100 1.00  98.12 0 B 1
ATOM   972 C CG  . LYS B 2 27 ? -9.201  2.637  4.694 1.00  97.59 0 B 1
ATOM   973 C CD  . LYS B 2 27 ? -8.603  3.557  5.745 1.00  96.96 0 B 1
ATOM   974 C CE  . LYS B 2 27 ? -8.678  5.012  5.303 1.00  95.49 0 B 1
ATOM   975 N NZ  . LYS B 2 27 ? -8.138  5.937  6.330 1.00  93.91 1 B 1
ATOM   976 N N   . ALA B 2 28 ? -10.033 -1.912  5.146 1.00  98.41 0 B 1
ATOM   977 C CA  . ALA B 2 28 ? -9.734 -3.303  5.473 1.00  98.30 0 B 1
ATOM   978 C C   . ALA B 2 28 ? -9.862 -4.169  4.215 1.00  98.22 0 B 1
ATOM   979 O O   . ALA B 2 28 ? -9.081 -5.097  4.001 1.00  97.65 0 B 1
ATOM   980 C CB  . ALA B 2 28 ? -10.680 -3.810  6.557 1.00  98.11 0 B 1
ATOM   981 N N   . LYS B 2 29 ? -10.846 -3.862  3.378 1.00  98.35 0 B 1
ATOM   982 C CA  . LYS B 2 29 ? -11.038 -4.601  2.139 1.00  98.10 0 B 1
ATOM   983 C C   . LYS B 2 29 ? -9.872 -4.357  1.191 1.00  97.80 0 B 1
ATOM   984 O O   . LYS B 2 29 ? -9.426 -5.261  0.467 1.00  97.24 0 B 1
ATOM   985 C CB  . LYS B 2 29 ? -12.356 -4.187  1.460 1.00  98.11 0 B 1
ATOM   986 C CG  . LYS B 2 29 ? -13.602 -4.639  2.194 1.00  97.16 0 B 1
ATOM   987 C CD  . LYS B 2 29 ? -14.869 -4.115  1.501 1.00  95.84 0 B 1
ATOM   988 C CE  . LYS B 2 29 ? -16.131 -4.488  2.257 1.00  93.33 0 B 1
ATOM   989 N NZ  . LYS B 2 29 ? -16.423 -5.948  2.219 1.00  87.60 1 B 1
ATOM   990 N N   . ILE B 2 30 ? -9.366 -3.128  1.186 1.00  98.10 0 B 1
ATOM   991 C CA  . ILE B 2 30 ? -8.225 -2.795  0.342 1.00  97.80 0 B 1
ATOM   992 C C   . ILE B 2 30 ? -6.992 -3.547  0.830 1.00  97.51 0 B 1
ATOM   993 O O   . ILE B 2 30 ? -6.200 -4.042  0.024 1.00  96.81 0 B 1
ATOM   994 C CB  . ILE B 2 30 ? -7.961 -1.270  0.343 1.00  97.82 0 B 1
ATOM   995 C CG1 . ILE B 2 30 ? -9.112 -0.551 -0.377 1.00  97.28 0 B 1
ATOM   996 C CG2 . ILE B 2 30 ? -6.631 -0.951 -0.336 1.00  97.37 0 B 1
ATOM   997 C CD1 . ILE B 2 30 ? -9.058  0.959 -0.299 1.00  96.59 0 B 1
ATOM   998 N N   . GLN B 2 31 ? -6.840 -3.655  2.149 1.00  97.50 0 B 1
ATOM   999 C CA  . GLN B 2 31 ? -5.716 -4.402  2.698 1.00  97.10 0 B 1
ATOM   1000 C C   . GLN B 2 31 ? -5.797 -5.874  2.303 1.00  96.77 0 B 1
ATOM   1001 O O   . GLN B 2 31 ? -4.795 -6.489  1.952 1.00  95.75 0 B 1
ATOM   1002 C CB  . GLN B 2 31 ? -5.676 -4.292  4.226 1.00  96.33 0 B 1
ATOM   1003 C CG  . GLN B 2 31 ? -4.560 -5.129  4.857 1.00  94.31 0 B 1
ATOM   1004 C CD  . GLN B 2 31 ? -4.547 -5.049  6.371 1.00  92.26 0 B 1
ATOM   1005 N NE2 . GLN B 2 31 ? -3.356 -5.019  6.953 1.00  83.42 0 B 1
ATOM   1006 O OE1 . GLN B 2 31 ? -5.599 -5.011  7.012 1.00  87.36 0 B 1
ATOM   1007 N N   . ASP B 2 32 ? -7.004 -6.434  2.352 1.00  97.02 0 B 1
ATOM   1008 C CA  . ASP B 2 32 ? -7.198 -7.836  1.984 1.00  96.79 0 B 1
ATOM   1009 C C   . ASP B 2 32 ? -6.797 -8.095  0.535 1.00  96.36 0 B 1
ATOM   1010 O O   . ASP B 2 32 ? -6.242 -9.151  0.218 1.00  95.16 0 B 1
ATOM   1011 C CB  . ASP B 2 32 ? -8.658 -8.255  2.181 1.00  96.41 0 B 1
ATOM   1012 C CG  . ASP B 2 32 ? -9.046 -8.366  3.646 1.00  90.90 0 B 1
ATOM   1013 O OD1 . ASP B 2 32 ? -8.160 -8.547  4.495 1.00  87.09 0 B 1
ATOM   1014 O OD2 . ASP B 2 32 ? -10.257 -8.280  3.938 1.00  86.39 -1 B 1
ATOM   1015 N N   . LYS B 2 33 ? -7.073 -7.140 -0.326 1.00  96.61 0 B 1
ATOM   1016 C CA  . LYS B 2 33 ? -6.755 -7.280 -1.742 1.00  95.96 0 B 1
ATOM   1017 C C   . LYS B 2 33 ? -5.327 -6.902 -2.118 1.00  95.57 0 B 1
ATOM   1018 O O   . LYS B 2 33 ? -4.680 -7.603 -2.903 1.00  93.52 0 B 1
ATOM   1019 C CB  . LYS B 2 33 ? -7.706 -6.434 -2.589 1.00  94.75 0 B 1
ATOM   1020 C CG  . LYS B 2 33 ? -8.865 -7.193 -3.194 1.00  89.01 0 B 1
ATOM   1021 C CD  . LYS B 2 33 ? -9.383 -6.478 -4.423 1.00  90.11 0 B 1
ATOM   1022 C CE  . LYS B 2 33 ? -10.330 -7.351 -5.223 1.00  86.13 0 B 1
ATOM   1023 N NZ  . LYS B 2 33 ? -10.613 -6.786 -6.563 1.00  80.88 1 B 1
ATOM   1024 N N   . GLU B 2 34 ? -4.847 -5.781 -1.578 1.00  96.35 0 B 1
ATOM   1025 C CA  . GLU B 2 34 ? -3.542 -5.252 -1.970 1.00  95.63 0 B 1
ATOM   1026 C C   . GLU B 2 34 ? -2.419 -5.366 -0.944 1.00  95.28 0 B 1
ATOM   1027 O O   . GLU B 2 34 ? -1.250 -5.160 -1.275 1.00  93.26 0 B 1
ATOM   1028 C CB  . GLU B 2 34 ? -3.694 -3.780 -2.362 1.00  95.06 0 B 1
ATOM   1029 C CG  . GLU B 2 34 ? -4.711 -3.533 -3.474 1.00  92.91 0 B 1
ATOM   1030 C CD  . GLU B 2 34 ? -4.312 -4.197 -4.778 1.00  93.25 0 B 1
ATOM   1031 O OE1 . GLU B 2 34 ? -3.103 -4.279 -5.075 1.00  88.87 0 B 1
ATOM   1032 O OE2 . GLU B 2 34 ? -5.215 -4.642 -5.522 1.00  88.80 -1 B 1
ATOM   1033 N N   . GLY B 2 35 ? -2.749 -5.695  0.296 1.00  95.85 0 B 1
ATOM   1034 C CA  . GLY B 2 35 ? -1.728 -5.832  1.325 1.00  95.32 0 B 1
ATOM   1035 C C   . GLY B 2 35 ? -1.285 -4.530  1.969 1.00  95.61 0 B 1
ATOM   1036 O O   . GLY B 2 35 ? -0.346 -4.515  2.762 1.00  94.43 0 B 1
ATOM   1037 N N   . ILE B 2 36 ? -1.951 -3.433  1.649 1.00  95.41 0 B 1
ATOM   1038 C CA  . ILE B 2 36 ? -1.589 -2.128  2.199 1.00  95.68 0 B 1
ATOM   1039 C C   . ILE B 2 36 ? -2.189 -1.940  3.598 1.00  96.01 0 B 1
ATOM   1040 O O   . ILE B 2 36 ? -3.398 -2.051  3.774 1.00  95.75 0 B 1
ATOM   1041 C CB  . ILE B 2 36 ? -2.123 -0.976  1.313 1.00  95.03 0 B 1
ATOM   1042 C CG1 . ILE B 2 36 ? -1.707 -1.190 -0.140 1.00  91.24 0 B 1
ATOM   1043 C CG2 . ILE B 2 36 ? -1.590  0.356  1.829 1.00  91.24 0 B 1
ATOM   1044 C CD1 . ILE B 2 36 ? -2.418 -0.255 -1.101 1.00  88.36 0 B 1
ATOM   1045 N N   . PRO B 2 37 ? -1.351 -1.641  4.603 1.00  95.88 0 B 1
ATOM   1046 C CA  . PRO B 2 37 ? -1.861 -1.420  5.956 1.00  95.75 0 B 1
ATOM   1047 C C   . PRO B 2 37 ? -2.856 -0.252  5.954 1.00  96.11 0 B 1
ATOM   1048 O O   . PRO B 2 37 ? -2.607  0.761  5.304 1.00  95.89 0 B 1
ATOM   1049 C CB  . PRO B 2 37 ? -0.598 -1.076  6.749 1.00  94.52 0 B 1
ATOM   1050 C CG  . PRO B 2 37 ?  0.485 -1.805  6.016 1.00  92.34 0 B 1
ATOM   1051 C CD  . PRO B 2 37 ?  0.120 -1.580  4.575 1.00  94.98 0 B 1
ATOM   1052 N N   . PRO B 2 38 ? -3.972 -0.384  6.665 1.00  95.83 0 B 1
ATOM   1053 C CA  . PRO B 2 38 ? -4.969  0.695  6.718 1.00  96.09 0 B 1
ATOM   1054 C C   . PRO B 2 38 ? -4.408  2.046  7.155 1.00  95.93 0 B 1
ATOM   1055 O O   . PRO B 2 38 ? -4.844  3.086  6.656 1.00  95.24 0 B 1
ATOM   1056 C CB  . PRO B 2 38 ? -6.004  0.162  7.709 1.00  95.72 0 B 1
ATOM   1057 C CG  . PRO B 2 38 ? -5.946 -1.323  7.491 1.00  94.43 0 B 1
ATOM   1058 C CD  . PRO B 2 38 ? -4.463 -1.585  7.370 1.00  96.37 0 B 1
ATOM   1059 N N   . ASP B 2 39 ? -3.454  2.032  8.078 1.00  95.72 0 B 1
ATOM   1060 C CA  . ASP B 2 39 ? -2.897  3.294  8.565 1.00  95.23 0 B 1
ATOM   1061 C C   . ASP B 2 39 ? -2.004  4.008  7.552 1.00  95.39 0 B 1
ATOM   1062 O O   . ASP B 2 39 ? -1.548  5.125  7.808 1.00  94.25 0 B 1
ATOM   1063 C CB  . ASP B 2 39 ? -2.172  3.110  9.911 1.00  93.85 0 B 1
ATOM   1064 C CG  . ASP B 2 39 ? -0.872  2.331  9.792 1.00  92.43 0 B 1
ATOM   1065 O OD1 . ASP B 2 39 ? -0.609  1.725  8.744 1.00  90.19 0 B 1
ATOM   1066 O OD2 . ASP B 2 39 ? -0.116  2.323 10.783 1.00  89.03 -1 B 1
ATOM   1067 N N   . GLN B 2 40 ? -1.766  3.376  6.409 1.00  95.53 0 B 1
ATOM   1068 C CA  . GLN B 2 40 ? -0.990  4.015  5.343 1.00  95.39 0 B 1
ATOM   1069 C C   . GLN B 2 40 ? -1.918  4.456  4.203 1.00  95.35 0 B 1
ATOM   1070 O O   . GLN B 2 40 ? -1.455  4.997  3.199 1.00  94.63 0 B 1
ATOM   1071 C CB  . GLN B 2 40 ?  0.074  3.067  4.789 1.00  94.54 0 B 1
ATOM   1072 C CG  . GLN B 2 40 ?  1.321  2.984  5.653 1.00  93.01 0 B 1
ATOM   1073 C CD  . GLN B 2 40 ?  2.451  2.261  4.949 1.00  93.56 0 B 1
ATOM   1074 N NE2 . GLN B 2 40 ?  3.308  3.006  4.268 1.00  87.21 0 B 1
ATOM   1075 O OE1 . GLN B 2 40 ?  2.530  1.030  5.006 1.00  89.16 0 B 1
ATOM   1076 N N   . GLN B 2 41 ? -3.213  4.236  4.371 1.00  96.37 0 B 1
ATOM   1077 C CA  . GLN B 2 41 ? -4.187  4.594  3.352 1.00  96.53 0 B 1
ATOM   1078 C C   . GLN B 2 41 ? -4.909  5.909  3.615 1.00  96.26 0 B 1
ATOM   1079 O O   . GLN B 2 41 ? -5.382  6.153  4.717 1.00  95.74 0 B 1
ATOM   1080 C CB  . GLN B 2 41 ? -5.256  3.512  3.222 1.00  96.58 0 B 1
ATOM   1081 C CG  . GLN B 2 41 ? -4.769  2.136  2.795 1.00  96.14 0 B 1
ATOM   1082 C CD  . GLN B 2 41 ? -5.909  1.143  2.740 1.00  96.90 0 B 1
ATOM   1083 N NE2 . GLN B 2 41 ? -5.670 -0.083  3.205 1.00  92.43 0 B 1
ATOM   1084 O OE1 . GLN B 2 41 ? -7.009  1.476  2.289 1.00  92.41 0 B 1
ATOM   1085 N N   . ARG B 2 42 ? -5.003  6.745  2.583 1.00  96.44 0 B 1
ATOM   1086 C CA  . ARG B 2 42 ? -5.772  7.978  2.638 1.00  95.90 0 B 1
ATOM   1087 C C   . ARG B 2 42 ? -6.741  7.873  1.466 1.00  96.48 0 B 1
ATOM   1088 O O   . ARG B 2 42 ? -6.314  7.779  0.313 1.00  95.75 0 B 1
ATOM   1089 C CB  . ARG B 2 42 ? -4.888  9.217  2.472 1.00  94.47 0 B 1
ATOM   1090 C CG  . ARG B 2 42 ? -4.081  9.585  3.716 1.00  89.27 0 B 1
ATOM   1091 C CD  . ARG B 2 42 ? -3.491 10.968  3.568 1.00  84.85 0 B 1
ATOM   1092 N NE  . ARG B 2 42 ? -2.880 11.464  4.806 1.00  78.69 0 B 1
ATOM   1093 C CZ  . ARG B 2 42 ? -1.571 11.550  5.029 1.00  73.77 0 B 1
ATOM   1094 N NH1 . ARG B 2 42 ? -0.715 11.169  4.094 1.00  66.78 1 B 1
ATOM   1095 N NH2 . ARG B 2 42 ? -1.127 12.005  6.188 1.00  65.56 0 B 1
ATOM   1096 N N   . LEU B 2 43 ? -8.044  7.856  1.752 1.00  97.11 0 B 1
ATOM   1097 C CA  . LEU B 2 43 ? -9.048  7.763  0.707 1.00  97.44 0 B 1
ATOM   1098 C C   . LEU B 2 43 ? -9.690  9.124  0.458 1.00  97.42 0 B 1
ATOM   1099 O O   . LEU B 2 43 ? -10.008  9.859  1.399 1.00  97.11 0 B 1
ATOM   1100 C CB  . LEU B 2 43 ? -10.125  6.745  1.089 1.00  97.52 0 B 1
ATOM   1101 C CG  . LEU B 2 43 ? -9.651  5.290  1.128 1.00  96.91 0 B 1
ATOM   1102 C CD1 . LEU B 2 43 ? -10.759  4.386  1.650 1.00  96.38 0 B 1
ATOM   1103 C CD2 . LEU B 2 43 ? -9.221  4.843 -0.262 1.00  95.95 0 B 1
ATOM   1104 N N   . ILE B 2 44 ? -9.867  9.454 -0.811 1.00  97.59 0 B 1
ATOM   1105 C CA  . ILE B 2 44 ? -10.431 10.736 -1.209 1.00  97.31 0 B 1
ATOM   1106 C C   . ILE B 2 44 ? -11.615 10.558 -2.150 1.00  97.43 0 B 1
ATOM   1107 O O   . ILE B 2 44 ? -11.599  9.695 -3.030 1.00  97.14 0 B 1
ATOM   1108 C CB  . ILE B 2 44 ? -9.358 11.620 -1.916 1.00  96.55 0 B 1
ATOM   1109 C CG1 . ILE B 2 44 ? -8.270 12.042 -0.926 1.00  93.41 0 B 1
ATOM   1110 C CG2 . ILE B 2 44 ? -10.010 12.865 -2.512 1.00  93.49 0 B 1
ATOM   1111 C CD1 . ILE B 2 44 ? -7.183 11.008 -0.727 1.00  85.19 0 B 1
ATOM   1112 N N   . PHE B 2 45 ? -12.649 11.375 -1.953 1.00  97.48 0 B 1
ATOM   1113 C CA  . PHE B 2 45 ? -13.822 11.354 -2.817 1.00  97.43 0 B 1
ATOM   1114 C C   . PHE B 2 45 ? -14.423 12.751 -2.874 1.00  97.11 0 B 1
ATOM   1115 O O   . PHE B 2 45 ? -14.621 13.389 -1.838 1.00  95.94 0 B 1
ATOM   1116 C CB  . PHE B 2 45 ? -14.880 10.381 -2.300 1.00  97.21 0 B 1
ATOM   1117 C CG  . PHE B 2 45 ? -16.127 10.333 -3.157 1.00  97.39 0 B 1
ATOM   1118 C CD1 . PHE B 2 45 ? -16.108  9.738 -4.412 1.00  96.48 0 B 1
ATOM   1119 C CD2 . PHE B 2 45 ? -17.309 10.913 -2.709 1.00  96.56 0 B 1
ATOM   1120 C CE1 . PHE B 2 45 ? -17.243  9.718 -5.210 1.00  95.72 0 B 1
ATOM   1121 C CE2 . PHE B 2 45 ? -18.459 10.889 -3.501 1.00  95.91 0 B 1
ATOM   1122 C CZ  . PHE B 2 45 ? -18.428 10.292 -4.754 1.00  96.13 0 B 1
ATOM   1123 N N   . ALA B 2 46 ? -14.715 13.214 -4.079 1.00  96.30 0 B 1
ATOM   1124 C CA  . ALA B 2 46 ? -15.338 14.524 -4.273 1.00  95.87 0 B 1
ATOM   1125 C C   . ALA B 2 46 ? -14.595 15.654 -3.553 1.00  96.02 0 B 1
ATOM   1126 O O   . ALA B 2 46 ? -15.214 16.545 -2.962 1.00  93.83 0 B 1
ATOM   1127 C CB  . ALA B 2 46 ? -16.797 14.487 -3.823 1.00  94.44 0 B 1
ATOM   1128 N N   . GLY B 2 47 ? -13.276 15.613 -3.617 1.00  95.79 0 B 1
ATOM   1129 C CA  . GLY B 2 47 ? -12.467 16.655 -3.006 1.00  95.58 0 B 1
ATOM   1130 C C   . GLY B 2 47 ? -12.326 16.596 -1.495 1.00  95.90 0 B 1
ATOM   1131 O O   . GLY B 2 47 ? -11.821 17.540 -0.880 1.00  94.02 0 B 1
ATOM   1132 N N   . LYS B 2 48 ? -12.762 15.487 -0.885 1.00  95.87 0 B 1
ATOM   1133 C CA  . LYS B 2 48 ? -12.700 15.337  0.559 1.00  95.62 0 B 1
ATOM   1134 C C   . LYS B 2 48 ? -11.891 14.123  0.981 1.00  96.34 0 B 1
ATOM   1135 O O   . LYS B 2 48 ? -11.952 13.080  0.336 1.00  95.57 0 B 1
ATOM   1136 C CB  . LYS B 2 48 ? -14.104 15.189  1.146 1.00  93.18 0 B 1
ATOM   1137 C CG  . LYS B 2 48 ? -15.042 16.356  0.920 1.00  81.78 0 B 1
ATOM   1138 C CD  . LYS B 2 48 ? -16.404 16.057  1.531 1.00  79.74 0 B 1
ATOM   1139 C CE  . LYS B 2 48 ? -17.371 17.206  1.320 1.00  68.50 0 B 1
ATOM   1140 N NZ  . LYS B 2 48 ? -18.712 16.896  1.915 1.00  61.70 1 B 1
ATOM   1141 N N   . GLN B 2 49 ? -11.136 14.265  2.069 1.00  96.58 0 B 1
ATOM   1142 C CA  . GLN B 2 49 ? -10.390 13.144  2.613 1.00  96.57 0 B 1
ATOM   1143 C C   . GLN B 2 49 ? -11.382 12.469  3.553 1.00  96.95 0 B 1
ATOM   1144 O O   . GLN B 2 49 ? -11.909 13.097  4.469 1.00  96.25 0 B 1
ATOM   1145 C CB  . GLN B 2 49 ? -9.149 13.626  3.373 1.00  94.61 0 B 1
ATOM   1146 C CG  . GLN B 2 49 ? -8.187 12.498  3.721 1.00  88.27 0 B 1
ATOM   1147 C CD  . GLN B 2 49 ? -6.857 13.010  4.247 1.00  87.27 0 B 1
ATOM   1148 N NE2 . GLN B 2 49 ? -6.211 12.205  5.070 1.00  77.63 0 B 1
ATOM   1149 O OE1 . GLN B 2 49 ? -6.422 14.105  3.916 1.00  81.61 0 B 1
ATOM   1150 N N   . LEU B 2 50 ? -11.663 11.201  3.313 1.00  97.56 0 B 1
ATOM   1151 C CA  . LEU B 2 50 ? -12.671 10.468  4.073 1.00  97.87 0 B 1
ATOM   1152 C C   . LEU B 2 50 ? -12.246 10.038  5.479 1.00  97.99 0 B 1
ATOM   1153 O O   . LEU B 2 50 ? -11.112  9.617  5.700 1.00  97.49 0 B 1
ATOM   1154 C CB  . LEU B 2 50 ? -13.130  9.255  3.264 1.00  97.77 0 B 1
ATOM   1155 C CG  . LEU B 2 50 ? -13.482  9.563  1.802 1.00  96.98 0 B 1
ATOM   1156 C CD1 . LEU B 2 50 ? -13.994  8.302  1.099 1.00  96.01 0 B 1
ATOM   1157 C CD2 . LEU B 2 50 ? -14.540 10.669  1.732 1.00  95.53 0 B 1
ATOM   1158 N N   . GLU B 2 51 ? -13.179 10.156  6.425 1.00  97.71 0 B 1
ATOM   1159 C CA  . GLU B 2 51 ? -12.931  9.805  7.819 1.00  97.83 0 B 1
ATOM   1160 C C   . GLU B 2 51 ? -13.335  8.368  8.127 1.00  98.02 0 B 1
ATOM   1161 O O   . GLU B 2 51 ? -14.395  7.907  7.702 1.00  97.54 0 B 1
ATOM   1162 C CB  . GLU B 2 51 ? -13.698 10.761  8.732 1.00  96.97 0 B 1
ATOM   1163 C CG  . GLU B 2 51 ? -13.263 12.220  8.606 1.00  87.59 0 B 1
ATOM   1164 C CD  . GLU B 2 51 ? -14.149 13.159  9.415 1.00  80.99 0 B 1
ATOM   1165 O OE1 . GLU B 2 51 ? -14.475 12.824 10.572 1.00  75.31 0 B 1
ATOM   1166 O OE2 . GLU B 2 51 ? -14.505 14.232  8.887 1.00  74.19 -1 B 1
ATOM   1167 N N   . ASP B 2 52 ? -12.494  7.666  8.877 1.00  97.61 0 B 1
ATOM   1168 C CA  . ASP B 2 52 ? -12.721  6.258  9.222 1.00  97.77 0 B 1
ATOM   1169 C C   . ASP B 2 52 ? -14.087  5.897  9.788 1.00  97.85 0 B 1
ATOM   1170 O O   . ASP B 2 52 ? -14.656  4.868  9.423 1.00  95.50 0 B 1
ATOM   1171 C CB  . ASP B 2 52 ? -11.643  5.771 10.195 1.00  96.67 0 B 1
ATOM   1172 C CG  . ASP B 2 52 ? -10.274  5.630  9.556 1.00  95.58 0 B 1
ATOM   1173 O OD1 . ASP B 2 52 ? -10.177  5.697  8.316 1.00  93.03 0 B 1
ATOM   1174 O OD2 . ASP B 2 52 ? -9.292  5.440 10.301 1.00  91.94 -1 B 1
ATOM   1175 N N   . GLY B 2 53 ? -14.603  6.722 10.675 1.00  97.36 0 B 1
ATOM   1176 C CA  . GLY B 2 53 ? -15.872  6.427 11.321 1.00  97.28 0 B 1
ATOM   1177 C C   . GLY B 2 53 ? -17.144  6.664 10.514 1.00  97.83 0 B 1
ATOM   1178 O O   . GLY B 2 53 ? -18.216  6.220 10.914 1.00  96.15 0 B 1
ATOM   1179 N N   . ARG B 2 54 ? -17.038  7.346  9.390 1.00  98.10 0 B 1
ATOM   1180 C CA  . ARG B 2 54 ? -18.194  7.638  8.555 1.00  98.22 0 B 1
ATOM   1181 C C   . ARG B 2 54 ? -18.465  6.496  7.579 1.00  98.48 0 B 1
ATOM   1182 O O   . ARG B 2 54 ? -17.594  5.668  7.327 1.00  97.91 0 B 1
ATOM   1183 C CB  . ARG B 2 54 ? -17.966  8.946  7.786 1.00  97.80 0 B 1
ATOM   1184 C CG  . ARG B 2 54 ? -17.583 10.128  8.674 1.00  93.73 0 B 1
ATOM   1185 C CD  . ARG B 2 54 ? -18.805 10.919  9.099 1.00  87.60 0 B 1
ATOM   1186 N NE  . ARG B 2 54 ? -19.266 11.789  8.016 1.00  79.38 0 B 1
ATOM   1187 C CZ  . ARG B 2 54 ? -20.309 12.599  8.111 1.00  72.25 0 B 1
ATOM   1188 N NH1 . ARG B 2 54 ? -21.022 12.660  9.234 1.00  66.04 1 B 1
ATOM   1189 N NH2 . ARG B 2 54 ? -20.650 13.352  7.076 1.00  66.21 0 B 1
ATOM   1190 N N   . THR B 2 55 ? -19.676  6.452  7.037 1.00  98.43 0 B 1
ATOM   1191 C CA  . THR B 2 55 ? -20.047  5.405  6.091 1.00  98.32 0 B 1
ATOM   1192 C C   . THR B 2 55 ? -20.009  5.929  4.660 1.00  98.20 0 B 1
ATOM   1193 O O   . THR B 2 55 ? -19.936  7.137  4.426 1.00  97.62 0 B 1
ATOM   1194 C CB  . THR B 2 55 ? -21.473  4.874  6.353 1.00  98.01 0 B 1
ATOM   1195 C CG2 . THR B 2 55 ? -21.607  4.373  7.778 1.00  94.16 0 B 1
ATOM   1196 O OG1 . THR B 2 55 ? -22.422  5.923  6.117 1.00  94.58 0 B 1
ATOM   1197 N N   . LEU B 2 56 ? -20.081  5.010  3.704 1.00  98.37 0 B 1
ATOM   1198 C CA  . LEU B 2 56 ? -20.071  5.401  2.300 1.00  98.10 0 B 1
ATOM   1199 C C   . LEU B 2 56 ? -21.309  6.245  1.991 1.00  97.83 0 B 1
ATOM   1200 O O   . LEU B 2 56 ? -21.223  7.226  1.252 1.00  97.28 0 B 1
ATOM   1201 C CB  . LEU B 2 56 ? -20.048  4.151  1.408 1.00  98.02 0 B 1
ATOM   1202 C CG  . LEU B 2 56 ? -18.760  3.320  1.469 1.00  97.43 0 B 1
ATOM   1203 C CD1 . LEU B 2 56 ? -18.911  2.063  0.627 1.00  96.89 0 B 1
ATOM   1204 C CD2 . LEU B 2 56 ? -17.585  4.147  0.973 1.00  96.51 0 B 1
ATOM   1205 N N   . SER B 2 57 ? -22.447  5.877  2.559 1.00  98.12 0 B 1
ATOM   1206 C CA  . SER B 2 57 ? -23.677  6.622  2.324 1.00  97.95 0 B 1
ATOM   1207 C C   . SER B 2 57 ? -23.606  8.041  2.883 1.00  97.85 0 B 1
ATOM   1208 O O   . SER B 2 57 ? -24.232  8.952  2.344 1.00  96.89 0 B 1
ATOM   1209 C CB  . SER B 2 57 ? -24.882  5.888  2.923 1.00  97.16 0 B 1
ATOM   1210 O OG  . SER B 2 57 ? -24.741  5.720  4.318 1.00  86.48 0 B 1
ATOM   1211 N N   . ASP B 2 58 ? -22.829  8.239  3.943 1.00  98.07 0 B 1
ATOM   1212 C CA  . ASP B 2 58 ? -22.661  9.574  4.523 1.00  97.80 0 B 1
ATOM   1213 C C   . ASP B 2 58 ? -22.034 10.521  3.503 1.00  97.55 0 B 1
ATOM   1214 O O   . ASP B 2 58 ? -22.266 11.728  3.538 1.00  96.59 0 B 1
ATOM   1215 C CB  . ASP B 2 58 ? -21.768  9.540  5.765 1.00  97.57 0 B 1
ATOM   1216 C CG  . ASP B 2 58 ? -22.455  8.914  6.967 1.00  96.12 0 B 1
ATOM   1217 O OD1 . ASP B 2 58 ? -23.698  8.919  7.030 1.00  92.98 0 B 1
ATOM   1218 O OD2 . ASP B 2 58 ? -21.733  8.425  7.863 1.00  92.84 -1 B 1
ATOM   1219 N N   . TYR B 2 59 ? -21.234  9.965  2.594 1.00  97.99 0 B 1
ATOM   1220 C CA  . TYR B 2 59 ? -20.565 10.762  1.569 1.00  97.56 0 B 1
ATOM   1221 C C   . TYR B 2 59 ? -21.266 10.677  0.212 1.00  97.20 0 B 1
ATOM   1222 O O   . TYR B 2 59 ? -20.769 11.168 -0.792 1.00  95.93 0 B 1
ATOM   1223 C CB  . TYR B 2 59 ? -19.108 10.307  1.413 1.00  97.39 0 B 1
ATOM   1224 C CG  . TYR B 2 59 ? -18.223 10.611  2.610 1.00  97.76 0 B 1
ATOM   1225 C CD1 . TYR B 2 59 ? -17.763  9.589  3.430 1.00  97.21 0 B 1
ATOM   1226 C CD2 . TYR B 2 59 ? -17.856 11.914  2.907 1.00  97.38 0 B 1
ATOM   1227 C CE1 . TYR B 2 59 ? -16.940  9.858  4.528 1.00  97.08 0 B 1
ATOM   1228 C CE2 . TYR B 2 59 ? -17.046 12.202  3.999 1.00  97.07 0 B 1
ATOM   1229 C CZ  . TYR B 2 59 ? -16.586 11.172  4.807 1.00  97.53 0 B 1
ATOM   1230 O OH  . TYR B 2 59 ? -15.775 11.447  5.881 1.00  96.82 0 B 1
ATOM   1231 N N   . ASN B 2 60 ? -22.429 10.030  0.209 1.00  96.55 0 B 1
ATOM   1232 C CA  . ASN B 2 60 ? -23.208  9.850 -1.009 1.00  96.06 0 B 1
ATOM   1233 C C   . ASN B 2 60 ? -22.413  9.097 -2.076 1.00  96.21 0 B 1
ATOM   1234 O O   . ASN B 2 60 ? -22.489  9.407 -3.271 1.00  94.69 0 B 1
ATOM   1235 C CB  . ASN B 2 60 ? -23.680 11.193 -1.561 1.00  94.71 0 B 1
ATOM   1236 C CG  . ASN B 2 60 ? -24.769 11.055 -2.605 1.00  86.00 0 B 1
ATOM   1237 N ND2 . ASN B 2 60 ? -24.783 11.953 -3.584 1.00  72.36 0 B 1
ATOM   1238 O OD1 . ASN B 2 60 ? -25.605 10.145 -2.535 1.00  76.34 0 B 1
ATOM   1239 N N   . ILE B 2 61 ? -21.668  8.096 -1.640 1.00  97.33 0 B 1
ATOM   1240 C CA  . ILE B 2 61 ? -20.894  7.261 -2.550 1.00  97.53 0 B 1
ATOM   1241 C C   . ILE B 2 61 ? -21.832  6.157 -3.019 1.00  97.48 0 B 1
ATOM   1242 O O   . ILE B 2 61 ? -22.335  5.372 -2.215 1.00  96.84 0 B 1
ATOM   1243 C CB  . ILE B 2 61 ? -19.659  6.668 -1.834 1.00  97.61 0 B 1
ATOM   1244 C CG1 . ILE B 2 61 ? -18.676  7.800 -1.514 1.00  96.97 0 B 1
ATOM   1245 C CG2 . ILE B 2 61 ? -18.994  5.602 -2.703 1.00  97.07 0 B 1
ATOM   1246 C CD1 . ILE B 2 61 ? -17.542  7.408 -0.594 1.00  95.84 0 B 1
ATOM   1247 N N   . GLN B 2 62 ? -22.070  6.118 -4.328 1.00  96.64 0 B 1
ATOM   1248 C CA  . GLN B 2 62 ? -23.003  5.162 -4.902 1.00  96.24 0 B 1
ATOM   1249 C C   . GLN B 2 62 ? -22.320  4.118 -5.774 1.00  96.87 0 B 1
ATOM   1250 O O   . GLN B 2 62 ? -21.100  4.098 -5.896 1.00  95.81 0 B 1
ATOM   1251 C CB  . GLN B 2 62 ? -24.048  5.922 -5.723 1.00  94.00 0 B 1
ATOM   1252 C CG  . GLN B 2 62 ? -24.744  7.017 -4.927 1.00  89.02 0 B 1
ATOM   1253 C CD  . GLN B 2 62 ? -25.692  7.835 -5.768 1.00  85.01 0 B 1
ATOM   1254 N NE2 . GLN B 2 62 ? -26.483  8.682 -5.118 1.00  72.28 0 B 1
ATOM   1255 O OE1 . GLN B 2 62 ? -25.725  7.722 -6.993 1.00  76.52 0 B 1
ATOM   1256 N N   . LYS B 2 63 ? -23.120  3.237 -6.373 1.00  96.46 0 B 1
ATOM   1257 C CA  . LYS B 2 63 ? -22.573  2.174 -7.205 1.00  96.71 0 B 1
ATOM   1258 C C   . LYS B 2 63 ? -21.691  2.747 -8.303 1.00  96.60 0 B 1
ATOM   1259 O O   . LYS B 2 63 ? -22.017  3.742 -8.934 1.00  95.61 0 B 1
ATOM   1260 C CB  . LYS B 2 63 ? -23.691  1.333 -7.823 1.00  95.87 0 B 1
ATOM   1261 C CG  . LYS B 2 63 ? -24.589  2.088 -8.784 1.00  88.89 0 B 1
ATOM   1262 C CD  . LYS B 2 63 ? -25.617  1.163 -9.435 1.00  87.92 0 B 1
ATOM   1263 C CE  . LYS B 2 63 ? -26.478  1.902 -10.436 1.00  74.87 0 B 1
ATOM   1264 N NZ  . LYS B 2 63 ? -27.462  1.004 -11.095 1.00  67.38 1 B 1
ATOM   1265 N N   . GLU B 2 64 ? -20.552  2.087 -8.503 1.00  96.81 0 B 1
ATOM   1266 C CA  . GLU B 2 64 ? -19.582  2.472 -9.524 1.00  96.71 0 B 1
ATOM   1267 C C   . GLU B 2 64 ? -18.966  3.850 -9.332 1.00  96.60 0 B 1
ATOM   1268 O O   . GLU B 2 64 ? -18.429  4.433 -10.275 1.00  95.04 0 B 1
ATOM   1269 C CB  . GLU B 2 64 ? -20.210  2.340 -10.919 1.00  95.74 0 B 1
ATOM   1270 C CG  . GLU B 2 64 ? -20.688  0.916 -11.197 1.00  92.12 0 B 1
ATOM   1271 C CD  . GLU B 2 64 ? -21.342  0.754 -12.551 1.00  86.89 0 B 1
ATOM   1272 O OE1 . GLU B 2 64 ? -21.895  1.743 -13.072 1.00  79.61 0 B 1
ATOM   1273 O OE2 . GLU B 2 64 ? -21.317 -0.369 -13.078 1.00  79.39 -1 B 1
ATOM   1274 N N   . SER B 2 65 ? -19.016  4.361 -8.107 1.00  96.87 0 B 1
ATOM   1275 C CA  . SER B 2 65 ? -18.342  5.619 -7.806 1.00  96.68 0 B 1
ATOM   1276 C C   . SER B 2 65 ? -16.848  5.331 -7.796 1.00  96.98 0 B 1
ATOM   1277 O O   . SER B 2 65 ? -16.434  4.184 -7.599 1.00  96.52 0 B 1
ATOM   1278 C CB  . SER B 2 65 ? -18.753  6.148 -6.427 1.00  96.23 0 B 1
ATOM   1279 O OG  . SER B 2 65 ? -20.076  6.663 -6.439 1.00  92.37 0 B 1
ATOM   1280 N N   . THR B 2 66 ? -16.041  6.365 -7.998 1.00  96.68 0 B 1
ATOM   1281 C CA  . THR B 2 66 ? -14.591  6.204 -7.996 1.00  96.67 0 B 1
ATOM   1282 C C   . THR B 2 66 ? -13.954  6.954 -6.830 1.00  96.88 0 B 1
ATOM   1283 O O   . THR B 2 66 ? -14.083  8.173 -6.722 1.00  96.26 0 B 1
ATOM   1284 C CB  . THR B 2 66 ? -13.972  6.718 -9.312 1.00  95.76 0 B 1
ATOM   1285 C CG2 . THR B 2 66 ? -12.449  6.645 -9.255 1.00  91.12 0 B 1
ATOM   1286 O OG1 . THR B 2 66 ? -14.430  5.912 -10.403 1.00  90.82 0 B 1
ATOM   1287 N N   . LEU B 2 67 ? -13.267  6.205 -5.964 1.00  97.14 0 B 1
ATOM   1288 C CA  . LEU B 2 67 ? -12.531  6.800 -4.859 1.00  97.28 0 B 1
ATOM   1289 C C   . LEU B 2 67 ? -11.081  6.882 -5.308 1.00  97.27 0 B 1
ATOM   1290 O O   . LEU B 2 67 ? -10.694  6.246 -6.293 1.00  96.81 0 B 1
ATOM   1291 C CB  . LEU B 2 67 ? -12.615  5.940 -3.602 1.00  97.18 0 B 1
ATOM   1292 C CG  . LEU B 2 67 ? -13.985  5.515 -3.076 1.00  95.19 0 B 1
ATOM   1293 C CD1 . LEU B 2 67 ? -13.816  4.874 -1.699 1.00  91.58 0 B 1
ATOM   1294 C CD2 . LEU B 2 67 ? -14.904  6.714 -2.984 1.00  90.98 0 B 1
ATOM   1295 N N   . HIS B 2 68 ? -10.277  7.656 -4.594 1.00  97.04 0 B 1
ATOM   1296 C CA  . HIS B 2 68 ? -8.867  7.771 -4.921 1.00  96.88 0 B 1
ATOM   1297 C C   . HIS B 2 68 ? -8.042  7.432 -3.693 1.00  97.03 0 B 1
ATOM   1298 O O   . HIS B 2 68 ? -8.417  7.775 -2.573 1.00  96.58 0 B 1
ATOM   1299 C CB  . HIS B 2 68 ? -8.541  9.179 -5.411 1.00  96.14 0 B 1
ATOM   1300 C CG  . HIS B 2 68 ? -9.187  9.516 -6.714 1.00  94.68 0 B 1
ATOM   1301 C CD2 . HIS B 2 68 ? -10.460  9.851 -7.025 1.00  86.34 0 B 1
ATOM   1302 N ND1 . HIS B 2 68 ? -8.511  9.497 -7.914 1.00  86.22 0 B 1
ATOM   1303 C CE1 . HIS B 2 68 ? -9.331  9.808 -8.896 1.00  87.05 0 B 1
ATOM   1304 N NE2 . HIS B 2 68 ? -10.522 10.023 -8.390 1.00  88.10 0 B 1
ATOM   1305 N N   . LEU B 2 69 ? -6.927  6.735 -3.919 1.00  96.59 0 B 1
ATOM   1306 C CA  . LEU B 2 69 ? -6.053  6.307 -2.833 1.00  96.41 0 B 1
ATOM   1307 C C   . LEU B 2 69 ? -4.681  6.965 -2.903 1.00  95.82 0 B 1
ATOM   1308 O O   . LEU B 2 69 ? -4.038  6.958 -3.951 1.00  94.77 0 B 1
ATOM   1309 C CB  . LEU B 2 69 ? -5.884  4.790 -2.869 1.00  96.19 0 B 1
ATOM   1310 C CG  . LEU B 2 69 ? -4.859  4.161 -1.915 1.00  95.42 0 B 1
ATOM   1311 C CD1 . LEU B 2 69 ? -5.321  4.321 -0.482 1.00  93.36 0 B 1
ATOM   1312 C CD2 . LEU B 2 69 ? -4.690  2.686 -2.261 1.00  92.75 0 B 1
ATOM   1313 N N   . VAL B 2 70 ? -4.248  7.542 -1.788 1.00  95.17 0 B 1
ATOM   1314 C CA  . VAL B 2 70 ? -2.929  8.148 -1.684 1.00  94.79 0 B 1
ATOM   1315 C C   . VAL B 2 70 ? -2.250  7.499 -0.492 1.00  94.74 0 B 1
ATOM   1316 O O   . VAL B 2 70 ? -2.831  7.414  0.594 1.00  93.94 0 B 1
ATOM   1317 C CB  . VAL B 2 70 ? -3.001  9.670 -1.449 1.00  93.65 0 B 1
ATOM   1318 C CG1 . VAL B 2 70 ? -1.595 10.234 -1.304 1.00  89.24 0 B 1
ATOM   1319 C CG2 . VAL B 2 70 ? -3.708 10.338 -2.610 1.00  90.49 0 B 1
ATOM   1320 N N   . LEU B 2 71 ? -1.023  7.024 -0.685 1.00  93.93 0 B 1
ATOM   1321 C CA  . LEU B 2 71 ? -0.282  6.391  0.394 1.00  92.87 0 B 1
ATOM   1322 C C   . LEU B 2 71 ?  0.469  7.369  1.282 1.00  92.20 0 B 1
ATOM   1323 O O   . LEU B 2 71 ?  0.990  8.377  0.813 1.00  90.40 0 B 1
ATOM   1324 C CB  . LEU B 2 71 ?  0.764  5.422 -0.169 1.00  91.34 0 B 1
ATOM   1325 C CG  . LEU B 2 71 ?  0.362  4.041 -0.651 1.00  86.01 0 B 1
ATOM   1326 C CD1 . LEU B 2 71 ?  1.638  3.284 -0.985 1.00  82.93 0 B 1
ATOM   1327 C CD2 . LEU B 2 71 ? -0.417  3.312  0.416 1.00  83.04 0 B 1
ATOM   1328 N N   . ARG B 2 72 ?  0.527  7.048  2.564 1.00  91.97 0 B 1
ATOM   1329 C CA  . ARG B 2 72 ?  1.356  7.787  3.494 1.00  91.24 0 B 1
ATOM   1330 C C   . ARG B 2 72 ?  2.704  7.099  3.325 1.00  91.09 0 B 1
ATOM   1331 O O   . ARG B 2 72 ?  2.787  5.873  3.419 1.00  89.19 0 B 1
ATOM   1332 C CB  . ARG B 2 72 ?  0.873  7.624  4.934 1.00  89.31 0 B 1
ATOM   1333 C CG  . ARG B 2 72 ? -0.424  8.332  5.246 1.00  80.69 0 B 1
ATOM   1334 C CD  . ARG B 2 72 ? -0.730  8.241  6.724 1.00  78.98 0 B 1
ATOM   1335 N NE  . ARG B 2 72 ? -1.979  8.913  7.070 1.00  73.25 0 B 1
ATOM   1336 C CZ  . ARG B 2 72 ? -2.467  8.995  8.301 1.00  68.44 0 B 1
ATOM   1337 N NH1 . ARG B 2 72 ? -1.810  8.453  9.307 1.00  62.81 1 B 1
ATOM   1338 N NH2 . ARG B 2 72 ? -3.599  9.628  8.512 1.00  61.37 0 B 1
ATOM   1339 N N   . LEU B 2 73 ?  3.744  7.863  3.058 1.00  89.16 0 B 1
ATOM   1340 C CA  . LEU B 2 73 ?  5.058  7.288  2.836 1.00  86.78 0 B 1
ATOM   1341 C C   . LEU B 2 73 ?  5.733  6.799  4.105 1.00  84.99 0 B 1
ATOM   1342 O O   . LEU B 2 73 ?  6.286  5.692  4.134 1.00  79.56 0 B 1
ATOM   1343 C CB  . LEU B 2 73 ?  5.959  8.298  2.134 1.00  85.19 0 B 1
ATOM   1344 C CG  . LEU B 2 73 ?  5.431  8.789  0.784 1.00  83.80 0 B 1
ATOM   1345 C CD1 . LEU B 2 73 ?  6.412  9.779  0.173 1.00  80.48 0 B 1
ATOM   1346 C CD2 . LEU B 2 73 ?  5.208  7.609 -0.142 1.00  81.00 0 B 1
ATOM   1347 N N   . ARG B 2 74 ?  5.689  7.606  5.153 1.00  84.06 0 B 1
ATOM   1348 C CA  . ARG B 2 74 ?  6.323  7.221  6.406 1.00  80.37 0 B 1
ATOM   1349 C C   . ARG B 2 74 ?  5.369  7.278  7.581 1.00  75.47 0 B 1
ATOM   1350 O O   . ARG B 2 74 ?  4.697  8.286  7.782 1.00  65.47 0 B 1
ATOM   1351 C CB  . ARG B 2 74 ?  7.526  8.106  6.699 1.00  76.21 0 B 1
ATOM   1352 C CG  . ARG B 2 74 ?  8.069  7.872  8.089 1.00  70.53 0 B 1
ATOM   1353 C CD  . ARG B 2 74 ?  9.459  8.386  8.304 1.00  67.99 0 B 1
ATOM   1354 N NE  . ARG B 2 74 ?  9.976  7.896  9.566 1.00  63.71 0 B 1
ATOM   1355 C CZ  . ARG B 2 74 ? 11.226  7.530  9.779 1.00  60.50 0 B 1
ATOM   1356 N NH1 . ARG B 2 74 ? 12.124  7.621  8.813 1.00  56.08 1 B 1
ATOM   1357 N NH2 . ARG B 2 74 ? 11.587  7.080 10.973 1.00  54.86 0 B 1
ATOM   1358 N N   . GLY B 2 75 ?  5.343  6.197  8.338 1.00  71.50 0 B 1
ATOM   1359 C CA  . GLY B 2 75 ?  4.585  6.075  9.563 1.00  65.26 0 B 1
ATOM   1360 C C   . GLY B 2 75 ?  3.390  6.975  9.706 1.00  64.73 0 B 1
ATOM   1361 O O   . GLY B 2 75 ?  3.064  7.755  8.833 1.00  56.39 0 B 1
ATOM   1362 N N   . GLY B 2 76 ?  2.731  6.861 10.824 1.00  62.80 0 B 1
ATOM   1363 C CA  . GLY B 2 76 ?  1.570  7.689 11.040 1.00  58.51 0 B 1
ATOM   1364 C C   . GLY B 2 76 ?  0.644  7.093 12.068 1.00  55.00 0 B 1
ATOM   1365 O O   . GLY B 2 76 ? -0.345  6.478 11.673 1.00  48.69 0 B 1
ATOM   1366 O OXT . GLY B 2 76 ?  0.911  7.247 13.246 1.00  50.54 -1 B 1
HETATM 1367 P PA  . NAD C 3 1 ?  9.075  1.466 12.517 1.00  93.77 0 C 1
HETATM 1368 P PN  . NAD C 3 1 ?  6.430  0.334 12.243 1.00  93.76 0 C 1
HETATM 1369 C C1B . NAD C 3 1 ?  9.054  3.871  8.321 1.00  93.70 0 C 1
HETATM 1370 C C1D . NAD C 3 1 ?  5.455 -0.797 16.679 1.00  80.78 0 C 1
HETATM 1371 N N1A . NAD C 3 1 ? 13.616  5.329  6.559 1.00  93.48 0 C 1
HETATM 1372 N N1N . NAD C 3 1 ?  5.528  0.669 16.837 1.00  82.56 0 C 1
HETATM 1373 O O1A . NAD C 3 1 ?  9.723  2.174 13.640 1.00  87.61 -1 C 1
HETATM 1374 O O1N . NAD C 3 1 ?  6.873 -0.349 11.008 1.00  89.32 -1 C 1
HETATM 1375 C C2A . NAD C 3 1 ? 12.394  5.871  6.369 1.00  92.74 0 C 1
HETATM 1376 C C2B . NAD C 3 1 ?  8.092  2.716  8.451 1.00  93.28 0 C 1
HETATM 1377 C C2D . NAD C 3 1 ?  4.301 -1.203 15.794 1.00  85.48 0 C 1
HETATM 1378 C C2N . NAD C 3 1 ?  6.617  1.337 16.382 1.00  81.40 0 C 1
HETATM 1379 O O2A . NAD C 3 1 ?  9.804  0.275 11.975 1.00  88.62 0 C 1
HETATM 1380 O O2B . NAD C 3 1 ?  7.605  2.299  7.205 1.00  91.92 0 C 1
HETATM 1381 O O2D . NAD C 3 1 ?  3.118 -1.345 16.551 1.00  76.64 0 C 1
HETATM 1382 O O2N . NAD C 3 1 ?  5.363  1.390 12.087 1.00  85.27 0 C 1
HETATM 1383 C C3B . NAD C 3 1 ?  6.984  3.286  9.339 1.00  92.24 0 C 1
HETATM 1384 C C3D . NAD C 3 1 ?  4.798 -2.505 15.291 1.00  84.94 0 C 1
HETATM 1385 C C3N . NAD C 3 1 ?  6.698  2.702 16.538 1.00  82.19 0 C 1
HETATM 1386 N N3A . NAD C 3 1 ? 11.279  5.362  6.873 1.00  93.33 0 C 1
HETATM 1387 O O3  . NAD C 3 1 ?  7.632  0.998 13.002 1.00  91.82 0 C 1
HETATM 1388 O O3B . NAD C 3 1 ?  6.048  3.983  8.551 1.00  91.53 0 C 1
HETATM 1389 O O3D . NAD C 3 1 ?  4.584 -3.476 16.264 1.00  79.37 0 C 1
HETATM 1390 C C4A . NAD C 3 1 ? 11.396  4.241  7.611 1.00  94.40 0 C 1
HETATM 1391 C C4B . NAD C 3 1 ?  7.709  4.257 10.235 1.00  92.70 0 C 1
HETATM 1392 C C4D . NAD C 3 1 ?  6.298 -2.272 15.094 1.00  88.70 0 C 1
HETATM 1393 C C4N . NAD C 3 1 ?  5.657  3.405 17.129 1.00  79.05 0 C 1
HETATM 1394 O O4B . NAD C 3 1 ?  8.886  4.631  9.523 1.00  92.61 0 C 1
HETATM 1395 O O4D . NAD C 3 1 ?  6.635 -1.274 16.019 1.00  84.82 0 C 1
HETATM 1396 C C5A . NAD C 3 1 ? 12.626  3.623  7.851 1.00  94.80 0 C 1
HETATM 1397 C C5B . NAD C 3 1 ?  8.080  3.667 11.572 1.00  90.48 0 C 1
HETATM 1398 C C5D . NAD C 3 1 ?  6.684 -1.858 13.671 1.00  87.70 0 C 1
HETATM 1399 C C5N . NAD C 3 1 ?  4.575  2.712 17.583 1.00  78.32 0 C 1
HETATM 1400 O O5B . NAD C 3 1 ?  8.803  2.464 11.348 1.00  92.37 0 C 1
HETATM 1401 O O5D . NAD C 3 1 ?  5.895 -0.721 13.307 1.00  91.35 0 C 1
HETATM 1402 C C6A . NAD C 3 1 ? 13.775  4.213  7.291 1.00  94.60 0 C 1
HETATM 1403 C C6N . NAD C 3 1 ?  4.532  1.366 17.435 1.00  80.08 0 C 1
HETATM 1404 N N6A . NAD C 3 1 ? 15.001  3.712  7.464 1.00  94.57 0 C 1
HETATM 1405 C C7N . NAD C 3 1 ?  7.904  3.392 16.067 1.00  78.94 0 C 1
HETATM 1406 N N7A . NAD C 3 1 ? 12.424  2.537  8.628 1.00  94.85 0 C 1
HETATM 1407 N N7N . NAD C 3 1 ?  7.769  4.498 15.363 1.00  72.12 0 C 1
HETATM 1408 O O7N . NAD C 3 1 ?  9.009  2.910 16.347 1.00  74.31 0 C 1
HETATM 1409 C C8A . NAD C 3 1 ? 11.127  2.489  8.855 1.00  94.84 0 C 1
HETATM 1410 N N9A . NAD C 3 1 ? 10.477  3.514  8.250 1.00  94.20 0 C 1
HETATM 1411 ZN ZN  . ZN  D 4 1 ? 11.105 -1.006  5.717 1.00  95.93 0 D 1
HETATM 1412 ZN ZN  . ZN  E 5 1 ? 19.444 -13.248  6.871 1.00  98.02 0 E 1
