# Supplementary material for: RNF114 and RNF166 exemplify reader-writer E3 ligases that extend K11 polyubiquitin onto sites of MARUbylation
Source: EMBO J. 2025 Oct 2;44(21):5993–6018. doi: 10.1038/s44318-025-00577-z (PMC12583694; doi:10.1038/s44318-025-00577-z)
Supplement: Supplementary file 5 — Source data Fig. 3 [file 44318_2025_577_MOESM5_ESM.zip › Figure 3/3A-D/RNF114-MUBD-AF3-3.cif]

# generated by PyMOL 2.5.8
#
data_fold_2024_11_14_22_43_rnf114_di19_uim_ub_nad_2xzn_model_3
_entry.id fold_2024_11_14_22_43_rnf114_di19_uim_ub_nad_2xzn_model_3
#
loop_
_atom_site.group_PDB
_atom_site.id
_atom_site.type_symbol
_atom_site.label_atom_id
_atom_site.label_alt_id
_atom_site.label_comp_id
_atom_site.label_asym_id
_atom_site.label_entity_id
_atom_site.label_seq_id
_atom_site.pdbx_PDB_ins_code
_atom_site.Cartn_x
_atom_site.Cartn_y
_atom_site.Cartn_z
_atom_site.occupancy
_atom_site.B_iso_or_equiv
_atom_site.pdbx_formal_charge
_atom_site.auth_asym_id
_atom_site.pdbx_PDB_model_num
ATOM   1   N N   . ARG A 1 1 ? 17.079  0.221 -7.123 1.00  65.82 0 A 1
ATOM   2   C CA  . ARG A 1 1 ? 16.462 -0.542 -6.059 1.00  69.97 0 A 1
ATOM   3   C C   . ARG A 1 1 ? 16.006 -1.897 -6.586 1.00  72.40 0 A 1
ATOM   4   O O   . ARG A 1 1 ? 14.824 -2.114 -6.853 1.00  69.13 0 A 1
ATOM   5   C CB  . ARG A 1 1 ? 15.277  0.226 -5.477 1.00  65.26 0 A 1
ATOM   6   C CG  . ARG A 1 1 ? 15.695  1.510 -4.804 1.00  60.82 0 A 1
ATOM   7   C CD  . ARG A 1 1 ? 14.551  2.274 -4.155 1.00  55.91 0 A 1
ATOM   8   N NE  . ARG A 1 1 ? 13.650  2.885 -5.127 1.00  54.62 0 A 1
ATOM   9   C CZ  . ARG A 1 1 ? 12.496  2.352 -5.506 1.00  50.70 0 A 1
ATOM   10  N NH1 . ARG A 1 1 ? 12.098  1.196 -4.991 1.00  49.89 1 A 1
ATOM   11  N NH2 . ARG A 1 1 ? 11.749  2.966 -6.405 1.00  47.73 0 A 1
ATOM   12  N N   . TYR A 1 2 ? 16.984 -2.784 -6.754 1.00  77.97 0 A 1
ATOM   13  C CA  . TYR A 1 2 ? 16.708 -4.107 -7.290 1.00  81.67 0 A 1
ATOM   14  C C   . TYR A 1 2 ? 16.872 -5.223 -6.261 1.00  86.34 0 A 1
ATOM   15  O O   . TYR A 1 2 ? 15.991 -6.069 -6.113 1.00  82.74 0 A 1
ATOM   16  C CB  . TYR A 1 2 ? 17.631 -4.360 -8.487 1.00  73.77 0 A 1
ATOM   17  C CG  . TYR A 1 2 ? 17.196 -5.511 -9.357 1.00  67.45 0 A 1
ATOM   18  C CD1 . TYR A 1 2 ? 15.987 -5.475 -10.042 1.00  64.12 0 A 1
ATOM   19  C CD2 . TYR A 1 2 ? 18.004 -6.641 -9.501 1.00  62.17 0 A 1
ATOM   20  C CE1 . TYR A 1 2 ? 15.582 -6.535 -10.847 1.00  55.93 0 A 1
ATOM   21  C CE2 . TYR A 1 2 ? 17.614 -7.705 -10.298 1.00  57.60 0 A 1
ATOM   22  C CZ  . TYR A 1 2 ? 16.400 -7.643 -10.970 1.00  54.02 0 A 1
ATOM   23  O OH  . TYR A 1 2 ? 16.006 -8.692 -11.765 1.00  48.60 0 A 1
ATOM   24  N N   . THR A 1 3 ? 18.001 -5.219 -5.543 1.00  92.42 0 A 1
ATOM   25  C CA  . THR A 1 3 ? 18.249 -6.242 -4.537 1.00  94.16 0 A 1
ATOM   26  C C   . THR A 1 3 ? 18.679 -5.624 -3.215 1.00  95.49 0 A 1
ATOM   27  O O   . THR A 1 3 ? 19.154 -4.485 -3.169 1.00  93.77 0 A 1
ATOM   28  C CB  . THR A 1 3 ? 19.348 -7.228 -4.991 1.00  90.75 0 A 1
ATOM   29  C CG2 . THR A 1 3 ? 18.954 -7.895 -6.303 1.00  81.01 0 A 1
ATOM   30  O OG1 . THR A 1 3 ? 20.585 -6.526 -5.155 1.00  81.82 0 A 1
ATOM   31  N N   . PHE A 1 4 ? 18.494 -6.381 -2.134 1.00  97.36 0 A 1
ATOM   32  C CA  . PHE A 1 4 ? 18.826 -5.903 -0.799 1.00  97.32 0 A 1
ATOM   33  C C   . PHE A 1 4 ? 19.528 -6.968  0.030 1.00  97.85 0 A 1
ATOM   34  O O   . PHE A 1 4 ? 19.269 -8.162 -0.138 1.00  97.14 0 A 1
ATOM   35  C CB  . PHE A 1 4 ? 17.560 -5.474 -0.058 1.00  96.57 0 A 1
ATOM   36  C CG  . PHE A 1 4 ? 16.650 -4.603 -0.874 1.00  96.36 0 A 1
ATOM   37  C CD1 . PHE A 1 4 ? 15.605 -5.159 -1.609 1.00  94.77 0 A 1
ATOM   38  C CD2 . PHE A 1 4 ? 16.850 -3.228 -0.933 1.00  94.78 0 A 1
ATOM   39  C CE1 . PHE A 1 4 ? 14.771 -4.367 -2.382 1.00  93.83 0 A 1
ATOM   40  C CE2 . PHE A 1 4 ? 16.017 -2.426 -1.705 1.00  93.86 0 A 1
ATOM   41  C CZ  . PHE A 1 4 ? 14.981 -2.990 -2.428 1.00  94.11 0 A 1
ATOM   42  N N   . PRO A 1 5 ? 20.414 -6.555  0.953 1.00  97.61 0 A 1
ATOM   43  C CA  . PRO A 1 5 ? 21.110 -7.499  1.815 1.00  97.71 0 A 1
ATOM   44  C C   . PRO A 1 5 ? 20.312 -7.707  3.102 1.00  98.05 0 A 1
ATOM   45  O O   . PRO A 1 5 ? 19.539 -6.831  3.505 1.00  97.69 0 A 1
ATOM   46  C CB  . PRO A 1 5 ? 22.428 -6.791  2.088 1.00  96.88 0 A 1
ATOM   47  C CG  . PRO A 1 5 ? 21.984 -5.361  2.205 1.00  95.51 0 A 1
ATOM   48  C CD  . PRO A 1 5 ? 21.000 -5.208  1.061 1.00  96.94 0 A 1
ATOM   49  N N   . CYS A 1 6 ? 20.485 -8.861  3.746 1.00  98.12 0 A 1
ATOM   50  C CA  . CYS A 1 6 ? 19.807 -9.118  5.006 1.00  98.30 0 A 1
ATOM   51  C C   . CYS A 1 6 ? 20.563 -8.366  6.105 1.00  98.30 0 A 1
ATOM   52  O O   . CYS A 1 6 ? 21.785 -8.411  6.148 1.00  98.05 0 A 1
ATOM   53  C CB  . CYS A 1 6 ? 19.809 -10.615  5.327 1.00  98.16 0 A 1
ATOM   54  S SG  . CYS A 1 6 ? 19.107 -11.003  6.957 1.00  97.94 0 A 1
ATOM   55  N N   . PRO A 1 7 ? 19.850 -7.673  6.999 1.00  98.27 0 A 1
ATOM   56  C CA  . PRO A 1 7 ? 20.512 -6.934  8.080 1.00  98.00 0 A 1
ATOM   57  C C   . PRO A 1 7 ? 20.945 -7.817  9.249 1.00  98.03 0 A 1
ATOM   58  O O   . PRO A 1 7 ? 21.613 -7.349 10.166 1.00  96.88 0 A 1
ATOM   59  C CB  . PRO A 1 7 ? 19.445 -5.916  8.489 1.00  97.46 0 A 1
ATOM   60  C CG  . PRO A 1 7 ? 18.183 -6.693  8.305 1.00  96.18 0 A 1
ATOM   61  C CD  . PRO A 1 7 ? 18.395 -7.408  6.982 1.00  97.75 0 A 1
ATOM   62  N N   . TYR A 1 8 ? 20.550 -9.100  9.211 1.00  98.23 0 A 1
ATOM   63  C CA  . TYR A 1 8 ? 20.874 -10.016 10.303 1.00  98.13 0 A 1
ATOM   64  C C   . TYR A 1 8 ? 21.930 -11.076  9.993 1.00  97.95 0 A 1
ATOM   65  O O   . TYR A 1 8 ? 22.522 -11.652 10.901 1.00  96.74 0 A 1
ATOM   66  C CB  . TYR A 1 8 ? 19.605 -10.731 10.761 1.00  97.87 0 A 1
ATOM   67  C CG  . TYR A 1 8 ? 18.618 -9.859 11.505 1.00  97.92 0 A 1
ATOM   68  C CD1 . TYR A 1 8 ? 17.244 -9.961 11.255 1.00  97.23 0 A 1
ATOM   69  C CD2 . TYR A 1 8 ? 19.044 -8.960 12.474 1.00  97.30 0 A 1
ATOM   70  C CE1 . TYR A 1 8 ? 16.333 -9.189 11.950 1.00  96.84 0 A 1
ATOM   71  C CE2 . TYR A 1 8 ? 18.134 -8.172 13.174 1.00  96.86 0 A 1
ATOM   72  C CZ  . TYR A 1 8 ? 16.778 -8.295 12.914 1.00  97.08 0 A 1
ATOM   73  O OH  . TYR A 1 8 ? 15.882 -7.529 13.609 1.00  96.05 0 A 1
ATOM   74  N N   . CYS A 1 9 ? 22.185 -11.332  8.714 1.00  98.27 0 A 1
ATOM   75  C CA  . CYS A 1 9 ? 23.163 -12.340  8.339 1.00  98.16 0 A 1
ATOM   76  C C   . CYS A 1 9 ? 23.858 -11.972  7.028 1.00  98.39 0 A 1
ATOM   77  O O   . CYS A 1 9 ? 23.496 -10.984  6.393 1.00  97.83 0 A 1
ATOM   78  C CB  . CYS A 1 9 ? 22.482 -13.713  8.222 1.00  97.48 0 A 1
ATOM   79  S SG  . CYS A 1 9 ? 21.486 -13.970  6.739 1.00  97.33 0 A 1
ATOM   80  N N   . PRO A 1 10 ? 24.874 -12.755  6.610 1.00  97.87 0 A 1
ATOM   81  C CA  . PRO A 1 10 ? 25.631 -12.484  5.385 1.00  97.71 0 A 1
ATOM   82  C C   . PRO A 1 10 ? 24.877 -12.628  4.062 1.00  97.94 0 A 1
ATOM   83  O O   . PRO A 1 10 ? 25.386 -12.226  3.014 1.00  96.45 0 A 1
ATOM   84  C CB  . PRO A 1 10 ? 26.797 -13.474  5.467 1.00  97.10 0 A 1
ATOM   85  C CG  . PRO A 1 10 ? 26.940 -13.722  6.935 1.00  94.51 0 A 1
ATOM   86  C CD  . PRO A 1 10 ? 25.510 -13.832  7.380 1.00  96.95 0 A 1
ATOM   87  N N   . GLU A 1 11 ? 23.670 -13.190  4.095 1.00  97.82 0 A 1
ATOM   88  C CA  . GLU A 1 11 ? 22.903 -13.386  2.872 1.00  97.85 0 A 1
ATOM   89  C C   . GLU A 1 11 ? 22.571 -12.048  2.207 1.00  97.89 0 A 1
ATOM   90  O O   . GLU A 1 11 ? 22.331 -11.045  2.871 1.00  96.93 0 A 1
ATOM   91  C CB  . GLU A 1 11 ? 21.609 -14.140  3.173 1.00  97.07 0 A 1
ATOM   92  C CG  . GLU A 1 11 ? 21.825 -15.582  3.576 1.00  92.38 0 A 1
ATOM   93  C CD  . GLU A 1 11 ? 22.419 -16.406  2.448 1.00  87.69 0 A 1
ATOM   94  O OE1 . GLU A 1 11 ? 21.771 -16.512  1.385 1.00  80.83 0 A 1
ATOM   95  O OE2 . GLU A 1 11 ? 23.533 -16.944  2.632 1.00  79.90 -1 A 1
ATOM   96  N N   . LYS A 1 12 ? 22.558 -12.041  0.875 1.00  97.14 0 A 1
ATOM   97  C CA  . LYS A 1 12 ? 22.282 -10.822  0.124 1.00  96.80 0 A 1
ATOM   98  C C   . LYS A 1 12 ? 21.626 -11.113 -1.218 1.00  97.05 0 A 1
ATOM   99  O O   . LYS A 1 12 ? 21.276 -12.252 -1.510 1.00  94.66 0 A 1
ATOM   100 C CB  . LYS A 1 12 ? 23.588 -10.062 -0.104 1.00  94.12 0 A 1
ATOM   101 C CG  . LYS A 1 12 ? 24.632 -10.858 -0.872 1.00  88.92 0 A 1
ATOM   102 C CD  . LYS A 1 12 ? 25.932 -10.089 -0.997 1.00  87.88 0 A 1
ATOM   103 C CE  . LYS A 1 12 ? 26.980 -10.896 -1.764 1.00  76.68 0 A 1
ATOM   104 N NZ  . LYS A 1 12 ? 28.278 -10.163 -1.875 1.00  68.62 1 A 1
ATOM   105 N N   . ASN A 1 13 ? 21.461 -10.075 -2.005 1.00  97.00 0 A 1
ATOM   106 C CA  . ASN A 1 13 ? 20.847 -10.164 -3.322 1.00  96.98 0 A 1
ATOM   107 C C   . ASN A 1 13 ? 19.392 -10.622 -3.313 1.00  97.00 0 A 1
ATOM   108 O O   . ASN A 1 13 ? 18.957 -11.334 -4.216 1.00  95.21 0 A 1
ATOM   109 C CB  . ASN A 1 13 ? 21.675 -11.084 -4.235 1.00  95.59 0 A 1
ATOM   110 C CG  . ASN A 1 13 ? 23.076 -10.569 -4.445 1.00  91.11 0 A 1
ATOM   111 N ND2 . ASN A 1 13 ? 24.051 -11.440 -4.291 1.00  79.89 0 A 1
ATOM   112 O OD1 . ASN A 1 13 ? 23.288 -9.391 -4.741 1.00  83.00 0 A 1
ATOM   113 N N   . PHE A 1 14 ? 18.642 -10.192 -2.300 1.00  97.72 0 A 1
ATOM   114 C CA  . PHE A 1 14 ? 17.219 -10.519 -2.210 1.00  97.55 0 A 1
ATOM   115 C C   . PHE A 1 14 ? 16.418 -9.427 -2.907 1.00  97.22 0 A 1
ATOM   116 O O   . PHE A 1 14 ? 16.798 -8.262 -2.883 1.00  96.21 0 A 1
ATOM   117 C CB  . PHE A 1 14 ? 16.747 -10.534 -0.758 1.00  97.51 0 A 1
ATOM   118 C CG  . PHE A 1 14 ? 17.331 -11.637  0.073 1.00  97.89 0 A 1
ATOM   119 C CD1 . PHE A 1 14 ? 18.318 -11.363  1.011 1.00  97.21 0 A 1
ATOM   120 C CD2 . PHE A 1 14 ? 16.862 -12.945 -0.049 1.00  97.30 0 A 1
ATOM   121 C CE1 . PHE A 1 14 ? 18.831 -12.370  1.822 1.00  97.02 0 A 1
ATOM   122 C CE2 . PHE A 1 14 ? 17.371 -13.955  0.755 1.00  97.03 0 A 1
ATOM   123 C CZ  . PHE A 1 14 ? 18.351 -13.663  1.693 1.00  97.38 0 A 1
ATOM   124 N N   . ASP A 1 15 ? 15.299 -9.804 -3.523 1.00  96.37 0 A 1
ATOM   125 C CA  . ASP A 1 15 ? 14.393 -8.792 -4.039 1.00  95.87 0 A 1
ATOM   126 C C   . ASP A 1 15 ? 13.510 -8.543 -2.808 1.00  96.22 0 A 1
ATOM   127 O O   . ASP A 1 15 ? 13.648 -9.218 -1.783 1.00  95.94 0 A 1
ATOM   128 C CB  . ASP A 1 15 ? 13.591 -9.267 -5.251 1.00  94.69 0 A 1
ATOM   129 C CG  . ASP A 1 15 ? 12.823 -10.549 -5.014 1.00  93.53 0 A 1
ATOM   130 O OD1 . ASP A 1 15 ? 12.297 -11.104 -6.012 1.00  90.83 0 A 1
ATOM   131 O OD2 . ASP A 1 15 ? 12.716 -11.006 -3.873 1.00  89.76 -1 A 1
ATOM   132 N N   . GLN A 1 16 ? 12.595 -7.573 -2.868 1.00  95.52 0 A 1
ATOM   133 C CA  . GLN A 1 16 ? 11.761 -7.260 -1.706 1.00  95.48 0 A 1
ATOM   134 C C   . GLN A 1 16 ? 11.024 -8.472 -1.144 1.00  95.82 0 A 1
ATOM   135 O O   . GLN A 1 16 ? 11.093 -8.757  0.050 1.00  95.59 0 A 1
ATOM   136 C CB  . GLN A 1 16 ? 10.752 -6.163 -2.060 1.00  94.09 0 A 1
ATOM   137 C CG  . GLN A 1 16 ?  9.888 -5.719 -0.884 1.00  91.43 0 A 1
ATOM   138 C CD  . GLN A 1 16 ?  9.018 -4.533 -1.214 1.00  90.27 0 A 1
ATOM   139 N NE2 . GLN A 1 16 ?  7.710 -4.691 -1.072 1.00  81.47 0 A 1
ATOM   140 O OE1 . GLN A 1 16 ?  9.522 -3.476 -1.602 1.00  84.41 0 A 1
ATOM   141 N N   . GLU A 1 17 ? 10.320 -9.185 -2.005 1.00  95.62 0 A 1
ATOM   142 C CA  . GLU A 1 17 ?  9.568 -10.358 -1.574 1.00  95.26 0 A 1
ATOM   143 C C   . GLU A 1 17 ? 10.491 -11.414 -0.972 1.00  96.18 0 A 1
ATOM   144 O O   . GLU A 1 17 ? 10.159 -12.056  0.029 1.00  95.73 0 A 1
ATOM   145 C CB  . GLU A 1 17 ?  8.798 -10.956 -2.761 1.00  93.71 0 A 1
ATOM   146 C CG  . GLU A 1 17 ?  8.074 -12.257 -2.450 1.00  85.28 0 A 1
ATOM   147 C CD  . GLU A 1 17 ?  7.240 -12.749 -3.626 1.00  81.62 0 A 1
ATOM   148 O OE1 . GLU A 1 17 ?  7.730 -12.677 -4.767 1.00  76.29 0 A 1
ATOM   149 O OE2 . GLU A 1 17 ?  6.101 -13.212 -3.389 1.00  75.03 -1 A 1
ATOM   150 N N   . GLY A 1 18 ? 11.661 -11.578 -1.569 1.00  96.55 0 A 1
ATOM   151 C CA  . GLY A 1 18 ? 12.623 -12.550 -1.081 1.00  96.90 0 A 1
ATOM   152 C C   . GLY A 1 18 ? 13.132 -12.227  0.303 1.00  97.47 0 A 1
ATOM   153 O O   . GLY A 1 18 ? 13.289 -13.115  1.146 1.00  97.31 0 A 1
ATOM   154 N N   . LEU A 1 19 ? 13.406 -10.957  0.576 1.00  97.61 0 A 1
ATOM   155 C CA  . LEU A 1 19 ? 13.903 -10.555  1.890 1.00  97.81 0 A 1
ATOM   156 C C   . LEU A 1 19 ? 12.822 -10.748  2.949 1.00  97.97 0 A 1
ATOM   157 O O   . LEU A 1 19 ? 13.108 -11.180  4.066 1.00  97.70 0 A 1
ATOM   158 C CB  . LEU A 1 19 ? 14.357 -9.099  1.878 1.00  97.80 0 A 1
ATOM   159 C CG  . LEU A 1 19 ? 14.963 -8.592  3.197 1.00  97.37 0 A 1
ATOM   160 C CD1 . LEU A 1 19 ? 16.182 -9.430  3.558 1.00  96.54 0 A 1
ATOM   161 C CD2 . LEU A 1 19 ? 15.360 -7.121  3.057 1.00  96.49 0 A 1
ATOM   162 N N   . VAL A 1 20 ? 11.585 -10.427  2.603 1.00  97.51 0 A 1
ATOM   163 C CA  . VAL A 1 20 ? 10.473 -10.585  3.535 1.00  97.39 0 A 1
ATOM   164 C C   . VAL A 1 20 ? 10.353 -12.056  3.944 1.00  97.31 0 A 1
ATOM   165 O O   . VAL A 1 20 ? 10.242 -12.371  5.134 1.00  96.95 0 A 1
ATOM   166 C CB  . VAL A 1 20 ?  9.141 -10.124  2.902 1.00  96.81 0 A 1
ATOM   167 C CG1 . VAL A 1 20 ?  7.964 -10.494  3.807 1.00  95.21 0 A 1
ATOM   168 C CG2 . VAL A 1 20 ?  9.167 -8.619  2.679 1.00  95.40 0 A 1
ATOM   169 N N   . GLU A 1 21 ? 10.398 -12.950  2.971 1.00  97.57 0 A 1
ATOM   170 C CA  . GLU A 1 21 ? 10.296 -14.382  3.256 1.00  97.49 0 A 1
ATOM   171 C C   . GLU A 1 21 ? 11.505 -14.900  4.022 1.00  97.73 0 A 1
ATOM   172 O O   . GLU A 1 21 ? 11.370 -15.711  4.937 1.00  97.23 0 A 1
ATOM   173 C CB  . GLU A 1 21 ? 10.129 -15.169  1.957 1.00  96.67 0 A 1
ATOM   174 C CG  . GLU A 1 21 ?  8.703 -15.218  1.455 1.00  86.18 0 A 1
ATOM   175 C CD  . GLU A 1 21 ?  7.753 -15.793  2.497 1.00  79.79 0 A 1
ATOM   176 O OE1 . GLU A 1 21 ?  7.991 -16.923  2.976 1.00  73.83 0 A 1
ATOM   177 O OE2 . GLU A 1 21 ?  6.772 -15.108  2.849 1.00  73.29 -1 A 1
ATOM   178 N N   . HIS A 1 22 ? 12.694 -14.429  3.656 1.00  97.84 0 A 1
ATOM   179 C CA  . HIS A 1 22 ? 13.921 -14.837  4.324 1.00  98.18 0 A 1
ATOM   180 C C   . HIS A 1 22 ? 13.866 -14.508  5.812 1.00  98.08 0 A 1
ATOM   181 O O   . HIS A 1 22 ? 14.169 -15.345  6.659 1.00  97.61 0 A 1
ATOM   182 C CB  . HIS A 1 22 ? 15.117 -14.135  3.687 1.00  98.06 0 A 1
ATOM   183 C CG  . HIS A 1 22 ? 16.394 -14.306  4.449 1.00  98.29 0 A 1
ATOM   184 C CD2 . HIS A 1 22 ? 17.032 -13.492  5.315 1.00  97.04 0 A 1
ATOM   185 N ND1 . HIS A 1 22 ? 17.170 -15.444  4.356 1.00  96.91 0 A 1
ATOM   186 C CE1 . HIS A 1 22 ? 18.222 -15.312  5.152 1.00  96.88 0 A 1
ATOM   187 N NE2 . HIS A 1 22 ? 18.167 -14.143  5.744 1.00  97.03 0 A 1
ATOM   188 N N   . CYS A 1 23 ? 13.470 -13.286  6.138 1.00  97.90 0 A 1
ATOM   189 C CA  . CYS A 1 23 ? 13.398 -12.866  7.528 1.00  97.73 0 A 1
ATOM   190 C C   . CYS A 1 23 ? 12.319 -13.627  8.295 1.00  97.54 0 A 1
ATOM   191 O O   . CYS A 1 23 ? 12.486 -13.924  9.475 1.00  96.80 0 A 1
ATOM   192 C CB  . CYS A 1 23 ? 13.154 -11.355  7.617 1.00  97.58 0 A 1
ATOM   193 S SG  . CYS A 1 23 ? 14.568 -10.368  7.089 1.00  96.86 0 A 1
ATOM   194 N N   . LYS A 1 24 ? 11.231 -13.926  7.630 1.00  97.36 0 A 1
ATOM   195 C CA  . LYS A 1 24 ? 10.140 -14.660  8.264 1.00  96.84 0 A 1
ATOM   196 C C   . LYS A 1 24 ? 10.575 -16.084  8.595 1.00  96.70 0 A 1
ATOM   197 O O   . LYS A 1 24 ? 10.258 -16.606  9.667 1.00  95.87 0 A 1
ATOM   198 C CB  . LYS A 1 24 ?  8.924 -14.704  7.338 1.00  96.16 0 A 1
ATOM   199 C CG  . LYS A 1 24 ?  7.727 -15.444  7.911 1.00  92.72 0 A 1
ATOM   200 C CD  . LYS A 1 24 ?  6.562 -15.452  6.934 1.00  89.52 0 A 1
ATOM   201 C CE  . LYS A 1 24 ?  5.361 -16.186  7.508 1.00  81.53 0 A 1
ATOM   202 N NZ  . LYS A 1 24 ?  4.219 -16.207  6.547 1.00  74.29 1 A 1
ATOM   203 N N   . LEU A 1 25 ? 11.309 -16.695  7.680 1.00  97.15 0 A 1
ATOM   204 C CA  . LEU A 1 25 ? 11.769 -18.071  7.859 1.00  96.88 0 A 1
ATOM   205 C C   . LEU A 1 25 ? 12.983 -18.245  8.765 1.00  96.89 0 A 1
ATOM   206 O O   . LEU A 1 25 ? 13.030 -19.182  9.561 1.00  95.53 0 A 1
ATOM   207 C CB  . LEU A 1 25 ? 12.089 -18.690  6.500 1.00  96.30 0 A 1
ATOM   208 C CG  . LEU A 1 25 ? 10.916 -18.899  5.539 1.00  91.59 0 A 1
ATOM   209 C CD1 . LEU A 1 25 ? 11.444 -19.320  4.173 1.00  87.00 0 A 1
ATOM   210 C CD2 . LEU A 1 25 ?  9.982 -19.960  6.102 1.00  86.73 0 A 1
ATOM   211 N N   . PHE A 1 26 ? 13.967 -17.355  8.653 1.00  97.68 0 A 1
ATOM   212 C CA  . PHE A 1 26 ? 15.204 -17.513  9.403 1.00  97.58 0 A 1
ATOM   213 C C   . PHE A 1 26 ? 15.507 -16.519 10.521 1.00  97.38 0 A 1
ATOM   214 O O   . PHE A 1 26 ? 16.458 -16.717 11.273 1.00  96.02 0 A 1
ATOM   215 C CB  . PHE A 1 26 ? 16.371 -17.519  8.421 1.00  97.39 0 A 1
ATOM   216 C CG  . PHE A 1 26 ? 16.239 -18.563  7.341 1.00  96.92 0 A 1
ATOM   217 C CD1 . PHE A 1 26 ? 16.339 -19.910  7.654 1.00  94.59 0 A 1
ATOM   218 C CD2 . PHE A 1 26 ? 15.975 -18.193  6.028 1.00  94.43 0 A 1
ATOM   219 C CE1 . PHE A 1 26 ? 16.179 -20.883  6.671 1.00  93.44 0 A 1
ATOM   220 C CE2 . PHE A 1 26 ? 15.820 -19.160  5.038 1.00  93.55 0 A 1
ATOM   221 C CZ  . PHE A 1 26 ? 15.923 -20.506  5.359 1.00  93.59 0 A 1
ATOM   222 N N   . HIS A 1 27 ? 14.698 -15.477 10.651 1.00  97.33 0 A 1
ATOM   223 C CA  . HIS A 1 27 ? 14.961 -14.487 11.692 1.00  97.06 0 A 1
ATOM   224 C C   . HIS A 1 27 ? 13.734 -14.130 12.515 1.00  96.15 0 A 1
ATOM   225 O O   . HIS A 1 27 ? 13.575 -12.990 12.960 1.00  93.73 0 A 1
ATOM   226 C CB  . HIS A 1 27 ? 15.548 -13.233 11.055 1.00  97.04 0 A 1
ATOM   227 C CG  . HIS A 1 27 ? 16.827 -13.479 10.304 1.00  97.74 0 A 1
ATOM   228 C CD2 . HIS A 1 27 ? 17.142 -13.303  9.003 1.00  97.13 0 A 1
ATOM   229 N ND1 . HIS A 1 27 ? 17.943 -14.008 10.903 1.00  96.81 0 A 1
ATOM   230 C CE1 . HIS A 1 27 ? 18.906 -14.151 10.001 1.00  96.96 0 A 1
ATOM   231 N NE2 . HIS A 1 27 ? 18.446 -13.722  8.839 1.00  97.20 0 A 1
ATOM   232 N N   . SER A 1 28 ? 12.874 -15.118 12.744 1.00  95.41 0 A 1
ATOM   233 C CA  . SER A 1 28 ? 11.659 -14.909 13.517 1.00  94.16 0 A 1
ATOM   234 C C   . SER A 1 28 ? 11.952 -14.626 14.994 1.00  93.90 0 A 1
ATOM   235 O O   . SER A 1 28 ? 11.093 -14.119 15.711 1.00  90.40 0 A 1
ATOM   236 C CB  . SER A 1 28 ? 10.740 -16.131 13.415 1.00  92.30 0 A 1
ATOM   237 O OG  . SER A 1 28 ? 11.371 -17.287 13.929 1.00  87.50 0 A 1
ATOM   238 N N   . THR A 1 29 ? 13.163 -14.952 15.438 1.00  95.09 0 A 1
ATOM   239 C CA  . THR A 1 29 ? 13.539 -14.745 16.828 1.00  94.80 0 A 1
ATOM   240 C C   . THR A 1 29 ? 14.522 -13.595 17.032 1.00  95.04 0 A 1
ATOM   241 O O   . THR A 1 29 ? 14.858 -13.247 18.164 1.00  91.85 0 A 1
ATOM   242 C CB  . THR A 1 29 ? 14.144 -16.034 17.430 1.00  93.45 0 A 1
ATOM   243 C CG2 . THR A 1 29 ? 15.458 -16.366 16.742 1.00  86.56 0 A 1
ATOM   244 O OG1 . THR A 1 29 ? 14.363 -15.856 18.830 1.00  88.53 0 A 1
ATOM   245 N N   . ASP A 1 30 ? 14.978 -12.981 15.941 1.00  95.35 0 A 1
ATOM   246 C CA  . ASP A 1 30 ? 15.913 -11.869 16.044 1.00  95.01 0 A 1
ATOM   247 C C   . ASP A 1 30 ? 15.174 -10.601 16.471 1.00  94.58 0 A 1
ATOM   248 O O   . ASP A 1 30 ? 14.178 -10.222 15.859 1.00  91.18 0 A 1
ATOM   249 C CB  . ASP A 1 30 ? 16.620 -11.629 14.709 1.00  94.28 0 A 1
ATOM   250 C CG  . ASP A 1 30 ? 17.612 -12.721 14.384 1.00  92.30 0 A 1
ATOM   251 O OD1 . ASP A 1 30 ? 17.209 -13.755 13.825 1.00  86.79 0 A 1
ATOM   252 O OD2 . ASP A 1 30 ? 18.803 -12.552 14.714 1.00  87.12 -1 A 1
ATOM   253 N N   . THR A 1 31 ? 15.681 -9.955 17.525 1.00  94.72 0 A 1
ATOM   254 C CA  . THR A 1 31 ? 15.045 -8.750 18.047 1.00  94.48 0 A 1
ATOM   255 C C   . THR A 1 31 ? 15.902 -7.496 17.948 1.00  95.19 0 A 1
ATOM   256 O O   . THR A 1 31 ? 15.438 -6.399 18.249 1.00  91.49 0 A 1
ATOM   257 C CB  . THR A 1 31 ? 14.650 -8.942 19.525 1.00  91.67 0 A 1
ATOM   258 C CG2 . THR A 1 31 ? 13.620 -10.054 19.657 1.00  83.88 0 A 1
ATOM   259 O OG1 . THR A 1 31 ? 15.819 -9.289 20.281 1.00  85.28 0 A 1
ATOM   260 N N   . LYS A 1 32 ? 17.147 -7.641 17.541 1.00  95.60 0 A 1
ATOM   261 C CA  . LYS A 1 32 ? 18.050 -6.503 17.409 1.00  95.86 0 A 1
ATOM   262 C C   . LYS A 1 32 ? 17.467 -5.456 16.459 1.00  96.67 0 A 1
ATOM   263 O O   . LYS A 1 32 ? 17.021 -5.779 15.363 1.00  95.74 0 A 1
ATOM   264 C CB  . LYS A 1 32 ? 19.410 -6.963 16.884 1.00  94.27 0 A 1
ATOM   265 C CG  . LYS A 1 32 ? 20.415 -5.842 16.699 1.00  85.25 0 A 1
ATOM   266 C CD  . LYS A 1 32 ? 21.720 -6.364 16.112 1.00  82.00 0 A 1
ATOM   267 C CE  . LYS A 1 32 ? 22.714 -5.246 15.895 1.00  72.11 0 A 1
ATOM   268 N NZ  . LYS A 1 32 ? 23.991 -5.732 15.288 1.00  65.40 1 A 1
ATOM   269 N N   . SER A 1 33 ? 17.471 -4.198 16.894 1.00  96.83 0 A 1
ATOM   270 C CA  . SER A 1 33 ? 16.948 -3.122 16.055 1.00  96.95 0 A 1
ATOM   271 C C   . SER A 1 33 ? 17.961 -2.836 14.960 1.00  97.36 0 A 1
ATOM   272 O O   . SER A 1 33 ? 19.150 -2.648 15.222 1.00  95.80 0 A 1
ATOM   273 C CB  . SER A 1 33 ? 16.706 -1.864 16.890 1.00  95.17 0 A 1
ATOM   274 O OG  . SER A 1 33 ? 17.898 -1.401 17.486 1.00  82.22 0 A 1
ATOM   275 N N   . VAL A 1 34 ? 17.497 -2.806 13.719 1.00  97.93 0 A 1
ATOM   276 C CA  . VAL A 1 34 ? 18.360 -2.563 12.581 1.00  98.02 0 A 1
ATOM   277 C C   . VAL A 1 34 ? 17.688 -1.639 11.578 1.00  98.17 0 A 1
ATOM   278 O O   . VAL A 1 34 ? 16.485 -1.388 11.664 1.00  97.69 0 A 1
ATOM   279 C CB  . VAL A 1 34 ? 18.715 -3.884 11.851 1.00  97.35 0 A 1
ATOM   280 C CG1 . VAL A 1 34 ? 19.521 -4.800 12.773 1.00  95.39 0 A 1
ATOM   281 C CG2 . VAL A 1 34 ? 17.442 -4.584 11.393 1.00  95.40 0 A 1
ATOM   282 N N   . VAL A 1 35 ? 18.472 -1.124 10.646 1.00  97.96 0 A 1
ATOM   283 C CA  . VAL A 1 35 ? 17.943 -0.250  9.609 1.00  98.10 0 A 1
ATOM   284 C C   . VAL A 1 35 ? 17.383 -1.122  8.496 1.00  98.11 0 A 1
ATOM   285 O O   . VAL A 1 35 ? 18.059 -2.022  8.004 1.00  97.82 0 A 1
ATOM   286 C CB  . VAL A 1 35 ? 19.042  0.655  9.026 1.00  97.65 0 A 1
ATOM   287 C CG1 . VAL A 1 35 ? 18.483  1.497  7.884 1.00  96.58 0 A 1
ATOM   288 C CG2 . VAL A 1 35 ? 19.618  1.552 10.114 1.00  96.47 0 A 1
ATOM   289 N N   . CYS A 1 36 ? 16.141 -0.860  8.103 1.00  98.02 0 A 1
ATOM   290 C CA  . CYS A 1 36 ? 15.521 -1.620  7.019 1.00  97.95 0 A 1
ATOM   291 C C   . CYS A 1 36 ? 16.216 -1.244  5.711 1.00  97.66 0 A 1
ATOM   292 O O   . CYS A 1 36 ? 16.199 -0.078  5.319 1.00  97.10 0 A 1
ATOM   293 C CB  . CYS A 1 36 ? 14.032 -1.297  6.914 1.00  97.69 0 A 1
ATOM   294 S SG  . CYS A 1 36 ? 13.233 -2.087  5.493 1.00  97.46 0 A 1
ATOM   295 N N   . PRO A 1 37 ? 16.817 -2.211  5.025 1.00  97.95 0 A 1
ATOM   296 C CA  . PRO A 1 37 ? 17.518 -1.905  3.777 1.00  97.59 0 A 1
ATOM   297 C C   . PRO A 1 37 ? 16.595 -1.429  2.662 1.00  96.70 0 A 1
ATOM   298 O O   . PRO A 1 37 ? 17.012 -0.666  1.789 1.00  95.41 0 A 1
ATOM   299 C CB  . PRO A 1 37 ? 18.214 -3.224  3.438 1.00  97.15 0 A 1
ATOM   300 C CG  . PRO A 1 37 ? 17.309 -4.252  4.042 1.00  95.38 0 A 1
ATOM   301 C CD  . PRO A 1 37 ? 16.919 -3.637  5.365 1.00  97.64 0 A 1
ATOM   302 N N   . ILE A 1 38 ? 15.345 -1.864  2.704 1.00  96.87 0 A 1
ATOM   303 C CA  . ILE A 1 38 ? 14.382 -1.458  1.688 1.00  96.26 0 A 1
ATOM   304 C C   . ILE A 1 38 ? 13.991  0.004  1.885 1.00  95.62 0 A 1
ATOM   305 O O   . ILE A 1 38 ? 14.073  0.812  0.964 1.00  94.56 0 A 1
ATOM   306 C CB  . ILE A 1 38 ? 13.115 -2.342  1.726 1.00  96.16 0 A 1
ATOM   307 C CG1 . ILE A 1 38 ? 13.498 -3.810  1.497 1.00  95.48 0 A 1
ATOM   308 C CG2 . ILE A 1 38 ? 12.126 -1.881  0.654 1.00  95.21 0 A 1
ATOM   309 C CD1 . ILE A 1 38 ? 12.354 -4.787  1.701 1.00  94.36 0 A 1
ATOM   310 N N   . CYS A 1 39 ? 13.582  0.355  3.098 1.00  95.24 0 A 1
ATOM   311 C CA  . CYS A 1 39 ? 13.198  1.729  3.395 1.00  94.63 0 A 1
ATOM   312 C C   . CYS A 1 39 ? 14.354  2.699  3.175 1.00  93.78 0 A 1
ATOM   313 O O   . CYS A 1 39 ? 14.170  3.787  2.638 1.00  92.57 0 A 1
ATOM   314 C CB  . CYS A 1 39 ? 12.714  1.847  4.839 1.00  94.57 0 A 1
ATOM   315 S SG  . CYS A 1 39 ? 11.058  1.174  5.146 1.00  94.25 0 A 1
ATOM   316 N N   . ALA A 1 40 ? 15.552  2.302  3.588 1.00  95.13 0 A 1
ATOM   317 C CA  . ALA A 1 40 ? 16.723  3.157  3.447 1.00  94.63 0 A 1
ATOM   318 C C   . ALA A 1 40 ? 17.044  3.493  1.988 1.00  93.43 0 A 1
ATOM   319 O O   . ALA A 1 40 ? 17.642  4.528  1.703 1.00  91.83 0 A 1
ATOM   320 C CB  . ALA A 1 40 ? 17.935  2.499  4.108 1.00  94.95 0 A 1
ATOM   321 N N   . SER A 1 41 ? 16.641  2.614  1.077 1.00  92.77 0 A 1
ATOM   322 C CA  . SER A 1 41 ? 16.917  2.829 -0.343 1.00  91.35 0 A 1
ATOM   323 C C   . SER A 1 41 ? 15.914  3.756 -1.024 1.00  90.17 0 A 1
ATOM   324 O O   . SER A 1 41 ? 16.123  4.177 -2.161 1.00  88.39 0 A 1
ATOM   325 C CB  . SER A 1 41 ? 16.931  1.485 -1.086 1.00  91.00 0 A 1
ATOM   326 O OG  . SER A 1 41 ? 15.615  0.981 -1.241 1.00  87.53 0 A 1
ATOM   327 N N   . MET A 1 42 ? 14.822  4.079 -0.327 1.00  90.86 0 A 1
ATOM   328 C CA  . MET A 1 42 ? 13.784  4.936 -0.894 1.00  90.19 0 A 1
ATOM   329 C C   . MET A 1 42 ? 14.230  6.400 -0.946 1.00  90.37 0 A 1
ATOM   330 O O   . MET A 1 42 ? 15.110  6.818 -0.198 1.00  89.15 0 A 1
ATOM   331 C CB  . MET A 1 42 ? 12.508  4.836 -0.061 1.00  89.60 0 A 1
ATOM   332 C CG  . MET A 1 42 ? 11.887  3.452 -0.018 1.00  87.14 0 A 1
ATOM   333 S SD  . MET A 1 42 ? 11.252  2.947 -1.626 1.00  86.53 0 A 1
ATOM   334 C CE  . MET A 1 42 ? 10.368  1.461 -1.179 1.00  80.14 0 A 1
ATOM   335 N N   . PRO A 1 43 ? 13.615  7.198 -1.820 1.00  86.63 0 A 1
ATOM   336 C CA  . PRO A 1 43 ? 13.971  8.620 -1.912 1.00  85.61 0 A 1
ATOM   337 C C   . PRO A 1 43 ? 13.809  9.345 -0.578 1.00  86.51 0 A 1
ATOM   338 O O   . PRO A 1 43 ? 14.546 10.287 -0.279 1.00  85.33 0 A 1
ATOM   339 C CB  . PRO A 1 43 ? 12.998  9.139 -2.975 1.00  83.59 0 A 1
ATOM   340 C CG  . PRO A 1 43 ? 12.833  7.956 -3.880 1.00  82.05 0 A 1
ATOM   341 C CD  . PRO A 1 43 ? 12.680  6.813 -2.903 1.00  83.92 0 A 1
ATOM   342 N N   . TRP A 1 44 ? 12.839  8.917  0.221 1.00  87.37 0 A 1
ATOM   343 C CA  . TRP A 1 44 ? 12.577  9.506  1.531 1.00  87.48 0 A 1
ATOM   344 C C   . TRP A 1 44 ? 13.220  8.699  2.650 1.00  88.72 0 A 1
ATOM   345 O O   . TRP A 1 44 ? 12.981  8.939  3.833 1.00  88.07 0 A 1
ATOM   346 C CB  . TRP A 1 44 ? 11.067  9.590  1.766 1.00  86.34 0 A 1
ATOM   347 C CG  . TRP A 1 44 ? 10.391  8.244  1.768 1.00  85.35 0 A 1
ATOM   348 C CD1 . TRP A 1 44 ? 10.234  7.400  2.834 1.00  83.96 0 A 1
ATOM   349 C CD2 . TRP A 1 44 ?  9.814  7.568  0.637 1.00  85.93 0 A 1
ATOM   350 C CE2 . TRP A 1 44 ?  9.324  6.312  1.099 1.00  84.23 0 A 1
ATOM   351 C CE3 . TRP A 1 44 ?  9.658  7.899 -0.709 1.00  82.44 0 A 1
ATOM   352 N NE1 . TRP A 1 44 ?  9.596  6.241  2.437 1.00  83.00 0 A 1
ATOM   353 C CZ2 . TRP A 1 44 ?  8.701  5.396  0.244 1.00  80.78 0 A 1
ATOM   354 C CZ3 . TRP A 1 44 ?  9.036  6.986 -1.553 1.00  81.55 0 A 1
ATOM   355 C CH2 . TRP A 1 44 ?  8.568  5.743 -1.080 1.00  81.24 0 A 1
ATOM   356 N N   . GLY A 1 45 ? 14.034  7.722  2.282 1.00  89.62 0 A 1
ATOM   357 C CA  . GLY A 1 45 ? 14.690  6.865  3.249 1.00  90.42 0 A 1
ATOM   358 C C   . GLY A 1 45 ? 15.728  7.525  4.133 1.00  91.46 0 A 1
ATOM   359 O O   . GLY A 1 45 ? 16.448  8.426  3.711 1.00  91.07 0 A 1
ATOM   360 N N   . ASP A 1 46 ? 15.796  7.056  5.389 1.00  92.55 0 A 1
ATOM   361 C CA  . ASP A 1 46 ? 16.765  7.550  6.351 1.00  93.84 0 A 1
ATOM   362 C C   . ASP A 1 46 ? 17.732  6.396  6.606 1.00  94.86 0 A 1
ATOM   363 O O   . ASP A 1 46 ? 17.366  5.404  7.240 1.00  95.20 0 A 1
ATOM   364 C CB  . ASP A 1 46 ? 16.072  7.940  7.661 1.00  93.80 0 A 1
ATOM   365 C CG  . ASP A 1 46 ? 17.036  8.544  8.674 1.00  93.48 0 A 1
ATOM   366 O OD1 . ASP A 1 46 ? 18.257  8.382  8.523 1.00  91.43 0 A 1
ATOM   367 O OD2 . ASP A 1 46 ? 16.550  9.182  9.632 1.00  90.84 -1 A 1
ATOM   368 N N   . PRO A 1 47 ? 18.968  6.496  6.122 1.00  94.63 0 A 1
ATOM   369 C CA  . PRO A 1 47 ? 19.967  5.438  6.298 1.00  95.14 0 A 1
ATOM   370 C C   . PRO A 1 47 ? 20.392  5.200  7.740 1.00  96.03 0 A 1
ATOM   371 O O   . PRO A 1 47 ? 21.067  4.214  8.036 1.00  94.92 0 A 1
ATOM   372 C CB  . PRO A 1 47 ? 21.126  5.907  5.423 1.00  93.74 0 A 1
ATOM   373 C CG  . PRO A 1 47 ? 21.032  7.396  5.525 1.00  90.61 0 A 1
ATOM   374 C CD  . PRO A 1 47 ? 19.543  7.652  5.408 1.00  93.98 0 A 1
ATOM   375 N N   . ASN A 1 48 ? 20.001  6.103  8.648 1.00  96.02 0 A 1
ATOM   376 C CA  . ASN A 1 48 ? 20.373  5.964 10.050 1.00  96.45 0 A 1
ATOM   377 C C   . ASN A 1 48 ? 19.229  5.564 10.974 1.00  96.77 0 A 1
ATOM   378 O O   . ASN A 1 48 ? 19.443  5.321 12.164 1.00  95.34 0 A 1
ATOM   379 C CB  . ASN A 1 48 ? 20.981  7.279 10.547 1.00  95.90 0 A 1
ATOM   380 C CG  . ASN A 1 48 ? 22.212  7.675  9.765 1.00  93.12 0 A 1
ATOM   381 N ND2 . ASN A 1 48 ? 22.228  8.912  9.287 1.00  82.86 0 A 1
ATOM   382 O OD1 . ASN A 1 48 ? 23.131  6.880  9.574 1.00  83.22 0 A 1
ATOM   383 N N   . TYR A 1 49 ? 18.015  5.485 10.439 1.00  96.45 0 A 1
ATOM   384 C CA  . TYR A 1 49 ? 16.868  5.122 11.262 1.00  96.22 0 A 1
ATOM   385 C C   . TYR A 1 49 ? 16.773  3.618 11.483 1.00  96.72 0 A 1
ATOM   386 O O   . TYR A 1 49 ? 16.632  2.843 10.539 1.00  96.48 0 A 1
ATOM   387 C CB  . TYR A 1 49 ? 15.565  5.611 10.617 1.00  95.37 0 A 1
ATOM   388 C CG  . TYR A 1 49 ? 14.358  5.303 11.467 1.00  94.83 0 A 1
ATOM   389 C CD1 . TYR A 1 49 ? 14.055  6.080 12.587 1.00  93.85 0 A 1
ATOM   390 C CD2 . TYR A 1 49 ? 13.542  4.209 11.188 1.00  93.99 0 A 1
ATOM   391 C CE1 . TYR A 1 49 ? 12.970  5.765 13.407 1.00  93.28 0 A 1
ATOM   392 C CE2 . TYR A 1 49 ? 12.461  3.885 12.000 1.00  92.98 0 A 1
ATOM   393 C CZ  . TYR A 1 49 ? 12.178  4.666 13.110 1.00  92.82 0 A 1
ATOM   394 O OH  . TYR A 1 49 ? 11.117  4.352 13.921 1.00  91.11 0 A 1
ATOM   395 N N   . ARG A 1 50 ? 16.808  3.214 12.754 1.00  96.64 0 A 1
ATOM   396 C CA  . ARG A 1 50 ? 16.730  1.798 13.108 1.00  96.57 0 A 1
ATOM   397 C C   . ARG A 1 50 ? 15.316  1.474 13.602 1.00  96.38 0 A 1
ATOM   398 O O   . ARG A 1 50 ? 14.817  2.104 14.528 1.00  95.14 0 A 1
ATOM   399 C CB  . ARG A 1 50 ? 17.751  1.477 14.201 1.00  95.69 0 A 1
ATOM   400 C CG  . ARG A 1 50 ? 19.183  1.817 13.815 1.00  89.66 0 A 1
ATOM   401 C CD  . ARG A 1 50 ? 20.119  1.688 15.009 1.00  89.05 0 A 1
ATOM   402 N NE  . ARG A 1 50 ? 20.243  0.314 15.473 1.00  82.95 0 A 1
ATOM   403 C CZ  . ARG A 1 50 ? 20.852 -0.050 16.596 1.00  79.30 0 A 1
ATOM   404 N NH1 . ARG A 1 50 ? 21.391  0.858 17.390 1.00  70.53 1 A 1
ATOM   405 N NH2 . ARG A 1 50 ? 20.925 -1.336 16.939 1.00  70.99 0 A 1
ATOM   406 N N   . SER A 1 51 ? 14.690  0.495 12.981 1.00  95.72 0 A 1
ATOM   407 C CA  . SER A 1 51 ? 13.347  0.083 13.374 1.00  95.26 0 A 1
ATOM   408 C C   . SER A 1 51 ? 13.411 -0.679 14.696 1.00  94.56 0 A 1
ATOM   409 O O   . SER A 1 51 ? 14.191 -1.608 14.847 1.00  92.10 0 A 1
ATOM   410 C CB  . SER A 1 51 ? 12.738 -0.817 12.288 1.00  94.19 0 A 1
ATOM   411 O OG  . SER A 1 51 ? 11.435 -1.223 12.643 1.00  87.95 0 A 1
ATOM   412 N N   . ALA A 1 52 ? 12.571 -0.278 15.654 1.00  93.54 0 A 1
ATOM   413 C CA  . ALA A 1 52 ? 12.548 -0.919 16.965 1.00  92.23 0 A 1
ATOM   414 C C   . ALA A 1 52 ? 12.179 -2.394 16.853 1.00  93.17 0 A 1
ATOM   415 O O   . ALA A 1 52 ? 12.741 -3.240 17.553 1.00  90.38 0 A 1
ATOM   416 C CB  . ALA A 1 52 ? 11.565 -0.200 17.879 1.00  89.60 0 A 1
ATOM   417 N N   . ASN A 1 53 ? 11.236 -2.697 15.977 1.00  94.76 0 A 1
ATOM   418 C CA  . ASN A 1 53 ? 10.794 -4.070 15.762 1.00  95.51 0 A 1
ATOM   419 C C   . ASN A 1 53 ? 10.880 -4.340 14.261 1.00  96.15 0 A 1
ATOM   420 O O   . ASN A 1 53 ?  9.865 -4.305 13.558 1.00  95.81 0 A 1
ATOM   421 C CB  . ASN A 1 53 ?  9.358 -4.248 16.255 1.00  94.41 0 A 1
ATOM   422 C CG  . ASN A 1 53 ?  8.928 -5.702 16.284 1.00  92.92 0 A 1
ATOM   423 N ND2 . ASN A 1 53 ?  8.012 -6.024 17.184 1.00  86.68 0 A 1
ATOM   424 O OD1 . ASN A 1 53 ?  9.402 -6.528 15.508 1.00  88.74 0 A 1
ATOM   425 N N   . PHE A 1 54 ? 12.083 -4.593 13.788 1.00  97.01 0 A 1
ATOM   426 C CA  . PHE A 1 54 ? 12.298 -4.812 12.365 1.00  97.31 0 A 1
ATOM   427 C C   . PHE A 1 54 ? 11.502 -5.958 11.761 1.00  97.17 0 A 1
ATOM   428 O O   . PHE A 1 54 ? 10.947 -5.829 10.672 1.00  96.71 0 A 1
ATOM   429 C CB  . PHE A 1 54 ? 13.783 -5.043 12.073 1.00  97.29 0 A 1
ATOM   430 C CG  . PHE A 1 54 ? 14.055 -5.354 10.626 1.00  97.58 0 A 1
ATOM   431 C CD1 . PHE A 1 54 ? 13.891 -4.373  9.655 1.00  96.86 0 A 1
ATOM   432 C CD2 . PHE A 1 54 ? 14.410 -6.636 10.231 1.00  96.93 0 A 1
ATOM   433 C CE1 . PHE A 1 54 ? 14.089 -4.664  8.312 1.00  96.51 0 A 1
ATOM   434 C CE2 . PHE A 1 54 ? 14.610 -6.935  8.884 1.00  96.47 0 A 1
ATOM   435 C CZ  . PHE A 1 54 ? 14.445 -5.946  7.929 1.00  96.82 0 A 1
ATOM   436 N N   . ARG A 1 55 ? 11.453 -7.085 12.471 1.00  95.87 0 A 1
ATOM   437 C CA  . ARG A 1 55 ? 10.717 -8.230 11.934 1.00  94.97 0 A 1
ATOM   438 C C   . ARG A 1 55 ?  9.264 -7.888 11.648 1.00  95.05 0 A 1
ATOM   439 O O   . ARG A 1 55 ?  8.752 -8.181 10.567 1.00  94.35 0 A 1
ATOM   440 C CB  . ARG A 1 55 ? 10.792 -9.427 12.897 1.00  93.21 0 A 1
ATOM   441 C CG  . ARG A 1 55 ?  9.909 -10.579 12.452 1.00  84.66 0 A 1
ATOM   442 C CD  . ARG A 1 55 ? 10.142 -11.849 13.256 1.00  82.42 0 A 1
ATOM   443 N NE  . ARG A 1 55 ?  9.056 -12.797 13.062 1.00  77.72 0 A 1
ATOM   444 C CZ  . ARG A 1 55 ?  8.738 -13.349 11.894 1.00  73.38 0 A 1
ATOM   445 N NH1 . ARG A 1 55 ?  9.431 -13.068 10.800 1.00  65.37 1 A 1
ATOM   446 N NH2 . ARG A 1 55 ?  7.715 -14.182 11.810 1.00  66.50 0 A 1
ATOM   447 N N   . GLU A 1 56 ?  8.591 -7.277 12.612 1.00  95.88 0 A 1
ATOM   448 C CA  . GLU A 1 56 ?  7.190 -6.914 12.410 1.00  95.23 0 A 1
ATOM   449 C C   . GLU A 1 56 ?  7.073 -5.830 11.337 1.00  95.68 0 A 1
ATOM   450 O O   . GLU A 1 56 ?  6.119 -5.804 10.560 1.00  94.97 0 A 1
ATOM   451 C CB  . GLU A 1 56 ?  6.551 -6.444 13.719 1.00  93.99 0 A 1
ATOM   452 C CG  . GLU A 1 56 ?  5.035 -6.392 13.645 1.00  84.54 0 A 1
ATOM   453 C CD  . GLU A 1 56 ?  4.368 -6.187 15.000 1.00  79.65 0 A 1
ATOM   454 O OE1 . GLU A 1 56 ?  4.993 -6.531 16.027 1.00  74.47 0 A 1
ATOM   455 O OE2 . GLU A 1 56 ?  3.224 -5.697 15.020 1.00  73.79 -1 A 1
ATOM   456 N N   . HIS A 1 57 ?  8.053 -4.936 11.294 1.00  96.20 0 A 1
ATOM   457 C CA  . HIS A 1 57 ?  8.074 -3.863 10.301 1.00  96.62 0 A 1
ATOM   458 C C   . HIS A 1 57 ?  8.080 -4.422  8.886 1.00  96.66 0 A 1
ATOM   459 O O   . HIS A 1 57 ?  7.249 -4.056  8.063 1.00  95.94 0 A 1
ATOM   460 C CB  . HIS A 1 57 ?  9.310 -2.985 10.490 1.00  96.63 0 A 1
ATOM   461 C CG  . HIS A 1 57 ?  9.638 -2.146  9.284 1.00  96.80 0 A 1
ATOM   462 C CD2 . HIS A 1 57 ? 10.507 -2.354  8.265 1.00  95.72 0 A 1
ATOM   463 N ND1 . HIS A 1 57 ?  8.973 -0.982  8.987 1.00  95.55 0 A 1
ATOM   464 C CE1 . HIS A 1 57 ?  9.417 -0.502  7.838 1.00  95.52 0 A 1
ATOM   465 N NE2 . HIS A 1 57 ? 10.351 -1.318  7.374 1.00  95.45 0 A 1
ATOM   466 N N   . ILE A 1 58 ?  9.038 -5.296  8.591 1.00  96.99 0 A 1
ATOM   467 C CA  . ILE A 1 58 ?  9.161 -5.828  7.246 1.00  96.83 0 A 1
ATOM   468 C C   . ILE A 1 58 ?  7.960 -6.679  6.831 1.00  96.63 0 A 1
ATOM   469 O O   . ILE A 1 58 ?  7.562 -6.668  5.669 1.00  95.96 0 A 1
ATOM   470 C CB  . ILE A 1 58 ? 10.482 -6.625  7.065 1.00  96.63 0 A 1
ATOM   471 C CG1 . ILE A 1 58 ? 10.777 -6.786  5.575 1.00  95.18 0 A 1
ATOM   472 C CG2 . ILE A 1 58 ? 10.405 -7.975  7.760 1.00  94.50 0 A 1
ATOM   473 C CD1 . ILE A 1 58 ? 12.149 -7.356  5.276 1.00  93.42 0 A 1
ATOM   474 N N   . GLN A 1 59 ?  7.375 -7.386  7.785 1.00  95.93 0 A 1
ATOM   475 C CA  . GLN A 1 59 ?  6.206 -8.217  7.475 1.00  95.43 0 A 1
ATOM   476 C C   . GLN A 1 59 ?  4.966 -7.368  7.207 1.00  95.21 0 A 1
ATOM   477 O O   . GLN A 1 59 ?  4.041 -7.820  6.534 1.00  93.77 0 A 1
ATOM   478 C CB  . GLN A 1 59 ?  5.922 -9.190  8.625 1.00  94.75 0 A 1
ATOM   479 C CG  . GLN A 1 59 ?  7.041 -10.190  8.903 1.00  90.82 0 A 1
ATOM   480 C CD  . GLN A 1 59 ?  7.409 -11.011  7.678 1.00  89.69 0 A 1
ATOM   481 N NE2 . GLN A 1 59 ?  8.702 -11.192  7.459 1.00  81.28 0 A 1
ATOM   482 O OE1 . GLN A 1 59 ?  6.531 -11.472  6.943 1.00  82.36 0 A 1
ATOM   483 N N   . ARG A 1 60 ?  4.938 -6.156  7.745 1.00  94.67 0 A 1
ATOM   484 C CA  . ARG A 1 60 ?  3.788 -5.268  7.580 1.00  94.30 0 A 1
ATOM   485 C C   . ARG A 1 60 ?  3.933 -4.264  6.435 1.00  94.52 0 A 1
ATOM   486 O O   . ARG A 1 60 ?  3.003 -4.084  5.640 1.00  93.59 0 A 1
ATOM   487 C CB  . ARG A 1 60 ?  3.536 -4.495  8.882 1.00  93.02 0 A 1
ATOM   488 C CG  . ARG A 1 60 ?  2.563 -3.330  8.757 1.00  87.31 0 A 1
ATOM   489 C CD  . ARG A 1 60 ?  2.344 -2.656 10.106 1.00  85.78 0 A 1
ATOM   490 N NE  . ARG A 1 60 ?  1.525 -3.465 11.007 1.00  82.80 0 A 1
ATOM   491 C CZ  . ARG A 1 60 ?  0.205 -3.494 10.982 1.00  81.06 0 A 1
ATOM   492 N NH1 . ARG A 1 60 ? -0.476 -2.749 10.113 1.00  72.99 1 A 1
ATOM   493 N NH2 . ARG A 1 60 ? -0.463 -4.274 11.828 1.00  75.29 0 A 1
ATOM   494 N N   . ARG A 1 61 ?  5.079 -3.600  6.371 1.00  95.09 0 A 1
ATOM   495 C CA  . ARG A 1 61 ?  5.292 -2.536  5.391 1.00  94.84 0 A 1
ATOM   496 C C   . ARG A 1 61 ?  5.775 -2.945  4.002 1.00  94.69 0 A 1
ATOM   497 O O   . ARG A 1 61 ?  5.761 -2.118  3.085 1.00  93.31 0 A 1
ATOM   498 C CB  . ARG A 1 61 ?  6.276 -1.509  5.953 1.00  94.42 0 A 1
ATOM   499 C CG  . ARG A 1 61 ?  5.919 -0.970  7.328 1.00  93.15 0 A 1
ATOM   500 C CD  . ARG A 1 61 ?  4.578 -0.252  7.327 1.00  92.36 0 A 1
ATOM   501 N NE  . ARG A 1 61 ?  4.259  0.284  8.646 1.00  92.63 0 A 1
ATOM   502 C CZ  . ARG A 1 61 ?  3.099  0.825  8.986 1.00  93.27 0 A 1
ATOM   503 N NH1 . ARG A 1 61 ?  2.128  0.905  8.096 1.00  88.64 1 A 1
ATOM   504 N NH2 . ARG A 1 61 ?  2.909  1.275 10.211 1.00  89.52 0 A 1
ATOM   505 N N   . HIS A 1 62 ?  6.190 -4.183  3.842 1.00  95.01 0 A 1
ATOM   506 C CA  . HIS A 1 62 ?  6.722 -4.583  2.549 1.00  95.14 0 A 1
ATOM   507 C C   . HIS A 1 62 ?  6.069 -5.791  1.890 1.00  94.55 0 A 1
ATOM   508 O O   . HIS A 1 62 ?  6.739 -6.599  1.235 1.00  91.99 0 A 1
ATOM   509 C CB  . HIS A 1 62 ?  8.232 -4.789  2.679 1.00  95.00 0 A 1
ATOM   510 C CG  . HIS A 1 62 ?  8.959 -3.557  3.128 1.00  95.60 0 A 1
ATOM   511 C CD2 . HIS A 1 62 ?  9.676 -3.306  4.247 1.00  94.39 0 A 1
ATOM   512 N ND1 . HIS A 1 62 ?  8.919 -2.381  2.415 1.00  93.86 0 A 1
ATOM   513 C CE1 . HIS A 1 62 ?  9.594 -1.448  3.066 1.00  94.32 0 A 1
ATOM   514 N NE2 . HIS A 1 62 ? 10.064 -1.982  4.188 1.00  94.45 0 A 1
ATOM   515 N N   . ARG A 1 63 ?  4.752 -5.878  2.028 1.00  93.09 0 A 1
ATOM   516 C CA  . ARG A 1 63 ?  4.003 -6.946  1.379 1.00  92.18 0 A 1
ATOM   517 C C   . ARG A 1 63 ?  3.374 -6.422  0.088 1.00  92.38 0 A 1
ATOM   518 O O   . ARG A 1 63 ?  2.569 -7.100 -0.549 1.00  89.16 0 A 1
ATOM   519 C CB  . ARG A 1 63 ?  2.920 -7.497  2.316 1.00  90.33 0 A 1
ATOM   520 C CG  . ARG A 1 63 ?  3.464 -8.417  3.394 1.00  84.95 0 A 1
ATOM   521 C CD  . ARG A 1 63 ?  2.357 -9.143  4.134 1.00  81.13 0 A 1
ATOM   522 N NE  . ARG A 1 63 ?  2.874 -10.114  5.105 1.00  76.73 0 A 1
ATOM   523 C CZ  . ARG A 1 63 ?  3.437 -11.275  4.774 1.00  70.75 0 A 1
ATOM   524 N NH1 . ARG A 1 63 ?  3.552 -11.628  3.503 1.00  64.39 1 A 1
ATOM   525 N NH2 . ARG A 1 63 ?  3.883 -12.085  5.711 1.00  64.34 0 A 1
ATOM   526 N N   . PHE A 1 64 ?  3.757 -5.214 -0.298 1.00  91.45 0 A 1
ATOM   527 C CA  . PHE A 1 64 ?  3.300 -4.604 -1.542 1.00  90.73 0 A 1
ATOM   528 C C   . PHE A 1 64 ?  4.440 -3.760 -2.081 1.00  91.21 0 A 1
ATOM   529 O O   . PHE A 1 64 ?  5.382 -3.432 -1.351 1.00  89.45 0 A 1
ATOM   530 C CB  . PHE A 1 64 ?  2.060 -3.721 -1.311 1.00  89.70 0 A 1
ATOM   531 C CG  . PHE A 1 64 ?  2.335 -2.471 -0.527 1.00  90.54 0 A 1
ATOM   532 C CD1 . PHE A 1 64 ?  2.391 -2.499  0.865 1.00  88.12 0 A 1
ATOM   533 C CD2 . PHE A 1 64 ?  2.534 -1.255 -1.175 1.00  89.68 0 A 1
ATOM   534 C CE1 . PHE A 1 64 ?  2.652 -1.351  1.595 1.00  87.10 0 A 1
ATOM   535 C CE2 . PHE A 1 64 ?  2.798 -0.096 -0.447 1.00  87.29 0 A 1
ATOM   536 C CZ  . PHE A 1 64 ?  2.857 -0.145  0.936 1.00  88.69 0 A 1
ATOM   537 N N   . SER A 1 65 ?  4.376 -3.418 -3.361 1.00  87.17 0 A 1
ATOM   538 C CA  . SER A 1 65 ?  5.423 -2.616 -3.986 1.00  86.49 0 A 1
ATOM   539 C C   . SER A 1 65 ?  5.045 -1.141 -4.018 1.00  86.95 0 A 1
ATOM   540 O O   . SER A 1 65 ?  4.013 -0.770 -4.570 1.00  83.45 0 A 1
ATOM   541 C CB  . SER A 1 65 ?  5.673 -3.097 -5.413 1.00  83.24 0 A 1
ATOM   542 O OG  . SER A 1 65 ?  6.610 -2.261 -6.069 1.00  75.74 0 A 1
ATOM   543 N N   . TYR A 1 66 ?  5.898 -0.305 -3.433 1.00  86.09 0 A 1
ATOM   544 C CA  . TYR A 1 66 ?  5.648  1.126 -3.433 1.00  85.12 0 A 1
ATOM   545 C C   . TYR A 1 66 ?  5.667  1.682 -4.859 1.00  84.53 0 A 1
ATOM   546 O O   . TYR A 1 66 ?  4.986  2.655 -5.159 1.00  80.41 0 A 1
ATOM   547 C CB  . TYR A 1 66 ?  6.702  1.864 -2.600 1.00  83.86 0 A 1
ATOM   548 C CG  . TYR A 1 66 ?  6.454  1.818 -1.109 1.00  85.18 0 A 1
ATOM   549 C CD1 . TYR A 1 66 ?  6.698  0.655 -0.380 1.00  82.40 0 A 1
ATOM   550 C CD2 . TYR A 1 66 ?  5.987  2.938 -0.426 1.00  83.05 0 A 1
ATOM   551 C CE1 . TYR A 1 66 ?  6.470  0.611  0.991 1.00  80.58 0 A 1
ATOM   552 C CE2 . TYR A 1 66 ?  5.759  2.902  0.939 1.00  79.87 0 A 1
ATOM   553 C CZ  . TYR A 1 66 ?  6.005  1.737  1.650 1.00  82.82 0 A 1
ATOM   554 O OH  . TYR A 1 66 ?  5.783  1.704  3.004 1.00  79.85 0 A 1
ATOM   555 N N   . ASP A 1 67 ?  6.449  1.062 -5.731 1.00  83.72 0 A 1
ATOM   556 C CA  . ASP A 1 67 ?  6.547  1.511 -7.115 1.00  80.99 0 A 1
ATOM   557 C C   . ASP A 1 67 ?  5.186  1.542 -7.805 1.00  82.02 0 A 1
ATOM   558 O O   . ASP A 1 67 ?  4.952  2.362 -8.696 1.00  79.74 0 A 1
ATOM   559 C CB  . ASP A 1 67 ?  7.476  0.601 -7.923 1.00  78.50 0 A 1
ATOM   560 C CG  . ASP A 1 67 ?  8.913  0.646 -7.441 1.00  75.08 0 A 1
ATOM   561 O OD1 . ASP A 1 67 ?  9.286  1.592 -6.716 1.00  70.84 0 A 1
ATOM   562 O OD2 . ASP A 1 67 ?  9.680 -0.269 -7.796 1.00  70.66 -1 A 1
ATOM   563 N N   . THR A 1 68 ?  4.290  0.665 -7.383 1.00  81.99 0 A 1
ATOM   564 C CA  . THR A 1 68 ?  2.963  0.569 -7.984 1.00  81.55 0 A 1
ATOM   565 C C   . THR A 1 68 ?  2.032  1.709 -7.576 1.00  82.71 0 A 1
ATOM   566 O O   . THR A 1 68 ?  1.057  2.007 -8.270 1.00  80.29 0 A 1
ATOM   567 C CB  . THR A 1 68 ?  2.296 -0.769 -7.603 1.00  79.62 0 A 1
ATOM   568 C CG2 . THR A 1 68 ?  0.922 -0.909 -8.251 1.00  75.15 0 A 1
ATOM   569 O OG1 . THR A 1 68 ?  3.126 -1.844 -8.029 1.00  75.99 0 A 1
ATOM   570 N N   . PHE A 1 69 ?  2.331  2.367 -6.444 1.00  83.92 0 A 1
ATOM   571 C CA  . PHE A 1 69 ?  1.445  3.406 -5.939 1.00  82.57 0 A 1
ATOM   572 C C   . PHE A 1 69 ?  2.032  4.800 -5.759 1.00  82.47 0 A 1
ATOM   573 O O   . PHE A 1 69 ?  1.303  5.749 -5.486 1.00  78.68 0 A 1
ATOM   574 C CB  . PHE A 1 69 ?  0.853  2.964 -4.602 1.00  82.06 0 A 1
ATOM   575 C CG  . PHE A 1 69 ?  0.212  1.607 -4.635 1.00  84.23 0 A 1
ATOM   576 C CD1 . PHE A 1 69 ?  0.958  0.458 -4.416 1.00  81.73 0 A 1
ATOM   577 C CD2 . PHE A 1 69 ? -1.144  1.476 -4.928 1.00  83.21 0 A 1
ATOM   578 C CE1 . PHE A 1 69 ?  0.378 -0.797 -4.488 1.00  80.58 0 A 1
ATOM   579 C CE2 . PHE A 1 69 ? -1.734  0.223 -5.001 1.00  80.85 0 A 1
ATOM   580 C CZ  . PHE A 1 69 ? -0.973 -0.913 -4.778 1.00  82.05 0 A 1
ATOM   581 N N   . VAL A 1 70 ?  3.341  4.932 -5.897 1.00  84.49 0 A 1
ATOM   582 C CA  . VAL A 1 70 ?  3.985  6.216 -5.655 1.00  82.99 0 A 1
ATOM   583 C C   . VAL A 1 70 ?  4.666  6.855 -6.864 1.00  83.12 0 A 1
ATOM   584 O O   . VAL A 1 70 ?  5.312  6.177 -7.662 1.00  80.58 0 A 1
ATOM   585 C CB  . VAL A 1 70 ?  5.044  6.072 -4.537 1.00  79.80 0 A 1
ATOM   586 C CG1 . VAL A 1 70 ?  5.744  7.403 -4.285 1.00  73.36 0 A 1
ATOM   587 C CG2 . VAL A 1 70 ?  4.391  5.566 -3.265 1.00  76.60 0 A 1
ATOM   588 N N   . ASP A 1 71 ?  4.504  8.178 -6.977 1.00  77.61 0 A 1
ATOM   589 C CA  . ASP A 1 71 ?  5.164  8.949 -8.019 1.00  76.42 0 A 1
ATOM   590 C C   . ASP A 1 71 ?  6.319  9.614 -7.272 1.00  76.55 0 A 1
ATOM   591 O O   . ASP A 1 71 ?  6.121 10.589 -6.551 1.00  73.37 0 A 1
ATOM   592 C CB  . ASP A 1 71 ?  4.232 10.025 -8.588 1.00  72.54 0 A 1
ATOM   593 C CG  . ASP A 1 71 ?  4.892 10.845 -9.690 1.00  69.99 0 A 1
ATOM   594 O OD1 . ASP A 1 71 ?  6.133 10.887 -9.750 1.00  67.88 0 A 1
ATOM   595 O OD2 . ASP A 1 71 ?  4.161 11.456 -10.495 1.00  66.86 -1 A 1
ATOM   596 N N   . TYR A 1 72 ?  7.513  9.073 -7.438 1.00  77.03 0 A 1
ATOM   597 C CA  . TYR A 1 72 ?  8.687  9.578 -6.742 1.00  74.66 0 A 1
ATOM   598 C C   . TYR A 1 72 ?  9.133 10.995 -7.102 1.00  74.92 0 A 1
ATOM   599 O O   . TYR A 1 72 ?  9.974 11.570 -6.414 1.00  71.35 0 A 1
ATOM   600 C CB  . TYR A 1 72 ?  9.862  8.619 -6.952 1.00  72.08 0 A 1
ATOM   601 C CG  . TYR A 1 72 ?  9.585  7.218 -6.451 1.00  73.01 0 A 1
ATOM   602 C CD1 . TYR A 1 72 ?  9.521  6.141 -7.332 1.00  68.98 0 A 1
ATOM   603 C CD2 . TYR A 1 72 ?  9.382  6.977 -5.095 1.00  71.06 0 A 1
ATOM   604 C CE1 . TYR A 1 72 ?  9.250  4.853 -6.873 1.00  68.83 0 A 1
ATOM   605 C CE2 . TYR A 1 72 ?  9.113  5.693 -4.629 1.00  68.25 0 A 1
ATOM   606 C CZ  . TYR A 1 72 ?  9.055  4.638 -5.518 1.00  69.45 0 A 1
ATOM   607 O OH  . TYR A 1 72 ?  8.786  3.372 -5.061 1.00  63.57 0 A 1
ATOM   608 N N   . ASP A 1 73 ?  8.569 11.560 -8.165 1.00  74.09 0 A 1
ATOM   609 C CA  . ASP A 1 73 ?  8.937 12.907 -8.570 1.00  73.35 0 A 1
ATOM   610 C C   . ASP A 1 73 ?  8.112 13.993 -7.887 1.00  73.90 0 A 1
ATOM   611 O O   . ASP A 1 73 ?  8.384 15.189 -8.064 1.00  71.70 0 A 1
ATOM   612 C CB  . ASP A 1 73 ?  8.798 13.058 -10.087 1.00  70.59 0 A 1
ATOM   613 C CG  . ASP A 1 73 ?  9.741 12.156 -10.848 1.00  66.51 0 A 1
ATOM   614 O OD1 . ASP A 1 73 ? 10.935 12.082 -10.480 1.00  62.52 0 A 1
ATOM   615 O OD2 . ASP A 1 73 ?  9.295 11.519 -11.824 1.00  62.05 -1 A 1
ATOM   616 N N   . VAL A 1 74 ?  7.117 13.600 -7.109 1.00  77.12 0 A 1
ATOM   617 C CA  . VAL A 1 74 ?  6.253 14.554 -6.426 1.00  76.35 0 A 1
ATOM   618 C C   . VAL A 1 74 ?  6.171 14.234 -4.927 1.00  77.75 0 A 1
ATOM   619 O O   . VAL A 1 74 ?  6.075 13.080 -4.548 1.00  74.43 0 A 1
ATOM   620 C CB  . VAL A 1 74 ?  4.824 14.513 -7.018 1.00  71.70 0 A 1
ATOM   621 C CG1 . VAL A 1 74 ?  3.965 15.604 -6.398 1.00  64.50 0 A 1
ATOM   622 C CG2 . VAL A 1 74 ?  4.881 14.682 -8.525 1.00  67.89 0 A 1
ATOM   623 N N   . ASP A 1 75 ?  6.196 15.273 -4.082 1.00  77.50 0 A 1
ATOM   624 C CA  . ASP A 1 75 ?  6.111 15.040 -2.643 1.00  77.62 0 A 1
ATOM   625 C C   . ASP A 1 75 ?  4.668 14.743 -2.241 1.00  80.26 0 A 1
ATOM   626 O O   . ASP A 1 75 ?  3.737 14.964 -3.017 1.00  78.75 0 A 1
ATOM   627 C CB  . ASP A 1 75 ?  6.656 16.242 -1.854 1.00  73.03 0 A 1
ATOM   628 C CG  . ASP A 1 75 ?  5.925 17.530 -2.160 1.00  68.58 0 A 1
ATOM   629 O OD1 . ASP A 1 75 ?  4.682 17.552 -2.151 1.00  64.89 0 A 1
ATOM   630 O OD2 . ASP A 1 75 ?  6.609 18.557 -2.395 1.00  64.14 -1 A 1
ATOM   631 N N   . GLU A 1 76 ?  4.489 14.239 -1.021 1.00  80.48 0 A 1
ATOM   632 C CA  . GLU A 1 76 ?  3.159 13.875 -0.541 1.00  81.74 0 A 1
ATOM   633 C C   . GLU A 1 76 ?  2.137 15.006 -0.575 1.00  84.65 0 A 1
ATOM   634 O O   . GLU A 1 76 ?  0.988 14.796 -0.945 1.00  83.78 0 A 1
ATOM   635 C CB  . GLU A 1 76 ?  3.239 13.313  0.879 1.00  77.68 0 A 1
ATOM   636 C CG  . GLU A 1 76 ?  3.634 11.859  0.952 1.00  72.94 0 A 1
ATOM   637 C CD  . GLU A 1 76 ?  3.479 11.292  2.346 1.00  71.98 0 A 1
ATOM   638 O OE1 . GLU A 1 76 ?  4.233 11.714  3.244 1.00  67.80 0 A 1
ATOM   639 O OE2 . GLU A 1 76 ?  2.603 10.421  2.549 1.00  68.25 -1 A 1
ATOM   640 N N   . GLU A 1 77 ?  2.560 16.200 -0.170 1.00  82.43 0 A 1
ATOM   641 C CA  . GLU A 1 77 ?  1.639 17.330 -0.146 1.00  83.86 0 A 1
ATOM   642 C C   . GLU A 1 77 ?  1.084 17.622 -1.542 1.00  86.43 0 A 1
ATOM   643 O O   . GLU A 1 77 ? -0.123 17.819 -1.712 1.00  85.08 0 A 1
ATOM   644 C CB  . GLU A 1 77 ?  2.329 18.578  0.403 1.00  81.21 0 A 1
ATOM   645 C CG  . GLU A 1 77 ?  1.420 19.795  0.459 1.00  72.10 0 A 1
ATOM   646 C CD  . GLU A 1 77 ?  2.100 21.013  1.048 1.00  65.53 0 A 1
ATOM   647 O OE1 . GLU A 1 77 ?  3.327 20.990  1.256 1.00  59.39 0 A 1
ATOM   648 O OE2 . GLU A 1 77 ?  1.396 22.018  1.304 1.00  59.29 -1 A 1
ATOM   649 N N   . ASP A 1 78 ?  1.958 17.637 -2.536 1.00  85.52 0 A 1
ATOM   650 C CA  . ASP A 1 78 ?  1.522 17.909 -3.896 1.00  87.08 0 A 1
ATOM   651 C C   . ASP A 1 78 ?  0.677 16.776 -4.464 1.00  88.43 0 A 1
ATOM   652 O O   . ASP A 1 78 ? -0.276 17.015 -5.208 1.00  87.75 0 A 1
ATOM   653 C CB  . ASP A 1 78 ?  2.726 18.170 -4.809 1.00  85.46 0 A 1
ATOM   654 C CG  . ASP A 1 78 ?  3.413 19.491 -4.503 1.00  80.86 0 A 1
ATOM   655 O OD1 . ASP A 1 78 ?  2.724 20.439 -4.072 1.00  76.98 0 A 1
ATOM   656 O OD2 . ASP A 1 78 ?  4.632 19.577 -4.704 1.00  75.32 -1 A 1
ATOM   657 N N   . MET A 1 79 ?  1.008 15.532 -4.110 1.00  87.88 0 A 1
ATOM   658 C CA  . MET A 1 79 ?  0.220 14.404 -4.581 1.00  87.80 0 A 1
ATOM   659 C C   . MET A 1 79 ? -1.189 14.506 -4.007 1.00  89.78 0 A 1
ATOM   660 O O   . MET A 1 79 ? -2.169 14.291 -4.710 1.00  89.24 0 A 1
ATOM   661 C CB  . MET A 1 79 ?  0.850 13.070 -4.153 1.00  84.73 0 A 1
ATOM   662 C CG  . MET A 1 79 ?  2.100 12.691 -4.924 1.00  77.73 0 A 1
ATOM   663 S SD  . MET A 1 79 ?  2.568 10.973 -4.663 1.00  73.96 0 A 1
ATOM   664 C CE  . MET A 1 79 ?  3.480 11.100 -3.135 1.00  65.80 0 A 1
ATOM   665 N N   . MET A 1 80 ? -1.275 14.848 -2.719 1.00  88.65 0 A 1
ATOM   666 C CA  . MET A 1 80 ? -2.566 14.982 -2.066 1.00  90.22 0 A 1
ATOM   667 C C   . MET A 1 80 ? -3.401 16.092 -2.707 1.00  91.52 0 A 1
ATOM   668 O O   . MET A 1 80 ? -4.584 15.900 -2.990 1.00  91.11 0 A 1
ATOM   669 C CB  . MET A 1 80 ? -2.383 15.277 -0.576 1.00  88.93 0 A 1
ATOM   670 C CG  . MET A 1 80 ? -3.685 15.387  0.209 1.00  82.42 0 A 1
ATOM   671 S SD  . MET A 1 80 ? -4.700 13.897  0.127 1.00  81.22 0 A 1
ATOM   672 C CE  . MET A 1 80 ? -3.778 12.809  1.211 1.00  73.41 0 A 1
ATOM   673 N N   . ASN A 1 81 ? -2.786 17.237 -2.941 1.00  90.10 0 A 1
ATOM   674 C CA  . ASN A 1 81 ? -3.513 18.354 -3.548 1.00  90.67 0 A 1
ATOM   675 C C   . ASN A 1 81 ? -4.033 17.987 -4.934 1.00  91.15 0 A 1
ATOM   676 O O   . ASN A 1 81 ? -5.163 18.315 -5.289 1.00  90.70 0 A 1
ATOM   677 C CB  . ASN A 1 81 ? -2.613 19.591 -3.648 1.00  89.73 0 A 1
ATOM   678 C CG  . ASN A 1 81 ? -2.349 20.233 -2.300 1.00  84.59 0 A 1
ATOM   679 N ND2 . ASN A 1 81 ? -1.183 20.840 -2.162 1.00  75.40 0 A 1
ATOM   680 O OD1 . ASN A 1 81 ? -3.195 20.204 -1.411 1.00  77.85 0 A 1
ATOM   681 N N   . GLN A 1 82 ? -3.202 17.308 -5.701 1.00  89.45 0 A 1
ATOM   682 C CA  . GLN A 1 82 ? -3.592 16.909 -7.046 1.00  88.84 0 A 1
ATOM   683 C C   . GLN A 1 82 ? -4.770 15.939 -7.003 1.00  90.15 0 A 1
ATOM   684 O O   . GLN A 1 82 ? -5.731 16.075 -7.761 1.00  89.25 0 A 1
ATOM   685 C CB  . GLN A 1 82 ? -2.415 16.242 -7.759 1.00  86.42 0 A 1
ATOM   686 C CG  . GLN A 1 82 ? -2.659 15.984 -9.232 1.00  77.80 0 A 1
ATOM   687 C CD  . GLN A 1 82 ? -2.801 17.269 -10.042 1.00  74.74 0 A 1
ATOM   688 N NE2 . GLN A 1 82 ? -1.799 18.123 -9.963 1.00  66.79 0 A 1
ATOM   689 O OE1 . GLN A 1 82 ? -3.804 17.471 -10.719 1.00  69.71 0 A 1
ATOM   690 N N   . VAL A 1 83 ? -4.705 14.962 -6.110 1.00  91.46 0 A 1
ATOM   691 C CA  . VAL A 1 83 ? -5.778 13.978 -5.997 1.00  92.21 0 A 1
ATOM   692 C C   . VAL A 1 83 ? -7.067 14.598 -5.464 1.00  93.27 0 A 1
ATOM   693 O O   . VAL A 1 83 ? -8.158 14.234 -5.902 1.00  92.93 0 A 1
ATOM   694 C CB  . VAL A 1 83 ? -5.351 12.800 -5.091 1.00  91.01 0 A 1
ATOM   695 C CG1 . VAL A 1 83 ? -6.522 11.856 -4.869 1.00  87.45 0 A 1
ATOM   696 C CG2 . VAL A 1 83 ? -4.201 12.059 -5.751 1.00  88.77 0 A 1
ATOM   697 N N   . LEU A 1 84 ? -6.949 15.536 -4.531 1.00  93.21 0 A 1
ATOM   698 C CA  . LEU A 1 84 ? -8.133 16.200 -3.994 1.00  93.22 0 A 1
ATOM   699 C C   . LEU A 1 84 ? -8.887 16.891 -5.131 1.00  93.27 0 A 1
ATOM   700 O O   . LEU A 1 84 ? -10.109 16.815 -5.213 1.00  92.75 0 A 1
ATOM   701 C CB  . LEU A 1 84 ? -7.737 17.225 -2.921 1.00  93.34 0 A 1
ATOM   702 C CG  . LEU A 1 84 ? -7.383 16.643 -1.549 1.00  89.76 0 A 1
ATOM   703 C CD1 . LEU A 1 84 ? -6.734 17.713 -0.683 1.00  86.45 0 A 1
ATOM   704 C CD2 . LEU A 1 84 ? -8.639 16.109 -0.876 1.00  87.58 0 A 1
ATOM   705 N N   . GLN A 1 85 ? -8.149 17.549 -6.000 1.00  92.81 0 A 1
ATOM   706 C CA  . GLN A 1 85 ? -8.745 18.241 -7.130 1.00  92.33 0 A 1
ATOM   707 C C   . GLN A 1 85 ? -9.378 17.259 -8.108 1.00  91.99 0 A 1
ATOM   708 O O   . GLN A 1 85 ? -10.513 17.450 -8.563 1.00  90.45 0 A 1
ATOM   709 C CB  . GLN A 1 85 ? -7.695 19.091 -7.856 1.00  91.37 0 A 1
ATOM   710 C CG  . GLN A 1 85 ? -7.068 20.190 -7.004 1.00  81.88 0 A 1
ATOM   711 C CD  . GLN A 1 85 ? -8.011 21.330 -6.708 1.00  76.16 0 A 1
ATOM   712 N NE2 . GLN A 1 85 ? -7.592 22.543 -7.040 1.00  66.24 0 A 1
ATOM   713 O OE1 . GLN A 1 85 ? -9.109 21.135 -6.189 1.00  69.65 0 A 1
ATOM   714 N N   . ARG A 1 86 ? -8.650 16.209 -8.441 1.00  91.76 0 A 1
ATOM   715 C CA  . ARG A 1 86 ? -9.153 15.199 -9.384 1.00  90.52 0 A 1
ATOM   716 C C   . ARG A 1 86 ? -10.388 14.486 -8.849 1.00  91.07 0 A 1
ATOM   717 O O   . ARG A 1 86 ? -11.288 14.147 -9.619 1.00  88.67 0 A 1
ATOM   718 C CB  . ARG A 1 86 ? -8.062 14.175 -9.694 1.00  88.14 0 A 1
ATOM   719 C CG  . ARG A 1 86 ? -6.883 14.744 -10.470 1.00  79.44 0 A 1
ATOM   720 C CD  . ARG A 1 86 ? -5.831 13.682 -10.761 1.00  77.36 0 A 1
ATOM   721 N NE  . ARG A 1 86 ? -6.367 12.593 -11.573 1.00  70.36 0 A 1
ATOM   722 C CZ  . ARG A 1 86 ? -6.457 11.324 -11.184 1.00  66.42 0 A 1
ATOM   723 N NH1 . ARG A 1 86 ? -6.046 10.972 -9.974 1.00  61.85 1 A 1
ATOM   724 N NH2 . ARG A 1 86 ? -6.959 10.418 -11.994 1.00  58.13 0 A 1
ATOM   725 N N   . SER A 1 87 ? -10.445 14.265 -7.545 1.00  93.97 0 A 1
ATOM   726 C CA  . SER A 1 87 ? -11.571 13.558 -6.940 1.00  93.44 0 A 1
ATOM   727 C C   . SER A 1 87 ? -12.889 14.324 -7.090 1.00  93.24 0 A 1
ATOM   728 O O   . SER A 1 87 ? -13.961 13.732 -7.107 1.00  90.95 0 A 1
ATOM   729 C CB  . SER A 1 87 ? -11.312 13.273 -5.458 1.00  92.73 0 A 1
ATOM   730 O OG  . SER A 1 87 ? -11.360 14.468 -4.691 1.00  91.06 0 A 1
ATOM   731 N N   . ILE A 1 88 ? -12.802 15.635 -7.174 1.00  92.92 0 A 1
ATOM   732 C CA  . ILE A 1 88 ? -13.993 16.456 -7.317 1.00  92.17 0 A 1
ATOM   733 C C   . ILE A 1 88 ? -14.591 16.258 -8.709 1.00  91.09 0 A 1
ATOM   734 O O   . ILE A 1 88 ? -15.810 16.223 -8.879 1.00  86.99 0 A 1
ATOM   735 C CB  . ILE A 1 88 ? -13.663 17.952 -7.111 1.00  90.99 0 A 1
ATOM   736 C CG1 . ILE A 1 88 ? -13.198 18.178 -5.666 1.00  87.71 0 A 1
ATOM   737 C CG2 . ILE A 1 88 ? -14.879 18.818 -7.424 1.00  86.83 0 A 1
ATOM   738 C CD1 . ILE A 1 88 ? -12.722 19.588 -5.393 1.00  80.79 0 A 1
ATOM   739 N N   . ILE A 1 89 ? -13.724 16.122 -9.692 1.00  90.18 0 A 1
ATOM   740 C CA  . ILE A 1 89 ? -14.147 15.921 -11.076 1.00  88.30 0 A 1
ATOM   741 C C   . ILE A 1 89 ? -14.504 14.469 -11.363 1.00  86.32 0 A 1
ATOM   742 O O   . ILE A 1 89 ? -15.419 14.185 -12.137 1.00  80.53 0 A 1
ATOM   743 C CB  . ILE A 1 89 ? -13.029 16.354 -12.049 1.00  85.44 0 A 1
ATOM   744 C CG1 . ILE A 1 89 ? -12.686 17.825 -11.822 1.00  78.23 0 A 1
ATOM   745 C CG2 . ILE A 1 89 ? -13.453 16.099 -13.486 1.00  76.01 0 A 1
ATOM   746 C CD1 . ILE A 1 89 ? -11.482 18.296 -12.611 1.00  71.29 0 A 1
ATOM   747 N N   . ASP A 1 90 ? -13.783 13.550 -10.732 1.00  87.44 0 A 1
ATOM   748 C CA  . ASP A 1 90 ? -13.950 12.123 -10.964 1.00  84.29 0 A 1
ATOM   749 C C   . ASP A 1 90 ? -14.920 11.385 -10.041 1.00  81.58 0 A 1
ATOM   750 O O   . ASP A 1 90 ? -15.043 10.161 -10.106 1.00  74.38 0 A 1
ATOM   751 C CB  . ASP A 1 90 ? -12.572 11.458 -10.896 1.00  79.61 0 A 1
ATOM   752 C CG  . ASP A 1 90 ? -12.509 10.128 -11.615 1.00  76.36 0 A 1
ATOM   753 O OD1 . ASP A 1 90 ? -13.217  9.961 -12.621 1.00  71.91 0 A 1
ATOM   754 O OD2 . ASP A 1 90 ? -11.723  9.268 -11.178 1.00  71.09 -1 A 1
ATOM   755 N N   . GLN A 1 91 ? -15.626 12.121 -9.180 1.00  81.47 0 A 1
ATOM   756 C CA  . GLN A 1 91 ? -16.550 11.495 -8.233 1.00  79.27 0 A 1
ATOM   757 C C   . GLN A 1 91 ? -17.762 10.870 -8.923 1.00  73.09 0 A 1
ATOM   758 O O   . GLN A 1 91 ? -18.393  9.981 -8.344 1.00  66.43 0 A 1
ATOM   759 C CB  . GLN A 1 91 ? -17.033 12.513 -7.194 1.00  74.83 0 A 1
ATOM   760 C CG  . GLN A 1 91 ? -17.786 13.699 -7.758 1.00  72.07 0 A 1
ATOM   761 C CD  . GLN A 1 91 ? -18.216 14.682 -6.688 1.00  70.21 0 A 1
ATOM   762 N NE2 . GLN A 1 91 ? -17.708 15.904 -6.760 1.00  63.74 0 A 1
ATOM   763 O OE1 . GLN A 1 91 ? -19.000 14.343 -5.814 1.00  65.63 0 A 1
ATOM   764 O OXT . GLN A 1 91 ? -18.100 11.286 -10.034 1.00  70.30 -1 A 1
ATOM   765 N N   . MET B 2 1 ? -22.519 -3.887 -3.768 1.00  96.15 0 B 1
ATOM   766 C CA  . MET B 2 1 ? -22.325 -3.011 -4.934 1.00  97.53 0 B 1
ATOM   767 C C   . MET B 2 1 ? -20.844 -2.906 -5.245 1.00  98.09 0 B 1
ATOM   768 O O   . MET B 2 1 ? -19.998 -3.274 -4.429 1.00  97.37 0 B 1
ATOM   769 C CB  . MET B 2 1 ? -22.893 -1.616 -4.675 1.00  94.85 0 B 1
ATOM   770 C CG  . MET B 2 1 ? -22.183 -0.835 -3.575 1.00  93.20 0 B 1
ATOM   771 S SD  . MET B 2 1 ? -22.917  0.798 -3.332 1.00  94.03 0 B 1
ATOM   772 C CE  . MET B 2 1 ? -21.706  1.563 -2.268 1.00  89.52 0 B 1
ATOM   773 N N   . GLN B 2 2 ? -20.521 -2.416 -6.416 1.00  97.86 0 B 1
ATOM   774 C CA  . GLN B 2 2 ? -19.139 -2.288 -6.858 1.00  97.78 0 B 1
ATOM   775 C C   . GLN B 2 2 ? -18.697 -0.837 -6.897 1.00  97.89 0 B 1
ATOM   776 O O   . GLN B 2 2 ? -19.437  0.034 -7.356 1.00  96.81 0 B 1
ATOM   777 C CB  . GLN B 2 2 ? -19.016 -2.896 -8.251 1.00  96.46 0 B 1
ATOM   778 C CG  . GLN B 2 2 ? -17.604 -3.165 -8.722 1.00  87.13 0 B 1
ATOM   779 C CD  . GLN B 2 2 ? -17.583 -3.805 -10.094 1.00  87.80 0 B 1
ATOM   780 N NE2 . GLN B 2 2 ? -17.280 -5.085 -10.142 1.00  74.93 0 B 1
ATOM   781 O OE1 . GLN B 2 2 ? -17.855 -3.144 -11.089 1.00  78.81 0 B 1
ATOM   782 N N   . ILE B 2 3 ? -17.492 -0.568 -6.403 1.00  97.96 0 B 1
ATOM   783 C CA  . ILE B 2 3 ? -16.922  0.773 -6.446 1.00  97.98 0 B 1
ATOM   784 C C   . ILE B 2 3 ? -15.490  0.650 -6.959 1.00  98.07 0 B 1
ATOM   785 O O   . ILE B 2 3 ? -14.931 -0.447 -7.000 1.00  97.80 0 B 1
ATOM   786 C CB  . ILE B 2 3 ? -16.887  1.473 -5.060 1.00  97.67 0 B 1
ATOM   787 C CG1 . ILE B 2 3 ? -16.008  0.684 -4.083 1.00  95.83 0 B 1
ATOM   788 C CG2 . ILE B 2 3 ? -18.302  1.645 -4.531 1.00  93.53 0 B 1
ATOM   789 C CD1 . ILE B 2 3 ? -15.738  1.419 -2.785 1.00  94.90 0 B 1
ATOM   790 N N   . PHE B 2 4 ? -14.906  1.769 -7.349 1.00  97.42 0 B 1
ATOM   791 C CA  . PHE B 2 4 ? -13.547  1.765 -7.870 1.00  97.39 0 B 1
ATOM   792 C C   . PHE B 2 4 ? -12.630  2.628 -7.025 1.00  97.30 0 B 1
ATOM   793 O O   . PHE B 2 4 ? -13.048  3.628 -6.450 1.00  96.85 0 B 1
ATOM   794 C CB  . PHE B 2 4 ? -13.537  2.277 -9.310 1.00  97.00 0 B 1
ATOM   795 C CG  . PHE B 2 4 ? -14.484  1.545 -10.211 1.00  96.82 0 B 1
ATOM   796 C CD1 . PHE B 2 4 ? -15.690  2.137 -10.598 1.00  94.96 0 B 1
ATOM   797 C CD2 . PHE B 2 4 ? -14.194  0.267 -10.661 1.00  94.98 0 B 1
ATOM   798 C CE1 . PHE B 2 4 ? -16.587  1.457 -11.415 1.00  93.86 0 B 1
ATOM   799 C CE2 . PHE B 2 4 ? -15.084 -0.424 -11.472 1.00  93.78 0 B 1
ATOM   800 C CZ  . PHE B 2 4 ? -16.282  0.171 -11.856 1.00  94.56 0 B 1
ATOM   801 N N   . VAL B 2 5 ? -11.369  2.227 -6.950 1.00  96.98 0 B 1
ATOM   802 C CA  . VAL B 2 5 ? -10.366  2.974 -6.211 1.00  96.86 0 B 1
ATOM   803 C C   . VAL B 2 5 ? -9.185  3.190 -7.145 1.00  96.41 0 B 1
ATOM   804 O O   . VAL B 2 5 ? -8.518  2.241 -7.545 1.00  95.70 0 B 1
ATOM   805 C CB  . VAL B 2 5 ? -9.891  2.199 -4.958 1.00  96.71 0 B 1
ATOM   806 C CG1 . VAL B 2 5 ? -8.820  3.000 -4.225 1.00  95.67 0 B 1
ATOM   807 C CG2 . VAL B 2 5 ? -11.067  1.925 -4.030 1.00  96.06 0 B 1
ATOM   808 N N   . LYS B 2 6 ? -8.933  4.444 -7.503 1.00  94.86 0 B 1
ATOM   809 C CA  . LYS B 2 6 ? -7.830  4.777 -8.395 1.00  94.14 0 B 1
ATOM   810 C C   . LYS B 2 6 ? -6.582  5.144 -7.603 1.00  94.03 0 B 1
ATOM   811 O O   . LYS B 2 6 ? -6.653  5.864 -6.613 1.00  93.34 0 B 1
ATOM   812 C CB  . LYS B 2 6 ? -8.209  5.939 -9.310 1.00  92.85 0 B 1
ATOM   813 C CG  . LYS B 2 6 ? -9.262  5.602 -10.348 1.00  81.83 0 B 1
ATOM   814 C CD  . LYS B 2 6 ? -9.487  6.767 -11.301 1.00  80.11 0 B 1
ATOM   815 C CE  . LYS B 2 6 ? -10.483  6.420 -12.389 1.00  71.17 0 B 1
ATOM   816 N NZ  . LYS B 2 6 ? -10.688  7.559 -13.338 1.00  64.12 1 B 1
ATOM   817 N N   . THR B 2 7 ? -5.439  4.637 -8.067 1.00  90.98 0 B 1
ATOM   818 C CA  . THR B 2 7 ? -4.175  4.938 -7.411 1.00  88.95 0 B 1
ATOM   819 C C   . THR B 2 7 ? -3.465  6.070 -8.148 1.00  87.96 0 B 1
ATOM   820 O O   . THR B 2 7 ? -3.849  6.434 -9.261 1.00  85.76 0 B 1
ATOM   821 C CB  . THR B 2 7 ? -3.238  3.714 -7.393 1.00  87.05 0 B 1
ATOM   822 C CG2 . THR B 2 7 ? -3.970  2.496 -6.858 1.00  80.10 0 B 1
ATOM   823 O OG1 . THR B 2 7 ? -2.786  3.451 -8.724 1.00  80.98 0 B 1
ATOM   824 N N   . LEU B 2 8 ? -2.409  6.599 -7.535 1.00  84.54 0 B 1
ATOM   825 C CA  . LEU B 2 8 ? -1.645  7.689 -8.131 1.00  81.60 0 B 1
ATOM   826 C C   . LEU B 2 8 ? -1.049  7.321 -9.480 1.00  81.99 0 B 1
ATOM   827 O O   . LEU B 2 8 ? -0.931  8.166 -10.364 1.00  76.97 0 B 1
ATOM   828 C CB  . LEU B 2 8 ? -0.509  8.120 -7.195 1.00  76.68 0 B 1
ATOM   829 C CG  . LEU B 2 8 ? -0.791  9.156 -6.097 1.00  70.57 0 B 1
ATOM   830 C CD1 . LEU B 2 8 ? -1.201 10.459 -6.739 1.00  65.61 0 B 1
ATOM   831 C CD2 . LEU B 2 8 ? -1.880  8.631 -5.181 1.00  64.73 0 B 1
ATOM   832 N N   . THR B 2 9 ? -0.673  6.062 -9.647 1.00  83.92 0 B 1
ATOM   833 C CA  . THR B 2 9 ? -0.044  5.612 -10.884 1.00  82.96 0 B 1
ATOM   834 C C   . THR B 2 9 ? -1.029  5.203 -11.979 1.00  83.21 0 B 1
ATOM   835 O O   . THR B 2 9 ? -0.624  4.742 -13.041 1.00  79.79 0 B 1
ATOM   836 C CB  . THR B 2 9 ?  0.906  4.446 -10.610 1.00  80.54 0 B 1
ATOM   837 C CG2 . THR B 2 9 ?  2.051  4.897 -9.712 1.00  75.91 0 B 1
ATOM   838 O OG1 . THR B 2 9 ?  0.190  3.389 -9.966 1.00  77.53 0 B 1
ATOM   839 N N   . GLY B 2 10 ? -2.316  5.374 -11.711 1.00  84.31 0 B 1
ATOM   840 C CA  . GLY B 2 10 ? -3.316  5.054 -12.716 1.00  85.17 0 B 1
ATOM   841 C C   . GLY B 2 10 ? -3.988  3.700 -12.604 1.00  87.84 0 B 1
ATOM   842 O O   . GLY B 2 10 ? -4.915  3.399 -13.356 1.00  85.67 0 B 1
ATOM   843 N N   . LYS B 2 11 ? -3.539  2.879 -11.659 1.00  88.52 0 B 1
ATOM   844 C CA  . LYS B 2 11 ? -4.138  1.562 -11.471 1.00  90.21 0 B 1
ATOM   845 C C   . LYS B 2 11 ? -5.527  1.709 -10.859 1.00  91.60 0 B 1
ATOM   846 O O   . LYS B 2 11 ? -5.748  2.555 -9.999 1.00  91.03 0 B 1
ATOM   847 C CB  . LYS B 2 11 ? -3.268  0.706 -10.553 1.00  88.30 0 B 1
ATOM   848 C CG  . LYS B 2 11 ? -3.844 -0.685 -10.289 1.00  84.75 0 B 1
ATOM   849 C CD  . LYS B 2 11 ? -2.930 -1.513 -9.403 1.00  82.44 0 B 1
ATOM   850 C CE  . LYS B 2 11 ? -3.498 -2.900 -9.181 1.00  76.00 0 B 1
ATOM   851 N NZ  . LYS B 2 11 ? -2.596 -3.760 -8.356 1.00  69.39 1 B 1
ATOM   852 N N   . THR B 2 12 ? -6.474  0.886 -11.313 1.00  93.46 0 B 1
ATOM   853 C CA  . THR B 2 12 ? -7.825  0.925 -10.779 1.00  94.00 0 B 1
ATOM   854 C C   . THR B 2 12 ? -8.141 -0.377 -10.060 1.00  94.91 0 B 1
ATOM   855 O O   . THR B 2 12 ? -8.028 -1.461 -10.634 1.00  93.93 0 B 1
ATOM   856 C CB  . THR B 2 12 ? -8.860  1.143 -11.900 1.00  92.51 0 B 1
ATOM   857 C CG2 . THR B 2 12 ? -10.272  1.126 -11.325 1.00  83.26 0 B 1
ATOM   858 O OG1 . THR B 2 12 ? -8.635  2.407 -12.525 1.00  83.59 0 B 1
ATOM   859 N N   . ILE B 2 13 ? -8.542 -0.261 -8.797 1.00  95.58 0 B 1
ATOM   860 C CA  . ILE B 2 13 ? -8.885 -1.406 -7.978 1.00  95.10 0 B 1
ATOM   861 C C   . ILE B 2 13 ? -10.405 -1.479 -7.875 1.00  96.12 0 B 1
ATOM   862 O O   . ILE B 2 13 ? -11.057 -0.487 -7.577 1.00  95.89 0 B 1
ATOM   863 C CB  . ILE B 2 13 ? -8.309 -1.259 -6.554 1.00  93.41 0 B 1
ATOM   864 C CG1 . ILE B 2 13 ? -6.790 -1.073 -6.620 1.00  88.05 0 B 1
ATOM   865 C CG2 . ILE B 2 13 ? -8.671 -2.472 -5.708 1.00  87.56 0 B 1
ATOM   866 C CD1 . ILE B 2 13 ? -6.176 -0.630 -5.305 1.00  84.76 0 B 1
ATOM   867 N N   . THR B 2 14 ? -10.963 -2.659 -8.120 1.00  97.24 0 B 1
ATOM   868 C CA  . THR B 2 14 ? -12.405 -2.843 -8.038 1.00  97.37 0 B 1
ATOM   869 C C   . THR B 2 14 ? -12.745 -3.562 -6.736 1.00  97.56 0 B 1
ATOM   870 O O   . THR B 2 14 ? -12.148 -4.585 -6.408 1.00  96.88 0 B 1
ATOM   871 C CB  . THR B 2 14 ? -12.927 -3.671 -9.223 1.00  96.50 0 B 1
ATOM   872 C CG2 . THR B 2 14 ? -14.438 -3.835 -9.138 1.00  86.34 0 B 1
ATOM   873 O OG1 . THR B 2 14 ? -12.596 -3.003 -10.446 1.00  88.51 0 B 1
ATOM   874 N N   . LEU B 2 15 ? -13.715 -3.020 -5.992 1.00  98.06 0 B 1
ATOM   875 C CA  . LEU B 2 15 ? -14.106 -3.600 -4.716 1.00  98.09 0 B 1
ATOM   876 C C   . LEU B 2 15 ? -15.600 -3.881 -4.617 1.00  98.25 0 B 1
ATOM   877 O O   . LEU B 2 15 ? -16.413 -3.150 -5.185 1.00  97.63 0 B 1
ATOM   878 C CB  . LEU B 2 15 ? -13.733 -2.661 -3.563 1.00  97.30 0 B 1
ATOM   879 C CG  . LEU B 2 15 ? -12.270 -2.280 -3.355 1.00  95.29 0 B 1
ATOM   880 C CD1 . LEU B 2 15 ? -12.195 -1.246 -2.236 1.00  93.34 0 B 1
ATOM   881 C CD2 . LEU B 2 15 ? -11.455 -3.512 -2.991 1.00  93.23 0 B 1
ATOM   882 N N   . GLU B 2 16 ? -15.946 -4.935 -3.892 1.00  98.22 0 B 1
ATOM   883 C CA  . GLU B 2 16 ? -17.331 -5.287 -3.653 1.00  98.29 0 B 1
ATOM   884 C C   . GLU B 2 16 ? -17.627 -4.790 -2.244 1.00  98.36 0 B 1
ATOM   885 O O   . GLU B 2 16 ? -17.017 -5.244 -1.279 1.00  97.80 0 B 1
ATOM   886 C CB  . GLU B 2 16 ? -17.543 -6.802 -3.736 1.00  97.43 0 B 1
ATOM   887 C CG  . GLU B 2 16 ? -17.613 -7.352 -5.152 1.00  84.10 0 B 1
ATOM   888 C CD  . GLU B 2 16 ? -18.760 -6.749 -5.948 1.00  82.60 0 B 1
ATOM   889 O OE1 . GLU B 2 16 ? -19.856 -6.563 -5.373 1.00  77.64 0 B 1
ATOM   890 O OE2 . GLU B 2 16 ? -18.565 -6.472 -7.149 1.00  76.95 -1 B 1
ATOM   891 N N   . VAL B 2 17 ? -18.540 -3.842 -2.125 1.00  98.46 0 B 1
ATOM   892 C CA  . VAL B 2 17 ? -18.870 -3.261 -0.829 1.00  98.33 0 B 1
ATOM   893 C C   . VAL B 2 17 ? -20.360 -3.037 -0.655 1.00  98.35 0 B 1
ATOM   894 O O   . VAL B 2 17 ? -21.146 -3.254 -1.570 1.00  97.87 0 B 1
ATOM   895 C CB  . VAL B 2 17 ? -18.173 -1.891 -0.657 1.00  97.94 0 B 1
ATOM   896 C CG1 . VAL B 2 17 ? -16.662 -2.036 -0.775 1.00  96.82 0 B 1
ATOM   897 C CG2 . VAL B 2 17 ? -18.692 -0.915 -1.725 1.00  96.75 0 B 1
ATOM   898 N N   . GLU B 2 18 ? -20.746 -2.608  0.549 1.00  98.24 0 B 1
ATOM   899 C CA  . GLU B 2 18 ? -22.124 -2.307  0.876 1.00  98.04 0 B 1
ATOM   900 C C   . GLU B 2 18 ? -22.162 -0.859  1.357 1.00  98.27 0 B 1
ATOM   901 O O   . GLU B 2 18 ? -21.202 -0.378  1.938 1.00  97.61 0 B 1
ATOM   902 C CB  . GLU B 2 18 ? -22.636 -3.227  1.992 1.00  97.02 0 B 1
ATOM   903 C CG  . GLU B 2 18 ? -22.725 -4.701  1.603 1.00  89.93 0 B 1
ATOM   904 C CD  . GLU B 2 18 ? -23.621 -4.927  0.404 1.00  83.98 0 B 1
ATOM   905 O OE1 . GLU B 2 18 ? -24.694 -4.283  0.324 1.00  77.48 0 B 1
ATOM   906 O OE2 . GLU B 2 18 ? -23.253 -5.746 -0.463 1.00  75.23 -1 B 1
ATOM   907 N N   . PRO B 2 19 ? -23.271 -0.161  1.132 1.00  98.25 0 B 1
ATOM   908 C CA  . PRO B 2 19 ? -23.376  1.240  1.568 1.00  98.05 0 B 1
ATOM   909 C C   . PRO B 2 19 ? -23.105  1.403  3.055 1.00  98.19 0 B 1
ATOM   910 O O   . PRO B 2 19 ? -22.632  2.451  3.496 1.00  97.49 0 B 1
ATOM   911 C CB  . PRO B 2 19 ? -24.812  1.608  1.205 1.00  97.38 0 B 1
ATOM   912 C CG  . PRO B 2 19 ? -25.074  0.773 -0.012 1.00  95.34 0 B 1
ATOM   913 C CD  . PRO B 2 19 ? -24.464 -0.566  0.366 1.00  97.64 0 B 1
ATOM   914 N N   . SER B 2 20 ? -23.422  0.366  3.834 1.00  98.30 0 B 1
ATOM   915 C CA  . SER B 2 20 ? -23.224  0.403  5.282 1.00  98.38 0 B 1
ATOM   916 C C   . SER B 2 20 ? -21.794  0.120  5.731 1.00  98.44 0 B 1
ATOM   917 O O   . SER B 2 20 ? -21.484  0.217  6.917 1.00  97.72 0 B 1
ATOM   918 C CB  . SER B 2 20 ? -24.170 -0.594  5.955 1.00  97.74 0 B 1
ATOM   919 O OG  . SER B 2 20 ? -23.919 -1.904  5.501 1.00  92.22 0 B 1
ATOM   920 N N   . ASP B 2 21 ? -20.912 -0.231  4.798 1.00  98.47 0 B 1
ATOM   921 C CA  . ASP B 2 21 ? -19.519 -0.493  5.146 1.00  98.41 0 B 1
ATOM   922 C C   . ASP B 2 21 ? -18.857  0.799  5.602 1.00  98.55 0 B 1
ATOM   923 O O   . ASP B 2 21 ? -19.107  1.871  5.050 1.00  98.27 0 B 1
ATOM   924 C CB  . ASP B 2 21 ? -18.736 -1.032  3.948 1.00  98.21 0 B 1
ATOM   925 C CG  . ASP B 2 21 ? -18.991 -2.502  3.687 1.00  97.74 0 B 1
ATOM   926 O OD1 . ASP B 2 21 ? -19.350 -3.233  4.632 1.00  95.26 0 B 1
ATOM   927 O OD2 . ASP B 2 21 ? -18.808 -2.936  2.530 1.00  95.27 -1 B 1
ATOM   928 N N   . THR B 2 22 ? -18.000  0.706  6.629 1.00  98.54 0 B 1
ATOM   929 C CA  . THR B 2 22 ? -17.283  1.873  7.113 1.00  98.50 0 B 1
ATOM   930 C C   . THR B 2 22 ? -16.034  2.054  6.261 1.00  98.67 0 B 1
ATOM   931 O O   . THR B 2 22 ? -15.623  1.140  5.539 1.00  98.44 0 B 1
ATOM   932 C CB  . THR B 2 22 ? -16.844  1.705  8.579 1.00  98.23 0 B 1
ATOM   933 C CG2 . THR B 2 22 ? -18.048  1.484  9.479 1.00  94.31 0 B 1
ATOM   934 O OG1 . THR B 2 22 ? -15.960  0.582  8.678 1.00  94.45 0 B 1
ATOM   935 N N   . ILE B 2 23 ? -15.443  3.223  6.347 1.00  98.52 0 B 1
ATOM   936 C CA  . ILE B 2 23 ? -14.220  3.496  5.594 1.00  98.49 0 B 1
ATOM   937 C C   . ILE B 2 23 ? -13.154  2.520  6.082 1.00  98.54 0 B 1
ATOM   938 O O   . ILE B 2 23 ? -12.313  2.058  5.308 1.00  98.40 0 B 1
ATOM   939 C CB  . ILE B 2 23 ? -13.760  4.947  5.817 1.00  98.21 0 B 1
ATOM   940 C CG1 . ILE B 2 23 ? -14.826  5.907  5.282 1.00  97.13 0 B 1
ATOM   941 C CG2 . ILE B 2 23 ? -12.422  5.197  5.134 1.00  97.69 0 B 1
ATOM   942 C CD1 . ILE B 2 23 ? -15.211  5.680  3.826 1.00  94.65 0 B 1
ATOM   943 N N   . GLU B 2 24 ? -13.200  2.205  7.372 1.00  98.40 0 B 1
ATOM   944 C CA  . GLU B 2 24 ? -12.251  1.261  7.956 1.00  98.28 0 B 1
ATOM   945 C C   . GLU B 2 24 ? -12.403 -0.101  7.272 1.00  98.26 0 B 1
ATOM   946 O O   . GLU B 2 24 ? -11.409 -0.773  6.974 1.00  97.81 0 B 1
ATOM   947 C CB  . GLU B 2 24 ? -12.509  1.133  9.455 1.00  97.20 0 B 1
ATOM   948 C CG  . GLU B 2 24 ? -11.642  0.110 10.161 1.00  88.13 0 B 1
ATOM   949 C CD  . GLU B 2 24 ? -11.896  0.100 11.666 1.00  83.61 0 B 1
ATOM   950 O OE1 . GLU B 2 24 ? -13.076  0.103 12.069 1.00  78.49 0 B 1
ATOM   951 O OE2 . GLU B 2 24 ? -10.915  0.087 12.436 1.00  76.77 -1 B 1
ATOM   952 N N   . ASN B 2 25 ? -13.643 -0.512  7.017 1.00  98.32 0 B 1
ATOM   953 C CA  . ASN B 2 25 ? -13.898 -1.787  6.353 1.00  98.09 0 B 1
ATOM   954 C C   . ASN B 2 25 ? -13.338 -1.766  4.938 1.00  98.16 0 B 1
ATOM   955 O O   . ASN B 2 25 ? -12.758 -2.749  4.470 1.00  97.85 0 B 1
ATOM   956 C CB  . ASN B 2 25 ? -15.402 -2.081  6.269 1.00  97.22 0 B 1
ATOM   957 C CG  . ASN B 2 25 ? -16.036 -2.332  7.623 1.00  89.32 0 B 1
ATOM   958 N ND2 . ASN B 2 25 ? -17.340 -2.090  7.716 1.00  78.68 0 B 1
ATOM   959 O OD1 . ASN B 2 25 ? -15.369 -2.757  8.567 1.00  79.97 0 B 1
ATOM   960 N N   . VAL B 2 26 ? -13.520 -0.645  4.255 1.00  98.45 0 B 1
ATOM   961 C CA  . VAL B 2 26 ? -13.023 -0.509  2.889 1.00  98.43 0 B 1
ATOM   962 C C   . VAL B 2 26 ? -11.498 -0.634  2.855 1.00  98.44 0 B 1
ATOM   963 O O   . VAL B 2 26 ? -10.945 -1.306  1.990 1.00  98.16 0 B 1
ATOM   964 C CB  . VAL B 2 26 ? -13.440  0.844  2.281 1.00  98.19 0 B 1
ATOM   965 C CG1 . VAL B 2 26 ? -12.850  1.005  0.887 1.00  97.20 0 B 1
ATOM   966 C CG2 . VAL B 2 26 ? -14.962  0.927  2.216 1.00  97.54 0 B 1
ATOM   967 N N   . LYS B 2 27 ? -10.832  0.007  3.798 1.00  98.26 0 B 1
ATOM   968 C CA  . LYS B 2 27 ? -9.383 -0.064  3.849 1.00  98.19 0 B 1
ATOM   969 C C   . LYS B 2 27 ? -8.913 -1.497  4.101 1.00  97.95 0 B 1
ATOM   970 O O   . LYS B 2 27 ? -7.887 -1.926  3.586 1.00  97.71 0 B 1
ATOM   971 C CB  . LYS B 2 27 ? -8.836  0.867  4.934 1.00  97.99 0 B 1
ATOM   972 C CG  . LYS B 2 27 ? -8.988  2.343  4.585 1.00  97.47 0 B 1
ATOM   973 C CD  . LYS B 2 27 ? -8.394  3.253  5.650 1.00  96.84 0 B 1
ATOM   974 C CE  . LYS B 2 27 ? -8.514  4.712  5.252 1.00  95.36 0 B 1
ATOM   975 N NZ  . LYS B 2 27 ? -7.961  5.619  6.285 1.00  93.71 1 B 1
ATOM   976 N N   . ALA B 2 28 ? -9.681 -2.232  4.892 1.00  98.21 0 B 1
ATOM   977 C CA  . ALA B 2 28 ? -9.339 -3.620  5.179 1.00  98.10 0 B 1
ATOM   978 C C   . ALA B 2 28 ? -9.448 -4.449  3.896 1.00  97.92 0 B 1
ATOM   979 O O   . ALA B 2 28 ? -8.642 -5.342  3.649 1.00  97.30 0 B 1
ATOM   980 C CB  . ALA B 2 28 ? -10.270 -4.187  6.246 1.00  97.94 0 B 1
ATOM   981 N N   . LYS B 2 29 ? -10.442 -4.138  3.080 1.00  98.25 0 B 1
ATOM   982 C CA  . LYS B 2 29 ? -10.626 -4.855  1.816 1.00  97.90 0 B 1
ATOM   983 C C   . LYS B 2 29 ? -9.503 -4.523  0.846 1.00  97.50 0 B 1
ATOM   984 O O   . LYS B 2 29 ? -9.053 -5.378  0.080 1.00  96.96 0 B 1
ATOM   985 C CB  . LYS B 2 29 ? -11.988 -4.512  1.204 1.00  98.01 0 B 1
ATOM   986 C CG  . LYS B 2 29 ? -13.149 -5.046  2.021 1.00  97.12 0 B 1
ATOM   987 C CD  . LYS B 2 29 ? -14.490 -4.821  1.355 1.00  95.74 0 B 1
ATOM   988 C CE  . LYS B 2 29 ? -15.612 -5.432  2.183 1.00  93.38 0 B 1
ATOM   989 N NZ  . LYS B 2 29 ? -16.947 -5.323  1.522 1.00  88.05 1 B 1
ATOM   990 N N   . ILE B 2 30 ? -9.037 -3.285  0.881 1.00  97.60 0 B 1
ATOM   991 C CA  . ILE B 2 30 ? -7.937 -2.877  0.014 1.00  97.30 0 B 1
ATOM   992 C C   . ILE B 2 30 ? -6.671 -3.608  0.461 1.00  96.91 0 B 1
ATOM   993 O O   . ILE B 2 30 ? -5.868 -4.033 -0.373 1.00  96.12 0 B 1
ATOM   994 C CB  . ILE B 2 30 ? -7.721 -1.346  0.075 1.00  97.21 0 B 1
ATOM   995 C CG1 . ILE B 2 30 ? -8.907 -0.647 -0.599 1.00  96.62 0 B 1
ATOM   996 C CG2 . ILE B 2 30 ? -6.416 -0.963 -0.617 1.00  96.70 0 B 1
ATOM   997 C CD1 . ILE B 2 30 ? -8.884  0.867 -0.487 1.00  95.90 0 B 1
ATOM   998 N N   . GLN B 2 31 ? -6.503 -3.760  1.772 1.00  97.10 0 B 1
ATOM   999 C CA  . GLN B 2 31 ? -5.346 -4.474  2.289 1.00  96.70 0 B 1
ATOM   1000 C C   . GLN B 2 31 ? -5.372 -5.928  1.829 1.00  96.17 0 B 1
ATOM   1001 O O   . GLN B 2 31 ? -4.344 -6.490  1.441 1.00  95.24 0 B 1
ATOM   1002 C CB  . GLN B 2 31 ? -5.309 -4.439  3.816 1.00  96.14 0 B 1
ATOM   1003 C CG  . GLN B 2 31 ? -4.198 -5.292  4.418 1.00  94.30 0 B 1
ATOM   1004 C CD  . GLN B 2 31 ? -4.181 -5.258  5.933 1.00  92.37 0 B 1
ATOM   1005 N NE2 . GLN B 2 31 ? -3.001 -5.112  6.512 1.00  83.74 0 B 1
ATOM   1006 O OE1 . GLN B 2 31 ? -5.228 -5.363  6.575 1.00  87.43 0 B 1
ATOM   1007 N N   . ASP B 2 32 ? -6.548 -6.547  1.866 1.00  96.62 0 B 1
ATOM   1008 C CA  . ASP B 2 32 ? -6.680 -7.935  1.443 1.00  96.09 0 B 1
ATOM   1009 C C   . ASP B 2 32 ? -6.308 -8.117 -0.028 1.00  95.66 0 B 1
ATOM   1010 O O   . ASP B 2 32 ? -5.722 -9.134 -0.403 1.00  94.40 0 B 1
ATOM   1011 C CB  . ASP B 2 32 ? -8.108 -8.442  1.658 1.00  95.82 0 B 1
ATOM   1012 C CG  . ASP B 2 32 ? -8.453 -8.626  3.127 1.00  90.46 0 B 1
ATOM   1013 O OD1 . ASP B 2 32 ? -7.534 -8.826  3.942 1.00  86.64 0 B 1
ATOM   1014 O OD2 . ASP B 2 32 ? -9.652 -8.576  3.459 1.00  86.02 -1 B 1
ATOM   1015 N N   . LYS B 2 33 ? -6.632 -7.125 -0.836 1.00  95.51 0 B 1
ATOM   1016 C CA  . LYS B 2 33 ? -6.330 -7.193 -2.259 1.00  94.86 0 B 1
ATOM   1017 C C   . LYS B 2 33 ? -4.914 -6.754 -2.626 1.00  94.37 0 B 1
ATOM   1018 O O   . LYS B 2 33 ? -4.248 -7.408 -3.432 1.00  92.34 0 B 1
ATOM   1019 C CB  . LYS B 2 33 ? -7.306 -6.332 -3.058 1.00  93.62 0 B 1
ATOM   1020 C CG  . LYS B 2 33 ? -8.485 -7.078 -3.641 1.00  87.95 0 B 1
ATOM   1021 C CD  . LYS B 2 33 ? -9.008 -6.368 -4.868 1.00  89.05 0 B 1
ATOM   1022 C CE  . LYS B 2 33 ? -10.034 -7.195 -5.617 1.00  85.10 0 B 1
ATOM   1023 N NZ  . LYS B 2 33 ? -10.346 -6.621 -6.947 1.00  79.93 1 B 1
ATOM   1024 N N   . GLU B 2 34 ? -4.466 -5.642 -2.053 1.00  95.15 0 B 1
ATOM   1025 C CA  . GLU B 2 34 ? -3.164 -5.073 -2.409 1.00  94.23 0 B 1
ATOM   1026 C C   . GLU B 2 34 ? -2.046 -5.244 -1.389 1.00  93.98 0 B 1
ATOM   1027 O O   . GLU B 2 34 ? -0.876 -5.022 -1.708 1.00  91.99 0 B 1
ATOM   1028 C CB  . GLU B 2 34 ? -3.332 -3.581 -2.707 1.00  93.56 0 B 1
ATOM   1029 C CG  . GLU B 2 34 ? -4.346 -3.267 -3.803 1.00  91.25 0 B 1
ATOM   1030 C CD  . GLU B 2 34 ? -3.953 -3.872 -5.137 1.00  91.75 0 B 1
ATOM   1031 O OE1 . GLU B 2 34 ? -2.757 -3.849 -5.483 1.00  87.61 0 B 1
ATOM   1032 O OE2 . GLU B 2 34 ? -4.852 -4.360 -5.854 1.00  87.54 -1 B 1
ATOM   1033 N N   . GLY B 2 35 ? -2.377 -5.627 -0.164 1.00  94.65 0 B 1
ATOM   1034 C CA  . GLY B 2 35 ? -1.359 -5.804  0.861 1.00  94.12 0 B 1
ATOM   1035 C C   . GLY B 2 35 ? -0.939 -4.528  1.564 1.00  94.71 0 B 1
ATOM   1036 O O   . GLY B 2 35 ? -0.007 -4.534  2.368 1.00  93.47 0 B 1
ATOM   1037 N N   . ILE B 2 36 ? -1.614 -3.432  1.289 1.00  94.21 0 B 1
ATOM   1038 C CA  . ILE B 2 36 ? -1.286 -2.139  1.900 1.00  94.58 0 B 1
ATOM   1039 C C   . ILE B 2 36 ? -1.916 -2.012  3.291 1.00  95.01 0 B 1
ATOM   1040 O O   . ILE B 2 36 ? -3.129 -2.149  3.437 1.00  94.81 0 B 1
ATOM   1041 C CB  . ILE B 2 36 ? -1.804 -0.967  1.043 1.00  93.59 0 B 1
ATOM   1042 C CG1 . ILE B 2 36 ? -1.323 -1.105 -0.402 1.00  89.53 0 B 1
ATOM   1043 C CG2 . ILE B 2 36 ? -1.330  0.352  1.640 1.00  89.65 0 B 1
ATOM   1044 C CD1 . ILE B 2 36 ? -1.975 -0.116 -1.350 1.00  86.57 0 B 1
ATOM   1045 N N   . PRO B 2 37 ? -1.104 -1.728  4.324 1.00  95.18 0 B 1
ATOM   1046 C CA  . PRO B 2 37 ? -1.640 -1.574  5.675 1.00  95.15 0 B 1
ATOM   1047 C C   . PRO B 2 37 ? -2.656 -0.428  5.708 1.00  95.51 0 B 1
ATOM   1048 O O   . PRO B 2 37 ? -2.436  0.603  5.083 1.00  95.24 0 B 1
ATOM   1049 C CB  . PRO B 2 37 ? -0.397 -1.242  6.504 1.00  93.83 0 B 1
ATOM   1050 C CG  . PRO B 2 37 ?  0.704 -1.940  5.760 1.00  91.65 0 B 1
ATOM   1051 C CD  . PRO B 2 37 ?  0.369 -1.645  4.324 1.00  94.40 0 B 1
ATOM   1052 N N   . PRO B 2 38 ? -3.762 -0.602  6.420 1.00  95.43 0 B 1
ATOM   1053 C CA  . PRO B 2 38 ? -4.780  0.453  6.514 1.00  95.69 0 B 1
ATOM   1054 C C   . PRO B 2 38 ? -4.234  1.805  6.964 1.00  95.53 0 B 1
ATOM   1055 O O   . PRO B 2 38 ? -4.678  2.845  6.474 1.00  94.75 0 B 1
ATOM   1056 C CB  . PRO B 2 38 ? -5.792 -0.125  7.507 1.00  95.18 0 B 1
ATOM   1057 C CG  . PRO B 2 38 ? -5.718 -1.601  7.223 1.00  93.74 0 B 1
ATOM   1058 C CD  . PRO B 2 38 ? -4.229 -1.834  7.091 1.00  95.95 0 B 1
ATOM   1059 N N   . ASP B 2 39 ? -3.281  1.801  7.896 1.00  95.42 0 B 1
ATOM   1060 C CA  . ASP B 2 39 ? -2.747  3.063  8.393 1.00  94.93 0 B 1
ATOM   1061 C C   . ASP B 2 39 ? -1.857  3.797  7.393 1.00  95.09 0 B 1
ATOM   1062 O O   . ASP B 2 39 ? -1.394  4.905  7.670 1.00  93.92 0 B 1
ATOM   1063 C CB  . ASP B 2 39 ? -2.016  2.873  9.740 1.00  93.66 0 B 1
ATOM   1064 C CG  . ASP B 2 39 ? -0.843  1.915  9.657 1.00  92.25 0 B 1
ATOM   1065 O OD1 . ASP B 2 39 ? -0.230  1.792  8.585 1.00  89.90 0 B 1
ATOM   1066 O OD2 . ASP B 2 39 ? -0.525  1.301 10.693 1.00  88.89 -1 B 1
ATOM   1067 N N   . GLN B 2 40 ? -1.626  3.193  6.246 1.00  94.73 0 B 1
ATOM   1068 C CA  . GLN B 2 40 ? -0.847  3.840  5.190 1.00  94.59 0 B 1
ATOM   1069 C C   . GLN B 2 40 ? -1.769  4.287  4.068 1.00  94.45 0 B 1
ATOM   1070 O O   . GLN B 2 40 ? -1.324  4.844  3.065 1.00  93.56 0 B 1
ATOM   1071 C CB  . GLN B 2 40 ?  0.218  2.897  4.626 1.00  93.59 0 B 1
ATOM   1072 C CG  . GLN B 2 40 ?  1.504  2.863  5.429 1.00  91.90 0 B 1
ATOM   1073 C CD  . GLN B 2 40 ?  2.603  2.117  4.705 1.00  92.53 0 B 1
ATOM   1074 N NE2 . GLN B 2 40 ?  3.458  2.851  4.003 1.00  85.71 0 B 1
ATOM   1075 O OE1 . GLN B 2 40 ?  2.674  0.891  4.768 1.00  87.73 0 B 1
ATOM   1076 N N   . GLN B 2 41 ? -3.063  4.050  4.239 1.00  95.67 0 B 1
ATOM   1077 C CA  . GLN B 2 41 ? -4.049  4.414  3.227 1.00  95.73 0 B 1
ATOM   1078 C C   . GLN B 2 41 ? -4.784  5.708  3.539 1.00  95.46 0 B 1
ATOM   1079 O O   . GLN B 2 41 ? -5.281  5.898  4.651 1.00  94.94 0 B 1
ATOM   1080 C CB  . GLN B 2 41 ? -5.098  3.312  3.079 1.00  95.81 0 B 1
ATOM   1081 C CG  . GLN B 2 41 ? -4.585  1.973  2.591 1.00  95.37 0 B 1
ATOM   1082 C CD  . GLN B 2 41 ? -5.695  0.946  2.521 1.00  96.20 0 B 1
ATOM   1083 N NE2 . GLN B 2 41 ? -5.432 -0.273  2.985 1.00  91.81 0 B 1
ATOM   1084 O OE1 . GLN B 2 41 ? -6.802  1.257  2.063 1.00  92.11 0 B 1
ATOM   1085 N N   . ARG B 2 42 ? -4.866  6.584  2.558 1.00  95.64 0 B 1
ATOM   1086 C CA  . ARG B 2 42 ? -5.619  7.825  2.675 1.00  95.10 0 B 1
ATOM   1087 C C   . ARG B 2 42 ? -6.628  7.772  1.533 1.00  95.78 0 B 1
ATOM   1088 O O   . ARG B 2 42 ? -6.254  7.860  0.363 1.00  95.12 0 B 1
ATOM   1089 C CB  . ARG B 2 42 ? -4.716  9.053  2.499 1.00  93.56 0 B 1
ATOM   1090 C CG  . ARG B 2 42 ? -3.713  9.281  3.628 1.00  88.20 0 B 1
ATOM   1091 C CD  . ARG B 2 42 ? -2.934 10.557  3.372 1.00  83.65 0 B 1
ATOM   1092 N NE  . ARG B 2 42 ? -1.862 10.803  4.344 1.00  77.37 0 B 1
ATOM   1093 C CZ  . ARG B 2 42 ? -2.066 11.227  5.587 1.00  72.14 0 B 1
ATOM   1094 N NH1 . ARG B 2 42 ? -3.294 11.441  6.027 1.00  65.35 1 B 1
ATOM   1095 N NH2 . ARG B 2 42 ? -1.042 11.418  6.393 1.00  63.92 0 B 1
ATOM   1096 N N   . LEU B 2 43 ? -7.903  7.599  1.870 1.00  96.61 0 B 1
ATOM   1097 C CA  . LEU B 2 43 ? -8.945  7.536  0.860 1.00  97.04 0 B 1
ATOM   1098 C C   . LEU B 2 43 ? -9.586  8.907  0.673 1.00  97.02 0 B 1
ATOM   1099 O O   . LEU B 2 43 ? -9.860  9.609  1.649 1.00  96.78 0 B 1
ATOM   1100 C CB  . LEU B 2 43 ? -10.008  6.503  1.247 1.00  97.21 0 B 1
ATOM   1101 C CG  . LEU B 2 43 ? -9.531  5.054  1.183 1.00  96.65 0 B 1
ATOM   1102 C CD1 . LEU B 2 43 ? -10.625  4.116  1.682 1.00  96.19 0 B 1
ATOM   1103 C CD2 . LEU B 2 43 ? -9.154  4.693 -0.252 1.00  95.68 0 B 1
ATOM   1104 N N   . ILE B 2 44 ? -9.824  9.274 -0.568 1.00  96.99 0 B 1
ATOM   1105 C CA  . ILE B 2 44 ? -10.388 10.575 -0.900 1.00  96.71 0 B 1
ATOM   1106 C C   . ILE B 2 44 ? -11.594 10.451 -1.826 1.00  96.83 0 B 1
ATOM   1107 O O   . ILE B 2 44 ? -11.604  9.634 -2.745 1.00  96.53 0 B 1
ATOM   1108 C CB  . ILE B 2 44 ? -9.313 11.455 -1.582 1.00  95.68 0 B 1
ATOM   1109 C CG1 . ILE B 2 44 ? -8.147 11.683 -0.616 1.00  92.18 0 B 1
ATOM   1110 C CG2 . ILE B 2 44 ? -9.914 12.779 -2.034 1.00  92.14 0 B 1
ATOM   1111 C CD1 . ILE B 2 44 ? -6.936 12.320 -1.249 1.00  84.02 0 B 1
ATOM   1112 N N   . PHE B 2 45 ? -12.607 11.274 -1.558 1.00  97.08 0 B 1
ATOM   1113 C CA  . PHE B 2 45 ? -13.810 11.290 -2.377 1.00  96.93 0 B 1
ATOM   1114 C C   . PHE B 2 45 ? -14.438 12.675 -2.310 1.00  96.31 0 B 1
ATOM   1115 O O   . PHE B 2 45 ? -14.530 13.264 -1.229 1.00  94.94 0 B 1
ATOM   1116 C CB  . PHE B 2 45 ? -14.827 10.260 -1.889 1.00  96.68 0 B 1
ATOM   1117 C CG  . PHE B 2 45 ? -16.091 10.216 -2.707 1.00  96.91 0 B 1
ATOM   1118 C CD1 . PHE B 2 45 ? -16.086  9.684 -3.996 1.00  95.94 0 B 1
ATOM   1119 C CD2 . PHE B 2 45 ? -17.281 10.729 -2.205 1.00  96.04 0 B 1
ATOM   1120 C CE1 . PHE B 2 45 ? -17.243  9.665 -4.766 1.00  95.17 0 B 1
ATOM   1121 C CE2 . PHE B 2 45 ? -18.445 10.712 -2.973 1.00  95.40 0 B 1
ATOM   1122 C CZ  . PHE B 2 45 ? -18.431 10.182 -4.253 1.00  95.62 0 B 1
ATOM   1123 N N   . ALA B 2 46 ? -14.860 13.179 -3.453 1.00  95.40 0 B 1
ATOM   1124 C CA  . ALA B 2 46 ? -15.511 14.485 -3.513 1.00  94.67 0 B 1
ATOM   1125 C C   . ALA B 2 46 ? -14.697 15.595 -2.849 1.00  94.92 0 B 1
ATOM   1126 O O   . ALA B 2 46 ? -15.252 16.459 -2.166 1.00  92.56 0 B 1
ATOM   1127 C CB  . ALA B 2 46 ? -16.904 14.413 -2.892 1.00  92.51 0 B 1
ATOM   1128 N N   . GLY B 2 47 ? -13.395 15.577 -3.059 1.00  94.69 0 B 1
ATOM   1129 C CA  . GLY B 2 47 ? -12.539 16.620 -2.517 1.00  94.58 0 B 1
ATOM   1130 C C   . GLY B 2 47 ? -12.200 16.603 -1.043 1.00  95.00 0 B 1
ATOM   1131 O O   . GLY B 2 47 ? -11.731 17.609 -0.507 1.00  93.00 0 B 1
ATOM   1132 N N   . LYS B 2 48 ? -12.436 15.472 -0.361 1.00  94.67 0 B 1
ATOM   1133 C CA  . LYS B 2 48 ? -12.112 15.387  1.059 1.00  94.12 0 B 1
ATOM   1134 C C   . LYS B 2 48 ? -11.632 14.009  1.477 1.00  95.24 0 B 1
ATOM   1135 O O   . LYS B 2 48 ? -11.985 13.003  0.866 1.00  94.51 0 B 1
ATOM   1136 C CB  . LYS B 2 48 ? -13.313 15.807  1.909 1.00  90.99 0 B 1
ATOM   1137 C CG  . LYS B 2 48 ? -14.606 15.056  1.624 1.00  80.17 0 B 1
ATOM   1138 C CD  . LYS B 2 48 ? -15.698 15.523  2.583 1.00  77.43 0 B 1
ATOM   1139 C CE  . LYS B 2 48 ? -17.060 14.972  2.203 1.00  66.51 0 B 1
ATOM   1140 N NZ  . LYS B 2 48 ? -17.566 15.540  0.923 1.00  59.62 1 B 1
ATOM   1141 N N   . GLN B 2 49 ? -10.806 13.982  2.528 1.00  95.98 0 B 1
ATOM   1142 C CA  . GLN B 2 49 ? -10.286 12.730  3.055 1.00  95.97 0 B 1
ATOM   1143 C C   . GLN B 2 49 ? -11.389 12.077  3.883 1.00  96.45 0 B 1
ATOM   1144 O O   . GLN B 2 49 ? -12.070 12.748  4.659 1.00  95.86 0 B 1
ATOM   1145 C CB  . GLN B 2 49 ? -9.057 12.976  3.926 1.00  94.19 0 B 1
ATOM   1146 C CG  . GLN B 2 49 ? -7.903 13.642  3.187 1.00  88.68 0 B 1
ATOM   1147 C CD  . GLN B 2 49 ? -6.632 13.730  4.011 1.00  87.81 0 B 1
ATOM   1148 N NE2 . GLN B 2 49 ? -6.344 12.686  4.748 1.00  78.62 0 B 1
ATOM   1149 O OE1 . GLN B 2 49 ? -5.937 14.730  3.967 1.00  82.37 0 B 1
ATOM   1150 N N   . LEU B 2 50 ? -11.563 10.781  3.707 1.00  97.46 0 B 1
ATOM   1151 C CA  . LEU B 2 50 ? -12.605 10.047  4.408 1.00  97.67 0 B 1
ATOM   1152 C C   . LEU B 2 50 ? -12.163  9.553  5.786 1.00  97.89 0 B 1
ATOM   1153 O O   . LEU B 2 50 ? -11.031  9.092  5.959 1.00  97.40 0 B 1
ATOM   1154 C CB  . LEU B 2 50 ? -13.065  8.876  3.538 1.00  97.61 0 B 1
ATOM   1155 C CG  . LEU B 2 50 ? -13.387  9.251  2.087 1.00  96.84 0 B 1
ATOM   1156 C CD1 . LEU B 2 50 ? -13.880  8.023  1.328 1.00  95.89 0 B 1
ATOM   1157 C CD2 . LEU B 2 50 ? -14.436 10.352  2.053 1.00  95.39 0 B 1
ATOM   1158 N N   . GLU B 2 51 ? -13.065  9.641  6.757 1.00  97.71 0 B 1
ATOM   1159 C CA  . GLU B 2 51 ? -12.793  9.218  8.121 1.00  97.73 0 B 1
ATOM   1160 C C   . GLU B 2 51 ? -13.163  7.751  8.354 1.00  98.02 0 B 1
ATOM   1161 O O   . GLU B 2 51 ? -14.228  7.303  7.941 1.00  97.56 0 B 1
ATOM   1162 C CB  . GLU B 2 51 ? -13.552 10.108  9.106 1.00  96.94 0 B 1
ATOM   1163 C CG  . GLU B 2 51 ? -13.060 11.557  9.121 1.00  87.37 0 B 1
ATOM   1164 C CD  . GLU B 2 51 ? -13.906 12.459 10.009 1.00  80.70 0 B 1
ATOM   1165 O OE1 . GLU B 2 51 ? -14.573 11.946 10.931 1.00  75.11 0 B 1
ATOM   1166 O OE2 . GLU B 2 51 ? -13.892 13.687  9.786 1.00  73.98 -1 B 1
ATOM   1167 N N   . ASP B 2 52 ? -12.269  7.030  9.029 1.00  97.61 0 B 1
ATOM   1168 C CA  . ASP B 2 52 ? -12.460  5.602  9.304 1.00  97.77 0 B 1
ATOM   1169 C C   . ASP B 2 52 ? -13.806  5.179  9.891 1.00  97.75 0 B 1
ATOM   1170 O O   . ASP B 2 52 ? -14.377  4.172  9.466 1.00  95.45 0 B 1
ATOM   1171 C CB  . ASP B 2 52 ? -11.351  5.086 10.223 1.00  96.59 0 B 1
ATOM   1172 C CG  . ASP B 2 52 ? -9.990  5.051  9.552 1.00  95.49 0 B 1
ATOM   1173 O OD1 . ASP B 2 52 ? -9.921  5.192  8.320 1.00  93.08 0 B 1
ATOM   1174 O OD2 . ASP B 2 52 ? -8.986  4.860 10.276 1.00  91.92 -1 B 1
ATOM   1175 N N   . GLY B 2 53 ? -14.293  5.922 10.857 1.00  97.36 0 B 1
ATOM   1176 C CA  . GLY B 2 53 ? -15.538  5.558 11.522 1.00  97.28 0 B 1
ATOM   1177 C C   . GLY B 2 53 ? -16.843  5.793 10.771 1.00  97.83 0 B 1
ATOM   1178 O O   . GLY B 2 53 ? -17.876  5.270 11.176 1.00  96.21 0 B 1
ATOM   1179 N N   . ARG B 2 54 ? -16.796  6.546  9.690 1.00  98.00 0 B 1
ATOM   1180 C CA  . ARG B 2 54 ? -18.003  6.836  8.935 1.00  98.22 0 B 1
ATOM   1181 C C   . ARG B 2 54 ? -18.220  5.803  7.831 1.00  98.48 0 B 1
ATOM   1182 O O   . ARG B 2 54 ? -17.302  5.075  7.455 1.00  97.92 0 B 1
ATOM   1183 C CB  . ARG B 2 54 ? -17.930  8.254  8.367 1.00  97.63 0 B 1
ATOM   1184 C CG  . ARG B 2 54 ? -17.687  9.305  9.455 1.00  93.38 0 B 1
ATOM   1185 C CD  . ARG B 2 54 ? -17.808 10.727  8.943 1.00  87.13 0 B 1
ATOM   1186 N NE  . ARG B 2 54 ? -19.164 11.039  8.511 1.00  78.96 0 B 1
ATOM   1187 C CZ  . ARG B 2 54 ? -19.564 12.245  8.137 1.00  71.81 0 B 1
ATOM   1188 N NH1 . ARG B 2 54 ? -18.713 13.267  8.125 1.00  65.58 1 B 1
ATOM   1189 N NH2 . ARG B 2 54 ? -20.819 12.438  7.754 1.00  65.62 0 B 1
ATOM   1190 N N   . THR B 2 55 ? -19.451  5.739  7.318 1.00  98.43 0 B 1
ATOM   1191 C CA  . THR B 2 55 ? -19.793  4.766  6.286 1.00  98.32 0 B 1
ATOM   1192 C C   . THR B 2 55 ? -19.796  5.365  4.884 1.00  98.20 0 B 1
ATOM   1193 O O   . THR B 2 55 ? -19.755  6.585  4.713 1.00  97.67 0 B 1
ATOM   1194 C CB  . THR B 2 55 ? -21.194  4.165  6.531 1.00  98.03 0 B 1
ATOM   1195 C CG2 . THR B 2 55 ? -21.291  3.579  7.929 1.00  94.39 0 B 1
ATOM   1196 O OG1 . THR B 2 55 ? -22.180  5.190  6.369 1.00  94.80 0 B 1
ATOM   1197 N N   . LEU B 2 56 ? -19.859  4.493  3.892 1.00  98.37 0 B 1
ATOM   1198 C CA  . LEU B 2 56 ? -19.879  4.946  2.511 1.00  98.00 0 B 1
ATOM   1199 C C   . LEU B 2 56 ? -21.139  5.773  2.264 1.00  97.73 0 B 1
ATOM   1200 O O   . LEU B 2 56 ? -21.093  6.796  1.579 1.00  97.17 0 B 1
ATOM   1201 C CB  . LEU B 2 56 ? -19.852  3.737  1.563 1.00  97.96 0 B 1
ATOM   1202 C CG  . LEU B 2 56 ? -18.554  2.918  1.573 1.00  97.42 0 B 1
ATOM   1203 C CD1 . LEU B 2 56 ? -18.704  1.705  0.667 1.00  96.90 0 B 1
ATOM   1204 C CD2 . LEU B 2 56 ? -17.396  3.784  1.117 1.00  96.52 0 B 1
ATOM   1205 N N   . SER B 2 57 ? -22.257  5.343  2.827 1.00  98.12 0 B 1
ATOM   1206 C CA  . SER B 2 57 ? -23.511  6.066  2.652 1.00  97.85 0 B 1
ATOM   1207 C C   . SER B 2 57 ? -23.451  7.459  3.281 1.00  97.75 0 B 1
ATOM   1208 O O   . SER B 2 57 ? -24.091  8.387  2.795 1.00  96.79 0 B 1
ATOM   1209 C CB  . SER B 2 57 ? -24.677  5.276  3.258 1.00  97.11 0 B 1
ATOM   1210 O OG  . SER B 2 57 ? -24.478  5.037  4.629 1.00  86.64 0 B 1
ATOM   1211 N N   . ASP B 2 58 ? -22.666  7.610  4.348 1.00  97.87 0 B 1
ATOM   1212 C CA  . ASP B 2 58 ? -22.507  8.905  5.002 1.00  97.60 0 B 1
ATOM   1213 C C   . ASP B 2 58 ? -21.922  9.917  4.030 1.00  97.35 0 B 1
ATOM   1214 O O   . ASP B 2 58 ? -22.194 11.116  4.112 1.00  96.33 0 B 1
ATOM   1215 C CB  . ASP B 2 58 ? -21.580  8.792  6.219 1.00  97.43 0 B 1
ATOM   1216 C CG  . ASP B 2 58 ? -22.243  8.107  7.395 1.00  96.21 0 B 1
ATOM   1217 O OD1 . ASP B 2 58 ? -21.511  7.700  8.336 1.00  93.33 0 B 1
ATOM   1218 O OD2 . ASP B 2 58 ? -23.480  7.990  7.403 1.00  93.20 -1 B 1
ATOM   1219 N N   . TYR B 2 59 ? -21.102  9.428  3.102 1.00  97.79 0 B 1
ATOM   1220 C CA  . TYR B 2 59 ? -20.461 10.290  2.117 1.00  97.36 0 B 1
ATOM   1221 C C   . TYR B 2 59 ? -21.181 10.268  0.770 1.00  96.90 0 B 1
ATOM   1222 O O   . TYR B 2 59 ? -20.699 10.812 -0.217 1.00  95.75 0 B 1
ATOM   1223 C CB  . TYR B 2 59 ? -19.006  9.869  1.916 1.00  97.17 0 B 1
ATOM   1224 C CG  . TYR B 2 59 ? -18.100 10.166  3.104 1.00  97.55 0 B 1
ATOM   1225 C CD1 . TYR B 2 59 ? -17.621  9.143  3.910 1.00  97.05 0 B 1
ATOM   1226 C CD2 . TYR B 2 59 ? -17.738 11.473  3.405 1.00  97.22 0 B 1
ATOM   1227 C CE1 . TYR B 2 59 ? -16.785  9.411  4.995 1.00  96.93 0 B 1
ATOM   1228 C CE2 . TYR B 2 59 ? -16.912 11.756  4.484 1.00  96.94 0 B 1
ATOM   1229 C CZ  . TYR B 2 59 ? -16.437 10.722  5.278 1.00  97.39 0 B 1
ATOM   1230 O OH  . TYR B 2 59 ? -15.612 10.995  6.343 1.00  96.72 0 B 1
ATOM   1231 N N   . ASN B 2 60 ? -22.332  9.614  0.744 1.00  96.45 0 B 1
ATOM   1232 C CA  . ASN B 2 60 ? -23.131  9.513 -0.476 1.00  95.86 0 B 1
ATOM   1233 C C   . ASN B 2 60 ? -22.352  8.815 -1.590 1.00  96.11 0 B 1
ATOM   1234 O O   . ASN B 2 60 ? -22.452  9.173 -2.765 1.00  94.61 0 B 1
ATOM   1235 C CB  . ASN B 2 60 ? -23.581 10.898 -0.942 1.00  94.48 0 B 1
ATOM   1236 C CG  . ASN B 2 60 ? -24.633 10.835 -2.032 1.00  85.94 0 B 1
ATOM   1237 N ND2 . ASN B 2 60 ? -24.538 11.734 -3.006 1.00  72.12 0 B 1
ATOM   1238 O OD1 . ASN B 2 60 ? -25.527  9.982 -2.001 1.00  76.04 0 B 1
ATOM   1239 N N   . ILE B 2 61 ? -21.590  7.798 -1.209 1.00  97.23 0 B 1
ATOM   1240 C CA  . ILE B 2 61 ? -20.818  7.018 -2.160 1.00  97.33 0 B 1
ATOM   1241 C C   . ILE B 2 61 ? -21.730  5.891 -2.639 1.00  97.38 0 B 1
ATOM   1242 O O   . ILE B 2 61 ? -22.159  5.050 -1.852 1.00  96.76 0 B 1
ATOM   1243 C CB  . ILE B 2 61 ? -19.549  6.433 -1.503 1.00  97.51 0 B 1
ATOM   1244 C CG1 . ILE B 2 61 ? -18.604  7.581 -1.148 1.00  96.91 0 B 1
ATOM   1245 C CG2 . ILE B 2 61 ? -18.873  5.438 -2.440 1.00  96.99 0 B 1
ATOM   1246 C CD1 . ILE B 2 61 ? -17.400  7.174 -0.326 1.00  95.85 0 B 1
ATOM   1247 N N   . GLN B 2 62 ? -22.035  5.900 -3.933 1.00  96.54 0 B 1
ATOM   1248 C CA  . GLN B 2 62 ? -22.935  4.919 -4.516 1.00  96.04 0 B 1
ATOM   1249 C C   . GLN B 2 62 ? -22.225  3.956 -5.454 1.00  96.67 0 B 1
ATOM   1250 O O   . GLN B 2 62 ? -21.020  4.038 -5.652 1.00  95.77 0 B 1
ATOM   1251 C CB  . GLN B 2 62 ? -24.044  5.663 -5.263 1.00  93.67 0 B 1
ATOM   1252 C CG  . GLN B 2 62 ? -24.834  6.603 -4.372 1.00  88.91 0 B 1
ATOM   1253 C CD  . GLN B 2 62 ? -25.735  7.527 -5.158 1.00  85.00 0 B 1
ATOM   1254 N NE2 . GLN B 2 62 ? -26.313  8.504 -4.468 1.00  72.52 0 B 1
ATOM   1255 O OE1 . GLN B 2 62 ? -25.917  7.376 -6.360 1.00  76.86 0 B 1
ATOM   1256 N N   . LYS B 2 63 ? -22.982  3.022 -6.036 1.00  96.26 0 B 1
ATOM   1257 C CA  . LYS B 2 63 ? -22.393  2.040 -6.925 1.00  96.61 0 B 1
ATOM   1258 C C   . LYS B 2 63 ? -21.688  2.733 -8.081 1.00  96.50 0 B 1
ATOM   1259 O O   . LYS B 2 63 ? -22.147  3.756 -8.587 1.00  95.55 0 B 1
ATOM   1260 C CB  . LYS B 2 63 ? -23.457  1.082 -7.461 1.00  95.71 0 B 1
ATOM   1261 C CG  . LYS B 2 63 ? -24.490  1.717 -8.369 1.00  88.49 0 B 1
ATOM   1262 C CD  . LYS B 2 63 ? -25.449  0.667 -8.924 1.00  87.54 0 B 1
ATOM   1263 C CE  . LYS B 2 63 ? -26.457  1.274 -9.885 1.00  74.53 0 B 1
ATOM   1264 N NZ  . LYS B 2 63 ? -27.369  0.245 -10.459 1.00  67.21 1 B 1
ATOM   1265 N N   . GLU B 2 64 ? -20.545  2.164 -8.490 1.00  96.61 0 B 1
ATOM   1266 C CA  . GLU B 2 64 ? -19.744  2.701 -9.587 1.00  96.51 0 B 1
ATOM   1267 C C   . GLU B 2 64 ? -19.018  3.997 -9.233 1.00  96.50 0 B 1
ATOM   1268 O O   . GLU B 2 64 ? -18.378  4.597 -10.090 1.00  94.84 0 B 1
ATOM   1269 C CB  . GLU B 2 64 ? -20.613  2.938 -10.829 1.00  95.36 0 B 1
ATOM   1270 C CG  . GLU B 2 64 ? -21.466  1.751 -11.255 1.00  91.37 0 B 1
ATOM   1271 C CD  . GLU B 2 64 ? -20.656  0.632 -11.873 1.00  85.66 0 B 1
ATOM   1272 O OE1 . GLU B 2 64 ? -19.809  0.051 -11.172 1.00  78.42 0 B 1
ATOM   1273 O OE2 . GLU B 2 64 ? -20.902  0.322 -13.052 1.00  78.14 -1 B 1
ATOM   1274 N N   . SER B 2 65 ? -19.095  4.429 -7.974 1.00  96.47 0 B 1
ATOM   1275 C CA  . SER B 2 65 ? -18.390  5.629 -7.561 1.00  96.38 0 B 1
ATOM   1276 C C   . SER B 2 65 ? -16.890  5.368 -7.601 1.00  96.68 0 B 1
ATOM   1277 O O   . SER B 2 65 ? -16.450  4.221 -7.495 1.00  96.25 0 B 1
ATOM   1278 C CB  . SER B 2 65 ? -18.783  6.038 -6.136 1.00  96.00 0 B 1
ATOM   1279 O OG  . SER B 2 65 ? -20.097  6.562 -6.095 1.00  92.09 0 B 1
ATOM   1280 N N   . THR B 2 66 ? -16.109  6.429 -7.741 1.00  96.08 0 B 1
ATOM   1281 C CA  . THR B 2 66 ? -14.657  6.306 -7.789 1.00  95.97 0 B 1
ATOM   1282 C C   . THR B 2 66 ? -13.996  7.023 -6.616 1.00  96.28 0 B 1
ATOM   1283 O O   . THR B 2 66 ? -14.158  8.234 -6.452 1.00  95.62 0 B 1
ATOM   1284 C CB  . THR B 2 66 ? -14.085  6.878 -9.095 1.00  94.95 0 B 1
ATOM   1285 C CG2 . THR B 2 66 ? -12.560  6.827 -9.082 1.00  89.80 0 B 1
ATOM   1286 O OG1 . THR B 2 66 ? -14.561  6.119 -10.209 1.00  89.64 0 B 1
ATOM   1287 N N   . LEU B 2 67 ? -13.268  6.262 -5.811 1.00  96.64 0 B 1
ATOM   1288 C CA  . LEU B 2 67 ? -12.530  6.821 -4.692 1.00  96.78 0 B 1
ATOM   1289 C C   . LEU B 2 67 ? -11.079  6.916 -5.152 1.00  96.67 0 B 1
ATOM   1290 O O   . LEU B 2 67 ? -10.685  6.278 -6.133 1.00  96.22 0 B 1
ATOM   1291 C CB  . LEU B 2 67 ? -12.605  5.911 -3.465 1.00  96.72 0 B 1
ATOM   1292 C CG  . LEU B 2 67 ? -13.835  6.009 -2.560 1.00  94.76 0 B 1
ATOM   1293 C CD1 . LEU B 2 67 ? -15.097  5.744 -3.366 1.00  91.12 0 B 1
ATOM   1294 C CD2 . LEU B 2 67 ? -13.706  5.009 -1.421 1.00  90.55 0 B 1
ATOM   1295 N N   . HIS B 2 68 ? -10.284  7.713 -4.456 1.00  96.14 0 B 1
ATOM   1296 C CA  . HIS B 2 68 ? -8.874  7.842 -4.798 1.00  95.88 0 B 1
ATOM   1297 C C   . HIS B 2 68 ? -8.027  7.439 -3.604 1.00  96.03 0 B 1
ATOM   1298 O O   . HIS B 2 68 ? -8.374  7.727 -2.464 1.00  95.64 0 B 1
ATOM   1299 C CB  . HIS B 2 68 ? -8.544  9.269 -5.221 1.00  94.96 0 B 1
ATOM   1300 C CG  . HIS B 2 68 ? -9.135  9.650 -6.540 1.00  93.30 0 B 1
ATOM   1301 C CD2 . HIS B 2 68 ? -8.586  9.776 -7.767 1.00  84.76 0 B 1
ATOM   1302 N ND1 . HIS B 2 68 ? -10.475  9.918 -6.712 1.00  84.72 0 B 1
ATOM   1303 C CE1 . HIS B 2 68 ? -10.720 10.186 -7.978 1.00  85.41 0 B 1
ATOM   1304 N NE2 . HIS B 2 68 ? -9.594 10.109 -8.645 1.00  86.39 0 B 1
ATOM   1305 N N   . LEU B 2 69 ? -6.909  6.764 -3.884 1.00  95.29 0 B 1
ATOM   1306 C CA  . LEU B 2 69 ? -6.011  6.299 -2.835 1.00  95.01 0 B 1
ATOM   1307 C C   . LEU B 2 69 ? -4.643  6.957 -2.919 1.00  94.22 0 B 1
ATOM   1308 O O   . LEU B 2 69 ? -4.000  6.942 -3.960 1.00  93.02 0 B 1
ATOM   1309 C CB  . LEU B 2 69 ? -5.844  4.783 -2.926 1.00  94.99 0 B 1
ATOM   1310 C CG  . LEU B 2 69 ? -4.780  4.132 -2.023 1.00  94.39 0 B 1
ATOM   1311 C CD1 . LEU B 2 69 ? -5.187  4.287 -0.570 1.00  92.33 0 B 1
ATOM   1312 C CD2 . LEU B 2 69 ? -4.653  2.659 -2.388 1.00  91.83 0 B 1
ATOM   1313 N N   . VAL B 2 70 ? -4.215  7.548 -1.809 1.00  93.07 0 B 1
ATOM   1314 C CA  . VAL B 2 70 ? -2.903  8.178 -1.721 1.00  92.59 0 B 1
ATOM   1315 C C   . VAL B 2 70 ? -2.198  7.496 -0.561 1.00  92.44 0 B 1
ATOM   1316 O O   . VAL B 2 70 ? -2.740  7.406  0.543 1.00  91.61 0 B 1
ATOM   1317 C CB  . VAL B 2 70 ? -2.998  9.688 -1.425 1.00  91.27 0 B 1
ATOM   1318 C CG1 . VAL B 2 70 ? -1.602 10.268 -1.255 1.00  86.42 0 B 1
ATOM   1319 C CG2 . VAL B 2 70 ? -3.717 10.384 -2.571 1.00  87.75 0 B 1
ATOM   1320 N N   . LEU B 2 71 ? -0.984  7.001 -0.807 1.00  92.03 0 B 1
ATOM   1321 C CA  . LEU B 2 71 ? -0.224  6.335  0.243 1.00  90.97 0 B 1
ATOM   1322 C C   . LEU B 2 71 ?  0.477  7.286  1.190 1.00  90.40 0 B 1
ATOM   1323 O O   . LEU B 2 71 ?  1.019  8.311  0.781 1.00  88.46 0 B 1
ATOM   1324 C CB  . LEU B 2 71 ?  0.840  5.423 -0.363 1.00  89.45 0 B 1
ATOM   1325 C CG  . LEU B 2 71 ?  0.419  4.129 -1.045 1.00  83.70 0 B 1
ATOM   1326 C CD1 . LEU B 2 71 ?  1.675  3.369 -1.435 1.00  80.67 0 B 1
ATOM   1327 C CD2 . LEU B 2 71 ? -0.430  3.299 -0.104 1.00  80.70 0 B 1
ATOM   1328 N N   . ARG B 2 72 ?  0.452  6.929  2.474 1.00  90.07 0 B 1
ATOM   1329 C CA  . ARG B 2 72 ?  1.174  7.663  3.489 1.00  89.54 0 B 1
ATOM   1330 C C   . ARG B 2 72 ?  2.519  6.930  3.479 1.00  89.29 0 B 1
ATOM   1331 O O   . ARG B 2 72 ?  2.573  5.741  3.782 1.00  87.40 0 B 1
ATOM   1332 C CB  . ARG B 2 72 ?  0.502  7.530  4.855 1.00  87.74 0 B 1
ATOM   1333 C CG  . ARG B 2 72 ?  1.220  8.304  5.939 1.00  79.93 0 B 1
ATOM   1334 C CD  . ARG B 2 72 ?  0.556  8.138  7.294 1.00  78.26 0 B 1
ATOM   1335 N NE  . ARG B 2 72 ? -0.852  8.515  7.283 1.00  72.86 0 B 1
ATOM   1336 C CZ  . ARG B 2 72 ? -1.548  8.836  8.365 1.00  68.27 0 B 1
ATOM   1337 N NH1 . ARG B 2 72 ? -0.976  8.838  9.555 1.00  62.61 1 B 1
ATOM   1338 N NH2 . ARG B 2 72 ? -2.827  9.154  8.250 1.00  61.30 0 B 1
ATOM   1339 N N   . LEU B 2 73 ?  3.577  7.613  3.103 1.00  88.06 0 B 1
ATOM   1340 C CA  . LEU B 2 73 ?  4.892  6.998  3.005 1.00  85.78 0 B 1
ATOM   1341 C C   . LEU B 2 73 ?  5.521  6.560  4.319 1.00  84.09 0 B 1
ATOM   1342 O O   . LEU B 2 73 ?  6.187  5.525  4.379 1.00  78.79 0 B 1
ATOM   1343 C CB  . LEU B 2 73 ?  5.851  7.946  2.281 1.00  83.66 0 B 1
ATOM   1344 C CG  . LEU B 2 73 ?  5.400  8.396  0.889 1.00  82.08 0 B 1
ATOM   1345 C CD1 . LEU B 2 73 ?  6.413  9.365  0.307 1.00  79.10 0 B 1
ATOM   1346 C CD2 . LEU B 2 73 ?  5.231  7.183 -0.012 1.00  79.52 0 B 1
ATOM   1347 N N   . ARG B 2 74 ?  5.298  7.348  5.376 1.00  83.56 0 B 1
ATOM   1348 C CA  . ARG B 2 74 ?  5.874  7.032  6.676 1.00  80.67 0 B 1
ATOM   1349 C C   . ARG B 2 74 ?  4.858  7.164  7.797 1.00  77.07 0 B 1
ATOM   1350 O O   . ARG B 2 74 ?  3.840  7.833  7.646 1.00  67.47 0 B 1
ATOM   1351 C CB  . ARG B 2 74 ?  7.066  7.948  6.944 1.00  76.35 0 B 1
ATOM   1352 C CG  . ARG B 2 74 ?  8.125  7.898  5.861 1.00  70.69 0 B 1
ATOM   1353 C CD  . ARG B 2 74 ?  9.161  8.994  6.028 1.00  67.70 0 B 1
ATOM   1354 N NE  . ARG B 2 74 ?  9.966  8.821  7.223 1.00  63.77 0 B 1
ATOM   1355 C CZ  . ARG B 2 74 ? 10.979  9.604  7.551 1.00  60.32 0 B 1
ATOM   1356 N NH1 . ARG B 2 74 ? 11.320 10.624  6.771 1.00  56.00 1 B 1
ATOM   1357 N NH2 . ARG B 2 74 ? 11.668  9.379  8.666 1.00  54.73 0 B 1
ATOM   1358 N N   . GLY B 2 75 ?  5.140  6.526  8.936 1.00  73.90 0 B 1
ATOM   1359 C CA  . GLY B 2 75 ?  4.243  6.604 10.064 1.00  68.66 0 B 1
ATOM   1360 C C   . GLY B 2 75 ?  3.101  5.613  9.993 1.00  68.93 0 B 1
ATOM   1361 O O   . GLY B 2 75 ?  3.030  4.793  9.083 1.00  60.19 0 B 1
ATOM   1362 N N   . GLY B 2 76 ?  2.208  5.696 10.953 1.00  66.30 0 B 1
ATOM   1363 C CA  . GLY B 2 76 ?  1.069  4.778 10.996 1.00  62.21 0 B 1
ATOM   1364 C C   . GLY B 2 76 ? -0.141  5.443 11.586 1.00  59.10 0 B 1
ATOM   1365 O O   . GLY B 2 76 ? -0.628  4.953 12.612 1.00  52.86 0 B 1
ATOM   1366 O OXT . GLY B 2 76 ? -0.580  6.440 11.023 1.00  53.42 -1 B 1
HETATM 1367 P PA  . NAD C 3 1 ?  9.029  1.497 12.283 1.00  94.23 0 C 1
HETATM 1368 P PN  . NAD C 3 1 ?  6.442  0.271 11.874 1.00  93.73 0 C 1
HETATM 1369 C C1B . NAD C 3 1 ?  9.090  3.937  8.103 1.00  93.63 0 C 1
HETATM 1370 C C1D . NAD C 3 1 ?  5.287 -0.499 16.023 1.00  79.33 0 C 1
HETATM 1371 N N1A . NAD C 3 1 ? 13.673  5.392  6.393 1.00  93.32 0 C 1
HETATM 1372 N N1N . NAD C 3 1 ?  4.940  0.905 15.640 1.00  81.64 0 C 1
HETATM 1373 O O1A . NAD C 3 1 ?  9.856  0.367 11.760 1.00  87.91 -1 C 1
HETATM 1374 O O1N . NAD C 3 1 ?  6.945 -0.341 10.631 1.00  89.48 -1 C 1
HETATM 1375 C C2A . NAD C 3 1 ? 12.454  5.943  6.204 1.00  92.48 0 C 1
HETATM 1376 C C2B . NAD C 3 1 ?  8.119  2.771  8.195 1.00  93.13 0 C 1
HETATM 1377 C C2D . NAD C 3 1 ?  4.329 -1.513 15.479 1.00  85.41 0 C 1
HETATM 1378 C C2N . NAD C 3 1 ?  5.654  1.944 16.178 1.00  79.04 0 C 1
HETATM 1379 O O2A . NAD C 3 1 ?  9.573  2.203 13.467 1.00  86.05 0 C 1
HETATM 1380 O O2B . NAD C 3 1 ?  7.686  2.339  6.936 1.00  91.77 0 C 1
HETATM 1381 O O2D . NAD C 3 1 ?  3.311 -1.779 16.435 1.00  76.22 0 C 1
HETATM 1382 O O2N . NAD C 3 1 ?  5.329  1.273 11.712 1.00  85.94 0 C 1
HETATM 1383 C C3B . NAD C 3 1 ?  6.976  3.333  9.045 1.00  92.33 0 C 1
HETATM 1384 C C3D . NAD C 3 1 ?  5.235 -2.690 15.243 1.00  85.67 0 C 1
HETATM 1385 C C3N . NAD C 3 1 ?  5.357  3.253 15.836 1.00  80.45 0 C 1
HETATM 1386 N N3A . NAD C 3 1 ? 11.329  5.445  6.699 1.00  93.05 0 C 1
HETATM 1387 O O3  . NAD C 3 1 ?  7.592  0.951 12.682 1.00  92.00 0 C 1
HETATM 1388 O O3B . NAD C 3 1 ?  6.050  4.030  8.244 1.00  91.36 0 C 1
HETATM 1389 O O3D . NAD C 3 1 ?  5.402 -3.421 16.422 1.00  79.39 0 C 1
HETATM 1390 C C4A . NAD C 3 1 ? 11.445  4.309  7.422 1.00  94.40 0 C 1
HETATM 1391 C C4B . NAD C 3 1 ?  7.676  4.297  9.975 1.00  92.58 0 C 1
HETATM 1392 C C4D . NAD C 3 1 ?  6.569 -2.065 14.816 1.00  88.08 0 C 1
HETATM 1393 C C4N . NAD C 3 1 ?  4.332  3.526 14.921 1.00  77.80 0 C 1
HETATM 1394 O O4B . NAD C 3 1 ?  8.887  4.685  9.307 1.00  92.47 0 C 1
HETATM 1395 O O4D . NAD C 3 1 ?  6.582 -0.810 15.460 1.00  83.31 0 C 1
HETATM 1396 C C5A . NAD C 3 1 ? 12.672  3.681  7.666 1.00  94.68 0 C 1
HETATM 1397 C C5B . NAD C 3 1 ?  7.990  3.695 11.318 1.00  90.11 0 C 1
HETATM 1398 C C5D . NAD C 3 1 ?  6.753 -1.935 13.309 1.00  87.38 0 C 1
HETATM 1399 C C5N . NAD C 3 1 ?  3.627  2.466 14.388 1.00  77.63 0 C 1
HETATM 1400 O O5B . NAD C 3 1 ?  8.773  2.513 11.123 1.00  92.39 0 C 1
HETATM 1401 O O5D . NAD C 3 1 ?  5.911 -0.861 12.859 1.00  91.70 0 C 1
HETATM 1402 C C6A . NAD C 3 1 ? 13.823  4.265  7.118 1.00  94.64 0 C 1
HETATM 1403 C C6N . NAD C 3 1 ?  3.935  1.192 14.750 1.00  79.52 0 C 1
HETATM 1404 N N6A . NAD C 3 1 ? 15.045  3.751  7.290 1.00  94.72 0 C 1
HETATM 1405 C C7N . NAD C 3 1 ?  6.148  4.364 16.418 1.00  76.62 0 C 1
HETATM 1406 N N7A . NAD C 3 1 ? 12.456  2.583  8.426 1.00  94.90 0 C 1
HETATM 1407 N N7N . NAD C 3 1 ?  5.874  5.611 16.066 1.00  69.62 0 C 1
HETATM 1408 O O7N . NAD C 3 1 ?  7.039  4.118 17.252 1.00  70.68 0 C 1
HETATM 1409 C C8A . NAD C 3 1 ? 11.167  2.542  8.657 1.00  94.87 0 C 1
HETATM 1410 N N9A . NAD C 3 1 ? 10.510  3.580  8.047 1.00  94.13 0 C 1
HETATM 1411 ZN ZN  . ZN  D 4 1 ? 11.185 -1.031  5.541 1.00  95.52 0 D 1
HETATM 1412 ZN ZN  . ZN  E 5 1 ? 19.388 -13.219  7.105 1.00  97.92 0 E 1
