# Supplementary material for: RNF114 and RNF166 exemplify reader-writer E3 ligases that extend K11 polyubiquitin onto sites of MARUbylation
Source: EMBO J. 2025 Oct 2;44(21):5993–6018. doi: 10.1038/s44318-025-00577-z (PMC12583694; doi:10.1038/s44318-025-00577-z)
Supplement: Supplementary file 5 — Source data Fig. 3 [file 44318_2025_577_MOESM5_ESM.zip › Figure 3/3A-D/RNF114-MUBD-AF3-1.cif]

# generated by PyMOL 2.5.8
#
data_fold_2024_11_14_22_43_rnf114_di19_uim_ub_nad_2xzn_model_1
_entry.id fold_2024_11_14_22_43_rnf114_di19_uim_ub_nad_2xzn_model_1
#
loop_
_atom_site.group_PDB
_atom_site.id
_atom_site.type_symbol
_atom_site.label_atom_id
_atom_site.label_alt_id
_atom_site.label_comp_id
_atom_site.label_asym_id
_atom_site.label_entity_id
_atom_site.label_seq_id
_atom_site.pdbx_PDB_ins_code
_atom_site.Cartn_x
_atom_site.Cartn_y
_atom_site.Cartn_z
_atom_site.occupancy
_atom_site.B_iso_or_equiv
_atom_site.pdbx_formal_charge
_atom_site.auth_asym_id
_atom_site.pdbx_PDB_model_num
ATOM   1   N N   . ARG A 1 1 ? 18.321 -0.207 -6.123 1.00  66.12 0 A 1
ATOM   2   C CA  . ARG A 1 1 ? 17.052 -0.469 -5.440 1.00  70.67 0 A 1
ATOM   3   C C   . ARG A 1 1 ? 16.399 -1.790 -5.844 1.00  73.60 0 A 1
ATOM   4   O O   . ARG A 1 1 ? 15.230 -2.026 -5.538 1.00  70.23 0 A 1
ATOM   5   C CB  . ARG A 1 1 ? 16.055  0.661 -5.717 1.00  65.66 0 A 1
ATOM   6   C CG  . ARG A 1 1 ? 16.413  1.987 -5.074 1.00  60.96 0 A 1
ATOM   7   C CD  . ARG A 1 1 ? 15.371  3.030 -5.436 1.00  56.05 0 A 1
ATOM   8   N NE  . ARG A 1 1 ? 14.035  2.619 -5.046 1.00  54.64 0 A 1
ATOM   9   C CZ  . ARG A 1 1 ? 12.906  3.227 -5.453 1.00  50.66 0 A 1
ATOM   10  N NH1 . ARG A 1 1 ? 12.976  4.273 -6.249 1.00  49.87 1 A 1
ATOM   11  N NH2 . ARG A 1 1 ? 11.736  2.760 -5.045 1.00  47.69 0 A 1
ATOM   12  N N   . TYR A 1 2 ? 17.152 -2.646 -6.520 1.00  79.87 0 A 1
ATOM   13  C CA  . TYR A 1 2 ? 16.583 -3.910 -6.959 1.00  83.57 0 A 1
ATOM   14  C C   . TYR A 1 2 ? 16.822 -5.077 -6.010 1.00  87.94 0 A 1
ATOM   15  O O   . TYR A 1 2 ? 15.949 -5.923 -5.830 1.00  84.81 0 A 1
ATOM   16  C CB  . TYR A 1 2 ? 17.103 -4.277 -8.349 1.00  76.29 0 A 1
ATOM   17  C CG  . TYR A 1 2 ? 16.581 -3.373 -9.440 1.00  70.23 0 A 1
ATOM   18  C CD1 . TYR A 1 2 ? 17.158 -2.133 -9.685 1.00  67.08 0 A 1
ATOM   19  C CD2 . TYR A 1 2 ? 15.485 -3.751 -10.221 1.00  65.37 0 A 1
ATOM   20  C CE1 . TYR A 1 2 ? 16.658 -1.283 -10.672 1.00  59.65 0 A 1
ATOM   21  C CE2 . TYR A 1 2 ? 14.981 -2.916 -11.208 1.00  60.88 0 A 1
ATOM   22  C CZ  . TYR A 1 2 ? 15.571 -1.683 -11.428 1.00  57.46 0 A 1
ATOM   23  O OH  . TYR A 1 2 ? 15.079 -0.850 -12.400 1.00  52.27 0 A 1
ATOM   24  N N   . THR A 1 3 ? 17.993 -5.123 -5.389 1.00  93.42 0 A 1
ATOM   25  C CA  . THR A 1 3 ? 18.293 -6.196 -4.448 1.00  94.96 0 A 1
ATOM   26  C C   . THR A 1 3 ? 18.816 -5.616 -3.146 1.00  96.19 0 A 1
ATOM   27  O O   . THR A 1 3 ? 19.392 -4.520 -3.118 1.00  94.53 0 A 1
ATOM   28  C CB  . THR A 1 3 ? 19.335 -7.185 -5.011 1.00  91.64 0 A 1
ATOM   29  C CG2 . THR A 1 3 ? 18.836 -7.796 -6.315 1.00  81.72 0 A 1
ATOM   30  O OG1 . THR A 1 3 ? 20.583 -6.510 -5.236 1.00  82.72 0 A 1
ATOM   31  N N   . PHE A 1 4 ? 18.601 -6.349 -2.063 1.00  97.66 0 A 1
ATOM   32  C CA  . PHE A 1 4 ? 19.005 -5.889 -0.744 1.00  97.72 0 A 1
ATOM   33  C C   . PHE A 1 4 ? 19.661 -6.972  0.084 1.00  98.05 0 A 1
ATOM   34  O O   . PHE A 1 4 ? 19.376 -8.157 -0.097 1.00  97.36 0 A 1
ATOM   35  C CB  . PHE A 1 4 ? 17.785 -5.381  0.026 1.00  97.11 0 A 1
ATOM   36  C CG  . PHE A 1 4 ? 16.903 -4.472 -0.775 1.00  97.02 0 A 1
ATOM   37  C CD1 . PHE A 1 4 ? 15.805 -4.980 -1.468 1.00  95.74 0 A 1
ATOM   38  C CD2 . PHE A 1 4 ? 17.169 -3.113 -0.858 1.00  95.77 0 A 1
ATOM   39  C CE1 . PHE A 1 4 ? 14.992 -4.150 -2.236 1.00  94.95 0 A 1
ATOM   40  C CE2 . PHE A 1 4 ? 16.365 -2.271 -1.617 1.00  94.97 0 A 1
ATOM   41  C CZ  . PHE A 1 4 ? 15.276 -2.790 -2.308 1.00  95.20 0 A 1
ATOM   42  N N   . PRO A 1 5 ? 20.542 -6.581  1.010 1.00  97.81 0 A 1
ATOM   43  C CA  . PRO A 1 5 ? 21.195 -7.548  1.886 1.00  97.71 0 A 1
ATOM   44  C C   . PRO A 1 5 ? 20.359 -7.719  3.144 1.00  98.05 0 A 1
ATOM   45  O O   . PRO A 1 5 ? 19.597 -6.824  3.521 1.00  97.72 0 A 1
ATOM   46  C CB  . PRO A 1 5 ? 22.524 -6.872  2.190 1.00  96.88 0 A 1
ATOM   47  C CG  . PRO A 1 5 ? 22.114 -5.437  2.299 1.00  95.43 0 A 1
ATOM   48  C CD  . PRO A 1 5 ? 21.162 -5.252  1.131 1.00  96.94 0 A 1
ATOM   49  N N   . CYS A 1 6 ? 20.471 -8.880  3.794 1.00  98.22 0 A 1
ATOM   50  C CA  . CYS A 1 6 ? 19.752 -9.100  5.036 1.00  98.40 0 A 1
ATOM   51  C C   . CYS A 1 6 ? 20.492 -8.349  6.140 1.00  98.40 0 A 1
ATOM   52  O O   . CYS A 1 6 ? 21.712 -8.424  6.216 1.00  98.17 0 A 1
ATOM   53  C CB  . CYS A 1 6 ? 19.718 -10.592  5.378 1.00  98.24 0 A 1
ATOM   54  S SG  . CYS A 1 6 ? 18.963 -10.948  6.992 1.00  98.04 0 A 1
ATOM   55  N N   . PRO A 1 7 ? 19.777 -7.621  6.999 1.00  98.27 0 A 1
ATOM   56  C CA  . PRO A 1 7 ? 20.433 -6.882  8.083 1.00  98.00 0 A 1
ATOM   57  C C   . PRO A 1 7 ? 20.824 -7.760  9.270 1.00  98.03 0 A 1
ATOM   58  O O   . PRO A 1 7 ? 21.480 -7.286 10.199 1.00  96.97 0 A 1
ATOM   59  C CB  . PRO A 1 7 ? 19.376 -5.837  8.461 1.00  97.59 0 A 1
ATOM   60  C CG  . PRO A 1 7 ? 18.101 -6.585  8.245 1.00  96.37 0 A 1
ATOM   61  C CD  . PRO A 1 7 ? 18.328 -7.309  6.934 1.00  97.83 0 A 1
ATOM   62  N N   . TYR A 1 8 ? 20.414 -9.034  9.234 1.00  98.33 0 A 1
ATOM   63  C CA  . TYR A 1 8 ? 20.701 -9.941 10.341 1.00  98.13 0 A 1
ATOM   64  C C   . TYR A 1 8 ? 21.757 -11.011 10.056 1.00  98.05 0 A 1
ATOM   65  O O   . TYR A 1 8 ? 22.345 -11.560 10.984 1.00  96.96 0 A 1
ATOM   66  C CB  . TYR A 1 8 ? 19.414 -10.647 10.773 1.00  97.94 0 A 1
ATOM   67  C CG  . TYR A 1 8 ? 18.430 -9.772 11.511 1.00  97.97 0 A 1
ATOM   68  C CD1 . TYR A 1 8 ? 17.064 -9.863 11.251 1.00  97.35 0 A 1
ATOM   69  C CD2 . TYR A 1 8 ? 18.859 -8.884 12.493 1.00  97.40 0 A 1
ATOM   70  C CE1 . TYR A 1 8 ? 16.153 -9.090 11.947 1.00  96.96 0 A 1
ATOM   71  C CE2 . TYR A 1 8 ? 17.951 -8.095 13.197 1.00  96.97 0 A 1
ATOM   72  C CZ  . TYR A 1 8 ? 16.598 -8.204 12.919 1.00  97.14 0 A 1
ATOM   73  O OH  . TYR A 1 8 ? 15.700 -7.435 13.609 1.00  96.16 0 A 1
ATOM   74  N N   . CYS A 1 9 ? 22.009 -11.308  8.792 1.00  98.37 0 A 1
ATOM   75  C CA  . CYS A 1 9 ? 22.981 -12.333  8.442 1.00  98.26 0 A 1
ATOM   76  C C   . CYS A 1 9 ? 23.711 -11.968  7.150 1.00  98.49 0 A 1
ATOM   77  O O   . CYS A 1 9 ? 23.366 -10.982  6.504 1.00  98.00 0 A 1
ATOM   78  C CB  . CYS A 1 9 ? 22.286 -13.696  8.318 1.00  97.72 0 A 1
ATOM   79  S SG  . CYS A 1 9 ? 21.349 -13.970  6.799 1.00  97.60 0 A 1
ATOM   80  N N   . PRO A 1 10 ? 24.738 -12.760  6.772 1.00  98.07 0 A 1
ATOM   81  C CA  . PRO A 1 10 ? 25.526 -12.494  5.560 1.00  97.91 0 A 1
ATOM   82  C C   . PRO A 1 10 ? 24.822 -12.652  4.225 1.00  98.04 0 A 1
ATOM   83  O O   . PRO A 1 10 ? 25.364 -12.263  3.188 1.00  96.69 0 A 1
ATOM   84  C CB  . PRO A 1 10 ? 26.700 -13.476  5.691 1.00  97.33 0 A 1
ATOM   85  C CG  . PRO A 1 10 ? 26.791 -13.725  7.160 1.00  94.95 0 A 1
ATOM   86  C CD  . PRO A 1 10 ? 25.352 -13.834  7.563 1.00  97.24 0 A 1
ATOM   87  N N   . GLU A 1 11 ? 23.616 -13.215  4.220 1.00  98.02 0 A 1
ATOM   88  C CA  . GLU A 1 11 ? 22.892 -13.419  2.974 1.00  98.05 0 A 1
ATOM   89  C C   . GLU A 1 11 ? 22.526 -12.092  2.316 1.00  98.09 0 A 1
ATOM   90  O O   . GLU A 1 11 ? 22.248 -11.106  2.981 1.00  97.20 0 A 1
ATOM   91  C CB  . GLU A 1 11 ? 21.626 -14.230  3.224 1.00  97.40 0 A 1
ATOM   92  C CG  . GLU A 1 11 ? 21.883 -15.655  3.689 1.00  92.96 0 A 1
ATOM   93  C CD  . GLU A 1 11 ? 22.724 -16.440  2.700 1.00  88.26 0 A 1
ATOM   94  O OE1 . GLU A 1 11 ? 22.353 -16.492  1.511 1.00  81.46 0 A 1
ATOM   95  O OE2 . GLU A 1 11 ? 23.755 -17.007  3.119 1.00  80.43 -1 A 1
ATOM   96  N N   . LYS A 1 12 ? 22.534 -12.076  0.989 1.00  97.24 0 A 1
ATOM   97  C CA  . LYS A 1 12 ? 22.198 -10.869  0.241 1.00  96.90 0 A 1
ATOM   98  C C   . LYS A 1 12 ? 21.616 -11.195 -1.124 1.00  97.05 0 A 1
ATOM   99  O O   . LYS A 1 12 ? 21.281 -12.342 -1.400 1.00  94.57 0 A 1
ATOM   100 C CB  . LYS A 1 12 ? 23.460 -10.011  0.087 1.00  94.23 0 A 1
ATOM   101 C CG  . LYS A 1 12 ? 24.636 -10.726 -0.554 1.00  89.42 0 A 1
ATOM   102 C CD  . LYS A 1 12 ? 25.870 -9.850 -0.538 1.00  88.52 0 A 1
ATOM   103 C CE  . LYS A 1 12 ? 27.077 -10.573 -1.151 1.00  77.72 0 A 1
ATOM   104 N NZ  . LYS A 1 12 ? 28.302 -9.725 -1.098 1.00  69.70 1 A 1
ATOM   105 N N   . ASN A 1 13 ? 21.481 -10.178 -1.948 1.00  97.00 0 A 1
ATOM   106 C CA  . ASN A 1 13 ? 20.919 -10.315 -3.287 1.00  97.08 0 A 1
ATOM   107 C C   . ASN A 1 13 ? 19.444 -10.713 -3.283 1.00  97.20 0 A 1
ATOM   108 O O   . ASN A 1 13 ? 18.990 -11.446 -4.163 1.00  95.34 0 A 1
ATOM   109 C CB  . ASN A 1 13 ? 21.727 -11.335 -4.104 1.00  95.39 0 A 1
ATOM   110 C CG  . ASN A 1 13 ? 23.150 -10.893 -4.316 1.00  90.54 0 A 1
ATOM   111 N ND2 . ASN A 1 13 ? 23.342 -9.612 -4.559 1.00  79.01 0 A 1
ATOM   112 O OD1 . ASN A 1 13 ? 24.087 -11.701 -4.266 1.00  82.33 0 A 1
ATOM   113 N N   . PHE A 1 14 ? 18.695 -10.208 -2.301 1.00  97.82 0 A 1
ATOM   114 C CA  . PHE A 1 14 ? 17.266 -10.474 -2.212 1.00  97.85 0 A 1
ATOM   115 C C   . PHE A 1 14 ? 16.497 -9.349 -2.890 1.00  97.52 0 A 1
ATOM   116 O O   . PHE A 1 14 ? 16.913 -8.194 -2.838 1.00  96.64 0 A 1
ATOM   117 C CB  . PHE A 1 14 ? 16.794 -10.489 -0.756 1.00  97.81 0 A 1
ATOM   118 C CG  . PHE A 1 14 ? 17.359 -11.607  0.070 1.00  98.11 0 A 1
ATOM   119 C CD1 . PHE A 1 14 ? 18.353 -11.344  1.018 1.00  97.50 0 A 1
ATOM   120 C CD2 . PHE A 1 14 ? 16.871 -12.901 -0.051 1.00  97.57 0 A 1
ATOM   121 C CE1 . PHE A 1 14 ? 18.845 -12.364  1.829 1.00  97.31 0 A 1
ATOM   122 C CE2 . PHE A 1 14 ? 17.364 -13.924  0.757 1.00  97.31 0 A 1
ATOM   123 C CZ  . PHE A 1 14 ? 18.350 -13.646  1.696 1.00  97.62 0 A 1
ATOM   124 N N   . ASP A 1 15 ? 15.383 -9.686 -3.529 1.00  96.87 0 A 1
ATOM   125 C CA  . ASP A 1 15 ? 14.525 -8.632 -4.037 1.00  96.37 0 A 1
ATOM   126 C C   . ASP A 1 15 ? 13.630 -8.389 -2.817 1.00  96.72 0 A 1
ATOM   127 O O   . ASP A 1 15 ? 13.755 -9.077 -1.793 1.00  96.39 0 A 1
ATOM   128 C CB  . ASP A 1 15 ? 13.720 -9.043 -5.284 1.00  95.26 0 A 1
ATOM   129 C CG  . ASP A 1 15 ? 12.919 -10.316 -5.114 1.00  94.17 0 A 1
ATOM   130 O OD1 . ASP A 1 15 ? 12.768 -10.818 -3.991 1.00  91.72 0 A 1
ATOM   131 O OD2 . ASP A 1 15 ? 12.418 -10.814 -6.146 1.00  90.37 -1 A 1
ATOM   132 N N   . GLN A 1 16 ? 12.731 -7.403 -2.873 1.00  96.42 0 A 1
ATOM   133 C CA  . GLN A 1 16 ? 11.885 -7.101 -1.721 1.00  96.38 0 A 1
ATOM   134 C C   . GLN A 1 16 ? 11.126 -8.312 -1.188 1.00  96.62 0 A 1
ATOM   135 O O   . GLN A 1 16 ? 11.178 -8.618  0.002 1.00  96.37 0 A 1
ATOM   136 C CB  . GLN A 1 16 ? 10.896 -5.987 -2.064 1.00  95.17 0 A 1
ATOM   137 C CG  . GLN A 1 16 ?  9.983 -5.609 -0.898 1.00  92.86 0 A 1
ATOM   138 C CD  . GLN A 1 16 ?  9.137 -4.391 -1.203 1.00  91.84 0 A 1
ATOM   139 N NE2 . GLN A 1 16 ?  7.825 -4.560 -1.190 1.00  83.17 0 A 1
ATOM   140 O OE1 . GLN A 1 16 ?  9.668 -3.313 -1.454 1.00  86.00 0 A 1
ATOM   141 N N   . GLU A 1 17 ? 10.435 -9.001 -2.077 1.00  96.22 0 A 1
ATOM   142 C CA  . GLU A 1 17 ?  9.647 -10.166 -1.674 1.00  95.86 0 A 1
ATOM   143 C C   . GLU A 1 17 ? 10.542 -11.245 -1.065 1.00  96.68 0 A 1
ATOM   144 O O   . GLU A 1 17 ? 10.182 -11.880 -0.069 1.00  96.25 0 A 1
ATOM   145 C CB  . GLU A 1 17 ?  8.899 -10.733 -2.881 1.00  94.44 0 A 1
ATOM   146 C CG  . GLU A 1 17 ?  7.959 -11.876 -2.540 1.00  86.33 0 A 1
ATOM   147 C CD  . GLU A 1 17 ?  7.210 -12.399 -3.764 1.00  82.72 0 A 1
ATOM   148 O OE1 . GLU A 1 17 ?  7.324 -11.797 -4.842 1.00  77.52 0 A 1
ATOM   149 O OE2 . GLU A 1 17 ?  6.506 -13.430 -3.627 1.00  76.20 -1 A 1
ATOM   150 N N   . GLY A 1 18 ? 11.708 -11.432 -1.652 1.00  96.85 0 A 1
ATOM   151 C CA  . GLY A 1 18 ? 12.638 -12.428 -1.154 1.00  97.20 0 A 1
ATOM   152 C C   . GLY A 1 18 ? 13.143 -12.122  0.243 1.00  97.77 0 A 1
ATOM   153 O O   . GLY A 1 18 ? 13.271 -13.020  1.072 1.00  97.55 0 A 1
ATOM   154 N N   . LEU A 1 19 ? 13.436 -10.863  0.520 1.00  97.81 0 A 1
ATOM   155 C CA  . LEU A 1 19 ? 13.919 -10.483  1.842 1.00  98.01 0 A 1
ATOM   156 C C   . LEU A 1 19 ? 12.826 -10.672  2.887 1.00  98.07 0 A 1
ATOM   157 O O   . LEU A 1 19 ? 13.087 -11.128  3.997 1.00  97.86 0 A 1
ATOM   158 C CB  . LEU A 1 19 ? 14.398 -9.027  1.849 1.00  97.96 0 A 1
ATOM   159 C CG  . LEU A 1 19 ? 14.996 -8.551  3.182 1.00  97.54 0 A 1
ATOM   160 C CD1 . LEU A 1 19 ? 16.201 -9.405  3.555 1.00  96.81 0 A 1
ATOM   161 C CD2 . LEU A 1 19 ? 15.406 -7.081  3.068 1.00  96.76 0 A 1
ATOM   162 N N   . VAL A 1 20 ? 11.604 -10.320  2.534 1.00  97.61 0 A 1
ATOM   163 C CA  . VAL A 1 20 ? 10.480 -10.478  3.453 1.00  97.49 0 A 1
ATOM   164 C C   . VAL A 1 20 ? 10.328 -11.951  3.835 1.00  97.41 0 A 1
ATOM   165 O O   . VAL A 1 20 ? 10.198 -12.281  5.015 1.00  97.11 0 A 1
ATOM   166 C CB  . VAL A 1 20 ?  9.158 -9.976  2.814 1.00  96.95 0 A 1
ATOM   167 C CG1 . VAL A 1 20 ?  7.972 -10.340  3.705 1.00  95.37 0 A 1
ATOM   168 C CG2 . VAL A 1 20 ?  9.222 -8.473  2.619 1.00  95.54 0 A 1
ATOM   169 N N   . GLU A 1 21 ? 10.355 -12.825  2.851 1.00  97.67 0 A 1
ATOM   170 C CA  . GLU A 1 21 ? 10.212 -14.250  3.115 1.00  97.59 0 A 1
ATOM   171 C C   . GLU A 1 21 ? 11.407 -14.817  3.874 1.00  97.83 0 A 1
ATOM   172 O O   . GLU A 1 21 ? 11.248 -15.656  4.763 1.00  97.44 0 A 1
ATOM   173 C CB  . GLU A 1 21 ? 10.021 -15.017  1.802 1.00  96.85 0 A 1
ATOM   174 C CG  . GLU A 1 21 ?  8.694 -14.728  1.117 1.00  86.65 0 A 1
ATOM   175 C CD  . GLU A 1 21 ?  7.503 -14.961  2.038 1.00  80.38 0 A 1
ATOM   176 O OE1 . GLU A 1 21 ?  7.425 -16.043  2.656 1.00  74.60 0 A 1
ATOM   177 O OE2 . GLU A 1 21 ?  6.649 -14.064  2.147 1.00  74.15 -1 A 1
ATOM   178 N N   . HIS A 1 22 ? 12.597 -14.340  3.541 1.00  98.04 0 A 1
ATOM   179 C CA  . HIS A 1 22 ? 13.805 -14.785  4.217 1.00  98.28 0 A 1
ATOM   180 C C   . HIS A 1 22 ? 13.731 -14.471  5.704 1.00  98.28 0 A 1
ATOM   181 O O   . HIS A 1 22 ? 14.005 -15.320  6.550 1.00  97.81 0 A 1
ATOM   182 C CB  . HIS A 1 22 ? 15.028 -14.091  3.609 1.00  98.21 0 A 1
ATOM   183 C CG  . HIS A 1 22 ? 16.287 -14.280  4.389 1.00  98.41 0 A 1
ATOM   184 C CD2 . HIS A 1 22 ? 16.926 -13.468  5.259 1.00  97.32 0 A 1
ATOM   185 N ND1 . HIS A 1 22 ? 17.043 -15.434  4.317 1.00  97.22 0 A 1
ATOM   186 C CE1 . HIS A 1 22 ? 18.087 -15.313  5.126 1.00  97.21 0 A 1
ATOM   187 N NE2 . HIS A 1 22 ? 18.042 -14.136  5.705 1.00  97.34 0 A 1
ATOM   188 N N   . CYS A 1 23 ? 13.354 -13.240  6.041 1.00  98.00 0 A 1
ATOM   189 C CA  . CYS A 1 23 ? 13.262 -12.836  7.435 1.00  97.83 0 A 1
ATOM   190 C C   . CYS A 1 23 ? 12.151 -13.585  8.167 1.00  97.64 0 A 1
ATOM   191 O O   . CYS A 1 23 ? 12.280 -13.884  9.350 1.00  96.99 0 A 1
ATOM   192 C CB  . CYS A 1 23 ? 13.043 -11.324  7.536 1.00  97.71 0 A 1
ATOM   193 S SG  . CYS A 1 23 ? 14.493 -10.356  7.057 1.00  97.04 0 A 1
ATOM   194 N N   . LYS A 1 24 ? 11.085 -13.874  7.468 1.00  97.46 0 A 1
ATOM   195 C CA  . LYS A 1 24 ?  9.970 -14.598  8.071 1.00  97.04 0 A 1
ATOM   196 C C   . LYS A 1 24 ? 10.390 -16.019  8.424 1.00  97.00 0 A 1
ATOM   197 O O   . LYS A 1 24 ? 10.040 -16.532  9.489 1.00  96.24 0 A 1
ATOM   198 C CB  . LYS A 1 24 ?  8.780 -14.641  7.110 1.00  96.36 0 A 1
ATOM   199 C CG  . LYS A 1 24 ?  7.556 -15.350  7.671 1.00  93.12 0 A 1
ATOM   200 C CD  . LYS A 1 24 ?  6.406 -15.328  6.682 1.00  89.95 0 A 1
ATOM   201 C CE  . LYS A 1 24 ?  5.167 -16.003  7.252 1.00  82.18 0 A 1
ATOM   202 N NZ  . LYS A 1 24 ?  4.028 -15.972  6.290 1.00  74.94 1 A 1
ATOM   203 N N   . LEU A 1 25 ? 11.135 -16.636  7.535 1.00  97.35 0 A 1
ATOM   204 C CA  . LEU A 1 25 ? 11.586 -18.010  7.738 1.00  97.18 0 A 1
ATOM   205 C C   . LEU A 1 25 ? 12.787 -18.175  8.657 1.00  97.19 0 A 1
ATOM   206 O O   . LEU A 1 25 ? 12.835 -19.121  9.448 1.00  95.97 0 A 1
ATOM   207 C CB  . LEU A 1 25 ? 11.913 -18.654  6.388 1.00  96.63 0 A 1
ATOM   208 C CG  . LEU A 1 25 ? 10.743 -18.870  5.429 1.00  92.01 0 A 1
ATOM   209 C CD1 . LEU A 1 25 ? 11.272 -19.328  4.077 1.00  87.49 0 A 1
ATOM   210 C CD2 . LEU A 1 25 ?  9.794 -19.902  6.008 1.00  87.15 0 A 1
ATOM   211 N N   . PHE A 1 26 ? 13.756 -17.276  8.559 1.00  97.78 0 A 1
ATOM   212 C CA  . PHE A 1 26 ? 14.989 -17.419  9.324 1.00  97.68 0 A 1
ATOM   213 C C   . PHE A 1 26 ? 15.253 -16.437 10.455 1.00  97.48 0 A 1
ATOM   214 O O   . PHE A 1 26 ? 16.177 -16.645 11.239 1.00  96.20 0 A 1
ATOM   215 C CB  . PHE A 1 26 ? 16.171 -17.396  8.360 1.00  97.59 0 A 1
ATOM   216 C CG  . PHE A 1 26 ? 16.117 -18.477  7.316 1.00  97.19 0 A 1
ATOM   217 C CD1 . PHE A 1 26 ? 16.428 -19.788  7.647 1.00  95.03 0 A 1
ATOM   218 C CD2 . PHE A 1 26 ? 15.717 -18.191  6.014 1.00  94.89 0 A 1
ATOM   219 C CE1 . PHE A 1 26 ? 16.350 -20.802  6.696 1.00  93.92 0 A 1
ATOM   220 C CE2 . PHE A 1 26 ? 15.636 -19.205  5.057 1.00  94.06 0 A 1
ATOM   221 C CZ  . PHE A 1 26 ? 15.952 -20.508  5.401 1.00  94.10 0 A 1
ATOM   222 N N   . HIS A 1 27 ? 14.451 -15.389 10.563 1.00  97.43 0 A 1
ATOM   223 C CA  . HIS A 1 27 ? 14.683 -14.398 11.610 1.00  97.16 0 A 1
ATOM   224 C C   . HIS A 1 27 ? 13.430 -14.024 12.383 1.00  96.25 0 A 1
ATOM   225 O O   . HIS A 1 27 ? 13.276 -12.881 12.821 1.00  93.87 0 A 1
ATOM   226 C CB  . HIS A 1 27 ? 15.307 -13.154 10.993 1.00  97.08 0 A 1
ATOM   227 C CG  . HIS A 1 27 ? 16.601 -13.423 10.272 1.00  97.77 0 A 1
ATOM   228 C CD2 . HIS A 1 27 ? 16.945 -13.263  8.977 1.00  97.21 0 A 1
ATOM   229 N ND1 . HIS A 1 27 ? 17.702 -13.940 10.909 1.00  96.88 0 A 1
ATOM   230 C CE1 . HIS A 1 27 ? 18.689 -14.095 10.029 1.00  97.05 0 A 1
ATOM   231 N NE2 . HIS A 1 27 ? 18.253 -13.690  8.847 1.00  97.27 0 A 1
ATOM   232 N N   . SER A 1 28 ? 12.550 -14.989 12.580 1.00  95.41 0 A 1
ATOM   233 C CA  . SER A 1 28 ? 11.304 -14.750 13.294 1.00  94.36 0 A 1
ATOM   234 C C   . SER A 1 28 ? 11.500 -14.384 14.762 1.00  93.90 0 A 1
ATOM   235 O O   . SER A 1 28 ? 10.612 -13.793 15.376 1.00  90.52 0 A 1
ATOM   236 C CB  . SER A 1 28 ? 10.395 -15.977 13.202 1.00  92.73 0 A 1
ATOM   237 O OG  . SER A 1 28 ? 10.987 -17.108 13.815 1.00  88.37 0 A 1
ATOM   238 N N   . THR A 1 29 ? 12.659 -14.723 15.321 1.00  95.29 0 A 1
ATOM   239 C CA  . THR A 1 29 ? 12.924 -14.408 16.722 1.00  94.90 0 A 1
ATOM   240 C C   . THR A 1 29 ? 14.019 -13.370 16.922 1.00  95.04 0 A 1
ATOM   241 O O   . THR A 1 29 ? 14.389 -13.060 18.057 1.00  91.84 0 A 1
ATOM   242 C CB  . THR A 1 29 ? 13.303 -15.680 17.513 1.00  93.63 0 A 1
ATOM   243 C CG2 . THR A 1 29 ? 12.162 -16.687 17.477 1.00  86.95 0 A 1
ATOM   244 O OG1 . THR A 1 29 ? 14.474 -16.263 16.941 1.00  88.92 0 A 1
ATOM   245 N N   . ASP A 1 30 ? 14.536 -12.799 15.833 1.00  95.15 0 A 1
ATOM   246 C CA  . ASP A 1 30 ? 15.565 -11.772 15.943 1.00  94.81 0 A 1
ATOM   247 C C   . ASP A 1 30 ? 14.876 -10.465 16.324 1.00  94.28 0 A 1
ATOM   248 O O   . ASP A 1 30 ? 13.941 -10.027 15.661 1.00  90.95 0 A 1
ATOM   249 C CB  . ASP A 1 30 ? 16.314 -11.611 14.621 1.00  94.17 0 A 1
ATOM   250 C CG  . ASP A 1 30 ? 17.403 -12.645 14.455 1.00  92.42 0 A 1
ATOM   251 O OD1 . ASP A 1 30 ? 18.336 -12.656 15.288 1.00  87.14 0 A 1
ATOM   252 O OD2 . ASP A 1 30 ? 17.336 -13.457 13.514 1.00  87.44 -1 A 1
ATOM   253 N N   . THR A 1 31 ? 15.361 -9.843 17.401 1.00  94.72 0 A 1
ATOM   254 C CA  . THR A 1 31 ? 14.745 -8.614 17.894 1.00  94.38 0 A 1
ATOM   255 C C   . THR A 1 31 ? 15.608 -7.364 17.815 1.00  94.99 0 A 1
ATOM   256 O O   . THR A 1 31 ? 15.132 -6.271 18.117 1.00  91.33 0 A 1
ATOM   257 C CB  . THR A 1 31 ? 14.301 -8.788 19.358 1.00  91.47 0 A 1
ATOM   258 C CG2 . THR A 1 31 ? 13.259 -9.894 19.471 1.00  83.56 0 A 1
ATOM   259 O OG1 . THR A 1 31 ? 15.445 -9.135 20.152 1.00  84.97 0 A 1
ATOM   260 N N   . LYS A 1 32 ? 16.862 -7.503 17.425 1.00  95.60 0 A 1
ATOM   261 C CA  . LYS A 1 32 ? 17.747 -6.349 17.338 1.00  95.86 0 A 1
ATOM   262 C C   . LYS A 1 32 ? 17.196 -5.301 16.379 1.00  96.57 0 A 1
ATOM   263 O O   . LYS A 1 32 ? 16.760 -5.616 15.276 1.00  95.64 0 A 1
ATOM   264 C CB  . LYS A 1 32 ? 19.144 -6.772 16.884 1.00  94.29 0 A 1
ATOM   265 C CG  . LYS A 1 32 ? 20.157 -5.635 16.913 1.00  85.57 0 A 1
ATOM   266 C CD  . LYS A 1 32 ? 21.561 -6.091 16.509 1.00  82.39 0 A 1
ATOM   267 C CE  . LYS A 1 32 ? 21.635 -6.465 15.052 1.00  72.58 0 A 1
ATOM   268 N NZ  . LYS A 1 32 ? 23.026 -6.828 14.636 1.00  65.77 1 A 1
ATOM   269 N N   . SER A 1 33 ? 17.231 -4.047 16.816 1.00  96.63 0 A 1
ATOM   270 C CA  . SER A 1 33 ? 16.755 -2.951 15.984 1.00  96.75 0 A 1
ATOM   271 C C   . SER A 1 33 ? 17.800 -2.665 14.915 1.00  97.16 0 A 1
ATOM   272 O O   . SER A 1 33 ? 18.963 -2.422 15.225 1.00  95.61 0 A 1
ATOM   273 C CB  . SER A 1 33 ? 16.533 -1.693 16.823 1.00  94.79 0 A 1
ATOM   274 O OG  . SER A 1 33 ? 15.454 -1.875 17.725 1.00  81.72 0 A 1
ATOM   275 N N   . VAL A 1 34 ? 17.383 -2.698 13.660 1.00  97.93 0 A 1
ATOM   276 C CA  . VAL A 1 34 ? 18.287 -2.459 12.553 1.00  98.02 0 A 1
ATOM   277 C C   . VAL A 1 34 ? 17.630 -1.549 11.525 1.00  98.27 0 A 1
ATOM   278 O O   . VAL A 1 34 ? 16.419 -1.321 11.571 1.00  97.76 0 A 1
ATOM   279 C CB  . VAL A 1 34 ? 18.681 -3.782 11.850 1.00  97.42 0 A 1
ATOM   280 C CG1 . VAL A 1 34 ? 19.468 -4.673 12.810 1.00  95.60 0 A 1
ATOM   281 C CG2 . VAL A 1 34 ? 17.435 -4.504 11.350 1.00  95.56 0 A 1
ATOM   282 N N   . VAL A 1 35 ? 18.436 -1.029 10.616 1.00  97.96 0 A 1
ATOM   283 C CA  . VAL A 1 35 ? 17.927 -0.167  9.557 1.00  98.00 0 A 1
ATOM   284 C C   . VAL A 1 35 ? 17.359 -1.059  8.455 1.00  98.11 0 A 1
ATOM   285 O O   . VAL A 1 35 ? 18.016 -1.996  8.011 1.00  97.80 0 A 1
ATOM   286 C CB  . VAL A 1 35 ? 19.042  0.712  8.963 1.00  97.58 0 A 1
ATOM   287 C CG1 . VAL A 1 35 ? 18.499  1.543  7.806 1.00  96.57 0 A 1
ATOM   288 C CG2 . VAL A 1 35 ? 19.623  1.618 10.039 1.00  96.45 0 A 1
ATOM   289 N N   . CYS A 1 36 ? 16.140 -0.771  8.030 1.00  97.92 0 A 1
ATOM   290 C CA  . CYS A 1 36 ? 15.530 -1.539  6.958 1.00  97.85 0 A 1
ATOM   291 C C   . CYS A 1 36 ? 16.216 -1.155  5.644 1.00  97.66 0 A 1
ATOM   292 O O   . CYS A 1 36 ? 16.179  0.007  5.248 1.00  97.13 0 A 1
ATOM   293 C CB  . CYS A 1 36 ? 14.034 -1.225  6.847 1.00  97.67 0 A 1
ATOM   294 S SG  . CYS A 1 36 ? 13.239 -2.024  5.424 1.00  97.47 0 A 1
ATOM   295 N N   . PRO A 1 37 ? 16.838 -2.118  4.964 1.00  97.95 0 A 1
ATOM   296 C CA  . PRO A 1 37 ? 17.538 -1.799  3.712 1.00  97.59 0 A 1
ATOM   297 C C   . PRO A 1 37 ? 16.607 -1.330  2.605 1.00  96.90 0 A 1
ATOM   298 O O   . PRO A 1 37 ? 17.012 -0.559  1.732 1.00  95.62 0 A 1
ATOM   299 C CB  . PRO A 1 37 ? 18.244 -3.113  3.371 1.00  97.23 0 A 1
ATOM   300 C CG  . PRO A 1 37 ? 17.353 -4.152  3.976 1.00  95.38 0 A 1
ATOM   301 C CD  . PRO A 1 37 ? 16.961 -3.543  5.305 1.00  97.68 0 A 1
ATOM   302 N N   . ILE A 1 38 ? 15.355 -1.780  2.647 1.00  97.27 0 A 1
ATOM   303 C CA  . ILE A 1 38 ? 14.394 -1.384  1.632 1.00  96.76 0 A 1
ATOM   304 C C   . ILE A 1 38 ? 13.995  0.078  1.831 1.00  96.02 0 A 1
ATOM   305 O O   . ILE A 1 38 ? 14.075  0.884  0.906 1.00  95.13 0 A 1
ATOM   306 C CB  . ILE A 1 38 ? 13.127 -2.274  1.681 1.00  96.64 0 A 1
ATOM   307 C CG1 . ILE A 1 38 ? 13.514 -3.743  1.458 1.00  96.01 0 A 1
ATOM   308 C CG2 . ILE A 1 38 ? 12.135 -1.822  0.612 1.00  95.76 0 A 1
ATOM   309 C CD1 . ILE A 1 38 ? 12.379 -4.726  1.686 1.00  94.97 0 A 1
ATOM   310 N N   . CYS A 1 39 ? 13.588  0.429  3.039 1.00  95.74 0 A 1
ATOM   311 C CA  . CYS A 1 39 ? 13.196  1.801  3.331 1.00  95.03 0 A 1
ATOM   312 C C   . CYS A 1 39 ? 14.342  2.779  3.108 1.00  94.28 0 A 1
ATOM   313 O O   . CYS A 1 39 ? 14.151  3.868  2.574 1.00  93.06 0 A 1
ATOM   314 C CB  . CYS A 1 39 ? 12.706  1.925  4.775 1.00  94.93 0 A 1
ATOM   315 S SG  . CYS A 1 39 ? 11.052  1.260  5.081 1.00  94.60 0 A 1
ATOM   316 N N   . ALA A 1 40 ? 15.539  2.382  3.520 1.00  95.33 0 A 1
ATOM   317 C CA  . ALA A 1 40 ? 16.710  3.248  3.380 1.00  94.83 0 A 1
ATOM   318 C C   . ALA A 1 40 ? 17.021  3.576  1.919 1.00  93.73 0 A 1
ATOM   319 O O   . ALA A 1 40 ? 17.614  4.616  1.629 1.00  92.34 0 A 1
ATOM   320 C CB  . ALA A 1 40 ? 17.925  2.595  4.039 1.00  95.04 0 A 1
ATOM   321 N N   . SER A 1 41 ? 16.620  2.695  1.007 1.00  93.57 0 A 1
ATOM   322 C CA  . SER A 1 41 ? 16.890  2.907 -0.411 1.00  92.35 0 A 1
ATOM   323 C C   . SER A 1 41 ? 15.868  3.817 -1.097 1.00  91.37 0 A 1
ATOM   324 O O   . SER A 1 41 ? 16.073  4.229 -2.234 1.00  89.67 0 A 1
ATOM   325 C CB  . SER A 1 41 ? 16.921  1.562 -1.146 1.00  92.02 0 A 1
ATOM   326 O OG  . SER A 1 41 ? 15.613  1.046 -1.314 1.00  88.45 0 A 1
ATOM   327 N N   . MET A 1 42 ? 14.781  4.122 -0.405 1.00  92.06 0 A 1
ATOM   328 C CA  . MET A 1 42 ? 13.731  4.960 -0.975 1.00  91.39 0 A 1
ATOM   329 C C   . MET A 1 42 ? 14.159  6.428 -1.041 1.00  91.37 0 A 1
ATOM   330 O O   . MET A 1 42 ? 15.041  6.858 -0.306 1.00  90.01 0 A 1
ATOM   331 C CB  . MET A 1 42 ? 12.458  4.853 -0.134 1.00  90.93 0 A 1
ATOM   332 C CG  . MET A 1 42 ? 11.857  3.463 -0.069 1.00  88.67 0 A 1
ATOM   333 S SD  . MET A 1 42 ? 11.198  2.940 -1.662 1.00  88.18 0 A 1
ATOM   334 C CE  . MET A 1 42 ? 10.432  1.391 -1.207 1.00  81.94 0 A 1
ATOM   335 N N   . PRO A 1 43 ? 13.527  7.202 -1.916 1.00  88.53 0 A 1
ATOM   336 C CA  . PRO A 1 43 ? 13.862  8.632 -2.020 1.00  87.51 0 A 1
ATOM   337 C C   . PRO A 1 43 ? 13.704  9.359 -0.689 1.00  88.31 0 A 1
ATOM   338 O O   . PRO A 1 43 ? 14.441 10.308 -0.397 1.00  87.07 0 A 1
ATOM   339 C CB  . PRO A 1 43 ? 12.873  9.132 -3.069 1.00  85.90 0 A 1
ATOM   340 C CG  . PRO A 1 43 ? 12.713  7.943 -3.973 1.00  84.36 0 A 1
ATOM   341 C CD  . PRO A 1 43 ? 12.588  6.800 -2.985 1.00  86.40 0 A 1
ATOM   342 N N   . TRP A 1 44 ? 12.749  8.924  0.118 1.00  88.87 0 A 1
ATOM   343 C CA  . TRP A 1 44 ? 12.492  9.520  1.426 1.00  88.98 0 A 1
ATOM   344 C C   . TRP A 1 44 ? 13.167  8.729  2.546 1.00  89.92 0 A 1
ATOM   345 O O   . TRP A 1 44 ? 12.937  8.983  3.735 1.00  89.24 0 A 1
ATOM   346 C CB  . TRP A 1 44 ? 10.985  9.579  1.682 1.00  87.95 0 A 1
ATOM   347 C CG  . TRP A 1 44 ? 10.339  8.219  1.718 1.00  87.15 0 A 1
ATOM   348 C CD1 . TRP A 1 44 ? 10.217  7.392  2.801 1.00  85.93 0 A 1
ATOM   349 C CD2 . TRP A 1 44 ?  9.756  7.508  0.616 1.00  87.84 0 A 1
ATOM   350 C CE2 . TRP A 1 44 ?  9.300  6.256  1.105 1.00  86.16 0 A 1
ATOM   351 C CE3 . TRP A 1 44 ?  9.570  7.811 -0.741 1.00  84.50 0 A 1
ATOM   352 N NE1 . TRP A 1 44 ?  9.597  6.213  2.441 1.00  84.89 0 A 1
ATOM   353 C CZ2 . TRP A 1 44 ?  8.682  5.310  0.277 1.00  83.20 0 A 1
ATOM   354 C CZ3 . TRP A 1 44 ?  8.951  6.871 -1.557 1.00  83.89 0 A 1
ATOM   355 C CH2 . TRP A 1 44 ?  8.516  5.634 -1.049 1.00  83.67 0 A 1
ATOM   356 N N   . GLY A 1 45 ? 13.986  7.763  2.177 1.00  90.42 0 A 1
ATOM   357 C CA  . GLY A 1 45 ? 14.657  6.920  3.145 1.00  91.02 0 A 1
ATOM   358 C C   . GLY A 1 45 ? 15.703  7.595  4.012 1.00  91.86 0 A 1
ATOM   359 O O   . GLY A 1 45 ? 16.436  8.475  3.568 1.00  91.34 0 A 1
ATOM   360 N N   . ASP A 1 46 ? 15.762  7.156  5.274 1.00  92.85 0 A 1
ATOM   361 C CA  . ASP A 1 46 ? 16.739  7.665  6.225 1.00  93.94 0 A 1
ATOM   362 C C   . ASP A 1 46 ? 17.702  6.506  6.462 1.00  94.86 0 A 1
ATOM   363 O O   . ASP A 1 46 ? 17.336  5.517  7.104 1.00  95.15 0 A 1
ATOM   364 C CB  . ASP A 1 46 ? 16.055  8.051  7.543 1.00  93.63 0 A 1
ATOM   365 C CG  . ASP A 1 46 ? 17.030  8.644  8.551 1.00  93.17 0 A 1
ATOM   366 O OD1 . ASP A 1 46 ? 18.249  8.434  8.415 1.00  91.24 0 A 1
ATOM   367 O OD2 . ASP A 1 46 ? 16.558  9.322  9.485 1.00  90.65 -1 A 1
ATOM   368 N N   . PRO A 1 47 ? 18.929  6.601  5.960 1.00  94.33 0 A 1
ATOM   369 C CA  . PRO A 1 47 ? 19.918  5.530  6.116 1.00  94.74 0 A 1
ATOM   370 C C   . PRO A 1 47 ? 20.357  5.265  7.552 1.00  95.83 0 A 1
ATOM   371 O O   . PRO A 1 47 ? 21.013  4.263  7.826 1.00  94.66 0 A 1
ATOM   372 C CB  . PRO A 1 47 ? 21.080  6.000  5.235 1.00  93.28 0 A 1
ATOM   373 C CG  . PRO A 1 47 ? 20.986  7.483  5.344 1.00  90.14 0 A 1
ATOM   374 C CD  . PRO A 1 47 ? 19.498  7.745  5.237 1.00  93.52 0 A 1
ATOM   375 N N   . ASN A 1 48 ? 19.986  6.155  8.466 1.00  95.92 0 A 1
ATOM   376 C CA  . ASN A 1 48 ? 20.367  5.990  9.862 1.00  96.35 0 A 1
ATOM   377 C C   . ASN A 1 48 ? 19.224  5.632 10.799 1.00  96.67 0 A 1
ATOM   378 O O   . ASN A 1 48 ? 19.439  5.405 11.993 1.00  95.43 0 A 1
ATOM   379 C CB  . ASN A 1 48 ? 21.045  7.270 10.364 1.00  95.87 0 A 1
ATOM   380 C CG  . ASN A 1 48 ? 22.296  7.597  9.575 1.00  93.20 0 A 1
ATOM   381 N ND2 . ASN A 1 48 ? 22.357  8.816  9.051 1.00  82.96 0 A 1
ATOM   382 O OD1 . ASN A 1 48 ? 23.193  6.770  9.434 1.00  83.31 0 A 1
ATOM   383 N N   . TYR A 1 49 ? 18.007  5.568 10.278 1.00  96.15 0 A 1
ATOM   384 C CA  . TYR A 1 49 ? 16.861  5.246 11.114 1.00  95.92 0 A 1
ATOM   385 C C   . TYR A 1 49 ? 16.704  3.743 11.324 1.00  96.42 0 A 1
ATOM   386 O O   . TYR A 1 49 ? 16.580  2.983 10.369 1.00  96.35 0 A 1
ATOM   387 C CB  . TYR A 1 49 ? 15.571  5.793 10.494 1.00  94.96 0 A 1
ATOM   388 C CG  . TYR A 1 49 ? 14.361  5.491 11.350 1.00  94.36 0 A 1
ATOM   389 C CD1 . TYR A 1 49 ? 14.079  6.255 12.485 1.00  93.42 0 A 1
ATOM   390 C CD2 . TYR A 1 49 ? 13.525  4.413 11.060 1.00  93.53 0 A 1
ATOM   391 C CE1 . TYR A 1 49 ? 13.005  5.948 13.311 1.00  92.72 0 A 1
ATOM   392 C CE2 . TYR A 1 49 ? 12.448  4.097 11.878 1.00  92.45 0 A 1
ATOM   393 C CZ  . TYR A 1 49 ? 12.190  4.863 13.003 1.00  92.14 0 A 1
ATOM   394 O OH  . TYR A 1 49 ? 11.130  4.553 13.821 1.00  90.22 0 A 1
ATOM   395 N N   . ARG A 1 50 ? 16.672  3.330 12.578 1.00  96.64 0 A 1
ATOM   396 C CA  . ARG A 1 50 ? 16.501  1.924 12.913 1.00  96.57 0 A 1
ATOM   397 C C   . ARG A 1 50 ? 15.057  1.658 13.332 1.00  96.28 0 A 1
ATOM   398 O O   . ARG A 1 50 ? 14.495  2.391 14.139 1.00  95.08 0 A 1
ATOM   399 C CB  . ARG A 1 50 ? 17.429  1.525 14.063 1.00  95.94 0 A 1
ATOM   400 C CG  . ARG A 1 50 ? 18.902  1.518 13.724 1.00  90.66 0 A 1
ATOM   401 C CD  . ARG A 1 50 ? 19.701  0.943 14.877 1.00  89.89 0 A 1
ATOM   402 N NE  . ARG A 1 50 ? 21.075  0.640 14.508 1.00  83.81 0 A 1
ATOM   403 C CZ  . ARG A 1 50 ? 21.892 -0.130 15.219 1.00  80.78 0 A 1
ATOM   404 N NH1 . ARG A 1 50 ? 21.485 -0.667 16.360 1.00  71.66 1 A 1
ATOM   405 N NH2 . ARG A 1 50 ? 23.129 -0.358 14.796 1.00  72.66 0 A 1
ATOM   406 N N   . SER A 1 51 ? 14.473  0.614 12.772 1.00  95.32 0 A 1
ATOM   407 C CA  . SER A 1 51 ? 13.103  0.246 13.119 1.00  94.76 0 A 1
ATOM   408 C C   . SER A 1 51 ? 13.065 -0.268 14.556 1.00  93.96 0 A 1
ATOM   409 O O   . SER A 1 51 ? 13.939 -1.021 14.971 1.00  91.39 0 A 1
ATOM   410 C CB  . SER A 1 51 ? 12.586 -0.847 12.185 1.00  93.79 0 A 1
ATOM   411 O OG  . SER A 1 51 ? 12.423 -0.367 10.872 1.00  87.59 0 A 1
ATOM   412 N N   . ALA A 1 52 ? 12.042  0.135 15.294 1.00  92.54 0 A 1
ATOM   413 C CA  . ALA A 1 52 ? 11.899 -0.301 16.681 1.00  91.03 0 A 1
ATOM   414 C C   . ALA A 1 52 ? 11.779 -1.822 16.717 1.00  91.87 0 A 1
ATOM   415 O O   . ALA A 1 52 ? 12.350 -2.478 17.587 1.00  88.92 0 A 1
ATOM   416 C CB  . ALA A 1 52 ? 10.660  0.339 17.298 1.00  87.79 0 A 1
ATOM   417 N N   . ASN A 1 53 ? 11.049 -2.362 15.769 1.00  94.46 0 A 1
ATOM   418 C CA  . ASN A 1 53 ? 10.844 -3.805 15.663 1.00  95.21 0 A 1
ATOM   419 C C   . ASN A 1 53 ? 10.915 -4.147 14.179 1.00  95.95 0 A 1
ATOM   420 O O   . ASN A 1 53 ?  9.907 -4.121 13.479 1.00  95.54 0 A 1
ATOM   421 C CB  . ASN A 1 53 ?  9.477 -4.191 16.232 1.00  94.03 0 A 1
ATOM   422 C CG  . ASN A 1 53 ?  9.290 -5.691 16.317 1.00  92.55 0 A 1
ATOM   423 N ND2 . ASN A 1 53 ?  8.586 -6.136 17.345 1.00  86.15 0 A 1
ATOM   424 O OD1 . ASN A 1 53 ?  9.750 -6.448 15.464 1.00  88.16 0 A 1
ATOM   425 N N   . PHE A 1 54 ? 12.115 -4.453 13.706 1.00  96.71 0 A 1
ATOM   426 C CA  . PHE A 1 54 ? 12.307 -4.747 12.295 1.00  97.11 0 A 1
ATOM   427 C C   . PHE A 1 54 ? 11.485 -5.932 11.801 1.00  97.07 0 A 1
ATOM   428 O O   . PHE A 1 54 ? 10.961 -5.908 10.693 1.00  96.64 0 A 1
ATOM   429 C CB  . PHE A 1 54 ? 13.781 -5.001 11.990 1.00  97.20 0 A 1
ATOM   430 C CG  . PHE A 1 54 ? 14.047 -5.310 10.542 1.00  97.57 0 A 1
ATOM   431 C CD1 . PHE A 1 54 ? 13.905 -4.320  9.576 1.00  96.93 0 A 1
ATOM   432 C CD2 . PHE A 1 54 ? 14.373 -6.592 10.145 1.00  96.99 0 A 1
ATOM   433 C CE1 . PHE A 1 54 ? 14.099 -4.607  8.237 1.00  96.64 0 A 1
ATOM   434 C CE2 . PHE A 1 54 ? 14.571 -6.894  8.797 1.00  96.62 0 A 1
ATOM   435 C CZ  . PHE A 1 54 ? 14.427 -5.895  7.839 1.00  97.00 0 A 1
ATOM   436 N N   . ARG A 1 55 ? 11.396 -6.969 12.622 1.00  95.77 0 A 1
ATOM   437 C CA  . ARG A 1 55 ? 10.626 -8.159 12.259 1.00  94.87 0 A 1
ATOM   438 C C   . ARG A 1 55 ?  9.200 -7.775 11.884 1.00  95.05 0 A 1
ATOM   439 O O   . ARG A 1 55 ?  8.710 -8.133 10.807 1.00  94.43 0 A 1
ATOM   440 C CB  . ARG A 1 55 ? 10.627 -9.154 13.425 1.00  93.04 0 A 1
ATOM   441 C CG  . ARG A 1 55 ?  9.614 -10.287 13.317 1.00  84.52 0 A 1
ATOM   442 C CD  . ARG A 1 55 ?  9.876 -11.213 12.144 1.00  82.20 0 A 1
ATOM   443 N NE  . ARG A 1 55 ?  8.907 -12.294 12.104 1.00  77.61 0 A 1
ATOM   444 C CZ  . ARG A 1 55 ?  8.909 -13.278 11.212 1.00  73.27 0 A 1
ATOM   445 N NH1 . ARG A 1 55 ?  9.843 -13.321 10.276 1.00  65.26 1 A 1
ATOM   446 N NH2 . ARG A 1 55 ?  7.978 -14.221 11.250 1.00  66.32 0 A 1
ATOM   447 N N   . GLU A 1 56 ?  8.533 -7.054 12.767 1.00  95.78 0 A 1
ATOM   448 C CA  . GLU A 1 56 ?  7.164 -6.625 12.510 1.00  95.33 0 A 1
ATOM   449 C C   . GLU A 1 56 ?  7.099 -5.629 11.360 1.00  95.68 0 A 1
ATOM   450 O O   . GLU A 1 56 ?  6.179 -5.668 10.546 1.00  95.14 0 A 1
ATOM   451 C CB  . GLU A 1 56 ?  6.554 -5.991 13.767 1.00  94.11 0 A 1
ATOM   452 C CG  . GLU A 1 56 ?  5.819 -6.982 14.626 1.00  84.76 0 A 1
ATOM   453 C CD  . GLU A 1 56 ?  4.639 -7.594 13.902 1.00  79.88 0 A 1
ATOM   454 O OE1 . GLU A 1 56 ?  3.670 -6.858 13.618 1.00  74.73 0 A 1
ATOM   455 O OE2 . GLU A 1 56 ?  4.684 -8.807 13.606 1.00  74.12 -1 A 1
ATOM   456 N N   . HIS A 1 57 ?  8.064 -4.732 11.300 1.00  96.10 0 A 1
ATOM   457 C CA  . HIS A 1 57 ?  8.123 -3.726 10.251 1.00  96.52 0 A 1
ATOM   458 C C   . HIS A 1 57 ?  8.130 -4.343  8.858 1.00  96.66 0 A 1
ATOM   459 O O   . HIS A 1 57 ?  7.306 -4.004  8.017 1.00  95.96 0 A 1
ATOM   460 C CB  . HIS A 1 57 ?  9.363 -2.858 10.413 1.00  96.54 0 A 1
ATOM   461 C CG  . HIS A 1 57 ?  9.671 -2.033  9.197 1.00  96.76 0 A 1
ATOM   462 C CD2 . HIS A 1 57 ? 10.526 -2.254  8.169 1.00  95.79 0 A 1
ATOM   463 N ND1 . HIS A 1 57 ?  8.995 -0.881  8.894 1.00  95.62 0 A 1
ATOM   464 C CE1 . HIS A 1 57 ?  9.422 -0.413  7.731 1.00  95.62 0 A 1
ATOM   465 N NE2 . HIS A 1 57 ? 10.353 -1.234  7.263 1.00  95.56 0 A 1
ATOM   466 N N   . ILE A 1 58 ?  9.085 -5.231  8.601 1.00  97.09 0 A 1
ATOM   467 C CA  . ILE A 1 58 ?  9.206 -5.798  7.267 1.00  96.93 0 A 1
ATOM   468 C C   . ILE A 1 58 ?  8.003 -6.651  6.870 1.00  96.83 0 A 1
ATOM   469 O O   . ILE A 1 58 ?  7.602 -6.654  5.703 1.00  96.34 0 A 1
ATOM   470 C CB  . ILE A 1 58 ? 10.529 -6.604  7.111 1.00  96.82 0 A 1
ATOM   471 C CG1 . ILE A 1 58 ? 10.809 -6.807  5.624 1.00  95.46 0 A 1
ATOM   472 C CG2 . ILE A 1 58 ? 10.455 -7.932  7.845 1.00  94.73 0 A 1
ATOM   473 C CD1 . ILE A 1 58 ? 12.187 -7.368  5.326 1.00  93.81 0 A 1
ATOM   474 N N   . GLN A 1 59 ?  7.420 -7.346  7.829 1.00  96.23 0 A 1
ATOM   475 C CA  . GLN A 1 59 ?  6.254 -8.176  7.533 1.00  95.83 0 A 1
ATOM   476 C C   . GLN A 1 59 ?  5.016 -7.337  7.241 1.00  95.71 0 A 1
ATOM   477 O O   . GLN A 1 59 ?  4.104 -7.790  6.555 1.00  94.36 0 A 1
ATOM   478 C CB  . GLN A 1 59 ?  5.962 -9.133  8.697 1.00  95.30 0 A 1
ATOM   479 C CG  . GLN A 1 59 ?  7.074 -10.137  8.991 1.00  91.72 0 A 1
ATOM   480 C CD  . GLN A 1 59 ?  7.439 -10.977  7.780 1.00  90.76 0 A 1
ATOM   481 N NE2 . GLN A 1 59 ?  8.724 -11.174  7.567 1.00  82.57 0 A 1
ATOM   482 O OE1 . GLN A 1 59 ?  6.556 -11.434  7.047 1.00  83.55 0 A 1
ATOM   483 N N   . ARG A 1 60 ?  4.990 -6.128  7.771 1.00  94.97 0 A 1
ATOM   484 C CA  . ARG A 1 60 ?  3.851 -5.235  7.582 1.00  94.70 0 A 1
ATOM   485 C C   . ARG A 1 60 ?  3.989 -4.246  6.425 1.00  95.12 0 A 1
ATOM   486 O O   . ARG A 1 60 ?  3.064 -4.083  5.629 1.00  94.27 0 A 1
ATOM   487 C CB  . ARG A 1 60 ?  3.590 -4.456  8.876 1.00  93.50 0 A 1
ATOM   488 C CG  . ARG A 1 60 ?  2.601 -3.317  8.731 1.00  87.78 0 A 1
ATOM   489 C CD  . ARG A 1 60 ?  2.311 -2.653 10.057 1.00  86.11 0 A 1
ATOM   490 N NE  . ARG A 1 60 ?  1.716 -3.589 11.012 1.00  83.16 0 A 1
ATOM   491 C CZ  . ARG A 1 60 ?  0.900 -3.234 11.985 1.00  81.31 0 A 1
ATOM   492 N NH1 . ARG A 1 60 ?  0.555 -1.964 12.156 1.00  73.27 1 A 1
ATOM   493 N NH2 . ARG A 1 60 ?  0.412 -4.154 12.819 1.00  75.82 0 A 1
ATOM   494 N N   . ARG A 1 61 ?  5.131 -3.584  6.359 1.00  95.49 0 A 1
ATOM   495 C CA  . ARG A 1 61 ?  5.345 -2.528  5.370 1.00  95.34 0 A 1
ATOM   496 C C   . ARG A 1 61 ?  5.835 -2.937  3.990 1.00  95.29 0 A 1
ATOM   497 O O   . ARG A 1 61 ?  5.834 -2.111  3.075 1.00  94.18 0 A 1
ATOM   498 C CB  . ARG A 1 61 ?  6.312 -1.490  5.929 1.00  94.76 0 A 1
ATOM   499 C CG  . ARG A 1 61 ?  5.956 -0.959  7.310 1.00  93.31 0 A 1
ATOM   500 C CD  . ARG A 1 61 ?  4.612 -0.255  7.323 1.00  92.35 0 A 1
ATOM   501 N NE  . ARG A 1 61 ?  4.306  0.288  8.641 1.00  92.61 0 A 1
ATOM   502 C CZ  . ARG A 1 61 ?  3.132  0.792  8.999 1.00  93.12 0 A 1
ATOM   503 N NH1 . ARG A 1 61 ?  2.141  0.841  8.123 1.00  88.54 1 A 1
ATOM   504 N NH2 . ARG A 1 61 ?  2.950  1.250 10.222 1.00  89.42 0 A 1
ATOM   505 N N   . HIS A 1 62 ?  6.245 -4.177  3.829 1.00  95.81 0 A 1
ATOM   506 C CA  . HIS A 1 62 ?  6.785 -4.580  2.539 1.00  95.84 0 A 1
ATOM   507 C C   . HIS A 1 62 ?  6.149 -5.800  1.892 1.00  95.35 0 A 1
ATOM   508 O O   . HIS A 1 62 ?  6.834 -6.591  1.238 1.00  93.03 0 A 1
ATOM   509 C CB  . HIS A 1 62 ?  8.298 -4.754  2.676 1.00  95.73 0 A 1
ATOM   510 C CG  . HIS A 1 62 ?  8.997 -3.501  3.110 1.00  96.24 0 A 1
ATOM   511 C CD2 . HIS A 1 62 ?  9.697 -3.219  4.230 1.00  95.18 0 A 1
ATOM   512 N ND1 . HIS A 1 62 ?  8.949 -2.341  2.370 1.00  94.72 0 A 1
ATOM   513 C CE1 . HIS A 1 62 ?  9.594 -1.381  3.015 1.00  95.05 0 A 1
ATOM   514 N NE2 . HIS A 1 62 ? 10.064 -1.888  4.151 1.00  95.17 0 A 1
ATOM   515 N N   . ARG A 1 63 ?  4.845 -5.917  2.044 1.00  94.29 0 A 1
ATOM   516 C CA  . ARG A 1 63 ?  4.111 -7.014  1.420 1.00  93.58 0 A 1
ATOM   517 C C   . ARG A 1 63 ?  3.509 -6.531  0.105 1.00  93.68 0 A 1
ATOM   518 O O   . ARG A 1 63 ?  2.753 -7.247 -0.556 1.00  90.59 0 A 1
ATOM   519 C CB  . ARG A 1 63 ?  3.014 -7.526  2.360 1.00  91.71 0 A 1
ATOM   520 C CG  . ARG A 1 63 ?  3.549 -8.172  3.631 1.00  86.35 0 A 1
ATOM   521 C CD  . ARG A 1 63 ?  2.416 -8.677  4.515 1.00  82.31 0 A 1
ATOM   522 N NE  . ARG A 1 63 ?  1.765 -9.863  3.964 1.00  78.03 0 A 1
ATOM   523 C CZ  . ARG A 1 63 ?  2.161 -11.106  4.185 1.00  72.22 0 A 1
ATOM   524 N NH1 . ARG A 1 63 ?  3.203 -11.358  4.969 1.00  65.60 1 A 1
ATOM   525 N NH2 . ARG A 1 63 ?  1.514 -12.122  3.626 1.00  65.96 0 A 1
ATOM   526 N N   . PHE A 1 64 ?  3.849 -5.302 -0.280 1.00  93.75 0 A 1
ATOM   527 C CA  . PHE A 1 64 ?  3.393 -4.730 -1.536 1.00  93.33 0 A 1
ATOM   528 C C   . PHE A 1 64 ?  4.525 -3.865 -2.079 1.00  93.81 0 A 1
ATOM   529 O O   . PHE A 1 64 ?  5.459 -3.525 -1.349 1.00  92.22 0 A 1
ATOM   530 C CB  . PHE A 1 64 ?  2.137 -3.869 -1.333 1.00  92.14 0 A 1
ATOM   531 C CG  . PHE A 1 64 ?  2.378 -2.615 -0.534 1.00  92.97 0 A 1
ATOM   532 C CD1 . PHE A 1 64 ?  2.394 -2.651  0.858 1.00  90.96 0 A 1
ATOM   533 C CD2 . PHE A 1 64 ?  2.585 -1.397 -1.171 1.00  92.09 0 A 1
ATOM   534 C CE1 . PHE A 1 64 ?  2.633 -1.499  1.597 1.00  89.81 0 A 1
ATOM   535 C CE2 . PHE A 1 64 ?  2.819 -0.243 -0.436 1.00  89.92 0 A 1
ATOM   536 C CZ  . PHE A 1 64 ?  2.842 -0.296  0.950 1.00  90.76 0 A 1
ATOM   537 N N   . SER A 1 65 ?  4.448 -3.521 -3.357 1.00  90.27 0 A 1
ATOM   538 C CA  . SER A 1 65 ?  5.481 -2.707 -3.982 1.00  89.99 0 A 1
ATOM   539 C C   . SER A 1 65 ?  5.093 -1.233 -4.009 1.00  90.15 0 A 1
ATOM   540 O O   . SER A 1 65 ?  4.045 -0.872 -4.541 1.00  87.57 0 A 1
ATOM   541 C CB  . SER A 1 65 ?  5.731 -3.177 -5.415 1.00  87.77 0 A 1
ATOM   542 O OG  . SER A 1 65 ?  6.645 -2.320 -6.071 1.00  80.58 0 A 1
ATOM   543 N N   . TYR A 1 66 ?  5.946 -0.397 -3.438 1.00  89.69 0 A 1
ATOM   544 C CA  . TYR A 1 66 ?  5.675  1.033 -3.437 1.00  88.72 0 A 1
ATOM   545 C C   . TYR A 1 66 ?  5.696  1.598 -4.855 1.00  87.73 0 A 1
ATOM   546 O O   . TYR A 1 66 ?  5.006  2.575 -5.149 1.00  83.53 0 A 1
ATOM   547 C CB  . TYR A 1 66 ?  6.714  1.781 -2.594 1.00  87.67 0 A 1
ATOM   548 C CG  . TYR A 1 66 ?  6.458  1.722 -1.100 1.00  88.67 0 A 1
ATOM   549 C CD1 . TYR A 1 66 ?  6.743  0.574 -0.367 1.00  86.17 0 A 1
ATOM   550 C CD2 . TYR A 1 66 ?  5.937  2.822 -0.427 1.00  86.88 0 A 1
ATOM   551 C CE1 . TYR A 1 66 ?  6.495  0.516  0.994 1.00  84.46 0 A 1
ATOM   552 C CE2 . TYR A 1 66 ?  5.695  2.775  0.939 1.00  84.15 0 A 1
ATOM   553 C CZ  . TYR A 1 66 ?  5.978  1.622  1.649 1.00  86.25 0 A 1
ATOM   554 O OH  . TYR A 1 66 ?  5.737  1.575  3.000 1.00  83.54 0 A 1
ATOM   555 N N   . ASP A 1 67 ?  6.481  0.984 -5.731 1.00  88.32 0 A 1
ATOM   556 C CA  . ASP A 1 67 ?  6.578  1.442 -7.115 1.00  86.29 0 A 1
ATOM   557 C C   . ASP A 1 67 ?  5.215  1.503 -7.794 1.00  86.82 0 A 1
ATOM   558 O O   . ASP A 1 67 ?  4.978  2.358 -8.650 1.00  84.70 0 A 1
ATOM   559 C CB  . ASP A 1 67 ?  7.479  0.517 -7.941 1.00  84.37 0 A 1
ATOM   560 C CG  . ASP A 1 67 ?  8.923  0.535 -7.480 1.00  80.74 0 A 1
ATOM   561 O OD1 . ASP A 1 67 ?  9.312  1.430 -6.700 1.00  76.74 0 A 1
ATOM   562 O OD2 . ASP A 1 67 ?  9.687 -0.354 -7.911 1.00  76.93 -1 A 1
ATOM   563 N N   . THR A 1 68 ?  4.325  0.602 -7.404 1.00  88.29 0 A 1
ATOM   564 C CA  . THR A 1 68 ?  3.004  0.523 -8.002 1.00  87.95 0 A 1
ATOM   565 C C   . THR A 1 68 ?  2.054  1.650 -7.582 1.00  88.61 0 A 1
ATOM   566 O O   . THR A 1 68 ?  1.098  1.961 -8.284 1.00  86.47 0 A 1
ATOM   567 C CB  . THR A 1 68 ?  2.335 -0.821 -7.641 1.00  86.88 0 A 1
ATOM   568 C CG2 . THR A 1 68 ?  0.980 -0.970 -8.324 1.00  82.57 0 A 1
ATOM   569 O OG1 . THR A 1 68 ?  3.184 -1.894 -8.060 1.00  83.23 0 A 1
ATOM   570 N N   . PHE A 1 69 ?  2.331  2.269 -6.434 1.00  89.92 0 A 1
ATOM   571 C CA  . PHE A 1 69 ?  1.429  3.290 -5.918 1.00  88.77 0 A 1
ATOM   572 C C   . PHE A 1 69 ?  1.995  4.693 -5.746 1.00  88.37 0 A 1
ATOM   573 O O   . PHE A 1 69 ?  1.254  5.630 -5.461 1.00  84.46 0 A 1
ATOM   574 C CB  . PHE A 1 69 ?  0.865  2.835 -4.571 1.00  88.02 0 A 1
ATOM   575 C CG  . PHE A 1 69 ?  0.268  1.458 -4.599 1.00  89.59 0 A 1
ATOM   576 C CD1 . PHE A 1 69 ?  1.047  0.333 -4.358 1.00  88.08 0 A 1
ATOM   577 C CD2 . PHE A 1 69 ? -1.088  1.290 -4.907 1.00  89.39 0 A 1
ATOM   578 C CE1 . PHE A 1 69 ?  0.496 -0.940 -4.426 1.00  87.21 0 A 1
ATOM   579 C CE2 . PHE A 1 69 ? -1.635  0.015 -4.974 1.00  87.36 0 A 1
ATOM   580 C CZ  . PHE A 1 69 ? -0.840 -1.096 -4.735 1.00  87.54 0 A 1
ATOM   581 N N   . VAL A 1 70 ?  3.294  4.843 -5.910 1.00  89.59 0 A 1
ATOM   582 C CA  . VAL A 1 70 ?  3.929  6.134 -5.684 1.00  88.49 0 A 1
ATOM   583 C C   . VAL A 1 70 ?  4.596  6.753 -6.902 1.00  88.42 0 A 1
ATOM   584 O O   . VAL A 1 70 ?  5.234  6.067 -7.697 1.00  86.73 0 A 1
ATOM   585 C CB  . VAL A 1 70 ?  4.982  6.017 -4.564 1.00  86.17 0 A 1
ATOM   586 C CG1 . VAL A 1 70 ?  5.671  7.355 -4.324 1.00  79.73 0 A 1
ATOM   587 C CG2 . VAL A 1 70 ?  4.323  5.516 -3.287 1.00  82.86 0 A 1
ATOM   588 N N   . ASP A 1 71 ?  4.446  8.072 -7.024 1.00  84.91 0 A 1
ATOM   589 C CA  . ASP A 1 71 ?  5.102  8.830 -8.077 1.00  84.22 0 A 1
ATOM   590 C C   . ASP A 1 71 ?  6.276  9.469 -7.344 1.00  84.15 0 A 1
ATOM   591 O O   . ASP A 1 71 ?  6.106 10.455 -6.634 1.00  81.48 0 A 1
ATOM   592 C CB  . ASP A 1 71 ?  4.171  9.921 -8.626 1.00  81.68 0 A 1
ATOM   593 C CG  . ASP A 1 71 ?  4.835 10.744 -9.727 1.00  80.28 0 A 1
ATOM   594 O OD1 . ASP A 1 71 ?  6.078 10.765 -9.802 1.00  77.10 0 A 1
ATOM   595 O OD2 . ASP A 1 71 ?  4.104 11.376 -10.517 1.00  76.65 -1 A 1
ATOM   596 N N   . TYR A 1 72 ?  7.444  8.892 -7.510 1.00  84.73 0 A 1
ATOM   597 C CA  . TYR A 1 72 ?  8.639  9.375 -6.825 1.00  83.46 0 A 1
ATOM   598 C C   . TYR A 1 72 ?  9.076 10.801 -7.161 1.00  83.12 0 A 1
ATOM   599 O O   . TYR A 1 72 ?  9.907 11.371 -6.444 1.00  79.80 0 A 1
ATOM   600 C CB  . TYR A 1 72 ?  9.794  8.412 -7.077 1.00  81.95 0 A 1
ATOM   601 C CG  . TYR A 1 72 ?  9.535  7.023 -6.541 1.00  82.65 0 A 1
ATOM   602 C CD1 . TYR A 1 72 ?  9.396  6.808 -5.169 1.00  79.76 0 A 1
ATOM   603 C CD2 . TYR A 1 72 ?  9.408  5.938 -7.396 1.00  81.37 0 A 1
ATOM   604 C CE1 . TYR A 1 72 ?  9.128  5.534 -4.668 1.00  79.33 0 A 1
ATOM   605 C CE2 . TYR A 1 72 ?  9.147  4.664 -6.903 1.00  78.76 0 A 1
ATOM   606 C CZ  . TYR A 1 72 ?  9.010  4.467 -5.540 1.00  80.16 0 A 1
ATOM   607 O OH  . TYR A 1 72 ?  8.756  3.213 -5.042 1.00  75.89 0 A 1
ATOM   608 N N   . ASP A 1 73 ?  8.532 11.377 -8.214 1.00  82.79 0 A 1
ATOM   609 C CA  . ASP A 1 73 ?  8.889 12.739 -8.589 1.00  81.95 0 A 1
ATOM   610 C C   . ASP A 1 73 ?  8.043 13.782 -7.858 1.00  82.40 0 A 1
ATOM   611 O O   . ASP A 1 73 ?  8.280 14.986 -8.000 1.00  80.19 0 A 1
ATOM   612 C CB  . ASP A 1 73 ?  8.717 12.940 -10.098 1.00  80.06 0 A 1
ATOM   613 C CG  . ASP A 1 73 ?  9.654 12.072 -10.907 1.00  76.07 0 A 1
ATOM   614 O OD1 . ASP A 1 73 ? 10.848 11.976 -10.549 1.00  71.76 0 A 1
ATOM   615 O OD2 . ASP A 1 73 ?  9.199 11.486 -11.911 1.00  71.35 -1 A 1
ATOM   616 N N   . VAL A 1 74 ?  7.062 13.325 -7.096 1.00  83.82 0 A 1
ATOM   617 C CA  . VAL A 1 74 ?  6.177 14.238 -6.384 1.00  83.35 0 A 1
ATOM   618 C C   . VAL A 1 74 ?  6.225 14.048 -4.866 1.00  84.45 0 A 1
ATOM   619 O O   . VAL A 1 74 ?  6.234 12.923 -4.376 1.00  81.79 0 A 1
ATOM   620 C CB  . VAL A 1 74 ?  4.722 14.059 -6.859 1.00  79.57 0 A 1
ATOM   621 C CG1 . VAL A 1 74 ?  3.818 15.085 -6.196 1.00  72.07 0 A 1
ATOM   622 C CG2 . VAL A 1 74 ?  4.650 14.197 -8.372 1.00  75.36 0 A 1
ATOM   623 N N   . ASP A 1 75 ?  6.242 15.158 -4.149 1.00  83.80 0 A 1
ATOM   624 C CA  . ASP A 1 75 ?  6.255 15.132 -2.689 1.00  84.02 0 A 1
ATOM   625 C C   . ASP A 1 75 ?  4.924 14.589 -2.180 1.00  86.06 0 A 1
ATOM   626 O O   . ASP A 1 75 ?  3.891 14.764 -2.823 1.00  84.88 0 A 1
ATOM   627 C CB  . ASP A 1 75 ?  6.465 16.549 -2.158 1.00  80.19 0 A 1
ATOM   628 C CG  . ASP A 1 75 ?  6.390 16.624 -0.647 1.00  75.79 0 A 1
ATOM   629 O OD1 . ASP A 1 75 ?  7.315 16.110  0.016 1.00  71.47 0 A 1
ATOM   630 O OD2 . ASP A 1 75 ?  5.413 17.195 -0.127 1.00  70.31 -1 A 1
ATOM   631 N N   . GLU A 1 76 ?  4.945 13.935 -1.021 1.00  86.08 0 A 1
ATOM   632 C CA  . GLU A 1 76 ?  3.729 13.359 -0.460 1.00  86.74 0 A 1
ATOM   633 C C   . GLU A 1 76 ?  2.605 14.377 -0.295 1.00  88.75 0 A 1
ATOM   634 O O   . GLU A 1 76 ?  1.447 14.092 -0.599 1.00  88.08 0 A 1
ATOM   635 C CB  . GLU A 1 76 ?  4.031 12.708  0.899 1.00  83.36 0 A 1
ATOM   636 C CG  . GLU A 1 76 ?  2.810 12.070  1.555 1.00  78.23 0 A 1
ATOM   637 C CD  . GLU A 1 76 ?  3.151 11.318  2.823 1.00  77.94 0 A 1
ATOM   638 O OE1 . GLU A 1 76 ?  3.863 11.879  3.682 1.00  73.10 0 A 1
ATOM   639 O OE2 . GLU A 1 76 ?  2.704 10.160  2.969 1.00  73.18 -1 A 1
ATOM   640 N N   . GLU A 1 77 ?  2.949 15.558  0.182 1.00  86.53 0 A 1
ATOM   641 C CA  . GLU A 1 77 ?  1.946 16.598  0.372 1.00  87.56 0 A 1
ATOM   642 C C   . GLU A 1 77 ?  1.336 17.006 -0.965 1.00  89.53 0 A 1
ATOM   643 O O   . GLU A 1 77 ?  0.129 17.228 -1.068 1.00  88.80 0 A 1
ATOM   644 C CB  . GLU A 1 77 ?  2.571 17.811  1.060 1.00  85.39 0 A 1
ATOM   645 C CG  . GLU A 1 77 ?  1.585 18.921  1.371 1.00  75.68 0 A 1
ATOM   646 C CD  . GLU A 1 77 ?  2.193 20.009  2.236 1.00  69.36 0 A 1
ATOM   647 O OE1 . GLU A 1 77 ?  3.248 20.557  1.853 1.00  63.15 0 A 1
ATOM   648 O OE2 . GLU A 1 77 ?  1.617 20.313  3.298 1.00  62.85 -1 A 1
ATOM   649 N N   . ASP A 1 78 ?  2.166 17.101 -1.997 1.00  89.02 0 A 1
ATOM   650 C CA  . ASP A 1 78 ?  1.681 17.468 -3.319 1.00  90.18 0 A 1
ATOM   651 C C   . ASP A 1 78 ?  0.818 16.360 -3.906 1.00  91.23 0 A 1
ATOM   652 O O   . ASP A 1 78 ? -0.128 16.626 -4.652 1.00  90.70 0 A 1
ATOM   653 C CB  . ASP A 1 78 ?  2.840 17.780 -4.259 1.00  88.78 0 A 1
ATOM   654 C CG  . ASP A 1 78 ?  3.563 19.065 -3.891 1.00  84.14 0 A 1
ATOM   655 O OD1 . ASP A 1 78 ?  2.893 20.015 -3.443 1.00  80.55 0 A 1
ATOM   656 O OD2 . ASP A 1 78 ?  4.795 19.121 -4.057 1.00  79.14 -1 A 1
ATOM   657 N N   . MET A 1 79 ?  1.142 15.103 -3.586 1.00  91.38 0 A 1
ATOM   658 C CA  . MET A 1 79 ?  0.359 13.977 -4.068 1.00  91.30 0 A 1
ATOM   659 C C   . MET A 1 79 ? -1.067 14.113 -3.538 1.00  92.58 0 A 1
ATOM   660 O O   . MET A 1 79 ? -2.030 13.961 -4.282 1.00  92.16 0 A 1
ATOM   661 C CB  . MET A 1 79 ?  0.939 12.644 -3.569 1.00  89.27 0 A 1
ATOM   662 C CG  . MET A 1 79 ?  2.173 12.157 -4.290 1.00  82.83 0 A 1
ATOM   663 S SD  . MET A 1 79 ?  2.580 10.488 -3.761 1.00  79.54 0 A 1
ATOM   664 C CE  . MET A 1 79 ?  4.353 10.479 -3.998 1.00  70.41 0 A 1
ATOM   665 N N   . MET A 1 80 ? -1.183 14.402 -2.247 1.00  91.95 0 A 1
ATOM   666 C CA  . MET A 1 80 ? -2.488 14.558 -1.626 1.00  92.72 0 A 1
ATOM   667 C C   . MET A 1 80 ? -3.289 15.686 -2.269 1.00  93.52 0 A 1
ATOM   668 O O   . MET A 1 80 ? -4.464 15.516 -2.587 1.00  93.18 0 A 1
ATOM   669 C CB  . MET A 1 80 ? -2.345 14.832 -0.130 1.00  91.58 0 A 1
ATOM   670 C CG  . MET A 1 80 ? -2.268 13.576  0.734 1.00  84.58 0 A 1
ATOM   671 S SD  . MET A 1 80 ? -3.724 12.519  0.546 1.00  83.87 0 A 1
ATOM   672 C CE  . MET A 1 80 ? -5.051 13.668  0.891 1.00  76.08 0 A 1
ATOM   673 N N   . ASN A 1 81 ? -2.653 16.827 -2.461 1.00  92.60 0 A 1
ATOM   674 C CA  . ASN A 1 81 ? -3.341 17.959 -3.065 1.00  92.67 0 A 1
ATOM   675 C C   . ASN A 1 81 ? -3.818 17.649 -4.475 1.00  93.15 0 A 1
ATOM   676 O O   . ASN A 1 81 ? -4.933 18.010 -4.853 1.00  92.70 0 A 1
ATOM   677 C CB  . ASN A 1 81 ? -2.429 19.188 -3.082 1.00  91.89 0 A 1
ATOM   678 C CG  . ASN A 1 81 ? -2.156 19.734 -1.693 1.00  87.06 0 A 1
ATOM   679 N ND2 . ASN A 1 81 ? -0.944 20.208 -1.473 1.00  78.01 0 A 1
ATOM   680 O OD1 . ASN A 1 81 ? -3.035 19.725 -0.833 1.00  80.59 0 A 1
ATOM   681 N N   . GLN A 1 82 ? -2.978 16.967 -5.244 1.00  92.15 0 A 1
ATOM   682 C CA  . GLN A 1 82 ? -3.344 16.614 -6.608 1.00  91.54 0 A 1
ATOM   683 C C   . GLN A 1 82 ? -4.528 15.659 -6.628 1.00  92.55 0 A 1
ATOM   684 O O   . GLN A 1 82 ? -5.463 15.830 -7.423 1.00  91.76 0 A 1
ATOM   685 C CB  . GLN A 1 82 ? -2.160 15.964 -7.329 1.00  89.54 0 A 1
ATOM   686 C CG  . GLN A 1 82 ? -1.118 16.948 -7.803 1.00  81.03 0 A 1
ATOM   687 C CD  . GLN A 1 82 ?  0.054 16.266 -8.490 1.00  78.38 0 A 1
ATOM   688 N NE2 . GLN A 1 82 ?  1.246 16.826 -8.330 1.00  70.03 0 A 1
ATOM   689 O OE1 . GLN A 1 82 ? -0.117 15.256 -9.174 1.00  73.40 0 A 1
ATOM   690 N N   . VAL A 1 83 ? -4.508 14.657 -5.776 1.00  93.26 0 A 1
ATOM   691 C CA  . VAL A 1 83 ? -5.593 13.682 -5.729 1.00  93.71 0 A 1
ATOM   692 C C   . VAL A 1 83 ? -6.889 14.299 -5.216 1.00  94.67 0 A 1
ATOM   693 O O   . VAL A 1 83 ? -7.972 13.971 -5.705 1.00  94.40 0 A 1
ATOM   694 C CB  . VAL A 1 83 ? -5.204 12.465 -4.869 1.00  92.86 0 A 1
ATOM   695 C CG1 . VAL A 1 83 ? -6.393 11.526 -4.718 1.00  89.79 0 A 1
ATOM   696 C CG2 . VAL A 1 83 ? -4.052 11.740 -5.529 1.00  90.96 0 A 1
ATOM   697 N N   . LEU A 1 84 ? -6.788 15.186 -4.239 1.00  94.61 0 A 1
ATOM   698 C CA  . LEU A 1 84 ? -7.976 15.831 -3.709 1.00  94.42 0 A 1
ATOM   699 C C   . LEU A 1 84 ? -8.687 16.580 -4.837 1.00  94.37 0 A 1
ATOM   700 O O   . LEU A 1 84 ? -9.906 16.529 -4.963 1.00  93.91 0 A 1
ATOM   701 C CB  . LEU A 1 84 ? -7.610 16.810 -2.585 1.00  94.55 0 A 1
ATOM   702 C CG  . LEU A 1 84 ? -7.337 16.150 -1.225 1.00  91.51 0 A 1
ATOM   703 C CD1 . LEU A 1 84 ? -6.675 17.156 -0.288 1.00  88.74 0 A 1
ATOM   704 C CD2 . LEU A 1 84 ? -8.636 15.648 -0.626 1.00  89.65 0 A 1
ATOM   705 N N   . GLN A 1 85 ? -7.912 17.268 -5.656 1.00  93.91 0 A 1
ATOM   706 C CA  . GLN A 1 85 ? -8.471 18.019 -6.765 1.00  93.33 0 A 1
ATOM   707 C C   . GLN A 1 85 ? -9.040 17.100 -7.840 1.00  92.89 0 A 1
ATOM   708 O O   . GLN A 1 85 ? -10.141 17.328 -8.345 1.00  91.40 0 A 1
ATOM   709 C CB  . GLN A 1 85 ? -7.406 18.940 -7.372 1.00  92.30 0 A 1
ATOM   710 C CG  . GLN A 1 85 ? -6.927 20.018 -6.420 1.00  82.78 0 A 1
ATOM   711 C CD  . GLN A 1 85 ? -5.871 20.920 -7.035 1.00  77.05 0 A 1
ATOM   712 N NE2 . GLN A 1 85 ? -5.488 21.955 -6.303 1.00  66.90 0 A 1
ATOM   713 O OE1 . GLN A 1 85 ? -5.407 20.693 -8.151 1.00  70.34 0 A 1
ATOM   714 N N   . ARG A 1 86 ? -8.303 16.045 -8.180 1.00  92.76 0 A 1
ATOM   715 C CA  . ARG A 1 86 ? -8.770 15.108 -9.194 1.00  91.62 0 A 1
ATOM   716 C C   . ARG A 1 86 ? -10.030 14.363 -8.769 1.00  92.37 0 A 1
ATOM   717 O O   . ARG A 1 86 ? -10.886 14.064 -9.593 1.00  90.40 0 A 1
ATOM   718 C CB  . ARG A 1 86 ? -7.672 14.093 -9.539 1.00  89.29 0 A 1
ATOM   719 C CG  . ARG A 1 86 ? -6.571 14.681 -10.392 1.00  80.46 0 A 1
ATOM   720 C CD  . ARG A 1 86 ? -5.583 13.666 -10.916 1.00  78.47 0 A 1
ATOM   721 N NE  . ARG A 1 86 ? -5.687 12.326 -10.389 1.00  71.35 0 A 1
ATOM   722 C CZ  . ARG A 1 86 ? -4.664 11.491 -10.234 1.00  67.45 0 A 1
ATOM   723 N NH1 . ARG A 1 86 ? -3.426 11.881 -10.505 1.00  62.61 1 A 1
ATOM   724 N NH2 . ARG A 1 86 ? -4.877 10.263 -9.793 1.00  58.98 0 A 1
ATOM   725 N N   . SER A 1 87 ? -10.152 14.082 -7.485 1.00  94.27 0 A 1
ATOM   726 C CA  . SER A 1 87 ? -11.314 13.355 -6.988 1.00  93.74 0 A 1
ATOM   727 C C   . SER A 1 87 ? -12.603 14.145 -7.188 1.00  93.04 0 A 1
ATOM   728 O O   . SER A 1 87 ? -13.688 13.571 -7.283 1.00  90.87 0 A 1
ATOM   729 C CB  . SER A 1 87 ? -11.149 13.016 -5.504 1.00  93.39 0 A 1
ATOM   730 O OG  . SER A 1 87 ? -11.246 14.178 -4.698 1.00  91.98 0 A 1
ATOM   731 N N   . ILE A 1 88 ? -12.485 15.447 -7.244 1.00  94.12 0 A 1
ATOM   732 C CA  . ILE A 1 88 ? -13.649 16.296 -7.447 1.00  92.67 0 A 1
ATOM   733 C C   . ILE A 1 88 ? -14.074 16.231 -8.911 1.00  90.99 0 A 1
ATOM   734 O O   . ILE A 1 88 ? -15.267 16.185 -9.223 1.00  86.36 0 A 1
ATOM   735 C CB  . ILE A 1 88 ? -13.336 17.759 -7.072 1.00  91.46 0 A 1
ATOM   736 C CG1 . ILE A 1 88 ? -13.036 17.850 -5.575 1.00  88.34 0 A 1
ATOM   737 C CG2 . ILE A 1 88 ? -14.505 18.664 -7.449 1.00  87.57 0 A 1
ATOM   738 C CD1 . ILE A 1 88 ? -12.598 19.223 -5.124 1.00  81.42 0 A 1
ATOM   739 N N   . ILE A 1 89 ? -13.099 16.210 -9.798 1.00  89.68 0 A 1
ATOM   740 C CA  . ILE A 1 89 ? -13.363 16.136 -11.233 1.00  86.70 0 A 1
ATOM   741 C C   . ILE A 1 89 ? -13.853 14.755 -11.662 1.00  83.62 0 A 1
ATOM   742 O O   . ILE A 1 89 ? -14.653 14.638 -12.586 1.00  77.21 0 A 1
ATOM   743 C CB  . ILE A 1 89 ? -12.090 16.496 -12.034 1.00  83.98 0 A 1
ATOM   744 C CG1 . ILE A 1 89 ? -11.656 17.918 -11.694 1.00  77.32 0 A 1
ATOM   745 C CG2 . ILE A 1 89 ? -12.338 16.348 -13.525 1.00  75.04 0 A 1
ATOM   746 C CD1 . ILE A 1 89 ? -10.334 18.323 -12.319 1.00  70.33 0 A 1
ATOM   747 N N   . ASP A 1 90 ? -13.372 13.717 -10.971 1.00  85.14 0 A 1
ATOM   748 C CA  . ASP A 1 90 ? -13.748 12.344 -11.303 1.00  79.99 0 A 1
ATOM   749 C C   . ASP A 1 90 ? -15.135 11.911 -10.844 1.00  76.18 0 A 1
ATOM   750 O O   . ASP A 1 90 ? -15.535 10.773 -11.076 1.00  68.75 0 A 1
ATOM   751 C CB  . ASP A 1 90 ? -12.720 11.369 -10.726 1.00  74.60 0 A 1
ATOM   752 C CG  . ASP A 1 90 ? -11.455 11.315 -11.553 1.00  71.05 0 A 1
ATOM   753 O OD1 . ASP A 1 90 ? -10.569 10.499 -11.227 1.00  67.13 0 A 1
ATOM   754 O OD2 . ASP A 1 90 ? -11.350 12.074 -12.531 1.00  65.26 -1 A 1
ATOM   755 N N   . GLN A 1 91 ? -15.869 12.794 -10.213 1.00  73.57 0 A 1
ATOM   756 C CA  . GLN A 1 91 ? -17.206 12.454 -9.730 1.00  69.17 0 A 1
ATOM   757 C C   . GLN A 1 91 ? -18.155 12.153 -10.883 1.00  63.79 0 A 1
ATOM   758 O O   . GLN A 1 91 ? -19.096 11.374 -10.693 1.00  57.74 0 A 1
ATOM   759 C CB  . GLN A 1 91 ? -17.787 13.596 -8.899 1.00  63.19 0 A 1
ATOM   760 C CG  . GLN A 1 91 ? -17.002 13.903 -7.639 1.00  60.82 0 A 1
ATOM   761 C CD  . GLN A 1 91 ? -17.692 14.930 -6.757 1.00  56.23 0 A 1
ATOM   762 N NE2 . GLN A 1 91 ? -17.087 16.094 -6.635 1.00  53.35 0 A 1
ATOM   763 O OE1 . GLN A 1 91 ? -18.768 14.681 -6.225 1.00  54.37 0 A 1
ATOM   764 O OXT . GLN A 1 91 ? -17.974 12.703 -11.989 1.00  59.13 -1 A 1
ATOM   765 N N   . MET B 2 1 ? -22.067 -4.485 -4.315 1.00  96.25 0 B 1
ATOM   766 C CA  . MET B 2 1 ? -21.840 -3.575 -5.451 1.00  97.43 0 B 1
ATOM   767 C C   . MET B 2 1 ? -20.356 -3.388 -5.669 1.00  97.99 0 B 1
ATOM   768 O O   . MET B 2 1 ? -19.552 -3.625 -4.762 1.00  97.20 0 B 1
ATOM   769 C CB  . MET B 2 1 ? -22.487 -2.207 -5.190 1.00  94.85 0 B 1
ATOM   770 C CG  . MET B 2 1 ? -21.863 -1.432 -4.032 1.00  93.21 0 B 1
ATOM   771 S SD  . MET B 2 1 ? -22.652  0.174 -3.773 1.00  94.11 0 B 1
ATOM   772 C CE  . MET B 2 1 ? -21.479  0.960 -2.678 1.00  89.60 0 B 1
ATOM   773 N N   . GLN B 2 2 ? -19.979 -2.986 -6.863 1.00  97.76 0 B 1
ATOM   774 C CA  . GLN B 2 2 ? -18.577 -2.748 -7.176 1.00  97.58 0 B 1
ATOM   775 C C   . GLN B 2 2 ? -18.246 -1.270 -7.095 1.00  97.69 0 B 1
ATOM   776 O O   . GLN B 2 2 ? -19.063 -0.413 -7.435 1.00  96.61 0 B 1
ATOM   777 C CB  . GLN B 2 2 ? -18.232 -3.210 -8.590 1.00  96.24 0 B 1
ATOM   778 C CG  . GLN B 2 2 ? -18.224 -4.700 -8.823 1.00  87.13 0 B 1
ATOM   779 C CD  . GLN B 2 2 ? -17.543 -5.054 -10.136 1.00  87.66 0 B 1
ATOM   780 N NE2 . GLN B 2 2 ? -16.927 -6.211 -10.187 1.00  74.79 0 B 1
ATOM   781 O OE1 . GLN B 2 2 ? -17.574 -4.273 -11.087 1.00  78.57 0 B 1
ATOM   782 N N   . ILE B 2 3 ? -17.042 -0.979 -6.633 1.00  97.86 0 B 1
ATOM   783 C CA  . ILE B 2 3 ? -16.533  0.385 -6.612 1.00  97.88 0 B 1
ATOM   784 C C   . ILE B 2 3 ? -15.096  0.270 -7.102 1.00  97.97 0 B 1
ATOM   785 O O   . ILE B 2 3 ? -14.514 -0.818 -7.102 1.00  97.75 0 B 1
ATOM   786 C CB  . ILE B 2 3 ? -16.540  1.045 -5.211 1.00  97.62 0 B 1
ATOM   787 C CG1 . ILE B 2 3 ? -15.681  0.238 -4.230 1.00  95.84 0 B 1
ATOM   788 C CG2 . ILE B 2 3 ? -17.972  1.195 -4.718 1.00  93.40 0 B 1
ATOM   789 C CD1 . ILE B 2 3 ? -15.449  0.939 -2.913 1.00  94.87 0 B 1
ATOM   790 N N   . PHE B 2 4 ? -14.528  1.385 -7.526 1.00  97.42 0 B 1
ATOM   791 C CA  . PHE B 2 4 ? -13.163  1.377 -8.021 1.00  97.39 0 B 1
ATOM   792 C C   . PHE B 2 4 ? -12.276  2.253 -7.153 1.00  97.30 0 B 1
ATOM   793 O O   . PHE B 2 4 ? -12.716  3.268 -6.615 1.00  96.93 0 B 1
ATOM   794 C CB  . PHE B 2 4 ? -13.122  1.880 -9.462 1.00  97.02 0 B 1
ATOM   795 C CG  . PHE B 2 4 ? -14.052  1.135 -10.374 1.00  96.85 0 B 1
ATOM   796 C CD1 . PHE B 2 4 ? -15.252  1.719 -10.800 1.00  95.06 0 B 1
ATOM   797 C CD2 . PHE B 2 4 ? -13.762 -0.158 -10.789 1.00  95.08 0 B 1
ATOM   798 C CE1 . PHE B 2 4 ? -16.127  1.029 -11.621 1.00  93.99 0 B 1
ATOM   799 C CE2 . PHE B 2 4 ? -14.633 -0.858 -11.607 1.00  93.88 0 B 1
ATOM   800 C CZ  . PHE B 2 4 ? -15.820 -0.264 -12.029 1.00  94.63 0 B 1
ATOM   801 N N   . VAL B 2 5 ? -11.035  1.841 -7.020 1.00  97.28 0 B 1
ATOM   802 C CA  . VAL B 2 5 ? -10.065  2.594 -6.251 1.00  97.26 0 B 1
ATOM   803 C C   . VAL B 2 5 ? -8.870  2.821 -7.164 1.00  96.81 0 B 1
ATOM   804 O O   . VAL B 2 5 ? -8.189  1.879 -7.551 1.00  96.22 0 B 1
ATOM   805 C CB  . VAL B 2 5 ? -9.611  1.819 -4.993 1.00  97.08 0 B 1
ATOM   806 C CG1 . VAL B 2 5 ? -8.589  2.638 -4.213 1.00  96.05 0 B 1
ATOM   807 C CG2 . VAL B 2 5 ? -10.816  1.510 -4.110 1.00  96.43 0 B 1
ATOM   808 N N   . LYS B 2 6 ? -8.620  4.073 -7.513 1.00  95.66 0 B 1
ATOM   809 C CA  . LYS B 2 6 ? -7.514  4.411 -8.402 1.00  95.14 0 B 1
ATOM   810 C C   . LYS B 2 6 ? -6.316  4.966 -7.652 1.00  95.13 0 B 1
ATOM   811 O O   . LYS B 2 6 ? -6.461  5.668 -6.644 1.00  94.50 0 B 1
ATOM   812 C CB  . LYS B 2 6 ? -7.970  5.417 -9.455 1.00  93.71 0 B 1
ATOM   813 C CG  . LYS B 2 6 ? -8.987  4.865 -10.434 1.00  82.42 0 B 1
ATOM   814 C CD  . LYS B 2 6 ? -9.299  5.859 -11.540 1.00  80.61 0 B 1
ATOM   815 C CE  . LYS B 2 6 ? -10.250  5.268 -12.569 1.00  71.72 0 B 1
ATOM   816 N NZ  . LYS B 2 6 ? -10.535  6.221 -13.683 1.00  64.55 1 B 1
ATOM   817 N N   . THR B 2 7 ? -5.130  4.641 -8.163 1.00  93.28 0 B 1
ATOM   818 C CA  . THR B 2 7 ? -3.902  5.132 -7.565 1.00  91.85 0 B 1
ATOM   819 C C   . THR B 2 7 ? -3.309  6.225 -8.454 1.00  90.96 0 B 1
ATOM   820 O O   . THR B 2 7 ? -3.750  6.414 -9.589 1.00  89.09 0 B 1
ATOM   821 C CB  . THR B 2 7 ? -2.851  4.011 -7.439 1.00  90.44 0 B 1
ATOM   822 C CG2 . THR B 2 7 ? -3.464  2.784 -6.789 1.00  84.04 0 B 1
ATOM   823 O OG1 . THR B 2 7 ? -2.370  3.663 -8.742 1.00  84.71 0 B 1
ATOM   824 N N   . LEU B 2 8 ? -2.305  6.922 -7.942 1.00  89.04 0 B 1
ATOM   825 C CA  . LEU B 2 8 ? -1.661  7.986 -8.707 1.00  86.50 0 B 1
ATOM   826 C C   . LEU B 2 8 ? -0.989  7.453 -9.968 1.00  86.89 0 B 1
ATOM   827 O O   . LEU B 2 8 ? -0.871  8.170 -10.958 1.00  82.43 0 B 1
ATOM   828 C CB  . LEU B 2 8 ? -0.602  8.689 -7.859 1.00  82.59 0 B 1
ATOM   829 C CG  . LEU B 2 8 ? -1.058  9.800 -6.920 1.00  76.54 0 B 1
ATOM   830 C CD1 . LEU B 2 8 ?  0.125 10.301 -6.117 1.00  71.87 0 B 1
ATOM   831 C CD2 . LEU B 2 8 ? -1.663 10.935 -7.733 1.00  71.56 0 B 1
ATOM   832 N N   . THR B 2 9 ? -0.545  6.205 -9.931 1.00  88.22 0 B 1
ATOM   833 C CA  . THR B 2 9 ?  0.132  5.611 -11.069 1.00  87.56 0 B 1
ATOM   834 C C   . THR B 2 9 ? -0.823  5.061 -12.127 1.00  87.61 0 B 1
ATOM   835 O O   . THR B 2 9 ? -0.386  4.518 -13.138 1.00  84.38 0 B 1
ATOM   836 C CB  . THR B 2 9 ?  1.067  4.481 -10.613 1.00  85.82 0 B 1
ATOM   837 C CG2 . THR B 2 9 ?  2.155  5.027 -9.706 1.00  81.51 0 B 1
ATOM   838 O OG1 . THR B 2 9 ?  0.313  3.499 -9.902 1.00  83.05 0 B 1
ATOM   839 N N   . GLY B 2 10 ? -2.110  5.205 -11.888 1.00  87.11 0 B 1
ATOM   840 C CA  . GLY B 2 10 ? -3.085  4.752 -12.862 1.00  87.57 0 B 1
ATOM   841 C C   . GLY B 2 10 ? -3.673  3.374 -12.655 1.00  90.04 0 B 1
ATOM   842 O O   . GLY B 2 10 ? -4.561  2.954 -13.391 1.00  87.63 0 B 1
ATOM   843 N N   . LYS B 2 11 ? -3.196  2.660 -11.648 1.00  90.72 0 B 1
ATOM   844 C CA  . LYS B 2 11 ? -3.724  1.329 -11.382 1.00  92.21 0 B 1
ATOM   845 C C   . LYS B 2 11 ? -5.127  1.435 -10.807 1.00  93.30 0 B 1
ATOM   846 O O   . LYS B 2 11 ? -5.420  2.332 -10.015 1.00  92.71 0 B 1
ATOM   847 C CB  . LYS B 2 11 ? -2.835  0.569 -10.398 1.00  90.81 0 B 1
ATOM   848 C CG  . LYS B 2 11 ? -3.343 -0.833 -10.093 1.00  87.99 0 B 1
ATOM   849 C CD  . LYS B 2 11 ? -2.410 -1.622 -9.186 1.00  85.81 0 B 1
ATOM   850 C CE  . LYS B 2 11 ? -2.936 -3.027 -8.973 1.00  80.03 0 B 1
ATOM   851 N NZ  . LYS B 2 11 ? -2.023 -3.855 -8.138 1.00  73.50 1 B 1
ATOM   852 N N   . THR B 2 12 ? -5.999  0.518 -11.214 1.00  94.56 0 B 1
ATOM   853 C CA  . THR B 2 12 ? -7.370  0.513 -10.719 1.00  94.90 0 B 1
ATOM   854 C C   . THR B 2 12 ? -7.644 -0.786 -9.971 1.00  95.71 0 B 1
ATOM   855 O O   . THR B 2 12 ? -7.419 -1.875 -10.493 1.00  94.82 0 B 1
ATOM   856 C CB  . THR B 2 12 ? -8.381  0.650 -11.868 1.00  93.38 0 B 1
ATOM   857 C CG2 . THR B 2 12 ? -9.805  0.577 -11.329 1.00  84.28 0 B 1
ATOM   858 O OG1 . THR B 2 12 ? -8.195  1.903 -12.522 1.00  84.59 0 B 1
ATOM   859 N N   . ILE B 2 13 ? -8.135 -0.650 -8.739 1.00  95.88 0 B 1
ATOM   860 C CA  . ILE B 2 13 ? -8.466 -1.788 -7.906 1.00  95.40 0 B 1
ATOM   861 C C   . ILE B 2 13 ? -9.988 -1.876 -7.854 1.00  96.32 0 B 1
ATOM   862 O O   . ILE B 2 13 ? -10.658 -0.895 -7.542 1.00  96.06 0 B 1
ATOM   863 C CB  . ILE B 2 13 ? -7.940 -1.591 -6.472 1.00  93.79 0 B 1
ATOM   864 C CG1 . ILE B 2 13 ? -6.424 -1.377 -6.492 1.00  88.60 0 B 1
ATOM   865 C CG2 . ILE B 2 13 ? -8.305 -2.792 -5.608 1.00  88.18 0 B 1
ATOM   866 C CD1 . ILE B 2 13 ? -5.861 -0.880 -5.173 1.00  85.52 0 B 1
ATOM   867 N N   . THR B 2 14 ? -10.534 -3.052 -8.169 1.00  97.34 0 B 1
ATOM   868 C CA  . THR B 2 14 ? -11.974 -3.243 -8.137 1.00  97.37 0 B 1
ATOM   869 C C   . THR B 2 14 ? -12.343 -3.965 -6.844 1.00  97.56 0 B 1
ATOM   870 O O   . THR B 2 14 ? -11.768 -4.996 -6.520 1.00  96.87 0 B 1
ATOM   871 C CB  . THR B 2 14 ? -12.451 -4.071 -9.343 1.00  96.47 0 B 1
ATOM   872 C CG2 . THR B 2 14 ? -13.967 -4.219 -9.321 1.00  86.88 0 B 1
ATOM   873 O OG1 . THR B 2 14 ? -12.060 -3.417 -10.554 1.00  88.96 0 B 1
ATOM   874 N N   . LEU B 2 15 ? -13.313 -3.412 -6.119 1.00  97.96 0 B 1
ATOM   875 C CA  . LEU B 2 15 ? -13.735 -3.998 -4.857 1.00  97.99 0 B 1
ATOM   876 C C   . LEU B 2 15 ? -15.221 -4.319 -4.805 1.00  98.15 0 B 1
ATOM   877 O O   . LEU B 2 15 ? -16.034 -3.621 -5.410 1.00  97.50 0 B 1
ATOM   878 C CB  . LEU B 2 15 ? -13.420 -3.045 -3.698 1.00  97.13 0 B 1
ATOM   879 C CG  . LEU B 2 15 ? -11.972 -2.637 -3.444 1.00  95.08 0 B 1
ATOM   880 C CD1 . LEU B 2 15 ? -11.950 -1.605 -2.322 1.00  93.24 0 B 1
ATOM   881 C CD2 . LEU B 2 15 ? -11.143 -3.849 -3.069 1.00  93.10 0 B 1
ATOM   882 N N   . GLU B 2 16 ? -15.560 -5.373 -4.075 1.00  98.12 0 B 1
ATOM   883 C CA  . GLU B 2 16 ? -16.945 -5.769 -3.881 1.00  98.19 0 B 1
ATOM   884 C C   . GLU B 2 16 ? -17.291 -5.279 -2.477 1.00  98.36 0 B 1
ATOM   885 O O   . GLU B 2 16 ? -16.716 -5.741 -1.499 1.00  97.73 0 B 1
ATOM   886 C CB  . GLU B 2 16 ? -17.101 -7.286 -3.967 1.00  97.30 0 B 1
ATOM   887 C CG  . GLU B 2 16 ? -16.976 -7.825 -5.386 1.00  84.04 0 B 1
ATOM   888 C CD  . GLU B 2 16 ? -18.148 -7.414 -6.265 1.00  82.47 0 B 1
ATOM   889 O OE1 . GLU B 2 16 ? -18.037 -7.565 -7.501 1.00  77.37 0 B 1
ATOM   890 O OE2 . GLU B 2 16 ? -19.169 -6.943 -5.719 1.00  76.79 -1 B 1
ATOM   891 N N   . VAL B 2 17 ? -18.212 -4.342 -2.398 1.00  98.46 0 B 1
ATOM   892 C CA  . VAL B 2 17 ? -18.591 -3.763 -1.113 1.00  98.33 0 B 1
ATOM   893 C C   . VAL B 2 17 ? -20.089 -3.565 -0.982 1.00  98.35 0 B 1
ATOM   894 O O   . VAL B 2 17 ? -20.846 -3.793 -1.926 1.00  97.87 0 B 1
ATOM   895 C CB  . VAL B 2 17 ? -17.924 -2.381 -0.919 1.00  97.90 0 B 1
ATOM   896 C CG1 . VAL B 2 17 ? -16.409 -2.508 -0.991 1.00  96.75 0 B 1
ATOM   897 C CG2 . VAL B 2 17 ? -18.427 -1.414 -1.998 1.00  96.68 0 B 1
ATOM   898 N N   . GLU B 2 18 ? -20.513 -3.141  0.211 1.00  98.14 0 B 1
ATOM   899 C CA  . GLU B 2 18 ? -21.910 -2.864  0.493 1.00  98.04 0 B 1
ATOM   900 C C   . GLU B 2 18 ? -21.961 -1.436  1.030 1.00  98.27 0 B 1
ATOM   901 O O   . GLU B 2 18 ? -21.018 -0.976  1.657 1.00  97.65 0 B 1
ATOM   902 C CB  . GLU B 2 18 ? -22.448 -3.832  1.547 1.00  96.98 0 B 1
ATOM   903 C CG  . GLU B 2 18 ? -22.482 -5.286  1.086 1.00  89.90 0 B 1
ATOM   904 C CD  . GLU B 2 18 ? -23.449 -5.499 -0.070 1.00  83.96 0 B 1
ATOM   905 O OE1 . GLU B 2 18 ? -23.344 -6.547 -0.738 1.00  77.42 0 B 1
ATOM   906 O OE2 . GLU B 2 18 ? -24.304 -4.616 -0.318 1.00  75.14 -1 B 1
ATOM   907 N N   . PRO B 2 19 ? -23.072 -0.729  0.799 1.00  98.25 0 B 1
ATOM   908 C CA  . PRO B 2 19 ? -23.190  0.650  1.276 1.00  98.05 0 B 1
ATOM   909 C C   . PRO B 2 19 ? -22.953  0.782  2.778 1.00  98.19 0 B 1
ATOM   910 O O   . PRO B 2 19 ? -22.499  1.825  3.249 1.00  97.55 0 B 1
ATOM   911 C CB  . PRO B 2 19 ? -24.625  1.023  0.896 1.00  97.46 0 B 1
ATOM   912 C CG  . PRO B 2 19 ? -24.851  0.229 -0.354 1.00  95.51 0 B 1
ATOM   913 C CD  . PRO B 2 19 ? -24.243 -1.119 -0.005 1.00  97.72 0 B 1
ATOM   914 N N   . SER B 2 20 ? -23.259 -0.274  3.521 1.00  98.40 0 B 1
ATOM   915 C CA  . SER B 2 20 ? -23.095 -0.271  4.966 1.00  98.38 0 B 1
ATOM   916 C C   . SER B 2 20 ? -21.664 -0.525  5.439 1.00  98.44 0 B 1
ATOM   917 O O   . SER B 2 20 ? -21.385 -0.437  6.636 1.00  97.65 0 B 1
ATOM   918 C CB  . SER B 2 20 ? -24.027 -1.304  5.596 1.00  97.73 0 B 1
ATOM   919 O OG  . SER B 2 20 ? -23.732 -2.595  5.111 1.00  92.16 0 B 1
ATOM   920 N N   . ASP B 2 21 ? -20.759 -0.836  4.524 1.00  98.47 0 B 1
ATOM   921 C CA  . ASP B 2 21 ? -19.370 -1.074  4.895 1.00  98.41 0 B 1
ATOM   922 C C   . ASP B 2 21 ? -18.740  0.226  5.384 1.00  98.55 0 B 1
ATOM   923 O O   . ASP B 2 21 ? -18.985  1.290  4.825 1.00  98.27 0 B 1
ATOM   924 C CB  . ASP B 2 21 ? -18.548 -1.589  3.711 1.00  98.19 0 B 1
ATOM   925 C CG  . ASP B 2 21 ? -18.766 -3.061  3.435 1.00  97.75 0 B 1
ATOM   926 O OD1 . ASP B 2 21 ? -18.978 -3.828  4.398 1.00  95.34 0 B 1
ATOM   927 O OD2 . ASP B 2 21 ? -18.699 -3.459  2.261 1.00  95.33 -1 B 1
ATOM   928 N N   . THR B 2 22 ? -17.929  0.132  6.429 1.00  98.54 0 B 1
ATOM   929 C CA  . THR B 2 22 ? -17.245  1.308  6.946 1.00  98.60 0 B 1
ATOM   930 C C   . THR B 2 22 ? -15.985  1.521  6.116 1.00  98.67 0 B 1
ATOM   931 O O   . THR B 2 22 ? -15.535  0.622  5.409 1.00  98.46 0 B 1
ATOM   932 C CB  . THR B 2 22 ? -16.822  1.132  8.416 1.00  98.24 0 B 1
ATOM   933 C CG2 . THR B 2 22 ? -18.039  0.859  9.291 1.00  94.46 0 B 1
ATOM   934 O OG1 . THR B 2 22 ? -15.909  0.034  8.513 1.00  94.57 0 B 1
ATOM   935 N N   . ILE B 2 23 ? -15.422  2.706  6.213 1.00  98.52 0 B 1
ATOM   936 C CA  . ILE B 2 23 ? -14.205  3.006  5.484 1.00  98.59 0 B 1
ATOM   937 C C   . ILE B 2 23 ? -13.102  2.069  5.981 1.00  98.54 0 B 1
ATOM   938 O O   . ILE B 2 23 ? -12.258  1.614  5.210 1.00  98.44 0 B 1
ATOM   939 C CB  . ILE B 2 23 ? -13.781  4.472  5.700 1.00  98.40 0 B 1
ATOM   940 C CG1 . ILE B 2 23 ? -14.868  5.398  5.148 1.00  97.42 0 B 1
ATOM   941 C CG2 . ILE B 2 23 ? -12.442  4.757  5.032 1.00  97.89 0 B 1
ATOM   942 C CD1 . ILE B 2 23 ? -15.232  5.146  3.689 1.00  95.11 0 B 1
ATOM   943 N N   . GLU B 2 24 ? -13.137  1.768  7.267 1.00  98.40 0 B 1
ATOM   944 C CA  . GLU B 2 24 ? -12.158  0.853  7.849 1.00  98.18 0 B 1
ATOM   945 C C   . GLU B 2 24 ? -12.276 -0.518  7.183 1.00  98.26 0 B 1
ATOM   946 O O   . GLU B 2 24 ? -11.271 -1.172  6.888 1.00  97.75 0 B 1
ATOM   947 C CB  . GLU B 2 24 ? -12.371  0.737  9.354 1.00  97.15 0 B 1
ATOM   948 C CG  . GLU B 2 24 ? -11.396 -0.195 10.050 1.00  87.60 0 B 1
ATOM   949 C CD  . GLU B 2 24 ? -11.539 -0.156 11.572 1.00  82.89 0 B 1
ATOM   950 O OE1 . GLU B 2 24 ? -12.551  0.373 12.064 1.00  77.75 0 B 1
ATOM   951 O OE2 . GLU B 2 24 ? -10.639 -0.668 12.266 1.00  76.15 -1 B 1
ATOM   952 N N   . ASN B 2 25 ? -13.515 -0.957  6.934 1.00  98.32 0 B 1
ATOM   953 C CA  . ASN B 2 25 ? -13.746 -2.244  6.285 1.00  98.09 0 B 1
ATOM   954 C C   . ASN B 2 25 ? -13.215 -2.216  4.858 1.00  98.26 0 B 1
ATOM   955 O O   . ASN B 2 25 ? -12.650 -3.198  4.376 1.00  97.88 0 B 1
ATOM   956 C CB  . ASN B 2 25 ? -15.248 -2.564  6.245 1.00  97.19 0 B 1
ATOM   957 C CG  . ASN B 2 25 ? -15.799 -2.969  7.599 1.00  88.84 0 B 1
ATOM   958 N ND2 . ASN B 2 25 ? -14.926 -3.286  8.536 1.00  78.11 0 B 1
ATOM   959 O OD1 . ASN B 2 25 ? -17.014 -3.017  7.793 1.00  79.44 0 B 1
ATOM   960 N N   . VAL B 2 26 ? -13.407 -1.094  4.178 1.00  98.45 0 B 1
ATOM   961 C CA  . VAL B 2 26 ? -12.925 -0.952  2.810 1.00  98.53 0 B 1
ATOM   962 C C   . VAL B 2 26 ? -11.402 -1.059  2.781 1.00  98.54 0 B 1
ATOM   963 O O   . VAL B 2 26 ? -10.832 -1.718  1.910 1.00  98.28 0 B 1
ATOM   964 C CB  . VAL B 2 26 ? -13.367  0.391  2.198 1.00  98.28 0 B 1
ATOM   965 C CG1 . VAL B 2 26 ? -12.750  0.576  0.821 1.00  97.30 0 B 1
ATOM   966 C CG2 . VAL B 2 26 ? -14.885  0.431  2.099 1.00  97.61 0 B 1
ATOM   967 N N   . LYS B 2 27 ? -10.749 -0.409  3.723 1.00  98.36 0 B 1
ATOM   968 C CA  . LYS B 2 27 ? -9.295 -0.467  3.781 1.00  98.29 0 B 1
ATOM   969 C C   . LYS B 2 27 ? -8.823 -1.892  4.043 1.00  98.05 0 B 1
ATOM   970 O O   . LYS B 2 27 ? -7.783 -2.313  3.543 1.00  97.76 0 B 1
ATOM   971 C CB  . LYS B 2 27 ? -8.765  0.472  4.865 1.00  97.98 0 B 1
ATOM   972 C CG  . LYS B 2 27 ? -8.932  1.943  4.514 1.00  97.44 0 B 1
ATOM   973 C CD  . LYS B 2 27 ? -8.358  2.861  5.585 1.00  96.79 0 B 1
ATOM   974 C CE  . LYS B 2 27 ? -8.500  4.318  5.182 1.00  95.36 0 B 1
ATOM   975 N NZ  . LYS B 2 27 ? -7.974  5.235  6.224 1.00  93.75 1 B 1
ATOM   976 N N   . ALA B 2 28 ? -9.592 -2.635  4.815 1.00  98.31 0 B 1
ATOM   977 C CA  . ALA B 2 28 ? -9.245 -4.023  5.102 1.00  98.20 0 B 1
ATOM   978 C C   . ALA B 2 28 ? -9.349 -4.846  3.817 1.00  98.12 0 B 1
ATOM   979 O O   . ALA B 2 28 ? -8.526 -5.739  3.574 1.00  97.52 0 B 1
ATOM   980 C CB  . ALA B 2 28 ? -10.182 -4.594  6.162 1.00  98.02 0 B 1
ATOM   981 N N   . LYS B 2 29 ? -10.331 -4.542  2.992 1.00  98.25 0 B 1
ATOM   982 C CA  . LYS B 2 29 ? -10.500 -5.250  1.725 1.00  98.00 0 B 1
ATOM   983 C C   . LYS B 2 29 ? -9.336 -4.929  0.792 1.00  97.70 0 B 1
ATOM   984 O O   . LYS B 2 29 ? -8.852 -5.797  0.061 1.00  97.15 0 B 1
ATOM   985 C CB  . LYS B 2 29 ? -11.826 -4.853  1.059 1.00  98.03 0 B 1
ATOM   986 C CG  . LYS B 2 29 ? -13.061 -5.359  1.787 1.00  97.07 0 B 1
ATOM   987 C CD  . LYS B 2 29 ? -14.338 -4.860  1.105 1.00  95.74 0 B 1
ATOM   988 C CE  . LYS B 2 29 ? -15.592 -5.307  1.844 1.00  93.39 0 B 1
ATOM   989 N NZ  . LYS B 2 29 ? -15.799 -6.776  1.794 1.00  87.93 1 B 1
ATOM   990 N N   . ILE B 2 30 ? -8.891 -3.683  0.817 1.00  97.90 0 B 1
ATOM   991 C CA  . ILE B 2 30 ? -7.767 -3.281 -0.014 1.00  97.70 0 B 1
ATOM   992 C C   . ILE B 2 30 ? -6.513 -4.003  0.456 1.00  97.31 0 B 1
ATOM   993 O O   . ILE B 2 30 ? -5.697 -4.438 -0.356 1.00  96.58 0 B 1
ATOM   994 C CB  . ILE B 2 30 ? -7.556 -1.750  0.039 1.00  97.66 0 B 1
ATOM   995 C CG1 . ILE B 2 30 ? -8.735 -1.051 -0.650 1.00  97.08 0 B 1
ATOM   996 C CG2 . ILE B 2 30 ? -6.240 -1.368 -0.637 1.00  97.16 0 B 1
ATOM   997 C CD1 . ILE B 2 30 ? -8.720  0.459 -0.529 1.00  96.34 0 B 1
ATOM   998 N N   . GLN B 2 31 ? -6.369 -4.140  1.765 1.00  97.50 0 B 1
ATOM   999 C CA  . GLN B 2 31 ? -5.220 -4.855  2.306 1.00  97.10 0 B 1
ATOM   1000 C C   . GLN B 2 31 ? -5.243 -6.316  1.863 1.00  96.67 0 B 1
ATOM   1001 O O   . GLN B 2 31 ? -4.210 -6.867  1.475 1.00  95.71 0 B 1
ATOM   1002 C CB  . GLN B 2 31 ? -5.211 -4.799  3.839 1.00  96.37 0 B 1
ATOM   1003 C CG  . GLN B 2 31 ? -4.119 -5.654  4.464 1.00  94.37 0 B 1
ATOM   1004 C CD  . GLN B 2 31 ? -4.097 -5.568  5.978 1.00  92.40 0 B 1
ATOM   1005 N NE2 . GLN B 2 31 ? -2.910 -5.454  6.552 1.00  83.67 0 B 1
ATOM   1006 O OE1 . GLN B 2 31 ? -5.147 -5.608  6.628 1.00  87.55 0 B 1
ATOM   1007 N N   . ASP B 2 32 ? -6.408 -6.943  1.918 1.00  96.92 0 B 1
ATOM   1008 C CA  . ASP B 2 32 ? -6.530 -8.338  1.511 1.00  96.59 0 B 1
ATOM   1009 C C   . ASP B 2 32 ? -6.147 -8.534  0.055 1.00  96.16 0 B 1
ATOM   1010 O O   . ASP B 2 32 ? -5.568 -9.558 -0.314 1.00  94.92 0 B 1
ATOM   1011 C CB  . ASP B 2 32 ? -7.963 -8.839  1.708 1.00  96.19 0 B 1
ATOM   1012 C CG  . ASP B 2 32 ? -8.343 -8.983  3.175 1.00  90.61 0 B 1
ATOM   1013 O OD1 . ASP B 2 32 ? -7.445 -9.192  4.012 1.00  86.78 0 B 1
ATOM   1014 O OD2 . ASP B 2 32 ? -9.545 -8.896  3.483 1.00  86.07 -1 B 1
ATOM   1015 N N   . LYS B 2 33 ? -6.473 -7.554 -0.762 1.00  96.31 0 B 1
ATOM   1016 C CA  . LYS B 2 33 ? -6.201 -7.643 -2.187 1.00  95.66 0 B 1
ATOM   1017 C C   . LYS B 2 33 ? -4.816 -7.159 -2.618 1.00  95.27 0 B 1
ATOM   1018 O O   . LYS B 2 33 ? -4.184 -7.770 -3.480 1.00  93.17 0 B 1
ATOM   1019 C CB  . LYS B 2 33 ? -7.282 -6.879 -2.951 1.00  94.34 0 B 1
ATOM   1020 C CG  . LYS B 2 33 ? -7.388 -7.224 -4.419 1.00  88.49 0 B 1
ATOM   1021 C CD  . LYS B 2 33 ? -8.733 -6.802 -4.972 1.00  89.63 0 B 1
ATOM   1022 C CE  . LYS B 2 33 ? -8.956 -7.319 -6.381 1.00  85.63 0 B 1
ATOM   1023 N NZ  . LYS B 2 33 ? -10.351 -7.093 -6.837 1.00  80.36 1 B 1
ATOM   1024 N N   . GLU B 2 34 ? -4.357 -6.065 -2.019 1.00  95.85 0 B 1
ATOM   1025 C CA  . GLU B 2 34 ? -3.077 -5.479 -2.403 1.00  95.03 0 B 1
ATOM   1026 C C   . GLU B 2 34 ? -1.947 -5.593 -1.378 1.00  94.68 0 B 1
ATOM   1027 O O   . GLU B 2 34 ? -0.785 -5.341 -1.700 1.00  92.56 0 B 1
ATOM   1028 C CB  . GLU B 2 34 ? -3.266 -3.999 -2.745 1.00  94.40 0 B 1
ATOM   1029 C CG  . GLU B 2 34 ? -4.280 -3.735 -3.850 1.00  92.12 0 B 1
ATOM   1030 C CD  . GLU B 2 34 ? -3.874 -4.362 -5.172 1.00  92.62 0 B 1
ATOM   1031 O OE1 . GLU B 2 34 ? -2.671 -4.366 -5.499 1.00  88.18 0 B 1
ATOM   1032 O OE2 . GLU B 2 34 ? -4.768 -4.849 -5.897 1.00  88.16 -1 B 1
ATOM   1033 N N   . GLY B 2 35 ? -2.277 -5.959 -0.149 1.00  95.65 0 B 1
ATOM   1034 C CA  . GLY B 2 35 ? -1.256 -6.096  0.881 1.00  95.02 0 B 1
ATOM   1035 C C   . GLY B 2 35 ? -0.866 -4.798  1.578 1.00  95.51 0 B 1
ATOM   1036 O O   . GLY B 2 35 ?  0.051 -4.781  2.397 1.00  94.24 0 B 1
ATOM   1037 N N   . ILE B 2 36 ? -1.552 -3.717  1.275 1.00  94.91 0 B 1
ATOM   1038 C CA  . ILE B 2 36 ? -1.253 -2.413  1.873 1.00  95.38 0 B 1
ATOM   1039 C C   . ILE B 2 36 ? -1.873 -2.286  3.268 1.00  95.81 0 B 1
ATOM   1040 O O   . ILE B 2 36 ? -3.084 -2.448  3.422 1.00  95.55 0 B 1
ATOM   1041 C CB  . ILE B 2 36 ? -1.798 -1.258  1.008 1.00  94.68 0 B 1
ATOM   1042 C CG1 . ILE B 2 36 ? -1.325 -1.404 -0.435 1.00  90.91 0 B 1
ATOM   1043 C CG2 . ILE B 2 36 ? -1.339  0.075  1.591 1.00  90.93 0 B 1
ATOM   1044 C CD1 . ILE B 2 36 ? -2.006 -0.440 -1.389 1.00  87.77 0 B 1
ATOM   1045 N N   . PRO B 2 37 ? -1.063 -1.986  4.286 1.00  95.68 0 B 1
ATOM   1046 C CA  . PRO B 2 37 ? -1.592 -1.836  5.642 1.00  95.65 0 B 1
ATOM   1047 C C   . PRO B 2 37 ? -2.633 -0.713  5.681 1.00  96.01 0 B 1
ATOM   1048 O O   . PRO B 2 37 ? -2.430  0.332  5.065 1.00  95.74 0 B 1
ATOM   1049 C CB  . PRO B 2 37 ? -0.352 -1.480  6.462 1.00  94.39 0 B 1
ATOM   1050 C CG  . PRO B 2 37 ?  0.759 -2.153  5.710 1.00  92.28 0 B 1
ATOM   1051 C CD  . PRO B 2 37 ?  0.401 -1.860  4.274 1.00  94.86 0 B 1
ATOM   1052 N N   . PRO B 2 38 ? -3.736 -0.912  6.387 1.00  95.53 0 B 1
ATOM   1053 C CA  . PRO B 2 38 ? -4.773  0.125  6.491 1.00  95.89 0 B 1
ATOM   1054 C C   . PRO B 2 38 ? -4.260  1.482  6.951 1.00  95.73 0 B 1
ATOM   1055 O O   . PRO B 2 38 ? -4.719  2.518  6.460 1.00  95.09 0 B 1
ATOM   1056 C CB  . PRO B 2 38 ? -5.769 -0.483  7.478 1.00  95.43 0 B 1
ATOM   1057 C CG  . PRO B 2 38 ? -5.666 -1.958  7.184 1.00  94.12 0 B 1
ATOM   1058 C CD  . PRO B 2 38 ? -4.171 -2.158  7.052 1.00  96.12 0 B 1
ATOM   1059 N N   . ASP B 2 39 ? -3.320  1.490  7.882 1.00  95.52 0 B 1
ATOM   1060 C CA  . ASP B 2 39 ? -2.810  2.755  8.393 1.00  94.93 0 B 1
ATOM   1061 C C   . ASP B 2 39 ? -1.929  3.506  7.398 1.00  95.19 0 B 1
ATOM   1062 O O   . ASP B 2 39 ? -1.534  4.646  7.660 1.00  94.04 0 B 1
ATOM   1063 C CB  . ASP B 2 39 ? -2.072  2.563  9.729 1.00  93.56 0 B 1
ATOM   1064 C CG  . ASP B 2 39 ? -0.744  1.850  9.577 1.00  92.03 0 B 1
ATOM   1065 O OD1 . ASP B 2 39 ? -0.612  1.005  8.680 1.00  89.64 0 B 1
ATOM   1066 O OD2 . ASP B 2 39 ?  0.165  2.141 10.376 1.00  88.65 -1 B 1
ATOM   1067 N N   . GLN B 2 40 ? -1.633  2.883  6.268 1.00  95.53 0 B 1
ATOM   1068 C CA  . GLN B 2 40 ? -0.859  3.552  5.225 1.00  95.49 0 B 1
ATOM   1069 C C   . GLN B 2 40 ? -1.778  3.988  4.089 1.00  95.55 0 B 1
ATOM   1070 O O   . GLN B 2 40 ? -1.328  4.576  3.105 1.00  94.81 0 B 1
ATOM   1071 C CB  . GLN B 2 40 ?  0.227  2.628  4.663 1.00  94.57 0 B 1
ATOM   1072 C CG  . GLN B 2 40 ?  1.535  2.698  5.415 1.00  92.95 0 B 1
ATOM   1073 C CD  . GLN B 2 40 ?  2.646  1.985  4.673 1.00  93.52 0 B 1
ATOM   1074 N NE2 . GLN B 2 40 ?  3.484  2.742  3.976 1.00  86.97 0 B 1
ATOM   1075 O OE1 . GLN B 2 40 ?  2.742  0.761  4.726 1.00  89.02 0 B 1
ATOM   1076 N N   . GLN B 2 41 ? -3.059  3.707  4.227 1.00  96.17 0 B 1
ATOM   1077 C CA  . GLN B 2 41 ? -4.032  4.060  3.212 1.00  96.43 0 B 1
ATOM   1078 C C   . GLN B 2 41 ? -4.779  5.348  3.518 1.00  96.26 0 B 1
ATOM   1079 O O   . GLN B 2 41 ? -5.298  5.532  4.616 1.00  95.86 0 B 1
ATOM   1080 C CB  . GLN B 2 41 ? -5.073  2.952  3.048 1.00  96.52 0 B 1
ATOM   1081 C CG  . GLN B 2 41 ? -4.545  1.618  2.564 1.00  96.05 0 B 1
ATOM   1082 C CD  . GLN B 2 41 ? -5.651  0.588  2.482 1.00  96.80 0 B 1
ATOM   1083 N NE2 . GLN B 2 41 ? -5.377 -0.628  2.946 1.00  92.41 0 B 1
ATOM   1084 O OE1 . GLN B 2 41 ? -6.750  0.894  2.022 1.00  92.39 0 B 1
ATOM   1085 N N   . ARG B 2 42 ? -4.853  6.225  2.533 1.00  96.44 0 B 1
ATOM   1086 C CA  . ARG B 2 42 ? -5.607  7.464  2.644 1.00  95.90 0 B 1
ATOM   1087 C C   . ARG B 2 42 ? -6.597  7.402  1.491 1.00  96.58 0 B 1
ATOM   1088 O O   . ARG B 2 42 ? -6.203  7.468  0.331 1.00  95.92 0 B 1
ATOM   1089 C CB  . ARG B 2 42 ? -4.699  8.687  2.487 1.00  94.45 0 B 1
ATOM   1090 C CG  . ARG B 2 42 ? -3.741  8.896  3.649 1.00  89.18 0 B 1
ATOM   1091 C CD  . ARG B 2 42 ? -2.831 10.081  3.380 1.00  84.69 0 B 1
ATOM   1092 N NE  . ARG B 2 42 ? -1.939 10.363  4.503 1.00  78.46 0 B 1
ATOM   1093 C CZ  . ARG B 2 42 ? -0.979 11.283  4.490 1.00  73.48 0 B 1
ATOM   1094 N NH1 . ARG B 2 42 ? -0.773 12.009  3.404 1.00  66.53 1 B 1
ATOM   1095 N NH2 . ARG B 2 42 ? -0.223 11.474  5.560 1.00  65.32 0 B 1
ATOM   1096 N N   . LEU B 2 43 ? -7.874  7.251  1.808 1.00  97.11 0 B 1
ATOM   1097 C CA  . LEU B 2 43 ? -8.897  7.175  0.781 1.00  97.54 0 B 1
ATOM   1098 C C   . LEU B 2 43 ? -9.562  8.537  0.593 1.00  97.52 0 B 1
ATOM   1099 O O   . LEU B 2 43 ? -9.910  9.206  1.569 1.00  97.22 0 B 1
ATOM   1100 C CB  . LEU B 2 43 ? -9.940  6.121  1.147 1.00  97.55 0 B 1
ATOM   1101 C CG  . LEU B 2 43 ? -9.435  4.679  1.104 1.00  96.91 0 B 1
ATOM   1102 C CD1 . LEU B 2 43 ? -10.519  3.722  1.589 1.00  96.39 0 B 1
ATOM   1103 C CD2 . LEU B 2 43 ? -9.023  4.313 -0.319 1.00  95.93 0 B 1
ATOM   1104 N N   . ILE B 2 44 ? -9.735  8.921 -0.651 1.00  97.59 0 B 1
ATOM   1105 C CA  . ILE B 2 44 ? -10.322 10.203 -0.988 1.00  97.41 0 B 1
ATOM   1106 C C   . ILE B 2 44 ? -11.505 10.044 -1.931 1.00  97.53 0 B 1
ATOM   1107 O O   . ILE B 2 44 ? -11.479  9.229 -2.850 1.00  97.20 0 B 1
ATOM   1108 C CB  . ILE B 2 44 ? -9.273 11.133 -1.659 1.00  96.68 0 B 1
ATOM   1109 C CG1 . ILE B 2 44 ? -8.183 11.522 -0.654 1.00  93.54 0 B 1
ATOM   1110 C CG2 . ILE B 2 44 ? -9.953 12.401 -2.182 1.00  93.61 0 B 1
ATOM   1111 C CD1 . ILE B 2 44 ? -7.133 10.448 -0.435 1.00  85.18 0 B 1
ATOM   1112 N N   . PHE B 2 45 ? -12.550 10.836 -1.693 1.00  97.58 0 B 1
ATOM   1113 C CA  . PHE B 2 45 ? -13.725 10.830 -2.539 1.00  97.33 0 B 1
ATOM   1114 C C   . PHE B 2 45 ? -14.362 12.212 -2.502 1.00  97.11 0 B 1
ATOM   1115 O O   . PHE B 2 45 ? -14.560 12.774 -1.427 1.00  96.01 0 B 1
ATOM   1116 C CB  . PHE B 2 45 ? -14.751  9.794 -2.063 1.00  97.11 0 B 1
ATOM   1117 C CG  . PHE B 2 45 ? -15.989  9.734 -2.921 1.00  97.22 0 B 1
ATOM   1118 C CD1 . PHE B 2 45 ? -15.940  9.216 -4.210 1.00  96.38 0 B 1
ATOM   1119 C CD2 . PHE B 2 45 ? -17.203 10.225 -2.449 1.00  96.43 0 B 1
ATOM   1120 C CE1 . PHE B 2 45 ? -17.071  9.177 -5.012 1.00  95.56 0 B 1
ATOM   1121 C CE2 . PHE B 2 45 ? -18.346 10.194 -3.246 1.00  95.72 0 B 1
ATOM   1122 C CZ  . PHE B 2 45 ? -18.281  9.670 -4.531 1.00  95.89 0 B 1
ATOM   1123 N N   . ALA B 2 46 ? -14.680 12.733 -3.670 1.00  96.30 0 B 1
ATOM   1124 C CA  . ALA B 2 46 ? -15.318 14.041 -3.769 1.00  95.87 0 B 1
ATOM   1125 C C   . ALA B 2 46 ? -14.580 15.132 -2.996 1.00  96.02 0 B 1
ATOM   1126 O O   . ALA B 2 46 ? -15.198 15.968 -2.330 1.00  93.91 0 B 1
ATOM   1127 C CB  . ALA B 2 46 ? -16.766 13.954 -3.294 1.00  94.34 0 B 1
ATOM   1128 N N   . GLY B 2 47 ? -13.263 15.127 -3.098 1.00  95.89 0 B 1
ATOM   1129 C CA  . GLY B 2 47 ? -12.462 16.142 -2.435 1.00  95.68 0 B 1
ATOM   1130 C C   . GLY B 2 47 ? -12.317 16.022 -0.930 1.00  96.10 0 B 1
ATOM   1131 O O   . GLY B 2 47 ? -11.883 16.977 -0.274 1.00  94.34 0 B 1
ATOM   1132 N N   . LYS B 2 48 ? -12.669 14.868 -0.375 1.00  95.97 0 B 1
ATOM   1133 C CA  . LYS B 2 48 ? -12.592 14.658  1.066 1.00  95.72 0 B 1
ATOM   1134 C C   . LYS B 2 48 ? -11.805 13.415  1.435 1.00  96.54 0 B 1
ATOM   1135 O O   . LYS B 2 48 ? -11.876 12.407  0.742 1.00  95.82 0 B 1
ATOM   1136 C CB  . LYS B 2 48 ? -13.995 14.524  1.660 1.00  93.33 0 B 1
ATOM   1137 C CG  . LYS B 2 48 ? -14.899 15.723  1.457 1.00  81.78 0 B 1
ATOM   1138 C CD  . LYS B 2 48 ? -16.336 15.395  1.853 1.00  79.69 0 B 1
ATOM   1139 C CE  . LYS B 2 48 ? -16.935 14.365  0.916 1.00  68.36 0 B 1
ATOM   1140 N NZ  . LYS B 2 48 ? -18.379 14.089  1.239 1.00  61.76 1 B 1
ATOM   1141 N N   . GLN B 2 49 ? -11.065 13.494  2.532 1.00  96.58 0 B 1
ATOM   1142 C CA  . GLN B 2 49 ? -10.347 12.334  3.039 1.00  96.57 0 B 1
ATOM   1143 C C   . GLN B 2 49 ? -11.397 11.607  3.868 1.00  97.05 0 B 1
ATOM   1144 O O   . GLN B 2 49 ? -12.007 12.192  4.764 1.00  96.38 0 B 1
ATOM   1145 C CB  . GLN B 2 49 ? -9.176 12.734  3.934 1.00  94.80 0 B 1
ATOM   1146 C CG  . GLN B 2 49 ? -7.942 13.195  3.180 1.00  89.19 0 B 1
ATOM   1147 C CD  . GLN B 2 49 ? -6.711 13.254  4.058 1.00  88.37 0 B 1
ATOM   1148 N NE2 . GLN B 2 49 ? -6.089 14.418  4.125 1.00  79.00 0 B 1
ATOM   1149 O OE1 . GLN B 2 49 ? -6.340 12.261  4.672 1.00  82.79 0 B 1
ATOM   1150 N N   . LEU B 2 50 ? -11.632 10.344  3.563 1.00  97.66 0 B 1
ATOM   1151 C CA  . LEU B 2 50 ? -12.643  9.554  4.254 1.00  97.87 0 B 1
ATOM   1152 C C   . LEU B 2 50 ? -12.212  9.094  5.646 1.00  97.99 0 B 1
ATOM   1153 O O   . LEU B 2 50 ? -11.073  8.664  5.848 1.00  97.51 0 B 1
ATOM   1154 C CB  . LEU B 2 50 ? -13.029  8.357  3.384 1.00  97.74 0 B 1
ATOM   1155 C CG  . LEU B 2 50 ? -13.362  8.723  1.930 1.00  96.97 0 B 1
ATOM   1156 C CD1 . LEU B 2 50 ? -13.825  7.479  1.169 1.00  95.99 0 B 1
ATOM   1157 C CD2 . LEU B 2 50 ? -14.445  9.798  1.886 1.00  95.46 0 B 1
ATOM   1158 N N   . GLU B 2 51 ? -13.136  9.185  6.592 1.00  97.81 0 B 1
ATOM   1159 C CA  . GLU B 2 51 ? -12.888  8.795  7.973 1.00  97.73 0 B 1
ATOM   1160 C C   . GLU B 2 51 ? -13.241  7.327  8.218 1.00  97.92 0 B 1
ATOM   1161 O O   . GLU B 2 51 ? -14.296  6.862  7.801 1.00  97.41 0 B 1
ATOM   1162 C CB  . GLU B 2 51 ? -13.698  9.694  8.916 1.00  96.94 0 B 1
ATOM   1163 C CG  . GLU B 2 51 ? -13.242 11.152  8.904 1.00  87.45 0 B 1
ATOM   1164 C CD  . GLU B 2 51 ? -14.205 12.073  9.643 1.00  80.71 0 B 1
ATOM   1165 O OE1 . GLU B 2 51 ? -14.897 11.604 10.569 1.00  74.89 0 B 1
ATOM   1166 O OE2 . GLU B 2 51 ? -14.264 13.266  9.289 1.00  73.68 -1 B 1
ATOM   1167 N N   . ASP B 2 52 ? -12.353  6.626  8.905 1.00  97.51 0 B 1
ATOM   1168 C CA  . ASP B 2 52 ? -12.531  5.200  9.191 1.00  97.57 0 B 1
ATOM   1169 C C   . ASP B 2 52 ? -13.878  4.776  9.774 1.00  97.55 0 B 1
ATOM   1170 O O   . ASP B 2 52 ? -14.420  3.742  9.378 1.00  94.74 0 B 1
ATOM   1171 C CB  . ASP B 2 52 ? -11.425  4.701 10.124 1.00  96.37 0 B 1
ATOM   1172 C CG  . ASP B 2 52 ? -10.056  4.658  9.460 1.00  95.26 0 B 1
ATOM   1173 O OD1 . ASP B 2 52 ? -9.986  4.780  8.226 1.00  92.69 0 B 1
ATOM   1174 O OD2 . ASP B 2 52 ? -9.057  4.486 10.190 1.00  91.56 -1 B 1
ATOM   1175 N N   . GLY B 2 53 ? -14.393  5.545 10.703 1.00  97.16 0 B 1
ATOM   1176 C CA  . GLY B 2 53 ? -15.643  5.183 11.358 1.00  97.08 0 B 1
ATOM   1177 C C   . GLY B 2 53 ? -16.931  5.373 10.571 1.00  97.63 0 B 1
ATOM   1178 O O   . GLY B 2 53 ? -17.961  4.825 10.953 1.00  95.90 0 B 1
ATOM   1179 N N   . ARG B 2 54 ? -16.876  6.109  9.480 1.00  98.00 0 B 1
ATOM   1180 C CA  . ARG B 2 54 ? -18.074  6.350  8.690 1.00  98.12 0 B 1
ATOM   1181 C C   . ARG B 2 54 ? -18.250  5.277  7.616 1.00  98.38 0 B 1
ATOM   1182 O O   . ARG B 2 54 ? -17.313  4.544  7.305 1.00  97.85 0 B 1
ATOM   1183 C CB  . ARG B 2 54 ? -18.016  7.743  8.065 1.00  97.63 0 B 1
ATOM   1184 C CG  . ARG B 2 54 ? -17.887  8.853  9.116 1.00  93.35 0 B 1
ATOM   1185 C CD  . ARG B 2 54 ? -17.966 10.240  8.502 1.00  87.06 0 B 1
ATOM   1186 N NE  . ARG B 2 54 ? -19.273 10.508  7.910 1.00  78.89 0 B 1
ATOM   1187 C CZ  . ARG B 2 54 ? -19.608 11.647  7.317 1.00  71.67 0 B 1
ATOM   1188 N NH1 . ARG B 2 54 ? -18.733 12.641  7.231 1.00  65.39 1 B 1
ATOM   1189 N NH2 . ARG B 2 54 ? -20.818 11.795  6.804 1.00  65.36 0 B 1
ATOM   1190 N N   . THR B 2 55 ? -19.454  5.186  7.059 1.00  98.43 0 B 1
ATOM   1191 C CA  . THR B 2 55 ? -19.751  4.189  6.041 1.00  98.32 0 B 1
ATOM   1192 C C   . THR B 2 55 ? -19.757  4.786  4.641 1.00  98.20 0 B 1
ATOM   1193 O O   . THR B 2 55 ? -19.754  6.001  4.467 1.00  97.68 0 B 1
ATOM   1194 C CB  . THR B 2 55 ? -21.141  3.553  6.273 1.00  97.98 0 B 1
ATOM   1195 C CG2 . THR B 2 55 ? -21.247  2.986  7.675 1.00  94.22 0 B 1
ATOM   1196 O OG1 . THR B 2 55 ? -22.154  4.544  6.072 1.00  94.52 0 B 1
ATOM   1197 N N   . LEU B 2 56 ? -19.763  3.913  3.643 1.00  98.37 0 B 1
ATOM   1198 C CA  . LEU B 2 56 ? -19.791  4.370  2.258 1.00  98.10 0 B 1
ATOM   1199 C C   . LEU B 2 56 ? -21.078  5.153  2.032 1.00  97.83 0 B 1
ATOM   1200 O O   . LEU B 2 56 ? -21.088  6.165  1.335 1.00  97.29 0 B 1
ATOM   1201 C CB  . LEU B 2 56 ? -19.728  3.167  1.307 1.00  98.00 0 B 1
ATOM   1202 C CG  . LEU B 2 56 ? -18.400  2.387  1.326 1.00  97.42 0 B 1
ATOM   1203 C CD1 . LEU B 2 56 ? -18.515  1.164  0.430 1.00  96.87 0 B 1
ATOM   1204 C CD2 . LEU B 2 56 ? -17.272  3.285  0.853 1.00  96.46 0 B 1
ATOM   1205 N N   . SER B 2 57 ? -22.145  4.676  2.635 1.00  98.22 0 B 1
ATOM   1206 C CA  . SER B 2 57 ? -23.443  5.331  2.516 1.00  97.95 0 B 1
ATOM   1207 C C   . SER B 2 57 ? -23.402  6.757  3.060 1.00  97.85 0 B 1
ATOM   1208 O O   . SER B 2 57 ? -24.014  7.661  2.496 1.00  96.84 0 B 1
ATOM   1209 C CB  . SER B 2 57 ? -24.500  4.526  3.274 1.00  97.15 0 B 1
ATOM   1210 O OG  . SER B 2 57 ? -25.765  5.144  3.183 1.00  86.30 0 B 1
ATOM   1211 N N   . ASP B 2 58 ? -22.665  6.962  4.145 1.00  98.07 0 B 1
ATOM   1212 C CA  . ASP B 2 58 ? -22.545  8.292  4.738 1.00  97.70 0 B 1
ATOM   1213 C C   . ASP B 2 58 ? -21.955  9.291  3.752 1.00  97.45 0 B 1
ATOM   1214 O O   . ASP B 2 58 ? -22.249 10.484  3.817 1.00  96.40 0 B 1
ATOM   1215 C CB  . ASP B 2 58 ? -21.662  8.257  5.990 1.00  97.48 0 B 1
ATOM   1216 C CG  . ASP B 2 58 ? -22.310  7.527  7.152 1.00  96.14 0 B 1
ATOM   1217 O OD1 . ASP B 2 58 ? -23.557  7.536  7.250 1.00  93.15 0 B 1
ATOM   1218 O OD2 . ASP B 2 58 ? -21.570  6.952  7.976 1.00  92.96 -1 B 1
ATOM   1219 N N   . TYR B 2 59 ? -21.110  8.806  2.850 1.00  97.89 0 B 1
ATOM   1220 C CA  . TYR B 2 59 ? -20.482  9.668  1.860 1.00  97.56 0 B 1
ATOM   1221 C C   . TYR B 2 59 ? -21.194  9.638  0.511 1.00  97.10 0 B 1
ATOM   1222 O O   . TYR B 2 59 ? -20.721 10.211 -0.466 1.00  95.87 0 B 1
ATOM   1223 C CB  . TYR B 2 59 ? -19.014  9.259  1.668 1.00  97.41 0 B 1
ATOM   1224 C CG  . TYR B 2 59 ? -18.116  9.585  2.844 1.00  97.82 0 B 1
ATOM   1225 C CD1 . TYR B 2 59 ? -17.610  8.569  3.657 1.00  97.32 0 B 1
ATOM   1226 C CD2 . TYR B 2 59 ? -17.781 10.895  3.141 1.00  97.48 0 B 1
ATOM   1227 C CE1 . TYR B 2 59 ? -16.773  8.864  4.735 1.00  97.22 0 B 1
ATOM   1228 C CE2 . TYR B 2 59 ? -16.951 11.202  4.215 1.00  97.22 0 B 1
ATOM   1229 C CZ  . TYR B 2 59 ? -16.451 10.186  5.005 1.00  97.67 0 B 1
ATOM   1230 O OH  . TYR B 2 59 ? -15.622 10.478  6.063 1.00  97.04 0 B 1
ATOM   1231 N N   . ASN B 2 60 ? -22.317  8.955  0.477 1.00  96.35 0 B 1
ATOM   1232 C CA  . ASN B 2 60 ? -23.107  8.836 -0.746 1.00  95.86 0 B 1
ATOM   1233 C C   . ASN B 2 60 ? -22.299  8.192 -1.867 1.00  96.01 0 B 1
ATOM   1234 O O   . ASN B 2 60 ? -22.398  8.574 -3.033 1.00  94.50 0 B 1
ATOM   1235 C CB  . ASN B 2 60 ? -23.612 10.208 -1.192 1.00  94.15 0 B 1
ATOM   1236 C CG  . ASN B 2 60 ? -24.657 10.115 -2.295 1.00  84.94 0 B 1
ATOM   1237 N ND2 . ASN B 2 60 ? -24.581 11.015 -3.265 1.00  71.18 0 B 1
ATOM   1238 O OD1 . ASN B 2 60 ? -25.527  9.238 -2.270 1.00  75.24 0 B 1
ATOM   1239 N N   . ILE B 2 61 ? -21.507  7.196 -1.500 1.00  97.23 0 B 1
ATOM   1240 C CA  . ILE B 2 61 ? -20.701  6.467 -2.472 1.00  97.43 0 B 1
ATOM   1241 C C   . ILE B 2 61 ? -21.593  5.368 -3.047 1.00  97.48 0 B 1
ATOM   1242 O O   . ILE B 2 61 ? -22.030  4.470 -2.328 1.00  96.83 0 B 1
ATOM   1243 C CB  . ILE B 2 61 ? -19.454  5.860 -1.801 1.00  97.55 0 B 1
ATOM   1244 C CG1 . ILE B 2 61 ? -18.521  7.001 -1.377 1.00  96.94 0 B 1
ATOM   1245 C CG2 . ILE B 2 61 ? -18.743  4.904 -2.755 1.00  97.01 0 B 1
ATOM   1246 C CD1 . ILE B 2 61 ? -17.338  6.570 -0.527 1.00  95.85 0 B 1
ATOM   1247 N N   . GLN B 2 62 ? -21.864  5.468 -4.343 1.00  96.64 0 B 1
ATOM   1248 C CA  . GLN B 2 62 ? -22.741  4.532 -5.028 1.00  96.14 0 B 1
ATOM   1249 C C   . GLN B 2 62 ? -21.987  3.477 -5.823 1.00  96.67 0 B 1
ATOM   1250 O O   . GLN B 2 62 ? -20.767  3.472 -5.880 1.00  95.71 0 B 1
ATOM   1251 C CB  . GLN B 2 62 ? -23.648  5.292 -5.989 1.00  93.82 0 B 1
ATOM   1252 C CG  . GLN B 2 62 ? -24.439  6.444 -5.361 1.00  88.74 0 B 1
ATOM   1253 C CD  . GLN B 2 62 ? -25.457  5.957 -4.361 1.00  84.59 0 B 1
ATOM   1254 N NE2 . GLN B 2 62 ? -25.709  6.754 -3.337 1.00  71.77 0 B 1
ATOM   1255 O OE1 . GLN B 2 62 ? -26.037  4.874 -4.511 1.00  76.04 0 B 1
ATOM   1256 N N   . LYS B 2 63 ? -22.733  2.582 -6.455 1.00  96.26 0 B 1
ATOM   1257 C CA  . LYS B 2 63 ? -22.127  1.539 -7.269 1.00  96.51 0 B 1
ATOM   1258 C C   . LYS B 2 63 ? -21.288  2.174 -8.367 1.00  96.40 0 B 1
ATOM   1259 O O   . LYS B 2 63 ? -21.669  3.188 -8.950 1.00  95.43 0 B 1
ATOM   1260 C CB  . LYS B 2 63 ? -23.205  0.645 -7.882 1.00  95.69 0 B 1
ATOM   1261 C CG  . LYS B 2 63 ? -24.151  1.370 -8.817 1.00  88.54 0 B 1
ATOM   1262 C CD  . LYS B 2 63 ? -25.206  0.429 -9.395 1.00  87.62 0 B 1
ATOM   1263 C CE  . LYS B 2 63 ? -26.147  1.159 -10.336 1.00  74.44 0 B 1
ATOM   1264 N NZ  . LYS B 2 63 ? -27.191  0.259 -10.896 1.00  67.00 1 B 1
ATOM   1265 N N   . GLU B 2 64 ? -20.143  1.569 -8.626 1.00  96.51 0 B 1
ATOM   1266 C CA  . GLU B 2 64 ? -19.228  2.036 -9.661 1.00  96.31 0 B 1
ATOM   1267 C C   . GLU B 2 64 ? -18.619  3.409 -9.393 1.00  96.20 0 B 1
ATOM   1268 O O   . GLU B 2 64 ? -18.071  4.036 -10.297 1.00  94.75 0 B 1
ATOM   1269 C CB  . GLU B 2 64 ? -19.906  2.017 -11.032 1.00  95.38 0 B 1
ATOM   1270 C CG  . GLU B 2 64 ? -20.556  0.670 -11.353 1.00  91.81 0 B 1
ATOM   1271 C CD  . GLU B 2 64 ? -21.038  0.573 -12.786 1.00  86.56 0 B 1
ATOM   1272 O OE1 . GLU B 2 64 ? -21.441  1.611 -13.355 1.00  79.33 0 B 1
ATOM   1273 O OE2 . GLU B 2 64 ? -21.023 -0.541 -13.332 1.00  79.17 -1 B 1
ATOM   1274 N N   . SER B 2 65 ? -18.696  3.867 -8.156 1.00  96.57 0 B 1
ATOM   1275 C CA  . SER B 2 65 ? -18.067  5.131 -7.797 1.00  96.48 0 B 1
ATOM   1276 C C   . SER B 2 65 ? -16.565  4.900 -7.805 1.00  96.68 0 B 1
ATOM   1277 O O   . SER B 2 65 ? -16.101  3.768 -7.652 1.00  96.24 0 B 1
ATOM   1278 C CB  . SER B 2 65 ? -18.495  5.579 -6.397 1.00  95.99 0 B 1
ATOM   1279 O OG  . SER B 2 65 ? -19.833  6.048 -6.386 1.00  92.17 0 B 1
ATOM   1280 N N   . THR B 2 66 ? -15.804  5.976 -7.967 1.00  96.38 0 B 1
ATOM   1281 C CA  . THR B 2 66 ? -14.351  5.872 -7.980 1.00  96.37 0 B 1
ATOM   1282 C C   . THR B 2 66 ? -13.745  6.602 -6.790 1.00  96.68 0 B 1
ATOM   1283 O O   . THR B 2 66 ? -13.926  7.806 -6.623 1.00  96.05 0 B 1
ATOM   1284 C CB  . THR B 2 66 ? -13.760  6.462 -9.272 1.00  95.39 0 B 1
ATOM   1285 C CG2 . THR B 2 66 ? -12.238  6.464 -9.216 1.00  90.55 0 B 1
ATOM   1286 O OG1 . THR B 2 66 ? -14.177  5.669 -10.388 1.00  90.41 0 B 1
ATOM   1287 N N   . LEU B 2 67 ? -13.028  5.847 -5.968 1.00  96.94 0 B 1
ATOM   1288 C CA  . LEU B 2 67 ? -12.331  6.413 -4.829 1.00  97.18 0 B 1
ATOM   1289 C C   . LEU B 2 67 ? -10.868  6.536 -5.249 1.00  97.07 0 B 1
ATOM   1290 O O   . LEU B 2 67 ? -10.438  5.897 -6.213 1.00  96.60 0 B 1
ATOM   1291 C CB  . LEU B 2 67 ? -12.421  5.493 -3.610 1.00  97.02 0 B 1
ATOM   1292 C CG  . LEU B 2 67 ? -13.676  5.558 -2.733 1.00  95.06 0 B 1
ATOM   1293 C CD1 . LEU B 2 67 ? -14.913  5.286 -3.567 1.00  91.50 0 B 1
ATOM   1294 C CD2 . LEU B 2 67 ? -13.554  4.538 -1.607 1.00  91.04 0 B 1
ATOM   1295 N N   . HIS B 2 68 ? -10.112  7.350 -4.541 1.00  96.84 0 B 1
ATOM   1296 C CA  . HIS B 2 68 ? -8.696  7.504 -4.845 1.00  96.68 0 B 1
ATOM   1297 C C   . HIS B 2 68 ? -7.884  7.085 -3.637 1.00  96.93 0 B 1
ATOM   1298 O O   . HIS B 2 68 ? -8.261  7.353 -2.496 1.00  96.49 0 B 1
ATOM   1299 C CB  . HIS B 2 68 ? -8.377  8.948 -5.220 1.00  95.89 0 B 1
ATOM   1300 C CG  . HIS B 2 68 ? -8.940  9.362 -6.538 1.00  94.41 0 B 1
ATOM   1301 C CD2 . HIS B 2 68 ? -8.364  9.553 -7.744 1.00  85.99 0 B 1
ATOM   1302 N ND1 . HIS B 2 68 ? -10.283  9.611 -6.732 1.00  85.84 0 B 1
ATOM   1303 C CE1 . HIS B 2 68 ? -10.501  9.922 -7.994 1.00  86.71 0 B 1
ATOM   1304 N NE2 . HIS B 2 68 ? -9.354  9.900 -8.633 1.00  87.75 0 B 1
ATOM   1305 N N   . LEU B 2 69 ? -6.762  6.421 -3.899 1.00  96.29 0 B 1
ATOM   1306 C CA  . LEU B 2 69 ? -5.886  5.950 -2.837 1.00  96.21 0 B 1
ATOM   1307 C C   . LEU B 2 69 ? -4.529  6.631 -2.896 1.00  95.62 0 B 1
ATOM   1308 O O   . LEU B 2 69 ? -3.878  6.634 -3.941 1.00  94.54 0 B 1
ATOM   1309 C CB  . LEU B 2 69 ? -5.699  4.434 -2.943 1.00  96.04 0 B 1
ATOM   1310 C CG  . LEU B 2 69 ? -4.647  3.789 -2.029 1.00  95.30 0 B 1
ATOM   1311 C CD1 . LEU B 2 69 ? -5.075  3.928 -0.578 1.00  93.24 0 B 1
ATOM   1312 C CD2 . LEU B 2 69 ? -4.490  2.324 -2.403 1.00  92.66 0 B 1
ATOM   1313 N N   . VAL B 2 70 ? -4.118  7.201 -1.782 1.00  94.87 0 B 1
ATOM   1314 C CA  . VAL B 2 70 ? -2.818  7.847 -1.673 1.00  94.49 0 B 1
ATOM   1315 C C   . VAL B 2 70 ? -2.115  7.181 -0.505 1.00  94.44 0 B 1
ATOM   1316 O O   . VAL B 2 70 ? -2.684  7.072  0.584 1.00  93.54 0 B 1
ATOM   1317 C CB  . VAL B 2 70 ? -2.940  9.357 -1.383 1.00  93.28 0 B 1
ATOM   1318 C CG1 . VAL B 2 70 ? -1.549  9.963 -1.218 1.00  88.69 0 B 1
ATOM   1319 C CG2 . VAL B 2 70 ? -3.670 10.037 -2.523 1.00  90.05 0 B 1
ATOM   1320 N N   . LEU B 2 71 ? -0.898  6.715 -0.736 1.00  93.93 0 B 1
ATOM   1321 C CA  . LEU B 2 71 ? -0.144  6.072  0.323 1.00  92.87 0 B 1
ATOM   1322 C C   . LEU B 2 71 ?  0.525  7.045  1.273 1.00  92.30 0 B 1
ATOM   1323 O O   . LEU B 2 71 ?  1.016  8.098  0.867 1.00  90.50 0 B 1
ATOM   1324 C CB  . LEU B 2 71 ?  0.950  5.173 -0.258 1.00  91.36 0 B 1
ATOM   1325 C CG  . LEU B 2 71 ?  0.561  3.867 -0.940 1.00  85.64 0 B 1
ATOM   1326 C CD1 . LEU B 2 71 ?  1.831  3.131 -1.311 1.00  82.66 0 B 1
ATOM   1327 C CD2 . LEU B 2 71 ? -0.293  3.027 -0.010 1.00  82.76 0 B 1
ATOM   1328 N N   . ARG B 2 72 ?  0.536  6.676  2.542 1.00  92.07 0 B 1
ATOM   1329 C CA  . ARG B 2 72 ?  1.221  7.441  3.566 1.00  91.24 0 B 1
ATOM   1330 C C   . ARG B 2 72 ?  2.605  6.787  3.534 1.00  90.89 0 B 1
ATOM   1331 O O   . ARG B 2 72 ?  2.739  5.615  3.876 1.00  88.82 0 B 1
ATOM   1332 C CB  . ARG B 2 72 ?  0.547  7.228  4.927 1.00  89.32 0 B 1
ATOM   1333 C CG  . ARG B 2 72 ?  1.183  8.015  6.055 1.00  81.06 0 B 1
ATOM   1334 C CD  . ARG B 2 72 ?  0.600  7.596  7.400 1.00  79.32 0 B 1
ATOM   1335 N NE  . ARG B 2 72 ? -0.840  7.811  7.487 1.00  73.71 0 B 1
ATOM   1336 C CZ  . ARG B 2 72 ? -1.416  8.960  7.779 1.00  69.02 0 B 1
ATOM   1337 N NH1 . ARG B 2 72 ? -0.678 10.024  8.040 1.00  63.30 1 B 1
ATOM   1338 N NH2 . ARG B 2 72 ? -2.737  9.059  7.820 1.00  62.06 0 B 1
ATOM   1339 N N   . LEU B 2 73 ?  3.603  7.517  3.098 1.00  89.46 0 B 1
ATOM   1340 C CA  . LEU B 2 73 ?  4.950  6.971  2.975 1.00  86.68 0 B 1
ATOM   1341 C C   . LEU B 2 73 ?  5.628  6.661  4.302 1.00  84.09 0 B 1
ATOM   1342 O O   . LEU B 2 73 ?  6.368  5.676  4.416 1.00  77.64 0 B 1
ATOM   1343 C CB  . LEU B 2 73 ?  5.823  7.935  2.166 1.00  85.05 0 B 1
ATOM   1344 C CG  . LEU B 2 73 ?  5.263  8.278  0.783 1.00  83.75 0 B 1
ATOM   1345 C CD1 . LEU B 2 73 ?  6.200  9.236  0.069 1.00  80.65 0 B 1
ATOM   1346 C CD2 . LEU B 2 73 ?  5.067  7.008 -0.029 1.00  81.08 0 B 1
ATOM   1347 N N   . ARG B 2 74 ?  5.374  7.489  5.301 1.00  83.06 0 B 1
ATOM   1348 C CA  . ARG B 2 74 ?  5.964  7.284  6.614 1.00  78.97 0 B 1
ATOM   1349 C C   . ARG B 2 74 ?  4.868  7.298  7.677 1.00  74.57 0 B 1
ATOM   1350 O O   . ARG B 2 74 ?  4.063  8.227  7.731 1.00  64.51 0 B 1
ATOM   1351 C CB  . ARG B 2 74 ?  6.977  8.395  6.911 1.00  74.25 0 B 1
ATOM   1352 C CG  . ARG B 2 74 ?  8.388  7.908  7.106 1.00  68.44 0 B 1
ATOM   1353 C CD  . ARG B 2 74 ?  9.353  9.068  7.348 1.00  65.18 0 B 1
ATOM   1354 N NE  . ARG B 2 74 ? 10.681  8.610  7.753 1.00  61.02 0 B 1
ATOM   1355 C CZ  . ARG B 2 74 ? 10.935  8.044  8.924 1.00  57.95 0 B 1
ATOM   1356 N NH1 . ARG B 2 74 ?  9.973  7.869  9.810 1.00  53.72 1 B 1
ATOM   1357 N NH2 . ARG B 2 74 ? 12.167  7.658  9.220 1.00  52.47 0 B 1
ATOM   1358 N N   . GLY B 2 75 ?  4.829  6.268  8.504 1.00  71.20 0 B 1
ATOM   1359 C CA  . GLY B 2 75 ?  3.824  6.183  9.551 1.00  65.16 0 B 1
ATOM   1360 C C   . GLY B 2 75 ?  4.187  6.865 10.858 1.00  64.43 0 B 1
ATOM   1361 O O   . GLY B 2 75 ?  4.291  6.214 11.886 1.00  56.11 0 B 1
ATOM   1362 N N   . GLY B 2 76 ?  4.388  8.174 10.809 1.00  61.00 0 B 1
ATOM   1363 C CA  . GLY B 2 76 ?  4.708  8.942 12.018 1.00  56.21 0 B 1
ATOM   1364 C C   . GLY B 2 76 ?  5.903  8.456 12.786 1.00  52.40 0 B 1
ATOM   1365 O O   . GLY B 2 76 ?  7.030  8.832 12.429 1.00  45.89 0 B 1
ATOM   1366 O OXT . GLY B 2 76 ?  5.729  7.770 13.760 1.00  48.60 -1 B 1
HETATM 1367 P PA  . NAD C 3 1 ?  9.100  1.603 12.277 1.00  93.46 0 C 1
HETATM 1368 P PN  . NAD C 3 1 ?  6.509  0.370 11.895 1.00  93.29 0 C 1
HETATM 1369 C C1B . NAD C 3 1 ?  9.115  4.025  8.103 1.00  93.20 0 C 1
HETATM 1370 C C1D . NAD C 3 1 ?  4.478 -0.664 15.704 1.00  79.79 0 C 1
HETATM 1371 N N1A . NAD C 3 1 ? 13.659  5.445  6.318 1.00  93.26 0 C 1
HETATM 1372 N N1N . NAD C 3 1 ?  3.905  0.556 15.057 1.00  82.47 0 C 1
HETATM 1373 O O1A . NAD C 3 1 ?  9.675  2.314 13.454 1.00  87.26 -1 C 1
HETATM 1374 O O1N . NAD C 3 1 ?  6.994 -0.274 10.659 1.00  88.76 -1 C 1
HETATM 1375 C C2A . NAD C 3 1 ? 12.443  5.988  6.139 1.00  92.60 0 C 1
HETATM 1376 C C2B . NAD C 3 1 ?  8.131  2.878  8.202 1.00  92.77 0 C 1
HETATM 1377 C C2D . NAD C 3 1 ?  4.015 -1.943 15.056 1.00  83.02 0 C 1
HETATM 1378 C C2N . NAD C 3 1 ?  4.587  1.741 15.125 1.00  80.12 0 C 1
HETATM 1379 O O2A . NAD C 3 1 ?  9.899  0.466 11.732 1.00  88.23 0 C 1
HETATM 1380 O O2B . NAD C 3 1 ?  7.668  2.461  6.948 1.00  91.54 0 C 1
HETATM 1381 O O2D . NAD C 3 1 ?  2.932 -2.482 15.787 1.00  74.46 0 C 1
HETATM 1382 O O2N . NAD C 3 1 ?  5.401  1.376 11.718 1.00  84.40 0 C 1
HETATM 1383 C C3B . NAD C 3 1 ?  7.013  3.464  9.073 1.00  91.77 0 C 1
HETATM 1384 C C3D . NAD C 3 1 ?  5.235 -2.798 15.127 1.00  84.75 0 C 1
HETATM 1385 C C3N . NAD C 3 1 ?  4.081  2.881 14.531 1.00  81.27 0 C 1
HETATM 1386 N N3A . NAD C 3 1 ? 11.332  5.496  6.653 1.00  92.99 0 C 1
HETATM 1387 O O3  . NAD C 3 1 ?  7.669  1.059 12.692 1.00  91.42 0 C 1
HETATM 1388 O O3B . NAD C 3 1 ?  6.101  4.194  8.281 1.00  90.58 0 C 1
HETATM 1389 O O3D . NAD C 3 1 ?  5.332 -3.475 16.349 1.00  78.64 0 C 1
HETATM 1390 C C4A . NAD C 3 1 ? 11.463  4.364  7.381 1.00  94.27 0 C 1
HETATM 1391 C C4B . NAD C 3 1 ?  7.748  4.411 10.005 1.00  92.05 0 C 1
HETATM 1392 C C4D . NAD C 3 1 ?  6.383 -1.812 15.001 1.00  87.38 0 C 1
HETATM 1393 C C4N . NAD C 3 1 ?  2.860  2.838 13.845 1.00  78.27 0 C 1
HETATM 1394 O O4B . NAD C 3 1 ?  8.951  4.761  9.316 1.00  92.12 0 C 1
HETATM 1395 O O4D . NAD C 3 1 ?  5.901 -0.606 15.537 1.00  83.63 0 C 1
HETATM 1396 C C5A . NAD C 3 1 ? 12.674  3.737  7.612 1.00  94.44 0 C 1
HETATM 1397 C C5B . NAD C 3 1 ?  8.071  3.799 11.342 1.00  89.72 0 C 1
HETATM 1398 C C5D . NAD C 3 1 ?  6.876 -1.662 13.565 1.00  86.57 0 C 1
HETATM 1399 C C5N . NAD C 3 1 ?  2.193  1.639 13.773 1.00  79.60 0 C 1
HETATM 1400 O O5B . NAD C 3 1 ?  8.826  2.612 11.127 1.00  91.93 0 C 1
HETATM 1401 O O5D . NAD C 3 1 ?  5.990 -0.756 12.906 1.00  91.21 0 C 1
HETATM 1402 C C6A . NAD C 3 1 ? 13.819  4.319  7.045 1.00  94.44 0 C 1
HETATM 1403 C C6N . NAD C 3 1 ?  2.722  0.536 14.371 1.00  81.23 0 C 1
HETATM 1404 N N6A . NAD C 3 1 ? 15.041  3.808  7.206 1.00  94.55 0 C 1
HETATM 1405 C C7N . NAD C 3 1 ?  4.826  4.149 14.586 1.00  77.54 0 C 1
HETATM 1406 N N7A . NAD C 3 1 ? 12.473  2.643  8.380 1.00  94.64 0 C 1
HETATM 1407 N N7N . NAD C 3 1 ?  6.116  4.113 14.856 1.00  70.39 0 C 1
HETATM 1408 O O7N . NAD C 3 1 ?  4.238  5.231 14.427 1.00  71.72 0 C 1
HETATM 1409 C C8A . NAD C 3 1 ? 11.187  2.605  8.625 1.00  94.68 0 C 1
HETATM 1410 N N9A . NAD C 3 1 ? 10.532  3.644  8.022 1.00  94.08 0 C 1
HETATM 1411 ZN ZN  . ZN  D 4 1 ? 11.208 -0.955  5.490 1.00  96.00 0 D 1
HETATM 1412 ZN ZN  . ZN  E 5 1 ? 19.229 -13.202  7.131 1.00  98.19 0 E 1
