# Supplementary material for: RNF114 and RNF166 exemplify reader-writer E3 ligases that extend K11 polyubiquitin onto sites of MARUbylation
Source: EMBO J. 2025 Oct 2;44(21):5993–6018. doi: 10.1038/s44318-025-00577-z (PMC12583694; doi:10.1038/s44318-025-00577-z)
Supplement: Supplementary file 5 — Source data Fig. 3 [file 44318_2025_577_MOESM5_ESM.zip › Figure 3/3A-D/RNF114-MUBD-AF3-0.cif]

# By using this file you agree to the legally binding terms of use found at alphafoldserver.com/output-terms
data_1957d8daf25e33fb
#
_entry.id 1957d8daf25e33fb
#
loop_
_atom_type.symbol
C  
N  
O  
P  
S  
ZN 
#
loop_
_audit_author.name
_audit_author.pdbx_ordinal
"Google DeepMind" 1 
"Isomorphic Labs" 2 
#
_audit_conform.dict_location https://raw.githubusercontent.com/ihmwg/ModelCIF/master/dist/mmcif_ma.dic
_audit_conform.dict_name     mmcif_ma.dic
_audit_conform.dict_version  1.4.5
#
loop_
_chem_comp.formula
_chem_comp.formula_weight
_chem_comp.id
_chem_comp.mon_nstd_flag
_chem_comp.name
_chem_comp.pdbx_smiles
_chem_comp.pdbx_synonyms
_chem_comp.type
"C3 H7 N O2"        89.093  ALA y ALANINE                           C[C@H](N)C(O)=O                                                                                                               ? "L-PEPTIDE LINKING" 
"C6 H15 N4 O2"      175.209 ARG y ARGININE                          N[C@@H](CCCNC(N)=[NH2+])C(O)=O                                                                                                ? "L-PEPTIDE LINKING" 
"C4 H8 N2 O3"       132.118 ASN y ASPARAGINE                        N[C@@H](CC(N)=O)C(O)=O                                                                                                        ? "L-PEPTIDE LINKING" 
"C4 H7 N O4"        133.103 ASP y "ASPARTIC ACID"                   N[C@@H](CC(O)=O)C(O)=O                                                                                                        ? "L-PEPTIDE LINKING" 
"C3 H7 N O2 S"      121.158 CYS y CYSTEINE                          N[C@@H](CS)C(O)=O                                                                                                             ? "L-PEPTIDE LINKING" 
"C5 H10 N2 O3"      146.144 GLN y GLUTAMINE                         N[C@@H](CCC(N)=O)C(O)=O                                                                                                       ? "L-PEPTIDE LINKING" 
"C5 H9 N O4"        147.129 GLU y "GLUTAMIC ACID"                   N[C@@H](CCC(O)=O)C(O)=O                                                                                                       ? "L-PEPTIDE LINKING" 
"C2 H5 N O2"        75.067  GLY y GLYCINE                           NCC(O)=O                                                                                                                      ? "PEPTIDE LINKING"   
"C6 H10 N3 O2"      156.162 HIS y HISTIDINE                         N[C@@H](Cc1c[nH]c[nH+]1)C(O)=O                                                                                                ? "L-PEPTIDE LINKING" 
"C6 H13 N O2"       131.173 ILE y ISOLEUCINE                        CC[C@H](C)[C@H](N)C(O)=O                                                                                                      ? "L-PEPTIDE LINKING" 
"C6 H13 N O2"       131.173 LEU y LEUCINE                           CC(C)C[C@H](N)C(O)=O                                                                                                          ? "L-PEPTIDE LINKING" 
"C6 H15 N2 O2"      147.195 LYS y LYSINE                            N[C@@H](CCCC[NH3+])C(O)=O                                                                                                     ? "L-PEPTIDE LINKING" 
"C5 H11 N O2 S"     149.211 MET y METHIONINE                        CSCC[C@H](N)C(O)=O                                                                                                            ? "L-PEPTIDE LINKING" 
"C21 H27 N7 O14 P2" 663.425 NAD . NICOTINAMIDE-ADENINE-DINUCLEOTIDE NC(=O)c1ccc[n+](c1)[C@@H]2O[C@H](CO[P]([O-])(=O)O[P@](O)(=O)OC[C@H]3O[C@H]([C@H](O)[C@@H]3O)n4cnc5c(N)ncnc45)[C@@H](O)[C@H]2O ? NON-POLYMER         
"C9 H11 N O2"       165.189 PHE y PHENYLALANINE                     N[C@@H](Cc1ccccc1)C(O)=O                                                                                                      ? "L-PEPTIDE LINKING" 
"C5 H9 N O2"        115.130 PRO y PROLINE                           OC(=O)[C@@H]1CCCN1                                                                                                            ? "L-PEPTIDE LINKING" 
"C3 H7 N O3"        105.093 SER y SERINE                            N[C@@H](CO)C(O)=O                                                                                                             ? "L-PEPTIDE LINKING" 
"C4 H9 N O3"        119.119 THR y THREONINE                         C[C@@H](O)[C@H](N)C(O)=O                                                                                                      ? "L-PEPTIDE LINKING" 
"C11 H12 N2 O2"     204.225 TRP y TRYPTOPHAN                        N[C@@H](Cc1c[nH]c2ccccc12)C(O)=O                                                                                              ? "L-PEPTIDE LINKING" 
"C9 H11 N O3"       181.189 TYR y TYROSINE                          N[C@@H](Cc1ccc(O)cc1)C(O)=O                                                                                                   ? "L-PEPTIDE LINKING" 
"C5 H11 N O2"       117.146 VAL y VALINE                            CC(C)[C@H](N)C(O)=O                                                                                                           ? "L-PEPTIDE LINKING" 
Zn                  65.409  ZN  . "ZINC ION"                        "[Zn++]"                                                                                                                      ? NON-POLYMER         
#
_citation.book_publisher          ?
_citation.country                 UK
_citation.id                      primary
_citation.journal_full            Nature
_citation.journal_id_ASTM         NATUAS
_citation.journal_id_CSD          0006
_citation.journal_id_ISSN         0028-0836
_citation.journal_volume          ?
_citation.page_first              ?
_citation.page_last               ?
_citation.pdbx_database_id_DOI    ?
_citation.pdbx_database_id_PubMed ?
_citation.title                   "Accurate structure prediction of biomolecular interactions with AlphaFold 3"
_citation.year                    2024
#
loop_
_citation_author.citation_id
_citation_author.name
_citation_author.ordinal
primary "Google DeepMind" 1 
primary "Isomorphic Labs" 2 
#
loop_
_entity.id
_entity.pdbx_description
_entity.type
1 . polymer     
2 . polymer     
3 . non-polymer 
4 . non-polymer 
5 . non-polymer 
#
loop_
_entity_poly.entity_id
_entity_poly.pdbx_strand_id
_entity_poly.type
1 A polypeptide(L) 
2 B polypeptide(L) 
#
loop_
_entity_poly_seq.entity_id
_entity_poly_seq.hetero
_entity_poly_seq.mon_id
_entity_poly_seq.num
1 n ARG 1  
1 n TYR 2  
1 n THR 3  
1 n PHE 4  
1 n PRO 5  
1 n CYS 6  
1 n PRO 7  
1 n TYR 8  
1 n CYS 9  
1 n PRO 10 
1 n GLU 11 
1 n LYS 12 
1 n ASN 13 
1 n PHE 14 
1 n ASP 15 
1 n GLN 16 
1 n GLU 17 
1 n GLY 18 
1 n LEU 19 
1 n VAL 20 
1 n GLU 21 
1 n HIS 22 
1 n CYS 23 
1 n LYS 24 
1 n LEU 25 
1 n PHE 26 
1 n HIS 27 
1 n SER 28 
1 n THR 29 
1 n ASP 30 
1 n THR 31 
1 n LYS 32 
1 n SER 33 
1 n VAL 34 
1 n VAL 35 
1 n CYS 36 
1 n PRO 37 
1 n ILE 38 
1 n CYS 39 
1 n ALA 40 
1 n SER 41 
1 n MET 42 
1 n PRO 43 
1 n TRP 44 
1 n GLY 45 
1 n ASP 46 
1 n PRO 47 
1 n ASN 48 
1 n TYR 49 
1 n ARG 50 
1 n SER 51 
1 n ALA 52 
1 n ASN 53 
1 n PHE 54 
1 n ARG 55 
1 n GLU 56 
1 n HIS 57 
1 n ILE 58 
1 n GLN 59 
1 n ARG 60 
1 n ARG 61 
1 n HIS 62 
1 n ARG 63 
1 n PHE 64 
1 n SER 65 
1 n TYR 66 
1 n ASP 67 
1 n THR 68 
1 n PHE 69 
1 n VAL 70 
1 n ASP 71 
1 n TYR 72 
1 n ASP 73 
1 n VAL 74 
1 n ASP 75 
1 n GLU 76 
1 n GLU 77 
1 n ASP 78 
1 n MET 79 
1 n MET 80 
1 n ASN 81 
1 n GLN 82 
1 n VAL 83 
1 n LEU 84 
1 n GLN 85 
1 n ARG 86 
1 n SER 87 
1 n ILE 88 
1 n ILE 89 
1 n ASP 90 
1 n GLN 91 
2 n MET 1  
2 n GLN 2  
2 n ILE 3  
2 n PHE 4  
2 n VAL 5  
2 n LYS 6  
2 n THR 7  
2 n LEU 8  
2 n THR 9  
2 n GLY 10 
2 n LYS 11 
2 n THR 12 
2 n ILE 13 
2 n THR 14 
2 n LEU 15 
2 n GLU 16 
2 n VAL 17 
2 n GLU 18 
2 n PRO 19 
2 n SER 20 
2 n ASP 21 
2 n THR 22 
2 n ILE 23 
2 n GLU 24 
2 n ASN 25 
2 n VAL 26 
2 n LYS 27 
2 n ALA 28 
2 n LYS 29 
2 n ILE 30 
2 n GLN 31 
2 n ASP 32 
2 n LYS 33 
2 n GLU 34 
2 n GLY 35 
2 n ILE 36 
2 n PRO 37 
2 n PRO 38 
2 n ASP 39 
2 n GLN 40 
2 n GLN 41 
2 n ARG 42 
2 n LEU 43 
2 n ILE 44 
2 n PHE 45 
2 n ALA 46 
2 n GLY 47 
2 n LYS 48 
2 n GLN 49 
2 n LEU 50 
2 n GLU 51 
2 n ASP 52 
2 n GLY 53 
2 n ARG 54 
2 n THR 55 
2 n LEU 56 
2 n SER 57 
2 n ASP 58 
2 n TYR 59 
2 n ASN 60 
2 n ILE 61 
2 n GLN 62 
2 n LYS 63 
2 n GLU 64 
2 n SER 65 
2 n THR 66 
2 n LEU 67 
2 n HIS 68 
2 n LEU 69 
2 n VAL 70 
2 n LEU 71 
2 n ARG 72 
2 n LEU 73 
2 n ARG 74 
2 n GLY 75 
2 n GLY 76 
#
_ma_data.content_type "model coordinates"
_ma_data.id           1
_ma_data.name         Model
#
_ma_model_list.data_id          1
_ma_model_list.model_group_id   1
_ma_model_list.model_group_name "AlphaFold-beta-20231127 (fb0b9d13-0bdd-4522-ba5f-0ee1f426d085 @ 2025-02-28 23:15:20)"
_ma_model_list.model_id         1
_ma_model_list.model_name       "Top ranked model"
_ma_model_list.model_type       "Ab initio model"
_ma_model_list.ordinal_id       1
#
loop_
_ma_protocol_step.method_type
_ma_protocol_step.ordinal_id
_ma_protocol_step.protocol_id
_ma_protocol_step.step_id
"coevolution MSA" 1 1 1 
"template search" 2 1 2 
modeling          3 1 3 
#
loop_
_ma_qa_metric.id
_ma_qa_metric.mode
_ma_qa_metric.name
_ma_qa_metric.software_group_id
_ma_qa_metric.type
1 global pLDDT 1 pLDDT 
2 local  pLDDT 1 pLDDT 
#
_ma_qa_metric_global.metric_id    1
_ma_qa_metric_global.metric_value 90.60
_ma_qa_metric_global.model_id     1
_ma_qa_metric_global.ordinal_id   1
#
_ma_software_group.group_id    1
_ma_software_group.ordinal_id  1
_ma_software_group.software_id 1
#
loop_
_ma_target_entity.data_id
_ma_target_entity.entity_id
_ma_target_entity.origin
1 1 . 
1 2 . 
1 3 . 
1 4 . 
1 5 . 
#
loop_
_ma_target_entity_instance.asym_id
_ma_target_entity_instance.details
_ma_target_entity_instance.entity_id
A . 1 
B . 2 
C . 3 
D . 4 
E . 5 
#
loop_
_pdbx_data_usage.details
_pdbx_data_usage.id
_pdbx_data_usage.type
_pdbx_data_usage.url
;NON-COMMERCIAL USE ONLY, BY USING THIS FILE YOU AGREE TO THE TERMS OF USE FOUND
AT alphafoldserver.com/output-terms.
;
1 license    ? 
;THE INFORMATION IS NOT INTENDED FOR, HAS NOT BEEN VALIDATED FOR, AND IS NOT
APPROVED FOR CLINICAL USE. IT SHOULD NOT BE USED FOR CLINICAL PURPOSE OR RELIED
ON FOR MEDICAL OR OTHER PROFESSIONAL ADVICE. IT IS THEORETICAL MODELLING ONLY
AND CAUTION SHOULD BE EXERCISED IN ITS USE. IT IS PROVIDED "AS-IS" WITHOUT ANY
WARRANTY OF ANY KIND, WHETHER EXPRESSED OR IMPLIED. NO WARRANTY IS GIVEN THAT
USE OF THE INFORMATION SHALL NOT INFRINGE THE RIGHTS OF ANY THIRD PARTY.
;
2 disclaimer ? 
#
loop_
_pdbx_nonpoly_scheme.asym_id
_pdbx_nonpoly_scheme.auth_seq_num
_pdbx_nonpoly_scheme.entity_id
_pdbx_nonpoly_scheme.mon_id
_pdbx_nonpoly_scheme.pdb_ins_code
_pdbx_nonpoly_scheme.pdb_seq_num
_pdbx_nonpoly_scheme.pdb_strand_id
C 1 3 NAD . 1 C 
D 1 4 ZN  . 1 D 
E 1 5 ZN  . 1 E 
#
loop_
_pdbx_poly_seq_scheme.asym_id
_pdbx_poly_seq_scheme.auth_seq_num
_pdbx_poly_seq_scheme.entity_id
_pdbx_poly_seq_scheme.hetero
_pdbx_poly_seq_scheme.mon_id
_pdbx_poly_seq_scheme.pdb_ins_code
_pdbx_poly_seq_scheme.pdb_seq_num
_pdbx_poly_seq_scheme.pdb_strand_id
_pdbx_poly_seq_scheme.seq_id
A 1  1 n ARG . 1  A 1  
A 2  1 n TYR . 2  A 2  
A 3  1 n THR . 3  A 3  
A 4  1 n PHE . 4  A 4  
A 5  1 n PRO . 5  A 5  
A 6  1 n CYS . 6  A 6  
A 7  1 n PRO . 7  A 7  
A 8  1 n TYR . 8  A 8  
A 9  1 n CYS . 9  A 9  
A 10 1 n PRO . 10 A 10 
A 11 1 n GLU . 11 A 11 
A 12 1 n LYS . 12 A 12 
A 13 1 n ASN . 13 A 13 
A 14 1 n PHE . 14 A 14 
A 15 1 n ASP . 15 A 15 
A 16 1 n GLN . 16 A 16 
A 17 1 n GLU . 17 A 17 
A 18 1 n GLY . 18 A 18 
A 19 1 n LEU . 19 A 19 
A 20 1 n VAL . 20 A 20 
A 21 1 n GLU . 21 A 21 
A 22 1 n HIS . 22 A 22 
A 23 1 n CYS . 23 A 23 
A 24 1 n LYS . 24 A 24 
A 25 1 n LEU . 25 A 25 
A 26 1 n PHE . 26 A 26 
A 27 1 n HIS . 27 A 27 
A 28 1 n SER . 28 A 28 
A 29 1 n THR . 29 A 29 
A 30 1 n ASP . 30 A 30 
A 31 1 n THR . 31 A 31 
A 32 1 n LYS . 32 A 32 
A 33 1 n SER . 33 A 33 
A 34 1 n VAL . 34 A 34 
A 35 1 n VAL . 35 A 35 
A 36 1 n CYS . 36 A 36 
A 37 1 n PRO . 37 A 37 
A 38 1 n ILE . 38 A 38 
A 39 1 n CYS . 39 A 39 
A 40 1 n ALA . 40 A 40 
A 41 1 n SER . 41 A 41 
A 42 1 n MET . 42 A 42 
A 43 1 n PRO . 43 A 43 
A 44 1 n TRP . 44 A 44 
A 45 1 n GLY . 45 A 45 
A 46 1 n ASP . 46 A 46 
A 47 1 n PRO . 47 A 47 
A 48 1 n ASN . 48 A 48 
A 49 1 n TYR . 49 A 49 
A 50 1 n ARG . 50 A 50 
A 51 1 n SER . 51 A 51 
A 52 1 n ALA . 52 A 52 
A 53 1 n ASN . 53 A 53 
A 54 1 n PHE . 54 A 54 
A 55 1 n ARG . 55 A 55 
A 56 1 n GLU . 56 A 56 
A 57 1 n HIS . 57 A 57 
A 58 1 n ILE . 58 A 58 
A 59 1 n GLN . 59 A 59 
A 60 1 n ARG . 60 A 60 
A 61 1 n ARG . 61 A 61 
A 62 1 n HIS . 62 A 62 
A 63 1 n ARG . 63 A 63 
A 64 1 n PHE . 64 A 64 
A 65 1 n SER . 65 A 65 
A 66 1 n TYR . 66 A 66 
A 67 1 n ASP . 67 A 67 
A 68 1 n THR . 68 A 68 
A 69 1 n PHE . 69 A 69 
A 70 1 n VAL . 70 A 70 
A 71 1 n ASP . 71 A 71 
A 72 1 n TYR . 72 A 72 
A 73 1 n ASP . 73 A 73 
A 74 1 n VAL . 74 A 74 
A 75 1 n ASP . 75 A 75 
A 76 1 n GLU . 76 A 76 
A 77 1 n GLU . 77 A 77 
A 78 1 n ASP . 78 A 78 
A 79 1 n MET . 79 A 79 
A 80 1 n MET . 80 A 80 
A 81 1 n ASN . 81 A 81 
A 82 1 n GLN . 82 A 82 
A 83 1 n VAL . 83 A 83 
A 84 1 n LEU . 84 A 84 
A 85 1 n GLN . 85 A 85 
A 86 1 n ARG . 86 A 86 
A 87 1 n SER . 87 A 87 
A 88 1 n ILE . 88 A 88 
A 89 1 n ILE . 89 A 89 
A 90 1 n ASP . 90 A 90 
A 91 1 n GLN . 91 A 91 
B 1  2 n MET . 1  B 1  
B 2  2 n GLN . 2  B 2  
B 3  2 n ILE . 3  B 3  
B 4  2 n PHE . 4  B 4  
B 5  2 n VAL . 5  B 5  
B 6  2 n LYS . 6  B 6  
B 7  2 n THR . 7  B 7  
B 8  2 n LEU . 8  B 8  
B 9  2 n THR . 9  B 9  
B 10 2 n GLY . 10 B 10 
B 11 2 n LYS . 11 B 11 
B 12 2 n THR . 12 B 12 
B 13 2 n ILE . 13 B 13 
B 14 2 n THR . 14 B 14 
B 15 2 n LEU . 15 B 15 
B 16 2 n GLU . 16 B 16 
B 17 2 n VAL . 17 B 17 
B 18 2 n GLU . 18 B 18 
B 19 2 n PRO . 19 B 19 
B 20 2 n SER . 20 B 20 
B 21 2 n ASP . 21 B 21 
B 22 2 n THR . 22 B 22 
B 23 2 n ILE . 23 B 23 
B 24 2 n GLU . 24 B 24 
B 25 2 n ASN . 25 B 25 
B 26 2 n VAL . 26 B 26 
B 27 2 n LYS . 27 B 27 
B 28 2 n ALA . 28 B 28 
B 29 2 n LYS . 29 B 29 
B 30 2 n ILE . 30 B 30 
B 31 2 n GLN . 31 B 31 
B 32 2 n ASP . 32 B 32 
B 33 2 n LYS . 33 B 33 
B 34 2 n GLU . 34 B 34 
B 35 2 n GLY . 35 B 35 
B 36 2 n ILE . 36 B 36 
B 37 2 n PRO . 37 B 37 
B 38 2 n PRO . 38 B 38 
B 39 2 n ASP . 39 B 39 
B 40 2 n GLN . 40 B 40 
B 41 2 n GLN . 41 B 41 
B 42 2 n ARG . 42 B 42 
B 43 2 n LEU . 43 B 43 
B 44 2 n ILE . 44 B 44 
B 45 2 n PHE . 45 B 45 
B 46 2 n ALA . 46 B 46 
B 47 2 n GLY . 47 B 47 
B 48 2 n LYS . 48 B 48 
B 49 2 n GLN . 49 B 49 
B 50 2 n LEU . 50 B 50 
B 51 2 n GLU . 51 B 51 
B 52 2 n ASP . 52 B 52 
B 53 2 n GLY . 53 B 53 
B 54 2 n ARG . 54 B 54 
B 55 2 n THR . 55 B 55 
B 56 2 n LEU . 56 B 56 
B 57 2 n SER . 57 B 57 
B 58 2 n ASP . 58 B 58 
B 59 2 n TYR . 59 B 59 
B 60 2 n ASN . 60 B 60 
B 61 2 n ILE . 61 B 61 
B 62 2 n GLN . 62 B 62 
B 63 2 n LYS . 63 B 63 
B 64 2 n GLU . 64 B 64 
B 65 2 n SER . 65 B 65 
B 66 2 n THR . 66 B 66 
B 67 2 n LEU . 67 B 67 
B 68 2 n HIS . 68 B 68 
B 69 2 n LEU . 69 B 69 
B 70 2 n VAL . 70 B 70 
B 71 2 n LEU . 71 B 71 
B 72 2 n ARG . 72 B 72 
B 73 2 n LEU . 73 B 73 
B 74 2 n ARG . 74 B 74 
B 75 2 n GLY . 75 B 75 
B 76 2 n GLY . 76 B 76 
#
_software.classification other
_software.date           ?
_software.description    "Structure prediction"
_software.name           AlphaFold
_software.pdbx_ordinal   1
_software.type           package
_software.version        "AlphaFold-beta-20231127 (fb0b9d13-0bdd-4522-ba5f-0ee1f426d085 @ 2025-02-28 23:15:20)"
#
loop_
_struct_asym.entity_id
_struct_asym.id
1 A 
2 B 
3 C 
4 D 
5 E 
#
loop_
_atom_site.group_PDB
_atom_site.id
_atom_site.type_symbol
_atom_site.label_atom_id
_atom_site.label_alt_id
_atom_site.label_comp_id
_atom_site.label_asym_id
_atom_site.label_entity_id
_atom_site.label_seq_id
_atom_site.pdbx_PDB_ins_code
_atom_site.Cartn_x
_atom_site.Cartn_y
_atom_site.Cartn_z
_atom_site.occupancy
_atom_site.B_iso_or_equiv
_atom_site.auth_seq_id
_atom_site.auth_asym_id
_atom_site.pdbx_PDB_model_num
ATOM   1    N  N   . ARG A 1 1  ? 16.049  -1.107  -6.919  1.00 67.72 1  A 1 
ATOM   2    C  CA  . ARG A 1 1  ? 15.296  -1.634  -5.788  1.00 71.97 1  A 1 
ATOM   3    C  C   . ARG A 1 1  ? 15.202  -3.162  -5.803  1.00 74.20 1  A 1 
ATOM   4    O  O   . ARG A 1 1  ? 14.392  -3.742  -5.079  1.00 70.97 1  A 1 
ATOM   5    C  CB  . ARG A 1 1  ? 13.872  -1.072  -5.786  1.00 67.28 1  A 1 
ATOM   6    C  CG  . ARG A 1 1  ? 13.779  0.430   -5.844  1.00 63.28 1  A 1 
ATOM   7    C  CD  . ARG A 1 1  ? 12.348  0.889   -5.808  1.00 58.39 1  A 1 
ATOM   8    N  NE  . ARG A 1 1  ? 12.204  2.311   -6.099  1.00 57.56 1  A 1 
ATOM   9    C  CZ  . ARG A 1 1  ? 12.476  3.273   -5.235  1.00 53.55 1  A 1 
ATOM   10   N  NH1 . ARG A 1 1  ? 12.906  2.980   -4.017  1.00 52.62 1  A 1 
ATOM   11   N  NH2 . ARG A 1 1  ? 12.340  4.532   -5.589  1.00 50.81 1  A 1 
ATOM   12   N  N   . TYR A 1 2  ? 16.023  -3.795  -6.610  1.00 79.07 2  A 1 
ATOM   13   C  CA  . TYR A 1 2  ? 15.939  -5.241  -6.747  1.00 81.97 2  A 1 
ATOM   14   C  C   . TYR A 1 2  ? 16.812  -6.053  -5.791  1.00 85.94 2  A 1 
ATOM   15   O  O   . TYR A 1 2  ? 16.493  -7.203  -5.493  1.00 82.38 2  A 1 
ATOM   16   C  CB  . TYR A 1 2  ? 16.283  -5.665  -8.177  1.00 74.62 2  A 1 
ATOM   17   C  CG  . TYR A 1 2  ? 15.294  -5.195  -9.220  1.00 69.17 2  A 1 
ATOM   18   C  CD1 . TYR A 1 2  ? 13.995  -4.842  -8.891  1.00 66.13 2  A 1 
ATOM   19   C  CD2 . TYR A 1 2  ? 15.664  -5.140  -10.566 1.00 64.63 2  A 1 
ATOM   20   C  CE1 . TYR A 1 2  ? 13.084  -4.435  -9.855  1.00 59.27 2  A 1 
ATOM   21   C  CE2 . TYR A 1 2  ? 14.768  -4.738  -11.544 1.00 60.42 2  A 1 
ATOM   22   C  CZ  . TYR A 1 2  ? 13.483  -4.388  -11.179 1.00 57.22 2  A 1 
ATOM   23   O  OH  . TYR A 1 2  ? 12.585  -3.982  -12.144 1.00 52.23 2  A 1 
ATOM   24   N  N   . THR A 1 3  ? 17.895  -5.468  -5.303  1.00 93.12 3  A 1 
ATOM   25   C  CA  . THR A 1 3  ? 18.824  -6.209  -4.466  1.00 94.56 3  A 1 
ATOM   26   C  C   . THR A 1 3  ? 19.020  -5.600  -3.083  1.00 96.39 3  A 1 
ATOM   27   O  O   . THR A 1 3  ? 19.382  -4.428  -2.959  1.00 94.59 3  A 1 
ATOM   28   C  CB  . THR A 1 3  ? 20.189  -6.333  -5.155  1.00 89.35 3  A 1 
ATOM   29   O  OG1 . THR A 1 3  ? 20.028  -6.977  -6.426  1.00 80.24 3  A 1 
ATOM   30   C  CG2 . THR A 1 3  ? 21.160  -7.141  -4.303  1.00 78.81 3  A 1 
ATOM   31   N  N   . PHE A 1 4  ? 18.774  -6.403  -2.056  1.00 97.56 4  A 1 
ATOM   32   C  CA  . PHE A 1 4  ? 18.927  -5.962  -0.679  1.00 97.72 4  A 1 
ATOM   33   C  C   . PHE A 1 4  ? 19.642  -7.018  0.153   1.00 98.05 4  A 1 
ATOM   34   O  O   . PHE A 1 4  ? 19.409  -8.214  -0.029  1.00 97.37 4  A 1 
ATOM   35   C  CB  . PHE A 1 4  ? 17.562  -5.711  -0.041  1.00 97.08 4  A 1 
ATOM   36   C  CG  . PHE A 1 4  ? 16.680  -4.791  -0.831  1.00 97.00 4  A 1 
ATOM   37   C  CD1 . PHE A 1 4  ? 16.912  -3.420  -0.834  1.00 95.57 4  A 1 
ATOM   38   C  CD2 . PHE A 1 4  ? 15.625  -5.287  -1.586  1.00 95.61 4  A 1 
ATOM   39   C  CE1 . PHE A 1 4  ? 16.109  -2.563  -1.571  1.00 94.76 4  A 1 
ATOM   40   C  CE2 . PHE A 1 4  ? 14.814  -4.438  -2.325  1.00 94.81 4  A 1 
ATOM   41   C  CZ  . PHE A 1 4  ? 15.057  -3.075  -2.321  1.00 95.06 4  A 1 
ATOM   42   N  N   . PRO A 1 5  ? 20.514  -6.588  1.072   1.00 97.71 5  A 1 
ATOM   43   C  CA  . PRO A 1 5  ? 21.188  -7.536  1.954   1.00 97.71 5  A 1 
ATOM   44   C  C   . PRO A 1 5  ? 20.338  -7.755  3.205   1.00 98.05 5  A 1 
ATOM   45   O  O   . PRO A 1 5  ? 19.561  -6.884  3.594   1.00 97.77 5  A 1 
ATOM   46   C  CB  . PRO A 1 5  ? 22.482  -6.808  2.295   1.00 96.99 5  A 1 
ATOM   47   C  CG  . PRO A 1 5  ? 22.044  -5.382  2.359   1.00 95.65 5  A 1 
ATOM   48   C  CD  . PRO A 1 5  ? 21.068  -5.237  1.208   1.00 97.02 5  A 1 
ATOM   49   N  N   . CYS A 1 6  ? 20.481  -8.929  3.836   1.00 98.22 6  A 1 
ATOM   50   C  CA  . CYS A 1 6  ? 19.779  -9.173  5.082   1.00 98.40 6  A 1 
ATOM   51   C  C   . CYS A 1 6  ? 20.511  -8.399  6.184   1.00 98.40 6  A 1 
ATOM   52   O  O   . CYS A 1 6  ? 21.734  -8.462  6.263   1.00 98.20 6  A 1 
ATOM   53   C  CB  . CYS A 1 6  ? 19.785  -10.662 5.429   1.00 98.25 6  A 1 
ATOM   54   S  SG  . CYS A 1 6  ? 19.033  -11.027 7.046   1.00 98.04 6  A 1 
ATOM   55   N  N   . PRO A 1 7  ? 19.785  -7.670  7.034   1.00 98.27 7  A 1 
ATOM   56   C  CA  . PRO A 1 7  ? 20.436  -6.910  8.110   1.00 98.10 7  A 1 
ATOM   57   C  C   . PRO A 1 7  ? 20.832  -7.775  9.305   1.00 98.13 7  A 1 
ATOM   58   O  O   . PRO A 1 7  ? 21.508  -7.299  10.212  1.00 97.14 7  A 1 
ATOM   59   C  CB  . PRO A 1 7  ? 19.372  -5.877  8.481   1.00 97.69 7  A 1 
ATOM   60   C  CG  . PRO A 1 7  ? 18.098  -6.617  8.253   1.00 96.54 7  A 1 
ATOM   61   C  CD  . PRO A 1 7  ? 18.340  -7.393  6.972   1.00 97.92 7  A 1 
ATOM   62   N  N   . TYR A 1 8  ? 20.400  -9.042  9.297   1.00 98.23 8  A 1 
ATOM   63   C  CA  . TYR A 1 8  ? 20.672  -9.942  10.420  1.00 98.03 8  A 1 
ATOM   64   C  C   . TYR A 1 8  ? 21.761  -10.985 10.172  1.00 97.85 8  A 1 
ATOM   65   O  O   . TYR A 1 8  ? 22.357  -11.490 11.123  1.00 96.83 8  A 1 
ATOM   66   C  CB  . TYR A 1 8  ? 19.394  -10.691 10.812  1.00 97.78 8  A 1 
ATOM   67   C  CG  . TYR A 1 8  ? 18.332  -9.838  11.470  1.00 97.79 8  A 1 
ATOM   68   C  CD1 . TYR A 1 8  ? 18.664  -8.877  12.426  1.00 97.13 8  A 1 
ATOM   69   C  CD2 . TYR A 1 8  ? 16.983  -10.038 11.178  1.00 97.18 8  A 1 
ATOM   70   C  CE1 . TYR A 1 8  ? 17.684  -8.133  13.057  1.00 96.72 8  A 1 
ATOM   71   C  CE2 . TYR A 1 8  ? 15.994  -9.297  11.813  1.00 96.73 8  A 1 
ATOM   72   C  CZ  . TYR A 1 8  ? 16.354  -8.344  12.746  1.00 96.89 8  A 1 
ATOM   73   O  OH  . TYR A 1 8  ? 15.376  -7.610  13.378  1.00 95.85 8  A 1 
ATOM   74   N  N   . CYS A 1 9  ? 22.022  -11.306 8.909   1.00 98.27 9  A 1 
ATOM   75   C  CA  . CYS A 1 9  ? 23.011  -12.330 8.590   1.00 98.26 9  A 1 
ATOM   76   C  C   . CYS A 1 9  ? 23.745  -11.982 7.295   1.00 98.39 9  A 1 
ATOM   77   O  O   . CYS A 1 9  ? 23.402  -10.998 6.637   1.00 97.99 9  A 1 
ATOM   78   C  CB  . CYS A 1 9  ? 22.329  -13.701 8.490   1.00 97.63 9  A 1 
ATOM   79   S  SG  . CYS A 1 9  ? 21.410  -14.012 6.965   1.00 97.49 9  A 1 
ATOM   80   N  N   . PRO A 1 10 ? 24.763  -12.759 6.907   1.00 98.07 10 A 1 
ATOM   81   C  CA  . PRO A 1 10 ? 25.572  -12.461 5.715   1.00 97.91 10 A 1 
ATOM   82   C  C   . PRO A 1 10 ? 24.899  -12.640 4.353   1.00 98.04 10 A 1 
ATOM   83   O  O   . PRO A 1 10 ? 25.483  -12.280 3.333   1.00 96.83 10 A 1 
ATOM   84   C  CB  . PRO A 1 10 ? 26.767  -13.415 5.852   1.00 97.41 10 A 1 
ATOM   85   C  CG  . PRO A 1 10 ? 26.795  -13.772 7.301   1.00 95.03 10 A 1 
ATOM   86   C  CD  . PRO A 1 10 ? 25.349  -13.870 7.674   1.00 97.32 10 A 1 
ATOM   87   N  N   . GLU A 1 11 ? 23.677  -13.178 4.322   1.00 98.02 11 A 1 
ATOM   88   C  CA  . GLU A 1 11 ? 22.999  -13.404 3.050   1.00 97.95 11 A 1 
ATOM   89   C  C   . GLU A 1 11 ? 22.685  -12.090 2.328   1.00 98.09 11 A 1 
ATOM   90   O  O   . GLU A 1 11 ? 22.344  -11.085 2.945   1.00 97.13 11 A 1 
ATOM   91   C  CB  . GLU A 1 11 ? 21.712  -14.195 3.264   1.00 97.29 11 A 1 
ATOM   92   C  CG  . GLU A 1 11 ? 21.938  -15.608 3.772   1.00 92.91 11 A 1 
ATOM   93   C  CD  . GLU A 1 11 ? 22.737  -16.456 2.801   1.00 88.26 11 A 1 
ATOM   94   O  OE1 . GLU A 1 11 ? 22.450  -16.407 1.587   1.00 81.52 11 A 1 
ATOM   95   O  OE2 . GLU A 1 11 ? 23.655  -17.176 3.251   1.00 80.46 11 A 1 
ATOM   96   N  N   . LYS A 1 12 ? 22.813  -12.111 0.988   1.00 97.34 12 A 1 
ATOM   97   C  CA  . LYS A 1 12 ? 22.591  -10.924 0.168   1.00 97.00 12 A 1 
ATOM   98   C  C   . LYS A 1 12 ? 21.780  -11.243 -1.080  1.00 97.15 12 A 1 
ATOM   99   O  O   . LYS A 1 12 ? 21.318  -12.361 -1.267  1.00 94.82 12 A 1 
ATOM   100  C  CB  . LYS A 1 12 ? 23.944  -10.342 -0.279  1.00 94.23 12 A 1 
ATOM   101  C  CG  . LYS A 1 12 ? 24.959  -10.105 0.809   1.00 89.12 12 A 1 
ATOM   102  C  CD  . LYS A 1 12 ? 26.271  -9.653  0.208   1.00 88.22 12 A 1 
ATOM   103  C  CE  . LYS A 1 12 ? 27.379  -9.567  1.260   1.00 77.09 12 A 1 
ATOM   104  N  NZ  . LYS A 1 12 ? 27.071  -8.567  2.314   1.00 68.82 12 A 1 
ATOM   105  N  N   . ASN A 1 13 ? 21.632  -10.235 -1.926  1.00 97.10 13 A 1 
ATOM   106  C  CA  . ASN A 1 13 ? 20.964  -10.361 -3.218  1.00 97.08 13 A 1 
ATOM   107  C  C   . ASN A 1 13 ? 19.508  -10.806 -3.178  1.00 97.20 13 A 1 
ATOM   108  O  O   . ASN A 1 13 ? 19.059  -11.572 -4.026  1.00 95.55 13 A 1 
ATOM   109  C  CB  . ASN A 1 13 ? 21.773  -11.292 -4.133  1.00 95.58 13 A 1 
ATOM   110  C  CG  . ASN A 1 13 ? 23.189  -10.819 -4.333  1.00 90.87 13 A 1 
ATOM   111  O  OD1 . ASN A 1 13 ? 23.442  -9.628  -4.503  1.00 82.58 13 A 1 
ATOM   112  N  ND2 . ASN A 1 13 ? 24.133  -11.745 -4.318  1.00 79.35 13 A 1 
ATOM   113  N  N   . PHE A 1 14 ? 18.755  -10.300 -2.198  1.00 97.82 14 A 1 
ATOM   114  C  CA  . PHE A 1 14 ? 17.330  -10.588 -2.107  1.00 97.85 14 A 1 
ATOM   115  C  C   . PHE A 1 14 ? 16.551  -9.506  -2.837  1.00 97.52 14 A 1 
ATOM   116  O  O   . PHE A 1 14 ? 16.954  -8.340  -2.842  1.00 96.68 14 A 1 
ATOM   117  C  CB  . PHE A 1 14 ? 16.863  -10.556 -0.646  1.00 97.78 14 A 1 
ATOM   118  C  CG  . PHE A 1 14 ? 17.414  -11.664 0.195   1.00 98.07 14 A 1 
ATOM   119  C  CD1 . PHE A 1 14 ? 16.945  -12.967 0.050   1.00 97.49 14 A 1 
ATOM   120  C  CD2 . PHE A 1 14 ? 18.374  -11.402 1.169   1.00 97.56 14 A 1 
ATOM   121  C  CE1 . PHE A 1 14 ? 17.433  -13.991 0.854   1.00 97.31 14 A 1 
ATOM   122  C  CE2 . PHE A 1 14 ? 18.867  -12.423 1.979   1.00 97.31 14 A 1 
ATOM   123  C  CZ  . PHE A 1 14 ? 18.395  -13.709 1.814   1.00 97.57 14 A 1 
ATOM   124  N  N   . ASP A 1 15 ? 15.441  -9.877  -3.459  1.00 96.97 15 A 1 
ATOM   125  C  CA  . ASP A 1 15 ? 14.525  -8.859  -3.940  1.00 96.57 15 A 1 
ATOM   126  C  C   . ASP A 1 15 ? 13.622  -8.624  -2.722  1.00 96.92 15 A 1 
ATOM   127  O  O   . ASP A 1 15 ? 13.779  -9.281  -1.685  1.00 96.64 15 A 1 
ATOM   128  C  CB  . ASP A 1 15 ? 13.739  -9.287  -5.193  1.00 95.53 15 A 1 
ATOM   129  C  CG  . ASP A 1 15 ? 12.978  -10.582 -5.021  1.00 94.51 15 A 1 
ATOM   130  O  OD1 . ASP A 1 15 ? 12.898  -11.125 -3.908  1.00 92.19 15 A 1 
ATOM   131  O  OD2 . ASP A 1 15 ? 12.438  -11.063 -6.043  1.00 90.84 15 A 1 
ATOM   132  N  N   . GLN A 1 16 ? 12.680  -7.677  -2.810  1.00 96.62 16 A 1 
ATOM   133  C  CA  . GLN A 1 16 ? 11.826  -7.363  -1.664  1.00 96.58 16 A 1 
ATOM   134  C  C   . GLN A 1 16 ? 11.088  -8.587  -1.123  1.00 96.92 16 A 1 
ATOM   135  O  O   . GLN A 1 16 ? 11.127  -8.872  0.078   1.00 96.68 16 A 1 
ATOM   136  C  CB  . GLN A 1 16 ? 10.824  -6.269  -2.033  1.00 95.43 16 A 1 
ATOM   137  C  CG  . GLN A 1 16 ? 9.890   -5.877  -0.892  1.00 93.14 16 A 1 
ATOM   138  C  CD  . GLN A 1 16 ? 9.036   -4.677  -1.223  1.00 92.17 16 A 1 
ATOM   139  O  OE1 . GLN A 1 16 ? 9.566   -3.619  -1.556  1.00 86.24 16 A 1 
ATOM   140  N  NE2 . GLN A 1 16 ? 7.727   -4.829  -1.143  1.00 83.44 16 A 1 
ATOM   141  N  N   . GLU A 1 17 ? 10.426  -9.312  -2.017  1.00 96.32 17 A 1 
ATOM   142  C  CA  . GLU A 1 17 ? 9.671   -10.494 -1.603  1.00 96.06 17 A 1 
ATOM   143  C  C   . GLU A 1 17 ? 10.588  -11.544 -0.974  1.00 96.78 17 A 1 
ATOM   144  O  O   . GLU A 1 17 ? 10.236  -12.179 0.024   1.00 96.44 17 A 1 
ATOM   145  C  CB  . GLU A 1 17 ? 8.938   -11.094 -2.806  1.00 94.59 17 A 1 
ATOM   146  C  CG  . GLU A 1 17 ? 8.110   -12.334 -2.475  1.00 86.63 17 A 1 
ATOM   147  C  CD  . GLU A 1 17 ? 7.380   -12.880 -3.699  1.00 83.08 17 A 1 
ATOM   148  O  OE1 . GLU A 1 17 ? 7.767   -12.541 -4.828  1.00 77.80 17 A 1 
ATOM   149  O  OE2 . GLU A 1 17 ? 6.420   -13.669 -3.511  1.00 76.48 17 A 1 
ATOM   150  N  N   . GLY A 1 18 ? 11.761  -11.702 -1.552  1.00 97.05 18 A 1 
ATOM   151  C  CA  . GLY A 1 18 ? 12.723  -12.665 -1.041  1.00 97.30 18 A 1 
ATOM   152  C  C   . GLY A 1 18 ? 13.218  -12.334 0.349   1.00 97.87 18 A 1 
ATOM   153  O  O   . GLY A 1 18 ? 13.375  -13.221 1.191   1.00 97.67 18 A 1 
ATOM   154  N  N   . LEU A 1 19 ? 13.477  -11.070 0.614   1.00 97.91 19 A 1 
ATOM   155  C  CA  . LEU A 1 19 ? 13.952  -10.652 1.931   1.00 98.11 19 A 1 
ATOM   156  C  C   . LEU A 1 19 ? 12.862  -10.846 2.983   1.00 98.17 19 A 1 
ATOM   157  O  O   . LEU A 1 19 ? 13.134  -11.290 4.096   1.00 98.01 19 A 1 
ATOM   158  C  CB  . LEU A 1 19 ? 14.402  -9.194  1.915   1.00 98.09 19 A 1 
ATOM   159  C  CG  . LEU A 1 19 ? 14.982  -8.673  3.233   1.00 97.70 19 A 1 
ATOM   160  C  CD1 . LEU A 1 19 ? 16.194  -9.506  3.644   1.00 97.01 19 A 1 
ATOM   161  C  CD2 . LEU A 1 19 ? 15.373  -7.202  3.100   1.00 96.95 19 A 1 
ATOM   162  N  N   . VAL A 1 20 ? 11.629  -10.523 2.630   1.00 97.81 20 A 1 
ATOM   163  C  CA  . VAL A 1 20 ? 10.506  -10.699 3.546   1.00 97.79 20 A 1 
ATOM   164  C  C   . VAL A 1 20 ? 10.380  -12.170 3.933   1.00 97.71 20 A 1 
ATOM   165  O  O   . VAL A 1 20 ? 10.245  -12.507 5.114   1.00 97.36 20 A 1 
ATOM   166  C  CB  . VAL A 1 20 ? 9.178   -10.216 2.908   1.00 97.34 20 A 1 
ATOM   167  C  CG1 . VAL A 1 20 ? 7.988   -10.598 3.790   1.00 95.93 20 A 1 
ATOM   168  C  CG2 . VAL A 1 20 ? 9.217   -8.707  2.713   1.00 96.08 20 A 1 
ATOM   169  N  N   . GLU A 1 21 ? 10.441  -13.048 2.948   1.00 97.87 21 A 1 
ATOM   170  C  CA  . GLU A 1 21 ? 10.316  -14.485 3.199   1.00 97.79 21 A 1 
ATOM   171  C  C   . GLU A 1 21 ? 11.506  -15.016 3.993   1.00 97.93 21 A 1 
ATOM   172  O  O   . GLU A 1 21 ? 11.343  -15.832 4.901   1.00 97.54 21 A 1 
ATOM   173  C  CB  . GLU A 1 21 ? 10.191  -15.246 1.879   1.00 97.14 21 A 1 
ATOM   174  C  CG  . GLU A 1 21 ? 9.963   -16.754 2.025   1.00 87.03 21 A 1 
ATOM   175  C  CD  . GLU A 1 21 ? 8.628   -17.086 2.680   1.00 80.71 21 A 1 
ATOM   176  O  OE1 . GLU A 1 21 ? 7.759   -16.201 2.772   1.00 75.13 21 A 1 
ATOM   177  O  OE2 . GLU A 1 21 ? 8.454   -18.251 3.095   1.00 74.66 21 A 1 
ATOM   178  N  N   . HIS A 1 22 ? 12.701  -14.544 3.658   1.00 98.04 22 A 1 
ATOM   179  C  CA  . HIS A 1 22 ? 13.913  -14.954 4.364   1.00 98.28 22 A 1 
ATOM   180  C  C   . HIS A 1 22 ? 13.817  -14.619 5.846   1.00 98.28 22 A 1 
ATOM   181  O  O   . HIS A 1 22 ? 14.128  -15.446 6.707   1.00 97.79 22 A 1 
ATOM   182  C  CB  . HIS A 1 22 ? 15.131  -14.258 3.747   1.00 98.21 22 A 1 
ATOM   183  C  CG  . HIS A 1 22 ? 16.387  -14.416 4.537   1.00 98.38 22 A 1 
ATOM   184  N  ND1 . HIS A 1 22 ? 17.188  -15.538 4.444   1.00 97.17 22 A 1 
ATOM   185  C  CD2 . HIS A 1 22 ? 16.989  -13.609 5.436   1.00 97.31 22 A 1 
ATOM   186  C  CE1 . HIS A 1 22 ? 18.228  -15.399 5.260   1.00 97.14 22 A 1 
ATOM   187  N  NE2 . HIS A 1 22 ? 18.127  -14.242 5.874   1.00 97.27 22 A 1 
ATOM   188  N  N   . CYS A 1 23 ? 13.386  -13.404 6.158   1.00 98.00 23 A 1 
ATOM   189  C  CA  . CYS A 1 23 ? 13.269  -12.986 7.550   1.00 97.83 23 A 1 
ATOM   190  C  C   . CYS A 1 23 ? 12.178  -13.759 8.284   1.00 97.64 23 A 1 
ATOM   191  O  O   . CYS A 1 23 ? 12.308  -14.056 9.468   1.00 97.05 23 A 1 
ATOM   192  C  CB  . CYS A 1 23 ? 13.007  -11.480 7.631   1.00 97.73 23 A 1 
ATOM   193  S  SG  . CYS A 1 23 ? 14.438  -10.479 7.159   1.00 97.13 23 A 1 
ATOM   194  N  N   . LYS A 1 24 ? 11.112  -14.090 7.574   1.00 97.56 24 A 1 
ATOM   195  C  CA  . LYS A 1 24 ? 10.025  -14.853 8.177   1.00 97.24 24 A 1 
ATOM   196  C  C   . LYS A 1 24 ? 10.512  -16.256 8.561   1.00 97.10 24 A 1 
ATOM   197  O  O   . LYS A 1 24 ? 10.188  -16.762 9.636   1.00 96.35 24 A 1 
ATOM   198  C  CB  . LYS A 1 24 ? 8.852   -14.987 7.205   1.00 96.60 24 A 1 
ATOM   199  C  CG  . LYS A 1 24 ? 7.680   -15.794 7.748   1.00 93.40 24 A 1 
ATOM   200  C  CD  . LYS A 1 24 ? 6.618   -16.053 6.692   1.00 90.31 24 A 1 
ATOM   201  C  CE  . LYS A 1 24 ? 5.937   -14.775 6.245   1.00 82.44 24 A 1 
ATOM   202  N  NZ  . LYS A 1 24 ? 4.859   -15.043 5.245   1.00 75.07 24 A 1 
ATOM   203  N  N   . LEU A 1 25 ? 11.286  -16.866 7.691   1.00 97.35 25 A 1 
ATOM   204  C  CA  . LEU A 1 25 ? 11.777  -18.226 7.914   1.00 97.18 25 A 1 
ATOM   205  C  C   . LEU A 1 25 ? 12.951  -18.337 8.873   1.00 97.19 25 A 1 
ATOM   206  O  O   . LEU A 1 25 ? 12.991  -19.260 9.698   1.00 96.02 25 A 1 
ATOM   207  C  CB  . LEU A 1 25 ? 12.171  -18.863 6.577   1.00 96.62 25 A 1 
ATOM   208  C  CG  . LEU A 1 25 ? 11.056  -19.078 5.555   1.00 91.89 25 A 1 
ATOM   209  C  CD1 . LEU A 1 25 ? 11.653  -19.607 4.255   1.00 87.40 25 A 1 
ATOM   210  C  CD2 . LEU A 1 25 ? 10.019  -20.040 6.105   1.00 87.16 25 A 1 
ATOM   211  N  N   . PHE A 1 26 ? 13.903  -17.410 8.783   1.00 97.68 26 A 1 
ATOM   212  C  CA  . PHE A 1 26 ? 15.139  -17.534 9.552   1.00 97.58 26 A 1 
ATOM   213  C  C   . PHE A 1 26 ? 15.365  -16.532 10.679  1.00 97.38 26 A 1 
ATOM   214  O  O   . PHE A 1 26 ? 16.290  -16.708 11.470  1.00 96.05 26 A 1 
ATOM   215  C  CB  . PHE A 1 26 ? 16.321  -17.487 8.589   1.00 97.35 26 A 1 
ATOM   216  C  CG  . PHE A 1 26 ? 16.312  -18.588 7.572   1.00 96.96 26 A 1 
ATOM   217  C  CD1 . PHE A 1 26 ? 16.690  -19.878 7.926   1.00 94.82 26 A 1 
ATOM   218  C  CD2 . PHE A 1 26 ? 15.902  -18.348 6.267   1.00 94.68 26 A 1 
ATOM   219  C  CE1 . PHE A 1 26 ? 16.663  -20.908 6.997   1.00 93.74 26 A 1 
ATOM   220  C  CE2 . PHE A 1 26 ? 15.870  -19.377 5.333   1.00 93.85 26 A 1 
ATOM   221  C  CZ  . PHE A 1 26 ? 16.253  -20.660 5.698   1.00 93.90 26 A 1 
ATOM   222  N  N   . HIS A 1 27 ? 14.528  -15.498 10.762  1.00 97.23 27 A 1 
ATOM   223  C  CA  . HIS A 1 27 ? 14.724  -14.480 11.787  1.00 96.96 27 A 1 
ATOM   224  C  C   . HIS A 1 27 ? 13.436  -14.125 12.521  1.00 96.05 27 A 1 
ATOM   225  O  O   . HIS A 1 27 ? 13.233  -12.973 12.917  1.00 93.70 27 A 1 
ATOM   226  C  CB  . HIS A 1 27 ? 15.331  -13.226 11.160  1.00 97.00 27 A 1 
ATOM   227  C  CG  . HIS A 1 27 ? 16.624  -13.476 10.443  1.00 97.69 27 A 1 
ATOM   228  N  ND1 . HIS A 1 27 ? 17.739  -13.953 11.083  1.00 96.78 27 A 1 
ATOM   229  C  CD2 . HIS A 1 27 ? 16.965  -13.319 9.147   1.00 97.12 27 A 1 
ATOM   230  C  CE1 . HIS A 1 27 ? 18.731  -14.090 10.203  1.00 96.96 27 A 1 
ATOM   231  N  NE2 . HIS A 1 27 ? 18.284  -13.707 9.025   1.00 97.19 27 A 1 
ATOM   232  N  N   . SER A 1 28 ? 12.585  -15.120 12.726  1.00 95.51 28 A 1 
ATOM   233  C  CA  . SER A 1 28 ? 11.293  -14.896 13.360  1.00 94.36 28 A 1 
ATOM   234  C  C   . SER A 1 28 ? 11.379  -14.452 14.821  1.00 93.80 28 A 1 
ATOM   235  O  O   . SER A 1 28 ? 10.438  -13.849 15.338  1.00 90.24 28 A 1 
ATOM   236  C  CB  . SER A 1 28 ? 10.429  -16.164 13.271  1.00 92.83 28 A 1 
ATOM   237  O  OG  . SER A 1 28 ? 11.024  -17.240 13.957  1.00 88.60 28 A 1 
ATOM   238  N  N   . THR A 1 29 ? 12.503  -14.733 15.477  1.00 94.19 29 A 1 
ATOM   239  C  CA  . THR A 1 29 ? 12.668  -14.343 16.873  1.00 93.60 29 A 1 
ATOM   240  C  C   . THR A 1 29 ? 13.823  -13.372 17.086  1.00 93.84 29 A 1 
ATOM   241  O  O   . THR A 1 29 ? 14.220  -13.097 18.220  1.00 90.17 29 A 1 
ATOM   242  C  CB  . THR A 1 29 ? 12.889  -15.579 17.778  1.00 91.89 29 A 1 
ATOM   243  O  OG1 . THR A 1 29 ? 14.065  -16.267 17.363  1.00 87.30 29 A 1 
ATOM   244  C  CG2 . THR A 1 29 ? 11.692  -16.519 17.697  1.00 85.24 29 A 1 
ATOM   245  N  N   . ASP A 1 30 ? 14.360  -12.818 15.989  1.00 94.45 30 A 1 
ATOM   246  C  CA  . ASP A 1 30 ? 15.462  -11.868 16.087  1.00 94.21 30 A 1 
ATOM   247  C  C   . ASP A 1 30 ? 14.882  -10.480 16.388  1.00 93.68 30 A 1 
ATOM   248  O  O   . ASP A 1 30 ? 14.082  -9.958  15.617  1.00 90.27 30 A 1 
ATOM   249  C  CB  . ASP A 1 30 ? 16.258  -11.834 14.776  1.00 93.25 30 A 1 
ATOM   250  C  CG  . ASP A 1 30 ? 17.642  -11.268 14.959  1.00 91.21 30 A 1 
ATOM   251  O  OD1 . ASP A 1 30 ? 17.791  -10.264 15.683  1.00 85.77 30 A 1 
ATOM   252  O  OD2 . ASP A 1 30 ? 18.590  -11.837 14.387  1.00 86.07 30 A 1 
ATOM   253  N  N   . THR A 1 31 ? 15.300  -9.898  17.509  1.00 94.42 31 A 1 
ATOM   254  C  CA  . THR A 1 31 ? 14.761  -8.607  17.936  1.00 94.18 31 A 1 
ATOM   255  C  C   . THR A 1 31 ? 15.724  -7.435  17.830  1.00 94.89 31 A 1 
ATOM   256  O  O   . THR A 1 31 ? 15.406  -6.328  18.265  1.00 91.25 31 A 1 
ATOM   257  C  CB  . THR A 1 31 ? 14.267  -8.692  19.400  1.00 91.25 31 A 1 
ATOM   258  O  OG1 . THR A 1 31 ? 15.365  -9.064  20.241  1.00 84.91 31 A 1 
ATOM   259  C  CG2 . THR A 1 31 ? 13.158  -9.728  19.535  1.00 83.50 31 A 1 
ATOM   260  N  N   . LYS A 1 32 ? 16.884  -7.647  17.248  1.00 95.20 32 A 1 
ATOM   261  C  CA  . LYS A 1 32 ? 17.873  -6.584  17.110  1.00 95.36 32 A 1 
ATOM   262  C  C   . LYS A 1 32 ? 17.340  -5.436  16.254  1.00 96.27 32 A 1 
ATOM   263  O  O   . LYS A 1 32 ? 16.792  -5.656  15.184  1.00 95.39 32 A 1 
ATOM   264  C  CB  . LYS A 1 32 ? 19.158  -7.133  16.490  1.00 93.61 32 A 1 
ATOM   265  C  CG  . LYS A 1 32 ? 20.274  -6.109  16.350  1.00 84.76 32 A 1 
ATOM   266  C  CD  . LYS A 1 32 ? 21.506  -6.708  15.695  1.00 81.65 32 A 1 
ATOM   267  C  CE  . LYS A 1 32 ? 22.607  -5.687  15.536  1.00 71.82 32 A 1 
ATOM   268  N  NZ  . LYS A 1 32 ? 23.808  -6.244  14.853  1.00 65.16 32 A 1 
ATOM   269  N  N   . SER A 1 33 ? 17.506  -4.204  16.746  1.00 96.73 33 A 1 
ATOM   270  C  CA  . SER A 1 33 ? 17.069  -3.026  15.993  1.00 96.95 33 A 1 
ATOM   271  C  C   . SER A 1 33 ? 18.062  -2.758  14.871  1.00 97.36 33 A 1 
ATOM   272  O  O   . SER A 1 33 ? 19.257  -2.600  15.115  1.00 95.92 33 A 1 
ATOM   273  C  CB  . SER A 1 33 ? 16.992  -1.806  16.908  1.00 95.08 33 A 1 
ATOM   274  O  OG  . SER A 1 33 ? 15.944  -1.937  17.847  1.00 81.76 33 A 1 
ATOM   275  N  N   . VAL A 1 34 ? 17.562  -2.707  13.642  1.00 98.03 34 A 1 
ATOM   276  C  CA  . VAL A 1 34 ? 18.406  -2.477  12.476  1.00 98.12 34 A 1 
ATOM   277  C  C   . VAL A 1 34 ? 17.717  -1.544  11.491  1.00 98.27 34 A 1 
ATOM   278  O  O   . VAL A 1 34 ? 16.515  -1.299  11.584  1.00 97.87 34 A 1 
ATOM   279  C  CB  . VAL A 1 34 ? 18.728  -3.807  11.743  1.00 97.52 34 A 1 
ATOM   280  C  CG1 . VAL A 1 34 ? 19.560  -4.723  12.632  1.00 95.84 34 A 1 
ATOM   281  C  CG2 . VAL A 1 34 ? 17.429  -4.501  11.329  1.00 95.80 34 A 1 
ATOM   282  N  N   . VAL A 1 35 ? 18.502  -1.011  10.556  1.00 98.16 35 A 1 
ATOM   283  C  CA  . VAL A 1 35 ? 17.953  -0.154  9.508   1.00 98.20 35 A 1 
ATOM   284  C  C   . VAL A 1 35 ? 17.374  -1.054  8.427   1.00 98.31 35 A 1 
ATOM   285  O  O   . VAL A 1 35 ? 18.038  -1.979  7.961   1.00 98.01 35 A 1 
ATOM   286  C  CB  . VAL A 1 35 ? 19.043  0.738   8.891   1.00 97.87 35 A 1 
ATOM   287  C  CG1 . VAL A 1 35 ? 18.465  1.552   7.735   1.00 96.96 35 A 1 
ATOM   288  C  CG2 . VAL A 1 35 ? 19.634  1.664   9.943   1.00 96.88 35 A 1 
ATOM   289  N  N   . CYS A 1 36 ? 16.131  -0.792  8.029   1.00 98.22 36 A 1 
ATOM   290  C  CA  . CYS A 1 36 ? 15.508  -1.572  6.963   1.00 98.15 36 A 1 
ATOM   291  C  C   . CYS A 1 36 ? 16.189  -1.202  5.640   1.00 97.96 36 A 1 
ATOM   292  O  O   . CYS A 1 36 ? 16.157  -0.041  5.233   1.00 97.49 36 A 1 
ATOM   293  C  CB  . CYS A 1 36 ? 14.015  -1.263  6.867   1.00 97.96 36 A 1 
ATOM   294  S  SG  . CYS A 1 36 ? 13.211  -2.084  5.466   1.00 97.77 36 A 1 
ATOM   295  N  N   . PRO A 1 37 ? 16.798  -2.176  4.957   1.00 98.15 37 A 1 
ATOM   296  C  CA  . PRO A 1 37 ? 17.489  -1.870  3.700   1.00 97.89 37 A 1 
ATOM   297  C  C   . PRO A 1 37 ? 16.549  -1.425  2.589   1.00 97.20 37 A 1 
ATOM   298  O  O   . PRO A 1 37 ? 16.948  -0.676  1.697   1.00 96.02 37 A 1 
ATOM   299  C  CB  . PRO A 1 37 ? 18.201  -3.186  3.364   1.00 97.46 37 A 1 
ATOM   300  C  CG  . PRO A 1 37 ? 17.341  -4.226  4.009   1.00 95.67 37 A 1 
ATOM   301  C  CD  . PRO A 1 37 ? 16.916  -3.599  5.314   1.00 97.83 37 A 1 
ATOM   302  N  N   . ILE A 1 38 ? 15.299  -1.874  2.641   1.00 97.47 38 A 1 
ATOM   303  C  CA  . ILE A 1 38 ? 14.328  -1.493  1.620   1.00 96.96 38 A 1 
ATOM   304  C  C   . ILE A 1 38 ? 13.923  -0.033  1.817   1.00 96.32 38 A 1 
ATOM   305  O  O   . ILE A 1 38 ? 13.978  0.769   0.884   1.00 95.48 38 A 1 
ATOM   306  C  CB  . ILE A 1 38 ? 13.075  -2.395  1.672   1.00 96.91 38 A 1 
ATOM   307  C  CG1 . ILE A 1 38 ? 13.479  -3.859  1.465   1.00 96.31 38 A 1 
ATOM   308  C  CG2 . ILE A 1 38 ? 12.077  -1.964  0.596   1.00 96.07 38 A 1 
ATOM   309  C  CD1 . ILE A 1 38 ? 12.361  -4.856  1.717   1.00 95.33 38 A 1 
ATOM   310  N  N   . CYS A 1 39 ? 13.536  0.332   3.031   1.00 96.14 39 A 1 
ATOM   311  C  CA  . CYS A 1 39 ? 13.149  1.709   3.321   1.00 95.63 39 A 1 
ATOM   312  C  C   . CYS A 1 39 ? 14.295  2.683   3.072   1.00 94.88 39 A 1 
ATOM   313  O  O   . CYS A 1 39 ? 14.092  3.764   2.529   1.00 93.62 39 A 1 
ATOM   314  C  CB  . CYS A 1 39 ? 12.686  1.837   4.773   1.00 95.53 39 A 1 
ATOM   315  S  SG  . CYS A 1 39 ? 11.040  1.160   5.106   1.00 95.23 39 A 1 
ATOM   316  N  N   . ALA A 1 40 ? 15.501  2.299   3.475   1.00 95.83 40 A 1 
ATOM   317  C  CA  . ALA A 1 40 ? 16.664  3.168   3.313   1.00 95.33 40 A 1 
ATOM   318  C  C   . ALA A 1 40 ? 16.976  3.467   1.845   1.00 94.33 40 A 1 
ATOM   319  O  O   . ALA A 1 40 ? 17.573  4.498   1.537   1.00 92.92 40 A 1 
ATOM   320  C  CB  . ALA A 1 40 ? 17.880  2.540   3.985   1.00 95.58 40 A 1 
ATOM   321  N  N   . SER A 1 41 ? 16.572  2.576   0.945   1.00 93.97 41 A 1 
ATOM   322  C  CA  . SER A 1 41 ? 16.842  2.758   -0.478  1.00 92.85 41 A 1 
ATOM   323  C  C   . SER A 1 41 ? 15.848  3.689   -1.169  1.00 91.87 41 A 1 
ATOM   324  O  O   . SER A 1 41 ? 16.058  4.083   -2.317  1.00 90.24 41 A 1 
ATOM   325  C  CB  . SER A 1 41 ? 16.830  1.399   -1.194  1.00 92.57 41 A 1 
ATOM   326  O  OG  . SER A 1 41 ? 15.506  0.923   -1.364  1.00 89.29 41 A 1 
ATOM   327  N  N   . MET A 1 42 ? 14.774  4.048   -0.481  1.00 92.56 42 A 1 
ATOM   328  C  CA  . MET A 1 42 ? 13.745  4.907   -1.059  1.00 91.89 42 A 1 
ATOM   329  C  C   . MET A 1 42 ? 14.205  6.360   -1.144  1.00 91.77 42 A 1 
ATOM   330  O  O   . MET A 1 42 ? 15.091  6.779   -0.413  1.00 90.46 42 A 1 
ATOM   331  C  CB  . MET A 1 42 ? 12.471  4.841   -0.215  1.00 91.51 42 A 1 
ATOM   332  C  CG  . MET A 1 42 ? 11.856  3.452   -0.106  1.00 89.34 42 A 1 
ATOM   333  S  SD  . MET A 1 42 ? 11.198  2.876   -1.672  1.00 88.78 42 A 1 
ATOM   334  C  CE  . MET A 1 42 ? 10.535  1.287   -1.181  1.00 82.66 42 A 1 
ATOM   335  N  N   . PRO A 1 43 ? 13.603  7.148   -2.043  1.00 88.93 43 A 1 
ATOM   336  C  CA  . PRO A 1 43 ? 13.963  8.567   -2.158  1.00 87.91 43 A 1 
ATOM   337  C  C   . PRO A 1 43 ? 13.792  9.316   -0.833  1.00 88.61 43 A 1 
ATOM   338  O  O   . PRO A 1 43 ? 14.538  10.255  -0.545  1.00 87.33 43 A 1 
ATOM   339  C  CB  . PRO A 1 43 ? 12.998  9.078   -3.224  1.00 86.21 43 A 1 
ATOM   340  C  CG  . PRO A 1 43 ? 12.798  7.884   -4.107  1.00 84.61 43 A 1 
ATOM   341  C  CD  . PRO A 1 43 ? 12.678  6.741   -3.119  1.00 86.81 43 A 1 
ATOM   342  N  N   . TRP A 1 44 ? 12.817  8.921   -0.039  1.00 89.37 44 A 1 
ATOM   343  C  CA  . TRP A 1 44 ? 12.546  9.532   1.260   1.00 89.38 44 A 1 
ATOM   344  C  C   . TRP A 1 44 ? 13.194  8.748   2.394   1.00 90.42 44 A 1 
ATOM   345  O  O   . TRP A 1 44 ? 12.961  9.033   3.577   1.00 89.68 44 A 1 
ATOM   346  C  CB  . TRP A 1 44 ? 11.038  9.614   1.496   1.00 88.36 44 A 1 
ATOM   347  C  CG  . TRP A 1 44 ? 10.368  8.272   1.550   1.00 87.62 44 A 1 
ATOM   348  C  CD1 . TRP A 1 44 ? 10.186  7.480   2.656   1.00 86.34 44 A 1 
ATOM   349  C  CD2 . TRP A 1 44 ? 9.808   7.533   0.452   1.00 88.27 44 A 1 
ATOM   350  N  NE1 . TRP A 1 44 ? 9.555   6.310   2.308   1.00 85.41 44 A 1 
ATOM   351  C  CE2 . TRP A 1 44 ? 9.308   6.311   0.963   1.00 86.69 44 A 1 
ATOM   352  C  CE3 . TRP A 1 44 ? 9.681   7.802   -0.914  1.00 85.04 44 A 1 
ATOM   353  C  CZ2 . TRP A 1 44 ? 8.694   5.361   0.147   1.00 83.73 44 A 1 
ATOM   354  C  CZ3 . TRP A 1 44 ? 9.066   6.846   -1.720  1.00 84.31 44 A 1 
ATOM   355  C  CH2 . TRP A 1 44 ? 8.588   5.639   -1.196  1.00 84.18 44 A 1 
ATOM   356  N  N   . GLY A 1 45 ? 13.981  7.744   2.061   1.00 91.02 45 A 1 
ATOM   357  C  CA  . GLY A 1 45 ? 14.613  6.893   3.054   1.00 91.72 45 A 1 
ATOM   358  C  C   . GLY A 1 45 ? 15.635  7.570   3.944   1.00 92.56 45 A 1 
ATOM   359  O  O   . GLY A 1 45 ? 16.384  8.439   3.508   1.00 92.08 45 A 1 
ATOM   360  N  N   . ASP A 1 46 ? 15.652  7.150   5.220   1.00 93.45 46 A 1 
ATOM   361  C  CA  . ASP A 1 46 ? 16.619  7.638   6.184   1.00 94.54 46 A 1 
ATOM   362  C  C   . ASP A 1 46 ? 17.605  6.503   6.425   1.00 95.46 46 A 1 
ATOM   363  O  O   . ASP A 1 46 ? 17.254  5.497   7.045   1.00 95.74 46 A 1 
ATOM   364  C  CB  . ASP A 1 46 ? 15.925  8.018   7.495   1.00 94.39 46 A 1 
ATOM   365  C  CG  . ASP A 1 46 ? 16.888  8.607   8.518   1.00 93.96 46 A 1 
ATOM   366  O  OD1 . ASP A 1 46 ? 18.115  8.517   8.328   1.00 92.10 46 A 1 
ATOM   367  O  OD2 . ASP A 1 46 ? 16.400  9.167   9.520   1.00 91.45 46 A 1 
ATOM   368  N  N   . PRO A 1 47 ? 18.849  6.636   5.945   1.00 95.13 47 A 1 
ATOM   369  C  CA  . PRO A 1 47 ? 19.849  5.576   6.101   1.00 95.54 47 A 1 
ATOM   370  C  C   . PRO A 1 47 ? 20.288  5.348   7.540   1.00 96.43 47 A 1 
ATOM   371  O  O   . PRO A 1 47 ? 20.968  4.359   7.831   1.00 95.40 47 A 1 
ATOM   372  C  CB  . PRO A 1 47 ? 21.011  6.061   5.223   1.00 94.19 47 A 1 
ATOM   373  C  CG  . PRO A 1 47 ? 20.895  7.545   5.302   1.00 91.09 47 A 1 
ATOM   374  C  CD  . PRO A 1 47 ? 19.403  7.801   5.231   1.00 94.47 47 A 1 
ATOM   375  N  N   . ASN A 1 48 ? 19.905  6.253   8.439   1.00 96.22 48 A 1 
ATOM   376  C  CA  . ASN A 1 48 ? 20.291  6.134   9.839   1.00 96.65 48 A 1 
ATOM   377  C  C   . ASN A 1 48 ? 19.174  5.689   10.777  1.00 96.97 48 A 1 
ATOM   378  O  O   . ASN A 1 48 ? 19.417  5.439   11.960  1.00 95.78 48 A 1 
ATOM   379  C  CB  . ASN A 1 48 ? 20.857  7.468   10.330  1.00 96.11 48 A 1 
ATOM   380  C  CG  . ASN A 1 48 ? 22.060  7.915   9.536   1.00 93.30 48 A 1 
ATOM   381  O  OD1 . ASN A 1 48 ? 22.960  7.128   9.245   1.00 83.35 48 A 1 
ATOM   382  N  ND2 . ASN A 1 48 ? 22.079  9.192   9.173   1.00 83.00 48 A 1 
ATOM   383  N  N   . TYR A 1 49 ? 17.949  5.584   10.259  1.00 96.75 49 A 1 
ATOM   384  C  CA  . TYR A 1 49 ? 16.824  5.197   11.101  1.00 96.62 49 A 1 
ATOM   385  C  C   . TYR A 1 49 ? 16.751  3.686   11.315  1.00 97.02 49 A 1 
ATOM   386  O  O   . TYR A 1 49 ? 16.662  2.919   10.365  1.00 96.91 49 A 1 
ATOM   387  C  CB  . TYR A 1 49 ? 15.502  5.675   10.501  1.00 95.77 49 A 1 
ATOM   388  C  CG  . TYR A 1 49 ? 14.317  5.312   11.357  1.00 95.28 49 A 1 
ATOM   389  C  CD1 . TYR A 1 49 ? 14.025  6.032   12.516  1.00 94.37 49 A 1 
ATOM   390  C  CD2 . TYR A 1 49 ? 13.508  4.219   11.048  1.00 94.48 49 A 1 
ATOM   391  C  CE1 . TYR A 1 49 ? 12.960  5.679   13.336  1.00 93.80 49 A 1 
ATOM   392  C  CE2 . TYR A 1 49 ? 12.442  3.853   11.862  1.00 93.53 49 A 1 
ATOM   393  C  CZ  . TYR A 1 49 ? 12.168  4.583   13.012  1.00 93.35 49 A 1 
ATOM   394  O  OH  . TYR A 1 49 ? 11.121  4.230   13.819  1.00 91.67 49 A 1 
ATOM   395  N  N   . ARG A 1 50 ? 16.751  3.278   12.574  1.00 97.04 50 A 1 
ATOM   396  C  CA  . ARG A 1 50 ? 16.664  1.865   12.923  1.00 96.97 50 A 1 
ATOM   397  C  C   . ARG A 1 50 ? 15.270  1.548   13.452  1.00 96.78 50 A 1 
ATOM   398  O  O   . ARG A 1 50 ? 14.782  2.210   14.359  1.00 95.64 50 A 1 
ATOM   399  C  CB  . ARG A 1 50 ? 17.717  1.524   13.989  1.00 96.17 50 A 1 
ATOM   400  C  CG  . ARG A 1 50 ? 19.149  1.800   13.564  1.00 90.40 50 A 1 
ATOM   401  C  CD  . ARG A 1 50 ? 20.097  1.755   14.750  1.00 89.71 50 A 1 
ATOM   402  N  NE  . ARG A 1 50 ? 20.138  0.448   15.384  1.00 83.55 50 A 1 
ATOM   403  C  CZ  . ARG A 1 50 ? 20.726  0.195   16.547  1.00 79.99 50 A 1 
ATOM   404  N  NH1 . ARG A 1 50 ? 21.333  1.162   17.219  1.00 71.14 50 A 1 
ATOM   405  N  NH2 . ARG A 1 50 ? 20.713  -1.035  17.055  1.00 71.62 50 A 1 
ATOM   406  N  N   . SER A 1 51 ? 14.632  0.539   12.875  1.00 96.22 51 A 1 
ATOM   407  C  CA  . SER A 1 51 ? 13.309  0.125   13.332  1.00 95.66 51 A 1 
ATOM   408  C  C   . SER A 1 51 ? 13.404  -0.512  14.709  1.00 94.86 51 A 1 
ATOM   409  O  O   . SER A 1 51 ? 14.305  -1.310  14.969  1.00 92.39 51 A 1 
ATOM   410  C  CB  . SER A 1 51 ? 12.691  -0.879  12.354  1.00 94.79 51 A 1 
ATOM   411  O  OG  . SER A 1 51 ? 12.388  -0.274  11.124  1.00 88.78 51 A 1 
ATOM   412  N  N   . ALA A 1 52 ? 12.467  -0.162  15.589  1.00 93.94 52 A 1 
ATOM   413  C  CA  . ALA A 1 52 ? 12.455  -0.726  16.935  1.00 92.53 52 A 1 
ATOM   414  C  C   . ALA A 1 52 ? 12.207  -2.231  16.881  1.00 93.17 52 A 1 
ATOM   415  O  O   . ALA A 1 52 ? 12.772  -2.994  17.663  1.00 90.06 52 A 1 
ATOM   416  C  CB  . ALA A 1 52 ? 11.378  -0.041  17.780  1.00 89.94 52 A 1 
ATOM   417  N  N   . ASN A 1 53 ? 11.361  -2.647  15.946  1.00 94.66 53 A 1 
ATOM   418  C  CA  . ASN A 1 53 ? 11.054  -4.061  15.760  1.00 95.21 53 A 1 
ATOM   419  C  C   . ASN A 1 53 ? 11.058  -4.345  14.258  1.00 95.95 53 A 1 
ATOM   420  O  O   . ASN A 1 53 ? 10.017  -4.307  13.603  1.00 95.59 53 A 1 
ATOM   421  C  CB  . ASN A 1 53 ? 9.695   -4.405  16.362  1.00 93.95 53 A 1 
ATOM   422  C  CG  . ASN A 1 53 ? 9.451   -5.900  16.438  1.00 92.39 53 A 1 
ATOM   423  O  OD1 . ASN A 1 53 ? 9.944   -6.670  15.611  1.00 87.95 53 A 1 
ATOM   424  N  ND2 . ASN A 1 53 ? 8.689   -6.327  17.424  1.00 85.95 53 A 1 
ATOM   425  N  N   . PHE A 1 54 ? 12.239  -4.609  13.723  1.00 96.71 54 A 1 
ATOM   426  C  CA  . PHE A 1 54 ? 12.379  -4.835  12.293  1.00 97.21 54 A 1 
ATOM   427  C  C   . PHE A 1 54 ? 11.614  -6.055  11.796  1.00 97.27 54 A 1 
ATOM   428  O  O   . PHE A 1 54 ? 11.057  -6.036  10.699  1.00 96.84 54 A 1 
ATOM   429  C  CB  . PHE A 1 54 ? 13.857  -4.982  11.917  1.00 97.35 54 A 1 
ATOM   430  C  CG  . PHE A 1 54 ? 14.076  -5.293  10.468  1.00 97.70 54 A 1 
ATOM   431  C  CD1 . PHE A 1 54 ? 13.872  -4.313  9.502   1.00 97.10 54 A 1 
ATOM   432  C  CD2 . PHE A 1 54 ? 14.434  -6.564  10.062  1.00 97.16 54 A 1 
ATOM   433  C  CE1 . PHE A 1 54 ? 14.030  -4.602  8.155   1.00 96.85 54 A 1 
ATOM   434  C  CE2 . PHE A 1 54 ? 14.595  -6.865  8.714   1.00 96.83 54 A 1 
ATOM   435  C  CZ  . PHE A 1 54 ? 14.393  -5.880  7.764   1.00 97.17 54 A 1 
ATOM   436  N  N   . ARG A 1 55 ? 11.593  -7.109  12.596  1.00 95.77 55 A 1 
ATOM   437  C  CA  . ARG A 1 55 ? 10.878  -8.329  12.236  1.00 94.97 55 A 1 
ATOM   438  C  C   . ARG A 1 55 ? 9.419   -8.022  11.885  1.00 94.95 55 A 1 
ATOM   439  O  O   . ARG A 1 55 ? 8.930   -8.402  10.820  1.00 94.38 55 A 1 
ATOM   440  C  CB  . ARG A 1 55 ? 10.947  -9.337  13.393  1.00 93.23 55 A 1 
ATOM   441  C  CG  . ARG A 1 55 ? 9.902   -10.444 13.370  1.00 85.36 55 A 1 
ATOM   442  C  CD  . ARG A 1 55 ? 10.026  -11.356 12.167  1.00 83.25 55 A 1 
ATOM   443  N  NE  . ARG A 1 55 ? 9.016   -12.401 12.196  1.00 78.86 55 A 1 
ATOM   444  C  CZ  . ARG A 1 55 ? 8.890   -13.349 11.290  1.00 74.91 55 A 1 
ATOM   445  N  NH1 . ARG A 1 55 ? 9.720   -13.398 10.254  1.00 66.81 55 A 1 
ATOM   446  N  NH2 . ARG A 1 55 ? 7.929   -14.265 11.395  1.00 68.09 55 A 1 
ATOM   447  N  N   . GLU A 1 56 ? 8.730   -7.324  12.769  1.00 95.88 56 A 1 
ATOM   448  C  CA  . GLU A 1 56 ? 7.334   -6.983  12.531  1.00 95.13 56 A 1 
ATOM   449  C  C   . GLU A 1 56 ? 7.195   -5.917  11.446  1.00 95.68 56 A 1 
ATOM   450  O  O   . GLU A 1 56 ? 6.223   -5.913  10.687  1.00 95.00 56 A 1 
ATOM   451  C  CB  . GLU A 1 56 ? 6.676   -6.522  13.837  1.00 93.63 56 A 1 
ATOM   452  C  CG  . GLU A 1 56 ? 6.596   -7.627  14.873  1.00 83.87 56 A 1 
ATOM   453  C  CD  . GLU A 1 56 ? 5.847   -7.228  16.138  1.00 79.14 56 A 1 
ATOM   454  O  OE1 . GLU A 1 56 ? 5.350   -6.085  16.195  1.00 73.95 56 A 1 
ATOM   455  O  OE2 . GLU A 1 56 ? 5.770   -8.059  17.059  1.00 73.10 56 A 1 
ATOM   456  N  N   . HIS A 1 57 ? 8.164   -5.007  11.361  1.00 96.00 57 A 1 
ATOM   457  C  CA  . HIS A 1 57 ? 8.146   -3.963  10.341  1.00 96.72 57 A 1 
ATOM   458  C  C   . HIS A 1 57 ? 8.143   -4.544  8.935   1.00 96.86 57 A 1 
ATOM   459  O  O   . HIS A 1 57 ? 7.298   -4.197  8.111   1.00 96.26 57 A 1 
ATOM   460  C  CB  . HIS A 1 57 ? 9.363   -3.048  10.494  1.00 96.74 57 A 1 
ATOM   461  C  CG  . HIS A 1 57 ? 9.637   -2.212  9.279   1.00 96.95 57 A 1 
ATOM   462  N  ND1 . HIS A 1 57 ? 8.969   -1.042  9.015   1.00 95.86 57 A 1 
ATOM   463  C  CD2 . HIS A 1 57 ? 10.469  -2.412  8.229   1.00 96.01 57 A 1 
ATOM   464  C  CE1 . HIS A 1 57 ? 9.380   -0.555  7.857   1.00 95.87 57 A 1 
ATOM   465  N  NE2 . HIS A 1 57 ? 10.286  -1.367  7.357   1.00 95.81 57 A 1 
ATOM   466  N  N   . ILE A 1 58 ? 9.096   -5.425  8.640   1.00 97.09 58 A 1 
ATOM   467  C  CA  . ILE A 1 58 ? 9.215   -5.946  7.291   1.00 97.13 58 A 1 
ATOM   468  C  C   . ILE A 1 58 ? 8.020   -6.808  6.883   1.00 97.03 58 A 1 
ATOM   469  O  O   . ILE A 1 58 ? 7.617   -6.805  5.719   1.00 96.50 58 A 1 
ATOM   470  C  CB  . ILE A 1 58 ? 10.551  -6.721  7.093   1.00 97.02 58 A 1 
ATOM   471  C  CG1 . ILE A 1 58 ? 10.821  -6.890  5.601   1.00 95.86 58 A 1 
ATOM   472  C  CG2 . ILE A 1 58 ? 10.528  -8.062  7.808   1.00 95.17 58 A 1 
ATOM   473  C  CD1 . ILE A 1 58 ? 12.199  -7.426  5.276   1.00 94.40 58 A 1 
ATOM   474  N  N   . GLN A 1 59 ? 7.432   -7.513  7.842   1.00 96.23 59 A 1 
ATOM   475  C  CA  . GLN A 1 59 ? 6.271   -8.348  7.549   1.00 95.93 59 A 1 
ATOM   476  C  C   . GLN A 1 59 ? 5.024   -7.514  7.279   1.00 95.71 59 A 1 
ATOM   477  O  O   . GLN A 1 59 ? 4.084   -7.981  6.634   1.00 94.43 59 A 1 
ATOM   478  C  CB  . GLN A 1 59 ? 6.003   -9.316  8.708   1.00 95.34 59 A 1 
ATOM   479  C  CG  . GLN A 1 59 ? 7.112   -10.338 8.941   1.00 91.97 59 A 1 
ATOM   480  C  CD  . GLN A 1 59 ? 7.360   -11.207 7.723   1.00 91.09 59 A 1 
ATOM   481  O  OE1 . GLN A 1 59 ? 6.416   -11.634 7.051   1.00 84.12 59 A 1 
ATOM   482  N  NE2 . GLN A 1 59 ? 8.619   -11.466 7.437   1.00 83.13 59 A 1 
ATOM   483  N  N   . ARG A 1 60 ? 5.008   -6.290  7.776   1.00 95.27 60 A 1 
ATOM   484  C  CA  . ARG A 1 60 ? 3.858   -5.401  7.635   1.00 94.90 60 A 1 
ATOM   485  C  C   . ARG A 1 60 ? 3.969   -4.415  6.482   1.00 95.32 60 A 1 
ATOM   486  O  O   . ARG A 1 60 ? 3.007   -4.213  5.730   1.00 94.43 60 A 1 
ATOM   487  C  CB  . ARG A 1 60 ? 3.664   -4.634  8.948   1.00 93.60 60 A 1 
ATOM   488  C  CG  . ARG A 1 60 ? 2.561   -3.594  8.960   1.00 87.61 60 A 1 
ATOM   489  C  CD  . ARG A 1 60 ? 2.597   -2.806  10.249  1.00 85.85 60 A 1 
ATOM   490  N  NE  . ARG A 1 60 ? 1.591   -1.738  10.300  1.00 82.78 60 A 1 
ATOM   491  C  CZ  . ARG A 1 60 ? 0.506   -1.770  11.047  1.00 80.69 60 A 1 
ATOM   492  N  NH1 . ARG A 1 60 ? 0.263   -2.813  11.835  1.00 72.52 60 A 1 
ATOM   493  N  NH2 . ARG A 1 60 ? -0.344  -0.757  11.023  1.00 75.01 60 A 1 
ATOM   494  N  N   . ARG A 1 61 ? 5.135   -3.787  6.340   1.00 95.99 61 A 1 
ATOM   495  C  CA  . ARG A 1 61 ? 5.318   -2.696  5.374   1.00 95.84 61 A 1 
ATOM   496  C  C   . ARG A 1 61 ? 5.807   -3.076  3.984   1.00 95.69 61 A 1 
ATOM   497  O  O   . ARG A 1 61 ? 5.796   -2.229  3.092   1.00 94.58 61 A 1 
ATOM   498  C  CB  . ARG A 1 61 ? 6.279   -1.661  5.956   1.00 95.31 61 A 1 
ATOM   499  C  CG  . ARG A 1 61 ? 5.910   -1.141  7.335   1.00 94.02 61 A 1 
ATOM   500  C  CD  . ARG A 1 61 ? 4.580   -0.404  7.325   1.00 93.13 61 A 1 
ATOM   501  N  NE  . ARG A 1 61 ? 4.298   0.208   8.623   1.00 93.32 61 A 1 
ATOM   502  C  CZ  . ARG A 1 61 ? 3.143   0.765   8.956   1.00 93.82 61 A 1 
ATOM   503  N  NH1 . ARG A 1 61 ? 2.148   0.788   8.087   1.00 89.40 61 A 1 
ATOM   504  N  NH2 . ARG A 1 61 ? 2.987   1.291   10.154  1.00 90.27 61 A 1 
ATOM   505  N  N   . HIS A 1 62 ? 6.229   -4.313  3.792   1.00 96.21 62 A 1 
ATOM   506  C  CA  . HIS A 1 62 ? 6.815   -4.674  2.514   1.00 96.34 62 A 1 
ATOM   507  C  C   . HIS A 1 62 ? 6.193   -5.875  1.813   1.00 95.85 62 A 1 
ATOM   508  O  O   . HIS A 1 62 ? 6.894   -6.690  1.210   1.00 93.66 62 A 1 
ATOM   509  C  CB  . HIS A 1 62 ? 8.320   -4.858  2.690   1.00 96.16 62 A 1 
ATOM   510  C  CG  . HIS A 1 62 ? 9.013   -3.610  3.142   1.00 96.63 62 A 1 
ATOM   511  N  ND1 . HIS A 1 62 ? 8.981   -2.444  2.415   1.00 95.25 62 A 1 
ATOM   512  C  CD2 . HIS A 1 62 ? 9.694   -3.336  4.277   1.00 95.66 62 A 1 
ATOM   513  C  CE1 . HIS A 1 62 ? 9.620   -1.496  3.070   1.00 95.50 62 A 1 
ATOM   514  N  NE2 . HIS A 1 62 ? 10.066  -2.006  4.208   1.00 95.60 62 A 1 
ATOM   515  N  N   . ARG A 1 63 ? 4.869   -5.954  1.876   1.00 94.39 63 A 1 
ATOM   516  C  CA  . ARG A 1 63 ? 4.139   -7.004  1.182   1.00 93.78 63 A 1 
ATOM   517  C  C   . ARG A 1 63 ? 3.525   -6.452  -0.107  1.00 93.98 63 A 1 
ATOM   518  O  O   . ARG A 1 63 ? 2.717   -7.113  -0.761  1.00 91.04 63 A 1 
ATOM   519  C  CB  . ARG A 1 63 ? 3.058   -7.592  2.078   1.00 91.99 63 A 1 
ATOM   520  C  CG  . ARG A 1 63 ? 3.619   -8.311  3.290   1.00 86.57 63 A 1 
ATOM   521  C  CD  . ARG A 1 63 ? 2.697   -9.394  3.779   1.00 82.47 63 A 1 
ATOM   522  N  NE  . ARG A 1 63 ? 3.280   -10.151 4.875   1.00 78.07 63 A 1 
ATOM   523  C  CZ  . ARG A 1 63 ? 2.891   -11.369 5.241   1.00 72.09 63 A 1 
ATOM   524  N  NH1 . ARG A 1 63 ? 1.916   -11.978 4.587   1.00 65.49 63 A 1 
ATOM   525  N  NH2 . ARG A 1 63 ? 3.483   -11.976 6.248   1.00 66.01 63 A 1 
ATOM   526  N  N   . PHE A 1 64 ? 3.923   -5.243  -0.480  1.00 94.15 64 A 1 
ATOM   527  C  CA  . PHE A 1 64 ? 3.480   -4.618  -1.714  1.00 93.63 64 A 1 
ATOM   528  C  C   . PHE A 1 64 ? 4.619   -3.756  -2.240  1.00 94.01 64 A 1 
ATOM   529  O  O   . PHE A 1 64 ? 5.555   -3.434  -1.508  1.00 92.44 64 A 1 
ATOM   530  C  CB  . PHE A 1 64 ? 2.234   -3.754  -1.492  1.00 92.59 64 A 1 
ATOM   531  C  CG  . PHE A 1 64 ? 2.482   -2.537  -0.644  1.00 93.69 64 A 1 
ATOM   532  C  CD1 . PHE A 1 64 ? 2.482   -2.623  0.741   1.00 91.84 64 A 1 
ATOM   533  C  CD2 . PHE A 1 64 ? 2.726   -1.303  -1.234  1.00 92.95 64 A 1 
ATOM   534  C  CE1 . PHE A 1 64 ? 2.722   -1.510  1.524   1.00 90.96 64 A 1 
ATOM   535  C  CE2 . PHE A 1 64 ? 2.964   -0.178  -0.457  1.00 91.07 64 A 1 
ATOM   536  C  CZ  . PHE A 1 64 ? 2.963   -0.282  0.926   1.00 91.88 64 A 1 
ATOM   537  N  N   . SER A 1 65 ? 4.542   -3.385  -3.515  1.00 90.97 65 A 1 
ATOM   538  C  CA  . SER A 1 65 ? 5.575   -2.555  -4.126  1.00 90.59 65 A 1 
ATOM   539  C  C   . SER A 1 65 ? 5.176   -1.083  -4.100  1.00 90.65 65 A 1 
ATOM   540  O  O   . SER A 1 65 ? 4.120   -0.714  -4.608  1.00 88.11 65 A 1 
ATOM   541  C  CB  . SER A 1 65 ? 5.809   -2.978  -5.572  1.00 88.46 65 A 1 
ATOM   542  O  OG  . SER A 1 65 ? 6.718   -2.103  -6.211  1.00 81.33 65 A 1 
ATOM   543  N  N   . TYR A 1 66 ? 6.025   -0.248  -3.513  1.00 90.19 66 A 1 
ATOM   544  C  CA  . TYR A 1 66 ? 5.757   1.179   -3.471  1.00 89.12 66 A 1 
ATOM   545  C  C   . TYR A 1 66 ? 5.757   1.786   -4.876  1.00 88.43 66 A 1 
ATOM   546  O  O   . TYR A 1 66 ? 5.085   2.782   -5.124  1.00 84.51 66 A 1 
ATOM   547  C  CB  . TYR A 1 66 ? 6.800   1.902   -2.614  1.00 88.10 66 A 1 
ATOM   548  C  CG  . TYR A 1 66 ? 6.550   1.814   -1.129  1.00 88.98 66 A 1 
ATOM   549  C  CD1 . TYR A 1 66 ? 6.835   0.652   -0.415  1.00 86.31 66 A 1 
ATOM   550  C  CD2 . TYR A 1 66 ? 6.023   2.893   -0.426  1.00 86.98 66 A 1 
ATOM   551  C  CE1 . TYR A 1 66 ? 6.600   0.570   0.948   1.00 84.50 66 A 1 
ATOM   552  C  CE2 . TYR A 1 66 ? 5.783   2.819   0.938   1.00 84.15 66 A 1 
ATOM   553  C  CZ  . TYR A 1 66 ? 6.076   1.652   1.625   1.00 86.26 66 A 1 
ATOM   554  O  OH  . TYR A 1 66 ? 5.841   1.581   2.973   1.00 83.59 66 A 1 
ATOM   555  N  N   . ASP A 1 67 ? 6.506   1.187   -5.795  1.00 88.72 67 A 1 
ATOM   556  C  CA  . ASP A 1 67 ? 6.587   1.680   -7.167  1.00 86.99 67 A 1 
ATOM   557  C  C   . ASP A 1 67 ? 5.215   1.779   -7.827  1.00 87.72 67 A 1 
ATOM   558  O  O   . ASP A 1 67 ? 4.978   2.661   -8.650  1.00 85.61 67 A 1 
ATOM   559  C  CB  . ASP A 1 67 ? 7.470   0.775   -8.026  1.00 85.07 67 A 1 
ATOM   560  C  CG  . ASP A 1 67 ? 8.931   0.824   -7.626  1.00 81.49 67 A 1 
ATOM   561  O  OD1 . ASP A 1 67 ? 9.318   1.722   -6.853  1.00 77.60 67 A 1 
ATOM   562  O  OD2 . ASP A 1 67 ? 9.696   -0.036  -8.094  1.00 77.66 67 A 1 
ATOM   563  N  N   . THR A 1 68 ? 4.318   0.873   -7.462  1.00 87.69 68 A 1 
ATOM   564  C  CA  . THR A 1 68 ? 2.992   0.817   -8.056  1.00 87.45 68 A 1 
ATOM   565  C  C   . THR A 1 68 ? 2.079   1.965   -7.618  1.00 88.31 68 A 1 
ATOM   566  O  O   . THR A 1 68 ? 1.125   2.307   -8.309  1.00 86.21 68 A 1 
ATOM   567  C  CB  . THR A 1 68 ? 2.311   -0.519  -7.710  1.00 86.27 68 A 1 
ATOM   568  O  OG1 . THR A 1 68 ? 3.151   -1.599  -8.114  1.00 82.66 68 A 1 
ATOM   569  C  CG2 . THR A 1 68 ? 0.962   -0.655  -8.406  1.00 81.92 68 A 1 
ATOM   570  N  N   . PHE A 1 69 ? 2.379   2.567   -6.468  1.00 89.82 69 A 1 
ATOM   571  C  CA  . PHE A 1 69 ? 1.493   3.568   -5.892  1.00 88.87 69 A 1 
ATOM   572  C  C   . PHE A 1 69 ? 2.075   4.959   -5.685  1.00 88.57 69 A 1 
ATOM   573  O  O   . PHE A 1 69 ? 1.350   5.883   -5.303  1.00 84.85 69 A 1 
ATOM   574  C  CB  . PHE A 1 69 ? 0.966   3.047   -4.550  1.00 88.27 69 A 1 
ATOM   575  C  CG  . PHE A 1 69 ? 0.327   1.695   -4.645  1.00 90.20 69 A 1 
ATOM   576  C  CD1 . PHE A 1 69 ? -0.991  1.565   -5.059  1.00 88.78 69 A 1 
ATOM   577  C  CD2 . PHE A 1 69 ? 1.051   0.552   -4.357  1.00 90.12 69 A 1 
ATOM   578  C  CE1 . PHE A 1 69 ? -1.579  0.320   -5.190  1.00 88.11 69 A 1 
ATOM   579  C  CE2 . PHE A 1 69 ? 0.468   -0.708  -4.484  1.00 88.37 69 A 1 
ATOM   580  C  CZ  . PHE A 1 69 ? -0.843  -0.816  -4.905  1.00 88.67 69 A 1 
ATOM   581  N  N   . VAL A 1 70 ? 3.364   5.120   -5.927  1.00 89.59 70 A 1 
ATOM   582  C  CA  . VAL A 1 70 ? 4.023   6.391   -5.663  1.00 88.59 70 A 1 
ATOM   583  C  C   . VAL A 1 70 ? 4.649   7.045   -6.887  1.00 88.72 70 A 1 
ATOM   584  O  O   . VAL A 1 70 ? 5.292   6.378   -7.697  1.00 86.91 70 A 1 
ATOM   585  C  CB  . VAL A 1 70 ? 5.126   6.203   -4.594  1.00 86.31 70 A 1 
ATOM   586  C  CG1 . VAL A 1 70 ? 5.846   7.521   -4.322  1.00 80.04 70 A 1 
ATOM   587  C  CG2 . VAL A 1 70 ? 4.521   5.655   -3.311  1.00 83.01 70 A 1 
ATOM   588  N  N   . ASP A 1 71 ? 4.452   8.364   -7.008  1.00 84.71 71 A 1 
ATOM   589  C  CA  . ASP A 1 71 ? 5.116   9.146   -8.042  1.00 84.02 71 A 1 
ATOM   590  C  C   . ASP A 1 71 ? 6.267   9.822   -7.300  1.00 83.75 71 A 1 
ATOM   591  O  O   . ASP A 1 71 ? 6.060   10.783  -6.561  1.00 81.20 71 A 1 
ATOM   592  C  CB  . ASP A 1 71 ? 4.173   10.203  -8.623  1.00 81.60 71 A 1 
ATOM   593  C  CG  . ASP A 1 71 ? 4.828   11.016  -9.734  1.00 80.39 71 A 1 
ATOM   594  O  OD1 . ASP A 1 71 ? 6.069   11.004  -9.843  1.00 77.37 71 A 1 
ATOM   595  O  OD2 . ASP A 1 71 ? 4.092   11.668  -10.501 1.00 76.85 71 A 1 
ATOM   596  N  N   . TYR A 1 72 ? 7.471   9.313   -7.500  1.00 84.43 72 A 1 
ATOM   597  C  CA  . TYR A 1 72 ? 8.646   9.827   -6.805  1.00 82.76 72 A 1 
ATOM   598  C  C   . TYR A 1 72 ? 9.062   11.244  -7.195  1.00 82.72 72 A 1 
ATOM   599  O  O   . TYR A 1 72 ? 9.896   11.849  -6.517  1.00 78.97 72 A 1 
ATOM   600  C  CB  . TYR A 1 72 ? 9.826   8.876   -7.020  1.00 80.87 72 A 1 
ATOM   601  C  CG  . TYR A 1 72 ? 9.563   7.471   -6.509  1.00 81.38 72 A 1 
ATOM   602  C  CD1 . TYR A 1 72 ? 9.320   7.238   -5.162  1.00 78.18 72 A 1 
ATOM   603  C  CD2 . TYR A 1 72 ? 9.554   6.389   -7.381  1.00 79.99 72 A 1 
ATOM   604  C  CE1 . TYR A 1 72 ? 9.067   5.952   -4.692  1.00 77.64 72 A 1 
ATOM   605  C  CE2 . TYR A 1 72 ? 9.307   5.103   -6.919  1.00 76.98 72 A 1 
ATOM   606  C  CZ  . TYR A 1 72 ? 9.066   4.893   -5.567  1.00 78.05 72 A 1 
ATOM   607  O  OH  . TYR A 1 72 ? 8.826   3.621   -5.107  1.00 73.32 72 A 1 
ATOM   608  N  N   . ASP A 1 73 ? 8.493   11.773  -8.269  1.00 82.09 73 A 1 
ATOM   609  C  CA  . ASP A 1 73 ? 8.830   13.121  -8.714  1.00 81.75 73 A 1 
ATOM   610  C  C   . ASP A 1 73 ? 7.986   14.205  -8.042  1.00 82.30 73 A 1 
ATOM   611  O  O   . ASP A 1 73 ? 8.198   15.399  -8.280  1.00 80.00 73 A 1 
ATOM   612  C  CB  . ASP A 1 73 ? 8.684   13.232  -10.235 1.00 79.86 73 A 1 
ATOM   613  C  CG  . ASP A 1 73 ? 9.650   12.338  -10.982 1.00 75.97 73 A 1 
ATOM   614  O  OD1 . ASP A 1 73 ? 10.805  12.190  -10.529 1.00 71.76 73 A 1 
ATOM   615  O  OD2 . ASP A 1 73 ? 9.261   11.788  -12.028 1.00 71.38 73 A 1 
ATOM   616  N  N   . VAL A 1 74 ? 7.032   13.796  -7.216  1.00 83.12 74 A 1 
ATOM   617  C  CA  . VAL A 1 74 ? 6.151   14.739  -6.540  1.00 82.55 74 A 1 
ATOM   618  C  C   . VAL A 1 74 ? 6.152   14.460  -5.033  1.00 83.45 74 A 1 
ATOM   619  O  O   . VAL A 1 74 ? 6.093   13.307  -4.612  1.00 80.51 74 A 1 
ATOM   620  C  CB  . VAL A 1 74 ? 4.706   14.621  -7.064  1.00 78.81 74 A 1 
ATOM   621  C  CG1 . VAL A 1 74 ? 3.827   15.699  -6.447  1.00 71.38 74 A 1 
ATOM   622  C  CG2 . VAL A 1 74 ? 4.692   14.736  -8.583  1.00 74.74 74 A 1 
ATOM   623  N  N   . ASP A 1 75 ? 6.227   15.521  -4.227  1.00 83.40 75 A 1 
ATOM   624  C  CA  . ASP A 1 75 ? 6.221   15.316  -2.785  1.00 83.42 75 A 1 
ATOM   625  C  C   . ASP A 1 75 ? 4.824   14.941  -2.296  1.00 85.26 75 A 1 
ATOM   626  O  O   . ASP A 1 75 ? 3.826   15.170  -2.982  1.00 83.76 75 A 1 
ATOM   627  C  CB  . ASP A 1 75 ? 6.735   16.550  -2.030  1.00 79.64 75 A 1 
ATOM   628  C  CG  . ASP A 1 75 ? 5.749   17.680  -2.034  1.00 75.65 75 A 1 
ATOM   629  O  OD1 . ASP A 1 75 ? 5.738   18.443  -3.019  1.00 71.38 75 A 1 
ATOM   630  O  OD2 . ASP A 1 75 ? 4.989   17.829  -1.054  1.00 70.43 75 A 1 
ATOM   631  N  N   . GLU A 1 76 ? 4.760   14.367  -1.102  1.00 84.68 76 A 1 
ATOM   632  C  CA  . GLU A 1 76 ? 3.512   13.851  -0.548  1.00 85.34 76 A 1 
ATOM   633  C  C   . GLU A 1 76 ? 2.387   14.889  -0.462  1.00 87.65 76 A 1 
ATOM   634  O  O   . GLU A 1 76 ? 1.233   14.586  -0.777  1.00 86.72 76 A 1 
ATOM   635  C  CB  . GLU A 1 76 ? 3.784   13.241  0.829   1.00 81.49 76 A 1 
ATOM   636  C  CG  . GLU A 1 76 ? 2.688   12.325  1.337   1.00 76.38 76 A 1 
ATOM   637  C  CD  . GLU A 1 76 ? 3.127   11.491  2.518   1.00 75.83 76 A 1 
ATOM   638  O  OE1 . GLU A 1 76 ? 4.137   11.845  3.165   1.00 71.22 76 A 1 
ATOM   639  O  OE2 . GLU A 1 76 ? 2.478   10.462  2.803   1.00 71.40 76 A 1 
ATOM   640  N  N   . GLU A 1 77 ? 2.718   16.096  -0.048  1.00 86.03 77 A 1 
ATOM   641  C  CA  . GLU A 1 77 ? 1.700   17.142  0.078   1.00 87.16 77 A 1 
ATOM   642  C  C   . GLU A 1 77 ? 1.103   17.511  -1.277  1.00 89.43 77 A 1 
ATOM   643  O  O   . GLU A 1 77 ? -0.113  17.673  -1.416  1.00 88.17 77 A 1 
ATOM   644  C  CB  . GLU A 1 77 ? 2.290   18.385  0.746   1.00 84.83 77 A 1 
ATOM   645  C  CG  . GLU A 1 77 ? 1.263   19.479  0.990   1.00 74.98 77 A 1 
ATOM   646  C  CD  . GLU A 1 77 ? 1.859   20.680  1.705   1.00 68.27 77 A 1 
ATOM   647  O  OE1 . GLU A 1 77 ? 3.083   20.721  1.913   1.00 61.94 77 A 1 
ATOM   648  O  OE2 . GLU A 1 77 ? 1.083   21.602  2.063   1.00 61.79 77 A 1 
ATOM   649  N  N   . ASP A 1 78 ? 1.956   17.640  -2.294  1.00 88.72 78 A 1 
ATOM   650  C  CA  . ASP A 1 78 ? 1.481   17.975  -3.623  1.00 90.18 78 A 1 
ATOM   651  C  C   . ASP A 1 78 ? 0.656   16.844  -4.230  1.00 91.33 78 A 1 
ATOM   652  O  O   . ASP A 1 78 ? -0.299  17.090  -4.971  1.00 90.64 78 A 1 
ATOM   653  C  CB  . ASP A 1 78 ? 2.652   18.316  -4.555  1.00 88.81 78 A 1 
ATOM   654  C  CG  . ASP A 1 78 ? 3.272   19.668  -4.237  1.00 84.20 78 A 1 
ATOM   655  O  OD1 . ASP A 1 78 ? 2.610   20.487  -3.572  1.00 80.42 78 A 1 
ATOM   656  O  OD2 . ASP A 1 78 ? 4.409   19.905  -4.669  1.00 79.17 78 A 1 
ATOM   657  N  N   . MET A 1 79 ? 1.008   15.597  -3.920  1.00 91.08 79 A 1 
ATOM   658  C  CA  . MET A 1 79 ? 0.245   14.457  -4.419  1.00 90.90 79 A 1 
ATOM   659  C  C   . MET A 1 79 ? -1.169  14.509  -3.836  1.00 92.38 79 A 1 
ATOM   660  O  O   . MET A 1 79 ? -2.142  14.282  -4.548  1.00 91.84 79 A 1 
ATOM   661  C  CB  . MET A 1 79 ? 0.922   13.133  -4.040  1.00 88.32 79 A 1 
ATOM   662  C  CG  . MET A 1 79 ? 2.228   12.876  -4.774  1.00 81.46 79 A 1 
ATOM   663  S  SD  . MET A 1 79 ? 2.813   11.177  -4.616  1.00 78.00 79 A 1 
ATOM   664  C  CE  . MET A 1 79 ? 3.295   11.135  -2.898  1.00 69.15 79 A 1 
ATOM   665  N  N   . MET A 1 80 ? -1.275  14.825  -2.556  1.00 91.05 80 A 1 
ATOM   666  C  CA  . MET A 1 80 ? -2.577  14.936  -1.909  1.00 92.22 80 A 1 
ATOM   667  C  C   . MET A 1 80 ? -3.416  16.036  -2.552  1.00 93.22 80 A 1 
ATOM   668  O  O   . MET A 1 80 ? -4.602  15.835  -2.832  1.00 92.82 80 A 1 
ATOM   669  C  CB  . MET A 1 80 ? -2.422  15.223  -0.415  1.00 90.99 80 A 1 
ATOM   670  C  CG  . MET A 1 80 ? -2.313  13.987  0.462   1.00 84.05 80 A 1 
ATOM   671  S  SD  . MET A 1 80 ? -3.761  12.910  0.338   1.00 83.45 80 A 1 
ATOM   672  C  CE  . MET A 1 80 ? -5.087  14.033  0.767   1.00 75.55 80 A 1 
ATOM   673  N  N   . ASN A 1 81 ? -2.813  17.190  -2.792  1.00 92.10 81 A 1 
ATOM   674  C  CA  . ASN A 1 81 ? -3.537  18.296  -3.409  1.00 92.37 81 A 1 
ATOM   675  C  C   . ASN A 1 81 ? -4.047  17.945  -4.799  1.00 92.85 81 A 1 
ATOM   676  O  O   . ASN A 1 81 ? -5.175  18.291  -5.159  1.00 92.30 81 A 1 
ATOM   677  C  CB  . ASN A 1 81 ? -2.657  19.546  -3.467  1.00 91.51 81 A 1 
ATOM   678  C  CG  . ASN A 1 81 ? -2.444  20.178  -2.103  1.00 86.57 81 A 1 
ATOM   679  O  OD1 . ASN A 1 81 ? -3.326  20.137  -1.252  1.00 79.83 81 A 1 
ATOM   680  N  ND2 . ASN A 1 81 ? -1.284  20.771  -1.899  1.00 77.37 81 A 1 
ATOM   681  N  N   . GLN A 1 82 ? -3.221  17.249  -5.588  1.00 91.45 82 A 1 
ATOM   682  C  CA  . GLN A 1 82 ? -3.631  16.844  -6.931  1.00 90.84 82 A 1 
ATOM   683  C  C   . GLN A 1 82 ? -4.820  15.900  -6.868  1.00 91.85 82 A 1 
ATOM   684  O  O   . GLN A 1 82 ? -5.785  16.053  -7.619  1.00 90.85 82 A 1 
ATOM   685  C  CB  . GLN A 1 82 ? -2.485  16.143  -7.664  1.00 88.72 82 A 1 
ATOM   686  C  CG  . GLN A 1 82 ? -1.356  17.053  -8.094  1.00 80.06 82 A 1 
ATOM   687  C  CD  . GLN A 1 82 ? -0.354  16.341  -8.981  1.00 77.45 82 A 1 
ATOM   688  O  OE1 . GLN A 1 82 ? 0.764   16.827  -9.182  1.00 72.35 82 A 1 
ATOM   689  N  NE2 . GLN A 1 82 ? -0.732  15.200  -9.520  1.00 69.18 82 A 1 
ATOM   690  N  N   . VAL A 1 83 ? -4.759  14.924  -5.978  1.00 93.16 83 A 1 
ATOM   691  C  CA  . VAL A 1 83 ? -5.827  13.940  -5.857  1.00 93.71 83 A 1 
ATOM   692  C  C   . VAL A 1 83 ? -7.114  14.554  -5.318  1.00 94.67 83 A 1 
ATOM   693  O  O   . VAL A 1 83 ? -8.209  14.199  -5.757  1.00 94.21 83 A 1 
ATOM   694  C  CB  . VAL A 1 83 ? -5.385  12.756  -4.973  1.00 92.82 83 A 1 
ATOM   695  C  CG1 . VAL A 1 83 ? -6.552  11.808  -4.736  1.00 89.71 83 A 1 
ATOM   696  C  CG2 . VAL A 1 83 ? -4.251  12.020  -5.660  1.00 90.92 83 A 1 
ATOM   697  N  N   . LEU A 1 84 ? -6.995  15.480  -4.376  1.00 94.41 84 A 1 
ATOM   698  C  CA  . LEU A 1 84 ? -8.175  16.146  -3.843  1.00 94.22 84 A 1 
ATOM   699  C  C   . LEU A 1 84 ? -8.912  16.863  -4.970  1.00 94.27 84 A 1 
ATOM   700  O  O   . LEU A 1 84 ? -10.144 16.810  -5.055  1.00 93.72 84 A 1 
ATOM   701  C  CB  . LEU A 1 84 ? -7.775  17.145  -2.754  1.00 94.44 84 A 1 
ATOM   702  C  CG  . LEU A 1 84 ? -7.424  16.527  -1.392  1.00 91.27 84 A 1 
ATOM   703  C  CD1 . LEU A 1 84 ? -6.749  17.567  -0.505  1.00 88.27 84 A 1 
ATOM   704  C  CD2 . LEU A 1 84 ? -8.683  15.996  -0.724  1.00 89.19 84 A 1 
ATOM   705  N  N   . GLN A 1 85 ? -8.165  17.508  -5.852  1.00 93.71 85 A 1 
ATOM   706  C  CA  . GLN A 1 85 ? -8.756  18.215  -6.975  1.00 93.23 85 A 1 
ATOM   707  C  C   . GLN A 1 85 ? -9.352  17.258  -8.003  1.00 92.79 85 A 1 
ATOM   708  O  O   . GLN A 1 85 ? -10.445 17.483  -8.514  1.00 91.22 85 A 1 
ATOM   709  C  CB  . GLN A 1 85 ? -7.715  19.124  -7.629  1.00 92.21 85 A 1 
ATOM   710  C  CG  . GLN A 1 85 ? -7.279  20.280  -6.744  1.00 82.64 85 A 1 
ATOM   711  C  CD  . GLN A 1 85 ? -6.163  21.112  -7.342  1.00 77.05 85 A 1 
ATOM   712  O  OE1 . GLN A 1 85 ? -5.810  20.958  -8.510  1.00 70.29 85 A 1 
ATOM   713  N  NE2 . GLN A 1 85 ? -5.599  22.009  -6.541  1.00 66.91 85 A 1 
ATOM   714  N  N   . ARG A 1 86 ? -8.634  16.178  -8.302  1.00 92.66 86 A 1 
ATOM   715  C  CA  . ARG A 1 86 ? -9.121  15.188  -9.260  1.00 91.32 86 A 1 
ATOM   716  C  C   . ARG A 1 86 ? -10.408 14.531  -8.775  1.00 91.97 86 A 1 
ATOM   717  O  O   . ARG A 1 86 ? -11.319 14.266  -9.557  1.00 89.74 86 A 1 
ATOM   718  C  CB  . ARG A 1 86 ? -8.076  14.086  -9.483  1.00 88.99 86 A 1 
ATOM   719  C  CG  . ARG A 1 86 ? -6.852  14.505  -10.264 1.00 80.21 86 A 1 
ATOM   720  C  CD  . ARG A 1 86 ? -5.909  13.327  -10.403 1.00 78.36 86 A 1 
ATOM   721  N  NE  . ARG A 1 86 ? -4.639  13.692  -11.020 1.00 71.32 86 A 1 
ATOM   722  C  CZ  . ARG A 1 86 ? -3.591  12.878  -11.119 1.00 67.51 86 A 1 
ATOM   723  N  NH1 . ARG A 1 86 ? -3.661  11.639  -10.644 1.00 62.60 86 A 1 
ATOM   724  N  NH2 . ARG A 1 86 ? -2.474  13.302  -11.688 1.00 59.07 86 A 1 
ATOM   725  N  N   . SER A 1 87 ? -10.490 14.271  -7.476  1.00 94.17 87 A 1 
ATOM   726  C  CA  . SER A 1 87 ? -11.657 13.609  -6.907  1.00 93.54 87 A 1 
ATOM   727  C  C   . SER A 1 87 ? -12.923 14.437  -7.064  1.00 93.14 87 A 1 
ATOM   728  O  O   . SER A 1 87 ? -14.028 13.892  -7.116  1.00 90.92 87 A 1 
ATOM   729  C  CB  . SER A 1 87 ? -11.425 13.281  -5.427  1.00 93.11 87 A 1 
ATOM   730  O  OG  . SER A 1 87 ? -11.410 14.453  -4.636  1.00 91.82 87 A 1 
ATOM   731  N  N   . ILE A 1 88 ? -12.777 15.748  -7.143  1.00 93.72 88 A 1 
ATOM   732  C  CA  . ILE A 1 88 ? -13.924 16.626  -7.331  1.00 92.67 88 A 1 
ATOM   733  C  C   . ILE A 1 88 ? -14.409 16.525  -8.774  1.00 91.19 88 A 1 
ATOM   734  O  O   . ILE A 1 88 ? -15.609 16.541  -9.042  1.00 86.80 88 A 1 
ATOM   735  C  CB  . ILE A 1 88 ? -13.565 18.088  -6.992  1.00 91.51 88 A 1 
ATOM   736  C  CG1 . ILE A 1 88 ? -13.242 18.200  -5.501  1.00 88.37 88 A 1 
ATOM   737  C  CG2 . ILE A 1 88 ? -14.715 19.025  -7.362  1.00 87.63 88 A 1 
ATOM   738  C  CD1 . ILE A 1 88 ? -12.749 19.564  -5.081  1.00 81.48 88 A 1 
ATOM   739  N  N   . ILE A 1 89 ? -13.465 16.406  -9.701  1.00 89.98 89 A 1 
ATOM   740  C  CA  . ILE A 1 89 ? -13.797 16.261  -11.120 1.00 87.40 89 A 1 
ATOM   741  C  C   . ILE A 1 89 ? -14.479 14.921  -11.378 1.00 84.72 89 A 1 
ATOM   742  O  O   . ILE A 1 89 ? -15.440 14.839  -12.144 1.00 78.42 89 A 1 
ATOM   743  C  CB  . ILE A 1 89 ? -12.533 16.352  -12.005 1.00 84.67 89 A 1 
ATOM   744  C  CG1 . ILE A 1 89 ? -11.814 17.678  -11.772 1.00 77.81 89 A 1 
ATOM   745  C  CG2 . ILE A 1 89 ? -12.889 16.183  -13.469 1.00 75.70 89 A 1 
ATOM   746  C  CD1 . ILE A 1 89 ? -12.655 18.893  -12.095 1.00 70.88 89 A 1 
ATOM   747  N  N   . ASP A 1 90 ? -13.975 13.865  -10.726 1.00 85.54 90 A 1 
ATOM   748  C  CA  . ASP A 1 90 ? -14.516 12.520  -10.902 1.00 80.69 90 A 1 
ATOM   749  C  C   . ASP A 1 90 ? -15.796 12.263  -10.107 1.00 77.28 90 A 1 
ATOM   750  O  O   . ASP A 1 90 ? -16.444 11.232  -10.289 1.00 69.47 90 A 1 
ATOM   751  C  CB  . ASP A 1 90 ? -13.473 11.477  -10.504 1.00 75.00 90 A 1 
ATOM   752  C  CG  . ASP A 1 90 ? -12.279 11.458  -11.431 1.00 71.10 90 A 1 
ATOM   753  O  OD1 . ASP A 1 90 ? -12.417 11.875  -12.597 1.00 67.03 90 A 1 
ATOM   754  O  OD2 . ASP A 1 90 ? -11.197 11.024  -10.994 1.00 65.55 90 A 1 
ATOM   755  N  N   . GLN A 1 91 ? -16.147 13.189  -9.243  1.00 76.87 91 A 1 
ATOM   756  C  CA  . GLN A 1 91 ? -17.320 13.062  -8.388  1.00 73.17 91 A 1 
ATOM   757  C  C   . GLN A 1 91 ? -18.593 12.839  -9.215  1.00 67.29 91 A 1 
ATOM   758  O  O   . GLN A 1 91 ? -19.403 11.985  -8.850  1.00 61.36 91 A 1 
ATOM   759  C  CB  . GLN A 1 91 ? -17.482 14.313  -7.520  1.00 67.57 91 A 1 
ATOM   760  C  CG  . GLN A 1 91 ? -18.649 14.242  -6.546  1.00 65.25 91 A 1 
ATOM   761  C  CD  . GLN A 1 91 ? -18.768 15.492  -5.687  1.00 61.66 91 A 1 
ATOM   762  O  OE1 . GLN A 1 91 ? -17.930 16.393  -5.764  1.00 58.71 91 A 1 
ATOM   763  N  NE2 . GLN A 1 91 ? -19.806 15.566  -4.878  1.00 57.44 91 A 1 
ATOM   764  O  OXT . GLN A 1 91 ? -18.809 13.534  -10.196 1.00 63.98 91 A 1 
ATOM   765  N  N   . MET B 2 1  ? -22.249 -4.055  -4.777  1.00 96.25 1  B 1 
ATOM   766  C  CA  . MET B 2 1  ? -22.030 -3.145  -5.909  1.00 97.53 1  B 1 
ATOM   767  C  C   . MET B 2 1  ? -20.539 -3.003  -6.159  1.00 98.09 1  B 1 
ATOM   768  O  O   . MET B 2 1  ? -19.717 -3.300  -5.289  1.00 97.39 1  B 1 
ATOM   769  C  CB  . MET B 2 1  ? -22.637 -1.769  -5.636  1.00 94.99 1  B 1 
ATOM   770  C  CG  . MET B 2 1  ? -21.964 -0.995  -4.520  1.00 93.38 1  B 1 
ATOM   771  S  SD  . MET B 2 1  ? -22.752 0.606   -4.228  1.00 94.09 1  B 1 
ATOM   772  C  CE  . MET B 2 1  ? -21.637 1.323   -3.035  1.00 89.63 1  B 1 
ATOM   773  N  N   . GLN B 2 2  ? -20.198 -2.545  -7.345  1.00 98.06 2  B 1 
ATOM   774  C  CA  . GLN B 2 2  ? -18.801 -2.391  -7.722  1.00 97.98 2  B 1 
ATOM   775  C  C   . GLN B 2 2  ? -18.371 -0.931  -7.681  1.00 97.99 2  B 1 
ATOM   776  O  O   . GLN B 2 2  ? -19.105 -0.044  -8.131  1.00 97.05 2  B 1 
ATOM   777  C  CB  . GLN B 2 2  ? -18.608 -2.958  -9.128  1.00 96.68 2  B 1 
ATOM   778  C  CG  . GLN B 2 2  ? -17.205 -2.884  -9.679  1.00 87.25 2  B 1 
ATOM   779  C  CD  . GLN B 2 2  ? -17.098 -3.581  -11.022 1.00 87.73 2  B 1 
ATOM   780  O  OE1 . GLN B 2 2  ? -16.915 -4.793  -11.084 1.00 78.73 2  B 1 
ATOM   781  N  NE2 . GLN B 2 2  ? -17.235 -2.824  -12.088 1.00 74.66 2  B 1 
ATOM   782  N  N   . ILE B 2 3  ? -17.183 -0.674  -7.117  1.00 98.06 3  B 1 
ATOM   783  C  CA  . ILE B 2 3  ? -16.614 0.668   -7.114  1.00 98.08 3  B 1 
ATOM   784  C  C   . ILE B 2 3  ? -15.163 0.562   -7.587  1.00 98.17 3  B 1 
ATOM   785  O  O   . ILE B 2 3  ? -14.605 -0.534  -7.658  1.00 97.90 3  B 1 
ATOM   786  C  CB  . ILE B 2 3  ? -16.635 1.348   -5.720  1.00 97.88 3  B 1 
ATOM   787  C  CG1 . ILE B 2 3  ? -15.795 0.549   -4.714  1.00 96.35 3  B 1 
ATOM   788  C  CG2 . ILE B 2 3  ? -18.064 1.521   -5.243  1.00 94.23 3  B 1 
ATOM   789  C  CD1 . ILE B 2 3  ? -15.572 1.277   -3.400  1.00 95.41 3  B 1 
ATOM   790  N  N   . PHE B 2 4  ? -14.570 1.701   -7.908  1.00 97.62 4  B 1 
ATOM   791  C  CA  . PHE B 2 4  ? -13.197 1.729   -8.385  1.00 97.49 4  B 1 
ATOM   792  C  C   . PHE B 2 4  ? -12.321 2.564   -7.469  1.00 97.50 4  B 1 
ATOM   793  O  O   . PHE B 2 4  ? -12.778 3.527   -6.860  1.00 97.10 4  B 1 
ATOM   794  C  CB  . PHE B 2 4  ? -13.149 2.312   -9.798  1.00 97.20 4  B 1 
ATOM   795  C  CG  . PHE B 2 4  ? -14.044 1.608   -10.773 1.00 97.01 4  B 1 
ATOM   796  C  CD1 . PHE B 2 4  ? -13.747 0.327   -11.214 1.00 95.32 4  B 1 
ATOM   797  C  CD2 . PHE B 2 4  ? -15.199 2.230   -11.242 1.00 95.37 4  B 1 
ATOM   798  C  CE1 . PHE B 2 4  ? -14.577 -0.336  -12.103 1.00 94.28 4  B 1 
ATOM   799  C  CE2 . PHE B 2 4  ? -16.039 1.573   -12.132 1.00 94.23 4  B 1 
ATOM   800  C  CZ  . PHE B 2 4  ? -15.731 0.287   -12.565 1.00 94.88 4  B 1 
ATOM   801  N  N   . VAL B 2 5  ? -11.057 2.179   -7.374  1.00 97.48 5  B 1 
ATOM   802  C  CA  . VAL B 2 5  ? -10.088 2.918   -6.579  1.00 97.46 5  B 1 
ATOM   803  C  C   . VAL B 2 5  ? -8.892  3.201   -7.485  1.00 97.11 5  B 1 
ATOM   804  O  O   . VAL B 2 5  ? -8.186  2.279   -7.889  1.00 96.53 5  B 1 
ATOM   805  C  CB  . VAL B 2 5  ? -9.628  2.123   -5.341  1.00 97.35 5  B 1 
ATOM   806  C  CG1 . VAL B 2 5  ? -8.605  2.930   -4.550  1.00 96.44 5  B 1 
ATOM   807  C  CG2 . VAL B 2 5  ? -10.824 1.787   -4.453  1.00 96.78 5  B 1 
ATOM   808  N  N   . LYS B 2 6  ? -8.672  4.467   -7.804  1.00 95.96 6  B 1 
ATOM   809  C  CA  . LYS B 2 6  ? -7.564  4.859   -8.675  1.00 95.34 6  B 1 
ATOM   810  C  C   . LYS B 2 6  ? -6.343  5.283   -7.874  1.00 95.33 6  B 1 
ATOM   811  O  O   . LYS B 2 6  ? -6.455  5.955   -6.848  1.00 94.73 6  B 1 
ATOM   812  C  CB  . LYS B 2 6  ? -7.984  6.011   -9.583  1.00 94.11 6  B 1 
ATOM   813  C  CG  . LYS B 2 6  ? -8.935  5.621   -10.693 1.00 82.86 6  B 1 
ATOM   814  C  CD  . LYS B 2 6  ? -9.197  6.796   -11.638 1.00 81.11 6  B 1 
ATOM   815  C  CE  . LYS B 2 6  ? -7.926  7.244   -12.333 1.00 72.39 6  B 1 
ATOM   816  N  NZ  . LYS B 2 6  ? -8.170  8.372   -13.284 1.00 65.28 6  B 1 
ATOM   817  N  N   . THR B 2 7  ? -5.174  4.885   -8.365  1.00 93.48 7  B 1 
ATOM   818  C  CA  . THR B 2 7  ? -3.932  5.282   -7.734  1.00 92.25 7  B 1 
ATOM   819  C  C   . THR B 2 7  ? -3.306  6.422   -8.531  1.00 91.36 7  B 1 
ATOM   820  O  O   . THR B 2 7  ? -3.705  6.688   -9.669  1.00 89.55 7  B 1 
ATOM   821  C  CB  . THR B 2 7  ? -2.916  4.124   -7.675  1.00 90.83 7  B 1 
ATOM   822  O  OG1 . THR B 2 7  ? -2.414  3.858   -8.987  1.00 84.74 7  B 1 
ATOM   823  C  CG2 . THR B 2 7  ? -3.568  2.870   -7.118  1.00 84.02 7  B 1 
ATOM   824  N  N   . LEU B 2 8  ? -2.314  7.079   -7.939  1.00 89.24 8  B 1 
ATOM   825  C  CA  . LEU B 2 8  ? -1.631  8.193   -8.605  1.00 86.80 8  B 1 
ATOM   826  C  C   . LEU B 2 8  ? -0.899  7.756   -9.869  1.00 87.09 8  B 1 
ATOM   827  O  O   . LEU B 2 8  ? -0.726  8.550   -10.792 1.00 82.46 8  B 1 
ATOM   828  C  CB  . LEU B 2 8  ? -0.629  8.831   -7.650  1.00 82.92 8  B 1 
ATOM   829  C  CG  . LEU B 2 8  ? -1.198  9.869   -6.687  1.00 76.39 8  B 1 
ATOM   830  C  CD1 . LEU B 2 8  ? -0.222  10.122  -5.560  1.00 71.92 8  B 1 
ATOM   831  C  CD2 . LEU B 2 8  ? -1.490  11.143  -7.453  1.00 71.44 8  B 1 
ATOM   832  N  N   . THR B 2 9  ? -0.471  6.499   -9.922  1.00 88.42 9  B 1 
ATOM   833  C  CA  . THR B 2 9  ? 0.269   5.990   -11.067 1.00 87.76 9  B 1 
ATOM   834  C  C   . THR B 2 9  ? -0.635  5.486   -12.195 1.00 87.71 9  B 1 
ATOM   835  O  O   . THR B 2 9  ? -0.147  5.001   -13.214 1.00 84.54 9  B 1 
ATOM   836  C  CB  . THR B 2 9  ? 1.222   4.865   -10.651 1.00 86.25 9  B 1 
ATOM   837  O  OG1 . THR B 2 9  ? 0.474   3.818   -10.019 1.00 83.35 9  B 1 
ATOM   838  C  CG2 . THR B 2 9  ? 2.257   5.388   -9.667  1.00 81.87 9  B 1 
ATOM   839  N  N   . GLY B 2 10 ? -1.945  5.606   -12.013 1.00 87.31 10 B 1 
ATOM   840  C  CA  . GLY B 2 10 ? -2.872  5.213   -13.054 1.00 87.67 10 B 1 
ATOM   841  C  C   . GLY B 2 10 ? -3.522  3.851   -12.913 1.00 90.14 10 B 1 
ATOM   842  O  O   . GLY B 2 10 ? -4.402  3.499   -13.688 1.00 87.85 10 B 1 
ATOM   843  N  N   . LYS B 2 11 ? -3.097  3.080   -11.916 1.00 91.22 11 B 1 
ATOM   844  C  CA  . LYS B 2 11 ? -3.679  1.769   -11.698 1.00 92.71 11 B 1 
ATOM   845  C  C   . LYS B 2 11 ? -5.090  1.914   -11.134 1.00 93.70 11 B 1 
ATOM   846  O  O   . LYS B 2 11 ? -5.355  2.787   -10.314 1.00 93.13 11 B 1 
ATOM   847  C  CB  . LYS B 2 11 ? -2.829  0.947   -10.732 1.00 91.36 11 B 1 
ATOM   848  C  CG  . LYS B 2 11 ? -3.386  -0.451  -10.456 1.00 88.47 11 B 1 
ATOM   849  C  CD  . LYS B 2 11 ? -2.480  -1.262  -9.546  1.00 86.29 11 B 1 
ATOM   850  C  CE  . LYS B 2 11 ? -3.018  -2.667  -9.350  1.00 80.50 11 B 1 
ATOM   851  N  NZ  . LYS B 2 11 ? -2.115  -3.509  -8.511  1.00 73.90 11 B 1 
ATOM   852  N  N   . THR B 2 12 ? -5.999  1.046   -11.586 1.00 94.96 12 B 1 
ATOM   853  C  CA  . THR B 2 12 ? -7.367  1.060   -11.085 1.00 95.40 12 B 1 
ATOM   854  C  C   . THR B 2 12 ? -7.673  -0.273  -10.424 1.00 96.11 12 B 1 
ATOM   855  O  O   . THR B 2 12 ? -7.500  -1.337  -11.024 1.00 95.26 12 B 1 
ATOM   856  C  CB  . THR B 2 12 ? -8.375  1.310   -12.215 1.00 93.90 12 B 1 
ATOM   857  O  OG1 . THR B 2 12 ? -8.137  2.593   -12.804 1.00 85.30 12 B 1 
ATOM   858  C  CG2 . THR B 2 12 ? -9.801  1.275   -11.674 1.00 85.01 12 B 1 
ATOM   859  N  N   . ILE B 2 13 ? -8.127  -0.209  -9.171  1.00 96.48 13 B 1 
ATOM   860  C  CA  . ILE B 2 13 ? -8.488  -1.392  -8.405  1.00 96.00 13 B 1 
ATOM   861  C  C   . ILE B 2 13 ? -10.008 -1.475  -8.363  1.00 96.72 13 B 1 
ATOM   862  O  O   . ILE B 2 13 ? -10.677 -0.501  -8.030  1.00 96.45 13 B 1 
ATOM   863  C  CB  . ILE B 2 13 ? -7.959  -1.288  -6.962  1.00 94.57 13 B 1 
ATOM   864  C  CG1 . ILE B 2 13 ? -6.440  -1.106  -6.966  1.00 89.55 13 B 1 
ATOM   865  C  CG2 . ILE B 2 13 ? -8.350  -2.534  -6.162  1.00 89.12 13 B 1 
ATOM   866  C  CD1 . ILE B 2 13 ? -5.880  -0.634  -5.637  1.00 86.42 13 B 1 
ATOM   867  N  N   . THR B 2 14 ? -10.548 -2.648  -8.707  1.00 97.64 14 B 1 
ATOM   868  C  CA  . THR B 2 14 ? -11.991 -2.837  -8.678  1.00 97.77 14 B 1 
ATOM   869  C  C   . THR B 2 14 ? -12.377 -3.595  -7.407  1.00 97.96 14 B 1 
ATOM   870  O  O   . THR B 2 14 ? -11.801 -4.631  -7.096  1.00 97.25 14 B 1 
ATOM   871  C  CB  . THR B 2 14 ? -12.470 -3.635  -9.905  1.00 96.83 14 B 1 
ATOM   872  O  OG1 . THR B 2 14 ? -12.109 -2.925  -11.100 1.00 89.29 14 B 1 
ATOM   873  C  CG2 . THR B 2 14 ? -13.979 -3.820  -9.873  1.00 87.09 14 B 1 
ATOM   874  N  N   . LEU B 2 15 ? -13.357 -3.057  -6.673  1.00 98.26 15 B 1 
ATOM   875  C  CA  . LEU B 2 15 ? -13.789 -3.662  -5.427  1.00 98.29 15 B 1 
ATOM   876  C  C   . LEU B 2 15 ? -15.283 -3.961  -5.415  1.00 98.35 15 B 1 
ATOM   877  O  O   . LEU B 2 15 ? -16.078 -3.228  -5.999  1.00 97.82 15 B 1 
ATOM   878  C  CB  . LEU B 2 15 ? -13.492 -2.737  -4.241  1.00 97.58 15 B 1 
ATOM   879  C  CG  . LEU B 2 15 ? -12.039 -2.344  -3.964  1.00 95.59 15 B 1 
ATOM   880  C  CD1 . LEU B 2 15 ? -12.013 -1.338  -2.823  1.00 93.85 15 B 1 
ATOM   881  C  CD2 . LEU B 2 15 ? -11.225 -3.577  -3.611  1.00 93.81 15 B 1 
ATOM   882  N  N   . GLU B 2 16 ? -15.644 -5.049  -4.731  1.00 98.32 16 B 1 
ATOM   883  C  CA  . GLU B 2 16 ? -17.043 -5.409  -4.571  1.00 98.39 16 B 1 
ATOM   884  C  C   . GLU B 2 16 ? -17.402 -4.979  -3.144  1.00 98.46 16 B 1 
ATOM   885  O  O   . GLU B 2 16 ? -16.832 -5.479  -2.174  1.00 97.97 16 B 1 
ATOM   886  C  CB  . GLU B 2 16 ? -17.244 -6.916  -4.746  1.00 97.58 16 B 1 
ATOM   887  C  CG  . GLU B 2 16 ? -18.682 -7.307  -5.056  1.00 84.29 16 B 1 
ATOM   888  C  CD  . GLU B 2 16 ? -19.155 -6.735  -6.384  1.00 82.92 16 B 1 
ATOM   889  O  OE1 . GLU B 2 16 ? -18.348 -6.667  -7.331  1.00 77.92 16 B 1 
ATOM   890  O  OE2 . GLU B 2 16 ? -20.344 -6.359  -6.471  1.00 77.18 16 B 1 
ATOM   891  N  N   . VAL B 2 17 ? -18.332 -4.040  -3.024  1.00 98.56 17 B 1 
ATOM   892  C  CA  . VAL B 2 17 ? -18.703 -3.488  -1.723  1.00 98.43 17 B 1 
ATOM   893  C  C   . VAL B 2 17 ? -20.203 -3.298  -1.581  1.00 98.45 17 B 1 
ATOM   894  O  O   . VAL B 2 17 ? -20.957 -3.493  -2.535  1.00 98.01 17 B 1 
ATOM   895  C  CB  . VAL B 2 17 ? -18.036 -2.107  -1.505  1.00 98.11 17 B 1 
ATOM   896  C  CG1 . VAL B 2 17 ? -16.518 -2.221  -1.572  1.00 97.16 17 B 1 
ATOM   897  C  CG2 . VAL B 2 17 ? -18.536 -1.116  -2.561  1.00 97.06 17 B 1 
ATOM   898  N  N   . GLU B 2 18 ? -20.633 -2.914  -0.372  1.00 98.34 18 B 1 
ATOM   899  C  CA  . GLU B 2 18 ? -22.029 -2.617  -0.094  1.00 98.24 18 B 1 
ATOM   900  C  C   . GLU B 2 18 ? -22.071 -1.205  0.494   1.00 98.47 18 B 1 
ATOM   901  O  O   . GLU B 2 18 ? -21.110 -0.773  1.123   1.00 97.82 18 B 1 
ATOM   902  C  CB  . GLU B 2 18 ? -22.613 -3.609  0.913   1.00 97.25 18 B 1 
ATOM   903  C  CG  . GLU B 2 18 ? -22.725 -5.040  0.399   1.00 90.32 18 B 1 
ATOM   904  C  CD  . GLU B 2 18 ? -23.631 -5.139  -0.819  1.00 84.34 18 B 1 
ATOM   905  O  OE1 . GLU B 2 18 ? -24.625 -4.375  -0.904  1.00 77.90 18 B 1 
ATOM   906  O  OE2 . GLU B 2 18 ? -23.359 -5.986  -1.696  1.00 75.57 18 B 1 
ATOM   907  N  N   . PRO B 2 19 ? -23.168 -0.481  0.299   1.00 98.35 19 B 1 
ATOM   908  C  CA  . PRO B 2 19 ? -23.275 0.886   0.832   1.00 98.25 19 B 1 
ATOM   909  C  C   . PRO B 2 19 ? -23.038 0.961   2.333   1.00 98.29 19 B 1 
ATOM   910  O  O   . PRO B 2 19 ? -22.578 1.983   2.846   1.00 97.81 19 B 1 
ATOM   911  C  CB  . PRO B 2 19 ? -24.712 1.280   0.470   1.00 97.72 19 B 1 
ATOM   912  C  CG  . PRO B 2 19 ? -24.967 0.521   -0.793  1.00 95.83 19 B 1 
ATOM   913  C  CD  . PRO B 2 19 ? -24.338 -0.828  -0.526  1.00 97.88 19 B 1 
ATOM   914  N  N   . SER B 2 20 ? -23.364 -0.120  3.052   1.00 98.50 20 B 1 
ATOM   915  C  CA  . SER B 2 20 ? -23.201 -0.167  4.502   1.00 98.48 20 B 1 
ATOM   916  C  C   . SER B 2 20 ? -21.771 -0.453  4.961   1.00 98.54 20 B 1 
ATOM   917  O  O   . SER B 2 20 ? -21.487 -0.416  6.156   1.00 97.96 20 B 1 
ATOM   918  C  CB  . SER B 2 20 ? -24.147 -1.207  5.098   1.00 97.96 20 B 1 
ATOM   919  O  OG  . SER B 2 20 ? -23.862 -2.489  4.582   1.00 92.69 20 B 1 
ATOM   920  N  N   . ASP B 2 21 ? -20.870 -0.741  4.015   1.00 98.57 21 B 1 
ATOM   921  C  CA  . ASP B 2 21 ? -19.480 -0.999  4.372   1.00 98.51 21 B 1 
ATOM   922  C  C   . ASP B 2 21 ? -18.839 0.278   4.905   1.00 98.65 21 B 1 
ATOM   923  O  O   . ASP B 2 21 ? -19.093 1.372   4.399   1.00 98.40 21 B 1 
ATOM   924  C  CB  . ASP B 2 21 ? -18.668 -1.467  3.153   1.00 98.35 21 B 1 
ATOM   925  C  CG  . ASP B 2 21 ? -18.891 -2.933  2.829   1.00 97.92 21 B 1 
ATOM   926  O  OD1 . ASP B 2 21 ? -19.251 -3.703  3.741   1.00 95.58 21 B 1 
ATOM   927  O  OD2 . ASP B 2 21 ? -18.678 -3.313  1.668   1.00 95.60 21 B 1 
ATOM   928  N  N   . THR B 2 22 ? -18.004 0.146   5.936   1.00 98.64 22 B 1 
ATOM   929  C  CA  . THR B 2 22 ? -17.295 1.297   6.478   1.00 98.70 22 B 1 
ATOM   930  C  C   . THR B 2 22 ? -16.041 1.536   5.651   1.00 98.77 22 B 1 
ATOM   931  O  O   . THR B 2 22 ? -15.617 0.668   4.878   1.00 98.60 22 B 1 
ATOM   932  C  CB  . THR B 2 22 ? -16.866 1.072   7.945   1.00 98.41 22 B 1 
ATOM   933  O  OG1 . THR B 2 22 ? -15.952 -0.020  8.005   1.00 95.04 22 B 1 
ATOM   934  C  CG2 . THR B 2 22 ? -18.077 0.776   8.821   1.00 94.89 22 B 1 
ATOM   935  N  N   . ILE B 2 23 ? -15.453 2.702   5.809   1.00 98.62 23 B 1 
ATOM   936  C  CA  . ILE B 2 23 ? -14.216 3.020   5.104   1.00 98.69 23 B 1 
ATOM   937  C  C   . ILE B 2 23 ? -13.137 2.038   5.563   1.00 98.64 23 B 1 
ATOM   938  O  O   . ILE B 2 23 ? -12.282 1.626   4.781   1.00 98.59 23 B 1 
ATOM   939  C  CB  . ILE B 2 23 ? -13.783 4.471   5.382   1.00 98.49 23 B 1 
ATOM   940  C  CG1 . ILE B 2 23 ? -14.858 5.433   4.871   1.00 97.57 23 B 1 
ATOM   941  C  CG2 . ILE B 2 23 ? -12.440 4.773   4.734   1.00 98.02 23 B 1 
ATOM   942  C  CD1 . ILE B 2 23 ? -15.233 5.238   3.406   1.00 95.27 23 B 1 
ATOM   943  N  N   . GLU B 2 24 ? -13.190 1.663   6.840   1.00 98.60 24 B 1 
ATOM   944  C  CA  . GLU B 2 24 ? -12.242 0.691   7.379   1.00 98.48 24 B 1 
ATOM   945  C  C   . GLU B 2 24 ? -12.392 -0.644  6.641   1.00 98.46 24 B 1 
ATOM   946  O  O   . GLU B 2 24 ? -11.397 -1.310  6.333   1.00 98.10 24 B 1 
ATOM   947  C  CB  . GLU B 2 24 ? -12.485 0.496   8.882   1.00 97.55 24 B 1 
ATOM   948  C  CG  . GLU B 2 24 ? -11.492 -0.434  9.565   1.00 88.40 24 B 1 
ATOM   949  C  CD  . GLU B 2 24 ? -11.691 -0.489  11.067  1.00 83.80 24 B 1 
ATOM   950  O  OE1 . GLU B 2 24 ? -12.751 -0.043  11.545  1.00 78.80 24 B 1 
ATOM   951  O  OE2 . GLU B 2 24 ? -10.788 -0.990  11.772  1.00 77.04 24 B 1 
ATOM   952  N  N   . ASN B 2 25 ? -13.637 -1.035  6.339   1.00 98.42 25 B 1 
ATOM   953  C  CA  . ASN B 2 25 ? -13.899 -2.270  5.602   1.00 98.39 25 B 1 
ATOM   954  C  C   . ASN B 2 25 ? -13.292 -2.186  4.200   1.00 98.46 25 B 1 
ATOM   955  O  O   . ASN B 2 25 ? -12.705 -3.140  3.699   1.00 98.15 25 B 1 
ATOM   956  C  CB  . ASN B 2 25 ? -15.407 -2.513  5.454   1.00 97.58 25 B 1 
ATOM   957  C  CG  . ASN B 2 25 ? -16.088 -2.866  6.759   1.00 89.73 25 B 1 
ATOM   958  O  OD1 . ASN B 2 25 ? -17.295 -2.660  6.907   1.00 80.35 25 B 1 
ATOM   959  N  ND2 . ASN B 2 25 ? -15.347 -3.418  7.702   1.00 79.01 25 B 1 
ATOM   960  N  N   . VAL B 2 26 ? -13.452 -1.025  3.564   1.00 98.65 26 B 1 
ATOM   961  C  CA  . VAL B 2 26 ? -12.923 -0.819  2.220   1.00 98.63 26 B 1 
ATOM   962  C  C   . VAL B 2 26 ? -11.397 -0.934  2.222   1.00 98.64 26 B 1 
ATOM   963  O  O   . VAL B 2 26 ? -10.813 -1.566  1.336   1.00 98.47 26 B 1 
ATOM   964  C  CB  . VAL B 2 26 ? -13.339 0.554   1.663   1.00 98.46 26 B 1 
ATOM   965  C  CG1 . VAL B 2 26 ? -12.696 0.795   0.299   1.00 97.61 26 B 1 
ATOM   966  C  CG2 . VAL B 2 26 ? -14.854 0.619   1.539   1.00 97.88 26 B 1 
ATOM   967  N  N   . LYS B 2 27 ? -10.756 -0.337  3.210   1.00 98.56 27 B 1 
ATOM   968  C  CA  . LYS B 2 27 ? -9.301  -0.414  3.304   1.00 98.49 27 B 1 
ATOM   969  C  C   . LYS B 2 27 ? -8.846  -1.859  3.513   1.00 98.35 27 B 1 
ATOM   970  O  O   . LYS B 2 27 ? -7.799  -2.259  3.018   1.00 98.06 27 B 1 
ATOM   971  C  CB  . LYS B 2 27 ? -8.789  0.475   4.435   1.00 98.27 27 B 1 
ATOM   972  C  CG  . LYS B 2 27 ? -8.929  1.962   4.135   1.00 97.82 27 B 1 
ATOM   973  C  CD  . LYS B 2 27 ? -8.381  2.830   5.256   1.00 97.26 27 B 1 
ATOM   974  C  CE  . LYS B 2 27 ? -8.493  4.305   4.914   1.00 95.94 27 B 1 
ATOM   975  N  NZ  . LYS B 2 27 ? -7.989  5.169   6.005   1.00 94.54 27 B 1 
ATOM   976  N  N   . ALA B 2 28 ? -9.638  -2.631  4.248   1.00 98.51 28 B 1 
ATOM   977  C  CA  . ALA B 2 28 ? -9.307  -4.035  4.470   1.00 98.40 28 B 1 
ATOM   978  C  C   . ALA B 2 28 ? -9.399  -4.807  3.150   1.00 98.32 28 B 1 
ATOM   979  O  O   . ALA B 2 28 ? -8.589  -5.694  2.886   1.00 97.86 28 B 1 
ATOM   980  C  CB  . ALA B 2 28 ? -10.256 -4.642  5.502   1.00 98.23 28 B 1 
ATOM   981  N  N   . LYS B 2 29 ? -10.374 -4.470  2.323   1.00 98.45 29 B 1 
ATOM   982  C  CA  . LYS B 2 29 ? -10.526 -5.116  1.026   1.00 98.20 29 B 1 
ATOM   983  C  C   . LYS B 2 29 ? -9.353  -4.773  0.115   1.00 97.80 29 B 1 
ATOM   984  O  O   . LYS B 2 29 ? -8.864  -5.605  -0.652  1.00 97.33 29 B 1 
ATOM   985  C  CB  . LYS B 2 29 ? -11.843 -4.691  0.360   1.00 98.20 29 B 1 
ATOM   986  C  CG  . LYS B 2 29 ? -13.088 -5.204  1.056   1.00 97.30 29 B 1 
ATOM   987  C  CD  . LYS B 2 29 ? -14.354 -4.662  0.389   1.00 95.95 29 B 1 
ATOM   988  C  CE  . LYS B 2 29 ? -15.610 -5.076  1.140   1.00 93.52 29 B 1 
ATOM   989  N  NZ  . LYS B 2 29 ? -15.857 -6.542  1.089   1.00 88.06 29 B 1 
ATOM   990  N  N   . ILE B 2 30 ? -8.881  -3.522  0.202   1.00 98.10 30 B 1 
ATOM   991  C  CA  . ILE B 2 30 ? -7.732  -3.099  -0.590  1.00 97.90 30 B 1 
ATOM   992  C  C   . ILE B 2 30 ? -6.485  -3.844  -0.119  1.00 97.61 30 B 1 
ATOM   993  O  O   . ILE B 2 30 ? -5.662  -4.263  -0.927  1.00 96.99 30 B 1 
ATOM   994  C  CB  . ILE B 2 30 ? -7.518  -1.570  -0.477  1.00 97.89 30 B 1 
ATOM   995  C  CG1 . ILE B 2 30 ? -8.682  -0.840  -1.166  1.00 97.37 30 B 1 
ATOM   996  C  CG2 . ILE B 2 30 ? -6.191  -1.166  -1.110  1.00 97.45 30 B 1 
ATOM   997  C  CD1 . ILE B 2 30 ? -8.680  0.660   -0.965  1.00 96.70 30 B 1 
ATOM   998  N  N   . GLN B 2 31 ? -6.366  -4.033  1.196   1.00 97.60 31 B 1 
ATOM   999  C  CA  . GLN B 2 31 ? -5.237  -4.782  1.732   1.00 97.30 31 B 1 
ATOM   1000 C  C   . GLN B 2 31 ? -5.267  -6.227  1.239   1.00 96.97 31 B 1 
ATOM   1001 O  O   . GLN B 2 31 ? -4.227  -6.792  0.893   1.00 96.00 31 B 1 
ATOM   1002 C  CB  . GLN B 2 31 ? -5.249  -4.770  3.266   1.00 96.79 31 B 1 
ATOM   1003 C  CG  . GLN B 2 31 ? -4.122  -5.589  3.884   1.00 95.12 31 B 1 
ATOM   1004 C  CD  . GLN B 2 31 ? -4.152  -5.585  5.400   1.00 93.36 31 B 1 
ATOM   1005 O  OE1 . GLN B 2 31 ? -5.222  -5.610  6.004   1.00 88.41 31 B 1 
ATOM   1006 N  NE2 . GLN B 2 31 ? -2.982  -5.562  6.018   1.00 84.69 31 B 1 
ATOM   1007 N  N   . ASP B 2 32 ? -6.454  -6.827  1.193   1.00 97.42 32 B 1 
ATOM   1008 C  CA  . ASP B 2 32 ? -6.591  -8.198  0.727   1.00 96.99 32 B 1 
ATOM   1009 C  C   . ASP B 2 32 ? -6.127  -8.344  -0.719  1.00 96.56 32 B 1 
ATOM   1010 O  O   . ASP B 2 32 ? -5.532  -9.364  -1.088  1.00 95.37 32 B 1 
ATOM   1011 C  CB  . ASP B 2 32 ? -8.043  -8.663  0.828   1.00 96.63 32 B 1 
ATOM   1012 C  CG  . ASP B 2 32 ? -8.489  -8.904  2.264   1.00 91.34 32 B 1 
ATOM   1013 O  OD1 . ASP B 2 32 ? -7.626  -9.093  3.138   1.00 87.73 32 B 1 
ATOM   1014 O  OD2 . ASP B 2 32 ? -9.711  -8.903  2.507   1.00 87.03 32 B 1 
ATOM   1015 N  N   . LYS B 2 33 ? -6.391  -7.338  -1.528  1.00 96.61 33 B 1 
ATOM   1016 C  CA  . LYS B 2 33 ? -6.009  -7.368  -2.934  1.00 95.96 33 B 1 
ATOM   1017 C  C   . LYS B 2 33 ? -4.575  -6.918  -3.210  1.00 95.67 33 B 1 
ATOM   1018 O  O   . LYS B 2 33 ? -3.865  -7.549  -3.997  1.00 93.82 33 B 1 
ATOM   1019 C  CB  . LYS B 2 33 ? -6.942  -6.479  -3.760  1.00 94.73 33 B 1 
ATOM   1020 C  CG  . LYS B 2 33 ? -8.156  -7.180  -4.320  1.00 88.74 33 B 1 
ATOM   1021 C  CD  . LYS B 2 33 ? -8.709  -6.408  -5.500  1.00 89.94 33 B 1 
ATOM   1022 C  CE  . LYS B 2 33 ? -9.699  -7.222  -6.301  1.00 86.15 33 B 1 
ATOM   1023 N  NZ  . LYS B 2 33 ? -10.006 -6.597  -7.609  1.00 81.03 33 B 1 
ATOM   1024 N  N   . GLU B 2 34 ? -4.165  -5.822  -2.570  1.00 96.45 34 B 1 
ATOM   1025 C  CA  . GLU B 2 34 ? -2.872  -5.214  -2.864  1.00 95.83 34 B 1 
ATOM   1026 C  C   . GLU B 2 34 ? -1.787  -5.381  -1.807  1.00 95.48 34 B 1 
ATOM   1027 O  O   . GLU B 2 34 ? -0.613  -5.114  -2.072  1.00 93.67 34 B 1 
ATOM   1028 C  CB  . GLU B 2 34 ? -3.067  -3.719  -3.145  1.00 95.21 34 B 1 
ATOM   1029 C  CG  . GLU B 2 34 ? -4.078  -3.417  -4.236  1.00 93.21 34 B 1 
ATOM   1030 C  CD  . GLU B 2 34 ? -3.657  -3.967  -5.589  1.00 93.47 34 B 1 
ATOM   1031 O  OE1 . GLU B 2 34 ? -2.445  -4.040  -5.865  1.00 89.44 34 B 1 
ATOM   1032 O  OE2 . GLU B 2 34 ? -4.550  -4.321  -6.388  1.00 89.27 34 B 1 
ATOM   1033 N  N   . GLY B 2 35 ? -2.162  -5.801  -0.603  1.00 96.05 35 B 1 
ATOM   1034 C  CA  . GLY B 2 35 ? -1.186  -5.989  0.455   1.00 95.62 35 B 1 
ATOM   1035 C  C   . GLY B 2 35 ? -0.805  -4.732  1.221   1.00 96.01 35 B 1 
ATOM   1036 O  O   . GLY B 2 35 ? 0.080   -4.762  2.067   1.00 94.88 35 B 1 
ATOM   1037 N  N   . ILE B 2 36 ? -1.466  -3.626  0.933   1.00 95.61 36 B 1 
ATOM   1038 C  CA  . ILE B 2 36 ? -1.163  -2.356  1.595   1.00 95.88 36 B 1 
ATOM   1039 C  C   . ILE B 2 36 ? -1.816  -2.283  2.976   1.00 96.31 36 B 1 
ATOM   1040 O  O   . ILE B 2 36 ? -3.031  -2.454  3.094   1.00 96.06 36 B 1 
ATOM   1041 C  CB  . ILE B 2 36 ? -1.680  -1.155  0.774   1.00 95.21 36 B 1 
ATOM   1042 C  CG1 . ILE B 2 36 ? -1.203  -1.242  -0.677  1.00 91.69 36 B 1 
ATOM   1043 C  CG2 . ILE B 2 36 ? -1.202  0.148   1.410   1.00 91.73 36 B 1 
ATOM   1044 C  CD1 . ILE B 2 36 ? -1.883  -0.239  -1.586  1.00 88.62 36 B 1 
ATOM   1045 N  N   . PRO B 2 37 ? -1.033  -2.018  4.031   1.00 96.18 37 B 1 
ATOM   1046 C  CA  . PRO B 2 37 ? -1.607  -1.898  5.366   1.00 96.15 37 B 1 
ATOM   1047 C  C   . PRO B 2 37 ? -2.638  -0.764  5.392   1.00 96.51 37 B 1 
ATOM   1048 O  O   . PRO B 2 37 ? -2.404  0.289   4.798   1.00 96.18 37 B 1 
ATOM   1049 C  CB  . PRO B 2 37 ? -0.393  -1.556  6.239   1.00 95.03 37 B 1 
ATOM   1050 C  CG  . PRO B 2 37 ? 0.755   -2.180  5.511   1.00 92.94 37 B 1 
ATOM   1051 C  CD  . PRO B 2 37 ? 0.436   -1.899  4.063   1.00 95.48 37 B 1 
ATOM   1052 N  N   . PRO B 2 38 ? -3.764  -0.958  6.065   1.00 96.13 38 B 1 
ATOM   1053 C  CA  . PRO B 2 38 ? -4.795  0.083   6.144   1.00 96.39 38 B 1 
ATOM   1054 C  C   . PRO B 2 38 ? -4.282  1.434   6.641   1.00 96.23 38 B 1 
ATOM   1055 O  O   . PRO B 2 38 ? -4.726  2.477   6.159   1.00 95.71 38 B 1 
ATOM   1056 C  CB  . PRO B 2 38 ? -5.826  -0.520  7.101   1.00 96.03 38 B 1 
ATOM   1057 C  CG  . PRO B 2 38 ? -5.719  -1.987  6.824   1.00 94.75 38 B 1 
ATOM   1058 C  CD  . PRO B 2 38 ? -4.231  -2.209  6.701   1.00 96.59 38 B 1 
ATOM   1059 N  N   . ASP B 2 39 ? -3.353  1.423   7.591   1.00 96.02 39 B 1 
ATOM   1060 C  CA  . ASP B 2 39 ? -2.853  2.684   8.133   1.00 95.53 39 B 1 
ATOM   1061 C  C   . ASP B 2 39 ? -1.932  3.447   7.186   1.00 95.69 39 B 1 
ATOM   1062 O  O   . ASP B 2 39 ? -1.515  4.559   7.487   1.00 94.65 39 B 1 
ATOM   1063 C  CB  . ASP B 2 39 ? -2.183  2.481   9.506   1.00 94.35 39 B 1 
ATOM   1064 C  CG  . ASP B 2 39 ? -0.890  1.690   9.438   1.00 93.07 39 B 1 
ATOM   1065 O  OD1 . ASP B 2 39 ? -0.442  1.332   8.339   1.00 90.89 39 B 1 
ATOM   1066 O  OD2 . ASP B 2 39 ? -0.317  1.435   10.516  1.00 89.77 39 B 1 
ATOM   1067 N  N   . GLN B 2 40 ? -1.631  2.851   6.033   1.00 95.83 40 B 1 
ATOM   1068 C  CA  . GLN B 2 40 ? -0.848  3.549   5.006   1.00 95.69 40 B 1 
ATOM   1069 C  C   . GLN B 2 40 ? -1.756  4.015   3.873   1.00 95.65 40 B 1 
ATOM   1070 O  O   . GLN B 2 40 ? -1.287  4.609   2.900   1.00 94.96 40 B 1 
ATOM   1071 C  CB  . GLN B 2 40 ? 0.252   2.648   4.447   1.00 94.82 40 B 1 
ATOM   1072 C  CG  . GLN B 2 40 ? 1.460   2.513   5.355   1.00 93.27 40 B 1 
ATOM   1073 C  CD  . GLN B 2 40 ? 2.637   1.880   4.645   1.00 93.84 40 B 1 
ATOM   1074 O  OE1 . GLN B 2 40 ? 2.814   0.665   4.707   1.00 89.21 40 B 1 
ATOM   1075 N  NE2 . GLN B 2 40 ? 3.437   2.690   3.967   1.00 87.32 40 B 1 
ATOM   1076 N  N   . GLN B 2 41 ? -3.044  3.760   3.989   1.00 96.57 41 B 1 
ATOM   1077 C  CA  . GLN B 2 41 ? -3.999  4.141   2.962   1.00 96.63 41 B 1 
ATOM   1078 C  C   . GLN B 2 41 ? -4.753  5.418   3.297   1.00 96.46 41 B 1 
ATOM   1079 O  O   . GLN B 2 41 ? -5.308  5.554   4.382   1.00 96.07 41 B 1 
ATOM   1080 C  CB  . GLN B 2 41 ? -5.032  3.041   2.740   1.00 96.77 41 B 1 
ATOM   1081 C  CG  . GLN B 2 41 ? -4.482  1.700   2.275   1.00 96.43 41 B 1 
ATOM   1082 C  CD  . GLN B 2 41 ? -5.588  0.671   2.134   1.00 97.08 41 B 1 
ATOM   1083 O  OE1 . GLN B 2 41 ? -6.694  0.995   1.687   1.00 92.94 41 B 1 
ATOM   1084 N  NE2 . GLN B 2 41 ? -5.311  -0.567  2.524   1.00 92.97 41 B 1 
ATOM   1085 N  N   . ARG B 2 42 ? -4.788  6.350   2.342   1.00 96.64 42 B 1 
ATOM   1086 C  CA  . ARG B 2 42 ? -5.603  7.548   2.468   1.00 96.10 42 B 1 
ATOM   1087 C  C   . ARG B 2 42 ? -6.590  7.467   1.307   1.00 96.68 42 B 1 
ATOM   1088 O  O   . ARG B 2 42 ? -6.186  7.487   0.144   1.00 96.04 42 B 1 
ATOM   1089 C  CB  . ARG B 2 42 ? -4.770  8.827   2.320   1.00 94.68 42 B 1 
ATOM   1090 C  CG  . ARG B 2 42 ? -3.664  8.992   3.335   1.00 89.51 42 B 1 
ATOM   1091 C  CD  . ARG B 2 42 ? -3.134  10.402  3.296   1.00 84.93 42 B 1 
ATOM   1092 N  NE  . ARG B 2 42 ? -1.739  10.502  3.717   1.00 78.63 42 B 1 
ATOM   1093 C  CZ  . ARG B 2 42 ? -1.120  11.644  3.992   1.00 73.70 42 B 1 
ATOM   1094 N  NH1 . ARG B 2 42 ? -1.779  12.788  3.911   1.00 66.64 42 B 1 
ATOM   1095 N  NH2 . ARG B 2 42 ? 0.152   11.633  4.352   1.00 65.40 42 B 1 
ATOM   1096 N  N   . LEU B 2 43 ? -7.875  7.360   1.622   1.00 97.21 43 B 1 
ATOM   1097 C  CA  . LEU B 2 43 ? -8.891  7.300   0.583   1.00 97.64 43 B 1 
ATOM   1098 C  C   . LEU B 2 43 ? -9.564  8.663   0.447   1.00 97.62 43 B 1 
ATOM   1099 O  O   . LEU B 2 43 ? -9.894  9.305   1.450   1.00 97.39 43 B 1 
ATOM   1100 C  CB  . LEU B 2 43 ? -9.931  6.225   0.910   1.00 97.70 43 B 1 
ATOM   1101 C  CG  . LEU B 2 43 ? -9.421  4.789   0.789   1.00 97.14 43 B 1 
ATOM   1102 C  CD1 . LEU B 2 43 ? -10.492 3.811   1.250   1.00 96.73 43 B 1 
ATOM   1103 C  CD2 . LEU B 2 43 ? -9.022  4.495   -0.652  1.00 96.33 43 B 1 
ATOM   1104 N  N   . ILE B 2 44 ? -9.751  9.094   -0.795  1.00 97.59 44 B 1 
ATOM   1105 C  CA  . ILE B 2 44 ? -10.339 10.391  -1.079  1.00 97.41 44 B 1 
ATOM   1106 C  C   . ILE B 2 44 ? -11.538 10.275  -2.012  1.00 97.53 44 B 1 
ATOM   1107 O  O   . ILE B 2 44 ? -11.527 9.500   -2.968  1.00 97.19 44 B 1 
ATOM   1108 C  CB  . ILE B 2 44 ? -9.289  11.339  -1.732  1.00 96.69 44 B 1 
ATOM   1109 C  CG1 . ILE B 2 44 ? -8.153  11.625  -0.750  1.00 93.59 44 B 1 
ATOM   1110 C  CG2 . ILE B 2 44 ? -9.953  12.654  -2.152  1.00 93.62 44 B 1 
ATOM   1111 C  CD1 . ILE B 2 44 ? -7.043  10.597  -0.777  1.00 85.10 44 B 1 
ATOM   1112 N  N   . PHE B 2 45 ? -12.578 11.054  -1.715  1.00 97.48 45 B 1 
ATOM   1113 C  CA  . PHE B 2 45 ? -13.766 11.107  -2.553  1.00 97.23 45 B 1 
ATOM   1114 C  C   . PHE B 2 45 ? -14.410 12.478  -2.395  1.00 96.71 45 B 1 
ATOM   1115 O  O   . PHE B 2 45 ? -14.518 12.988  -1.282  1.00 95.32 45 B 1 
ATOM   1116 C  CB  . PHE B 2 45 ? -14.777 10.027  -2.152  1.00 97.03 45 B 1 
ATOM   1117 C  CG  . PHE B 2 45 ? -16.014 10.017  -3.015  1.00 97.18 45 B 1 
ATOM   1118 C  CD1 . PHE B 2 45 ? -15.975 9.520   -4.311  1.00 96.36 45 B 1 
ATOM   1119 C  CD2 . PHE B 2 45 ? -17.215 10.519  -2.532  1.00 96.42 45 B 1 
ATOM   1120 C  CE1 . PHE B 2 45 ? -17.110 9.524   -5.113  1.00 95.61 45 B 1 
ATOM   1121 C  CE2 . PHE B 2 45 ? -18.359 10.527  -3.330  1.00 95.80 45 B 1 
ATOM   1122 C  CZ  . PHE B 2 45 ? -18.310 10.022  -4.623  1.00 95.95 45 B 1 
ATOM   1123 N  N   . ALA B 2 46 ? -14.815 13.062  -3.509  1.00 95.50 46 B 1 
ATOM   1124 C  CA  . ALA B 2 46 ? -15.479 14.362  -3.493  1.00 94.77 46 B 1 
ATOM   1125 C  C   . ALA B 2 46 ? -14.690 15.432  -2.747  1.00 95.02 46 B 1 
ATOM   1126 O  O   . ALA B 2 46 ? -15.261 16.256  -2.026  1.00 92.70 46 B 1 
ATOM   1127 C  CB  . ALA B 2 46 ? -16.883 14.234  -2.896  1.00 92.62 46 B 1 
ATOM   1128 N  N   . GLY B 2 47 ? -13.378 15.422  -2.935  1.00 95.19 47 B 1 
ATOM   1129 C  CA  . GLY B 2 47 ? -12.523 16.431  -2.323  1.00 95.18 47 B 1 
ATOM   1130 C  C   . GLY B 2 47 ? -12.269 16.299  -0.835  1.00 95.70 47 B 1 
ATOM   1131 O  O   . GLY B 2 47 ? -11.798 17.246  -0.203  1.00 93.95 47 B 1 
ATOM   1132 N  N   . LYS B 2 48 ? -12.564 15.133  -0.274  1.00 95.77 48 B 1 
ATOM   1133 C  CA  . LYS B 2 48 ? -12.379 14.921  1.159   1.00 95.52 48 B 1 
ATOM   1134 C  C   . LYS B 2 48 ? -11.691 13.601  1.464   1.00 96.44 48 B 1 
ATOM   1135 O  O   . LYS B 2 48 ? -11.881 12.616  0.746   1.00 95.82 48 B 1 
ATOM   1136 C  CB  . LYS B 2 48 ? -13.718 14.938  1.883   1.00 93.03 48 B 1 
ATOM   1137 C  CG  . LYS B 2 48 ? -14.492 16.241  1.783   1.00 81.70 48 B 1 
ATOM   1138 C  CD  . LYS B 2 48 ? -15.791 16.174  2.572   1.00 79.62 48 B 1 
ATOM   1139 C  CE  . LYS B 2 48 ? -16.734 15.135  2.009   1.00 68.42 48 B 1 
ATOM   1140 N  NZ  . LYS B 2 48 ? -18.043 15.123  2.742   1.00 61.69 48 B 1 
ATOM   1141 N  N   . GLN B 2 49 ? -10.899 13.584  2.538   1.00 96.68 49 B 1 
ATOM   1142 C  CA  . GLN B 2 49 ? -10.305 12.342  3.003   1.00 96.67 49 B 1 
ATOM   1143 C  C   . GLN B 2 49 ? -11.394 11.626  3.795   1.00 97.05 49 B 1 
ATOM   1144 O  O   . GLN B 2 49 ? -12.062 12.237  4.628   1.00 96.49 49 B 1 
ATOM   1145 C  CB  . GLN B 2 49 ? -9.106  12.603  3.915   1.00 94.99 49 B 1 
ATOM   1146 C  CG  . GLN B 2 49 ? -7.886  13.157  3.198   1.00 89.49 49 B 1 
ATOM   1147 C  CD  . GLN B 2 49 ? -6.651  13.150  4.071   1.00 88.64 49 B 1 
ATOM   1148 O  OE1 . GLN B 2 49 ? -6.013  14.178  4.261   1.00 83.04 49 B 1 
ATOM   1149 N  NE2 . GLN B 2 49 ? -6.318  11.997  4.610   1.00 79.32 49 B 1 
ATOM   1150 N  N   . LEU B 2 50 ? -11.576 10.346  3.522   1.00 97.76 50 B 1 
ATOM   1151 C  CA  . LEU B 2 50 ? -12.624 9.569   4.164   1.00 97.97 50 B 1 
ATOM   1152 C  C   . LEU B 2 50 ? -12.198 9.032   5.530   1.00 98.19 50 B 1 
ATOM   1153 O  O   . LEU B 2 50 ? -11.071 8.569   5.705   1.00 97.71 50 B 1 
ATOM   1154 C  CB  . LEU B 2 50 ? -13.048 8.433   3.238   1.00 97.92 50 B 1 
ATOM   1155 C  CG  . LEU B 2 50 ? -13.350 8.863   1.796   1.00 97.18 50 B 1 
ATOM   1156 C  CD1 . LEU B 2 50 ? -13.827 7.666   0.976   1.00 96.37 50 B 1 
ATOM   1157 C  CD2 . LEU B 2 50 ? -14.404 9.967   1.783   1.00 95.91 50 B 1 
ATOM   1158 N  N   . GLU B 2 51 ? -13.114 9.093   6.496   1.00 97.91 51 B 1 
ATOM   1159 C  CA  . GLU B 2 51 ? -12.835 8.644   7.852   1.00 97.93 51 B 1 
ATOM   1160 C  C   . GLU B 2 51 ? -13.231 7.180   8.066   1.00 98.12 51 B 1 
ATOM   1161 O  O   . GLU B 2 51 ? -14.301 6.751   7.642   1.00 97.74 51 B 1 
ATOM   1162 C  CB  . GLU B 2 51 ? -13.570 9.536   8.854   1.00 97.23 51 B 1 
ATOM   1163 C  CG  . GLU B 2 51 ? -13.187 11.015  8.732   1.00 87.97 51 B 1 
ATOM   1164 C  CD  . GLU B 2 51 ? -13.900 11.899  9.736   1.00 81.30 51 B 1 
ATOM   1165 O  OE1 . GLU B 2 51 ? -15.022 11.550  10.151  1.00 75.78 51 B 1 
ATOM   1166 O  OE2 . GLU B 2 51 ? -13.337 12.949  10.100  1.00 74.75 51 B 1 
ATOM   1167 N  N   . ASP B 2 52 ? -12.352 6.434   8.731   1.00 97.81 52 B 1 
ATOM   1168 C  CA  . ASP B 2 52 ? -12.536 4.999   8.951   1.00 97.97 52 B 1 
ATOM   1169 C  C   . ASP B 2 52 ? -13.885 4.544   9.500   1.00 97.95 52 B 1 
ATOM   1170 O  O   . ASP B 2 52 ? -14.430 3.536   9.043   1.00 95.72 52 B 1 
ATOM   1171 C  CB  . ASP B 2 52 ? -11.434 4.463   9.873   1.00 96.89 52 B 1 
ATOM   1172 C  CG  . ASP B 2 52 ? -10.068 4.450   9.220   1.00 95.86 52 B 1 
ATOM   1173 O  OD1 . ASP B 2 52 ? -9.990  4.592   7.984   1.00 93.51 52 B 1 
ATOM   1174 O  OD2 . ASP B 2 52 ? -9.067  4.283   9.948   1.00 92.45 52 B 1 
ATOM   1175 N  N   . GLY B 2 53 ? -14.411 5.263   10.465  1.00 97.46 53 B 1 
ATOM   1176 C  CA  . GLY B 2 53 ? -15.646 4.861   11.110  1.00 97.48 53 B 1 
ATOM   1177 C  C   . GLY B 2 53 ? -16.947 5.118   10.362  1.00 97.93 53 B 1 
ATOM   1178 O  O   . GLY B 2 53 ? -17.995 4.620   10.758  1.00 96.41 53 B 1 
ATOM   1179 N  N   . ARG B 2 54 ? -16.877 5.871   9.269   1.00 98.30 54 B 1 
ATOM   1180 C  CA  . ARG B 2 54 ? -18.074 6.192   8.508   1.00 98.42 54 B 1 
ATOM   1181 C  C   . ARG B 2 54 ? -18.276 5.201   7.369   1.00 98.58 54 B 1 
ATOM   1182 O  O   . ARG B 2 54 ? -17.354 4.489   6.978   1.00 98.14 54 B 1 
ATOM   1183 C  CB  . ARG B 2 54 ? -17.990 7.627   7.984   1.00 97.92 54 B 1 
ATOM   1184 C  CG  . ARG B 2 54 ? -17.792 8.648   9.116   1.00 93.86 54 B 1 
ATOM   1185 C  CD  . ARG B 2 54 ? -17.842 10.080  8.627   1.00 87.58 54 B 1 
ATOM   1186 N  NE  . ARG B 2 54 ? -19.159 10.458  8.127   1.00 79.46 54 B 1 
ATOM   1187 C  CZ  . ARG B 2 54 ? -19.488 11.681  7.743   1.00 72.18 54 B 1 
ATOM   1188 N  NH1 . ARG B 2 54 ? -18.600 12.670  7.795   1.00 65.92 54 B 1 
ATOM   1189 N  NH2 . ARG B 2 54 ? -20.712 11.926  7.292   1.00 66.15 54 B 1 
ATOM   1190 N  N   . THR B 2 55 ? -19.501 5.151   6.832   1.00 98.53 55 B 1 
ATOM   1191 C  CA  . THR B 2 55 ? -19.833 4.214   5.767   1.00 98.42 55 B 1 
ATOM   1192 C  C   . THR B 2 55 ? -19.801 4.858   4.386   1.00 98.30 55 B 1 
ATOM   1193 O  O   . THR B 2 55 ? -19.756 6.082   4.255   1.00 97.84 55 B 1 
ATOM   1194 C  CB  . THR B 2 55 ? -21.239 3.612   5.967   1.00 98.19 55 B 1 
ATOM   1195 O  OG1 . THR B 2 55 ? -22.218 4.647   5.829   1.00 95.15 55 B 1 
ATOM   1196 C  CG2 . THR B 2 55 ? -21.364 2.972   7.340   1.00 94.76 55 B 1 
ATOM   1197 N  N   . LEU B 2 56 ? -19.842 4.017   3.356   1.00 98.47 56 B 1 
ATOM   1198 C  CA  . LEU B 2 56 ? -19.856 4.519   1.989   1.00 98.20 56 B 1 
ATOM   1199 C  C   . LEU B 2 56 ? -21.116 5.347   1.756   1.00 97.93 56 B 1 
ATOM   1200 O  O   . LEU B 2 56 ? -21.069 6.387   1.094   1.00 97.42 56 B 1 
ATOM   1201 C  CB  . LEU B 2 56 ? -19.804 3.352   0.999   1.00 98.14 56 B 1 
ATOM   1202 C  CG  . LEU B 2 56 ? -18.491 2.547   0.980   1.00 97.59 56 B 1 
ATOM   1203 C  CD1 . LEU B 2 56 ? -18.620 1.369   0.033   1.00 97.14 56 B 1 
ATOM   1204 C  CD2 . LEU B 2 56 ? -17.339 3.443   0.570   1.00 96.79 56 B 1 
ATOM   1205 N  N   . SER B 2 57 ? -22.237 4.903   2.308   1.00 98.22 57 B 1 
ATOM   1206 C  CA  . SER B 2 57 ? -23.489 5.633   2.139   1.00 98.05 57 B 1 
ATOM   1207 C  C   . SER B 2 57 ? -23.450 7.010   2.807   1.00 97.95 57 B 1 
ATOM   1208 O  O   . SER B 2 57 ? -24.095 7.942   2.341   1.00 97.02 57 B 1 
ATOM   1209 C  CB  . SER B 2 57 ? -24.669 4.818   2.689   1.00 97.36 57 B 1 
ATOM   1210 O  OG  . SER B 2 57 ? -24.507 4.539   4.060   1.00 86.98 57 B 1 
ATOM   1211 N  N   . ASP B 2 58 ? -22.673 7.139   3.883   1.00 98.07 58 B 1 
ATOM   1212 C  CA  . ASP B 2 58 ? -22.533 8.431   4.563   1.00 97.80 58 B 1 
ATOM   1213 C  C   . ASP B 2 58 ? -21.920 9.464   3.621   1.00 97.55 58 B 1 
ATOM   1214 O  O   . ASP B 2 58 ? -22.177 10.659  3.745   1.00 96.64 58 B 1 
ATOM   1215 C  CB  . ASP B 2 58 ? -21.643 8.310   5.801   1.00 97.65 58 B 1 
ATOM   1216 C  CG  . ASP B 2 58 ? -22.317 7.581   6.951   1.00 96.50 58 B 1 
ATOM   1217 O  OD1 . ASP B 2 58 ? -23.559 7.582   7.019   1.00 93.71 58 B 1 
ATOM   1218 O  OD2 . ASP B 2 58 ? -21.587 7.009   7.786   1.00 93.60 58 B 1 
ATOM   1219 N  N   . TYR B 2 59 ? -21.103 8.991   2.673   1.00 97.89 59 B 1 
ATOM   1220 C  CA  . TYR B 2 59 ? -20.445 9.870   1.713   1.00 97.46 59 B 1 
ATOM   1221 C  C   . TYR B 2 59 ? -21.145 9.872   0.353   1.00 97.10 59 B 1 
ATOM   1222 O  O   . TYR B 2 59 ? -20.648 10.446  -0.610  1.00 96.00 59 B 1 
ATOM   1223 C  CB  . TYR B 2 59 ? -18.985 9.449   1.534   1.00 97.39 59 B 1 
ATOM   1224 C  CG  . TYR B 2 59 ? -18.110 9.699   2.748   1.00 97.76 59 B 1 
ATOM   1225 C  CD1 . TYR B 2 59 ? -17.773 11.001  3.122   1.00 97.32 59 B 1 
ATOM   1226 C  CD2 . TYR B 2 59 ? -17.624 8.648   3.505   1.00 97.47 59 B 1 
ATOM   1227 C  CE1 . TYR B 2 59 ? -16.963 11.238  4.232   1.00 97.22 59 B 1 
ATOM   1228 C  CE2 . TYR B 2 59 ? -16.816 8.877   4.615   1.00 97.22 59 B 1 
ATOM   1229 C  CZ  . TYR B 2 59 ? -16.490 10.170  4.975   1.00 97.62 59 B 1 
ATOM   1230 O  OH  . TYR B 2 59 ? -15.684 10.404  6.067   1.00 97.01 59 B 1 
ATOM   1231 N  N   . ASN B 2 60 ? -22.294 9.214   0.285   1.00 96.65 60 B 1 
ATOM   1232 C  CA  . ASN B 2 60 ? -23.057 9.114   -0.954  1.00 96.06 60 B 1 
ATOM   1233 C  C   . ASN B 2 60 ? -22.239 8.465   -2.071  1.00 96.21 60 B 1 
ATOM   1234 O  O   . ASN B 2 60 ? -22.303 8.871   -3.236  1.00 94.81 60 B 1 
ATOM   1235 C  CB  . ASN B 2 60 ? -23.555 10.488  -1.399  1.00 94.74 60 B 1 
ATOM   1236 C  CG  . ASN B 2 60 ? -24.596 10.404  -2.504  1.00 86.14 60 B 1 
ATOM   1237 O  OD1 . ASN B 2 60 ? -25.383 9.456   -2.563  1.00 76.27 60 B 1 
ATOM   1238 N  ND2 . ASN B 2 60 ? -24.618 11.400  -3.380  1.00 72.17 60 B 1 
ATOM   1239 N  N   . ILE B 2 61 ? -21.470 7.448   -1.709  1.00 97.33 61 B 1 
ATOM   1240 C  CA  . ILE B 2 61 ? -20.672 6.702   -2.679  1.00 97.43 61 B 1 
ATOM   1241 C  C   . ILE B 2 61 ? -21.571 5.591   -3.208  1.00 97.48 61 B 1 
ATOM   1242 O  O   . ILE B 2 61 ? -22.036 4.740   -2.457  1.00 96.90 61 B 1 
ATOM   1243 C  CB  . ILE B 2 61 ? -19.409 6.113   -2.019  1.00 97.59 61 B 1 
ATOM   1244 C  CG1 . ILE B 2 61 ? -18.474 7.258   -1.624  1.00 97.03 61 B 1 
ATOM   1245 C  CG2 . ILE B 2 61 ? -18.713 5.142   -2.969  1.00 97.07 61 B 1 
ATOM   1246 C  CD1 . ILE B 2 61 ? -17.319 6.843   -0.736  1.00 96.05 61 B 1 
ATOM   1247 N  N   . GLN B 2 62 ? -21.818 5.621   -4.524  1.00 96.64 62 B 1 
ATOM   1248 C  CA  . GLN B 2 62 ? -22.723 4.669   -5.154  1.00 96.14 62 B 1 
ATOM   1249 C  C   . GLN B 2 62 ? -22.005 3.759   -6.139  1.00 96.67 62 B 1 
ATOM   1250 O  O   . GLN B 2 62 ? -20.793 3.829   -6.301  1.00 95.72 62 B 1 
ATOM   1251 C  CB  . GLN B 2 62 ? -23.840 5.438   -5.854  1.00 93.90 62 B 1 
ATOM   1252 C  CG  . GLN B 2 62 ? -24.555 6.420   -4.940  1.00 88.93 62 B 1 
ATOM   1253 C  CD  . GLN B 2 62 ? -25.580 7.258   -5.675  1.00 84.90 62 B 1 
ATOM   1254 O  OE1 . GLN B 2 62 ? -25.421 7.557   -6.858  1.00 76.61 62 B 1 
ATOM   1255 N  NE2 . GLN B 2 62 ? -26.639 7.639   -4.980  1.00 72.29 62 B 1 
ATOM   1256 N  N   . LYS B 2 63 ? -22.769 2.889   -6.807  1.00 96.46 63 B 1 
ATOM   1257 C  CA  . LYS B 2 63 ? -22.180 1.959   -7.753  1.00 96.71 63 B 1 
ATOM   1258 C  C   . LYS B 2 63 ? -21.384 2.693   -8.832  1.00 96.60 63 B 1 
ATOM   1259 O  O   . LYS B 2 63 ? -21.791 3.754   -9.302  1.00 95.65 63 B 1 
ATOM   1260 C  CB  . LYS B 2 63 ? -23.257 1.099   -8.424  1.00 95.80 63 B 1 
ATOM   1261 C  CG  . LYS B 2 63 ? -24.217 1.870   -9.302  1.00 88.69 63 B 1 
ATOM   1262 C  CD  . LYS B 2 63 ? -25.145 0.937   -10.061 1.00 87.77 63 B 1 
ATOM   1263 C  CE  . LYS B 2 63 ? -26.038 1.698   -11.024 1.00 74.68 63 B 1 
ATOM   1264 N  NZ  . LYS B 2 63 ? -26.889 0.789   -11.836 1.00 67.06 63 B 1 
ATOM   1265 N  N   . GLU B 2 64 ? -20.239 2.120   -9.193  1.00 96.51 64 B 1 
ATOM   1266 C  CA  . GLU B 2 64 ? -19.360 2.680   -10.216 1.00 96.41 64 B 1 
ATOM   1267 C  C   . GLU B 2 64 ? -18.671 3.982   -9.808  1.00 96.40 64 B 1 
ATOM   1268 O  O   . GLU B 2 64 ? -18.032 4.627   -10.634 1.00 94.92 64 B 1 
ATOM   1269 C  CB  . GLU B 2 64 ? -20.122 2.897   -11.531 1.00 95.42 64 B 1 
ATOM   1270 C  CG  . GLU B 2 64 ? -20.909 1.683   -12.033 1.00 91.49 64 B 1 
ATOM   1271 C  CD  . GLU B 2 64 ? -20.027 0.475   -12.267 1.00 85.62 64 B 1 
ATOM   1272 O  OE1 . GLU B 2 64 ? -18.895 0.642   -12.754 1.00 78.34 64 B 1 
ATOM   1273 O  OE2 . GLU B 2 64 ? -20.485 -0.654  -11.986 1.00 78.08 64 B 1 
ATOM   1274 N  N   . SER B 2 65 ? -18.782 4.370   -8.546  1.00 96.67 65 B 1 
ATOM   1275 C  CA  . SER B 2 65 ? -18.089 5.559   -8.065  1.00 96.58 65 B 1 
ATOM   1276 C  C   . SER B 2 65 ? -16.590 5.304   -8.090  1.00 96.78 65 B 1 
ATOM   1277 O  O   . SER B 2 65 ? -16.146 4.154   -7.988  1.00 96.45 65 B 1 
ATOM   1278 C  CB  . SER B 2 65 ? -18.517 5.912   -6.641  1.00 96.13 65 B 1 
ATOM   1279 O  OG  . SER B 2 65 ? -19.834 6.427   -6.606  1.00 92.33 65 B 1 
ATOM   1280 N  N   . THR B 2 66 ? -15.808 6.372   -8.207  1.00 96.38 66 B 1 
ATOM   1281 C  CA  . THR B 2 66 ? -14.355 6.259   -8.218  1.00 96.37 66 B 1 
ATOM   1282 C  C   . THR B 2 66 ? -13.746 6.951   -7.007  1.00 96.68 66 B 1 
ATOM   1283 O  O   . THR B 2 66 ? -13.900 8.159   -6.825  1.00 96.06 66 B 1 
ATOM   1284 C  CB  . THR B 2 66 ? -13.752 6.870   -9.498  1.00 95.52 66 B 1 
ATOM   1285 O  OG1 . THR B 2 66 ? -14.197 6.135   -10.639 1.00 90.77 66 B 1 
ATOM   1286 C  CG2 . THR B 2 66 ? -12.225 6.825   -9.443  1.00 90.87 66 B 1 
ATOM   1287 N  N   . LEU B 2 67 ? -13.064 6.164   -6.179  1.00 97.04 67 B 1 
ATOM   1288 C  CA  . LEU B 2 67 ? -12.344 6.698   -5.039  1.00 97.28 67 B 1 
ATOM   1289 C  C   . LEU B 2 67 ? -10.892 6.838   -5.467  1.00 97.17 67 B 1 
ATOM   1290 O  O   . LEU B 2 67 ? -10.466 6.247   -6.467  1.00 96.74 67 B 1 
ATOM   1291 C  CB  . LEU B 2 67 ? -12.423 5.743   -3.836  1.00 97.18 67 B 1 
ATOM   1292 C  CG  . LEU B 2 67 ? -13.652 5.822   -2.927  1.00 95.31 67 B 1 
ATOM   1293 C  CD1 . LEU B 2 67 ? -14.926 5.659   -3.741  1.00 92.01 67 B 1 
ATOM   1294 C  CD2 . LEU B 2 67 ? -13.559 4.746   -1.856  1.00 91.46 67 B 1 
ATOM   1295 N  N   . HIS B 2 68 ? -10.126 7.625   -4.730  1.00 96.94 68 B 1 
ATOM   1296 C  CA  . HIS B 2 68 ? -8.704  7.783   -5.028  1.00 96.78 68 B 1 
ATOM   1297 C  C   . HIS B 2 68 ? -7.887  7.344   -3.827  1.00 96.93 68 B 1 
ATOM   1298 O  O   . HIS B 2 68 ? -8.277  7.568   -2.684  1.00 96.55 68 B 1 
ATOM   1299 C  CB  . HIS B 2 68 ? -8.382  9.231   -5.381  1.00 95.97 68 B 1 
ATOM   1300 C  CG  . HIS B 2 68 ? -8.954  9.665   -6.690  1.00 94.48 68 B 1 
ATOM   1301 N  ND1 . HIS B 2 68 ? -10.285 9.964   -6.868  1.00 86.12 68 B 1 
ATOM   1302 C  CD2 . HIS B 2 68 ? -8.383  9.833   -7.904  1.00 86.20 68 B 1 
ATOM   1303 C  CE1 . HIS B 2 68 ? -10.503 10.289  -8.123  1.00 86.73 68 B 1 
ATOM   1304 N  NE2 . HIS B 2 68 ? -9.369  10.220  -8.781  1.00 87.75 68 B 1 
ATOM   1305 N  N   . LEU B 2 69 ? -6.742  6.704   -4.109  1.00 96.49 69 B 1 
ATOM   1306 C  CA  . LEU B 2 69 ? -5.867  6.207   -3.058  1.00 96.31 69 B 1 
ATOM   1307 C  C   . LEU B 2 69 ? -4.507  6.883   -3.094  1.00 95.92 69 B 1 
ATOM   1308 O  O   . LEU B 2 69 ? -3.858  6.938   -4.136  1.00 94.89 69 B 1 
ATOM   1309 C  CB  . LEU B 2 69 ? -5.673  4.693   -3.211  1.00 96.27 69 B 1 
ATOM   1310 C  CG  . LEU B 2 69 ? -4.625  4.008   -2.316  1.00 95.58 69 B 1 
ATOM   1311 C  CD1 . LEU B 2 69 ? -5.046  4.091   -0.866  1.00 93.82 69 B 1 
ATOM   1312 C  CD2 . LEU B 2 69 ? -4.464  2.560   -2.750  1.00 93.30 69 B 1 
ATOM   1313 N  N   . VAL B 2 70 ? -4.084  7.413   -1.949  1.00 95.07 70 B 1 
ATOM   1314 C  CA  . VAL B 2 70 ? -2.773  8.025   -1.810  1.00 94.59 70 B 1 
ATOM   1315 C  C   . VAL B 2 70 ? -2.072  7.299   -0.670  1.00 94.54 70 B 1 
ATOM   1316 O  O   . VAL B 2 70 ? -2.628  7.146   0.417   1.00 93.73 70 B 1 
ATOM   1317 C  CB  . VAL B 2 70 ? -2.852  9.527   -1.472  1.00 93.46 70 B 1 
ATOM   1318 C  CG1 . VAL B 2 70 ? -1.446  10.091  -1.285  1.00 89.15 70 B 1 
ATOM   1319 C  CG2 . VAL B 2 70 ? -3.565  10.261  -2.587  1.00 90.38 70 B 1 
ATOM   1320 N  N   . LEU B 2 71 ? -0.850  6.841   -0.926  1.00 94.03 71 B 1 
ATOM   1321 C  CA  . LEU B 2 71 ? -0.082  6.137   0.083   1.00 93.17 71 B 1 
ATOM   1322 C  C   . LEU B 2 71 ? 0.600   7.060   1.083   1.00 92.60 71 B 1 
ATOM   1323 O  O   . LEU B 2 71 ? 1.141   8.102   0.702   1.00 90.87 71 B 1 
ATOM   1324 C  CB  . LEU B 2 71 ? 1.020   5.303   -0.573  1.00 91.79 71 B 1 
ATOM   1325 C  CG  . LEU B 2 71 ? 0.837   3.810   -0.822  1.00 86.39 71 B 1 
ATOM   1326 C  CD1 . LEU B 2 71 ? 2.169   3.246   -1.284  1.00 83.43 71 B 1 
ATOM   1327 C  CD2 . LEU B 2 71 ? 0.377   3.110   0.438   1.00 83.51 71 B 1 
ATOM   1328 N  N   . ARG B 2 72 ? 0.586   6.671   2.346   1.00 92.57 72 B 1 
ATOM   1329 C  CA  . ARG B 2 72 ? 1.370   7.356   3.364   1.00 91.84 72 B 1 
ATOM   1330 C  C   . ARG B 2 72 ? 2.755   6.727   3.229   1.00 91.49 72 B 1 
ATOM   1331 O  O   . ARG B 2 72 ? 2.884   5.502   3.324   1.00 89.62 72 B 1 
ATOM   1332 C  CB  . ARG B 2 72 ? 0.824   7.095   4.766   1.00 90.17 72 B 1 
ATOM   1333 C  CG  . ARG B 2 72 ? -0.490  7.782   5.087   1.00 81.76 72 B 1 
ATOM   1334 C  CD  . ARG B 2 72 ? -0.899  7.498   6.520   1.00 79.99 72 B 1 
ATOM   1335 N  NE  . ARG B 2 72 ? -2.167  8.128   6.881   1.00 74.34 72 B 1 
ATOM   1336 C  CZ  . ARG B 2 72 ? -2.281  9.376   7.303   1.00 69.52 72 B 1 
ATOM   1337 N  NH1 . ARG B 2 72 ? -1.207  10.145  7.418   1.00 63.65 72 B 1 
ATOM   1338 N  NH2 . ARG B 2 72 ? -3.467  9.865   7.601   1.00 62.50 72 B 1 
ATOM   1339 N  N   . LEU B 2 73 ? 3.766   7.534   3.003   1.00 90.16 73 B 1 
ATOM   1340 C  CA  . LEU B 2 73 ? 5.116   7.018   2.830   1.00 87.88 73 B 1 
ATOM   1341 C  C   . LEU B 2 73 ? 5.793   6.666   4.149   1.00 85.79 73 B 1 
ATOM   1342 O  O   . LEU B 2 73 ? 6.504   5.667   4.248   1.00 79.81 73 B 1 
ATOM   1343 C  CB  . LEU B 2 73 ? 5.967   8.028   2.060   1.00 86.25 73 B 1 
ATOM   1344 C  CG  . LEU B 2 73 ? 5.413   8.425   0.689   1.00 85.12 73 B 1 
ATOM   1345 C  CD1 . LEU B 2 73 ? 6.348   9.427   0.024   1.00 82.02 73 B 1 
ATOM   1346 C  CD2 . LEU B 2 73 ? 5.231   7.192   -0.175  1.00 82.49 73 B 1 
ATOM   1347 N  N   . ARG B 2 74 ? 5.558   7.501   5.166   1.00 85.06 74 B 1 
ATOM   1348 C  CA  . ARG B 2 74 ? 6.147   7.283   6.480   1.00 81.77 74 B 1 
ATOM   1349 C  C   . ARG B 2 74 ? 5.123   7.521   7.584   1.00 77.77 74 B 1 
ATOM   1350 O  O   . ARG B 2 74 ? 4.095   8.149   7.359   1.00 67.16 74 B 1 
ATOM   1351 C  CB  . ARG B 2 74 ? 7.348   8.209   6.689   1.00 77.43 74 B 1 
ATOM   1352 C  CG  . ARG B 2 74 ? 8.465   8.010   5.688   1.00 71.48 74 B 1 
ATOM   1353 C  CD  . ARG B 2 74 ? 9.659   8.905   5.993   1.00 68.57 74 B 1 
ATOM   1354 N  NE  . ARG B 2 74 ? 10.285  8.562   7.260   1.00 64.51 74 B 1 
ATOM   1355 C  CZ  . ARG B 2 74 ? 11.402  9.119   7.722   1.00 61.00 74 B 1 
ATOM   1356 N  NH1 . ARG B 2 74 ? 12.029  10.047  7.007   1.00 56.54 74 B 1 
ATOM   1357 N  NH2 . ARG B 2 74 ? 11.904  8.750   8.888   1.00 55.37 74 B 1 
ATOM   1358 N  N   . GLY B 2 75 ? 5.410   7.025   8.773   1.00 73.60 75 B 1 
ATOM   1359 C  CA  . GLY B 2 75 ? 4.512   7.196   9.901   1.00 68.56 75 B 1 
ATOM   1360 C  C   . GLY B 2 75 ? 3.370   6.202   9.894   1.00 68.73 75 B 1 
ATOM   1361 O  O   . GLY B 2 75 ? 3.490   5.104   9.358   1.00 60.04 75 B 1 
ATOM   1362 N  N   . GLY B 2 76 ? 2.238   6.592   10.502  1.00 66.10 76 B 1 
ATOM   1363 C  CA  . GLY B 2 76 ? 1.079   5.720   10.573  1.00 62.31 76 B 1 
ATOM   1364 C  C   . GLY B 2 76 ? -0.194  6.497   10.455  1.00 59.60 76 B 1 
ATOM   1365 O  O   . GLY B 2 76 ? -0.562  6.852   9.323   1.00 53.03 76 B 1 
ATOM   1366 O  OXT . GLY B 2 76 ? -0.802  6.780   11.470  1.00 53.50 76 B 1 
HETATM 1367 P  PA  . NAD C 3 .  ? 9.048   1.409   12.250  1.00 94.33 1  C 1 
HETATM 1368 O  O1A . NAD C 3 .  ? 9.846   0.263   11.724  1.00 88.77 1  C 1 
HETATM 1369 O  O2A . NAD C 3 .  ? 9.654   2.151   13.379  1.00 87.06 1  C 1 
HETATM 1370 O  O5B . NAD C 3 .  ? 8.756   2.413   11.076  1.00 93.07 1  C 1 
HETATM 1371 C  C5B . NAD C 3 .  ? 7.986   3.599   11.298  1.00 91.17 1  C 1 
HETATM 1372 C  C4B . NAD C 3 .  ? 7.640   4.224   9.957   1.00 93.13 1  C 1 
HETATM 1373 O  O4B . NAD C 3 .  ? 8.824   4.627   9.267   1.00 93.44 1  C 1 
HETATM 1374 C  C3B . NAD C 3 .  ? 6.924   3.276   9.036   1.00 92.64 1  C 1 
HETATM 1375 O  O3B . NAD C 3 .  ? 5.990   3.991   8.269   1.00 91.84 1  C 1 
HETATM 1376 C  C2B . NAD C 3 .  ? 8.043   2.733   8.151   1.00 93.87 1  C 1 
HETATM 1377 O  O2B . NAD C 3 .  ? 7.575   2.328   6.895   1.00 92.67 1  C 1 
HETATM 1378 C  C1B . NAD C 3 .  ? 8.995   3.901   8.052   1.00 94.24 1  C 1 
HETATM 1379 N  N9A . NAD C 3 .  ? 10.425  3.562   7.961   1.00 94.84 1  C 1 
HETATM 1380 C  C8A . NAD C 3 .  ? 11.107  2.552   8.565   1.00 95.48 1  C 1 
HETATM 1381 N  N7A . NAD C 3 .  ? 12.399  2.609   8.317   1.00 95.44 1  C 1 
HETATM 1382 C  C5A . NAD C 3 .  ? 12.580  3.698   7.543   1.00 95.42 1  C 1 
HETATM 1383 C  C6A . NAD C 3 .  ? 13.721  4.301   6.967   1.00 95.29 1  C 1 
HETATM 1384 N  N6A . NAD C 3 .  ? 14.961  3.813   7.135   1.00 95.31 1  C 1 
HETATM 1385 N  N1A . NAD C 3 .  ? 13.548  5.411   6.238   1.00 94.05 1  C 1 
HETATM 1386 C  C2A . NAD C 3 .  ? 12.321  5.928   6.058   1.00 93.42 1  C 1 
HETATM 1387 N  N3A . NAD C 3 .  ? 11.211  5.413   6.575   1.00 93.86 1  C 1 
HETATM 1388 C  C4A . NAD C 3 .  ? 11.339  4.297   7.310   1.00 95.13 1  C 1 
HETATM 1389 O  O3  . NAD C 3 .  ? 7.610   0.883   12.733  1.00 92.54 1  C 1 
HETATM 1390 P  PN  . NAD C 3 .  ? 6.449   0.133   11.948  1.00 93.95 1  C 1 
HETATM 1391 O  O1N . NAD C 3 .  ? 5.315   1.108   11.778  1.00 88.09 1  C 1 
HETATM 1392 O  O2N . NAD C 3 .  ? 6.934   -0.514  10.724  1.00 89.10 1  C 1 
HETATM 1393 O  O5D . NAD C 3 .  ? 5.936   -0.981  12.998  1.00 91.79 1  C 1 
HETATM 1394 C  C5D . NAD C 3 .  ? 6.775   -2.103  13.363  1.00 88.23 1  C 1 
HETATM 1395 C  C4D . NAD C 3 .  ? 6.403   -2.564  14.770  1.00 88.60 1  C 1 
HETATM 1396 O  O4D . NAD C 3 .  ? 6.213   -1.498  15.635  1.00 85.67 1  C 1 
HETATM 1397 C  C3D . NAD C 3 .  ? 5.104   -3.370  14.859  1.00 84.74 1  C 1 
HETATM 1398 O  O3D . NAD C 3 .  ? 5.190   -4.262  15.936  1.00 80.34 1  C 1 
HETATM 1399 C  C2D . NAD C 3 .  ? 4.066   -2.390  15.144  1.00 85.00 1  C 1 
HETATM 1400 O  O2D . NAD C 3 .  ? 2.992   -2.917  15.905  1.00 77.32 1  C 1 
HETATM 1401 C  C1D . NAD C 3 .  ? 4.821   -1.386  15.966  1.00 82.30 1  C 1 
HETATM 1402 N  N1N . NAD C 3 .  ? 4.410   -0.009  15.648  1.00 83.38 1  C 1 
HETATM 1403 C  C2N . NAD C 3 .  ? 5.183   1.024   16.070  1.00 81.39 1  C 1 
HETATM 1404 C  C3N . NAD C 3 .  ? 4.833   2.322   15.775  1.00 82.17 1  C 1 
HETATM 1405 C  C7N . NAD C 3 .  ? 5.711   3.415   16.225  1.00 79.37 1  C 1 
HETATM 1406 O  O7N . NAD C 3 .  ? 6.708   3.158   16.908  1.00 74.88 1  C 1 
HETATM 1407 N  N7N . NAD C 3 .  ? 5.394   4.668   15.926  1.00 73.32 1  C 1 
HETATM 1408 C  C4N . NAD C 3 .  ? 3.687   2.582   15.023  1.00 79.79 1  C 1 
HETATM 1409 C  C5N . NAD C 3 .  ? 2.923   1.526   14.600  1.00 80.20 1  C 1 
HETATM 1410 C  C6N . NAD C 3 .  ? 3.293   0.260   14.914  1.00 82.00 1  C 1 
HETATM 1411 ZN ZN  . ZN  D 4 .  ? 11.168  -1.057  5.558   1.00 96.59 1  D 1 
HETATM 1412 ZN ZN  . ZN  E 5 .  ? 19.291  -13.273 7.248   1.00 98.19 1  E 1 
#
