# Supplementary material for: RNF114 and RNF166 exemplify reader-writer E3 ligases that extend K11 polyubiquitin onto sites of MARUbylation
Source: EMBO J. 2025 Oct 2;44(21):5993–6018. doi: 10.1038/s44318-025-00577-z (PMC12583694; doi:10.1038/s44318-025-00577-z)
Supplement: Supplementary file 5 — Source data Fig. 3 [file 44318_2025_577_MOESM5_ESM.zip › Figure 3/3A-D/RNF114-MUBD-AF3-4.cif]

# generated by PyMOL 2.5.8
#
data_fold_2024_11_14_22_43_rnf114_di19_uim_ub_nad_2xzn_model_4
_entry.id fold_2024_11_14_22_43_rnf114_di19_uim_ub_nad_2xzn_model_4
#
loop_
_atom_site.group_PDB
_atom_site.id
_atom_site.type_symbol
_atom_site.label_atom_id
_atom_site.label_alt_id
_atom_site.label_comp_id
_atom_site.label_asym_id
_atom_site.label_entity_id
_atom_site.label_seq_id
_atom_site.pdbx_PDB_ins_code
_atom_site.Cartn_x
_atom_site.Cartn_y
_atom_site.Cartn_z
_atom_site.occupancy
_atom_site.B_iso_or_equiv
_atom_site.pdbx_formal_charge
_atom_site.auth_asym_id
_atom_site.pdbx_PDB_model_num
ATOM   1   N N   . ARG A 1 1 ? 16.758  0.081 -4.885 1.00  69.42 0 A 1
ATOM   2   C CA  . ARG A 1 1 ? 15.411 -0.450 -4.771 1.00  74.37 0 A 1
ATOM   3   C C   . ARG A 1 1 ? 15.207 -1.755 -5.547 1.00  76.80 0 A 1
ATOM   4   O O   . ARG A 1 1 ? 14.077 -2.108 -5.887 1.00  73.35 0 A 1
ATOM   5   C CB  . ARG A 1 1 ? 14.369  0.579 -5.233 1.00  69.35 0 A 1
ATOM   6   C CG  . ARG A 1 1 ? 14.231  1.742 -4.296 1.00  65.35 0 A 1
ATOM   7   C CD  . ARG A 1 1 ? 13.065  2.645 -4.647 1.00  60.44 0 A 1
ATOM   8   N NE  . ARG A 1 1 ? 13.408  3.644 -5.650 1.00  59.81 0 A 1
ATOM   9   C CZ  . ARG A 1 1 ? 12.910  3.656 -6.886 1.00  55.37 0 A 1
ATOM   10  N NH1 . ARG A 1 1 ? 12.047  2.723 -7.265 1.00  54.45 1 A 1
ATOM   11  N NH2 . ARG A 1 1 ? 13.285  4.590 -7.738 1.00  52.73 0 A 1
ATOM   12  N N   . TYR A 1 2 ? 16.297 -2.456 -5.815 1.00  82.97 0 A 1
ATOM   13  C CA  . TYR A 1 2 ? 16.196 -3.684 -6.591 1.00  86.67 0 A 1
ATOM   14  C C   . TYR A 1 2 ? 16.631 -4.918 -5.807 1.00  90.54 0 A 1
ATOM   15  O O   . TYR A 1 2 ? 15.905 -5.903 -5.757 1.00  87.68 0 A 1
ATOM   16  C CB  . TYR A 1 2 ? 16.995 -3.556 -7.892 1.00  80.05 0 A 1
ATOM   17  C CG  . TYR A 1 2 ? 16.442 -2.489 -8.803 1.00  73.94 0 A 1
ATOM   18  C CD1 . TYR A 1 2 ? 17.034 -1.237 -8.885 1.00  70.92 0 A 1
ATOM   19  C CD2 . TYR A 1 2 ? 15.319 -2.729 -9.586 1.00  69.64 0 A 1
ATOM   20  C CE1 . TYR A 1 2 ? 16.524 -0.247 -9.721 1.00  63.86 0 A 1
ATOM   21  C CE2 . TYR A 1 2 ? 14.800 -1.747 -10.420 1.00  65.04 0 A 1
ATOM   22  C CZ  . TYR A 1 2 ? 15.411 -0.518 -10.482 1.00  61.68 0 A 1
ATOM   23  O OH  . TYR A 1 2 ? 14.908  0.459 -11.307 1.00  56.94 0 A 1
ATOM   24  N N   . THR A 1 3 ? 17.814 -4.869 -5.204 1.00  93.92 0 A 1
ATOM   25  C CA  . THR A 1 3 ? 18.259 -5.959 -4.352 1.00  95.56 0 A 1
ATOM   26  C C   . THR A 1 3 ? 18.756 -5.404 -3.028 1.00  96.69 0 A 1
ATOM   27  O O   . THR A 1 3 ? 19.241 -4.270 -2.952 1.00  95.23 0 A 1
ATOM   28  C CB  . THR A 1 3 ? 19.383 -6.786 -5.009 1.00  92.60 0 A 1
ATOM   29  C CG2 . THR A 1 3 ? 18.914 -7.367 -6.339 1.00  83.62 0 A 1
ATOM   30  O OG1 . THR A 1 3 ? 20.544 -5.972 -5.214 1.00  84.40 0 A 1
ATOM   31  N N   . PHE A 1 4 ? 18.616 -6.206 -1.983 1.00  97.96 0 A 1
ATOM   32  C CA  . PHE A 1 4 ? 18.902 -5.764 -0.626 1.00  98.02 0 A 1
ATOM   33  C C   . PHE A 1 4 ? 19.624 -6.840  0.160 1.00  98.35 0 A 1
ATOM   34  O O   . PHE A 1 4 ? 19.351 -8.029 -0.022 1.00  97.79 0 A 1
ATOM   35  C CB  . PHE A 1 4 ? 17.611 -5.398  0.097 1.00  97.52 0 A 1
ATOM   36  C CG  . PHE A 1 4 ? 16.692 -4.536 -0.713 1.00  97.48 0 A 1
ATOM   37  C CD1 . PHE A 1 4 ? 15.612 -5.087 -1.393 1.00  96.27 0 A 1
ATOM   38  C CD2 . PHE A 1 4 ? 16.910 -3.172 -0.812 1.00  96.33 0 A 1
ATOM   39  C CE1 . PHE A 1 4 ? 14.769 -4.301 -2.151 1.00  95.57 0 A 1
ATOM   40  C CE2 . PHE A 1 4 ? 16.074 -2.375 -1.569 1.00  95.60 0 A 1
ATOM   41  C CZ  . PHE A 1 4 ? 15.001 -2.938 -2.235 1.00  95.81 0 A 1
ATOM   42  N N   . PRO A 1 5 ? 20.530 -6.444  1.054 1.00  98.11 0 A 1
ATOM   43  C CA  . PRO A 1 5 ? 21.153 -7.399  1.958 1.00  98.11 0 A 1
ATOM   44  C C   . PRO A 1 5 ? 20.288 -7.641  3.192 1.00  98.35 0 A 1
ATOM   45  O O   . PRO A 1 5 ? 19.512 -6.766  3.586 1.00  98.08 0 A 1
ATOM   46  C CB  . PRO A 1 5 ? 22.446 -6.704  2.356 1.00  97.38 0 A 1
ATOM   47  C CG  . PRO A 1 5 ? 22.076 -5.256  2.342 1.00  96.11 0 A 1
ATOM   48  C CD  . PRO A 1 5 ? 21.071 -5.087  1.223 1.00  97.44 0 A 1
ATOM   49  N N   . CYS A 1 6 ? 20.411 -8.818  3.789 1.00  98.32 0 A 1
ATOM   50  C CA  . CYS A 1 6 ? 19.750 -9.080  5.052 1.00  98.50 0 A 1
ATOM   51  C C   . CYS A 1 6 ? 20.456 -8.308  6.162 1.00  98.50 0 A 1
ATOM   52  O O   . CYS A 1 6 ? 21.685 -8.328  6.241 1.00  98.32 0 A 1
ATOM   53  C CB  . CYS A 1 6 ? 19.769 -10.574  5.370 1.00  98.36 0 A 1
ATOM   54  S SG  . CYS A 1 6 ? 19.035 -10.978  6.981 1.00  98.19 0 A 1
ATOM   55  N N   . PRO A 1 7 ? 19.718 -7.623  7.037 1.00  98.37 0 A 1
ATOM   56  C CA  . PRO A 1 7 ? 20.354 -6.880  8.128 1.00  98.10 0 A 1
ATOM   57  C C   . PRO A 1 7 ? 20.778 -7.759  9.295 1.00  98.13 0 A 1
ATOM   58  O O   . PRO A 1 7 ? 21.433 -7.270 10.215 1.00  97.14 0 A 1
ATOM   59  C CB  . PRO A 1 7 ? 19.262 -5.892  8.554 1.00  97.72 0 A 1
ATOM   60  C CG  . PRO A 1 7 ? 18.001 -6.613  8.260 1.00  96.53 0 A 1
ATOM   61  C CD  . PRO A 1 7 ? 18.256 -7.417  7.006 1.00  97.98 0 A 1
ATOM   62  N N   . TYR A 1 8 ? 20.425 -9.049  9.260 1.00  98.43 0 A 1
ATOM   63  C CA  . TYR A 1 8 ? 20.697 -9.950 10.370 1.00  98.33 0 A 1
ATOM   64  C C   . TYR A 1 8 ? 21.788 -10.980 10.088 1.00  98.25 0 A 1
ATOM   65  O O   . TYR A 1 8 ? 22.350 -11.547 11.024 1.00  97.28 0 A 1
ATOM   66  C CB  . TYR A 1 8 ? 19.424 -10.696 10.771 1.00  98.09 0 A 1
ATOM   67  C CG  . TYR A 1 8 ? 18.389 -9.848 11.478 1.00  98.11 0 A 1
ATOM   68  C CD1 . TYR A 1 8 ? 18.750 -8.961 12.482 1.00  97.50 0 A 1
ATOM   69  C CD2 . TYR A 1 8 ? 17.043 -9.971 11.167 1.00  97.54 0 A 1
ATOM   70  C CE1 . TYR A 1 8 ? 17.806 -8.204 13.142 1.00  97.12 0 A 1
ATOM   71  C CE2 . TYR A 1 8 ? 16.080 -9.226 11.829 1.00  97.12 0 A 1
ATOM   72  C CZ  . TYR A 1 8 ? 16.471 -8.340 12.810 1.00  97.31 0 A 1
ATOM   73  O OH  . TYR A 1 8 ? 15.527 -7.597 13.471 1.00  96.33 0 A 1
ATOM   74  N N   . CYS A 1 9 ? 22.104 -11.237  8.816 1.00  98.47 0 A 1
ATOM   75  C CA  . CYS A 1 9 ? 23.075 -12.264  8.468 1.00  98.46 0 A 1
ATOM   76  C C   . CYS A 1 9 ? 23.797 -11.885  7.178 1.00  98.59 0 A 1
ATOM   77  O O   . CYS A 1 9 ? 23.446 -10.890  6.542 1.00  98.19 0 A 1
ATOM   78  C CB  . CYS A 1 9 ? 22.389 -13.636  8.345 1.00  97.86 0 A 1
ATOM   79  S SG  . CYS A 1 9 ? 21.497 -13.917  6.805 1.00  97.82 0 A 1
ATOM   80  N N   . PRO A 1 10 ? 24.819 -12.655  6.769 1.00  98.17 0 A 1
ATOM   81  C CA  . PRO A 1 10 ? 25.619 -12.274  5.599 1.00  98.01 0 A 1
ATOM   82  C C   . PRO A 1 10 ? 24.930 -12.454  4.249 1.00  98.14 0 A 1
ATOM   83  O O   . PRO A 1 10 ? 25.504 -12.064  3.227 1.00  96.95 0 A 1
ATOM   84  C CB  . PRO A 1 10 ? 26.846 -13.195  5.695 1.00  97.51 0 A 1
ATOM   85  C CG  . PRO A 1 10 ? 26.880 -13.645  7.110 1.00  95.31 0 A 1
ATOM   86  C CD  . PRO A 1 10 ? 25.448 -13.752  7.519 1.00  97.48 0 A 1
ATOM   87  N N   . GLU A 1 11 ? 23.727 -13.017  4.208 1.00  98.32 0 A 1
ATOM   88  C CA  . GLU A 1 11 ? 23.044 -13.245  2.942 1.00  98.25 0 A 1
ATOM   89  C C   . GLU A 1 11 ? 22.627 -11.921  2.301 1.00  98.29 0 A 1
ATOM   90  O O   . GLU A 1 11 ? 22.298 -10.955  2.986 1.00  97.47 0 A 1
ATOM   91  C CB  . GLU A 1 11 ? 21.832 -14.143  3.138 1.00  97.72 0 A 1
ATOM   92  C CG  . GLU A 1 11 ? 22.177 -15.527  3.644 1.00  93.71 0 A 1
ATOM   93  C CD  . GLU A 1 11 ? 23.091 -16.281  2.698 1.00  89.04 0 A 1
ATOM   94  O OE1 . GLU A 1 11 ? 22.795 -16.313  1.486 1.00  82.04 0 A 1
ATOM   95  O OE2 . GLU A 1 11 ? 24.111 -16.828  3.165 1.00  81.26 -1 A 1
ATOM   96  N N   . LYS A 1 12 ? 22.638 -11.880  0.971 1.00  97.64 0 A 1
ATOM   97  C CA  . LYS A 1 12 ? 22.300 -10.661  0.250 1.00  97.30 0 A 1
ATOM   98  C C   . LYS A 1 12 ? 21.673 -10.973 -1.097 1.00  97.55 0 A 1
ATOM   99  O O   . LYS A 1 12 ? 21.329 -12.114 -1.386 1.00  95.89 0 A 1
ATOM   100 C CB  . LYS A 1 12 ? 23.548 -9.791  0.072 1.00  94.87 0 A 1
ATOM   101 C CG  . LYS A 1 12 ? 24.683 -10.470 -0.672 1.00  90.25 0 A 1
ATOM   102 C CD  . LYS A 1 12 ? 25.904 -9.571 -0.730 1.00  89.24 0 A 1
ATOM   103 C CE  . LYS A 1 12 ? 27.054 -10.235 -1.497 1.00  78.41 0 A 1
ATOM   104 N NZ  . LYS A 1 12 ? 28.259 -9.365 -1.534 1.00  70.54 1 A 1
ATOM   105 N N   . ASN A 1 13 ? 21.507 -9.936 -1.907 1.00  97.40 0 A 1
ATOM   106 C CA  . ASN A 1 13 ? 20.938 -10.043 -3.248 1.00  97.48 0 A 1
ATOM   107 C C   . ASN A 1 13 ? 19.479 -10.489 -3.245 1.00  97.50 0 A 1
ATOM   108 O O   . ASN A 1 13 ? 19.028 -11.166 -4.169 1.00  95.81 0 A 1
ATOM   109 C CB  . ASN A 1 13 ? 21.782 -10.979 -4.124 1.00  96.29 0 A 1
ATOM   110 C CG  . ASN A 1 13 ? 23.185 -10.462 -4.339 1.00  92.09 0 A 1
ATOM   111 N ND2 . ASN A 1 13 ? 24.156 -11.352 -4.266 1.00  81.31 0 A 1
ATOM   112 O OD1 . ASN A 1 13 ? 23.394 -9.274 -4.567 1.00  84.71 0 A 1
ATOM   113 N N   . PHE A 1 14 ? 18.733 -10.095 -2.216 1.00  98.22 0 A 1
ATOM   114 C CA  . PHE A 1 14 ? 17.303 -10.351 -2.159 1.00  98.05 0 A 1
ATOM   115 C C   . PHE A 1 14 ? 16.535 -9.246 -2.878 1.00  97.82 0 A 1
ATOM   116 O O   . PHE A 1 14 ? 16.914 -8.080 -2.803 1.00  96.89 0 A 1
ATOM   117 C CB  . PHE A 1 14 ? 16.806 -10.397 -0.714 1.00  98.02 0 A 1
ATOM   118 C CG  . PHE A 1 14 ? 17.378 -11.523  0.089 1.00  98.31 0 A 1
ATOM   119 C CD1 . PHE A 1 14 ? 16.946 -12.827 -0.113 1.00  97.71 0 A 1
ATOM   120 C CD2 . PHE A 1 14 ? 18.323 -11.281  1.072 1.00  97.77 0 A 1
ATOM   121 C CE1 . PHE A 1 14 ? 17.462 -13.863  0.639 1.00  97.51 0 A 1
ATOM   122 C CE2 . PHE A 1 14 ? 18.841 -12.321  1.834 1.00  97.50 0 A 1
ATOM   123 C CZ  . PHE A 1 14 ? 18.409 -13.608  1.607 1.00  97.83 0 A 1
ATOM   124 N N   . ASP A 1 15 ? 15.454 -9.600 -3.559 1.00  97.27 0 A 1
ATOM   125 C CA  . ASP A 1 15 ? 14.478 -8.582 -3.905 1.00  96.87 0 A 1
ATOM   126 C C   . ASP A 1 15 ? 13.575 -8.389 -2.682 1.00  97.12 0 A 1
ATOM   127 O O   . ASP A 1 15 ? 13.749 -9.063 -1.662 1.00  96.83 0 A 1
ATOM   128 C CB  . ASP A 1 15 ? 13.692 -8.935 -5.175 1.00  95.82 0 A 1
ATOM   129 C CG  . ASP A 1 15 ? 12.925 -10.240 -5.065 1.00  94.80 0 A 1
ATOM   130 O OD1 . ASP A 1 15 ? 12.906 -10.857 -3.987 1.00  92.42 0 A 1
ATOM   131 O OD2 . ASP A 1 15 ? 12.339 -10.650 -6.086 1.00  90.88 -1 A 1
ATOM   132 N N   . GLN A 1 16 ? 12.623 -7.458 -2.756 1.00  96.92 0 A 1
ATOM   133 C CA  . GLN A 1 16 ? 11.794 -7.159 -1.596 1.00  96.88 0 A 1
ATOM   134 C C   . GLN A 1 16 ? 11.063 -8.407 -1.090 1.00  97.12 0 A 1
ATOM   135 O O   . GLN A 1 16 ? 11.107 -8.727  0.099 1.00  96.90 0 A 1
ATOM   136 C CB  . GLN A 1 16 ? 10.784 -6.060 -1.927 1.00  95.76 0 A 1
ATOM   137 C CG  . GLN A 1 16 ?  9.801 -5.769 -0.798 1.00  93.63 0 A 1
ATOM   138 C CD  . GLN A 1 16 ?  8.891 -4.602 -1.107 1.00  92.80 0 A 1
ATOM   139 N NE2 . GLN A 1 16 ?  7.607 -4.872 -1.257 1.00  84.00 0 A 1
ATOM   140 O OE1 . GLN A 1 16 ?  9.355 -3.467 -1.205 1.00  86.91 0 A 1
ATOM   141 N N   . GLU A 1 17 ? 10.400 -9.107 -1.999 1.00  96.72 0 A 1
ATOM   142 C CA  . GLU A 1 17 ?  9.647 -10.299 -1.624 1.00  96.46 0 A 1
ATOM   143 C C   . GLU A 1 17 ? 10.565 -11.355 -1.021 1.00  97.18 0 A 1
ATOM   144 O O   . GLU A 1 17 ? 10.221 -12.014 -0.032 1.00  96.74 0 A 1
ATOM   145 C CB  . GLU A 1 17 ?  8.910 -10.864 -2.838 1.00  95.16 0 A 1
ATOM   146 C CG  . GLU A 1 17 ?  8.039 -12.072 -2.539 1.00  87.33 0 A 1
ATOM   147 C CD  . GLU A 1 17 ?  7.335 -12.602 -3.779 1.00  84.00 0 A 1
ATOM   148 O OE1 . GLU A 1 17 ?  7.774 -12.274 -4.897 1.00  78.86 0 A 1
ATOM   149 O OE2 . GLU A 1 17 ?  6.352 -13.361 -3.623 1.00  77.54 -1 A 1
ATOM   150 N N   . GLY A 1 18 ? 11.743 -11.499 -1.594 1.00  97.35 0 A 1
ATOM   151 C CA  . GLY A 1 18 ? 12.699 -12.481 -1.109 1.00  97.60 0 A 1
ATOM   152 C C   . GLY A 1 18 ? 13.202 -12.165  0.284 1.00  98.07 0 A 1
ATOM   153 O O   . GLY A 1 18 ? 13.376 -13.065  1.106 1.00  97.86 0 A 1
ATOM   154 N N   . LEU A 1 19 ? 13.454 -10.897  0.567 1.00  98.01 0 A 1
ATOM   155 C CA  . LEU A 1 19 ? 13.926 -10.507  1.890 1.00  98.21 0 A 1
ATOM   156 C C   . LEU A 1 19 ? 12.848 -10.719  2.940 1.00  98.27 0 A 1
ATOM   157 O O   . LEU A 1 19 ? 13.126 -11.195  4.044 1.00  98.06 0 A 1
ATOM   158 C CB  . LEU A 1 19 ? 14.383 -9.048  1.897 1.00  98.18 0 A 1
ATOM   159 C CG  . LEU A 1 19 ? 14.960 -8.554  3.226 1.00  97.76 0 A 1
ATOM   160 C CD1 . LEU A 1 19 ? 16.183 -9.382  3.620 1.00  97.03 0 A 1
ATOM   161 C CD2 . LEU A 1 19 ? 15.320 -7.074  3.152 1.00  96.98 0 A 1
ATOM   162 N N   . VAL A 1 20 ? 11.619 -10.369  2.608 1.00  97.91 0 A 1
ATOM   163 C CA  . VAL A 1 20 ? 10.500 -10.593  3.524 1.00  97.89 0 A 1
ATOM   164 C C   . VAL A 1 20 ? 10.397 -12.073  3.875 1.00  97.81 0 A 1
ATOM   165 O O   . VAL A 1 20 ? 10.271 -12.439  5.046 1.00  97.46 0 A 1
ATOM   166 C CB  . VAL A 1 20 ?  9.170 -10.089  2.909 1.00  97.37 0 A 1
ATOM   167 C CG1 . VAL A 1 20 ?  7.989 -10.524  3.772 1.00  95.91 0 A 1
ATOM   168 C CG2 . VAL A 1 20 ?  9.199 -8.576  2.764 1.00  96.04 0 A 1
ATOM   169 N N   . GLU A 1 21 ? 10.466 -12.930  2.871 1.00  98.07 0 A 1
ATOM   170 C CA  . GLU A 1 21 ? 10.344 -14.364  3.091 1.00  97.99 0 A 1
ATOM   171 C C   . GLU A 1 21 ? 11.544 -14.917  3.853 1.00  98.13 0 A 1
ATOM   172 O O   . GLU A 1 21 ? 11.394 -15.758  4.741 1.00  97.77 0 A 1
ATOM   173 C CB  . GLU A 1 21 ? 10.179 -15.095  1.754 1.00  97.25 0 A 1
ATOM   174 C CG  . GLU A 1 21 ?  9.820 -16.568  1.895 1.00  86.93 0 A 1
ATOM   175 C CD  . GLU A 1 21 ?  8.447 -16.772  2.516 1.00  80.55 0 A 1
ATOM   176 O OE1 . GLU A 1 21 ?  7.616 -15.843  2.463 1.00  75.09 0 A 1
ATOM   177 O OE2 . GLU A 1 21 ?  8.199 -17.868  3.062 1.00  74.52 -1 A 1
ATOM   178 N N   . HIS A 1 22 ? 12.733 -14.427  3.523 1.00  98.24 0 A 1
ATOM   179 C CA  . HIS A 1 22 ? 13.953 -14.848  4.208 1.00  98.38 0 A 1
ATOM   180 C C   . HIS A 1 22 ? 13.877 -14.551  5.696 1.00  98.38 0 A 1
ATOM   181 O O   . HIS A 1 22 ? 14.184 -15.400  6.537 1.00  98.03 0 A 1
ATOM   182 C CB  . HIS A 1 22 ? 15.170 -14.163  3.589 1.00  98.34 0 A 1
ATOM   183 C CG  . HIS A 1 22 ? 16.420 -14.315  4.384 1.00  98.52 0 A 1
ATOM   184 C CD2 . HIS A 1 22 ? 17.012 -13.507  5.286 1.00  97.47 0 A 1
ATOM   185 N ND1 . HIS A 1 22 ? 17.240 -15.420  4.270 1.00  97.45 0 A 1
ATOM   186 C CE1 . HIS A 1 22 ? 18.273 -15.280  5.089 1.00  97.43 0 A 1
ATOM   187 N NE2 . HIS A 1 22 ? 18.159 -14.127  5.713 1.00  97.53 0 A 1
ATOM   188 N N   . CYS A 1 23 ? 13.470 -13.342  6.047 1.00  98.10 0 A 1
ATOM   189 C CA  . CYS A 1 23 ? 13.364 -12.960  7.451 1.00  97.93 0 A 1
ATOM   190 C C   . CYS A 1 23 ? 12.274 -13.761  8.158 1.00  97.74 0 A 1
ATOM   191 O O   . CYS A 1 23 ? 12.414 -14.109  9.330 1.00  97.17 0 A 1
ATOM   192 C CB  . CYS A 1 23 ? 13.107 -11.458  7.575 1.00  97.85 0 A 1
ATOM   193 S SG  . CYS A 1 23 ? 14.516 -10.438  7.093 1.00  97.25 0 A 1
ATOM   194 N N   . LYS A 1 24 ? 11.201 -14.036  7.453 1.00  97.66 0 A 1
ATOM   195 C CA  . LYS A 1 24 ? 10.108 -14.826  8.007 1.00  97.14 0 A 1
ATOM   196 C C   . LYS A 1 24 ? 10.573 -16.246  8.343 1.00  97.00 0 A 1
ATOM   197 O O   . LYS A 1 24 ? 10.217 -16.792  9.393 1.00  96.29 0 A 1
ATOM   198 C CB  . LYS A 1 24 ?  8.945 -14.875  7.018 1.00  96.45 0 A 1
ATOM   199 C CG  . LYS A 1 24 ?  7.745 -15.677  7.459 1.00  93.16 0 A 1
ATOM   200 C CD  . LYS A 1 24 ?  6.667 -15.631  6.386 1.00  90.10 0 A 1
ATOM   201 C CE  . LYS A 1 24 ?  5.482 -16.516  6.716 1.00  82.31 0 A 1
ATOM   202 N NZ  . LYS A 1 24 ?  4.468 -16.494  5.624 1.00  75.13 1 A 1
ATOM   203 N N   . LEU A 1 25 ? 11.386 -16.823  7.476 1.00  97.45 0 A 1
ATOM   204 C CA  . LEU A 1 25 ? 11.824 -18.203  7.639 1.00  97.28 0 A 1
ATOM   205 C C   . LEU A 1 25 ? 12.997 -18.360  8.592 1.00  97.39 0 A 1
ATOM   206 O O   . LEU A 1 25 ? 13.050 -19.321  9.367 1.00  96.13 0 A 1
ATOM   207 C CB  . LEU A 1 25 ? 12.191 -18.804  6.281 1.00  96.74 0 A 1
ATOM   208 C CG  . LEU A 1 25 ? 11.046 -19.044  5.297 1.00  92.04 0 A 1
ATOM   209 C CD1 . LEU A 1 25 ? 11.591 -19.455  3.943 1.00  87.51 0 A 1
ATOM   210 C CD2 . LEU A 1 25 ? 10.097 -20.097  5.843 1.00  87.25 0 A 1
ATOM   211 N N   . PHE A 1 26 ? 13.944 -17.421  8.550 1.00  97.88 0 A 1
ATOM   212 C CA  . PHE A 1 26 ? 15.215 -17.616  9.236 1.00  97.78 0 A 1
ATOM   213 C C   . PHE A 1 26 ? 15.487 -16.653 10.386 1.00  97.58 0 A 1
ATOM   214 O O   . PHE A 1 26 ? 16.448 -16.857 11.131 1.00  96.30 0 A 1
ATOM   215 C CB  . PHE A 1 26 ? 16.369 -17.529  8.231 1.00  97.58 0 A 1
ATOM   216 C CG  . PHE A 1 26 ? 16.328 -18.614  7.187 1.00  97.15 0 A 1
ATOM   217 C CD1 . PHE A 1 26 ? 16.728 -19.898  7.495 1.00  94.87 0 A 1
ATOM   218 C CD2 . PHE A 1 26 ? 15.882 -18.337  5.907 1.00  94.71 0 A 1
ATOM   219 C CE1 . PHE A 1 26 ? 16.684 -20.900  6.541 1.00  93.74 0 A 1
ATOM   220 C CE2 . PHE A 1 26 ? 15.838 -19.336  4.946 1.00  93.83 0 A 1
ATOM   221 C CZ  . PHE A 1 26 ? 16.238 -20.619  5.268 1.00  93.94 0 A 1
ATOM   222 N N   . HIS A 1 27 ? 14.659 -15.633 10.560 1.00  97.43 0 A 1
ATOM   223 C CA  . HIS A 1 27 ? 14.913 -14.641 11.596 1.00  97.16 0 A 1
ATOM   224 C C   . HIS A 1 27 ? 13.678 -14.341 12.432 1.00  96.25 0 A 1
ATOM   225 O O   . HIS A 1 27 ? 13.471 -13.214 12.873 1.00  94.00 0 A 1
ATOM   226 C CB  . HIS A 1 27 ? 15.469 -13.360 10.978 1.00  97.19 0 A 1
ATOM   227 C CG  . HIS A 1 27 ? 16.751 -13.571 10.226 1.00  97.91 0 A 1
ATOM   228 C CD2 . HIS A 1 27 ? 17.069 -13.354  8.932 1.00  97.35 0 A 1
ATOM   229 N ND1 . HIS A 1 27 ? 17.878 -14.075 10.826 1.00  97.04 0 A 1
ATOM   230 C CE1 . HIS A 1 27 ? 18.851 -14.160  9.926 1.00  97.23 0 A 1
ATOM   231 N NE2 . HIS A 1 27 ? 18.387 -13.730  8.775 1.00  97.45 0 A 1
ATOM   232 N N   . SER A 1 28 ? 12.875 -15.365 12.677 1.00  95.61 0 A 1
ATOM   233 C CA  . SER A 1 28 ? 11.638 -15.189 13.423 1.00  94.36 0 A 1
ATOM   234 C C   . SER A 1 28 ? 11.884 -14.852 14.889 1.00  94.00 0 A 1
ATOM   235 O O   . SER A 1 28 ? 10.998 -14.324 15.558 1.00  90.55 0 A 1
ATOM   236 C CB  . SER A 1 28 ? 10.772 -16.452 13.329 1.00  92.48 0 A 1
ATOM   237 O OG  . SER A 1 28 ? 11.432 -17.566 13.896 1.00  87.94 0 A 1
ATOM   238 N N   . THR A 1 29 ? 13.090 -15.132 15.393 1.00  95.09 0 A 1
ATOM   239 C CA  . THR A 1 29 ? 13.421 -14.851 16.786 1.00  94.80 0 A 1
ATOM   240 C C   . THR A 1 29 ? 14.416 -13.707 16.933 1.00  95.04 0 A 1
ATOM   241 O O   . THR A 1 29 ? 14.843 -13.394 18.043 1.00  91.83 0 A 1
ATOM   242 C CB  . THR A 1 29 ? 13.981 -16.094 17.491 1.00  93.48 0 A 1
ATOM   243 C CG2 . THR A 1 29 ? 12.982 -17.243 17.434 1.00  86.99 0 A 1
ATOM   244 O OG1 . THR A 1 29 ? 15.197 -16.492 16.855 1.00  88.90 0 A 1
ATOM   245 N N   . ASP A 1 30 ? 14.790 -13.063 15.821 1.00  95.45 0 A 1
ATOM   246 C CA  . ASP A 1 30 ? 15.698 -11.930 15.874 1.00  95.11 0 A 1
ATOM   247 C C   . ASP A 1 30 ? 14.926 -10.658 16.202 1.00  94.38 0 A 1
ATOM   248 O O   . ASP A 1 30 ? 14.007 -10.279 15.478 1.00  91.01 0 A 1
ATOM   249 C CB  . ASP A 1 30 ? 16.442 -11.764 14.549 1.00  94.56 0 A 1
ATOM   250 C CG  . ASP A 1 30 ? 17.599 -12.729 14.418 1.00  92.90 0 A 1
ATOM   251 O OD1 . ASP A 1 30 ? 18.592 -12.565 15.149 1.00  87.67 0 A 1
ATOM   252 O OD2 . ASP A 1 30 ? 17.520 -13.653 13.585 1.00  87.93 -1 A 1
ATOM   253 N N   . THR A 1 31 ? 15.313 -9.995 17.297 1.00  94.42 0 A 1
ATOM   254 C CA  . THR A 1 31 ? 14.593 -8.811 17.761 1.00  93.98 0 A 1
ATOM   255 C C   . THR A 1 31 ? 15.442 -7.546 17.744 1.00  94.69 0 A 1
ATOM   256 O O   . THR A 1 31 ? 14.947 -6.470 18.081 1.00  90.91 0 A 1
ATOM   257 C CB  . THR A 1 31 ? 14.059 -9.023 19.190 1.00  90.97 0 A 1
ATOM   258 C CG2 . THR A 1 31 ? 13.056 -10.165 19.217 1.00  83.53 0 A 1
ATOM   259 O OG1 . THR A 1 31 ? 15.155 -9.329 20.065 1.00  84.95 0 A 1
ATOM   260 N N   . LYS A 1 32 ? 16.704 -7.647 17.356 1.00  95.00 0 A 1
ATOM   261 C CA  . LYS A 1 32 ? 17.596 -6.496 17.343 1.00  95.26 0 A 1
ATOM   262 C C   . LYS A 1 32 ? 17.082 -5.418 16.393 1.00  96.17 0 A 1
ATOM   263 O O   . LYS A 1 32 ? 16.686 -5.703 15.264 1.00  95.30 0 A 1
ATOM   264 C CB  . LYS A 1 32 ? 19.005 -6.923 16.939 1.00  93.58 0 A 1
ATOM   265 C CG  . LYS A 1 32 ? 20.044 -5.822 17.018 1.00  84.83 0 A 1
ATOM   266 C CD  . LYS A 1 32 ? 21.427 -6.347 16.669 1.00  81.74 0 A 1
ATOM   267 C CE  . LYS A 1 32 ? 22.486 -5.277 16.790 1.00  72.02 0 A 1
ATOM   268 N NZ  . LYS A 1 32 ? 23.851 -5.792 16.476 1.00  65.44 1 A 1
ATOM   269 N N   . SER A 1 33 ? 17.089 -4.167 16.855 1.00  96.33 0 A 1
ATOM   270 C CA  . SER A 1 33 ? 16.680 -3.042 16.016 1.00  96.55 0 A 1
ATOM   271 C C   . SER A 1 33 ? 17.746 -2.780 14.961 1.00  97.06 0 A 1
ATOM   272 O O   . SER A 1 33 ? 18.919 -2.617 15.284 1.00  95.44 0 A 1
ATOM   273 C CB  . SER A 1 33 ? 16.470 -1.788 16.860 1.00  94.67 0 A 1
ATOM   274 O OG  . SER A 1 33 ? 15.380 -1.954 17.746 1.00  82.14 0 A 1
ATOM   275 N N   . VAL A 1 34 ? 17.334 -2.728 13.696 1.00  97.93 0 A 1
ATOM   276 C CA  . VAL A 1 34 ? 18.237 -2.515 12.585 1.00  98.02 0 A 1
ATOM   277 C C   . VAL A 1 34 ? 17.605 -1.565 11.578 1.00  98.17 0 A 1
ATOM   278 O O   . VAL A 1 34 ? 16.396 -1.309 11.616 1.00  97.73 0 A 1
ATOM   279 C CB  . VAL A 1 34 ? 18.608 -3.840 11.879 1.00  97.37 0 A 1
ATOM   280 C CG1 . VAL A 1 34 ? 19.388 -4.757 12.812 1.00  95.42 0 A 1
ATOM   281 C CG2 . VAL A 1 34 ? 17.347 -4.531 11.368 1.00  95.37 0 A 1
ATOM   282 N N   . VAL A 1 35 ? 18.427 -1.036 10.681 1.00  98.06 0 A 1
ATOM   283 C CA  . VAL A 1 35 ? 17.931 -0.208  9.588 1.00  98.20 0 A 1
ATOM   284 C C   . VAL A 1 35 ? 17.315 -1.107  8.527 1.00  98.31 0 A 1
ATOM   285 O O   . VAL A 1 35 ? 17.941 -2.063  8.078 1.00  97.99 0 A 1
ATOM   286 C CB  . VAL A 1 35 ? 19.050  0.635  8.968 1.00  97.81 0 A 1
ATOM   287 C CG1 . VAL A 1 35 ? 18.520  1.442  7.782 1.00  96.70 0 A 1
ATOM   288 C CG2 . VAL A 1 35 ? 19.672  1.553 10.004 1.00  96.59 0 A 1
ATOM   289 N N   . CYS A 1 36 ? 16.072 -0.806  8.132 1.00  98.22 0 A 1
ATOM   290 C CA  . CYS A 1 36 ? 15.438 -1.548  7.054 1.00  98.25 0 A 1
ATOM   291 C C   . CYS A 1 36 ? 16.107 -1.181  5.726 1.00  98.06 0 A 1
ATOM   292 O O   . CYS A 1 36 ? 16.067 -0.019  5.324 1.00  97.56 0 A 1
ATOM   293 C CB  . CYS A 1 36 ? 13.945 -1.238  6.977 1.00  98.04 0 A 1
ATOM   294 S SG  . CYS A 1 36 ? 13.122 -2.020  5.566 1.00  97.83 0 A 1
ATOM   295 N N   . PRO A 1 37 ? 16.715 -2.145  5.032 1.00  98.15 0 A 1
ATOM   296 C CA  . PRO A 1 37 ? 17.415 -1.815  3.785 1.00  97.79 0 A 1
ATOM   297 C C   . PRO A 1 37 ? 16.470 -1.376  2.681 1.00  97.10 0 A 1
ATOM   298 O O   . PRO A 1 37 ? 16.871 -0.630  1.784 1.00  95.89 0 A 1
ATOM   299 C CB  . PRO A 1 37 ? 18.124 -3.124  3.426 1.00  97.41 0 A 1
ATOM   300 C CG  . PRO A 1 37 ? 17.326 -4.185  4.101 1.00  95.60 0 A 1
ATOM   301 C CD  . PRO A 1 37 ? 16.821 -3.574  5.375 1.00  97.84 0 A 1
ATOM   302 N N   . ILE A 1 38 ? 15.213 -1.829  2.731 1.00  97.47 0 A 1
ATOM   303 C CA  . ILE A 1 38 ? 14.241 -1.432  1.721 1.00  97.06 0 A 1
ATOM   304 C C   . ILE A 1 38 ? 13.853  0.027  1.918 1.00  96.52 0 A 1
ATOM   305 O O   . ILE A 1 38 ? 13.923  0.834  0.991 1.00  95.60 0 A 1
ATOM   306 C CB  . ILE A 1 38 ? 12.991 -2.333  1.763 1.00  96.98 0 A 1
ATOM   307 C CG1 . ILE A 1 38 ? 13.384 -3.801  1.562 1.00  96.31 0 A 1
ATOM   308 C CG2 . ILE A 1 38 ? 11.992 -1.899  0.692 1.00  96.09 0 A 1
ATOM   309 C CD1 . ILE A 1 38 ? 12.259 -4.785  1.837 1.00  95.30 0 A 1
ATOM   310 N N   . CYS A 1 39 ? 13.461  0.388  3.132 1.00  96.44 0 A 1
ATOM   311 C CA  . CYS A 1 39 ? 13.091  1.768  3.427 1.00  96.03 0 A 1
ATOM   312 C C   . CYS A 1 39 ? 14.251  2.728  3.188 1.00  95.18 0 A 1
ATOM   313 O O   . CYS A 1 39 ? 14.068  3.820  2.649 1.00  94.00 0 A 1
ATOM   314 C CB  . CYS A 1 39 ? 12.611  1.894  4.868 1.00  95.89 0 A 1
ATOM   315 S SG  . CYS A 1 39 ? 10.961  1.208  5.171 1.00  95.52 0 A 1
ATOM   316 N N   . ALA A 1 40 ? 15.450  2.328  3.596 1.00  96.03 0 A 1
ATOM   317 C CA  . ALA A 1 40 ? 16.617  3.192  3.468 1.00  95.63 0 A 1
ATOM   318 C C   . ALA A 1 40 ? 16.941  3.510  2.007 1.00  94.53 0 A 1
ATOM   319 O O   . ALA A 1 40 ? 17.540  4.546  1.718 1.00  93.16 0 A 1
ATOM   320 C CB  . ALA A 1 40 ? 17.827  2.552  4.145 1.00  95.80 0 A 1
ATOM   321 N N   . SER A 1 41 ? 16.533  2.637  1.090 1.00  94.17 0 A 1
ATOM   322 C CA  . SER A 1 41 ? 16.829  2.821 -0.328 1.00  93.05 0 A 1
ATOM   323 C C   . SER A 1 41 ? 15.842  3.756 -1.021 1.00  92.27 0 A 1
ATOM   324 O O   . SER A 1 41 ? 16.066  4.152 -2.166 1.00  90.64 0 A 1
ATOM   325 C CB  . SER A 1 41 ? 16.836  1.472 -1.044 1.00  92.69 0 A 1
ATOM   326 O OG  . SER A 1 41 ? 15.515  0.988 -1.227 1.00  89.28 0 A 1
ATOM   327 N N   . MET A 1 42 ? 14.754  4.102 -0.344 1.00  93.06 0 A 1
ATOM   328 C CA  . MET A 1 42 ? 13.726  4.949 -0.944 1.00  92.29 0 A 1
ATOM   329 C C   . MET A 1 42 ? 14.193  6.397 -1.044 1.00  92.47 0 A 1
ATOM   330 O O   . MET A 1 42 ? 15.088  6.820 -0.313 1.00  91.07 0 A 1
ATOM   331 C CB  . MET A 1 42 ? 12.444  4.885 -0.118 1.00  91.73 0 A 1
ATOM   332 C CG  . MET A 1 42 ? 11.815  3.501 -0.032 1.00  89.28 0 A 1
ATOM   333 S SD  . MET A 1 42 ? 11.194  2.930 -1.620 1.00  88.95 0 A 1
ATOM   334 C CE  . MET A 1 42 ? 10.431  1.393 -1.143 1.00  81.96 0 A 1
ATOM   335 N N   . PRO A 1 43 ? 13.586  7.184 -1.933 1.00  89.23 0 A 1
ATOM   336 C CA  . PRO A 1 43 ? 13.940  8.610 -2.023 1.00  88.21 0 A 1
ATOM   337 C C   . PRO A 1 43 ? 13.769  9.349 -0.697 1.00  89.21 0 A 1
ATOM   338 O O   . PRO A 1 43 ? 14.522 10.293 -0.416 1.00  88.01 0 A 1
ATOM   339 C CB  . PRO A 1 43 ? 12.980  9.143 -3.085 1.00  86.58 0 A 1
ATOM   340 C CG  . PRO A 1 43 ? 12.709  7.961 -3.957 1.00  84.98 0 A 1
ATOM   341 C CD  . PRO A 1 43 ? 12.668  6.780 -3.016 1.00  87.04 0 A 1
ATOM   342 N N   . TRP A 1 44 ? 12.804  8.949  0.107 1.00  89.57 0 A 1
ATOM   343 C CA  . TRP A 1 44 ? 12.562  9.538  1.414 1.00  89.58 0 A 1
ATOM   344 C C   . TRP A 1 44 ? 13.251  8.743  2.522 1.00  90.92 0 A 1
ATOM   345 O O   . TRP A 1 44 ? 13.038  9.006  3.714 1.00  90.03 0 A 1
ATOM   346 C CB  . TRP A 1 44 ? 11.062  9.616  1.706 1.00  88.61 0 A 1
ATOM   347 C CG  . TRP A 1 44 ? 10.401  8.267  1.767 1.00  87.67 0 A 1
ATOM   348 C CD1 . TRP A 1 44 ? 10.234  7.486  2.877 1.00  86.39 0 A 1
ATOM   349 C CD2 . TRP A 1 44 ?  9.820  7.538  0.680 1.00  88.84 0 A 1
ATOM   350 C CE2 . TRP A 1 44 ?  9.319  6.324  1.205 1.00  87.01 0 A 1
ATOM   351 C CE3 . TRP A 1 44 ?  9.664  7.799 -0.684 1.00  85.65 0 A 1
ATOM   352 N NE1 . TRP A 1 44 ?  9.589  6.322  2.546 1.00  85.30 0 A 1
ATOM   353 C CZ2 . TRP A 1 44 ?  8.682  5.371  0.404 1.00  84.65 0 A 1
ATOM   354 C CZ3 . TRP A 1 44 ?  9.030  6.845 -1.475 1.00  85.16 0 A 1
ATOM   355 C CH2 . TRP A 1 44 ?  8.550  5.651 -0.933 1.00  85.03 0 A 1
ATOM   356 N N   . GLY A 1 45 ? 14.058  7.763  2.160 1.00  91.32 0 A 1
ATOM   357 C CA  . GLY A 1 45 ? 14.677  6.876  3.123 1.00  92.12 0 A 1
ATOM   358 C C   . GLY A 1 45 ? 15.721  7.551  3.997 1.00  93.36 0 A 1
ATOM   359 O O   . GLY A 1 45 ? 16.461  8.424  3.549 1.00  92.91 0 A 1
ATOM   360 N N   . ASP A 1 46 ? 15.770  7.122  5.258 1.00  93.55 0 A 1
ATOM   361 C CA  . ASP A 1 46 ? 16.781  7.569  6.199 1.00  95.14 0 A 1
ATOM   362 C C   . ASP A 1 46 ? 17.752  6.418  6.424 1.00  96.06 0 A 1
ATOM   363 O O   . ASP A 1 46 ? 17.390  5.428  7.069 1.00  96.31 0 A 1
ATOM   364 C CB  . ASP A 1 46 ? 16.137  7.994  7.522 1.00  95.33 0 A 1
ATOM   365 C CG  . ASP A 1 46 ? 17.133  8.566  8.508 1.00  94.90 0 A 1
ATOM   366 O OD1 . ASP A 1 46 ? 18.353  8.444  8.294 1.00  92.82 0 A 1
ATOM   367 O OD2 . ASP A 1 46 ? 16.687  9.157  9.515 1.00  92.10 -1 A 1
ATOM   368 N N   . PRO A 1 47 ? 18.986  6.518  5.921 1.00  95.23 0 A 1
ATOM   369 C CA  . PRO A 1 47 ? 19.939  5.410  6.049 1.00  95.64 0 A 1
ATOM   370 C C   . PRO A 1 47 ? 20.406  5.175  7.482 1.00  96.53 0 A 1
ATOM   371 O O   . PRO A 1 47 ? 21.057  4.171  7.755 1.00  95.39 0 A 1
ATOM   372 C CB  . PRO A 1 47 ? 21.115  5.855  5.165 1.00  94.32 0 A 1
ATOM   373 C CG  . PRO A 1 47 ? 21.022  7.340  5.161 1.00  91.36 0 A 1
ATOM   374 C CD  . PRO A 1 47 ? 19.558  7.665  5.194 1.00  94.62 0 A 1
ATOM   375 N N   . ASN A 1 48 ? 20.067  6.093  8.382 1.00  96.32 0 A 1
ATOM   376 C CA  . ASN A 1 48 ? 20.490  5.985  9.772 1.00  96.75 0 A 1
ATOM   377 C C   . ASN A 1 48 ? 19.357  5.608 10.729 1.00  97.07 0 A 1
ATOM   378 O O   . ASN A 1 48 ? 19.599  5.379 11.916 1.00  95.77 0 A 1
ATOM   379 C CB  . ASN A 1 48 ? 21.122  7.297 10.225 1.00  96.18 0 A 1
ATOM   380 C CG  . ASN A 1 48 ? 22.352  7.646  9.421 1.00  93.37 0 A 1
ATOM   381 N ND2 . ASN A 1 48 ? 22.391  8.867  8.899 1.00  83.14 0 A 1
ATOM   382 O OD1 . ASN A 1 48 ? 23.255  6.827  9.252 1.00  83.88 0 A 1
ATOM   383 N N   . TYR A 1 49 ? 18.121  5.553 10.219 1.00  97.05 0 A 1
ATOM   384 C CA  . TYR A 1 49 ? 16.988  5.249 11.078 1.00  96.92 0 A 1
ATOM   385 C C   . TYR A 1 49 ? 16.881  3.748 11.325 1.00  97.22 0 A 1
ATOM   386 O O   . TYR A 1 49 ? 16.693  2.968 10.396 1.00  96.97 0 A 1
ATOM   387 C CB  . TYR A 1 49 ? 15.680  5.768 10.481 1.00  96.11 0 A 1
ATOM   388 C CG  . TYR A 1 49 ? 14.488  5.457 11.357 1.00  95.49 0 A 1
ATOM   389 C CD1 . TYR A 1 49 ? 14.221  6.223 12.486 1.00  94.39 0 A 1
ATOM   390 C CD2 . TYR A 1 49 ? 13.645  4.388 11.073 1.00  94.52 0 A 1
ATOM   391 C CE1 . TYR A 1 49 ? 13.143  5.934 13.305 1.00  93.85 0 A 1
ATOM   392 C CE2 . TYR A 1 49 ? 12.568  4.091 11.890 1.00  93.49 0 A 1
ATOM   393 C CZ  . TYR A 1 49 ? 12.314  4.870 13.001 1.00  93.45 0 A 1
ATOM   394 O OH  . TYR A 1 49 ? 11.247  4.586 13.813 1.00  91.79 0 A 1
ATOM   395 N N   . ARG A 1 50 ? 16.977  3.351 12.582 1.00  96.84 0 A 1
ATOM   396 C CA  . ARG A 1 50 ? 16.874  1.952 12.958 1.00  96.57 0 A 1
ATOM   397 C C   . ARG A 1 50 ? 15.443  1.650 13.388 1.00  96.38 0 A 1
ATOM   398 O O   . ARG A 1 50 ? 14.922  2.249 14.322 1.00  94.98 0 A 1
ATOM   399 C CB  . ARG A 1 50 ? 17.855  1.634 14.098 1.00  95.41 0 A 1
ATOM   400 C CG  . ARG A 1 50 ? 19.304  1.918 13.734 1.00  89.20 0 A 1
ATOM   401 C CD  . ARG A 1 50 ? 20.211  1.777 14.953 1.00  88.64 0 A 1
ATOM   402 N NE  . ARG A 1 50 ? 20.296  0.404 15.414 1.00  82.58 0 A 1
ATOM   403 C CZ  . ARG A 1 50 ? 20.751  0.040 16.614 1.00  78.63 0 A 1
ATOM   404 N NH1 . ARG A 1 50 ? 21.145  0.959 17.480 1.00  69.99 1 A 1
ATOM   405 N NH2 . ARG A 1 50 ? 20.807 -1.247 16.944 1.00  70.33 0 A 1
ATOM   406 N N   . SER A 1 51 ? 14.820  0.729 12.683 1.00  95.42 0 A 1
ATOM   407 C CA  . SER A 1 51 ? 13.439  0.359 12.967 1.00  94.76 0 A 1
ATOM   408 C C   . SER A 1 51 ? 13.359 -0.493 14.227 1.00  93.96 0 A 1
ATOM   409 O O   . SER A 1 51 ? 14.013 -1.528 14.326 1.00  91.46 0 A 1
ATOM   410 C CB  . SER A 1 51 ? 12.846 -0.416 11.791 1.00  93.52 0 A 1
ATOM   411 O OG  . SER A 1 51 ? 11.552 -0.888 12.081 1.00  87.27 0 A 1
ATOM   412 N N   . ALA A 1 52 ? 12.577 -0.052 15.193 1.00  93.24 0 A 1
ATOM   413 C CA  . ALA A 1 52 ? 12.273 -0.891 16.343 1.00  91.93 0 A 1
ATOM   414 C C   . ALA A 1 52 ? 11.369 -2.018 15.872 1.00  92.87 0 A 1
ATOM   415 O O   . ALA A 1 52 ? 10.459 -1.805 15.077 1.00  90.05 0 A 1
ATOM   416 C CB  . ALA A 1 52 ? 11.598 -0.079 17.432 1.00  89.26 0 A 1
ATOM   417 N N   . ASN A 1 53 ? 11.622 -3.216 16.358 1.00  94.46 0 A 1
ATOM   418 C CA  . ASN A 1 53 ? 10.823 -4.374 15.959 1.00  95.31 0 A 1
ATOM   419 C C   . ASN A 1 53 ? 10.837 -4.564 14.446 1.00  96.05 0 A 1
ATOM   420 O O   . ASN A 1 53 ?  9.796 -4.598 13.793 1.00  95.70 0 A 1
ATOM   421 C CB  . ASN A 1 53 ?  9.385 -4.226 16.466 1.00  94.20 0 A 1
ATOM   422 C CG  . ASN A 1 53 ?  9.312 -3.979 17.954 1.00  92.68 0 A 1
ATOM   423 N ND2 . ASN A 1 53 ?  8.529 -2.994 18.344 1.00  86.67 0 A 1
ATOM   424 O OD1 . ASN A 1 53 ?  9.952 -4.672 18.739 1.00  88.79 0 A 1
ATOM   425 N N   . PHE A 1 54 ? 12.042 -4.677 13.892 1.00  96.71 0 A 1
ATOM   426 C CA  . PHE A 1 54 ? 12.199 -4.797 12.450 1.00  97.11 0 A 1
ATOM   427 C C   . PHE A 1 54 ? 11.434 -5.987 11.880 1.00  97.07 0 A 1
ATOM   428 O O   . PHE A 1 54 ? 10.864 -5.903 10.794 1.00  96.62 0 A 1
ATOM   429 C CB  . PHE A 1 54 ? 13.676 -4.904 12.073 1.00  97.12 0 A 1
ATOM   430 C CG  . PHE A 1 54 ? 13.899 -5.238 10.626 1.00  97.51 0 A 1
ATOM   431 C CD1 . PHE A 1 54 ? 13.727 -4.271  9.652 1.00  96.79 0 A 1
ATOM   432 C CD2 . PHE A 1 54 ? 14.255 -6.518 10.244 1.00  96.85 0 A 1
ATOM   433 C CE1 . PHE A 1 54 ? 13.914 -4.576  8.317 1.00  96.44 0 A 1
ATOM   434 C CE2 . PHE A 1 54 ? 14.442 -6.831  8.904 1.00  96.39 0 A 1
ATOM   435 C CZ  . PHE A 1 54 ? 14.273 -5.858  7.945 1.00  96.84 0 A 1
ATOM   436 N N   . ARG A 1 55 ? 11.435 -7.098 12.603 1.00  95.97 0 A 1
ATOM   437 C CA  . ARG A 1 55 ? 10.714 -8.293 12.162 1.00  95.07 0 A 1
ATOM   438 C C   . ARG A 1 55 ?  9.251 -7.967 11.891 1.00  95.25 0 A 1
ATOM   439 O O   . ARG A 1 55 ?  8.691 -8.353 10.860 1.00  94.73 0 A 1
ATOM   440 C CB  . ARG A 1 55 ? 10.839 -9.394 13.217 1.00  93.30 0 A 1
ATOM   441 C CG  . ARG A 1 55 ? 10.137 -10.693 12.882 1.00  85.20 0 A 1
ATOM   442 C CD  . ARG A 1 55 ? 10.885 -11.493 11.841 1.00  82.94 0 A 1
ATOM   443 N NE  . ARG A 1 55 ? 10.361 -12.849 11.733 1.00  78.52 0 A 1
ATOM   444 C CZ  . ARG A 1 55 ?  9.310 -13.189 11.005 1.00  74.49 0 A 1
ATOM   445 N NH1 . ARG A 1 55 ?  8.671 -12.271 10.305 1.00  66.48 1 A 1
ATOM   446 N NH2 . ARG A 1 55 ?  8.891 -14.456 10.969 1.00  67.79 0 A 1
ATOM   447 N N   . GLU A 1 56 ?  8.619 -7.256 12.810 1.00  96.08 0 A 1
ATOM   448 C CA  . GLU A 1 56 ?  7.227 -6.842 12.650 1.00  95.63 0 A 1
ATOM   449 C C   . GLU A 1 56 ?  7.088 -5.834 11.510 1.00  96.08 0 A 1
ATOM   450 O O   . GLU A 1 56 ?  6.153 -5.895 10.713 1.00  95.44 0 A 1
ATOM   451 C CB  . GLU A 1 56 ?  6.710 -6.233 13.956 1.00  94.41 0 A 1
ATOM   452 C CG  . GLU A 1 56 ?  5.231 -5.887 13.953 1.00  85.45 0 A 1
ATOM   453 C CD  . GLU A 1 56 ?  4.349 -7.027 14.433 1.00  80.68 0 A 1
ATOM   454 O OE1 . GLU A 1 56 ?  4.847 -8.163 14.539 1.00  75.60 0 A 1
ATOM   455 O OE2 . GLU A 1 56 ?  3.160 -6.766 14.718 1.00  74.72 -1 A 1
ATOM   456 N N   . HIS A 1 57 ?  8.026 -4.892 11.426 1.00  96.70 0 A 1
ATOM   457 C CA  . HIS A 1 57 ?  8.023 -3.866 10.391 1.00  97.12 0 A 1
ATOM   458 C C   . HIS A 1 57 ?  8.022 -4.467  8.993 1.00  97.16 0 A 1
ATOM   459 O O   . HIS A 1 57 ?  7.198 -4.111  8.159 1.00  96.52 0 A 1
ATOM   460 C CB  . HIS A 1 57 ?  9.229 -2.935 10.551 1.00  97.17 0 A 1
ATOM   461 C CG  . HIS A 1 57 ?  9.529 -2.134  9.321 1.00  97.40 0 A 1
ATOM   462 C CD2 . HIS A 1 57 ? 10.368 -2.361  8.286 1.00  96.39 0 A 1
ATOM   463 N ND1 . HIS A 1 57 ?  8.903 -0.945  9.050 1.00  96.24 0 A 1
ATOM   464 C CE1 . HIS A 1 57 ?  9.346 -0.467  7.899 1.00  96.26 0 A 1
ATOM   465 N NE2 . HIS A 1 57 ? 10.237 -1.307  7.407 1.00  96.19 0 A 1
ATOM   466 N N   . ILE A 1 58 ?  8.961 -5.367  8.716 1.00  97.29 0 A 1
ATOM   467 C CA  . ILE A 1 58 ?  9.100 -5.860  7.355 1.00  97.13 0 A 1
ATOM   468 C C   . ILE A 1 58 ?  7.897 -6.699  6.937 1.00  96.93 0 A 1
ATOM   469 O O   . ILE A 1 58 ?  7.493 -6.672  5.771 1.00  96.41 0 A 1
ATOM   470 C CB  . ILE A 1 58 ? 10.432 -6.640  7.172 1.00  96.92 0 A 1
ATOM   471 C CG1 . ILE A 1 58 ? 10.737 -6.789  5.682 1.00  95.62 0 A 1
ATOM   472 C CG2 . ILE A 1 58 ? 10.394 -7.991  7.869 1.00  94.87 0 A 1
ATOM   473 C CD1 . ILE A 1 58 ? 12.111 -7.361  5.386 1.00  94.07 0 A 1
ATOM   474 N N   . GLN A 1 59 ?  7.297 -7.410  7.882 1.00  96.23 0 A 1
ATOM   475 C CA  . GLN A 1 59 ?  6.122 -8.221  7.562 1.00  95.83 0 A 1
ATOM   476 C C   . GLN A 1 59 ?  4.884 -7.366  7.325 1.00  95.71 0 A 1
ATOM   477 O O   . GLN A 1 59 ?  3.950 -7.791  6.648 1.00  94.36 0 A 1
ATOM   478 C CB  . GLN A 1 59 ?  5.857 -9.242  8.672 1.00  95.07 0 A 1
ATOM   479 C CG  . GLN A 1 59 ?  6.994 -10.234  8.892 1.00  91.33 0 A 1
ATOM   480 C CD  . GLN A 1 59 ?  7.291 -11.068  7.662 1.00  90.24 0 A 1
ATOM   481 N NE2 . GLN A 1 59 ?  8.565 -11.354  7.446 1.00  81.70 0 A 1
ATOM   482 O OE1 . GLN A 1 59 ?  6.384 -11.447  6.924 1.00  83.01 0 A 1
ATOM   483 N N   . ARG A 1 60 ?  4.861 -6.163  7.890 1.00  95.57 0 A 1
ATOM   484 C CA  . ARG A 1 60 ?  3.714 -5.262  7.773 1.00  95.30 0 A 1
ATOM   485 C C   . ARG A 1 60 ?  3.832 -4.303  6.590 1.00  95.72 0 A 1
ATOM   486 O O   . ARG A 1 60 ?  2.874 -4.112  5.838 1.00  94.87 0 A 1
ATOM   487 C CB  . ARG A 1 60 ?  3.554 -4.458  9.068 1.00  94.16 0 A 1
ATOM   488 C CG  . ARG A 1 60 ?  2.457 -3.394  9.024 1.00  88.55 0 A 1
ATOM   489 C CD  . ARG A 1 60 ?  2.462 -2.553 10.286 1.00  86.97 0 A 1
ATOM   490 N NE  . ARG A 1 60 ?  2.174 -3.346 11.486 1.00  83.89 0 A 1
ATOM   491 C CZ  . ARG A 1 60 ?  0.957 -3.601 11.934 1.00  82.02 0 A 1
ATOM   492 N NH1 . ARG A 1 60 ? -0.106 -3.126 11.311 1.00  74.03 1 A 1
ATOM   493 N NH2 . ARG A 1 60 ?  0.801 -4.341 13.032 1.00  76.27 0 A 1
ATOM   494 N N   . ARG A 1 61 ?  4.999 -3.686  6.441 1.00  96.29 0 A 1
ATOM   495 C CA  . ARG A 1 61 ?  5.165 -2.579  5.510 1.00  96.14 0 A 1
ATOM   496 C C   . ARG A 1 61 ?  5.652 -2.978  4.116 1.00  95.99 0 A 1
ATOM   497 O O   . ARG A 1 61 ?  5.667 -2.138  3.218 1.00  94.74 0 A 1
ATOM   498 C CB  . ARG A 1 61 ?  6.143 -1.549  6.082 1.00  95.77 0 A 1
ATOM   499 C CG  . ARG A 1 61 ?  5.763 -1.028  7.462 1.00  94.86 0 A 1
ATOM   500 C CD  . ARG A 1 61 ?  4.479 -0.220  7.435 1.00  93.88 0 A 1
ATOM   501 N NE  . ARG A 1 61 ?  4.158  0.308  8.755 1.00  94.25 0 A 1
ATOM   502 C CZ  . ARG A 1 61 ?  2.978  0.817  9.099 1.00  94.85 0 A 1
ATOM   503 N NH1 . ARG A 1 61 ?  1.998  0.865  8.206 1.00  90.26 1 A 1
ATOM   504 N NH2 . ARG A 1 61 ?  2.781  1.265 10.322 1.00  91.13 0 A 1
ATOM   505 N N   . HIS A 1 62 ?  6.043 -4.224  3.928 1.00  96.01 0 A 1
ATOM   506 C CA  . HIS A 1 62 ?  6.649 -4.621  2.657 1.00  96.24 0 A 1
ATOM   507 C C   . HIS A 1 62 ?  5.994 -5.845  2.035 1.00  95.75 0 A 1
ATOM   508 O O   . HIS A 1 62 ?  6.657 -6.663  1.391 1.00  93.37 0 A 1
ATOM   509 C CB  . HIS A 1 62 ?  8.153 -4.820  2.835 1.00  96.13 0 A 1
ATOM   510 C CG  . HIS A 1 62 ?  8.861 -3.572  3.265 1.00  96.91 0 A 1
ATOM   511 C CD2 . HIS A 1 62 ?  9.581 -3.295  4.373 1.00  95.59 0 A 1
ATOM   512 N ND1 . HIS A 1 62 ?  8.832 -2.420  2.516 1.00  95.13 0 A 1
ATOM   513 C CE1 . HIS A 1 62 ?  9.516 -1.474  3.140 1.00  95.63 0 A 1
ATOM   514 N NE2 . HIS A 1 62 ?  9.982 -1.979  4.272 1.00  95.77 0 A 1
ATOM   515 N N   . ARG A 1 63 ?  4.675 -5.942  2.196 1.00  95.39 0 A 1
ATOM   516 C CA  . ARG A 1 63 ?  3.897 -6.976  1.520 1.00  94.88 0 A 1
ATOM   517 C C   . ARG A 1 63 ?  3.280 -6.447  0.225 1.00  95.18 0 A 1
ATOM   518 O O   . ARG A 1 63 ?  2.469 -7.130 -0.406 1.00  92.26 0 A 1
ATOM   519 C CB  . ARG A 1 63 ?  2.812 -7.527  2.439 1.00  93.16 0 A 1
ATOM   520 C CG  . ARG A 1 63 ?  3.356 -8.374  3.577 1.00  87.62 0 A 1
ATOM   521 C CD  . ARG A 1 63 ?  2.264 -9.173  4.244 1.00  83.29 0 A 1
ATOM   522 N NE  . ARG A 1 63 ?  2.782 -10.063  5.273 1.00  78.85 0 A 1
ATOM   523 C CZ  . ARG A 1 63 ?  3.249 -11.282  5.045 1.00  72.78 0 A 1
ATOM   524 N NH1 . ARG A 1 63 ?  3.263 -11.763  3.811 1.00  66.13 1 A 1
ATOM   525 N NH2 . ARG A 1 63 ?  3.703 -12.025  6.041 1.00  66.70 0 A 1
ATOM   526 N N   . PHE A 1 64 ?  3.651 -5.240 -0.159 1.00  94.95 0 A 1
ATOM   527 C CA  . PHE A 1 64 ?  3.232 -4.640 -1.417 1.00  94.63 0 A 1
ATOM   528 C C   . PHE A 1 64 ?  4.385 -3.820 -1.957 1.00  95.11 0 A 1
ATOM   529 O O   . PHE A 1 64 ?  5.332 -3.504 -1.233 1.00  94.06 0 A 1
ATOM   530 C CB  . PHE A 1 64 ?  1.991 -3.757 -1.221 1.00  93.83 0 A 1
ATOM   531 C CG  . PHE A 1 64 ?  2.246 -2.546 -0.365 1.00  94.97 0 A 1
ATOM   532 C CD1 . PHE A 1 64 ?  2.205 -2.629  1.014 1.00  93.37 0 A 1
ATOM   533 C CD2 . PHE A 1 64 ?  2.540 -1.323 -0.949 1.00  94.32 0 A 1
ATOM   534 C CE1 . PHE A 1 64 ?  2.447 -1.526  1.802 1.00  92.54 0 A 1
ATOM   535 C CE2 . PHE A 1 64 ?  2.783 -0.210 -0.165 1.00  92.61 0 A 1
ATOM   536 C CZ  . PHE A 1 64 ?  2.738 -0.311  1.213 1.00  93.57 0 A 1
ATOM   537 N N   . SER A 1 65 ?  4.311 -3.467 -3.235 1.00  92.77 0 A 1
ATOM   538 C CA  . SER A 1 65 ?  5.363 -2.687 -3.865 1.00  92.89 0 A 1
ATOM   539 C C   . SER A 1 65 ?  5.017 -1.201 -3.856 1.00  93.35 0 A 1
ATOM   540 O O   . SER A 1 65 ?  3.988 -0.795 -4.392 1.00  91.87 0 A 1
ATOM   541 C CB  . SER A 1 65 ?  5.579 -3.138 -5.312 1.00  91.18 0 A 1
ATOM   542 O OG  . SER A 1 65 ?  6.516 -2.305 -5.964 1.00  84.40 0 A 1
ATOM   543 N N   . TYR A 1 66 ?  5.884 -0.400 -3.248 1.00  92.49 0 A 1
ATOM   544 C CA  . TYR A 1 66 ?  5.687  1.046 -3.251 1.00  92.32 0 A 1
ATOM   545 C C   . TYR A 1 66 ?  5.724  1.607 -4.669 1.00  91.93 0 A 1
ATOM   546 O O   . TYR A 1 66 ?  5.093  2.631 -4.951 1.00  88.77 0 A 1
ATOM   547 C CB  . TYR A 1 66 ?  6.751  1.743 -2.395 1.00  91.54 0 A 1
ATOM   548 C CG  . TYR A 1 66 ?  6.479  1.689 -0.908 1.00  92.06 0 A 1
ATOM   549 C CD1 . TYR A 1 66 ?  6.710  0.538 -0.173 1.00  89.57 0 A 1
ATOM   550 C CD2 . TYR A 1 66 ?  5.993  2.804 -0.235 1.00  90.14 0 A 1
ATOM   551 C CE1 . TYR A 1 66 ?  6.456  0.494  1.178 1.00  87.90 0 A 1
ATOM   552 C CE2 . TYR A 1 66 ?  5.744  2.767  1.127 1.00  87.76 0 A 1
ATOM   553 C CZ  . TYR A 1 66 ?  5.976  1.608  1.832 1.00  89.59 0 A 1
ATOM   554 O OH  . TYR A 1 66 ?  5.727  1.562  3.178 1.00  87.27 0 A 1
ATOM   555 N N   . ASP A 1 67 ?  6.451  0.955 -5.566 1.00  90.02 0 A 1
ATOM   556 C CA  . ASP A 1 67 ?  6.546  1.404 -6.951 1.00  88.09 0 A 1
ATOM   557 C C   . ASP A 1 67 ?  5.170  1.515 -7.601 1.00  89.12 0 A 1
ATOM   558 O O   . ASP A 1 67 ?  4.952  2.360 -8.472 1.00  87.88 0 A 1
ATOM   559 C CB  . ASP A 1 67 ?  7.404  0.444 -7.787 1.00  86.53 0 A 1
ATOM   560 C CG  . ASP A 1 67 ?  8.857  0.431 -7.362 1.00  83.17 0 A 1
ATOM   561 O OD1 . ASP A 1 67 ?  9.260  1.284 -6.543 1.00  79.36 0 A 1
ATOM   562 O OD2 . ASP A 1 67 ?  9.600 -0.440 -7.847 1.00  79.42 -1 A 1
ATOM   563 N N   . THR A 1 68 ?  4.242  0.666 -7.181 1.00  89.79 0 A 1
ATOM   564 C CA  . THR A 1 68 ?  2.915  0.619 -7.778 1.00  90.05 0 A 1
ATOM   565 C C   . THR A 1 68 ?  2.059  1.822 -7.380 1.00  91.21 0 A 1
ATOM   566 O O   . THR A 1 68 ?  1.116  2.178 -8.089 1.00  90.09 0 A 1
ATOM   567 C CB  . THR A 1 68 ?  2.197 -0.679 -7.366 1.00  89.60 0 A 1
ATOM   568 C CG2 . THR A 1 68 ?  0.834 -0.800 -8.017 1.00  85.78 0 A 1
ATOM   569 O OG1 . THR A 1 68 ?  2.998 -1.797 -7.760 1.00  86.11 0 A 1
ATOM   570 N N   . PHE A 1 69 ?  2.389  2.462 -6.252 1.00  92.92 0 A 1
ATOM   571 C CA  . PHE A 1 69 ?  1.505  3.468 -5.673 1.00  92.37 0 A 1
ATOM   572 C C   . PHE A 1 69 ?  2.112  4.855 -5.546 1.00  92.17 0 A 1
ATOM   573 O O   . PHE A 1 69 ?  1.394  5.815 -5.251 1.00  89.14 0 A 1
ATOM   574 C CB  . PHE A 1 69 ?  1.040  3.000 -4.292 1.00  92.02 0 A 1
ATOM   575 C CG  . PHE A 1 69 ?  0.349  1.674 -4.325 1.00  93.19 0 A 1
ATOM   576 C CD1 . PHE A 1 69 ?  1.046  0.502 -4.077 1.00  92.12 0 A 1
ATOM   577 C CD2 . PHE A 1 69 ? -1.001  1.596 -4.629 1.00  93.20 0 A 1
ATOM   578 C CE1 . PHE A 1 69 ?  0.409 -0.722 -4.130 1.00  91.41 0 A 1
ATOM   579 C CE2 . PHE A 1 69 ? -1.643  0.374 -4.678 1.00  91.47 0 A 1
ATOM   580 C CZ  . PHE A 1 69 ? -0.934 -0.784 -4.427 1.00  91.81 0 A 1
ATOM   581 N N   . VAL A 1 70 ?  3.413  4.985 -5.753 1.00  93.09 0 A 1
ATOM   582 C CA  . VAL A 1 70 ?  4.107  6.243 -5.498 1.00  91.89 0 A 1
ATOM   583 C C   . VAL A 1 70 ?  4.737  6.804 -6.761 1.00  91.42 0 A 1
ATOM   584 O O   . VAL A 1 70 ?  5.390  6.087 -7.519 1.00  90.23 0 A 1
ATOM   585 C CB  . VAL A 1 70 ?  5.194  6.066 -4.419 1.00  90.09 0 A 1
ATOM   586 C CG1 . VAL A 1 70 ?  5.952  7.366 -4.194 1.00  83.31 0 A 1
ATOM   587 C CG2 . VAL A 1 70 ?  4.570  5.576 -3.120 1.00  86.28 0 A 1
ATOM   588 N N   . ASP A 1 71 ?  4.530  8.107 -6.979 1.00  88.21 0 A 1
ATOM   589 C CA  . ASP A 1 71 ?  5.263  8.847 -7.994 1.00  87.32 0 A 1
ATOM   590 C C   . ASP A 1 71 ?  6.473  9.464 -7.303 1.00  86.95 0 A 1
ATOM   591 O O   . ASP A 1 71 ?  6.344 10.436 -6.563 1.00  85.20 0 A 1
ATOM   592 C CB  . ASP A 1 71 ?  4.384  9.933 -8.617 1.00  85.55 0 A 1
ATOM   593 C CG  . ASP A 1 71 ?  5.077 10.682 -9.749 1.00  84.66 0 A 1
ATOM   594 O OD1 . ASP A 1 71 ?  6.315 10.618 -9.850 1.00  81.83 0 A 1
ATOM   595 O OD2 . ASP A 1 71 ?  4.371 11.335 -10.542 1.00  81.29 -1 A 1
ATOM   596 N N   . TYR A 1 72 ?  7.646  8.903 -7.544 1.00  87.33 0 A 1
ATOM   597 C CA  . TYR A 1 72 ?  8.850  9.319 -6.845 1.00  86.66 0 A 1
ATOM   598 C C   . TYR A 1 72 ?  9.328 10.717 -7.245 1.00  86.22 0 A 1
ATOM   599 O O   . TYR A 1 72 ? 10.201 11.284 -6.583 1.00  82.92 0 A 1
ATOM   600 C CB  . TYR A 1 72 ?  9.977  8.315 -7.079 1.00  85.45 0 A 1
ATOM   601 C CG  . TYR A 1 72 ?  9.675  6.937 -6.535 1.00  86.48 0 A 1
ATOM   602 C CD1 . TYR A 1 72 ?  9.531  6.727 -5.173 1.00  83.82 0 A 1
ATOM   603 C CD2 . TYR A 1 72 ?  9.554  5.848 -7.383 1.00  85.17 0 A 1
ATOM   604 C CE1 . TYR A 1 72 ?  9.255  5.465 -4.666 1.00  83.31 0 A 1
ATOM   605 C CE2 . TYR A 1 72 ?  9.286  4.585 -6.886 1.00  82.76 0 A 1
ATOM   606 C CZ  . TYR A 1 72 ?  9.140  4.404 -5.527 1.00  84.22 0 A 1
ATOM   607 O OH  . TYR A 1 72 ?  8.879  3.151 -5.027 1.00  80.45 0 A 1
ATOM   608 N N   . ASP A 1 73 ?  8.775 11.270 -8.314 1.00  84.89 0 A 1
ATOM   609 C CA  . ASP A 1 73 ?  9.214 12.561 -8.814 1.00  84.35 0 A 1
ATOM   610 C C   . ASP A 1 73 ?  8.473 13.736 -8.172 1.00  84.90 0 A 1
ATOM   611 O O   . ASP A 1 73 ?  8.823 14.897 -8.434 1.00  82.86 0 A 1
ATOM   612 C CB  . ASP A 1 73 ?  9.048 12.627 -10.331 1.00  82.70 0 A 1
ATOM   613 C CG  . ASP A 1 73 ?  9.984 11.686 -11.059 1.00  78.74 0 A 1
ATOM   614 O OD1 . ASP A 1 73 ? 11.090 11.427 -10.540 1.00  74.53 0 A 1
ATOM   615 O OD2 . ASP A 1 73 ?  9.620 11.206 -12.150 1.00  74.25 -1 A 1
ATOM   616 N N   . VAL A 1 74 ?  7.470 13.462 -7.349 1.00  86.12 0 A 1
ATOM   617 C CA  . VAL A 1 74 ?  6.716 14.526 -6.691 1.00  85.55 0 A 1
ATOM   618 C C   . VAL A 1 74 ?  6.608 14.244 -5.196 1.00  86.35 0 A 1
ATOM   619 O O   . VAL A 1 74 ?  6.629 13.092 -4.769 1.00  83.78 0 A 1
ATOM   620 C CB  . VAL A 1 74 ?  5.304 14.694 -7.292 1.00  81.92 0 A 1
ATOM   621 C CG1 . VAL A 1 74 ?  5.400 15.060 -8.764 1.00  74.03 0 A 1
ATOM   622 C CG2 . VAL A 1 74 ?  4.493 13.423 -7.120 1.00  77.40 0 A 1
ATOM   623 N N   . ASP A 1 75 ?  6.493 15.301 -4.393 1.00  86.00 0 A 1
ATOM   624 C CA  . ASP A 1 75 ?  6.360 15.129 -2.957 1.00  85.82 0 A 1
ATOM   625 C C   . ASP A 1 75 ?  4.915 14.797 -2.593 1.00  87.36 0 A 1
ATOM   626 O O   . ASP A 1 75 ?  4.027 14.769 -3.446 1.00  86.13 0 A 1
ATOM   627 C CB  . ASP A 1 75 ?  6.857 16.368 -2.203 1.00  82.26 0 A 1
ATOM   628 C CG  . ASP A 1 75 ?  6.100 17.630 -2.568 1.00  78.48 0 A 1
ATOM   629 O OD1 . ASP A 1 75 ?  4.956 17.563 -3.039 1.00  73.98 0 A 1
ATOM   630 O OD2 . ASP A 1 75 ?  6.668 18.732 -2.371 1.00  72.94 -1 A 1
ATOM   631 N N   . GLU A 1 76 ?  4.679 14.531 -1.307 1.00  87.68 0 A 1
ATOM   632 C CA  . GLU A 1 76 ?  3.353 14.104 -0.857 1.00  87.64 0 A 1
ATOM   633 C C   . GLU A 1 76 ?  2.283 15.158 -1.139 1.00  89.95 0 A 1
ATOM   634 O O   . GLU A 1 76 ?  1.158 14.827 -1.514 1.00  88.91 0 A 1
ATOM   635 C CB  . GLU A 1 76 ?  3.375 13.770  0.630 1.00  83.55 0 A 1
ATOM   636 C CG  . GLU A 1 76 ?  4.049 12.456  0.968 1.00  78.13 0 A 1
ATOM   637 C CD  . GLU A 1 76 ?  3.849 12.040  2.402 1.00  77.67 0 A 1
ATOM   638 O OE1 . GLU A 1 76 ?  3.190 12.775  3.161 1.00  73.07 0 A 1
ATOM   639 O OE2 . GLU A 1 76 ?  4.342 10.955  2.791 1.00  72.95 -1 A 1
ATOM   640 N N   . GLU A 1 77 ?  2.625 16.429 -0.956 1.00  87.13 0 A 1
ATOM   641 C CA  . GLU A 1 77 ?  1.662 17.504 -1.191 1.00  88.46 0 A 1
ATOM   642 C C   . GLU A 1 77 ?  1.215 17.517 -2.645 1.00  90.73 0 A 1
ATOM   643 O O   . GLU A 1 77 ?  0.022 17.633 -2.942 1.00  89.75 0 A 1
ATOM   644 C CB  . GLU A 1 77 ?  2.254 18.854 -0.811 1.00  86.27 0 A 1
ATOM   645 C CG  . GLU A 1 77 ?  1.286 20.017 -0.988 1.00  76.43 0 A 1
ATOM   646 C CD  . GLU A 1 77 ?  1.895 21.355 -0.617 1.00  70.13 0 A 1
ATOM   647 O OE1 . GLU A 1 77 ?  3.121 21.423 -0.395 1.00  63.83 0 A 1
ATOM   648 O OE2 . GLU A 1 77 ?  1.138 22.349 -0.555 1.00  63.94 -1 A 1
ATOM   649 N N   . ASP A 1 78 ?  2.164 17.381 -3.564 1.00  90.32 0 A 1
ATOM   650 C CA  . ASP A 1 78 ?  1.839 17.386 -4.980 1.00  91.78 0 A 1
ATOM   651 C C   . ASP A 1 78 ?  1.088 16.127 -5.393 1.00  92.93 0 A 1
ATOM   652 O O   . ASP A 1 78 ?  0.206 16.180 -6.257 1.00  92.19 0 A 1
ATOM   653 C CB  . ASP A 1 78 ?  3.100 17.559 -5.818 1.00  90.50 0 A 1
ATOM   654 C CG  . ASP A 1 78 ?  3.657 18.973 -5.758 1.00  86.33 0 A 1
ATOM   655 O OD1 . ASP A 1 78 ?  2.890 19.894 -5.418 1.00  82.67 0 A 1
ATOM   656 O OD2 . ASP A 1 78 ?  4.850 19.149 -6.048 1.00  81.51 -1 A 1
ATOM   657 N N   . MET A 1 79 ?  1.421 14.988 -4.795 1.00  92.88 0 A 1
ATOM   658 C CA  . MET A 1 79 ?  0.679 13.765 -5.071 1.00  93.10 0 A 1
ATOM   659 C C   . MET A 1 79 ? -0.782 13.929 -4.658 1.00  94.18 0 A 1
ATOM   660 O O   . MET A 1 79 ? -1.690 13.560 -5.399 1.00  93.59 0 A 1
ATOM   661 C CB  . MET A 1 79 ?  1.301 12.564 -4.344 1.00  91.56 0 A 1
ATOM   662 C CG  . MET A 1 79 ?  2.618 12.093 -4.931 1.00  86.04 0 A 1
ATOM   663 S SD  . MET A 1 79 ?  3.089 10.443 -4.380 1.00  83.34 0 A 1
ATOM   664 C CE  . MET A 1 79 ?  3.337 10.716 -2.639 1.00  74.08 0 A 1
ATOM   665 N N   . MET A 1 80 ? -1.011 14.502 -3.476 1.00  92.75 0 A 1
ATOM   666 C CA  . MET A 1 80 ? -2.364 14.748 -3.011 1.00  93.32 0 A 1
ATOM   667 C C   . MET A 1 80 ? -3.113 15.688 -3.943 1.00  94.02 0 A 1
ATOM   668 O O   . MET A 1 80 ? -4.270 15.442 -4.291 1.00  93.12 0 A 1
ATOM   669 C CB  . MET A 1 80 ? -2.365 15.307 -1.594 1.00  91.67 0 A 1
ATOM   670 C CG  . MET A 1 80 ? -2.203 14.266 -0.494 1.00  84.51 0 A 1
ATOM   671 S SD  . MET A 1 80 ? -3.515 13.029 -0.514 1.00  84.01 0 A 1
ATOM   672 C CE  . MET A 1 80 ? -4.982 14.051 -0.468 1.00  76.16 0 A 1
ATOM   673 N N   . ASN A 1 81 ? -2.460 16.762 -4.357 1.00  92.50 0 A 1
ATOM   674 C CA  . ASN A 1 81 ? -3.098 17.728 -5.251 1.00  92.87 0 A 1
ATOM   675 C C   . ASN A 1 81 ? -3.488 17.088 -6.579 1.00  93.35 0 A 1
ATOM   676 O O   . ASN A 1 81 ? -4.573 17.350 -7.106 1.00  92.64 0 A 1
ATOM   677 C CB  . ASN A 1 81 ? -2.182 18.928 -5.484 1.00  91.89 0 A 1
ATOM   678 C CG  . ASN A 1 81 ? -2.094 19.836 -4.274 1.00  87.32 0 A 1
ATOM   679 N ND2 . ASN A 1 81 ? -1.012 20.587 -4.176 1.00  78.27 0 A 1
ATOM   680 O OD1 . ASN A 1 81 ? -2.998 19.857 -3.440 1.00  80.67 0 A 1
ATOM   681 N N   . GLN A 1 82 ? -2.610 16.247 -7.123 1.00  92.35 0 A 1
ATOM   682 C CA  . GLN A 1 82 ? -2.909 15.564 -8.373 1.00  91.84 0 A 1
ATOM   683 C C   . GLN A 1 82 ? -4.132 14.667 -8.224 1.00  92.75 0 A 1
ATOM   684 O O   . GLN A 1 82 ? -5.033 14.671 -9.076 1.00  91.82 0 A 1
ATOM   685 C CB  . GLN A 1 82 ? -1.719 14.718 -8.832 1.00  90.52 0 A 1
ATOM   686 C CG  . GLN A 1 82 ? -0.535 15.511 -9.336 1.00  83.54 0 A 1
ATOM   687 C CD  . GLN A 1 82 ?  0.590 14.612 -9.810 1.00  81.69 0 A 1
ATOM   688 N NE2 . GLN A 1 82 ?  1.813 15.127 -9.793 1.00  73.35 0 A 1
ATOM   689 O OE1 . GLN A 1 82 ?  0.363 13.460 -10.196 1.00  76.99 0 A 1
ATOM   690 N N   . VAL A 1 83 ? -4.180 13.908 -7.152 1.00  93.96 0 A 1
ATOM   691 C CA  . VAL A 1 83 ? -5.271 12.961 -6.949 1.00  94.51 0 A 1
ATOM   692 C C   . VAL A 1 83 ? -6.577 13.671 -6.628 1.00  95.27 0 A 1
ATOM   693 O O   . VAL A 1 83 ? -7.648 13.256 -7.086 1.00  94.73 0 A 1
ATOM   694 C CB  . VAL A 1 83 ? -4.918 11.939 -5.851 1.00  93.90 0 A 1
ATOM   695 C CG1 . VAL A 1 83 ? -6.108 11.046 -5.552 1.00  90.62 0 A 1
ATOM   696 C CG2 . VAL A 1 83 ? -3.726 11.114 -6.297 1.00  91.97 0 A 1
ATOM   697 N N   . LEU A 1 84 ? -6.518 14.753 -5.859 1.00  94.91 0 A 1
ATOM   698 C CA  . LEU A 1 84 ? -7.720 15.534 -5.578 1.00  94.52 0 A 1
ATOM   699 C C   . LEU A 1 84 ? -8.341 16.037 -6.880 1.00  94.57 0 A 1
ATOM   700 O O   . LEU A 1 84 ? -9.559 15.965 -7.061 1.00  93.74 0 A 1
ATOM   701 C CB  . LEU A 1 84 ? -7.394 16.705 -4.649 1.00  94.33 0 A 1
ATOM   702 C CG  . LEU A 1 84 ? -7.158 16.335 -3.182 1.00  90.63 0 A 1
ATOM   703 C CD1 . LEU A 1 84 ? -6.526 17.489 -2.429 1.00  86.95 0 A 1
ATOM   704 C CD2 . LEU A 1 84 ? -8.462 15.917 -2.521 1.00  87.96 0 A 1
ATOM   705 N N   . GLN A 1 85 ? -7.513 16.518 -7.787 1.00  93.51 0 A 1
ATOM   706 C CA  . GLN A 1 85 ? -8.008 16.982 -9.081 1.00  92.93 0 A 1
ATOM   707 C C   . GLN A 1 85 ? -8.605 15.839 -9.889 1.00  92.79 0 A 1
ATOM   708 O O   . GLN A 1 85 ? -9.704 15.957 -10.448 1.00  90.99 0 A 1
ATOM   709 C CB  . GLN A 1 85 ? -6.888 17.660 -9.872 1.00  91.73 0 A 1
ATOM   710 C CG  . GLN A 1 85 ? -6.553 19.056 -9.383 1.00  82.71 0 A 1
ATOM   711 C CD  . GLN A 1 85 ? -7.680 20.029 -9.621 1.00  77.74 0 A 1
ATOM   712 N NE2 . GLN A 1 85 ? -7.909 20.912 -8.661 1.00  67.18 0 A 1
ATOM   713 O OE1 . GLN A 1 85 ? -8.341 19.996 -10.660 1.00  70.76 0 A 1
ATOM   714 N N   . ARG A 1 86 ? -7.904 14.709 -9.950 1.00  92.56 0 A 1
ATOM   715 C CA  . ARG A 1 86 ? -8.395 13.557 -10.705 1.00  91.72 0 A 1
ATOM   716 C C   . ARG A 1 86 ? -9.703 13.040 -10.138 1.00  92.97 0 A 1
ATOM   717 O O   . ARG A 1 86 ? -10.581 12.597 -10.885 1.00  91.21 0 A 1
ATOM   718 C CB  . ARG A 1 86 ? -7.352 12.435 -10.708 1.00  89.35 0 A 1
ATOM   719 C CG  . ARG A 1 86 ? -6.130 12.720 -11.567 1.00  81.12 0 A 1
ATOM   720 C CD  . ARG A 1 86 ? -5.152 11.556 -11.529 1.00  79.59 0 A 1
ATOM   721 N NE  . ARG A 1 86 ? -5.747 10.325 -12.035 1.00  72.70 0 A 1
ATOM   722 C CZ  . ARG A 1 86 ? -5.174  9.120 -11.958 1.00  69.07 0 A 1
ATOM   723 N NH1 . ARG A 1 86 ? -3.992  8.986 -11.387 1.00  63.87 1 A 1
ATOM   724 N NH2 . ARG A 1 86 ? -5.797  8.053 -12.438 1.00  60.58 0 A 1
ATOM   725 N N   . SER A 1 87 ? -9.866 13.094 -8.824 1.00  94.17 0 A 1
ATOM   726 C CA  . SER A 1 87 ? -11.076 12.577 -8.188 1.00  93.94 0 A 1
ATOM   727 C C   . SER A 1 87 ? -12.297 13.402 -8.571 1.00  93.74 0 A 1
ATOM   728 O O   . SER A 1 87 ? -13.417 12.889 -8.605 1.00  91.71 0 A 1
ATOM   729 C CB  . SER A 1 87 ? -10.913 12.544 -6.668 1.00  93.82 0 A 1
ATOM   730 O OG  . SER A 1 87 ? -10.982 13.846 -6.115 1.00  92.70 0 A 1
ATOM   731 N N   . ILE A 1 88 ? -12.104 14.678 -8.840 1.00  94.22 0 A 1
ATOM   732 C CA  . ILE A 1 88 ? -13.190 15.534 -9.275 1.00  93.07 0 A 1
ATOM   733 C C   . ILE A 1 88 ? -13.534 15.254 -10.736 1.00  91.99 0 A 1
ATOM   734 O O   . ILE A 1 88 ? -14.707 15.198 -11.115 1.00  87.75 0 A 1
ATOM   735 C CB  . ILE A 1 88 ? -12.829 17.021 -9.091 1.00  92.04 0 A 1
ATOM   736 C CG1 . ILE A 1 88 ? -12.665 17.330 -7.603 1.00  89.05 0 A 1
ATOM   737 C CG2 . ILE A 1 88 ? -13.888 17.926 -9.719 1.00  88.51 0 A 1
ATOM   738 C CD1 . ILE A 1 88 ? -12.085 18.699 -7.320 1.00  82.26 0 A 1
ATOM   739 N N   . ILE A 1 89 ? -12.514 15.062 -11.548 1.00  90.88 0 A 1
ATOM   740 C CA  . ILE A 1 89 ? -12.708 14.810 -12.974 1.00  89.30 0 A 1
ATOM   741 C C   . ILE A 1 89 ? -13.259 13.411 -13.245 1.00  87.32 0 A 1
ATOM   742 O O   . ILE A 1 89 ? -14.133 13.229 -14.097 1.00  82.03 0 A 1
ATOM   743 C CB  . ILE A 1 89 ? -11.382 15.009 -13.742 1.00  87.15 0 A 1
ATOM   744 C CG1 . ILE A 1 89 ? -10.925 16.461 -13.630 1.00  80.50 0 A 1
ATOM   745 C CG2 . ILE A 1 89 ? -11.531 14.596 -15.194 1.00  78.50 0 A 1
ATOM   746 C CD1 . ILE A 1 89 ? -9.509 16.697 -14.133 1.00  73.88 0 A 1
ATOM   747 N N   . ASP A 1 90 ? -12.764 12.419 -12.507 1.00  88.64 0 A 1
ATOM   748 C CA  . ASP A 1 90 ? -13.029 11.018 -12.818 1.00  85.39 0 A 1
ATOM   749 C C   . ASP A 1 90 ? -14.092 10.349 -11.944 1.00  82.58 0 A 1
ATOM   750 O O   . ASP A 1 90 ? -14.288  9.137 -12.025 1.00  75.29 0 A 1
ATOM   751 C CB  . ASP A 1 90 ? -11.735 10.203 -12.721 1.00  81.00 0 A 1
ATOM   752 C CG  . ASP A 1 90 ? -10.669 10.683 -13.673 1.00  77.76 0 A 1
ATOM   753 O OD1 . ASP A 1 90 ? -11.023 11.287 -14.711 1.00  73.18 0 A 1
ATOM   754 O OD2 . ASP A 1 90 ? -9.479 10.470 -13.395 1.00  72.36 -1 A 1
ATOM   755 N N   . GLN A 1 91 ? -14.774 11.111 -11.096 1.00  82.37 0 A 1
ATOM   756 C CA  . GLN A 1 91 ? -15.732 10.508 -10.173 1.00  80.47 0 A 1
ATOM   757 C C   . GLN A 1 91 ? -16.918  9.859 -10.899 1.00  74.09 0 A 1
ATOM   758 O O   . GLN A 1 91 ? -17.222 10.200 -12.033 1.00  67.13 0 A 1
ATOM   759 C CB  . GLN A 1 91 ? -16.249 11.547 -9.168 1.00  76.59 0 A 1
ATOM   760 C CG  . GLN A 1 91 ? -17.044 12.679 -9.780 1.00  74.22 0 A 1
ATOM   761 C CD  . GLN A 1 91 ? -17.454 13.713 -8.751 1.00  72.95 0 A 1
ATOM   762 N NE2 . GLN A 1 91 ? -18.539 13.445 -8.044 1.00  65.88 0 A 1
ATOM   763 O OE1 . GLN A 1 91 ? -16.794 14.723 -8.583 1.00  68.24 0 A 1
ATOM   764 O OXT . GLN A 1 91 ? -17.566  8.987 -10.332 1.00  72.51 -1 A 1
ATOM   765 N N   . MET B 2 1 ? -22.262 -4.354 -4.688 1.00  96.25 0 B 1
ATOM   766 C CA  . MET B 2 1 ? -21.980 -3.554 -5.881 1.00  97.63 0 B 1
ATOM   767 C C   . MET B 2 1 ? -20.481 -3.444 -6.083 1.00  98.19 0 B 1
ATOM   768 O O   . MET B 2 1 ? -19.701 -3.641 -5.152 1.00  97.48 0 B 1
ATOM   769 C CB  . MET B 2 1 ? -22.586 -2.153 -5.757 1.00  95.23 0 B 1
ATOM   770 C CG  . MET B 2 1 ? -21.927 -1.273 -4.706 1.00  93.81 0 B 1
ATOM   771 S SD  . MET B 2 1 ? -22.731  0.339 -4.556 1.00  94.47 0 B 1
ATOM   772 C CE  . MET B 2 1 ? -21.629  1.171 -3.429 1.00  90.28 0 B 1
ATOM   773 N N   . GLN B 2 2 ? -20.089 -3.127 -7.289 1.00  97.86 0 B 1
ATOM   774 C CA  . GLN B 2 2 ? -18.683 -3.034 -7.644 1.00  97.88 0 B 1
ATOM   775 C C   . GLN B 2 2 ? -18.240 -1.578 -7.690 1.00  97.89 0 B 1
ATOM   776 O O   . GLN B 2 2 ? -18.929 -0.732 -8.259 1.00  96.82 0 B 1
ATOM   777 C CB  . GLN B 2 2 ? -18.444 -3.701 -8.994 1.00  96.37 0 B 1
ATOM   778 C CG  . GLN B 2 2 ? -17.017 -3.650 -9.498 1.00  87.51 0 B 1
ATOM   779 C CD  . GLN B 2 2 ? -16.845 -4.441 -10.779 1.00  88.29 0 B 1
ATOM   780 N NE2 . GLN B 2 2 ? -16.893 -3.757 -11.902 1.00  75.17 0 B 1
ATOM   781 O OE1 . GLN B 2 2 ? -16.688 -5.656 -10.746 1.00  79.28 0 B 1
ATOM   782 N N   . ILE B 2 3 ? -17.096 -1.290 -7.072 1.00  98.16 0 B 1
ATOM   783 C CA  . ILE B 2 3 ? -16.474  0.022 -7.188 1.00  98.08 0 B 1
ATOM   784 C C   . ILE B 2 3 ? -15.016 -0.150 -7.603 1.00  98.17 0 B 1
ATOM   785 O O   . ILE B 2 3 ? -14.474 -1.256 -7.561 1.00  98.00 0 B 1
ATOM   786 C CB  . ILE B 2 3 ? -16.543  0.843 -5.880 1.00  97.83 0 B 1
ATOM   787 C CG1 . ILE B 2 3 ? -15.761  0.141 -4.764 1.00  96.23 0 B 1
ATOM   788 C CG2 . ILE B 2 3 ? -17.982  1.094 -5.483 1.00  94.07 0 B 1
ATOM   789 C CD1 . ILE B 2 3 ? -15.581  0.991 -3.521 1.00  95.32 0 B 1
ATOM   790 N N   . PHE B 2 4 ? -14.396  0.949 -7.990 1.00  97.82 0 B 1
ATOM   791 C CA  . PHE B 2 4 ? -13.010  0.931 -8.425 1.00  97.79 0 B 1
ATOM   792 C C   . PHE B 2 4 ? -12.174  1.839 -7.541 1.00  97.70 0 B 1
ATOM   793 O O   . PHE B 2 4 ? -12.639  2.872 -7.069 1.00  97.39 0 B 1
ATOM   794 C CB  . PHE B 2 4 ? -12.889  1.372 -9.886 1.00  97.42 0 B 1
ATOM   795 C CG  . PHE B 2 4 ? -13.790  0.617 -10.816 1.00  97.29 0 B 1
ATOM   796 C CD1 . PHE B 2 4 ? -13.517 -0.701 -11.146 1.00  95.41 0 B 1
ATOM   797 C CD2 . PHE B 2 4 ? -14.913  1.222 -11.355 1.00  95.41 0 B 1
ATOM   798 C CE1 . PHE B 2 4 ? -14.343 -1.408 -11.997 1.00  94.36 0 B 1
ATOM   799 C CE2 . PHE B 2 4 ? -15.746  0.522 -12.211 1.00  94.25 0 B 1
ATOM   800 C CZ  . PHE B 2 4 ? -15.462 -0.794 -12.537 1.00  95.12 0 B 1
ATOM   801 N N   . VAL B 2 5 ? -10.929  1.437 -7.313 1.00  97.68 0 B 1
ATOM   802 C CA  . VAL B 2 5 ? -9.981  2.246 -6.568 1.00  97.76 0 B 1
ATOM   803 C C   . VAL B 2 5 ? -8.740  2.400 -7.437 1.00  97.41 0 B 1
ATOM   804 O O   . VAL B 2 5 ? -8.063  1.420 -7.737 1.00  96.88 0 B 1
ATOM   805 C CB  . VAL B 2 5 ? -9.607  1.602 -5.223 1.00  97.54 0 B 1
ATOM   806 C CG1 . VAL B 2 5 ? -8.611  2.470 -4.476 1.00  96.38 0 B 1
ATOM   807 C CG2 . VAL B 2 5 ? -10.857  1.377 -4.374 1.00  96.82 0 B 1
ATOM   808 N N   . LYS B 2 6 ? -8.439  3.630 -7.834 1.00  96.46 0 B 1
ATOM   809 C CA  . LYS B 2 6 ? -7.318  3.891 -8.725 1.00  95.94 0 B 1
ATOM   810 C C   . LYS B 2 6 ? -6.161  4.538 -7.982 1.00  95.83 0 B 1
ATOM   811 O O   . LYS B 2 6 ? -6.362  5.362 -7.092 1.00  95.33 0 B 1
ATOM   812 C CB  . LYS B 2 6 ? -7.749  4.782 -9.887 1.00  94.79 0 B 1
ATOM   813 C CG  . LYS B 2 6 ? -8.774  4.147 -10.809 1.00  84.32 0 B 1
ATOM   814 C CD  . LYS B 2 6 ? -9.025  4.987 -12.056 1.00  82.72 0 B 1
ATOM   815 C CE  . LYS B 2 6 ? -7.831  4.974 -12.987 1.00  74.19 0 B 1
ATOM   816 N NZ  . LYS B 2 6 ? -8.121  5.667 -14.277 1.00  66.83 1 B 1
ATOM   817 N N   . THR B 2 7 ? -4.955  4.153 -8.369 1.00  94.48 0 B 1
ATOM   818 C CA  . THR B 2 7 ? -3.762  4.764 -7.817 1.00  93.35 0 B 1
ATOM   819 C C   . THR B 2 7 ? -3.278  5.859 -8.763 1.00  92.36 0 B 1
ATOM   820 O O   . THR B 2 7 ? -3.666  5.905 -9.927 1.00  90.69 0 B 1
ATOM   821 C CB  . THR B 2 7 ? -2.634  3.739 -7.633 1.00  92.10 0 B 1
ATOM   822 C CG2 . THR B 2 7 ? -3.165  2.482 -6.970 1.00  86.77 0 B 1
ATOM   823 O OG1 . THR B 2 7 ? -2.070  3.404 -8.905 1.00  87.27 0 B 1
ATOM   824 N N   . LEU B 2 8 ? -2.403  6.735 -8.261 1.00  90.14 0 B 1
ATOM   825 C CA  . LEU B 2 8 ? -1.896  7.808 -9.108 1.00  87.70 0 B 1
ATOM   826 C C   . LEU B 2 8 ? -0.945  7.287 -10.185 1.00  88.19 0 B 1
ATOM   827 O O   . LEU B 2 8 ? -0.625  8.010 -11.128 1.00  83.91 0 B 1
ATOM   828 C CB  . LEU B 2 8 ? -1.223  8.894 -8.264 1.00  83.88 0 B 1
ATOM   829 C CG  . LEU B 2 8 ? -0.055  8.515 -7.350 1.00  78.31 0 B 1
ATOM   830 C CD1 . LEU B 2 8 ?  1.242  8.370 -8.130 1.00  73.69 0 B 1
ATOM   831 C CD2 . LEU B 2 8 ?  0.100  9.578 -6.271 1.00  73.72 0 B 1
ATOM   832 N N   . THR B 2 9 ? -0.504  6.042 -10.056 1.00  89.12 0 B 1
ATOM   833 C CA  . THR B 2 9 ?  0.352  5.432 -11.068 1.00  89.26 0 B 1
ATOM   834 C C   . THR B 2 9 ? -0.440  4.645 -12.107 1.00  89.41 0 B 1
ATOM   835 O O   . THR B 2 9 ?  0.143  4.065 -13.017 1.00  87.06 0 B 1
ATOM   836 C CB  . THR B 2 9 ?  1.400  4.517 -10.428 1.00  88.58 0 B 1
ATOM   837 C CG2 . THR B 2 9 ?  2.361  5.319 -9.571 1.00  85.27 0 B 1
ATOM   838 O OG1 . THR B 2 9 ?  0.749  3.538 -9.624 1.00  86.38 0 B 1
ATOM   839 N N   . GLY B 2 10 ? -1.760  4.616 -11.968 1.00  88.71 0 B 1
ATOM   840 C CA  . GLY B 2 10 ? -2.608  4.051 -12.998 1.00  88.87 0 B 1
ATOM   841 C C   . GLY B 2 10 ? -3.223  2.697 -12.724 1.00  91.34 0 B 1
ATOM   842 O O   . GLY B 2 10 ? -4.069  2.238 -13.493 1.00  88.98 0 B 1
ATOM   843 N N   . LYS B 2 11 ? -2.825  2.047 -11.638 1.00  92.12 0 B 1
ATOM   844 C CA  . LYS B 2 11 ? -3.395  0.748 -11.316 1.00  93.71 0 B 1
ATOM   845 C C   . LYS B 2 11 ? -4.837  0.891 -10.857 1.00  94.60 0 B 1
ATOM   846 O O   . LYS B 2 11 ? -5.185  1.836 -10.146 1.00  94.00 0 B 1
ATOM   847 C CB  . LYS B 2 11 ? -2.579  0.034 -10.237 1.00  92.75 0 B 1
ATOM   848 C CG  . LYS B 2 11 ? -3.112 -1.358 -9.906 1.00  90.41 0 B 1
ATOM   849 C CD  . LYS B 2 11 ? -2.265 -2.079 -8.872 1.00  88.29 0 B 1
ATOM   850 C CE  . LYS B 2 11 ? -2.771 -3.492 -8.654 1.00  83.08 0 B 1
ATOM   851 N NZ  . LYS B 2 11 ? -1.947 -4.248 -7.671 1.00  76.51 1 B 1
ATOM   852 N N   . THR B 2 12 ? -5.686 -0.048 -11.261 1.00  95.46 0 B 1
ATOM   853 C CA  . THR B 2 12 ? -7.081 -0.057 -10.842 1.00  95.80 0 B 1
ATOM   854 C C   . THR B 2 12 ? -7.362 -1.303 -10.017 1.00  96.61 0 B 1
ATOM   855 O O   . THR B 2 12 ? -7.076 -2.424 -10.442 1.00  95.70 0 B 1
ATOM   856 C CB  . THR B 2 12 ? -8.031 -0.019 -12.047 1.00  94.31 0 B 1
ATOM   857 C CG2 . THR B 2 12 ? -9.482 -0.063 -11.580 1.00  86.65 0 B 1
ATOM   858 O OG1 . THR B 2 12 ? -7.814  1.177 -12.793 1.00  86.49 0 B 1
ATOM   859 N N   . ILE B 2 13 ? -7.917 -1.103 -8.819 1.00  96.78 0 B 1
ATOM   860 C CA  . ILE B 2 13 ? -8.320 -2.180 -7.932 1.00  96.30 0 B 1
ATOM   861 C C   . ILE B 2 13 ? -9.838 -2.260 -7.957 1.00  96.92 0 B 1
ATOM   862 O O   . ILE B 2 13 ? -10.521 -1.262 -7.749 1.00  96.66 0 B 1
ATOM   863 C CB  . ILE B 2 13 ? -7.850 -1.922 -6.494 1.00  95.13 0 B 1
ATOM   864 C CG1 . ILE B 2 13 ? -6.329 -1.719 -6.454 1.00  90.72 0 B 1
ATOM   865 C CG2 . ILE B 2 13 ? -8.273 -3.060 -5.573 1.00  90.46 0 B 1
ATOM   866 C CD1 . ILE B 2 13 ? -5.839 -1.055 -5.184 1.00  87.93 0 B 1
ATOM   867 N N   . THR B 2 14 ? -10.375 -3.452 -8.208 1.00  97.64 0 B 1
ATOM   868 C CA  . THR B 2 14 ? -11.819 -3.648 -8.230 1.00  97.67 0 B 1
ATOM   869 C C   . THR B 2 14 ? -12.267 -4.276 -6.913 1.00  97.96 0 B 1
ATOM   870 O O   . THR B 2 14 ? -11.700 -5.276 -6.474 1.00  97.29 0 B 1
ATOM   871 C CB  . THR B 2 14 ? -12.237 -4.550 -9.402 1.00  96.78 0 B 1
ATOM   872 C CG2 . THR B 2 14 ? -13.746 -4.712 -9.439 1.00  87.73 0 B 1
ATOM   873 O OG1 . THR B 2 14 ? -11.793 -3.963 -10.629 1.00  89.44 0 B 1
ATOM   874 N N   . LEU B 2 15 ? -13.281 -3.683 -6.281 1.00  98.26 0 B 1
ATOM   875 C CA  . LEU B 2 15 ? -13.772 -4.157 -4.998 1.00  98.19 0 B 1
ATOM   876 C C   . LEU B 2 15 ? -15.264 -4.450 -5.052 1.00  98.35 0 B 1
ATOM   877 O O   . LEU B 2 15 ? -16.020 -3.763 -5.744 1.00  97.73 0 B 1
ATOM   878 C CB  . LEU B 2 15 ? -13.519 -3.122 -3.898 1.00  97.48 0 B 1
ATOM   879 C CG  . LEU B 2 15 ? -12.077 -2.746 -3.587 1.00  95.65 0 B 1
ATOM   880 C CD1 . LEU B 2 15 ? -12.057 -1.646 -2.537 1.00  93.90 0 B 1
ATOM   881 C CD2 . LEU B 2 15 ? -11.294 -3.956 -3.113 1.00  93.59 0 B 1
ATOM   882 N N   . GLU B 2 16 ? -15.681 -5.461 -4.299 1.00  98.42 0 B 1
ATOM   883 C CA  . GLU B 2 16 ? -17.088 -5.755 -4.111 1.00  98.39 0 B 1
ATOM   884 C C   . GLU B 2 16 ? -17.505 -5.214 -2.750 1.00  98.46 0 B 1
ATOM   885 O O   . GLU B 2 16 ? -16.971 -5.628 -1.723 1.00  97.91 0 B 1
ATOM   886 C CB  . GLU B 2 16 ? -17.352 -7.259 -4.202 1.00  97.57 0 B 1
ATOM   887 C CG  . GLU B 2 16 ? -18.781 -7.613 -4.569 1.00  84.53 0 B 1
ATOM   888 C CD  . GLU B 2 16 ? -19.128 -7.193 -5.986 1.00  83.25 0 B 1
ATOM   889 O OE1 . GLU B 2 16 ? -18.234 -7.229 -6.858 1.00  78.08 0 B 1
ATOM   890 O OE2 . GLU B 2 16 ? -20.296 -6.831 -6.225 1.00  77.60 -1 B 1
ATOM   891 N N   . VAL B 2 17 ? -18.437 -4.269 -2.731 1.00  98.56 0 B 1
ATOM   892 C CA  . VAL B 2 17 ? -18.818 -3.574 -1.506 1.00  98.53 0 B 1
ATOM   893 C C   . VAL B 2 17 ? -20.325 -3.384 -1.430 1.00  98.55 0 B 1
ATOM   894 O O   . VAL B 2 17 ? -21.055 -3.665 -2.380 1.00  98.03 0 B 1
ATOM   895 C CB  . VAL B 2 17 ? -18.149 -2.185 -1.412 1.00  98.08 0 B 1
ATOM   896 C CG1 . VAL B 2 17 ? -16.630 -2.313 -1.399 1.00  97.00 0 B 1
ATOM   897 C CG2 . VAL B 2 17 ? -18.608 -1.300 -2.575 1.00  96.89 0 B 1
ATOM   898 N N   . GLU B 2 18 ? -20.789 -2.906 -0.265 1.00  98.34 0 B 1
ATOM   899 C CA  . GLU B 2 18 ? -22.176 -2.513 -0.060 1.00  98.14 0 B 1
ATOM   900 C C   . GLU B 2 18 ? -22.215 -1.044  0.335 1.00  98.37 0 B 1
ATOM   901 O O   . GLU B 2 18 ? -21.263 -0.542  0.929 1.00  97.78 0 B 1
ATOM   902 C CB  . GLU B 2 18 ? -22.831 -3.367  1.032 1.00  97.25 0 B 1
ATOM   903 C CG  . GLU B 2 18 ? -22.889 -4.851  0.706 1.00  90.58 0 B 1
ATOM   904 C CD  . GLU B 2 18 ? -23.779 -5.139 -0.489 1.00  84.78 0 B 1
ATOM   905 O OE1 . GLU B 2 18 ? -24.754 -4.382 -0.715 1.00  78.15 0 B 1
ATOM   906 O OE2 . GLU B 2 18 ? -23.503 -6.121 -1.208 1.00  76.07 -1 B 1
ATOM   907 N N   . PRO B 2 19 ? -23.300 -0.338  0.020 1.00  98.35 0 B 1
ATOM   908 C CA  . PRO B 2 19 ? -23.390  1.085  0.395 1.00  98.25 0 B 1
ATOM   909 C C   . PRO B 2 19 ? -23.216  1.315  1.895 1.00  98.29 0 B 1
ATOM   910 O O   . PRO B 2 19 ? -22.764  2.387  2.301 1.00  97.81 0 B 1
ATOM   911 C CB  . PRO B 2 19 ? -24.800  1.481 -0.054 1.00  97.70 0 B 1
ATOM   912 C CG  . PRO B 2 19 ? -25.085  0.552 -1.191 1.00  95.93 0 B 1
ATOM   913 C CD  . PRO B 2 19 ? -24.438 -0.760 -0.811 1.00  97.92 0 B 1
ATOM   914 N N   . SER B 2 20 ? -23.571  0.323  2.716 1.00  98.40 0 B 1
ATOM   915 C CA  . SER B 2 20 ? -23.465  0.437  4.166 1.00  98.48 0 B 1
ATOM   916 C C   . SER B 2 20 ? -22.056  0.186  4.692 1.00  98.54 0 B 1
ATOM   917 O O   . SER B 2 20 ? -21.812  0.355  5.889 1.00  97.92 0 B 1
ATOM   918 C CB  . SER B 2 20 ? -24.442 -0.527  4.834 1.00  97.93 0 B 1
ATOM   919 O OG  . SER B 2 20 ? -24.167 -1.856  4.458 1.00  92.87 0 B 1
ATOM   920 N N   . ASP B 2 21 ? -21.132 -0.234  3.839 1.00  98.67 0 B 1
ATOM   921 C CA  . ASP B 2 21 ? -19.753 -0.450  4.260 1.00  98.61 0 B 1
ATOM   922 C C   . ASP B 2 21 ? -19.121  0.863  4.697 1.00  98.65 0 B 1
ATOM   923 O O   . ASP B 2 21 ? -19.304  1.897  4.059 1.00  98.46 0 B 1
ATOM   924 C CB  . ASP B 2 21 ? -18.915 -1.050  3.128 1.00  98.41 0 B 1
ATOM   925 C CG  . ASP B 2 21 ? -19.152 -2.532  2.943 1.00  98.05 0 B 1
ATOM   926 O OD1 . ASP B 2 21 ? -19.642 -3.187  3.890 1.00  95.80 0 B 1
ATOM   927 O OD2 . ASP B 2 21 ? -18.841 -3.054  1.859 1.00  95.83 -1 B 1
ATOM   928 N N   . THR B 2 22 ? -18.367  0.824  5.793 1.00  98.64 0 B 1
ATOM   929 C CA  . THR B 2 22 ? -17.624  1.995  6.229 1.00  98.70 0 B 1
ATOM   930 C C   . THR B 2 22 ? -16.336  2.126  5.419 1.00  98.77 0 B 1
ATOM   931 O O   . THR B 2 22 ? -15.887  1.177  4.774 1.00  98.62 0 B 1
ATOM   932 C CB  . THR B 2 22 ? -17.258  1.918  7.717 1.00  98.45 0 B 1
ATOM   933 C CG2 . THR B 2 22 ? -18.507  1.770  8.573 1.00  94.98 0 B 1
ATOM   934 O OG1 . THR B 2 22 ? -16.391  0.799  7.933 1.00  95.25 0 B 1
ATOM   935 N N   . ILE B 2 23 ? -15.750  3.309  5.467 1.00  98.62 0 B 1
ATOM   936 C CA  . ILE B 2 23 ? -14.463  3.524  4.822 1.00  98.69 0 B 1
ATOM   937 C C   . ILE B 2 23 ? -13.420  2.599  5.436 1.00  98.64 0 B 1
ATOM   938 O O   . ILE B 2 23 ? -12.546  2.079  4.737 1.00  98.58 0 B 1
ATOM   939 C CB  . ILE B 2 23 ? -14.037  5.003  4.950 1.00  98.48 0 B 1
ATOM   940 C CG1 . ILE B 2 23 ? -15.067  5.904  4.272 1.00  97.54 0 B 1
ATOM   941 C CG2 . ILE B 2 23 ? -12.652  5.224  4.355 1.00  97.98 0 B 1
ATOM   942 C CD1 . ILE B 2 23 ? -15.351  5.565  2.815 1.00  95.45 0 B 1
ATOM   943 N N   . GLU B 2 24 ? -13.525  2.374  6.745 1.00  98.60 0 B 1
ATOM   944 C CA  . GLU B 2 24 ? -12.637  1.432  7.421 1.00  98.48 0 B 1
ATOM   945 C C   . GLU B 2 24 ? -12.766  0.032  6.813 1.00  98.46 0 B 1
ATOM   946 O O   . GLU B 2 24 ? -11.762 -0.659  6.592 1.00  98.09 0 B 1
ATOM   947 C CB  . GLU B 2 24 ? -12.949  1.399  8.916 1.00  97.60 0 B 1
ATOM   948 C CG  . GLU B 2 24 ? -12.017  0.515  9.730 1.00  88.95 0 B 1
ATOM   949 C CD  . GLU B 2 24 ? -12.343  0.549 11.215 1.00  84.58 0 B 1
ATOM   950 O OE1 . GLU B 2 24 ? -13.427  1.038 11.576 1.00  79.63 0 B 1
ATOM   951 O OE2 . GLU B 2 24 ? -11.508  0.085 12.021 1.00  78.18 -1 B 1
ATOM   952 N N   . ASN B 2 25 ? -14.004 -0.386  6.535 1.00  98.42 0 B 1
ATOM   953 C CA  . ASN B 2 25 ? -14.238 -1.675  5.897 1.00  98.29 0 B 1
ATOM   954 C C   . ASN B 2 25 ? -13.589 -1.738  4.519 1.00  98.46 0 B 1
ATOM   955 O O   . ASN B 2 25 ? -12.996 -2.751  4.145 1.00  98.18 0 B 1
ATOM   956 C CB  . ASN B 2 25 ? -15.737 -1.947  5.746 1.00  97.60 0 B 1
ATOM   957 C CG  . ASN B 2 25 ? -16.421 -2.210  7.073 1.00  90.01 0 B 1
ATOM   958 N ND2 . ASN B 2 25 ? -17.740 -2.062  7.092 1.00  79.66 0 B 1
ATOM   959 O OD1 . ASN B 2 25 ? -15.780 -2.546  8.064 1.00  80.99 0 B 1
ATOM   960 N N   . VAL B 2 26 ? -13.710 -0.660  3.763 1.00  98.65 0 B 1
ATOM   961 C CA  . VAL B 2 26 ? -13.133 -0.608  2.422 1.00  98.63 0 B 1
ATOM   962 C C   . VAL B 2 26 ? -11.613 -0.749  2.489 1.00  98.64 0 B 1
ATOM   963 O O   . VAL B 2 26 ? -11.007 -1.475  1.696 1.00  98.51 0 B 1
ATOM   964 C CB  . VAL B 2 26 ? -13.529  0.690  1.697 1.00  98.47 0 B 1
ATOM   965 C CG1 . VAL B 2 26 ? -12.834  0.785  0.344 1.00  97.54 0 B 1
ATOM   966 C CG2 . VAL B 2 26 ? -15.038  0.747  1.522 1.00  97.87 0 B 1
ATOM   967 N N   . LYS B 2 27 ? -10.991 -0.052  3.427 1.00  98.66 0 B 1
ATOM   968 C CA  . LYS B 2 27 ? -9.543 -0.148  3.585 1.00  98.69 0 B 1
ATOM   969 C C   . LYS B 2 27 ? -9.116 -1.565  3.949 1.00  98.55 0 B 1
ATOM   970 O O   . LYS B 2 27 ? -8.069 -2.036  3.507 1.00  98.33 0 B 1
ATOM   971 C CB  . LYS B 2 27 ? -9.049  0.849  4.634 1.00  98.51 0 B 1
ATOM   972 C CG  . LYS B 2 27 ? -9.149  2.300  4.185 1.00  98.08 0 B 1
ATOM   973 C CD  . LYS B 2 27 ? -8.626  3.254  5.249 1.00  97.58 0 B 1
ATOM   974 C CE  . LYS B 2 27 ? -8.688  4.700  4.766 1.00  96.20 0 B 1
ATOM   975 N NZ  . LYS B 2 27 ? -8.214  5.648  5.794 1.00  94.80 1 B 1
ATOM   976 N N   . ALA B 2 28 ? -9.932 -2.248  4.748 1.00  98.61 0 B 1
ATOM   977 C CA  . ALA B 2 28 ? -9.634 -3.633  5.094 1.00  98.50 0 B 1
ATOM   978 C C   . ALA B 2 28 ? -9.701 -4.524  3.857 1.00  98.42 0 B 1
ATOM   979 O O   . ALA B 2 28 ? -8.889 -5.441  3.696 1.00  98.06 0 B 1
ATOM   980 C CB  . ALA B 2 28 ? -10.599 -4.133  6.161 1.00  98.37 0 B 1
ATOM   981 N N   . LYS B 2 29 ? -10.658 -4.262  2.979 1.00  98.55 0 B 1
ATOM   982 C CA  . LYS B 2 29 ? -10.770 -5.017  1.738 1.00  98.30 0 B 1
ATOM   983 C C   . LYS B 2 29 ? -9.563 -4.766  0.834 1.00  98.10 0 B 1
ATOM   984 O O   . LYS B 2 29 ? -9.059 -5.685  0.174 1.00  97.68 0 B 1
ATOM   985 C CB  . LYS B 2 29 ? -12.064 -4.648  0.997 1.00  98.29 0 B 1
ATOM   986 C CG  . LYS B 2 29 ? -13.331 -5.101  1.686 1.00  97.43 0 B 1
ATOM   987 C CD  . LYS B 2 29 ? -14.573 -4.610  0.939 1.00  96.20 0 B 1
ATOM   988 C CE  . LYS B 2 29 ? -15.857 -4.988  1.651 1.00  93.99 0 B 1
ATOM   989 N NZ  . LYS B 2 29 ? -16.119 -6.450  1.634 1.00  88.82 1 B 1
ATOM   990 N N   . ILE B 2 30 ? -9.093 -3.525  0.813 1.00  98.30 0 B 1
ATOM   991 C CA  . ILE B 2 30 ? -7.907 -3.196  0.032 1.00  98.10 0 B 1
ATOM   992 C C   . ILE B 2 30 ? -6.683 -3.914  0.595 1.00  97.91 0 B 1
ATOM   993 O O   . ILE B 2 30 ? -5.857 -4.431 -0.159 1.00  97.35 0 B 1
ATOM   994 C CB  . ILE B 2 30 ? -7.678 -1.671 -0.008 1.00  98.15 0 B 1
ATOM   995 C CG1 . ILE B 2 30 ? -8.806 -1.000 -0.794 1.00  97.68 0 B 1
ATOM   996 C CG2 . ILE B 2 30 ? -6.328 -1.337 -0.629 1.00  97.78 0 B 1
ATOM   997 C CD1 . ILE B 2 30 ? -8.806  0.511 -0.723 1.00  97.11 0 B 1
ATOM   998 N N   . GLN B 2 31 ? -6.578 -3.973  1.921 1.00  98.00 0 B 1
ATOM   999 C CA  . GLN B 2 31 ? -5.474 -4.700  2.540 1.00  97.80 0 B 1
ATOM   1000 C C   . GLN B 2 31 ? -5.524 -6.183  2.174 1.00  97.37 0 B 1
ATOM   1001 O O   . GLN B 2 31 ? -4.498 -6.783  1.851 1.00  96.46 0 B 1
ATOM   1002 C CB  . GLN B 2 31 ? -5.494 -4.548  4.059 1.00  97.46 0 B 1
ATOM   1003 C CG  . GLN B 2 31 ? -4.360 -5.297  4.740 1.00  96.08 0 B 1
ATOM   1004 C CD  . GLN B 2 31 ? -4.402 -5.205  6.255 1.00  94.75 0 B 1
ATOM   1005 N NE2 . GLN B 2 31 ? -3.241 -5.207  6.880 1.00  86.52 0 B 1
ATOM   1006 O OE1 . GLN B 2 31 ? -5.482 -5.136  6.846 1.00  90.12 0 B 1
ATOM   1007 N N   . ASP B 2 32 ? -6.710 -6.765  2.221 1.00  97.82 0 B 1
ATOM   1008 C CA  . ASP B 2 32 ? -6.871 -8.180  1.886 1.00  97.49 0 B 1
ATOM   1009 C C   . ASP B 2 32 ? -6.415 -8.463  0.460 1.00  97.06 0 B 1
ATOM   1010 O O   . ASP B 2 32 ? -5.839 -9.518  0.178 1.00  95.95 0 B 1
ATOM   1011 C CB  . ASP B 2 32 ? -8.324 -8.617  2.055 1.00  97.06 0 B 1
ATOM   1012 C CG  . ASP B 2 32 ? -8.743 -8.694  3.508 1.00  91.78 0 B 1
ATOM   1013 O OD1 . ASP B 2 32 ? -7.868 -8.757  4.388 1.00  88.47 0 B 1
ATOM   1014 O OD2 . ASP B 2 32 ? -9.962 -8.697  3.770 1.00  87.62 -1 B 1
ATOM   1015 N N   . LYS B 2 33 ? -6.670 -7.527 -0.433 1.00  97.21 0 B 1
ATOM   1016 C CA  . LYS B 2 33 ? -6.393 -7.733 -1.845 1.00  96.66 0 B 1
ATOM   1017 C C   . LYS B 2 33 ? -4.979 -7.323 -2.244 1.00  96.27 0 B 1
ATOM   1018 O O   . LYS B 2 33 ? -4.340 -8.003 -3.058 1.00  94.48 0 B 1
ATOM   1019 C CB  . LYS B 2 33 ? -7.416 -6.967 -2.686 1.00  95.49 0 B 1
ATOM   1020 C CG  . LYS B 2 33 ? -7.479 -7.391 -4.142 1.00  90.27 0 B 1
ATOM   1021 C CD  . LYS B 2 33 ? -8.812 -7.006 -4.760 1.00  91.21 0 B 1
ATOM   1022 C CE  . LYS B 2 33 ? -8.964 -7.578 -6.157 1.00  87.51 0 B 1
ATOM   1023 N NZ  . LYS B 2 33 ? -10.350 -7.404 -6.676 1.00  82.35 1 B 1
ATOM   1024 N N   . GLU B 2 34 ? -4.483 -6.221 -1.675 1.00  97.05 0 B 1
ATOM   1025 C CA  . GLU B 2 34 ? -3.216 -5.640 -2.113 1.00  96.43 0 B 1
ATOM   1026 C C   . GLU B 2 34 ? -2.108 -5.691 -1.062 1.00  96.08 0 B 1
ATOM   1027 O O   . GLU B 2 34 ? -0.942 -5.451 -1.386 1.00  94.14 0 B 1
ATOM   1028 C CB  . GLU B 2 34 ? -3.422 -4.182 -2.546 1.00  95.93 0 B 1
ATOM   1029 C CG  . GLU B 2 34 ? -4.412 -4.017 -3.687 1.00  94.09 0 B 1
ATOM   1030 C CD  . GLU B 2 34 ? -3.919 -4.654 -4.970 1.00  94.39 0 B 1
ATOM   1031 O OE1 . GLU B 2 34 ? -2.697 -4.723 -5.189 1.00  90.33 0 B 1
ATOM   1032 O OE2 . GLU B 2 34 ? -4.766 -5.084 -5.779 1.00  90.29 -1 B 1
ATOM   1033 N N   . GLY B 2 35 ? -2.445 -5.965  0.189 1.00  96.95 0 B 1
ATOM   1034 C CA  . GLY B 2 35 ? -1.447 -6.055  1.238 1.00  96.52 0 B 1
ATOM   1035 C C   . GLY B 2 35 ? -1.062 -4.739  1.885 1.00  97.01 0 B 1
ATOM   1036 O O   . GLY B 2 35 ? -0.161 -4.695  2.719 1.00  96.00 0 B 1
ATOM   1037 N N   . ILE B 2 36 ? -1.743 -3.662  1.531 1.00  96.51 0 B 1
ATOM   1038 C CA  . ILE B 2 36 ? -1.423 -2.339  2.070 1.00  96.98 0 B 1
ATOM   1039 C C   . ILE B 2 36 ? -2.062 -2.165  3.448 1.00  97.31 0 B 1
ATOM   1040 O O   . ILE B 2 36 ? -3.288 -2.288  3.572 1.00  97.20 0 B 1
ATOM   1041 C CB  . ILE B 2 36 ? -1.921 -1.210  1.153 1.00  96.46 0 B 1
ATOM   1042 C CG1 . ILE B 2 36 ? -1.471 -1.437 -0.288 1.00  92.90 0 B 1
ATOM   1043 C CG2 . ILE B 2 36 ? -1.426  0.142  1.661 1.00  93.12 0 B 1
ATOM   1044 C CD1 . ILE B 2 36 ? -2.154 -0.518 -1.281 1.00  90.51 0 B 1
ATOM   1045 N N   . PRO B 2 37 ? -1.278 -1.866  4.486 1.00  97.18 0 B 1
ATOM   1046 C CA  . PRO B 2 37 ? -1.864 -1.616  5.800 1.00  97.15 0 B 1
ATOM   1047 C C   . PRO B 2 37 ? -2.854 -0.449  5.751 1.00  97.31 0 B 1
ATOM   1048 O O   . PRO B 2 37 ? -2.583  0.549  5.094 1.00  97.02 0 B 1
ATOM   1049 C CB  . PRO B 2 37 ? -0.647 -1.259  6.668 1.00  96.27 0 B 1
ATOM   1050 C CG  . PRO B 2 37 ?  0.510 -1.894  5.973 1.00  94.33 0 B 1
ATOM   1051 C CD  . PRO B 2 37 ?  0.190 -1.793  4.512 1.00  96.69 0 B 1
ATOM   1052 N N   . PRO B 2 38 ? -3.994 -0.575  6.431 1.00  97.23 0 B 1
ATOM   1053 C CA  . PRO B 2 38 ? -4.997  0.502  6.405 1.00  97.29 0 B 1
ATOM   1054 C C   . PRO B 2 38 ? -4.449  1.853  6.848 1.00  97.03 0 B 1
ATOM   1055 O O   . PRO B 2 38 ? -4.884  2.888  6.321 1.00  96.34 0 B 1
ATOM   1056 C CB  . PRO B 2 38 ? -6.074 -0.001  7.369 1.00  96.93 0 B 1
ATOM   1057 C CG  . PRO B 2 38 ? -5.975 -1.493  7.269 1.00  95.74 0 B 1
ATOM   1058 C CD  . PRO B 2 38 ? -4.504 -1.775  7.117 1.00  97.45 0 B 1
ATOM   1059 N N   . ASP B 2 39 ? -3.509  1.873  7.789 1.00  96.92 0 B 1
ATOM   1060 C CA  . ASP B 2 39 ? -2.990  3.145  8.281 1.00  96.43 0 B 1
ATOM   1061 C C   . ASP B 2 39 ? -2.062  3.836  7.282 1.00  96.59 0 B 1
ATOM   1062 O O   . ASP B 2 39 ? -1.622  4.958  7.528 1.00  95.37 0 B 1
ATOM   1063 C CB  . ASP B 2 39 ? -2.304  2.980  9.651 1.00  95.48 0 B 1
ATOM   1064 C CG  . ASP B 2 39 ? -0.967  2.259  9.573 1.00  94.47 0 B 1
ATOM   1065 O OD1 . ASP B 2 39 ? -0.656  1.668  8.532 1.00  92.36 0 B 1
ATOM   1066 O OD2 . ASP B 2 39 ? -0.230  2.297 10.575 1.00  91.14 -1 B 1
ATOM   1067 N N   . GLN B 2 40 ? -1.773  3.179  6.161 1.00  96.83 0 B 1
ATOM   1068 C CA  . GLN B 2 40 ? -1.024  3.812  5.077 1.00  96.79 0 B 1
ATOM   1069 C C   . GLN B 2 40 ? -1.930  4.218  3.920 1.00  96.75 0 B 1
ATOM   1070 O O   . GLN B 2 40 ? -1.453  4.737  2.908 1.00  95.87 0 B 1
ATOM   1071 C CB  . GLN B 2 40 ?  0.075  2.883  4.557 1.00  96.05 0 B 1
ATOM   1072 C CG  . GLN B 2 40 ?  1.260  2.750  5.499 1.00  94.65 0 B 1
ATOM   1073 C CD  . GLN B 2 40 ?  2.439  2.070  4.831 1.00  95.42 0 B 1
ATOM   1074 N NE2 . GLN B 2 40 ?  3.221  2.835  4.087 1.00  88.89 0 B 1
ATOM   1075 O OE1 . GLN B 2 40 ?  2.628  0.863  4.981 1.00  90.66 0 B 1
ATOM   1076 N N   . GLN B 2 41 ? -3.235  4.009  4.057 1.00  97.17 0 B 1
ATOM   1077 C CA  . GLN B 2 41 ? -4.173  4.310  2.990 1.00  97.23 0 B 1
ATOM   1078 C C   . GLN B 2 41 ? -4.898  5.631  3.215 1.00  96.96 0 B 1
ATOM   1079 O O   . GLN B 2 41 ? -5.461  5.867  4.282 1.00  96.45 0 B 1
ATOM   1080 C CB  . GLN B 2 41 ? -5.225  3.209  2.851 1.00  97.24 0 B 1
ATOM   1081 C CG  . GLN B 2 41 ? -4.678  1.831  2.519 1.00  96.75 0 B 1
ATOM   1082 C CD  . GLN B 2 41 ? -5.781  0.806  2.426 1.00  97.51 0 B 1
ATOM   1083 N NE2 . GLN B 2 41 ? -5.522 -0.410  2.898 1.00  92.72 0 B 1
ATOM   1084 O OE1 . GLN B 2 41 ? -6.874  1.102  1.937 1.00  93.03 0 B 1
ATOM   1085 N N   . ARG B 2 42 ? -4.891  6.490  2.203 1.00  97.04 0 B 1
ATOM   1086 C CA  . ARG B 2 42 ? -5.748  7.666  2.161 1.00  96.50 0 B 1
ATOM   1087 C C   . ARG B 2 42 ? -6.683  7.498  0.975 1.00  96.88 0 B 1
ATOM   1088 O O   . ARG B 2 42 ? -6.226  7.397 -0.164 1.00  96.15 0 B 1
ATOM   1089 C CB  . ARG B 2 42 ? -4.939  8.952  1.988 1.00  95.14 0 B 1
ATOM   1090 C CG  . ARG B 2 42 ? -4.118  9.366  3.202 1.00  90.31 0 B 1
ATOM   1091 C CD  . ARG B 2 42 ? -3.531 10.748  2.949 1.00  85.92 0 B 1
ATOM   1092 N NE  . ARG B 2 42 ? -2.790 11.284  4.094 1.00  79.47 0 B 1
ATOM   1093 C CZ  . ARG B 2 42 ? -1.466 11.328  4.174 1.00  74.53 0 B 1
ATOM   1094 N NH1 . ARG B 2 42 ? -0.724 10.852  3.186 1.00  67.59 1 B 1
ATOM   1095 N NH2 . ARG B 2 42 ? -0.886 11.841  5.248 1.00  66.31 0 B 1
ATOM   1096 N N   . LEU B 2 43 ? -7.997  7.461  1.228 1.00  97.31 0 B 1
ATOM   1097 C CA  . LEU B 2 43 ? -8.974  7.324  0.162 1.00  97.74 0 B 1
ATOM   1098 C C   . LEU B 2 43 ? -9.612  8.675 -0.148 1.00  97.62 0 B 1
ATOM   1099 O O   . LEU B 2 43 ? -9.960  9.429  0.768 1.00  97.37 0 B 1
ATOM   1100 C CB  . LEU B 2 43 ? -10.047  6.300  0.539 1.00  97.81 0 B 1
ATOM   1101 C CG  . LEU B 2 43 ? -9.562  4.853  0.593 1.00  97.34 0 B 1
ATOM   1102 C CD1 . LEU B 2 43 ? -10.661  3.939  1.098 1.00  96.74 0 B 1
ATOM   1103 C CD2 . LEU B 2 43 ? -9.079  4.393 -0.773 1.00  96.36 0 B 1
ATOM   1104 N N   . ILE B 2 44 ? -9.760  8.961 -1.428 1.00  97.69 0 B 1
ATOM   1105 C CA  . ILE B 2 44 ? -10.283 10.238 -1.888 1.00  97.41 0 B 1
ATOM   1106 C C   . ILE B 2 44 ? -11.433 10.015 -2.858 1.00  97.53 0 B 1
ATOM   1107 O O   . ILE B 2 44 ? -11.378  9.127 -3.713 1.00  97.27 0 B 1
ATOM   1108 C CB  . ILE B 2 44 ? -9.174 11.082 -2.568 1.00  96.64 0 B 1
ATOM   1109 C CG1 . ILE B 2 44 ? -8.129 11.521 -1.549 1.00  93.68 0 B 1
ATOM   1110 C CG2 . ILE B 2 44 ? -9.780 12.316 -3.249 1.00  93.82 0 B 1
ATOM   1111 C CD1 . ILE B 2 44 ? -7.020 10.514 -1.335 1.00  86.07 0 B 1
ATOM   1112 N N   . PHE B 2 45 ? -12.492 10.826 -2.716 1.00  97.58 0 B 1
ATOM   1113 C CA  . PHE B 2 45 ? -13.609 10.798 -3.641 1.00  97.43 0 B 1
ATOM   1114 C C   . PHE B 2 45 ? -14.202 12.193 -3.754 1.00  97.11 0 B 1
ATOM   1115 O O   . PHE B 2 45 ? -14.396 12.869 -2.743 1.00  96.09 0 B 1
ATOM   1116 C CB  . PHE B 2 45 ? -14.686  9.811 -3.188 1.00  97.30 0 B 1
ATOM   1117 C CG  . PHE B 2 45 ? -15.880  9.750 -4.104 1.00  97.52 0 B 1
ATOM   1118 C CD1 . PHE B 2 45 ? -15.801  9.107 -5.331 1.00  96.62 0 B 1
ATOM   1119 C CD2 . PHE B 2 45 ? -17.076 10.345 -3.744 1.00  96.70 0 B 1
ATOM   1120 C CE1 . PHE B 2 45 ? -16.893  9.048 -6.171 1.00  95.90 0 B 1
ATOM   1121 C CE2 . PHE B 2 45 ? -18.177 10.292 -4.582 1.00  96.06 0 B 1
ATOM   1122 C CZ  . PHE B 2 45 ? -18.088  9.641 -5.798 1.00  96.34 0 B 1
ATOM   1123 N N   . ALA B 2 46 ? -14.482 12.614 -4.964 1.00  96.30 0 B 1
ATOM   1124 C CA  . ALA B 2 46 ? -15.112 13.906 -5.206 1.00  95.87 0 B 1
ATOM   1125 C C   . ALA B 2 46 ? -14.365 15.058 -4.542 1.00  96.02 0 B 1
ATOM   1126 O O   . ALA B 2 46 ? -14.971 15.985 -3.999 1.00  93.95 0 B 1
ATOM   1127 C CB  . ALA B 2 46 ? -16.572 13.895 -4.763 1.00  94.52 0 B 1
ATOM   1128 N N   . GLY B 2 47 ? -13.043 14.989 -4.575 1.00  95.59 0 B 1
ATOM   1129 C CA  . GLY B 2 47 ? -12.220 16.084 -4.102 1.00  95.18 0 B 1
ATOM   1130 C C   . GLY B 2 47 ? -12.003 16.172 -2.611 1.00  95.50 0 B 1
ATOM   1131 O O   . GLY B 2 47 ? -11.545 17.211 -2.116 1.00  93.37 0 B 1
ATOM   1132 N N   . LYS B 2 48 ? -12.327 15.118 -1.864 1.00  95.07 0 B 1
ATOM   1133 C CA  . LYS B 2 48 ? -12.100 15.141 -0.425 1.00  94.62 0 B 1
ATOM   1134 C C   . LYS B 2 48 ? -11.645 13.795  0.114 1.00  95.74 0 B 1
ATOM   1135 O O   . LYS B 2 48 ? -11.945 12.747 -0.457 1.00  95.04 0 B 1
ATOM   1136 C CB  . LYS B 2 48 ? -13.346 15.614  0.321 1.00  91.75 0 B 1
ATOM   1137 C CG  . LYS B 2 48 ? -14.604 14.812  0.056 1.00  81.24 0 B 1
ATOM   1138 C CD  . LYS B 2 48 ? -15.775 15.429  0.814 1.00  78.79 0 B 1
ATOM   1139 C CE  . LYS B 2 48 ? -17.081 14.771  0.470 1.00  68.02 0 B 1
ATOM   1140 N NZ  . LYS B 2 48 ? -18.226 15.428  1.187 1.00  61.12 1 B 1
ATOM   1141 N N   . GLN B 2 49 ? -10.908 13.856  1.213 1.00  96.48 0 B 1
ATOM   1142 C CA  . GLN B 2 49 ? -10.432 12.657  1.882 1.00  96.57 0 B 1
ATOM   1143 C C   . GLN B 2 49 ? -11.564 12.051  2.712 1.00  97.05 0 B 1
ATOM   1144 O O   . GLN B 2 49 ? -12.298 12.764  3.396 1.00  96.46 0 B 1
ATOM   1145 C CB  . GLN B 2 49 ? -9.242 12.974  2.779 1.00  94.85 0 B 1
ATOM   1146 C CG  . GLN B 2 49 ? -8.064 13.594  2.049 1.00  89.72 0 B 1
ATOM   1147 C CD  . GLN B 2 49 ? -6.855 13.788  2.933 1.00  89.25 0 B 1
ATOM   1148 N NE2 . GLN B 2 49 ? -6.272 14.978  2.897 1.00  80.17 0 B 1
ATOM   1149 O OE1 . GLN B 2 49 ? -6.452 12.871  3.641 1.00  83.81 0 B 1
ATOM   1150 N N   . LEU B 2 50 ? -11.695 10.729  2.642 1.00  97.66 0 B 1
ATOM   1151 C CA  . LEU B 2 50 ? -12.793 10.033  3.288 1.00  97.97 0 B 1
ATOM   1152 C C   . LEU B 2 50 ? -12.424  9.617  4.710 1.00  98.19 0 B 1
ATOM   1153 O O   . LEU B 2 50 ? -11.298  9.185  4.971 1.00  97.82 0 B 1
ATOM   1154 C CB  . LEU B 2 50 ? -13.203  8.818  2.459 1.00  97.94 0 B 1
ATOM   1155 C CG  . LEU B 2 50 ? -13.461  9.102  0.975 1.00  97.25 0 B 1
ATOM   1156 C CD1 . LEU B 2 50 ? -13.909  7.835  0.255 1.00  96.36 0 B 1
ATOM   1157 C CD2 . LEU B 2 50 ? -14.485 10.211  0.802 1.00  95.87 0 B 1
ATOM   1158 N N   . GLU B 2 51 ? -13.390  9.736  5.628 1.00  97.81 0 B 1
ATOM   1159 C CA  . GLU B 2 51 ? -13.164  9.426  7.036 1.00  98.03 0 B 1
ATOM   1160 C C   . GLU B 2 51 ? -13.566  7.987  7.358 1.00  98.22 0 B 1
ATOM   1161 O O   . GLU B 2 51 ? -14.599  7.505  6.896 1.00  97.91 0 B 1
ATOM   1162 C CB  . GLU B 2 51 ? -13.938 10.399  7.921 1.00  97.39 0 B 1
ATOM   1163 C CG  . GLU B 2 51 ? -13.559 11.862  7.709 1.00  88.88 0 B 1
ATOM   1164 C CD  . GLU B 2 51 ? -14.377 12.806  8.572 1.00  82.60 0 B 1
ATOM   1165 O OE1 . GLU B 2 51 ? -14.675 12.448  9.731 1.00  76.70 0 B 1
ATOM   1166 O OE2 . GLU B 2 51 ? -14.719 13.900  8.094 1.00  75.88 -1 B 1
ATOM   1167 N N   . ASP B 2 52 ? -12.753  7.327  8.181 1.00  98.01 0 B 1
ATOM   1168 C CA  . ASP B 2 52 ? -12.920  5.907  8.472 1.00  98.07 0 B 1
ATOM   1169 C C   . ASP B 2 52 ? -14.312  5.529  8.971 1.00  98.05 0 B 1
ATOM   1170 O O   . ASP B 2 52 ? -14.845  4.476  8.606 1.00  96.10 0 B 1
ATOM   1171 C CB  . ASP B 2 52 ? -11.882  5.451  9.497 1.00  97.26 0 B 1
ATOM   1172 C CG  . ASP B 2 52 ? -10.483  5.331  8.908 1.00  96.37 0 B 1
ATOM   1173 O OD1 . ASP B 2 52 ? -10.342  5.468  7.681 1.00  94.18 0 B 1
ATOM   1174 O OD2 . ASP B 2 52 ? -9.538  5.094  9.686 1.00  93.18 -1 B 1
ATOM   1175 N N   . GLY B 2 53 ? -14.900  6.362  9.810 1.00  97.76 0 B 1
ATOM   1176 C CA  . GLY B 2 53 ? -16.170  6.030 10.447 1.00  97.68 0 B 1
ATOM   1177 C C   . GLY B 2 53 ? -17.407  6.231  9.592 1.00  98.13 0 B 1
ATOM   1178 O O   . GLY B 2 53 ? -18.487  5.779  9.952 1.00  96.67 0 B 1
ATOM   1179 N N   . ARG B 2 54 ? -17.258  6.900  8.458 1.00  98.30 0 B 1
ATOM   1180 C CA  . ARG B 2 54 ? -18.383  7.172  7.569 1.00  98.42 0 B 1
ATOM   1181 C C   . ARG B 2 54 ? -18.587  6.000  6.603 1.00  98.68 0 B 1
ATOM   1182 O O   . ARG B 2 54 ? -17.687  5.193  6.398 1.00  98.25 0 B 1
ATOM   1183 C CB  . ARG B 2 54 ? -18.144  8.467  6.789 1.00  98.08 0 B 1
ATOM   1184 C CG  . ARG B 2 54 ? -17.845  9.677  7.663 1.00  94.50 0 B 1
ATOM   1185 C CD  . ARG B 2 54 ? -19.122 10.338  8.157 1.00  88.46 0 B 1
ATOM   1186 N NE  . ARG B 2 54 ? -19.799 11.068  7.083 1.00  80.23 0 B 1
ATOM   1187 C CZ  . ARG B 2 54 ? -20.913 11.752  7.236 1.00  73.05 0 B 1
ATOM   1188 N NH1 . ARG B 2 54 ? -21.507 11.826  8.421 1.00  66.82 1 B 1
ATOM   1189 N NH2 . ARG B 2 54 ? -21.454 12.391  6.200 1.00  67.36 0 B 1
ATOM   1190 N N   . THR B 2 55 ? -19.776  5.924  6.014 1.00  98.53 0 B 1
ATOM   1191 C CA  . THR B 2 55 ? -20.086  4.863  5.060 1.00  98.42 0 B 1
ATOM   1192 C C   . THR B 2 55 ? -19.984  5.369  3.624 1.00  98.30 0 B 1
ATOM   1193 O O   . THR B 2 55 ? -19.941  6.574  3.372 1.00  97.82 0 B 1
ATOM   1194 C CB  . THR B 2 55 ? -21.506  4.310  5.272 1.00  98.18 0 B 1
ATOM   1195 C CG2 . THR B 2 55 ? -21.691  3.837  6.704 1.00  94.80 0 B 1
ATOM   1196 O OG1 . THR B 2 55 ? -22.465  5.319  4.964 1.00  95.17 0 B 1
ATOM   1197 N N   . LEU B 2 56 ? -19.948  4.433  2.687 1.00  98.47 0 B 1
ATOM   1198 C CA  . LEU B 2 56 ? -19.962  4.797  1.277 1.00  98.20 0 B 1
ATOM   1199 C C   . LEU B 2 56 ? -21.220  5.594  0.945 1.00  97.93 0 B 1
ATOM   1200 O O   . LEU B 2 56 ? -21.166  6.566  0.195 1.00  97.40 0 B 1
ATOM   1201 C CB  . LEU B 2 56 ? -19.879  3.539  0.407 1.00  98.13 0 B 1
ATOM   1202 C CG  . LEU B 2 56 ? -18.577  2.734  0.522 1.00  97.64 0 B 1
ATOM   1203 C CD1 . LEU B 2 56 ? -18.669  1.458 -0.295 1.00  97.07 0 B 1
ATOM   1204 C CD2 . LEU B 2 56 ? -17.395  3.570  0.081 1.00  96.73 0 B 1
ATOM   1205 N N   . SER B 2 57 ? -22.335  5.185  1.517 1.00  98.32 0 B 1
ATOM   1206 C CA  . SER B 2 57 ? -23.601  5.879  1.297 1.00  98.05 0 B 1
ATOM   1207 C C   . SER B 2 57 ? -23.547  7.330  1.766 1.00  97.95 0 B 1
ATOM   1208 O O   . SER B 2 57 ? -24.119  8.217  1.131 1.00  97.06 0 B 1
ATOM   1209 C CB  . SER B 2 57 ? -24.737  5.142  2.014 1.00  97.41 0 B 1
ATOM   1210 O OG  . SER B 2 57 ? -25.966  5.816  1.846 1.00  87.70 0 B 1
ATOM   1211 N N   . ASP B 2 58 ? -22.845  7.579  2.879 1.00  98.17 0 B 1
ATOM   1212 C CA  . ASP B 2 58 ? -22.699  8.936  3.399 1.00  97.90 0 B 1
ATOM   1213 C C   . ASP B 2 58 ? -22.048  9.862  2.380 1.00  97.65 0 B 1
ATOM   1214 O O   . ASP B 2 58 ? -22.320 11.064  2.361 1.00  96.76 0 B 1
ATOM   1215 C CB  . ASP B 2 58 ? -21.871  8.943  4.683 1.00  97.72 0 B 1
ATOM   1216 C CG  . ASP B 2 58 ? -22.598  8.318  5.851 1.00  96.50 0 B 1
ATOM   1217 O OD1 . ASP B 2 58 ? -23.844  8.306  5.859 1.00  93.66 0 B 1
ATOM   1218 O OD2 . ASP B 2 58 ? -21.915  7.835  6.781 1.00  93.50 -1 B 1
ATOM   1219 N N   . TYR B 2 59 ? -21.188  9.308  1.541 1.00  98.09 0 B 1
ATOM   1220 C CA  . TYR B 2 59 ? -20.492 10.091  0.527 1.00  97.76 0 B 1
ATOM   1221 C C   . TYR B 2 59 ? -21.141  9.999 -0.850 1.00  97.30 0 B 1
ATOM   1222 O O   . TYR B 2 59 ? -20.594 10.479 -1.838 1.00  96.12 0 B 1
ATOM   1223 C CB  . TYR B 2 59 ? -19.026  9.645  0.437 1.00  97.59 0 B 1
ATOM   1224 C CG  . TYR B 2 59 ? -18.194 10.021  1.645 1.00  97.94 0 B 1
ATOM   1225 C CD1 . TYR B 2 59 ? -17.751  9.052  2.534 1.00  97.46 0 B 1
ATOM   1226 C CD2 . TYR B 2 59 ? -17.852 11.336  1.891 1.00  97.62 0 B 1
ATOM   1227 C CE1 . TYR B 2 59 ? -16.981  9.384  3.643 1.00  97.37 0 B 1
ATOM   1228 C CE2 . TYR B 2 59 ? -17.091 11.690  2.996 1.00  97.36 0 B 1
ATOM   1229 C CZ  . TYR B 2 59 ? -16.656 10.711  3.866 1.00  97.79 0 B 1
ATOM   1230 O OH  . TYR B 2 59 ? -15.896 11.051  4.957 1.00  97.20 0 B 1
ATOM   1231 N N   . ASN B 2 60 ? -22.313  9.369 -0.906 1.00  96.65 0 B 1
ATOM   1232 C CA  . ASN B 2 60 ? -23.035  9.187 -2.158 1.00  96.16 0 B 1
ATOM   1233 C C   . ASN B 2 60 ? -22.191  8.435 -3.191 1.00  96.31 0 B 1
ATOM   1234 O O   . ASN B 2 60 ? -22.211  8.740 -4.385 1.00  94.80 0 B 1
ATOM   1235 C CB  . ASN B 2 60 ? -23.497 10.527 -2.735 1.00  94.73 0 B 1
ATOM   1236 C CG  . ASN B 2 60 ? -24.555 10.368 -3.809 1.00  86.34 0 B 1
ATOM   1237 N ND2 . ASN B 2 60 ? -24.535 11.252 -4.796 1.00  72.94 0 B 1
ATOM   1238 O OD1 . ASN B 2 60 ? -25.382  9.452 -3.752 1.00  76.99 0 B 1
ATOM   1239 N N   . ILE B 2 61 ? -21.448  7.442 -2.721 1.00  97.43 0 B 1
ATOM   1240 C CA  . ILE B 2 61 ? -20.649  6.602 -3.597 1.00  97.63 0 B 1
ATOM   1241 C C   . ILE B 2 61 ? -21.531  5.485 -4.129 1.00  97.68 0 B 1
ATOM   1242 O O   . ILE B 2 61 ? -22.058  4.679 -3.366 1.00  97.04 0 B 1
ATOM   1243 C CB  . ILE B 2 61 ? -19.420  6.036 -2.853 1.00  97.80 0 B 1
ATOM   1244 C CG1 . ILE B 2 61 ? -18.465  7.179 -2.508 1.00  97.22 0 B 1
ATOM   1245 C CG2 . ILE B 2 61 ? -18.720  4.976 -3.693 1.00  97.30 0 B 1
ATOM   1246 C CD1 . ILE B 2 61 ? -17.375  6.807 -1.525 1.00  96.32 0 B 1
ATOM   1247 N N   . GLN B 2 62 ? -21.712  5.458 -5.442 1.00  96.84 0 B 1
ATOM   1248 C CA  . GLN B 2 62 ? -22.636  4.548 -6.103 1.00  96.44 0 B 1
ATOM   1249 C C   . GLN B 2 62 ? -21.893  3.416 -6.799 1.00  96.97 0 B 1
ATOM   1250 O O   . GLN B 2 62 ? -20.668  3.359 -6.803 1.00  96.07 0 B 1
ATOM   1251 C CB  . GLN B 2 62 ? -23.470  5.307 -7.133 1.00  94.11 0 B 1
ATOM   1252 C CG  . GLN B 2 62 ? -24.195  6.523 -6.581 1.00  89.44 0 B 1
ATOM   1253 C CD  . GLN B 2 62 ? -25.343  6.133 -5.673 1.00  85.77 0 B 1
ATOM   1254 N NE2 . GLN B 2 62 ? -25.635  6.973 -4.697 1.00  73.09 0 B 1
ATOM   1255 O OE1 . GLN B 2 62 ? -25.969  5.087 -5.853 1.00  77.33 0 B 1
ATOM   1256 N N   . LYS B 2 63 ? -22.651  2.504 -7.394 1.00  96.26 0 B 1
ATOM   1257 C CA  . LYS B 2 63 ? -22.063  1.408 -8.140 1.00  96.61 0 B 1
ATOM   1258 C C   . LYS B 2 63 ? -21.169  1.951 -9.248 1.00  96.50 0 B 1
ATOM   1259 O O   . LYS B 2 63 ? -21.502  2.928 -9.914 1.00  95.51 0 B 1
ATOM   1260 C CB  . LYS B 2 63 ? -23.143  0.503 -8.727 1.00  95.92 0 B 1
ATOM   1261 C CG  . LYS B 2 63 ? -24.079  1.204 -9.702 1.00  89.41 0 B 1
ATOM   1262 C CD  . LYS B 2 63 ? -25.137  0.250 -10.241 1.00  88.42 0 B 1
ATOM   1263 C CE  . LYS B 2 63 ? -26.061  0.953 -11.215 1.00  75.71 0 B 1
ATOM   1264 N NZ  . LYS B 2 63 ? -27.119  0.042 -11.734 1.00  68.47 1 B 1
ATOM   1265 N N   . GLU B 2 64 ? -20.024  1.308 -9.406 1.00  96.91 0 B 1
ATOM   1266 C CA  . GLU B 2 64 ? -19.044  1.656 -10.434 1.00  96.81 0 B 1
ATOM   1267 C C   . GLU B 2 64 ? -18.436  3.043 -10.247 1.00  96.70 0 B 1
ATOM   1268 O O   . GLU B 2 64 ? -17.841  3.589 -11.177 1.00  95.06 0 B 1
ATOM   1269 C CB  . GLU B 2 64 ? -19.645  1.515 -11.838 1.00  95.95 0 B 1
ATOM   1270 C CG  . GLU B 2 64 ? -20.096  0.086 -12.139 1.00  92.59 0 B 1
ATOM   1271 C CD  . GLU B 2 64 ? -20.626 -0.079 -13.550 1.00  87.81 0 B 1
ATOM   1272 O OE1 . GLU B 2 64 ? -21.300  0.848 -14.046 1.00  80.54 0 B 1
ATOM   1273 O OE2 . GLU B 2 64 ? -20.377 -1.134 -14.150 1.00  80.37 -1 B 1
ATOM   1274 N N   . SER B 2 65 ? -18.571  3.609 -9.044 1.00  96.87 0 B 1
ATOM   1275 C CA  . SER B 2 65 ? -17.854  4.835 -8.723 1.00  96.78 0 B 1
ATOM   1276 C C   . SER B 2 65 ? -16.360  4.549 -8.651 1.00  96.98 0 B 1
ATOM   1277 O O   . SER B 2 65 ? -15.939  3.409 -8.424 1.00  96.57 0 B 1
ATOM   1278 C CB  . SER B 2 65 ? -18.325  5.416 -7.391 1.00  96.38 0 B 1
ATOM   1279 O OG  . SER B 2 65 ? -19.641  5.927 -7.484 1.00  92.84 0 B 1
ATOM   1280 N N   . THR B 2 66 ? -15.553  5.592 -8.832 1.00  96.78 0 B 1
ATOM   1281 C CA  . THR B 2 66 ? -14.108  5.462 -8.763 1.00  96.67 0 B 1
ATOM   1282 C C   . THR B 2 66 ? -13.564  6.254 -7.588 1.00  96.98 0 B 1
ATOM   1283 O O   . THR B 2 66 ? -13.695  7.475 -7.532 1.00  96.38 0 B 1
ATOM   1284 C CB  . THR B 2 66 ? -13.440  5.952 -10.063 1.00  95.76 0 B 1
ATOM   1285 C CG2 . THR B 2 66 ? -11.924  5.898 -9.936 1.00  91.44 0 B 1
ATOM   1286 O OG1 . THR B 2 66 ? -13.844  5.114 -11.152 1.00  91.10 0 B 1
ATOM   1287 N N   . LEU B 2 67 ? -12.970  5.535 -6.632 1.00  97.24 0 B 1
ATOM   1288 C CA  . LEU B 2 67 ? -12.239  6.149 -5.544 1.00  97.38 0 B 1
ATOM   1289 C C   . LEU B 2 67 ? -10.770  6.245 -5.938 1.00  97.37 0 B 1
ATOM   1290 O O   . LEU B 2 67 ? -10.321  5.572 -6.866 1.00  96.87 0 B 1
ATOM   1291 C CB  . LEU B 2 67 ? -12.366  5.327 -4.257 1.00  97.25 0 B 1
ATOM   1292 C CG  . LEU B 2 67 ? -13.628  5.507 -3.405 1.00  95.36 0 B 1
ATOM   1293 C CD1 . LEU B 2 67 ? -14.883  5.241 -4.214 1.00  91.86 0 B 1
ATOM   1294 C CD2 . LEU B 2 67 ? -13.567  4.590 -2.192 1.00  91.18 0 B 1
ATOM   1295 N N   . HIS B 2 68 ? -10.031  7.084 -5.235 1.00  97.14 0 B 1
ATOM   1296 C CA  . HIS B 2 68 ? -8.603  7.221 -5.484 1.00  96.98 0 B 1
ATOM   1297 C C   . HIS B 2 68 ? -7.826  6.949 -4.207 1.00  97.13 0 B 1
ATOM   1298 O O   . HIS B 2 68 ? -8.253  7.313 -3.119 1.00  96.69 0 B 1
ATOM   1299 C CB  . HIS B 2 68 ? -8.282  8.613 -6.023 1.00  96.13 0 B 1
ATOM   1300 C CG  . HIS B 2 68 ? -8.844  8.864 -7.382 1.00  94.75 0 B 1
ATOM   1301 C CD2 . HIS B 2 68 ? -8.275  8.879 -8.602 1.00  86.72 0 B 1
ATOM   1302 N ND1 . HIS B 2 68 ? -10.177  9.131 -7.598 1.00  86.64 0 B 1
ATOM   1303 C CE1 . HIS B 2 68 ? -10.398  9.297 -8.882 1.00  87.50 0 B 1
ATOM   1304 N NE2 . HIS B 2 68 ? -9.263  9.156 -9.518 1.00  88.47 0 B 1
ATOM   1305 N N   . LEU B 2 69 ? -6.675  6.294 -4.367 1.00  96.89 0 B 1
ATOM   1306 C CA  . LEU B 2 69 ? -5.847  5.885 -3.242 1.00  96.81 0 B 1
ATOM   1307 C C   . LEU B 2 69 ? -4.507  6.601 -3.278 1.00  96.32 0 B 1
ATOM   1308 O O   . LEU B 2 69 ? -3.797  6.547 -4.283 1.00  95.43 0 B 1
ATOM   1309 C CB  . LEU B 2 69 ? -5.629  4.370 -3.264 1.00  96.68 0 B 1
ATOM   1310 C CG  . LEU B 2 69 ? -4.639  3.781 -2.250 1.00  96.06 0 B 1
ATOM   1311 C CD1 . LEU B 2 69 ? -5.137  3.987 -0.832 1.00  94.30 0 B 1
ATOM   1312 C CD2 . LEU B 2 69 ? -4.431  2.299 -2.537 1.00  93.60 0 B 1
ATOM   1313 N N   . VAL B 2 70 ? -4.180  7.286 -2.185 1.00  95.17 0 B 1
ATOM   1314 C CA  . VAL B 2 70 ? -2.872  7.897 -2.015 1.00  94.79 0 B 1
ATOM   1315 C C   . VAL B 2 70 ? -2.196  7.220 -0.835 1.00  94.74 0 B 1
ATOM   1316 O O   . VAL B 2 70 ? -2.791  7.086  0.238 1.00  94.16 0 B 1
ATOM   1317 C CB  . VAL B 2 70 ? -2.958  9.409 -1.764 1.00  93.61 0 B 1
ATOM   1318 C CG1 . VAL B 2 70 ? -1.568  9.990 -1.550 1.00  88.78 0 B 1
ATOM   1319 C CG2 . VAL B 2 70 ? -3.642 10.089 -2.927 1.00  90.24 0 B 1
ATOM   1320 N N   . LEU B 2 71 ? -0.967  6.792 -1.029 1.00  94.53 0 B 1
ATOM   1321 C CA  . LEU B 2 71 ? -0.238  6.063 -0.006 1.00  93.57 0 B 1
ATOM   1322 C C   . LEU B 2 71 ?  0.487  7.002  0.946 1.00  92.90 0 B 1
ATOM   1323 O O   . LEU B 2 71 ?  1.143  7.952  0.516 1.00  91.09 0 B 1
ATOM   1324 C CB  . LEU B 2 71 ?  0.776  5.131 -0.670 1.00  92.05 0 B 1
ATOM   1325 C CG  . LEU B 2 71 ?  1.340  3.987  0.173 1.00  87.18 0 B 1
ATOM   1326 C CD1 . LEU B 2 71 ?  0.261  2.948  0.423 1.00  83.76 0 B 1
ATOM   1327 C CD2 . LEU B 2 71 ?  2.532  3.367 -0.532 1.00  84.26 0 B 1
ATOM   1328 N N   . ARG B 2 72 ?  0.352  6.759  2.243 1.00  92.97 0 B 1
ATOM   1329 C CA  . ARG B 2 72 ?  1.208  7.411  3.224 1.00  92.34 0 B 1
ATOM   1330 C C   . ARG B 2 72 ?  2.574  6.741  3.141 1.00  92.09 0 B 1
ATOM   1331 O O   . ARG B 2 72 ?  2.675  5.516  3.195 1.00  90.26 0 B 1
ATOM   1332 C CB  . ARG B 2 72 ?  0.660  7.248  4.639 1.00  90.64 0 B 1
ATOM   1333 C CG  . ARG B 2 72 ? -0.643  7.969  4.926 1.00  82.59 0 B 1
ATOM   1334 C CD  . ARG B 2 72 ? -1.070  7.721  6.361 1.00  80.94 0 B 1
ATOM   1335 N NE  . ARG B 2 72 ? -2.321  8.385  6.711 1.00  75.22 0 B 1
ATOM   1336 C CZ  . ARG B 2 72 ? -2.400  9.586  7.257 1.00  70.57 0 B 1
ATOM   1337 N NH1 . ARG B 2 72 ? -1.294 10.271  7.514 1.00  64.95 1 B 1
ATOM   1338 N NH2 . ARG B 2 72 ? -3.575 10.104  7.530 1.00  63.79 0 B 1
ATOM   1339 N N   . LEU B 2 73 ?  3.630  7.534  3.025 1.00  90.36 0 B 1
ATOM   1340 C CA  . LEU B 2 73 ?  4.970  6.964  2.933 1.00  88.48 0 B 1
ATOM   1341 C C   . LEU B 2 73 ?  5.429  6.416  4.272 1.00  87.29 0 B 1
ATOM   1342 O O   . LEU B 2 73 ?  6.188  5.450  4.325 1.00  82.28 0 B 1
ATOM   1343 C CB  . LEU B 2 73 ?  5.951  8.015  2.411 1.00  87.00 0 B 1
ATOM   1344 C CG  . LEU B 2 73 ?  5.602  8.576  1.035 1.00  85.78 0 B 1
ATOM   1345 C CD1 . LEU B 2 73 ?  6.650  9.584  0.583 1.00  82.54 0 B 1
ATOM   1346 C CD2 . LEU B 2 73 ?  5.458  7.458  0.014 1.00  83.17 0 B 1
ATOM   1347 N N   . ARG B 2 74 ?  4.954  7.029  5.348 1.00  86.26 0 B 1
ATOM   1348 C CA  . ARG B 2 74 ?  5.238  6.563  6.703 1.00  84.47 0 B 1
ATOM   1349 C C   . ARG B 2 74 ?  3.926  6.224  7.392 1.00  82.07 0 B 1
ATOM   1350 O O   . ARG B 2 74 ?  2.925  6.918  7.206 1.00  73.28 0 B 1
ATOM   1351 C CB  . ARG B 2 74 ?  6.010  7.618  7.482 1.00  80.27 0 B 1
ATOM   1352 C CG  . ARG B 2 74 ?  7.382  7.915  6.901 1.00  75.01 0 B 1
ATOM   1353 C CD  . ARG B 2 74 ?  8.030  9.126  7.535 1.00  72.02 0 B 1
ATOM   1354 N NE  . ARG B 2 74 ?  9.350  9.408  6.978 1.00  68.68 0 B 1
ATOM   1355 C CZ  . ARG B 2 74 ?  9.547 10.043  5.831 1.00  65.09 0 B 1
ATOM   1356 N NH1 . ARG B 2 74 ?  8.522 10.487  5.116 1.00  60.19 1 B 1
ATOM   1357 N NH2 . ARG B 2 74 ? 10.781 10.247  5.395 1.00  59.25 0 B 1
ATOM   1358 N N   . GLY B 2 75 ?  3.912  5.153  8.187 1.00  82.50 0 B 1
ATOM   1359 C CA  . GLY B 2 75 ?  2.689  4.679  8.818 1.00  77.56 0 B 1
ATOM   1360 C C   . GLY B 2 75 ?  2.007  5.732  9.671 1.00  76.53 0 B 1
ATOM   1361 O O   . GLY B 2 75 ?  2.660  6.508 10.360 1.00  67.38 0 B 1
ATOM   1362 N N   . GLY B 2 76 ?  0.666  5.740  9.598 1.00  73.60 0 B 1
ATOM   1363 C CA  . GLY B 2 76 ? -0.112  6.700 10.357 1.00  67.71 0 B 1
ATOM   1364 C C   . GLY B 2 76 ? -0.285  6.291 11.808 1.00  63.80 0 B 1
ATOM   1365 O O   . GLY B 2 76 ? -0.802  5.212 12.076 1.00  57.21 0 B 1
ATOM   1366 O OXT . GLY B 2 76 ?  0.043  7.027 12.700 1.00  58.05 -1 B 1
HETATM 1367 P PA  . NAD C 3 1 ?  9.055  1.664 12.303 1.00  94.19 0 C 1
HETATM 1368 P PN  . NAD C 3 1 ?  6.431  0.502 12.021 1.00  93.90 0 C 1
HETATM 1369 C C1B . NAD C 3 1 ?  9.062  3.956  8.064 1.00  94.34 0 C 1
HETATM 1370 C C1D . NAD C 3 1 ?  4.561 -1.565 16.397 1.00  81.52 0 C 1
HETATM 1371 N N1A . NAD C 3 1 ? 13.659  5.420  6.348 1.00  94.20 0 C 1
HETATM 1372 N N1N . NAD C 3 1 ?  3.574 -0.494 16.218 1.00  83.29 0 C 1
HETATM 1373 O O1A . NAD C 3 1 ?  9.677  2.460 13.403 1.00  87.68 -1 C 1
HETATM 1374 O O1N . NAD C 3 1 ?  6.911 -0.202 10.815 1.00  89.87 -1 C 1
HETATM 1375 C C2A . NAD C 3 1 ? 12.439  5.957  6.153 1.00  93.44 0 C 1
HETATM 1376 C C2B . NAD C 3 1 ?  8.142  2.781  8.189 1.00  93.84 0 C 1
HETATM 1377 C C2D . NAD C 3 1 ?  4.013 -2.795 15.724 1.00  84.53 0 C 1
HETATM 1378 C C2N . NAD C 3 1 ?  3.957  0.741 15.807 1.00  80.82 0 C 1
HETATM 1379 O O2A . NAD C 3 1 ?  9.824  0.485 11.815 1.00  88.82 0 C 1
HETATM 1380 O O2B . NAD C 3 1 ?  7.702  2.323  6.940 1.00  92.34 0 C 1
HETATM 1381 O O2D . NAD C 3 1 ?  4.430 -3.970 16.329 1.00  76.72 0 C 1
HETATM 1382 O O2N . NAD C 3 1 ?  5.359  1.541 11.827 1.00  86.66 0 C 1
HETATM 1383 C C3B . NAD C 3 1 ?  7.005  3.326  9.029 1.00  93.07 0 C 1
HETATM 1384 C C3D . NAD C 3 1 ?  4.585 -2.611 14.384 1.00  83.87 0 C 1
HETATM 1385 C C3N . NAD C 3 1 ?  2.982  1.707 15.665 1.00  81.79 0 C 1
HETATM 1386 N N3A . NAD C 3 1 ? 11.319  5.452  6.655 1.00  94.05 0 C 1
HETATM 1387 O O3  . NAD C 3 1 ?  7.625  1.182 12.808 1.00  92.05 0 C 1
HETATM 1388 O O3B . NAD C 3 1 ?  6.056  3.961  8.209 1.00  92.27 0 C 1
HETATM 1389 O O3D . NAD C 3 1 ?  4.603 -3.725 13.543 1.00  78.07 0 C 1
HETATM 1390 C C4A . NAD C 3 1 ? 11.420  4.330  7.386 1.00  95.21 0 C 1
HETATM 1391 C C4B . NAD C 3 1 ?  7.671  4.340  9.907 1.00  93.64 0 C 1
HETATM 1392 C C4D . NAD C 3 1 ?  6.017 -2.209 14.715 1.00  87.96 0 C 1
HETATM 1393 C C4N . NAD C 3 1 ?  1.651  1.435 15.910 1.00  78.87 0 C 1
HETATM 1394 O O4B . NAD C 3 1 ?  8.857  4.732  9.237 1.00  93.21 0 C 1
HETATM 1395 O O4D . NAD C 3 1 ?  5.810 -1.288 15.792 1.00  84.10 0 C 1
HETATM 1396 C C5A . NAD C 3 1 ? 12.643  3.708  7.633 1.00  95.58 0 C 1
HETATM 1397 C C5B . NAD C 3 1 ?  7.998  3.786 11.272 1.00  91.28 0 C 1
HETATM 1398 C C5D . NAD C 3 1 ?  6.702 -1.604 13.535 1.00  87.79 0 C 1
HETATM 1399 C C5N . NAD C 3 1 ?  1.307  0.196 16.299 1.00  78.42 0 C 1
HETATM 1400 O O5B . NAD C 3 1 ?  8.757  2.606 11.089 1.00  93.06 0 C 1
HETATM 1401 O O5D . NAD C 3 1 ?  5.869 -0.541 13.079 1.00  91.55 0 C 1
HETATM 1402 C C6A . NAD C 3 1 ? 13.801  4.302  7.074 1.00  95.37 0 C 1
HETATM 1403 C C6N . NAD C 3 1 ?  2.262 -0.749 16.438 1.00  79.90 0 C 1
HETATM 1404 N N6A . NAD C 3 1 ? 15.029  3.783  7.256 1.00  95.35 0 C 1
HETATM 1405 C C7N . NAD C 3 1 ?  3.347  3.058 15.223 1.00  78.15 0 C 1
HETATM 1406 N N7A . NAD C 3 1 ? 12.428  2.621  8.398 1.00  95.72 0 C 1
HETATM 1407 N N7N . NAD C 3 1 ?  4.417  3.221 14.495 1.00  72.07 0 C 1
HETATM 1408 O O7N . NAD C 3 1 ?  2.640  4.020 15.565 1.00  72.83 0 C 1
HETATM 1409 C C8A . NAD C 3 1 ? 11.130  2.579  8.624 1.00  95.40 0 C 1
HETATM 1410 N N9A . NAD C 3 1 ? 10.489  3.604  8.013 1.00  94.92 0 C 1
HETATM 1411 ZN ZN  . ZN  D 4 1 ? 11.102 -1.003  5.625 1.00  96.61 0 D 1
HETATM 1412 ZN ZN  . ZN  E 5 1 ? 19.361 -13.208  7.084 1.00  98.15 0 E 1
