# Supplementary material for: RNF114 and RNF166 exemplify reader-writer E3 ligases that extend K11 polyubiquitin onto sites of MARUbylation
Source: EMBO J. 2025 Oct 2;44(21):5993–6018. doi: 10.1038/s44318-025-00577-z (PMC12583694; doi:10.1038/s44318-025-00577-z)
Supplement: Supplementary file 5 — Source data Fig. 3 [file 44318_2025_577_MOESM5_ESM.zip › Figure 3/3A-D/RNF114-consurf_1741725099/TheTree.txt]

((ur|A0A8C9MUU5|9_222|7.9e-56|Neognathae:0.067785,ur|A0A9Q1IHG9|12_158|4.1e-47|Synaphobranchus_kaupii:0.014471):0.016570,(ur|H9GBV4|45_260|5.7e-64|Sauria:0.047565,ur|A0AAY4DKN1|40_207|1.5e-46|Denticeps_clupeoides:0.000001):0.007249,((ur|A0A671QXS3|35_209|6.5e-48|Sinocyclocheilus_anshuiensis:0.036562,(((ur|A0A8C5E4B4|21_240|2.8e-61|Gouania_willdenowi:0.143914,(ur|UPI002AB6BBB0|35_222|2.1e-59|Lethenteron_reissneri:0.228595,(ur|UPI00359015EC|15_225|5e-67|Myxine_glutinosa:0.322889,((ur|A0AAJ7U1Z8|9_225|4.8e-62|Petromyzontidae:0.429911,((ur|V9LDQ3|12_206|1.5e-48|Callorhinchus_milii:0.398044,(ur|UPI0035595733|16_220|1.6e-53|Heptranchias_perlo:0.253645,ur|UPI0018F5EEE5|26_225|8.3e-46|Scyliorhinus_canicula:0.351023):0.110614):0.286373,((((ur|UPI002877BFDB|72_208|1.6e-71|Alligator_mississippiensis:0.040965,((ur|A0A670Y152|15_226|2.7e-115|Serpentes:0.064542,(ur|A0A8D0BCG8|18_231|4.6e-113|Unidentata:0.042114,ur|A0AA35KIP1|21_203|3.7e-94|Lacertinae:0.039579):0.035864):0.013613,(ur|A0A8D0HLC4|12_226|2.4e-117|Sauria:0.066591,(((ur|A0A672U1M8|6_225|6.5e-120|Neognathae:0.000001,(ur|A0A7L3YJF1|1_184|3.4e-70|Fregetta_grallaria:0.157484,(ur|A0A2I0M298|50_240|4.3e-100|Columba_livia:0.000001,(ur|UPI002647C4A6|15_168|7e-77|Ahaetulla_prasina:0.085999,ur|A0A7R5KPZ5|42_194|9.8e-64|Pipra_filicauda:0.178913):0.055944):0.039092):0.012335):0.041728,(ur|A0A7L1CS33|1_189|4.9e-92|Neognathae:0.028969,(ur|Q6J211|6_224|2.8e-114|Neognathae:0.011239,ur|A0A8V0YHL7|67_263|2.9e-96|Gallus_gallus:0.061247):0.054841):0.002227):0.027877,(ur|A0A8T1TAZ9|31_247|9.6e-117|Testudines:0.056864,ur|A0A7M4EAS1|10_223|4.8e-115|Crocodylia:0.050865):0.011901):0.002088):0.006329):0.035026):0.067701,((ur|A0AAV7P8U3|18_226|9.6e-115|Pleurodeles_waltl:0.060615,ur|UPI0037E8EADD|16_225|1.1e-111|Ambystoma_mexicanum:0.097802):0.089557,(ur|F7A674|5_223|1.1e-130|Metatheria:0.136345,(ur|H0V4N1|10_229|2.2e-137|Cavia_porcellus:0.109787,(ur|Q9ET26|3_229|1.2e-145|Muroidea:0.064144,(ur|A0A8C6CHN1|27_247|1.1e-146|Moschus:0.044363,(ur|A0A8C6RGR0|1_228|1.9e-148|Nannospalax_galili:0.046795,(ur|UPI001155452B|11_199|5e-121|Suricata_suricatta:0.048549,(ur|A0A8C5L8Y9|16_236|1.2e-142|Jaculus_jaculus:0.044581,(Input_seq_ATOM_A:0.028171,(ur|UPI00156BEEBE|70_283|1.7e-125|Mirounga:0.102615,(ur|Q6J1I8|1_228|1.6e-153|Laurasiatheria:0.000001,(ur|A0A643BL40|2_154|2.3e-77|Mysticeti:0.199835,(ur|A0A8L2QZW8|3_178|8.7e-101|Rattus_norvegicus:0.111193,(ur|A0A2K5EIE4|4_179|9.4e-104|Aotus_nancymaae:0.112550,(ur|A0A8J6ALT1|26_196|1.3e-105|Galemys_pyrenaicus:0.041756,(ur|A0A7J8HJM4|1_171|7.4e-107|Laurasiatheria:0.031063,(ur|A0A2K6FHC8|1_180|6e-111|Propithecus_coquereli:0.031449,ur|A0A8C4N011|1_183|1e-109|Equus_asinus_asinus:0.066409):0.015116):0.012321):0.005645):0.023790):0.048752):0.024326):0.021636):0.018034):0.010537):0.005869):0.007129):0.010406):0.011623):0.012770):0.053752):0.035378):0.028846):0.092633,((ur|A0AAV7B4V3|9_203|1.2e-87|Engystomops_pustulosus:0.018281,ur|A0AAV7B4A1|43_222|1.1e-78|Engystomops_pustulosus:0.000001):0.144119,((ur|UPI0035A275B2|8_228|1.8e-93|Hyperolius_riggenbachi:0.119642,(ur|UPI001AAD5610|12_223|6.7e-95|Rana_temporaria:0.077932,ur|UPI0008542E16|11_223|9.7e-95|Nanorana_parkeri:0.078725):0.063285):0.064633,(ur|A0A8J0U0W0|1_175|1.1e-50|Xenopus_laevis:0.534723,(ur|A0AAD1SKL2|11_225|2.2e-102|Pelobates:0.126042,ur|UPI0023499263|8_225|2.1e-98|Spea_bombifrons:0.092654):0.028988):0.042152):0.016653):0.071755):0.082836,((ur|A0A401SNM1|18_223|4.4e-81|Orectolobiformes:0.088498,(ur|UPI002453DBF8|20_222|8.8e-79|Rajidae:0.055475,(ur|UPI002FC29F3F|40_244|8.6e-80|Batoidea:0.003473,ur|UPI0028C376A4|6_194|2.8e-69|Hypanus_sabinus:0.052944):0.043913):0.036132):0.306414,(((ur|UPI00224188E0|18_220|1.4e-80|Catostomidae:0.119900,(ur|A0A553QKP6|45_245|2.2e-75|Danionella_translucida:0.164614,(ur|Q6J0N1|19_220|3.9e-78|Danio:0.103374,(ur|A0AAW1YXD7|19_220|6.9e-80|Cyprinoidei:0.065450,ur|A0A9J7YST5|17_198|2.4e-72|Cyprinus_carpio_carpio:0.089873):0.022287):0.034717):0.034363):0.043029,(ur|A0A4W4GX85|8_220|2.5e-88|Electrophorus:0.174272,(ur|UPI002F350882|7_226|1.2e-82|Trichomycterus_rosablanca:0.151673,((ur|A0AAE0QFP9|55_240|1.1e-76|Hemibagrus_guttatus:0.045394,ur|A0AA88LWN3|14_211|8.1e-69|Tachysurus:0.051908):0.043403,(ur|A0A7J6A533|14_228|2.9e-83|Ictaluridae:0.083161,ur|A0A8T0ARS4|65_280|8.7e-82|Silurus:0.083207):0.008950):0.045410):0.041334):0.036718):0.027651,((ur|A0AAD8FZR5|10_226|8.1e-91|Acipenseroidei:0.085318,ur|A0A8C4S958|19_226|1.8e-86|Polypteridae:0.150381):0.092198,(ur|A0AAY4CRQ9|12_222|1.2e-77|Denticeps_clupeoides:0.235370,(ur|A0A8C9W5V2|73_279|3e-86|Scleropages_formosus:0.108276,((ur|A0A3B3ZVG8|22_226|7.6e-85|Gobiidae:0.061080,((ur|I3KLI0|20_226|4.8e-85|Percomorphaceae:0.048094,(ur|A0AAW1DXK2|23_227|2.4e-84|Perciformes:0.046324,(ur|A0A3Q3XPP9|15_212|2.8e-71|Mola_mola:0.095323,((ur|A0A673AI21|21_226|4.5e-87|Percomorphaceae:0.026501,(ur|A0A4W6F9Y3|9_226|1.1e-85|Percomorphaceae:0.044328,ur|A0A3Q3DDG6|22_226|1.1e-81|Syngnathiformes:0.037114):0.008728):0.015849,(ur|UPI001E8E05A0|36_216|1.4e-73|Micropterus_dolomieu:0.041528,(ur|A0AAV1HGS6|3_171|1e-65|Xyrichtys_novacula:0.010001,ur|A0A7J5ZHE8|21_218|2.9e-64|Dissostichus_mawsoni:0.098986):0.039923):0.003655):0.008838):0.005527):0.004860):0.014649,(ur|A0A8C5A2Z7|60_263|2.8e-82|Gadus:0.058919,(ur|UPI0024B4FCDE|17_225|4.9e-84|Lampris_incognitus:0.057252,ur|B5X1B4|25_226|4.7e-83|Euteleosteomorpha:0.043936):0.015162):0.008319):0.008007):0.032875,(ur|A0A6J2V062|21_225|1.2e-78|Chanos_chanos:0.158452,(ur|A0A6P3W296|63_282|1.9e-83|Clupeidae:0.067993,ur|UPI002FD0AAFC|22_226|4.4e-82|Engraulis_encrasicolus:0.036452):0.049492):0.014373):0.011285):0.021063):0.018209):0.004808):0.146072):0.011386):0.087926):0.047899):0.137397,(ur|C3XU51|9_211|8.2e-62|Branchiostoma:0.244215,(ur|A0A914AWP7|11_215|1.6e-63|Patiria_miniata:0.305907,(ur|UPI000719EA2B|19_228|4.8e-60|Priapulus_caudatus:0.334217,((ur|A0AAD9NXE2|6_196|6.8e-46|Ridgeia_piscesae:0.486621,(((ur|UPI001CF319FC|17_215|1.8e-56|Acropora:0.207678,(ur|A0A2B4S805|17_216|3e-53|Stylophora_pistillata:0.143282,ur|UPI0009E5D426|16_196|4.6e-50|Orbicella_faveolata:0.126221):0.069317):0.180791,(ur|A0A913XKY1|11_219|1.2e-54|Exaiptasia_diaphana:0.416171,ur|UPI00106C4EDE|4_205|9e-48|Dendronephthya_gigantea:0.757134):0.043888):0.077785,(ur|T1JKD4|19_224|1.6e-51|Strigamia_maritima:0.463023,((ur|A0A2R5LKG0|20_222|2e-56|Ornithodoros:0.148188,(ur|A0A9D4T8D5|20_219|7.8e-61|Ixodidae:0.026047,ur|A0A6M2E598|20_219|5.1e-58|Amblyomma:0.052861):0.019374):0.278814,(ur|UPI0035107EFC|12_215|3.1e-54|Centruroides:0.375788,(ur|UPI000BA82BD3|17_226|1.1e-55|Limulus_polyphemus:0.135404,ur|UPI000BA82B94|17_221|3.7e-48|Limulus_polyphemus:0.303421):0.279265):0.030011):0.034301):0.043749):0.021229):0.050203,(ur|UPI002B4F2A91|19_223|1.3e-52|Lineus_longissimus:0.344591,((ur|A0AAN8JV88|26_233|2.9e-57|Patella:0.305179,((ur|UPI000D73E551|16_217|4.2e-44|Pomacea_canaliculata:0.361171,(ur|A0A8S3ZYZ8|9_214|4.6e-45|Candidula_unifasciata:0.336595,ur|A0A9W3AZZ2|9_210|9e-45|Biomphalaria:0.266409):0.260029):0.046342,((ur|UPI001B888727|4_210|5.8e-54|Gigantopelta_aegis:0.345976,ur|UPI001EB035A6|8_213|2.1e-48|Haliotis_rufescens:0.341903):0.030240,(((ur|A0A8B8E8S6|10_223|4e-49|Crassostrea_virginica:0.135988,ur|UPI002094E24D|18_223|1.1e-46|Ostrea_edulis:0.106422):0.333294,(ur|UPI00371E748D|19_221|1.7e-49|Argopecten_irradians:0.101070,ur|UPI00290582A0|17_218|1.9e-46|Ylistrum_balloti:0.133857):0.294339):0.047138,(ur|A0A6J8CXW1|17_225|1.2e-49|Mytilus:0.342746,(ur|UPI00295B4611|9_215|2.8e-55|Ruditapes_philippinarum:0.138668,ur|UPI001E1D783C|8_215|2.3e-54|Mercenaria_mercenaria:0.133584):0.307591):0.029982):0.022903):0.002479):0.021940):0.054083,(ur|A0A0L8GXK8|6_208|2.6e-56|Octopus:0.423917,ur|UPI0031590330|19_221|3e-56|Liolophura_japonica:0.248441):0.018040):0.012502):0.019445):0.004602):0.012060):0.048426):0.054999):0.034175):0.005438):0.154694):0.039026,(ur|A0A3Q2DHQ0|19_243|1.4e-66|Cyprinodontoidei:0.045970,(ur|A0A3B4AEA7|50_251|1.4e-58|Gobiidae:0.038234,(ur|A0A674NRV8|12_238|1.3e-65|Percomorphaceae:0.026091,(ur|A0A5J5CAZ6|15_234|6.9e-65|Etheostoma_spectabile:0.048504,ur|A0A669B817|18_226|1.5e-61|Percomorphaceae:0.011325):0.024973):0.010349):0.005774):0.022338):0.019128,((ur|A0A8J7NUF0|26_232|2.1e-60|Atractosteus_spatula:0.028893,ur|A0A8C4XAD5|19_215|5.8e-60|Erpetoichthys_calabaricus:0.024073):0.012883,(ur|A0A9Q1CY80|38_243|2.3e-63|Actinopteri:0.027857,(ur|A0A6Q2X878|19_236|3.4e-63|Esox_lucius:0.040628,(ur|A0A673G899|19_238|5.1e-65|Cypriniformes:0.029255,ur|A0A6P3VL14|25_243|2e-64|Actinopterygii:0.032042):0.003639):0.019758):0.005028):0.007073):0.004053):0.006616,((((ur|UPI0007042BCC|17_217|8.2e-58|Tupaia_chinensis:0.028356,ur|L9KJF8|8_189|5.7e-53|Tupaia_chinensis:0.000001):0.053744,(ur|A0A1S3A993|12_233|2e-63|Boreoeutheria:0.041446,(ur|A0A340Y9K3|18_234|7.4e-60|Boreoeutheria:0.046716,(ur|A0A452S158|64_272|3.9e-54|Ursus_americanus:0.069134,ur|A0A8D0XU56|52_262|4.9e-54|Sus_scrofa:0.033372):0.023862):0.021376):0.007138):0.045137,(ur|A0A7N4Q1D5|87_300|4.4e-65|Dasyuridae:0.075876,(ur|F7FE34|153_351|2.2e-58|Monotremata:0.048504,(ur|G3VYV6|18_234|1.2e-64|Theria:0.042305,ur|UPI0024E22835|35_232|1.6e-59|Monodelphis_domestica:0.016677):0.008381):0.007190):0.000731):0.028413,(((ur|H0ZBK3|8_238|4.6e-66|Neognathae:0.034578,ur|UPI0032B7CED9|15_223|5.6e-55|Lathamus_discolor:0.102399):0.015012,(ur|A0A6P8QPD1|21_217|1.5e-58|Geotrypetes_seraphini:0.032739,(ur|A0A674IW52|29_240|1.2e-59|Emydidae:0.025913,ur|A0A2P4SNC8|27_237|4.6e-56|Bambusicola_thoracicus:0.015841):0.032958):0.014356):0.012976,(ur|A0A6P7YC93|24_238|8e-66|Sarcopterygii:0.030666,(ur|UPI0035A39EE6|22_233|1.2e-57|Hyperolius_riggenbachi:0.125717,ur|A0A7L0UNV1|1_184|3.2e-46|Chordeiles_acutipennis:0.090078):0.074234):0.015722):0.001470):0.006663):0.000767);
