# Supplementary material for: RNF114 and RNF166 exemplify reader-writer E3 ligases that extend K11 polyubiquitin onto sites of MARUbylation
Source: EMBO J. 2025 Oct 2;44(21):5993–6018. doi: 10.1038/s44318-025-00577-z (PMC12583694; doi:10.1038/s44318-025-00577-z)
Supplement: Supplementary file 5 — Source data Fig. 3 [file 44318_2025_577_MOESM5_ESM.zip › Figure 3/3A-D/RNF114-consurf_1741725099/msa_aa_variety_percentage.csv]

The table details the residue variety in % for each position in the query sequence.
Each column shows the % for that amino-acid, found in position ('pos') in the MSA.
In case there are residues which are not a standard amino-acid in the MSA, they are represented under column 'OTHER'
pos	A	C	D	E	F	G	H	I	K	L	M	N	P	Q	R	S	T	V	W	Y	OTHER	MAX ACID	ConSurf grade
1	9.091	0	0	0	0	0	0	0	0	0	72.727	0	0	0	0	0	0	9.091	9.091	0	0	M 72.727	5
2	100.000	0	0	0	0	0	0	0	0	0	0	0	0	0	0	0	0	0	0	0	0	A 100	9
3	75.000	0	0	8.333	0	8.333	0	0	0	0	0	0	0	0	0	0	8.333	0	0	0	0	A 75	5
4	7.143	0	0	0	0	0	0	0	0	0	0	0	0	85.714	7.143	0	0	0	0	0	0	Q 85.714	7
5	0	0	0	0	0	0	0	0	0	5.556	0	0	16.667	72.222	5.556	0	0	0	0	0	0	Q 72.222	4
6	0	0	0	10.526	0	0	0	0	0	0	0	0	10.526	68.421	10.526	0	0	0	0	0	0	Q 68.421	4
7	0	0	23.810	9.524	0	0	4.762	0	0	4.762	0	4.762	0	42.857	0	9.524	0	0	0	0	0	Q 42.857	3
8	4.167	8.333	0	4.167	4.167	8.333	0	0	4.167	8.333	0	0	16.667	8.333	29.167	4.167	0	0	0	0	0	R 29.167	1
9	14.286	0	7.143	25.000	0	21.429	0	0	0	0	0	7.143	3.571	3.571	7.143	7.143	3.571	0	0	0	0	E 25	1
10	15.625	0	0	0	0	50.000	0	0	0	3.125	0	0	0	9.375	3.125	18.750	0	0	0	0	0	G 50	1
11	22.857	0	2.857	0	0	51.429	0	0	0	5.714	0	8.571	2.857	0	0	2.857	2.857	0	0	0	0	G 51.429	1
12	31.579	0	0	0	0	13.158	0	0	2.632	5.263	0	0	18.421	7.895	5.263	15.789	0	0	0	0	0	A 31.579	1
13	12.500	3.125	3.125	0	0	3.125	0	0	3.125	3.125	0	0	3.125	46.875	12.500	6.250	0	3.125	0	0	0	Q 46.875	2
14	12.245	0	0	0	0	16.327	0	2.041	12.245	18.367	0	0	8.163	0	2.041	14.286	8.163	0	0	6.122	0	L 18.367	1
15	42.857	0	0	0	0	8.929	1.786	0	1.786	0	1.786	0	14.286	0	0	21.429	3.571	3.571	0	0	0	A 42.857	2
16	19.355	0	0	3.226	0	33.871	0	0	6.452	11.290	0	3.226	12.903	0	3.226	6.452	0	0	0	0	0	G 33.871	1
17	38.235	0	1.471	0	0	19.118	0	0	0	1.471	0	0	22.059	0	2.941	5.882	4.412	4.412	0	0	0	A 38.235	3
18	42.254	0	0	1.408	0	12.676	0	0	0	2.817	1.408	2.817	8.451	4.225	0	15.493	5.634	2.817	0	0	0	A 42.254	1
19	27.397	0	4.110	8.219	0	16.438	0	1.370	0	4.110	0	0	19.178	1.370	6.849	6.849	2.740	1.370	0	0	0	A 27.397	1
20	11.842	0	19.737	22.368	0	18.421	0	0	0	1.316	2.632	1.316	6.579	0	7.895	2.632	3.947	0	1.316	0	0	E 22.368	1
21	17.073	0	19.512	17.073	0	2.439	1.220	1.220	0	1.220	1.220	1.220	3.659	2.439	1.220	14.634	6.098	9.756	0	0	0	D 19.512	1
22	5.682	0	44.318	3.409	0	12.500	0	0	1.136	0	0	3.409	1.136	0	10.227	14.773	2.273	1.136	0	0	0	D 44.318	4
23	1.010	1.010	29.293	4.040	0	2.020	0	4.040	0	21.212	0	0	30.303	0	0	3.030	1.010	3.030	0	0	0	P 30.303	4
24	2.778	0	0.926	23.148	0.926	0	0	1.852	2.778	42.593	9.259	0	0.926	0.926	0.926	3.704	0	9.259	0	0	0	L 42.593	4
25	12.281	0	13.158	9.649	0	14.035	0	0	0	0	1.754	2.632	0.877	0	0	30.702	14.035	0.877	0	0	0	S 30.702	3
26	6.299	0	7.874	21.260	0	2.362	1.575	0	1.575	0.787	0.787	3.937	1.575	20.472	25.197	1.575	2.362	2.362	0	0	0	R 25.197	4
27	0	0.758	0	0	68.939	0	0	0.758	0	10.606	0	0	0	0	0.758	0	0.758	4.545	0	12.879	0	F 68.939	4
28	0	0.758	0.758	2.273	0	0.758	0	6.818	5.303	9.091	2.273	0	0.758	0.758	0.758	22.727	31.818	15.152	0	0	0	T 31.818	5
29	0	99.248	0	0	0	0	0	0	0	0	0	0	0	0	0	0.752	0	0	0	0	0	C 99.248	9
30	4.478	0	0	0	0	0	0	0	0	0.746	0	0	85.075	0	0	9.701	0	0	0	0	0	P 85.075	7
31	1.493	0.746	0	0	0	1.493	0	44.776	0	0	0	0	0	0	0	0	0	50.746	0	0	0.746	V 50.746	8
32	0.746	97.761	0	0	0	0	0	0	0	0	0	0	0	0	0.746	0.746	0	0	0	0	0	C 97.761	9
33	0	0	0	0	0	0	0	0	1.515	93.182	2.273	0	0.758	0	1.515	0.758	0	0	0	0	0	L 93.182	8
34	0.746	0	8.955	85.821	0	0	0	0	0.746	0	0	0	0	2.239	0.746	0.746	0	0	0	0	0	E 85.821	7
35	2.239	2.239	0	0	0	0	0	44.776	0	2.985	0	0	0.746	0	0	0	0.746	46.269	0	0	0	V 46.269	7
36	1.493	0.746	0	0	50.000	0	0	0	0	4.478	0	0	0	0	0	0.746	0	0.746	0	41.791	0	F 50	4
37	1.493	1.493	17.910	35.075	0	0	18.657	2.985	1.493	1.493	0	0	0	6.716	4.478	0.746	5.224	0.746	0	1.493	0	E 35.075	4
38	0.746	2.239	6.716	1.493	0	0.746	0.746	0.746	32.836	0.746	0	11.194	0	0.746	14.179	23.134	2.985	0.746	0	0	0	K 32.836	4
39	3.731	0	0	0	0	0	0	0	0	0	0	0	95.522	0	0.746	0	0	0	0	0	0	P 95.522	9
40	0	2.239	0	0	0.746	0	0.746	7.463	0	2.239	14.179	0	0	0.746	0	0.746	0	70.149	0.746	0	0	V 70.149	6
41	5.926	1.481	1.481	1.481	0	2.963	1.481	3.704	8.889	2.963	0.741	0	0.741	10.370	24.444	14.815	15.556	2.963	0	0	0	R 24.444	3
42	4.412	0.735	0	0	0	0.735	0.735	40.441	0	3.676	0.735	0	0	0.735	0	1.471	24.265	22.059	0	0	0	I 40.441	7
43	4.380	2.190	2.190	5.109	0	5.839	0	0.730	4.380	1.460	0	2.920	26.277	16.058	1.460	21.168	4.380	1.460	0	0	0	P 26.277	3
44	0.741	97.037	0	0	0	0	0	0	0	0.741	0	0	0	0.741	0	0.741	0	0	0	0	0	C 97.037	8
45	8.088	0	0.735	0.735	0	77.206	0	0	0.735	0	0.735	3.676	2.206	1.471	1.471	1.471	0.735	0.735	0	0	0	G 77.206	5
46	0	1.460	0.730	0	0	0.730	94.161	0	0	0	0	0	0.730	0	0.730	0.730	0	0.730	0	0	0	H 94.161	9
47	1.439	0	0	0	0	0	0	9.353	0.719	0.719	1.439	0	0	0.719	5.036	4.317	48.201	28.058	0	0	0	T 48.201	4
48	0	0	0	0	90.476	0	0	0	0	0.680	0	0	0	0	0	0	0	1.361	0	7.483	0	F 90.476	9
49	0.680	99.320	0	0	0	0	0	0	0	0	0	0	0	0	0	0	0	0	0	0	0	C 99.32	9
50	4.082	0	2.041	8.163	0.680	21.769	2.721	0.680	4.082	2.041	5.442	6.122	0	8.844	0	22.449	10.204	0	0	0.680	0	S 22.449	2
51	12.245	0	8.844	26.531	0	3.401	0.680	0	1.361	2.041	1.361	4.762	8.844	0.680	4.082	21.769	2.721	0.680	0	0	0	E 26.531	4
52	0	99.320	0	0.680	0	0	0	0	0	0	0	0	0	0	0	0	0	0	0	0	0	C 99.32	9
53	0	0	0	0	1.361	0	2.041	8.163	0	81.633	0	0	0	0	0	0	0.680	6.122	0	0	0	L 81.633	7
54	4.762	0	1.361	2.041	1.361	0	3.401	0	3.401	1.361	0.680	2.721	0	69.388	2.041	4.082	1.361	1.361	0.680	0	0	Q 69.388	5
55	4.082	0	0	40.816	0	1.361	1.361	0	0.680	1.361	0	2.041	29.252	8.163	2.721	7.483	0.680	0	0	0	0	E 40.816	6
56	0	77.397	0.685	0	0	0	0	0	0	5.479	0.685	2.055	0	0	0.685	1.370	0.685	2.740	0	8.219	0	C 77.397	5
57	1.379	0.690	0	3.448	2.069	0	0.690	0	2.069	71.034	4.828	0	0.690	7.586	0	2.759	1.379	0.690	0.690	0	0	L 71.034	5
58	2.113	0.704	1.408	1.408	0	1.408	2.113	0	28.169	1.408	0	2.817	0	26.056	21.831	7.042	2.817	0	0	0.704	0	K 28.169	5
59	0.690	0	1.379	1.379	0	0.690	0.690	1.379	0.690	7.586	1.379	1.379	44.138	8.276	0	2.759	2.069	25.517	0	0	0	P 44.138	4
60	4.082	0	3.401	0.680	0	2.721	0	1.361	29.252	2.041	0	2.721	17.687	18.367	4.762	3.401	8.163	0.680	0	0.680	0	K 29.252	4
61	1.361	0	4.082	7.483	0	0.680	0	0	44.218	0	0	5.442	0.680	1.361	0.680	32.653	1.361	0	0	0	0	K 44.218	5
62	2.055	0	0	0	0.685	1.370	0.685	0	0	0	0	0	89.726	0.685	0.685	4.110	0	0	0	0	0	P 89.726	8
63	2.055	0	0	1.370	0.685	0	1.370	4.795	4.110	24.658	0.685	2.055	0	6.849	2.055	0.685	5.479	42.466	0	0.685	0	V 42.466	5
64	0	100.000	0	0	0	0	0	0	0	0	0	0	0	0	0	0	0	0	0	0	0	C 100	9
65	29.054	0	0	0	0	23.649	0	0	0	0	0	0	45.270	0.676	0.676	0	0	0.676	0	0	0	P 45.27	8
66	0	0	0	3.378	0	0	0	0.676	0	32.432	0	0	0	4.054	0	1.351	0	58.108	0	0	0	V 58.108	8
67	0	99.324	0	0	0	0.676	0	0	0	0	0	0	0	0	0	0	0	0	0	0	0	C 99.324	9
68	0	0	0	0	0	0	0.676	0	0.676	0	0	0	0.676	0	97.973	0	0	0	0	0	0	R 97.973	9
69	12.162	2.703	0.676	0.676	2.027	5.405	0	0	3.378	5.405	12.162	1.351	0	2.703	1.351	33.784	9.459	6.757	0	0	0	S 33.784	4
70	20.946	0	4.054	0	0	4.054	0	1.351	2.027	1.351	0.676	2.703	33.784	0.676	2.027	4.730	14.865	5.405	0	1.351	0	P 33.784	3
71	0.676	0	0	0	42.568	0	0	4.054	0	49.324	0	0	2.027	0	0	0	0.676	0	0	0.676	0	L 49.324	7
72	10.204	0.680	37.415	4.082	0	10.204	2.041	0.680	4.082	1.361	0	3.401	0	3.401	2.721	12.925	5.442	1.361	0	0	0	D 37.415	3
73	5.442	0.680	0	0	0	3.401	7.483	0.680	8.163	4.082	0	3.401	55.782	3.401	0.680	2.721	2.041	1.361	0	0.680	0	P 55.782	3
74	4.054	2.703	0	2.703	0	25.676	0	2.703	4.730	2.703	2.027	1.351	0	0.676	1.351	0.676	4.054	27.027	17.568	0	0	V 27.027	4
75	6.081	0.676	12.838	13.514	0	2.703	1.351	2.703	4.054	0	0.676	0	0	3.378	10.135	14.189	15.541	11.486	0	0.676	0	T 15.541	2
76	1.351	0.676	0.676	0	0	0.676	1.351	0	45.946	2.027	0	0	4.054	2.027	38.514	0.676	1.351	0	0	0	0.676	K 45.946	4
77	79.730	0	4.730	0.676	0	0	0	0	0	0.676	0	2.703	0	0.676	0	10.811	0	0	0	0	0	A 79.73	7
78	11.409	0.671	3.356	2.013	2.013	0.671	1.342	4.698	4.027	10.738	2.685	0.671	1.342	0	3.356	26.174	11.409	12.752	0	0.671	0	S 26.174	2
79	2.013	0.671	38.926	23.490	0.671	0.671	6.711	1.342	0.671	0	0	7.383	0	1.342	0.671	14.094	0	1.342	0	0	0	D 38.926	4
80	0	0	0	0	0.671	0	0	14.765	0	55.034	4.027	0	0.671	0	0	0	1.342	23.490	0	0	0	L 55.034	5
81	2.685	0	4.698	77.181	0	0	1.342	2.013	2.013	1.342	0.671	0.671	0	5.369	0	0.671	0.671	0.671	0	0	0	E 77.181	5
82	12.752	0	4.027	1.342	0	0.671	1.342	2.013	44.966	1.342	0	1.342	0	4.027	21.477	1.342	2.013	0.671	0	0.671	0	K 44.966	4
83	2.013	0	0.671	1.342	0.671	0	2.685	3.356	6.040	18.121	1.342	0.671	0.671	52.349	4.027	1.342	0.671	3.356	0.671	0	0	Q 52.349	4
84	0	0	0	0	0	0	0	51.007	0	29.530	18.792	0	0	0	0	0	0	0.671	0	0	0	I 51.007	8
85	7.432	0.676	1.351	26.351	0.676	0	6.757	0	2.703	1.351	1.351	1.351	0	12.162	8.108	29.054	0.676	0	0	0	0	S 29.054	5
86	4.054	0	1.351	2.703	0	1.351	0.676	0.676	3.378	0	4.054	3.378	0	2.703	5.405	52.027	14.865	3.378	0	0	0	S 52.027	4
87	2.027	2.703	0	0	2.703	0	1.351	2.703	2.027	4.054	0.676	1.351	0	1.351	0.676	21.622	35.135	2.703	0	18.919	0	T 35.135	5
88	2.721	0	1.361	26.531	1.361	0.680	1.361	3.401	34.014	2.041	1.361	0.680	2.041	6.803	2.041	3.401	0.680	9.524	0	0	0	K 34.014	4
89	43.243	0	0	1.351	0	14.865	0	2.027	2.703	1.351	0	0	0	0	1.351	6.081	25.000	2.027	0	0	0	A 43.243	5
90	12.838	0	0.676	0	0	0.676	0.676	0.676	5.405	0.676	0.676	2.027	35.135	0.676	1.351	21.622	14.189	2.703	0	0	0	P 35.135	4
91	0.671	99.329	0	0	0	0	0	0	0	0	0	0	0	0	0	0	0	0	0	0	0	C 99.329	9
92	0	0	0.671	0	1.342	0.671	11.409	0	30.201	0.671	0	6.711	2.013	2.685	28.188	12.752	2.013	0.671	0	0	0	K 30.201	5
93	2.013	0	0.671	1.342	0	85.235	0.671	0	1.342	0	0	0	0	0.671	0	0	0	1.342	6.711	0	0	G 85.235	6
94	0	99.329	0	0	0	0	0	0	0	0.671	0	0	0	0	0	0	0	0	0	0	0	C 99.329	9
95	0	0	2.013	0.671	0	27.517	4.027	0	4.027	0	0	18.121	0.671	1.342	14.094	25.503	0.671	0.671	0	0.671	0	G 27.517	4
96	4.027	0	0	3.356	0	0	0	2.685	57.718	3.356	0	3.356	0	6.040	4.027	3.356	9.396	2.685	0	0	0	K 57.718	4
97	0.671	0	2.013	11.409	0	0.671	0.671	0.671	45.638	0.671	1.342	8.725	0.671	22.148	0.671	0.671	0.671	2.685	0	0	0	K 45.638	5
98	0	0.676	0	0	11.486	0.676	0	7.432	0	4.730	23.649	0	0	0	0	0.676	0	50.676	0	0	0	V 50.676	6
99	6.040	2.013	0	0	10.738	7.383	0	2.013	0.671	6.711	1.342	0.671	6.711	1.342	2.685	10.738	20.134	6.040	0	14.765	0	T 20.134	2
100	1.351	0	0	0	1.351	0	0	2.703	0	82.432	7.432	0	0	0	0	0	0	4.730	0	0	0	L 82.432	6
101	15.541	1.351	0	0	0	0.676	0.676	2.703	0.676	2.027	0.676	2.703	3.378	0	0	59.459	2.027	6.757	0	1.351	0	S 59.459	6
102	0.676	0.676	4.054	4.054	0	1.351	0.676	0	60.811	0.676	0.676	4.054	0	16.216	4.054	2.027	0	0	0	0	0	K 60.811	5
103	0	0	0	1.351	1.351	0	0.676	12.162	0	22.973	60.135	0	0	0.676	0	0	0	0	0	0.676	0	M 60.135	6
104	0	0	0	0	0	0.676	0.676	0	6.081	0	0	2.027	0	1.351	87.838	0	0	0.676	0.676	0	0	R 87.838	7
105	20.270	0.676	1.351	6.757	0	4.054	2.027	0.676	2.027	0.676	0.676	2.703	0.676	3.378	1.351	41.892	6.081	4.730	0	0	0	S 41.892	3
106	0	0	0	0	0	0	97.973	0	0	0	0	0.676	0.676	0	0	0	0.676	0	0	0	0	H 97.973	9
107	13.514	0	0	0.676	0	0	3.378	13.514	1.351	4.730	6.757	4.730	0	2.027	2.703	3.378	20.946	22.297	0	0	0	V 22.297	5
108	48.649	0	0.676	2.027	0	7.432	0	0.676	2.703	0.676	2.027	0.676	1.351	0	2.027	25.000	4.054	2.027	0	0	0	A 48.649	4
109	10.811	0	0.676	0	0.676	0.676	0	1.351	3.378	0	1.351	3.378	0	0.676	1.351	49.324	21.622	4.730	0	0	0	S 49.324	4
110	0	100.000	0	0	0	0	0	0	0	0	0	0	0	0	0	0	0	0	0	0	0	C 100	9
111	8.163	0	2.721	1.361	0.680	1.361	0	0	1.361	4.082	3.401	0.680	10.204	0.680	0	53.061	9.524	2.721	0	0	0	S 53.061	5
112	2.041	0	1.361	1.361	0	2.041	1.361	0	78.231	0	1.361	0.680	0	5.442	3.401	1.361	1.361	0	0	0	0	K 78.231	5
113	2.721	0.680	0.680	1.361	2.721	0	0	2.721	2.041	4.082	3.401	0	0	2.041	0.680	0	1.361	25.850	0	49.660	0	Y 49.66	4
114	1.361	0	8.844	3.401	0	0.680	1.361	0	1.361	3.401	0.680	0.680	0.680	70.748	0.680	3.401	2.041	0.680	0	0	0	Q 70.748	6
115	1.333	0	8.667	40.667	0	0.667	1.333	0	6.000	0.667	0	25.333	1.333	0.667	2.667	6.667	3.333	0.667	0	0	0	E 40.667	4
116	0.671	0	2.013	2.685	4.698	2.685	0	0	2.685	2.013	1.342	1.342	0	23.490	0	6.040	2.685	0.671	0	46.980	0	Y 46.98	4
117	4.110	0.685	1.370	2.055	0.685	0	0	51.370	0.685	5.479	19.863	0	0.685	1.370	0.685	0.685	2.055	7.534	0	0.685	0	I 51.37	4
118	26.400	0	2.400	12.000	0.800	1.600	0.800	0.800	3.200	2.400	32.800	0.800	0	6.400	1.600	6.400	1.600	0	0	0	0	M 32.8	5
119	0	0	4.032	58.065	0	1.613	0	0	0	0	0	23.387	2.419	1.613	0	5.645	2.419	0.806	0	0	0	E 58.065	5
120	4.730	0	1.351	2.027	0	50.676	0.676	0.676	26.351	0	0	0	2.703	3.378	2.703	2.027	0.676	0.676	0	1.351	0	G 50.676	5
121	2.703	1.351	0	0	39.189	0.676	0	6.757	0	4.730	3.378	0.676	0	0.676	0	2.027	0.676	37.162	0	0	0	F 39.189	7
122	0.676	0	0	0	0	1.351	0.676	1.351	46.622	2.027	0.676	1.351	2.703	2.027	14.189	4.730	2.027	19.595	0	0	0	K 46.622	5
123	26.351	0	0	0	0	2.027	0.676	0	0	0	0	4.054	41.892	1.351	0.676	11.486	11.486	0	0	0	0	P 41.892	7
124	2.685	0	0	2.013	0	0	0	12.081	0	2.013	1.342	0	1.342	0	0	6.040	22.148	50.336	0	0	0	V 50.336	6
125	23.649	0	0	0.676	0	0.676	0	0.676	5.405	2.027	2.703	1.351	3.378	0	2.703	8.108	26.351	20.270	0	2.027	0	T 26.351	5
126	0.676	0.676	0	6.757	0.676	0	2.703	0.676	35.135	0.676	2.027	0.676	27.027	14.865	2.703	2.027	2.027	0.676	0	0	0	K 35.135	4
127	0.671	0	18.792	11.409	0	1.342	0	0	0.671	0	0	5.369	6.711	0	0	12.081	42.953	0	0	0	0	T 42.953	6
128	10.738	0	0	2.013	0	2.013	0	0	1.342	0.671	1.342	0	13.423	27.517	0.671	33.557	5.369	1.342	0	0	0	S 33.557	6
129	2.013	0	0	0	0.671	0.671	4.027	0	1.342	8.725	0	0	25.503	38.255	0	16.107	1.342	1.342	0	0	0	Q 38.255	5
130	11.409	1.342	4.027	1.342	0.671	1.342	6.040	0	2.013	10.738	1.342	1.342	37.584	6.040	4.027	5.369	2.013	2.685	0	0.671	0	P 37.584	3
131	7.483	0.680	1.361	1.361	0.680	0.680	1.361	37.415	0	2.721	0.680	8.844	0	14.286	2.041	5.442	1.361	11.565	0.680	1.361	0	I 37.415	4
132	4.730	0	1.351	0	0	0	2.027	9.459	0	6.081	1.351	0.676	50.676	1.351	0	1.351	10.811	10.135	0	0	0	P 50.676	5
133	0.709	2.837	0	0	0	2.128	0	1.418	4.255	0.709	0	1.418	2.128	0	29.078	53.901	0	0.709	0	0.709	0	S 53.901	5
134	2.667	0	13.333	4.000	0.667	1.333	0.667	0	0	2.000	2.000	42.667	10.667	0	0.667	15.333	3.333	0.667	0	0	0	N 42.667	4
135	2.667	0.667	0	2.000	4.000	2.000	0	25.333	1.333	8.667	2.667	0	0	0	0	0.667	0.667	49.333	0	0	0	V 49.333	5
136	2.667	0	0	1.333	0	0	0	0	2.000	0	0	0	92.667	0	0	0	1.333	0	0	0	0	P 92.667	8
137	0	0	0	0	0	0	0.667	0	0	0	0	98.000	0	0.667	0	0.667	0	0	0	0	0	N 98	9
138	0	0	0	0	0	0.667	0	0.667	0.667	0	0	0	0	0	97.333	0	0.667	0	0	0	0	R 97.333	9
139	2.000	1.333	0	0	28.000	0	2.667	0.667	0.667	2.000	0	0.667	0	0	0	38.000	0	0	0.667	23.333	0	S 38	5
140	0.667	0	0	0	0	0	0	0	0	0	0.667	0	0	0	0	0	98.000	0.667	0	0	0	T 98	9
141	0	0	0	0	97.333	0	0	0	0	0	0	0	0	0	0	0.667	0	0	0	2.000	0	F 97.333	9
142	8.000	1.333	0.667	0	0	0	0	2.000	5.333	1.333	2.667	0.667	25.333	4.000	0.667	7.333	22.000	18.667	0	0	0	P 25.333	3
143	0	99.333	0	0	0	0	0	0	0	0.667	0	0	0	0	0	0	0	0	0	0	0	C 99.333	9
144	0	0	0	0	0	0	0	0	0	0	0	0	100.000	0	0	0	0	0	0	0	0	P 100	9
145	0	0	0	0	12.667	0	0	0.667	0	1.333	0	0	0	0	0	0.667	0	0.667	0	84.000	0	Y 84	7
146	0	99.333	0	0	0	0	0	0	0	0	0	0	0	0	0	0	0	0.667	0	0	0	C 99.333	9
147	0.667	0	5.333	2.667	0	32.667	2.667	0	2.000	1.333	0.667	20.667	11.333	4.667	2.667	12.667	0	0	0	0	0	G 32.667	4
148	26.000	12.000	0	28.000	0	0.667	0	0	4.667	6.667	1.333	0.667	0	8.667	0.667	2.667	1.333	6.000	0	0.667	0	E 28	4
149	2.703	0	2.027	0	0	0.676	2.027	0	28.378	0.676	0.676	0	7.432	18.919	33.784	2.027	0.676	0	0	0	0	R 33.784	4
150	0.667	0	0.667	0	0	0	0.667	0	0	0	0	97.333	0	0	0	0.667	0	0	0	0	0	N 97.333	9
151	0	0.667	0	0	27.333	0	0	0	0	70.667	0.667	0	0	0	0	0.667	0	0	0	0	0	L 70.667	7
152	0	0	92.667	0.667	0	0.667	0	0	0	0.667	0	2.000	0	0	0	0.667	2.000	0.667	0	0	0	D 92.667	8
153	0	6.000	0	2.000	0	0	0.667	0	0	4.000	0	0.667	0	76.000	2.000	2.667	4.000	2.000	0	0	0	Q 76	7
154	1.333	0	26.000	30.000	0	0	3.333	0	1.333	0	0	2.667	2.667	25.333	0	4.667	1.333	0	0.667	0.667	0	E 30	5
155	4.667	0.667	6.667	23.333	0	57.333	0	0	0	0	0	0.667	0	1.333	0	5.333	0	0	0	0	0	G 57.333	5
156	0	0	0	0	0.667	0	0	0	0	95.333	3.333	0	0	0	0	0	0	0.667	0	0	0	L 95.333	8
157	0	0	0	0	0	1.333	0	7.333	0	10.000	1.333	0.667	0	0	5.333	0	0.667	73.333	0	0	0	V 73.333	6
158	0.667	0	8.667	48.000	0	0	0	0	30.667	0	0	0	0	4.667	5.333	0	2.000	0	0	0	0	E 48	6
159	0	0	0	0	0.667	0	99.333	0	0	0	0	0	0	0	0	0	0	0	0	0	0	H 99.333	9
160	0	94.631	0	0	0	0	0	0	0	0	0	0	0	0	0	1.342	0	4.027	0	0	0	C 94.631	9
161	0	0	0	0	0.671	0	0	2.685	22.819	1.342	20.134	22.819	0	0	4.698	3.356	17.450	4.027	0	0	0	K 22.819	6
162	5.369	0	8.725	25.503	0.671	0.671	0	0.671	10.067	9.396	0.671	2.685	0	2.013	2.685	21.477	8.725	0.671	0	0	0	E 25.503	4
163	2.013	0.671	0.671	2.013	4.698	0	4.027	0	6.711	6.711	0	26.174	0	18.792	2.685	11.409	2.013	1.342	0	10.067	0	N 26.174	2
164	0	0	0	0	0	0	99.329	0	0	0	0	0	0	0	0	0	0	0	0	0.671	0	H 99.329	9
165	14.765	0	0	0.671	4.698	0.671	2.685	2.013	4.698	0.671	1.342	0.671	0	0.671	29.530	28.188	4.698	1.342	0	2.685	0	R 29.53	4
166	1.333	0	3.333	1.333	0.667	6.667	4.667	0	2.667	1.333	9.333	25.333	0	3.333	15.333	12.000	11.333	0.667	0	0.667	0	N 25.333	4
167	0	1.333	78.000	8.667	0	1.333	0	0.667	0	0	0	3.333	0	1.333	0	4.000	0.667	0.667	0	0	0	D 78	6
168	12.667	0	0	0	0.667	0.667	1.333	0	2.000	2.000	0	2.667	46.000	1.333	4.000	4.000	19.333	0	0	3.333	0	P 46	3
169	4.000	0	0.667	1.333	0	3.333	2.000	0.667	21.333	1.333	1.333	23.333	1.333	4.000	22.000	4.667	8.667	0	0	0	0	N 23.333	4
170	1.333	0	0.667	0	1.333	0.667	2.000	0	19.333	2.000	0	3.333	11.333	25.333	15.333	16.000	1.333	0	0	0	0	Q 25.333	4
171	0	0	0	0	0.680	0	0	0	1.361	0.680	2.721	0	0	0	1.361	0	0	92.517	0	0.680	0	V 92.517	9
172	0	0	0	0	0	0	0	0.680	0	0	0	0	0	0	0	0	0.680	97.959	0	0.680	0	V 97.959	9
173	0.680	95.918	0	0	0.680	0	0	0.680	0	0.680	0	0	0	0	0.680	0	0	0.680	0	0	0	C 95.918	8
174	0	0	0	0	0	0	0	0	0	1.370	0	0	98.630	0	0	0	0	0	0	0	0	P 98.63	9
175	0	0	0	0	0	0	0.685	69.863	0	0.685	0	0	0	0	0.685	0.685	0	27.397	0	0	0	I 69.863	7
176	0	99.315	0	0	0	0	0	0	0	0	0	0	0	0	0	0	0	0	0.685	0	0	C 99.315	9
177	62.069	0.690	0.690	0	0	0	0	0	2.069	0	0	0	0	0	0	29.655	1.379	3.448	0	0	0	A 62.069	7
178	27.778	0	0	0	0	0	0	0	1.389	0	0	0.694	0	0	0	69.444	0	0.694	0	0	0	S 69.444	8
179	0	0	0	0	0	0	0	0	0	0.694	97.917	0	0	0	1.389	0	0	0	0	0	0	M 97.917	9
180	0	0	0	0	0	0	0	0	0	0.704	0	0	99.296	0	0	0	0	0	0	0	0	P 99.296	9
181	0	0	0	0	0	0	0	0	0	0	0	0	0	0	0	0	0	0	99.296	0.704	0	W 99.296	9
182	0.704	0	0	0	0	99.296	0	0	0	0	0	0	0	0	0	0	0	0	0	0	0	G 99.296	9
183	0	0	88.732	0.704	0	0	0	0.704	0	0.704	0	9.155	0	0	0	0	0	0	0	0	0	D 88.732	8
184	1.418	0	0	0	0	0	0	0	2.128	0	0	0	92.908	1.418	0	1.418	0.709	0	0	0	0	P 92.908	8
185	0	0	4.255	0.709	0	5.674	3.546	0.709	0.709	0	0	47.518	0	1.418	0	31.915	3.546	0	0	0	0	N 47.518	5
186	0	0	0	0	3.546	0	0.709	0	1.418	2.837	1.418	0	0	10.638	2.837	0	0	0	0	76.596	0	Y 76.596	7
187	0	2.128	0	0	1.418	0	0.709	0	39.716	0.709	1.418	0	0	3.546	46.099	0	2.837	0.709	0	0.709	0	R 46.099	5
188	0	0	0	0	0	0	0	0	0	0	0	0	0	0	0	100.000	0	0	0	0	0	S 100	9
189	61.702	0	0	0	0	3.546	0	2.837	0	0	1.418	0	2.128	0	2.128	21.986	3.546	0.709	0	0	0	A 61.702	6
190	0	0	27.660	0	0	0	0.709	0	0	0	0	70.922	0	0	0	0.709	0	0	0	0	0	N 70.922	8
191	0	0	0	0	95.035	0	0	1.418	0	3.546	0	0	0	0	0	0	0	0	0	0	0	F 95.035	9
192	0	0	0	0	19.858	0	0	22.695	0.709	33.333	19.149	0	0	0	0.709	0	0	3.546	0	0	0	L 33.333	6
193	0.709	0	3.546	21.986	0	2.128	2.128	0.709	0	0	0	0	0	60.993	2.128	4.255	0.709	0.709	0	0	0	Q 60.993	6
194	0	0	0	0	0	0	100.000	0	0	0	0	0	0	0	0	0	0	0	0	0	0	H 100	9
195	0	0	0	0	0	0	0	12.057	0	85.106	0	0	0	0	0	0	0	2.837	0	0	0	L 85.106	8
196	0	0	0	0	0	0	4.965	1.418	17.730	23.404	0	21.986	0	17.730	9.929	0.709	0.709	1.418	0	0	0	L 23.404	7
197	0.709	0	0	0	0	0	27.660	21.277	0	15.603	7.092	0	0	0	23.404	0.709	0.709	2.128	0	0.709	0	H 27.66	6
198	0	0	0	0	0	0	0	0	0	0	0	0	0	0.709	98.582	0	0	0	0.709	0	0	R 98.582	9
199	0	0	0	0	0	0	100.000	0	0	0	0	0	0	0	0	0	0	0	0	0	0	H 100	9
200	3.546	0	0	0	0	0	0	0	47.518	0	0	0.709	0	11.348	18.440	1.418	17.021	0	0	0	0	K 47.518	6
201	0	0	0	0	98.582	0	0	0	0	0	0	0	0	0	0	0	0	0.709	0	0.709	0	F 98.582	9
202	0	1.418	1.418	20.567	0	0	0	0	0	0	0	1.418	0.709	0	0	74.468	0	0	0	0	0	S 74.468	8
203	0	0	0	0	0	0	0	0	0	0	0	0.709	0	0	0	0	0	0	0	99.291	0	Y 99.291	9
204	0	0	97.143	2.857	0	0	0	0	0	0	0	0	0	0	0	0	0	0	0	0	0	D 97.143	9
205	0	0	0	0	1.429	0	0	0	0	0	0	0.714	0	0	0.714	0	95.714	0	0	1.429	0	T 95.714	9
206	0	0	0	0	82.143	0	0	0	0	0.714	0	0	0	0	0	0	0	0	0	17.143	0	F 82.143	7
207	0.719	0	0	0	0	0	0	0	0	0	0.719	0	0	0	0.719	0	0	97.842	0	0	0	V 97.842	9
208	0.752	0	93.233	0	0	0	0	0	0	2.256	0	0	0	0	0	0.752	0	3.008	0	0	0	D 93.233	8
209	0	0	0	0	16.406	0	0	0.781	0	0.781	0	0	0	0	0	1.562	0	0	0	80.469	0	Y 80.469	5
210	5.600	0	18.400	9.600	0	4.000	0.800	0	0.800	0	0	20.800	0	1.600	0	36.000	2.400	0	0	0	0	S 36	4
211	19.841	0	0	0.794	0	0.794	0.794	22.222	1.587	4.762	0.794	1.587	0	12.698	0	0	18.254	15.873	0	0	0	I 22.222	5
212	0	0	93.651	2.381	0	0	0.794	0	0	0	0	1.587	0	0	0	0	0.794	0.794	0	0	0	D 93.651	8
213	0	0	17.460	81.746	0	0	0	0	0	0	0	0	0	0.794	0	0	0	0	0	0	0	E 81.746	8
214	0.787	0	41.732	36.220	0	0	10.236	0	0	0	0	2.362	0	6.299	0	2.362	0	0	0	0	0	D 41.732	6
215	44.444	0	20.635	11.111	0	0	0	0.794	0	0.794	0	0	0	0.794	0	3.968	15.873	1.587	0	0	0	A 44.444	5
216	26.190	0	0.794	0	0	0	0	3.175	0.794	0	62.698	0	0	0	0	0.794	3.968	1.587	0	0	0	M 62.698	7
217	0	0	0	0	6.349	0	0	18.254	0	40.476	27.778	0	0	0	0.794	0	0	5.556	0	0.794	0	L 40.476	6
218	10.317	0.794	0.794	3.968	0	0	2.381	0	2.381	0.794	0.794	8.730	0	61.111	7.937	0	0	0	0	0	0	Q 61.111	6
219	27.200	0	3.200	34.400	0	0	0.800	0	2.400	0.800	0.800	1.600	0	25.600	0.800	1.600	0.800	0	0	0	0	E 34.4	6
220	74.400	0	0	0	0	0	0	0	0	0	0	0	0	0.800	0	0	1.600	23.200	0	0	0	A 74.4	8
221	0	0	0	0	0	0	0	16.129	0	81.452	0	0.806	0	0	0	0	0	1.613	0	0	0	L 81.452	6
222	18.699	0	0	13.008	0	0	1.626	0	2.439	8.130	6.504	0	0	39.024	2.439	0	3.252	4.878	0	0	0	Q 39.024	5
223	19.328	0	0	0.840	0	0	0	0.840	0.840	22.689	0	0	0	0.840	52.941	1.681	0	0	0	0	0	R 52.941	8
224	0	0	0	0	0	0	0	0	0	0	0	0	0	0	0	99.160	0	0.840	0	0	0	S 99.16	9
225	0	0	0	0	0	0	0	7.339	0.917	85.321	4.587	0	0	0	0	0	0	1.835	0	0	0	L 85.321	6
226	2.500	1.250	1.250	0	0	0	1.250	6.250	6.250	17.500	23.750	1.250	0	12.500	16.250	0	5.000	5.000	0	0	0	M 23.75	3
227	0	0	89.610	9.091	0	0	0	0	0	0	0	0	0	0	0	0	1.299	0	0	0	0	D 89.61	8
228	0	0	0	0	0	0	0	0	7.143	0	0	0	0	92.857	0	0	0	0	0	0	0	Q 92.857	7
