# Supplementary material for: RNF114 and RNF166 exemplify reader-writer E3 ligases that extend K11 polyubiquitin onto sites of MARUbylation
Source: EMBO J. 2025 Oct 2;44(21):5993–6018. doi: 10.1038/s44318-025-00577-z (PMC12583694; doi:10.1038/s44318-025-00577-z)
Supplement: Supplementary file 5 — Source data Fig. 3 [file 44318_2025_577_MOESM5_ESM.zip › Figure 3/3A-D/RNF114-consurf_1741725099/msa_fasta.aln]

>Input_seq_ATOM_A
MAAQQRDCGGAA-QLAGPAAE-ADP---LGRFTCPVCLEVYEKPV-QV-PC-G--H---V
------FCSACLQECLK-----PKKPVCGVCRSALAP--GVRAVELERQIESTETSCHGC
RKNFFLSKIRSHVATCSKYQNYIME---GVKATIKDASL------QP----R---NV--P
N----RYTFPCPY--CPEKNFDQEGLVEHCKLFHSTDTKSV-V-CPICASMPWGDPNYRS
ANFREHIQRRHRFSYDTFV---------DY-DVDEEDMMNQVLQRSIIDQ
>ur|Q6J1I8|1_228|1.6e-153|Laurasiatheria
MAAQPQDREGGA-QLAGPAAE-ADP---LGRFTCPVCLEVYEKPV-QV-PC-G--H---V
------FCSACLQECLK-----PKKPVCGVCRSTLAP--GVRAVELERQIESTETSCHGC
RKNFFLSKIRAHVATCSKYQNYIME---GVKATTKDASL------QP----R---NV--P
N----RYTFPCPY--CPEKNFDQEGLVEHCKLVHSTDTKSV-V-CPICASMPWGDPNYRS
ANFIEHIQRRHQFSYDTFV---------DY-DVDEEDMMNQVLQRSLLDQ
>ur|A0A8C6RGR0|1_228|1.9e-148|Nannospalax_galili
MAAQQQLREGAA-QLSRPTPE-ADP---LGRFTCPVCLEVYEKPV-QV-LC-G--H---V
------FCSACLQECLK-----PKKPVCGVCRSALAP--GVRALELERQMESTETSCHGC
RKNFFLSKIRAHVASCSKYQNYIME---GVKATAKDASL------QP----R---NV--P
N----RYTFPCPY--CPEKNFDQEGLVEHCKLSHSTDTKAV-V-CPICASMPWGDPNYRS
ANFIEHIQRRHQFSYDTFV---------DY-DVDEEDMMNQVLQRSIIDQ
>ur|A0A8C6CHN1|27_247|1.1e-146|Moschus
-------EAGGR-RPAGPAAE-ADP---LGRFTCPVCLEVYEKPV-QV-PC-G--H---I
------FCSACLQECLK-----PKKPVCGVCRSTLAP--GVRAVELERQIESTETSCHGC
RKNLFLSKIRAHVATCSKYQNYIME---GVKATTKDASR------QP----R---SV--P
N----RYTFPCPY--CPEKNFDQEGLVEHCKLSHSTDTKSV-V-CPICASMPWGDPNYRS
ANFIEHLQRRHQFSYDTFV---------DY-DVDEEDMINQVLQRSIIDQ
>ur|Q9ET26|3_229|1.2e-145|Muroidea
-AAQPESRDGAA-QSAKPASE-TDP---LSRFTCPVCLEVFEKPV-QV-PC-G--H---V
------FCSACLQECLK-----PKKPVCGVCRSALAP--GVRAVELERQIESIETSCHGC
RKNFILSKIRAHVTSCSKYQNYIME---GVKATTKDASL------QP----R---NI--P
N----RYTFPCPY--CPEKNFDQEGLVEHCKLTHSTDTKSV-V-CPICASMPWGDPSYRS
ANFMEHIQRRHRFSYDTFV---------DY-DVDEDDMINQVLQRSIIDQ
>ur|A0A8C5L8Y9|16_236|1.2e-142|Jaculus_jaculus
--------AGLP-QSAKSSADAADP---LSRFTCPVCLEVYEKPV-QV-PC-G--H---V
------FCSACLQECLK-----PKKPVCGVCRSALAP--GVRAVELERQIESTETSCHGC
RKDFFLSKIRAHVATCAKYQNYIME---GVKATTKDASL------QP----R---NV--P
N----RYTFPCPY--CPEKNFDQEGLVEHCRLSHSTDTKSV-V-CPICASMPWGDPDYRS
ANFIEHIQRRHQFSYDTFV---------DY-DVDEEDVMNQVLQRSILDQ
>ur|H0V4N1|10_229|2.2e-137|Cavia_porcellus
--------AGLK-DLVGPMLM-PDP---VARFTCPVCLEVYEKPM-QV-PC-G--H---I
------FCSACLQECLK-----PKKPVCGVCRSALAP--GVRAVELERQIESTGTTCHGC
RKNFFLSKIRAHVATCSKYQNYIME---GVKAARMNPSF------QP----R---NV--P
N----RYTFPCPY--CPEKNFDQEGLVEHCKVAHSTDPKSV-V-CPICASMPWGDPNYRS
ANFIEHIQRRHQFSYDTFV---------DY-EVDEEDMMNQVLRRSITDQ
>ur|F7A674|5_223|1.1e-130|Metatheria
---------GGS-GLVGATAA-ANP---LSRFTCPVCLEVYEKPV-QV-PC-G--H---V
------FCALCLQQCLK-----PKKPVCGVCRSALSP--GIRAMDLEKQIEATEATCSGC
KKNLVLSKMRNHVASCSKYQSYLME---GVKATTKDMAH------QP----R---NI--P
N----RFTFPCPY--CPEKNFDQEGLGEHCKIYHSTDTKSV-V-CPICASMPWGDPNYRS
ANFMDHIQRRHQFSYDTFV---------DY-DVDEDDMMNQALLRSLIDK
>ur|UPI00156BEEBE|70_283|1.7e-125|Mirounga
---AQQDLEGGS-QPAGPTAE-ADP---LGHFTCPICSEVYEKPV-QV-PC-G--H---V
------FCSACLQECLK-----PKKPVCGVCRSSLAP--GVXAAELKGHIESTETSCHGC
HKNSFLSKIRTHVATCSKYQNYIME---GGKATTKDASL------QP----R---NV--P
N----RHTFLCPY--CPE-NFDQEGLGEHCKLSHSTNTKSV-V-FPICASMPWGDPNYRS
ASFIEHIQRWHQFSYDTFV---------DY-DVDEEDMRC----------
>ur|UPI001155452B|11_199|5e-121|Suricata_suricatta
--------------------------------------------I-KV-RQ-M--H---S
------FCSACLQECLK-----PKKPVCGVCRGALGP--GVRAAELERQIESTETSCHGC
RKHFLLSKIRAHVATCSKYQNYIME---GVKATTKDASL------QP----R---SV--P
N----RYTFPCPY--CPEKNFDQEGLVEHCKLSHSTDTKSV-V-CPICASMPWGDPSYRS
ANFIEHIQRRHQFSYDTFV---------DY-DVDEEDMMNQVLQRSLLDQ
>ur|A0A672U1M8|6_225|6.5e-120|Neognathae
-------GGAGA-SSSRSPER-HDP---LSRFTCPVCLEVYESPV-RV-PC-G--H---V
------FCTPCLQECLK-----PKKPVCGVCRSTLSP--GSRALDLEKQIETTETTCNGC
NKKMYLSKMRSHAASCSKYQNYIME---GVKAVTKEPLH------NT----R---NF--P
N----RFTFPCPY--CSEKNFDQEGLVEHCKTLHSMDAKQV-V-CPICASMPWGDPNYRS
ANFMEHLQRRHRFSYDTFV---------DY-DADEDDMMAQVLMRSLRD-
>ur|A0A8D0HLC4|12_226|2.4e-117|Sauria
--------------YSEGAAR-PDP---LSRYTCPVCLEVYESPV-RV-PC-G--H---I
------FCTPCLQECLK-----PKKPVCGVCRSTLLP--GSRALDLEKQIETTETTCNGC
SKKMYLSKMRIHAATCSKYQNYIME---GVKAVTKEPSR------NT----R---TV--P
N----RFTFPCPY--CNERNLDQEGLVEHCKKYHIMDAKQV-V-CPICASMPWGDPNYRS
ANFMEHLQRRHQFSYDTFV---------DY-DADEDDMMAQVLVRSLRDQ
>ur|A0A8T1TAZ9|31_247|9.6e-117|Testudines
-----------S-RYAEASAL-QDP---LSRFTCPVCLEVFESPV-RA-PC-G--H---V
------FCTPCLQECLK-----PIEPVCGVCRSTLSP--GSRALDLEKQIEMTETTCDGC
NKKMYLSKMRSHAAACSKYQNYIME---GVKAVTKEPPR------NT----R---NV--P
N----RFTFPCPY--CSEKNFDQEGLVEHCKKYHSMDAKQV-V-CPICASMPWGDPNYRS
ANFMEHLQRRHQFSYDTFV---------DY-DADEDDMMAQVLLRSLRDQ
>ur|A0A670Y152|15_226|2.7e-115|Serpentes
-----------------TGER-VDP---LSRFTCPVCLEVFESPV-RA-PC-G--H---I
------FCMPCIQECLK-----PKKPVCGVCRSTLSH--GSRALDLEKQIEMTETTCNGC
NQKMYLSKLRSHVATCSKYQNYIME---GVKAVTKEPLQ------NT----R---SV--P
N----RFTFPCPY--CSEKNLDQEGLVEHCKSYHSNDPKRV-V-CPICASMPWGDPHYRS
ANFMEHLQRRHQFSYDTFV---------DY-DADEDDMMAQVLLRSLRDQ
>ur|A0A7M4EAS1|10_223|4.8e-115|Crocodylia
--------------YPAAAAP-QDP---LSRFLCPVCLEVYESPV-RA-PC-G--H---V
------FCAPCLQECLK-----PKKPVCGVCRSTLSP--GSTALDLEKQIEMTETACSGC
NKKMYLSKLRSHAASCSKYQNYIME---GVKAVTKEPPC------NT----R---NV--P
N----RFTFPCPY--CSERNLDQEGLVEHCKKYHIMDAKQV-V-CPICASMPWGDPSYRS
ANFMDHLQRRHRFSYDTFV---------DY-DADEDDMMAQVLLRSLRD-
>ur|A0AAV7P8U3|18_226|9.6e-115|Pleurodeles_waltl
-------------------LT-VDP---LSRFTCPVCLEVFENPV-RV-KC-G--H---V
------FCTSCLQECLK-----PRKPVCGVCRSSLTP--GTRALELEKLIESTESTCRGC
DKKVYLSKMRAHVASCSKYQSYIME---GIKAATKDPLH------ET----R---DV--P
N----RFTFPCPY--CLEKNFDQDGLVEHCKKYHSLDRRQV-V-CPICASMPWGDPNYRS
GNFMEHIRRRHKFSYDTFV---------DY-NVDEDAMMNEVLRRSLMD-
>ur|Q6J211|6_224|2.8e-114|Neognathae
--------GGDG-SLHSPEPW-PDL---LSRLTCPVCLEVFESPV-RV-PC-G--H---V
------FCTPCLQECLK-----PKKPVCGVCRGVLTA--GSRALDLEQLIESTETACSGC
GKKMFLSKMRSHAASCSKYQNYIME---GVKAVTKEPVH------NA----R---NF--P
N----RFTFPCPY--CSEKNFDQEGLVEHCKTLHSMDARQV-V-CPICASMPWGDPNYRS
ANFMEHLQRRHRFSYDTFV---------DY-DADEDDTMAQVLMRSLRD-
>ur|A0A8D0BCG8|18_231|4.6e-113|Unidentata
---------------ASDAGR-LDP---LNRFTCPVCLEVFETPV-RA-PC-G--H---V
------FCTPCIQECLK-----PKKPVCGVCRSTLSY--GSRALDLEKQIETTETTCNGC
NKKMYLSKLRSHAASCLKYQNYIME---GVRAVTKDPPQ------DN----R---SV--P
N----RFTFPCPY--CSERNLDQEGLVEHCRKHHSMDAKRV-V-CPICASMPWGDPNYRS
ANFMEHLQRRHQFCYDTFV---------DY-NVDEDDMMAQVLLRSLRDQ
>ur|UPI0037E8EADD|16_225|1.1e-111|Ambystoma_mexicanum
------------------QLP-VDP---LARFTCPVCLEVFENPV-KV-KC-G--H---V
------FCMMCLQECLK-----PRKPVCGVCRSNLSP--GARATELEKLIETTESTCKGC
DKKVYLSKMRVHVAACSKYQNYMME---GIKAATKDQPH------HT----R---DV--P
N----RFTFPCPY--CMEKNFDQDGLVEHCKRYHSLDNRPV-V-CPICASMPWGDPNYRS
GNFMEHVRRRHRFSYDTFV---------DY-EADEDAMMNDALMRSLMD-
>ur|A0A2K6FHC8|1_180|6e-111|Propithecus_coquereli
MAEQQQECERGA-QRAGPAAE-TDP---LGRFTCPVCLEVYEKPV-QV-PC-G--H---V
------FCSACLQECLK-----PKKPVCGVCRSALAP--GVRAMELERQIESTETSCHGC
RKNFFLSKIRAHVATCSKYQNYIME---GVKATTKDASL------QP----R---NV--P
N----RYTFPCPY--CAEKNFDQEGLVEHCKLSHSTDTKSV-VRLPLCVKR---------
--------------------------------------------------
>ur|A0A8C4N011|1_183|1e-109|Equus_asinus_asinus
MAAQLQEAAAGA-PLAGPAAE-ADP---LGRFTCPVCLEVYEKPV-QV-PC-G--H---V
------FCSACLQECLK-----PKKPVCGVCRSPLAP--GVPAVELERQIESTETSCHGC
RKNFFLSKIRAHVATCSKYQNYIME---GVKATTKDASL------QP----R---NV--P
N----RYTFPCPY--CPEKNFDQEGLVEHCKLSHSTDTKSV-V-RLHCSKRLYAD-----
--------------------------------------------------
>ur|A0A7J8HJM4|1_171|7.4e-107|Laurasiatheria
MATQQPDREGGA-QLAGPAAE-ADP---LGRFTCPVCLEVYEKPV-RV-LC-G--H---V
------FCSACLQECLK-----PKKPVCGVCRSPLAP--GERAAELERQIESTETTCHGC
RKNFFLSKIRAHVATCSKYQNYIME---GVKATTKDVSL------QP----R---NV--P
N----RYTFPCPY--CPEKNFDQEGLVEHCKLSHSTDTKSV-------------------
--------------------------------------------------
>ur|A0A8J6ALT1|26_196|1.3e-105|Galemys_pyrenaicus
MAAQQQHRESSL-QPAGSAAE-ADP---LGRFTCPVCLEVYEKPV-QV-PC-G--H---V
------FCSACLQECLK-----PKKPVCGVCRSALAP--GVRAAELERQIESTETSCHGC
RKNFFLSKIRAHVAACSKYQNYIME---GVKATTKDASL------QP----R---NV--P
N----RYTFPCPY--CPEKNFDQEGLVEHCKFSHSADTKSV-------------------
--------------------------------------------------
>ur|A0A2K5EIE4|4_179|9.4e-104|Aotus_nancymaae
-AAQQQDRESTA-QLAGPAVE-ADP---LGRFTCPVCLEVYEKPV-RV-AC-G--H---V
------FCSSCLQERLK-----QKKPVCGVCRSALDP--GVRAVEPQRPIKSTETSCHGC
RKNFFLSKIQAHVATCSKYQNYIME---DVKATTNDASL------QP----R---NI--P
N----RYTFPCPY--CPEKNFDQEGLVEHCKLFHSVDTKSV-V-CLICD-----------
--------------------------------------------------
>ur|A0AAD1SKL2|11_225|2.2e-102|Pelobates
-------------QGAGAARD-IDP---MDRFMCPICLEVLETPI-RV-KC-G--H---V
------FCSTCLHQCMK-----QKNPLCGVCRCPLIP--GRKEAELERQMETTETSCKGC
SRKMFISQLRAHAATCSKYENYVME---GIKSVTKEQPP------NA----K---NV--P
N----RFTFVCPY--CKEHNLDQDGLVDHCRKYHFSDPTPV-V-CPICASMPWGDPNYRS
ANFMEHVHRRHRFSYDTFV---------DY-NTDEESMMHDALVRSLMD-
>ur|A0A8L2QZW8|3_178|8.7e-101|Rattus_norvegicus
-AAQPESRDGAA-QSAKPASE-TDP---LSRFTCPVCLEVFEKPV-QV-PC-G--H---V
------FCSACLQECLK-----PKKPVCGVCRSALAP--GVRAAELERQIESIETSCHGC
RKDFVLSKIRAHVASCSKYQSYIME---GVKATTKDASL------QQ----R---NV--P
N----RYTFPCPY--CPEKNFDQEGLVEHCKLTHSTDTKFVPY-VPRC------------
--------------------------------------------------
>ur|A0A2I0M298|50_240|4.3e-100|Columba_livia
--------------------------------------EAAEKP---Q-PA-G--R----
------FCTPCLQECLK-----PKKPVCGVCRSTLSA--GTRALDLEKQIEMTETTCNGC
NKKMYLSKMRSHAASCSKYQNYIME---GVKAVTKEPLY------NT----R---SF--P
N----RFTFPCPY--CSEKNFDQEGLVEHCKTLHSMDAKQV-V-CPICASMPWGDPNYRS
ANFMEHLQRRHRFSYDTFV---------DY-DADEDDMMAQVLMRSLRD-
>ur|UPI0023499263|8_225|2.1e-98|Spea_bombifrons
-------------QSPGRARD-TDP---MDRFVCPICLEIFENPV-RV-NC-G--H---I
------FCSTCLHQCLK-----QKNPMCGVCRCLLTP--GRKAADLERQMEVTEASCKGC
SRKMYLAHMRAHAATCSKYENYVME---GIKSVTKEETP------QT----RQVSDV--P
N----RFTFTCPY--CREQNLDQEGLVDHCRKQHFSDPTPV-V-CPICASMPWGDPTYRS
SNFMEHVNRRHRFSYDTFV---------DY-NADEEAMMHEALMRSLMD-
>ur|A0A8V0YHL7|67_263|2.9e-96|Gallus_gallus
----------------------------------PCALRCSRVPF-GC-P--A--D---T
------FCTPCLQECLK-----PKKPVCGVCRGVLTA--GSRALDLEQLIESTETACSGC
GKKMFLSKMRSHAASCSKYQNYIME---GVKAVTKEPVH------NA----R---NF--P
N----RFTFPCPY--CSEKNFDQEGLVEHCKTLHSMDARQV-V-CPICASMPWGDPNYRS
ANFMEHLQRRHRFSYDTFV---------DY-DADEDDTMAQVLMRSLRD-
>ur|UPI001AAD5610|12_223|6.7e-95|Rana_temporaria
----------------GAARD-MDP---MDRFMCPICLELFQDPV-RV-AC-G--H---M
------FCMMCFEQCMT-----QRSPTCAVCRSRLTP--GIKASDLEKQMRETHTSCKGC
HSKMQLCNMRAHASSCSQYQNYVME---GIKSVTKDKSA------HA----K---DI--P
N----RFTFVCPY--CQKQNLDQEGLVDHCRNYHHNDLTPV-V-CPICASMPWGDPGYRS
ANFMEHIRRRHRFSYDTFV---------DY-EVDEDAMMREALVRSLMD-
>ur|UPI0008542E16|11_223|9.7e-95|Nanorana_parkeri
---------------SGASRD-VDP---MDRFLCPICLELFDDPV-RV-SC-G--H---T
------FCMLCFEQCMT-----QRSPTCAVCRSRLTP--GIKAYDLEKLMRETQASCKGC
SSKMLLYNMRAHAVVCSQYQNYVME---GIKSVTKDQSP------QA----K---DV--P
N----RFTFICPY--CQEQNLDQEGLVDHCKKFHFSDPTPV-V-CPICASMPWGDPGYRS
ANFMEHIHRRHRFSYDTFV---------DY-EVDEDAMMREALVRSLKD-
>ur|A0AA35KIP1|21_203|3.7e-94|Lacertinae
-------------------------------------------------------V---S
------FCTPCIQECLK-----PKKPVCGVCRSTLSH--GSRAFDLEKQIEMTETTCNGC
NKKMYLSKLRNHAASCLKYQNYIME---GVKAVTKDPPQ------DT----R---SV--P
N----RFTFPCPY--CNERNLDQEGLVEHCRKYHSMDAKRV-V-CPICASMPWGDPNYRS
ANFMEHLQRRHQFSYDTFV---------DY-NADEDDTVAQVLLRSLRDQ
>ur|UPI0035A275B2|8_228|1.8e-93|Hyperolius_riggenbachi
------QKSSGG-ASAAASPD-VDP---MDRFICPICLEIFQDPV-MV-AC-G--H---V
------FCMRCLQQCTT-----QRNPTCAVCRTALVA--AGKATDLEKQMRETQAVCKGC
HTKMLLSGMRMHSTVCPQYQSYVME---GIKSVTKDQSA------TT----K---DI--P
N----RFTFVCPY--CQQQNLDQEGLVDHCRKFHSSDPTPV-V-CPICASMPWGDPGYRS
ANFMEHVHRRHKFSYDTFV---------DY-NVDEDAMMREALLRSLVD-
>ur|A0A7L1CS33|1_189|4.9e-92|Neognathae
------------------------------------------------------------
------FCTLCLQECLK-----PPRPLCGVCRRALSA--GSRALDLERLIETTETTCHGC
NKKMLLSKMRSHAASCSKYQNYIME---GVKAVTKEPLH------ST----R---SF--P
N----RFTFPCPY--CSEKNFDQEGLVEHCKALHSMDAKQV-V-CPICASMPWGDPNYRS
ANFMEHLQRRHRFSYDTFVVGFLSLCSQDY-DADEDDMMAQVLMRSLRD-
>ur|A0AAD8FZR5|10_226|8.1e-91|Acipenseroidei
----------GL-KKTSGAES-ERD---ISEFVCPVCLEIYDRPM-TT-QC-G--H---T
------FCSSCLQECLR-----PQKPVCAVCRTALTK--WTASVGLEAHIQNSQGTCKGC
RAQVYLSQMRSHTAACPKFQEYIME---GVSTTAKSQPS------RL----S---TV--P
N----RFTFTCPY--CGSQNLDQEGLVEHCNAQHSRDPRQV-V-CPICASMPWGDPNYKS
ANFFQHLKMRHTFSYDTFV---------DY-SADEHAMMQEALQRSMLD-
>ur|A0A4W4GX85|8_220|2.5e-88|Electrophorus
---------------GAGGGA-DRD---AMELVCPVCLEIFDCPL-TT-QC-G--H---T
------FCQSCLQECLR-----PQKPVCAVCRSALLQ--WTRAFELETLIHSSSRPCKGC
GEAVMLSKMREHIARCSKYQDYVQD---GLRSMSKPQLD------VI----R---SV--P
N----RHTFPCPY--CSEQNFDQDGLVEHCNSQHAQDPRPV-V-CPVCASMPWGDPNYRS
ANFFQHLRMRHSFSYDTFV---------DY-SADEQAMIQEAIQRSLVD-
>ur|A0AAV7B4V3|9_203|1.2e-87|Engystomops_pustulosus
-------------RISGAARD-VDP---MERFICPICLEVYQDPV-RV-TC-G--H---T
------FCSTCLQQCMK-----QKSPICAVCRSTLSP--NRKASDLERQMRDVQASCKGC
NLQMALSNLRSHAATCSKYESYILE---GIKSVKKEQPQ------VV----S---DV--P
N----RFTFMCPY--CRQQNLDQEGLVEHCNKFHFSDPTPV-V-CPICASMPWGDPGYMS
ANFMEHIHRRHKFSYDTFV-------------------------------
>ur|A0A673AI21|21_226|4.5e-87|Percomorphaceae
-----------------------SD---VSEFLCPVCLEIFESPV-TT-QC-G--H---T
------FCHSCLQECLR-----PQKPVCAVCRSALGN--CAKAVELEALIQSSVAACKGC
GAQIGLSQMRSHTANCSKYQEYIEE---GVRTTAQSQPA------II----S---PV--P
N----RYTFTCPY--CNCQNLDQDGLVEHCTTQHARDTRQV-V-CPICASMPWGDPNYRS
ADFFQHLKIRHTFSYDTFV---------DY-STDEHTMIQEALQRSLLD-
>ur|A0A8C4S958|19_226|1.8e-86|Polypteridae
--------------------S-DRD---PSEFVCPVCLEIYDRPV-TT-IC-N--H---T
------FCYSCLQECLR-----PKKPVCAVCRSQLNK--WSPAVKLDALIQKSQGKCKGC
HTQIYLSQMRSHTAGCPKFQEYIME---GVNRTAKSQSQ------VV----N---PV--P
N----RFTFTCPY--CNSQNLDQEGLIEHCTSQHARDPRLV-V-CPICASMPWGDPNYRS
TNFFQHLKMRHTFSYDTFV---------DF-DADENAMMQEALQRSLLD-
>ur|A0A8C9W5V2|73_279|3e-86|Scleropages_formosus
----------------------EGD---LSEFICPVCLEIFERPV-KT-QC-G--H---T
------FCTSCLQECLR-----PQKPVCAVCRAPLDQ--WARAMDIEELIQNSVGACKGC
GTEVRLSQMRGHTASCSKYQEYIDE---GVRSTAKSQPA------IV----S---SV--P
N----RYTFSCPY--CNCRNLDQDGLVEHCTSQHSRDTRHV-V-CPICASMPWGDPNYRS
ADFFQHLKIRHTFSYDTFV---------DY-AADEHTMIQEALQRSLTD-
>ur|A0A4W6F9Y3|9_226|1.1e-85|Percomorphaceae
---------AAQ-LKKNVSDG-SSD---VSEFVCPVCLEIFDSPV-KT-QC-G--H---T
------FCQSCLQECLR-----PQKPVCAVCRATLGH--WTKAAELEALIQSSVAACKGC
GVQIGLSQMRSHTAACSKYQDYIEE---GVRTTAQSQPA------II----S---PL--P
N----RYTFTCPY--CNCQNLDQDGLVEHCTTQHARDARQV-V-CPICASMPWGDPNYRS
ADFFQHLKIRHTFSYDTFV---------DY-STDEHTMIQEALQRSLLD-
>ur|I3KLI0|20_226|4.8e-85|Percomorphaceae
----------------------SND---VSEFVCPVCLEIFDSPV-TT-QC-G--H---T
------FCHSCLQECLR-----PQKPVCAVCRGAPGH--WTRAAQLEALIQSSVAACKGC
GTQVGLSKMRSHTAACSKYQEYIEE---GVRTTAQSQPA------IV----S---SV--P
N----RYTFTCPY--CNCQNLDQDGLVEHCTSQHARDARQV-V-CPICASMPWGDPNYRS
ADFFQHLKIRHTFSYDTFV---------DY-STDEHTMIQEALQRSLMD-
>ur|A0A3B3ZVG8|22_226|7.6e-85|Gobiidae
------------------------D---VSEFLCPVCLEIFDSPV-RT-QC-G--H---T
------FCQSCLQECLR-----PQKPVCAVCRAALGH--CTKAVEVEALIQASAAACKGC
GTQVGLSQMRAHTASCSKFQEYIEE---GVRTTAQTQPA------II----S---PV--P
N----RYTFTCPY--CNCPNLDQDGLVEHCTSLHSRDSRQV-V-CPICASMPWGDPNYRS
ADFLQHLKIRHTFSYDTFV---------DY-STDEHTMIQEALQRSLLD-
>ur|A0AAW1DXK2|23_227|2.4e-84|Perciformes
------------------------D---MSEFVCPVCLEIFDSPV-TT-QC-S--H---T
------FCHSCLQECLR-----PQKPVCAVCRAGLGP--WTKAAELELKIQSSVAACKGC
GTQVRLSQMRGHTATCSKFQEYIEE---GVRTTAQSQPA------IM----S---PV--P
N----RFTFTCPY--CNCQNLDQDGLVEHCTSQHARDARQV-V-CPICASMPWGDPNYRS
ADFFQHLKIRHTFSYDTFV---------DY-STDEHTMIQEALQRSLLD-
>ur|UPI0024B4FCDE|17_225|4.9e-84|Lampris_incognitus
-------------------SD-GRD---VTEFVCPVCLEIFDSPV-TT-QC-G--H---T
------FCQSCLQECLR-----PQKPVCAVCRAALGQ--WAKATDLEALIHSSVAGCKGC
GIQVVLAQMRHHTASCSKYQEYIEE---GVRTTAQSQPA------IM----S---PV--P
N----RYTFSCPY--CSCQNLDQDGLIEHCTTQHARDTRQV-V-CPICASMPWGDPNYRS
ADFFQHLKIRHTFSYDTFV---------DY-STDEHTMIQEALQRSLME-
>ur|A0A6P3W296|63_282|1.9e-83|Clupeidae
-------LGAAQ-QKTNTLAG-DRD---LTEFVCPVCLEIFDSPV-IT-QC-G--H---T
------FCQSCLQECLR-----PQKPVCAVCRSGLEK--WTRASDLDAIIHTSVGACKGC
GIEVPLSQMRSHTSTCSKYQEYIEE---GVRSSAQTQPV------VI----S---PV--P
N----RYTFACPY--CNSPNLDQDGLVEHCTSHHARDPGQV-V-CPICASMPWGDPNYRS
ADFLQHLKIRHTFSYDTFV---------DY-STDESAMIQEALQRSLMD-
>ur|A0A7J6A533|14_228|2.9e-83|Ictaluridae
-------------AKSLGVGG-DKD---LTDFVCPVCLEIFESPM-IT-DC-G--H---A
------FCNRCLQECLR-----PKKPVCAVCRAALDK--WGKAIDLEALIHKTDKPCKGC
GQQIVLSEMREHMGSCSKYQDYIQE---GLKNITHTQPD------AI----R---SV--P
N----RHTFTCPY--CDCPNLDQDGLVEHCKSQHARDPRQV-V-CPICASMPWGDPSYKS
SDFFQHLQIRHTFSYDTFV---------DY-AADEDAMVQEAIQRSLMD-
>ur|B5X1B4|25_226|4.7e-83|Euteleosteomorpha
------------------------------EFVCPVCLEIFDSPV-TT-QC-G--H---T
------FCQSCLQECLR-----PQKPVCAVCRAALGH--WAKATDLEALIHTSMAACKGC
GAQVGLSQMRGHTAACSKYQEYIEE---GVRTTAQTQPN------II----G---PV--P
N----RFTFSCPY--CNYQNLDQDGLVEHCTSQHARDTRHV-V-CPICASMPWGDPNYRS
ADFFQHLKIRHTFSYDTFV---------DY-STDEHTMIQEALQRSLME-
>ur|UPI002F350882|7_226|1.2e-82|Trichomycterus_rosablanca
-------FGGAQ-QTAKALGG-DRD---LTEFLCPVCLEVFDSPM-RT-EC-G--H---T
------FCMNCLQECLR-----PQKPVCAVCRAALEK--WSRDVDLETLIQSSARPCRGC
GEEVLLSEMKEHMGRCSKYQDLFQE---GLKNISKSQPD------AV----S---SV--P
N----RYTFTCPY--CHGPNFDQDGLVKHCNSQHAQDPRQV-V-CPICASMPWGDPSYRS
ADFFQHLRVRHTFNYDTFV---------DF-SADEEAMMQEAIQRSLMD-
>ur|A0A8C5A2Z7|60_263|2.8e-82|Gadus
----------------------------VTEFLCPVCLEIFDNPV-RT-QC-G--H---T
------FCQSCLQECLR-----PQKPVCAVCRASIGN--WTKATELEALIHSSVAACKGC
GVQVGMSQMRSHTAACSKYQEYIEE---GVRTSAQTQPP------IV----S---PV--P
N----RYTFTCPY--CNCQNLDQDGLVEHCTSQHNRDTRLV-V-CPICASMPWGDPNYRS
ADFFQHLKIRHTFSYDTFV---------DY-STDEHTMIQEALQRSLME-
>ur|UPI002FD0AAFC|22_226|4.4e-82|Engraulis_encrasicolus
------------------------D---LTEFLCPVCLEIFDSPV-KT-QC-G--H---T
------FCMSCLQECLR-----PQKPVCAVCRSGLEK--WSKASDLDAVIHASAGPCKGC
GIEVPLAQMRSHTASCSKYQEYIEE---GVKSSAQTQPP------VI----S---PL--P
N----RYTFACPY--CDSPNLDQDGLMEHCTSHHARDPRQV-V-CPICASMPWGDPNYRS
ADFLQHLKIRHKFSYDTFV---------DY-STDESVMIQEALQRSLMD-
>ur|A0A8T0ARS4|65_280|8.7e-82|Silurus
-A-----------AKSLGGAG-DRD---LTEFVCPVCLEIFDSPM-IT-QC-G--H---T
------FCNSCLQECLR-----PKKPVCAVCRTALDK--WEKAKDMDTLIRSTDKPCKGC
GKGIMLSEMREHMGSCSKYQDYIQE---ELKNITHNQPD------AV----S---LV--P
N----RYTFTCPY--CDCPNFDQDGLVEHCNSQHARDPRQV-V-CPICASMPWGDPTYKS
SDFFQHLRIRHTFSYDTFV---------DF-TADEDAMVQEAIQRSIMD-
>ur|A0A3Q3DDG6|22_226|1.1e-81|Syngnathiformes
------------------------D---VSEFLCPVCLEIFDSPV-TT-QC-G--H---T
------FCQSCLQKCLR-----PQKPACAVCRAALGH--CTKAVELEALIQSSVAACKGC
GAQVGLSQMRLHTGACPKYQEYIEE---GVRTTAQSQPV------II----S---PV--P
N----RYTFTCPY--CNCQNLDQDGLVEHCTTQHARDARQV-V-CPICASMPWGDPNYRS
TDFFQHLKIRHTFSYDTFV---------DY-STDEHTMIQEALQRSLLD-
>ur|A0A401SNM1|18_223|4.4e-81|Orectolobiformes
-----------------------DD---KEALTCSVCLEIFENPM-RV-EC-N--H---V
------FCKACLLALQK-----AKKPICAVCRSPLKG--GTKAIEIERKLEVTATSCSGC
GTQVYMKMLRSHNATCPKYREFISE---GVKASMKDQHP------SL----S---NV--P
N----RFTFTCPF--CNAKNLDQDSLIEHCSTNHTGEYGRM-V-CPICSSMPWGDPNFKS
ANLIQHLKIRHKFSYDTFV---------DY-SVDEDEMVQEAIELSLQD-
>ur|UPI00224188E0|18_220|1.4e-80|Catostomidae
-----------------------------GQFVCPVCLEIFICPM-TT-QC-G--H---T
------FCQSCLQECLR-----PQKPVCAVCRSDLHQ--WTKAAQLEDLIDKSFGPCKGC
GNEVPLSQMRHHTGTCSKYQDYIKE---GMKSISQKQPS------IV----S---SV--P
N----RFTFTCPY--CNQRNFDQDGLVEHCTSKHSHDPHPV-V-CPICASMPWGDPNYRS
ADFFQHLKIRHAFSYDTFV---------DY-ATDEQAMIQEAVQRSLMD-
>ur|A0AAW1YXD7|19_220|6.9e-80|Cyprinoidei
------------------------------DFLCPVCLEIYICPM-TT-QC-G--H---T
------FCDSCLQECLR-----PQKPVCAVCRTDLRK--WHKADRLQDLMQRSIGRCKGC
TNEVLLSDMRTHTGMCSKYQDYIKD---GMKSISKNQSA------IV----S---SV--P
N----RYTFTCPY--CNQKNFDQDGLVEHCTSQHAHDPRPV-V-CPICASMPWGDPNYRS
ADFFQHLRIRHAFSYDTFV---------DY-ATDEQAMIQEALQRSLME-
>ur|UPI002FC29F3F|40_244|8.6e-80|Batoidea
-----------------------DD---KEALTCPVCLEIFENPM-RI-EC-N--H---I
------FCSNCLSALQK-----PKKPICAVCRFPLKG--ATRAIEIERKLEVTLTSCSGC
GTQVYMNKLRSHNASCPKYQDFISE---GVKASMKDQHP------SL--------SM--P
N----RFTFTCPF--CNAKNLDQDSLVEHCISSHTGEYAKR-V-CPICSSMPWGDPNFKS
ADLIQHLKIRHRFSYDTFV---------DY-NVDEDEMLQEAIELSLQD-
>ur|UPI002453DBF8|20_222|8.8e-79|Rajidae
----------------------------KEALTCAVCLEIYENPM-RI-EC-N--H---V
------FCSSCLFALQK-----PKKPICAVCRFPLKG--VTRALEIERKLEITPTSCNGC
GTQVYMNKLRTHNATCPKYQEFISE---GVKASMKDQHP------SL--------SM--P
N----RFTFTCPF--CNAKNLDQDGLVEHCISSHSGEYAKK-V-CPICSSMPWGDSSFRS
ADLIQHLKIRHKFSYDTFV---------DY-NVDEDEMLQEAIELSLQD-
>ur|A0AAV7B4A1|43_222|1.1e-78|Engystomops_pustulosus
------------------------------------------------------------
------FCSTCLQQCMK-----QKSPICAVCRSTLSP--NRKASDLERQMRDVQASCKGC
NLQMALSNLRSHAATCSKYESYILE---GIKSVKKEQPQ------VV----S---DV--P
N----RFTFMCPY--CRQQNLDQEGLVEHCNKFHFSDPTPV-V-CPICASMPWGDPGYMS
ANFMEHIHRRHKFSYDTFV---------DY-SADEDAMMREALVRSLTD-
>ur|A0A6J2V062|21_225|1.2e-78|Chanos_chanos
------------------------D---MTEFICPVCLEIFDSPV-KT-QC-G--H---R
------FCDSCLRECLR-----PQKPVCAVCRTALVH--WESDAHMQALIQTSIGACKGC
GEEVSLSAMRKHTANCLKYQEYIQE---GVKNSAQTQSA------MV----S---PA--P
N----RFTFSCPY--CNCPNLDQDGLVEHCTSRHVRDPRQV-V-CPICASMPWGDPNYRS
ADFLQHLKMRHTFSYDTFV---------DY-STDEQAMIQEALQRSLMD-
>ur|Q6J0N1|19_220|3.9e-78|Danio
------------------------------DFVCPVCLEIFVRPM-TT-QC-G--H---T
------FCNDCLQECLR-----PQSPVCAVCRTDLRK--WAKDDHLQDLMKRSIGKCKGC
KNEVLISDMRSHTGNCFKYQNYIQE---GMKSISKDQPS------IV----S---SV--P
N----RSTFTCPY--CKKQNFDQDGLVEHCTSKHSREAQPV-V-CPICASMPWGDPNYKS
ADFFQHLRIRHAFSYDTFV---------DY-TTDEQAMIQEALQRSLVE-
>ur|A0AAY4CRQ9|12_222|1.2e-77|Denticeps_clupeoides
-----------------GNIG-DGD---VDNFICPVCLEIFESPM-VT-QC-G--H---K
------FCSRCLKECLR-----PQKPVCAVCRSAPGN--CTKDTDLEAAIQTSTGACKGC
GLEVCLPQMREHTSSCPKYQDYLED---AVRSTAQNQPV------AL----R---TI--P
N----RYTFSCPY--CNCHNLDQDGLVEHCSSQHTKDPRQV-V-CPICSSMPWGDPNYRS
ADFLQHLRMRHSFSYDTYV---------DF-ATDENAMMQEALKRSLMD-
>ur|A0A643BL40|2_154|2.3e-77|Mysticeti
------------------------------------------------------------
------LCSSCLQECLR-----PKK--CRVCPSTLAL--GIGAVELEQQIEGTETSCHHC
PKIFFLSKIWENVDTCSKYHNYIIQ---GVKATTKDALL------QP----R---NV--P
N----RNTFPCPY--CPE-NFNQEGLVEHCKLSYSTDTKTV-V-CPIWASMPWGDPNYRS
PNFIEHIQHQHQFSN-----------------------------------
>ur|UPI002647C4A6|15_168|7e-77|Ahaetulla_prasina
-----------------TGER-VDP---LSRFTCPVCLEVFESPV-RA-PC-G--H---V
------FCTPCIQECLK-----PKKPVCGVCRSTLSN--GSRALDLEKQIEMTEATCNGC
NQKMYLSKLRSHAAACSKYQNYIME---GVKAVTKEPLQ------NT----R---SV--P
N----RFTFPCPY--CSEKNLDQEGLVEHCKSYHSNDTKF--------------------
--------------------------------------------------
>ur|A0AAE0QFP9|55_240|1.1e-76|Hemibagrus_guttatus
----------------------DRD---LTEFVCPVCLEIFDSPM-TT-EC-G--H---T
------FCNRCLQECLR-----PKKPVCAVCRAALGK--WGKAIDLEDVIHRTPKPCKGC
GQEIVLSEMRAHMGSCSKYQEYIQE---GLKNI--SQPD------AV----S---SV--P
N----RYTFICPY--CSCPNFDQEGLVEHCKSQHAGDPRQV-V-CPICASMPWGDPNYRS
SDFFQHLRMRHTFSYDTFV---------L---------------------
>ur|A0A553QKP6|45_245|2.2e-75|Danionella_translucida
-------------------------------FVCPVCLEIFIRPM-VT-DC-G--H---R
------FCENCLQECLR-----PQSPVCAVCRANLQH--WRRDDHFQVLMQRSVSTCKGC
RSEVVLSEMRSHMGMCTAYQNFLKE---GMKSISKNQLP------IH----S---VV--P
N----RYTFSCPY--CRKPNFDQDGLVEHCTSQHLHDPLPV-V-CPICASMPWGDPNYKS
ADFFQHLRIRHAFSYDTFV---------DY-STDEQAMMDEALQRSLVE-
>ur|UPI001E8E05A0|36_216|1.4e-73|Micropterus_dolomieu
-----------------------------------------------------------V
------FCQSCLQECLR-----PLKPVCAVCRTGLGH--WTKAEDLEALIQSSVAACKGC
GAQVGLSQMRSHTAACSKYQEYIEE---GVRTTAQSQSA------II----S---PV--P
N----RFTFTCPY--CNCQNLDQDGLVEHCTSHHARDTRQV-V-CPICASMPWGDPNYRS
ADFFQHLKIRHTFSYDTFV---------DY-STDEHTMIQEALQRSLLD-
>ur|A0A9J7YST5|17_198|2.4e-72|Cyprinus_carpio_carpio
------------------------------DYLCPVCLEIFISPM-TT-DC-G--H---T
------FCESCLKECLR-----PQKPVCAVCRSDLHK--WKKADNLQDEMKRAIGKCKGC
KNEVLLSDMRSHTGACSKYQDFIKE---GMKAISKNQPS------IV----S---SV--P
N----RYTFTCPY--CNKQNFDQDGLVEHCTSKHAHDPRPV-V-CPICASMPWGDPNYRS
ADFFQHLRIRHAFSYDTFV-------------------------------
>ur|UPI002877BFDB|72_208|1.6e-71|Alligator_mississippiensis
------------------------------------------------------------
--------------------------------------------------------AGAL
RTRMYLSKLRSHAASCSKYQNYIME---GVKAVTKEPPC------NT----R---NV--P
N----RFTFPCPY--CSERNLDQEGLVEHCKKYHIMDAKQV-V-CPICASMPWGDPNYRS
ANFMDHLQRRHRFSYDTFV---------DY-DADEDDMMAQVLLRSLRD-
>ur|A0A3Q3XPP9|15_212|2.8e-71|Mola_mola
----------------GVSDG-SGD---MSEFVCPVCLEIFESPV-IT-QC-G--H---T
------FCLSCLQECLR-----PQKPVCAVCRAGLGH--WTKSRVLSKII----------
----GLSQMRGHTAACSKYQEYIDE---GVRTTAQSQPA------VI----S---PV--P
N----RYTFTCPY--CHCQNLDQDGLIEHCTTQHARDTRQV-V-CPICASMPWGDPDYRS
SDFFQHLKIRHTFSYDTFV---------DY-STDEQTMVQEALQRSLLD-
>ur|A0A7L3YJF1|1_184|3.4e-70|Fregetta_grallaria
------------------------------------------------------------
------FCTPCLQECLK-----PKKPVCGVCRSTLSP--GSRALDLEKQIETTETTCNGC
NKKMYLSKMRSHAASCSKYQNYIME---GVKAVTKEPLH------NT----S---DCHKP
QTSVFRAVSVLPFLTVNVKALNHWGLIAF------FGFSLK-V-CPICASMPWGDPNYRS
ANFMEHLQRRHRFSYDTFVVC-------DY-DADEDDMMAQVLMRSLRD-
>ur|UPI0028C376A4|6_194|2.8e-69|Hypanus_sabinus
--------------------------------------STVRHPS-KL-R----------
------FCSNCLSALQK-----PKKPICAVCRFPLKG--ATRAVEIERKLEVTLTSCSGC
GTQVYMNKLRSHNASCPKYQDFISE---GVKASMKDQHP------SL--------SM--P
N----RFTFTCPF--CNAKNLDQDSLVEHCISSHTGEYAKR-V-CPICSSMPWGDPNFKS
ADLIQHLKIRHRFSYDTFV---------DY-NVDEDEMLQEAIELSLQD-
>ur|A0AA88LWN3|14_211|8.1e-69|Tachysurus
-------------AKSLGGGA-ERD---LTEFVCPVCLEIFDSPM-TT-EC-G--H---T
------FCNRCLQECLR-----PKKPVCAVCRAALDK--WGRAIDLEDVIHRTPKPCKGC
GQE-----------------DYVQE---GLKNISHAQPD------AV----S---SV--P
N----RYTFTCPY--CSRPNFDQDGLVEHCNSQHARDPRQV-V-CPICASMPWGDPTYKS
SDFFQHLRRRHTFSYDTFV---------DY-SADEDTMMQEAIQRSLLD-
>ur|UPI00359015EC|15_225|5e-67|Myxine_glutinosa
--------------------E-EEA---SEVFTCPICLDIYRKPI-LL-PC-N--H---T
------FCEECLNPYLA-----LAAPVCALCRSAFDPQCLQRATALEKHLNTTKAPCQAC
GKKIVLAKLRSHTASCTHLQHELHTCP-PFTPIAPTSQN-------P----P---NM--T
N----RLTFVCPY--CGLRNLDQPGMVRHCTDQHRDDPSRV-V-CPVCVAMPWGDPNYRS
SNFIQHLVHRHKFSYDTFV---------DY-TIDEEATLQAVLERSLCD-
>ur|A0A3Q2DHQ0|19_243|1.4e-66|Cyprinodontoidei
----QQQSNSGP--GPLAAPP-EGV---ESQFSCPICLEVYHKPV-SIASC-G--H---T
------FCGECLQPCLQ-----VSSPLCPLCRVPFEPKKVERSSSVEKQLASLKAPCRGC
SKKVSLGKMRSHISSCSKVQEQIANCP-KFVPVVPTSQP------IP----S---NI--P
N----RSTFVCPF--CGARNLDQQELLKHCMENHRNDPNKV-V-CPVCSAMPWGDPTYKS
SNFLQHLLHRHKFSYDTFV---------DY-SIDEEAALQAALALSL---
>ur|H0ZBK3|8_238|4.6e-66|Neognathae
AAAQRPQGPAGPPRAAPGAAA-EAL---EAQFSCPICLEVFHRAV-GIAGC-G--H---T
------FCGECLQPCLQ-----VPSPLCPLCRVPFDPKKVEKASSLEKQLSSYKAPCRGC
SKKVTLAKMRSHVSSCAKVQEQMANCP-KFVPVVPTSQP------IP----S---NI--P
N----RSTFVCPY--CGARNLDQQELLKHCMENHRNDPNRV-V-CPVCSAMPWGDPSYKS
ANFLQHLLHRHKFSYDTFV---------DY-NIDEEAALQAALALSL---
>ur|A0A6P7YC93|24_238|8e-66|Sarcopterygii
----------------PVQAG-DSL---ETQYSCPICLEVYHKPV-SIVSC-G--H---T
------FCGECLQPCLQ-----VPSPLCPLCRMPFDPKKVEKASSVEKQLSSYKAPCRGC
SKKVTLTKMRSHISSCAKVQEQMANCP-KFVPVVPTSQP------IP----S---NI--P
N----RSTFVCPY--CGARNLDQQELVKHCMENHRSDPNKV-V-CPICSAMPWGDPSYKS
ANFLQHLIHRHKFSYDTFV---------DY-SIDEEAALQAALALSL---
>ur|A0AAV1HGS6|3_171|1e-65|Xyrichtys_novacula
------------------------------------------------------------
----------------------TYKPVCAVCRAGLGQ--WTKAAELEAVIQSSVASCKGC
GVQIGLSQMRGHTAACTKYQEYIEE---GVRTTAQNQPA------II----S---PV--P
N----RYTFTCPY--CNCQNLDQDGLVEHCTSQHARDPRQV-V-CPICASMPWGDPNYRS
ADFFQHLKIRHTFSYDTFV---------DY-STDENTMIQEALQRSLLD-
>ur|A0A674NRV8|12_238|1.3e-65|Percomorphaceae
----QQQPGSGP--GSLAAPT-ESI---ESQFSCPICLEVYHKPV-SIASC-A--H---T
------FCGECLQPCLQ-----VTSPLCPLCRVPFDPKKVERSSSVEKQLASFKAPCRGC
SKKVTLVKMRSHIVSCSKVQEQIANCP-KFVPVVPTSQP------IP----S---NI--P
N----RSTFVCPF--CGARNLDQQELVKHCMDNHRNDPNKV-V-CPVCSAMPWGDPSYKS
SNFLQHLLHRHKFSYDTFV---------DY-SIDEDAALQAALTLSLAD-
>ur|A0A7N4Q1D5|87_300|4.4e-65|Dasyuridae
-----------------SASE-SDL---ETQYSCPICLEVYHRPV-AIGNC-G--H---V
------FCGECLQPCLQ-----VPSPLCPLCRVPFDSKKVDRASSMEKQLSSYKAPCRGC
SKKVTLAKMRSHISSCMKIQEQMASCP-KFVPVVPTSQP------IP----R---NI--P
N----RSTFACPY--CGVRNLDQQELVKHCMENHRNDPNRV-V-CPICSAMPWGDPSYKS
ANFLQHLLHRHKFSYDTFV---------DY-NIVEEAAFQAALELSL---
>ur|A0A673G899|19_238|5.1e-65|Cypriniformes
---------QNG--AAAAAPG-ESL---ESQFSCPICLEVYHKPV-SIASC-A--H---T
------FCADCLQPCLQ-----VTSPLCPLCRMPFDPKKVDKSSSLEKQLSSYKAPCRGC
SKKVTLVKMRSHISSCTKVQEQMANCP-KFMPVVPTSQP------IP----S---NI--P
N----RSTFVCPF--CGARNLDQQELVKHCMENHRNDLNKV-V-CPVCSAMPWGDPGYKS
SNFLQHLLHRHKFSYDTFV---------DY-SIDEEAALQAALALSL---
>ur|A0A5J5CAZ6|15_234|6.9e-65|Etheostoma_spectabile
---RQQQPTGGS--GSLAAPA-EGV---ESQFSCPICLEVYHKPV-SIASC-A--H---T
------FCGECLQPCLQ-----VTSPLCPLCRVPFDPKKVERSSSVEKQLASYKAPCRGC
NKKVALVKMRSHIASCSKVQEQIANCP-KFVPVVPTSQP------IP----S---NI--P
N----RSTFACPF--CGARNLDQQELVKHCMDSHRNDPNKV-V-CPVCSAMPWGDPSYKS
SNFLQHLLHRHKFSYDTFV---------SI--LEEEEDVQSQ--------
>ur|G3VYV6|18_234|1.2e-64|Theria
-----------A--GPGAGGE-SGL---EAQYSCPICLEVYHRPV-AVGGC-G--H---T
------FCGECLQPCLQ-----VPSPLCPLCRMPFDPKKVDKASNVEKQLSSYKAPCRGC
SKKVTLAKMRSHTSSCVKIQEQMASCP-KFVPVVPTSQP------IP----C---NI--P
N----RSTFVCPY--CGARNLDQQELVKHCMENHRSDPNRV-V-CPICSAMPWGDPSYKS
ANFLQHLLHRHKFSYDTFV---------DY-NIDEEAAFQAALTLS----
>ur|A0A6P3VL14|25_243|2e-64|Actinopterygii
----------NG--AAAAAPG-ESL---ESQFSCPICLEVYHKPV-SIASC-A--H---T
------FCGECLQPCLQ-----VTSPLCPLCRMPFDPKKVDKSSSIEKQLSSYKAPCRGC
SKKVTLMKMRTHISSCPKVQEQMANCP-KFVPVVPTAQP------IP----S---NL--P
N----RSTFACPF--CGARNLDQQELVKHCMENHRNDPNKV-V-CPVCSSMPWGDPSYKS
SNFLQHLLHRHKFSYDTFV---------DY-SIDEEAALQAALALSL---
>ur|A0A7J5ZHE8|21_218|2.9e-64|Dissostichus_mawsoni
-----------------------SD---VSEFLCPVCLEIFDSPV-LS-ELFA--G---V
------FASNETRLC------------CVSGRARP----RTKAAELEAVIQSSVAACKGC
GAQVGLSQMRGHTASCSKYQEYIEE---GVRTTAQNQPA------II----S---PV--P
N----RFTFTCPY--CNCQNLDQDGLVEHCTSQHGRDTRQV-V-CPICASMPWGDPSYRS
ADFFQHLKIRHTFSYDTFV---------DY-STDEHTMIQEALQRSLMD-
>ur|H9GBV4|45_260|5.7e-64|Sauria
---------------PPPPEA-AAL---EAQFSCPICLEVYQRPV-RIASC-R--H---S
------FCGECLQPCLQ-----VTSPLCPLCRMPFDPKKVEKASSVEKQLSSFKAPCRGC
SKKVTLAKMRPHVTSCTKVQEQMANCP-KFVPVVPTSQP------IP----S---NI--P
N----RSTFVCPY--CGARNLDQQELVKHCMENHRNDPNKV-V-CPVCSAMPWGDPSYKS
ANFLQHLLHRHKFSYDTFV---------DY-SIDEEAALQAALALSL---
>ur|A0A7R5KPZ5|42_194|9.8e-64|Pipra_filicauda
-----------------------------GRTRCPASPAPCASRCSRA-PC-A--SPADT
------FCTPCLQECLK-----PKKPVCGVCRSTLSP--GSRALDLEKQIETTETTCNGC
NKKMYLSKMRSHAASCSKYQNYIME---GVKAVTKEPLH------NT----R---NF--P
N----RFTFPCPY--CSEKNFDQEGLVEHCKALHSMDAKQV-V-I---------------
--------------------------------------------------
>ur|A0A914AWP7|11_215|1.6e-63|Patiria_miniata
-------------------------------LKCAICLDVYCKPI-KI-TC-E--H---T
------FCEECLAPYLD-----VPSPNCPLCRKVFDPKKKAKAKDIEKQISSTKSVCTGC
SKKMSMSKIRSHTATCPKMGTMTDSAS-KFKPVATTSQK------AP----R---DV--P
N----RSTFKCPF--CGLKNLDSNDLNRHCNKEHKETTMSV-V-CPICASMPWGDPNYQS
SNFIEHLNLRHKFEYDTYV---------DY-NQDEEEILQKVLESSLQD-
>ur|A0A1S3A993|12_233|2e-63|Boreoeutheria
------QQRQPS--GGPASGD-SGL---EAQYSCPICLEVYHRPV-AIGSC-G--H---T
------FCGECLQPCLQ-----VPSPLCPLCRLPFDPKKVDKAAHVEKQLSAYKAPCRGC
NKKVTLAKMRVHVSSCMKVQEQMANCP-KFVPVVPTSQP------IP----S---TI--P
N----RSTFSCPY--CGARNLDQQELLKHCVDNHRSDPNRV-V-CPICSAMPWGDPSYKS
ANFLQHLLHRHKFSYDTFV---------DY-SIDEEAAFQAALALS----
>ur|A0A9Q1CY80|38_243|2.3e-63|Actinopteri
-----------------------------SQFSCPICLEVYHKPV-SIASC-T--H---T
------FCGECLQPCLQ-----VTSPLCPLCRMPFDPKKVDKSSNVEKQLSSNKAPCRGC
SKKVTLVKMRSHITSCTKVQEQMANCP-KFVPVVPTSQP------IP----S---NI--P
N----RSTFVCPY--CGARNLDQQELVKHSMENHRNDANKV-V-CPICSAMPWGDPSYKS
SNFMQHLLHRHKFSYDTFV---------DY-SIDEEAALQAALALSL---
>ur|A0A6Q2X878|19_236|3.4e-63|Esox_lucius
--------QQNG--AAAAATG-ESL---ESQFSCPICLEVYHKPV-SIASC-A--H---T
------FCGECLQPCLQ-----VPSPLCPLCRMPFDPKKVDKSSSVEKQLSNYKAPCRGC
NKKVSLVKMRSHISSCTKVQEQMANCP-KFVPVVPTSQP------IP----S---NI--P
N----RSTFLCPF--CGARNLDQQELLKHCMENHRNDPNRV-V-CPVCSSMPWGDPSYKS
SNFLQHLLHRHKFSYDTFV---------DY-SIDEEASLQAALA------
>ur|A0AAJ7U1Z8|9_225|4.8e-62|Petromyzontidae
------------------AGP-RDS---LGAFICPICLEVFTAPW-DT-GC-G--H---T
------FCEACLHRCLS-----TQQPQCAVCRSPLAARDARRNEAVERTMAEMLAPCSAC
SEKVRVSDFRAHTSTCAQAQKAQ---I-AFQTPTTTAARYGRRCRSP---QS---LG--P
N----RFTFMCPY--CGTRNLDQDDLLRHCMERHHSDRTRV-V-CPVCASMPWGDPNYCS
SNFIQHLTHRHRFSYDTYV---------DY-QADDDSTLQEVLQRSLQ--
>ur|C3XU51|9_211|8.2e-62|Branchiostoma
----------------------------IEALTCSICLEIFLKPV-TT-TC-G--H---T
------FCSSCIAPCLQ-----LASPNCPLCRVVFDPQKAKKNSAIDKQVNNTKGSCKGC
GKKMSLAKMRSHNSSCSKLTKTM---P-KFSPVAPTSQP------IP----S---NV--P
N----RSTFMCPY--CGLKNLDCSALVRHCNDAHRDDNKQV-V-CPICSSMPWGDPSFKS
ANFIGHLNVRHKFEYDTYV---------DF-EADDDSMLEEAIRRSL---
>ur|A0A669B817|18_226|1.5e-61|Percomorphaceae
----QQQPNGGP--GSLAAPA-ESI---ESQFSCPICLEVYHKPV-SIASC-A--H---T
------FCGECLQPCLQ-----VTSPLCPLCRVPFDPKKVERSSSVEKQLASFKAPCRGC
NKKVALVKMRTHIASCSKVQEQMANCP-KFVPVVPTSQP------IP----S---NI--P
N----RSTFVCPF--CGARNLDQQELVKHCMENHRNDPNKV-V-CPVCSAMPWGDPSYKS
SNFLQHLLHRHKFSYDTFV---------VS--------------------
>ur|A0A8C5E4B4|21_240|2.8e-61|Gouania_willdenowi
---------SGS--PAAASEE-EAL---EVRFSCSICLEVYHKPV-SINSC-S--H---T
------FCGDCLQPCLQ-----VTSPLCPLCRTPFDPKKVQRSSCTEKQLSSLKAPCRGC
SKKVVLLKMRSHIVSCPKVHEQTSNRP-RFLPVLSSSQK------IP----C---FI--P
N----RSTFACPF--CGARNLDQHELLKHCMENHRNDPNKV-V-CPVCSAMPWGDPNYKS
SNFLQHLLHRHKFSYDTFV---------DY-NIDEEAALQTALELSL---
>ur|A0A9D4T8D5|20_219|7.8e-61|Ixodidae
------------------------------EFICPICLEIFQKPV-TI-SC-G--H---T
------FCSGCLAQCK------LDDPKCPLCRSTFDPSKTVRAKDLAKNISSLKAACSGC
RKVLSLSKLRAHHSSCSDEMEGA---A-AAPPVYQPPHS------QS----S---GK--E
N----RFTFPCPY--CDVDNLDLAALRDHCNANHYNSPHSV-V-CPVCASMPWGNPHQKS
INFLSHLNLRHRFEYDTYV---------DY-GIDDDDALQQALEASL---
>ur|A0A8J7NUF0|26_232|2.1e-60|Atractosteus_spatula
----QQQQSGAA--AAAAAPG-DSL---ETQFSCPICLEVYHKPV-SIASC-G--H---T
------FCGECLQPCLQ-----VPSPLCPLCRMPFDPKKVDKSSNVEKQLSSYKAPCRGC
SKKVTLVKMRSHVSSCTKVQEQMANCP-RFVPVVPTSQP------IP----S---NI--P
N----RSTFVCPF--CGARNLDQQELVKHCMENHRNDPNKV-V-CPVCSAMPWGDPSYKS
ANFLQHLLHRHKFSYDTFV-------------------------------
>ur|UPI000719EA2B|19_228|4.8e-60|Priapulus_caudatus
W---------------------VDC---LDTLTCAICLEIFEKPM-VI-SC-G--H---M
------FCNSCLNAYES-----MPDAQCPLCRSNFSPGRRKKACDVEKEISGSKSMCSGC
SKKMSVSKLRSHHSSCSKLAKVARS-L-KFSPVARTSQP------VP----S---DV--P
N----RATFKCPF--CGLMNLDLQGLTKHCNDKHSKNYSQV-V-CPICAAMPWGDPSLKS
SNFIQHLNSRHRFEYDTYV---------DF-SIDDEEALKAAIAASLK--
>ur|A0A8C4XAD5|19_215|5.8e-60|Erpetoichthys_calabaricus
-----------------ATTG-DSL---ESQFSCPICLEVYHKPV-SIGNC-G--H---T
------FCGECLQPCLQ-----VPSPLCPLCRMPFDPKKVEKSSNVEKQLSSYKAPCRGC
SKKVTLIKMRSHISSCTKVQEQMANCP-KFVPVVPTSQP------IP----S---NI--P
N----RSTFVCPY--CGARNLDQQELVKHCMENHRNDPNKV-V-CPVCSAMPWGDPSYKS
ANFLQHLLHRHKFSYDTFV---------V---------------------
>ur|A0A340Y9K3|18_234|7.4e-60|Boreoeutheria
--------------GGPAGGD-SGL---EAQYSCPICLEVYHRPL-PSGPCLP--C---R
------FCGECLQPCLQ-----VPSPLCPLCRLPFDPKKVDKAAHVEKQLSSYKAPCRGC
SKKVTLAKMRAHVASCVKVQEQMANCP-KFVPVVPTSQP------IP----S---AV--P
N----RSTFACPY--CGARNLDQQELVKHCVDSHRSDPSRV-V-CPICSAMPWGDPSYKS
ANFLQHLLHRHKFSYDTFV---------DY-SIDEEAAFQAALALS----
>ur|A0A674IW52|29_240|1.2e-59|Emydidae
----------------GGPAP-DTL---EAQFSCPICLEVYHRAV-CIAGC-G--H---T
------FCGECLQPCLQ-----VPSPLCPLCRMPFDPKKVEKASNVEKQLSSYKAPCRGC
SKKVTLAKMRSHVSSCAKVQEQMANCP-KFVPVVPTSQP------IP----S---NI--P
N----RSTFVCPY--CGARNLDQQELVKHCMENHRNDPNKV-V-CPVCSAMPWGDPSYKS
ANFLQHLLHRHKFSYDTFV---------V------EAKVQDANTRVVQT-
>ur|UPI0024E22835|35_232|1.6e-59|Monodelphis_domestica
-----------------AGGE-SGL---EAQYSCPICLEVYYRPV-AIGSC-G--H---T
------FCGECLQPCLQ-----VPSPLCPLCRMPFDPKKVDKASNVEKQLSSYKAPCRGC
SKKVTLAKMRSHISSCMKVQEQMANCP-KFVPVVPTSQP------IP----S---NI--P
N----RSTFVCPY--CGARNLDQQELVKHCMENHRNDPNRV-V-CPICSAMPWGDPSYKS
ANFLQHLLHRHKFSYDTFV---------LF--------------------
>ur|UPI002AB6BBB0|35_222|2.1e-59|Lethenteron_reissneri
-----------------------------DALTCPICLEVYTKPV-TI-GC-G--H---T
------FCGECLWPCVQ-----LRSPHCALCRSPFDPRGARRASDTERQLAAREVPCRGC
SKKVSLAKMRTHTASCPKVVEQSSTFP-KFTPISSTTQP------LP----C---DV--P
N----RCTFTCPY--CGARNLDQPGVVRHCTAEHREDGNRV-V-CPICVSMPWGDPNYRS
SNFIQHLVHRHKFCYDTFVV------------------------------
>ur|A0A3B4AEA7|50_251|1.4e-58|Gobiidae
-----------------------------SQFSCPICLEVYHKPV-SIANC-A--H----
------FCAECLQPCLQ-----VTSPLCPLCRVPFDPKKVERSSVVEKQLSSFKAPCRGC
RKKVALVKMKSHIASCSKVQEQIANCP-KFVPVLPTSQP------IP--------NI--P
N----RSTFVCPF--CGTRNLDQQELVKHCMENHRNDPNK--V-CPVCSAMPWGDPTYKS
SNFLQHLLHRHKFSYDTF----------DY-SIDEESALQAALALSL---
>ur|A0A6P8QPD1|21_217|1.5e-58|Geotrypetes_seraphini
----------------AGPPG-DTV---ETQFSCPICLEVYHKAV-SIASC-G--H---T
------FCGECLQPCLQ-----VPSPLCPLCRMPFDPKKVEKASIVEKQLSSYKAPCRGC
SKKVTLTKMRSHISSCAKVQEQMANCP-KFVPVVPTSQP------IP----S---NI--P
N----RSTFVCPY--CGARNLDQQELMKHCMENHRSDPNKV-V-CPICSAMPWGDPSYKS
ANFLQHLIHRHKFSYDTFV-------------------------------
>ur|F7FE34|153_351|2.2e-58|Monotremata
---------------PAANGD-SGL---EAHYSCPICLEVYHRPV-AIAAC-G--H---T
------FCGDCLQPCLL-----VPSPLCPLCRLPFEPKKVDKASNVEKQLSSYKAPCRGC
SKKVTLAKMRSHISSCTKVQEQMANCP-KFAPVVPTSQP------IP----S---NI--P
N----RSTFVCPY--CGARNLDQQELVKHCMENHRNDPNRV-V-CPICSAMPWGDPSYKS
ANFLQHLLHRHKFSYDTFV---------A---------------------
>ur|A0A6M2E598|20_219|5.1e-58|Amblyomma
------------------------------DFVCPICLEIFQKPV-TI-SC-G--H---T
------FCSGCLAQCK------QDDPKCQLCRSTFDPSKTVRAKDLAKHIATLKAPCSGC
RKVLSLSKLRAHHRSCSDELEGA---A-AAPPVYQPPHG------QS----S---GK--E
N----RCTFPCPY--CEADNLDLAALRDHCNANHYNSPHSV-V-CPVCASMPWGNPHQKS
INFLSHLNLRHRFEYDTYV---------DY-GMDDDDALQQALEASL---
>ur|UPI0007042BCC|17_217|8.2e-58|Tupaia_chinensis
-----------P--AGPAGGD-SGL---EAQYSCPICLEVYHRPV-AIGSC-G--H---T
------FCGECLQPCLQ-----VPSPLCPLCRLPFDARKVDKATHVEKQLSSYKAPCRGC
SKKVSLAKMRVHVSSCLKVQEQVASCP-RFVPVVPTSQP------VP----S---NI--P
N----RSTFACPY--CGARNLDQQELLKHCVDSHRGDPNRV-V-CPVCAAMPWGDPSYKS
ANFLQHLLHRHKFSYDTFV---------L---------------------
>ur|UPI0035A39EE6|22_233|1.2e-57|Hyperolius_riggenbachi
---------------ASPSSA-DSL---ETQYGCPICLEVYYKPV-AIGSC-G--H---T
------FCGECLQPCLQ-----VPSPLCPLCRMPFDPKKVEKASNVDKQLSSYKAPCRGC
SKKGQLPLEVKTNST-----QTESDSS-KQKPLNRSSLK------IP--L-S---NI--P
N----RSTFVCPY--CGARNLDQQELVKHCMENHRSDPNKV-V-CPICSAMPWGDPSYKS
ANFLQHLLHRHKFSYDTFV---------DY-SIDEEAALQAALALSL---
>ur|A0AAN8JV88|26_233|2.9e-57|Patella
-----------------------ES---ADQFTCSICLEIFLDPV-KI-TC-GNDH---V
------YCAGCLQSYQN-----LAEPQCPQCRNIFNPSLSRKASDIHRKLKSKKADCKWC
QKKMTLNKIREHLGVCDRVDRSI---P-QFKPVRETSQP------IP----S---NV--P
N----RATFKCPY--CGQPNLDVPGMVKHCNDNHRQSAPQV-V-CPICASMPWGDANHTS
TNFIQHLNLRHRFEYDTYV---------DY-NQDDDAMLQAALQASMA--
>ur|UPI001CF319FC|17_215|1.8e-56|Acropora
-------------------------------LSCPVCLEIFESPV-SI-PC-G--H---T
------FCIDCLNSSEN----ASGKSRCPVCRTYFQPHQKSKAHFIERQIFQSSSTCPGC
YRQFPMSRLRAHRASCTQMSSDL-----SFSPVAPTRQS------FP--------EA--K
N----RSTFTCPY--CNKRNMDCNSLLQHVNNYHKGETQSV-V-CPICASMPWGNPSQRS
ANFVDHINLRHKFEYDTFV---------DY-ENEEDTVLKQVLAKSM---
>ur|A0A2R5LKG0|20_222|2e-56|Ornithodoros
------------------------------EFVCPICLEIFQKPV-TI-SC-G--H---T
------FCSGCLAQCK------QDDPKCPLCRSMFDPNKTARAKELTKSISTLKAPCSGC
RKVLSLSKLRAHHSTCMEQLEGAT--A-AAPPVYRPPFR---VC-RL----S---EE--T
N----KFTFPCPY--CEVDNLDLSALRDHCNANHFDDQQSV-V-CPVCASMPWGNPHQKS
INFLSHLNLRHRYEYDTYR---------DF-GLTDDDALQQALEASL---
>ur|A0A0L8GXK8|6_208|2.6e-56|Octopus
------------------------------DLCCSVCLDIFEKPL-RV-PC-K--H---V
------FCMDCISLSMA-----LAEPKCPVCRTVFNPRSVHTATDIQARISNTEGTCQWC
VKKMSLSKLKQHSMQCSKMDKKM---P-QFKPVAPTSQP------CP----S---NV--P
N----RSTFQCPY--CGVRNLDCPSFVQHCLTHHSTSNAKV-V-CPICTSMPWGDPHRLS
ANFIRHLSLRHRFEYDTFV---------DF-SKHEQEMIEEAIKASLQE-
>ur|UPI0031590330|19_221|3e-56|Liolophura_japonica
----------------------------MDSVTCSICLDIYEKPM-KI-AC-G--H---R
------FCEHCIKPYSS-----LSQPQCPLCRQLFDPKSTRKDSDLKKFISSSKGQCTWC
GKEMSLSKLRSHSSSCSKMDKSV---P-HFQPVAHTSQP------IP----N---DV--P
N----RSTFQCPY--CGLKNLDTHGLVKHCNEQHQSGPSQL-T-CPICSAMPWGDPNRKS
SNFIQHLNLRHKFEYDTFV---------DF-AQDDDTMLQAALQASL---
>ur|A0A2P4SNC8|27_237|4.6e-56|Bambusicola_thoracicus
----------------AGPAA-EAL---EAQFSCPICLEVFHRAV-GIAGC-G--H---T
ALCVPRFCGECLQPCLQ-----VPSPLCPLCRMPFDPKKVEKASSVEKQLSSYKAPCRGC
SKKVTLAKMRSHVSSCAKVQEQMANCP-KFVPVVPTSQP------IP----S---NI--P
N----RSTFVCPY--CGARNLDQQELVKHCMENHRNDPNKV-V-CPVCSAMPWGDPSYKS
ANFLQHLLHRHKFSYDTFV---------VSMAVNQD--------------
>ur|A0A8C9MUU5|9_222|7.9e-56|Neognathae
----------GP--TPPRPPT-SPLGCPAGVLLCPGC---------SGPPC-A--P---R
------FCGECLQPCLQ-----VPSPLCPLCRVPFDPKKVEKASSVEKQLSSYKAPCRGC
SKKVTLAKMRSHVSSCAKVQEQMANCP-KFVPVVPTSQP------IP----S---NI--P
N----RSTFVCPY--CGARNLDQQELVKHCMENHRNDPNKV-V-CPVCSAMPWGDPSYKS
ANFLQHLLHRHKFSYDTFV---------DY-NIDEEAALQAALALSL---
>ur|UPI000BA82BD3|17_226|1.1e-55|Limulus_polyphemus
----------------------------LDDVTCPVCLEIFDTPM-RI-CC-G--H---A
------FCHSCLVNCAC----KGTKSVCPLCRTSFDPAKKTKAIELEKKISTCRGVCLGC
KKKIALSKLRAHHMACLKLDKDDSGELGACGGEPEPEKP------VL----S---EI--P
N----RFTFNCPY--CSLKNLDVHSLRDHCNQKHTGNKTSV-V-CPVCASMPWGDPQKKS
ANFLIHLNLRHKFEYEFFV---------DY-NLDDSTALQKALEASLKD-
>ur|UPI00295B4611|9_215|2.8e-55|Ruditapes_philippinarum
----------------------------LENFTCSICRDIYKDPV-SI-PC-GNNH---I
------VCKECVQHVMQ-----DRDPRCPVCRAKFRTSHVRLLESLKQDMARKELPCFGC
GSQVIISQMNQHLEVCDRIDKSI---T-YFKPVKETSQL------VP----R---NL--P
N----RSTFKCPY--CNVKNLDTTGLVKHCNERHSSSPGAV-V-CPVCASMPWGNKGQTS
MNFIQHLNMRHNFEYDTYV---------DY-GQDDDAMLRAALQASLKD-
>ur|UPI0032B7CED9|15_223|5.6e-55|Lathamus_discolor
--------------TPGGSPR------------SPXCLEVFHRAV-GIAGC-G--H---T
------FCEECLQPCLQ-----VPSPLCPLCHMPFDPKKVEKASSLEKQLLSYKAPCRGC
SKKVTLAKMHSHVLSCVKVQEQMANCL-KFVPVVPTSQP------IP----S---NI--P
N----RSMFVCPS--CGARNLDQQELVKHCMENHHNDPNKM-V-CPVCSAMPWGNPSYKS
TNLFQHLLHRHKFSYDTFV---------DY-NTDEEAALQAALALSL---
>ur|A0A913XKY1|11_219|1.2e-54|Exaiptasia_diaphana
------------------------G---SSTFSCPICLDIFDDPI-EI-PC-G--H---S
------FCNDCIMSCLS----KVSNSQCPVCRTSFTTVQMTDNRILARMMDTTSEKCSKC
NKMVVLSSLKNHRKVCSRLSTGTTQPP-TFHPVAASSQP------AQ--------RA--A
N----RSTFKCPY--CDMLNLDREGMIEHVNNTHRNDHKQV-V-CPICASMPWGNPDQKS
TDFKQHLNIRHKFNYDTFV---------DF-HEEEDAILQSVLQISKTD-
>ur|UPI001E1D783C|8_215|2.3e-54|Mercenaria_mercenaria
------------------------S---LENFTCSICRDVYTNPV-LI-PC-GNNH---I
------VCKECVKHVLE-----DQEPKCPVCRTKFQSRRIKLQDSLVRRMASTQLPCFGC
NTQVLVSQMNQHLADCDRIDKSI---T-YFKPVKETTQR------VP----K---NL--P
N----RSTFKCPY--CNLKNLDTTGLVKHCNEQHSTISAPV-V-CPVCASMPWGNKNQTS
MDFIHHLNMRHKFEYDTYV---------DY-KQDDEAMLLAAIQASLKD-
>ur|UPI0035107EFC|12_215|3.1e-54|Centruroides
-------------------------------VTCSVCLEIYREPV-TI-CC-G--H---V
------FCKVCITSVADIQKKEKNSSTCPLCRVTFDLSKIKKATDIQKQISSHNGSCPGC
QETMCLSRLRTHMNKCKKVSPNENT---PSLPENITMQS-----------CS---AV--P
N----RKTFPCPY--CEMKNFDLQSLREHCNRNHEMETESV-V-CPVCASMPWGNPDQRS
IHFISHLNYRHKFEYDTFM---------DF-EIDEDTALRMALEES----
>ur|A0A452S158|64_272|3.9e-54|Ursus_americanus
----------------------TDG---RGELSCPGRLKAASGPQ-AHVPS-P--C---R
------FCGECLQPCLQ-----VPSPLCPLCRLPFDPKKVDKAAHVEKQLSSYKAPCRGC
NKKVTLAKMRVHVSSCMKVQEQMANCP-KFVPVVPTSQP------IP----S---AV--P
N----RSTFTCPY--CGARNLDQQELLKHCVDNHRSDPNRV-V-CPICSAMPWGDPSYKS
ANFLQHLLHRHKFSYDTFV---------DY-SIDEEAAFQAALALS----
>ur|A0A8D0XU56|52_262|4.9e-54|Sus_scrofa
-----RNPRLGR-VTGPLQPD-SVIQ-PEELRPCPAC----------------------R
------FCGECLQPCLQ-----VPSPLCPLCRLPFDPKKVDKATHVEKQLSSYKAPCRGC
SKKVTLAKMRVHVASCVKVQEQMASCP-KFVPVVPTSQP------IP----S---AV--P
N----RSTFACPY--CGARNLDQQELVRHCVDNHRSDPNRV-V-CPICSAMPWGDPSYKS
ANFLQHLLHRHKFSYDTFV---------DY-SIDEEAAFQAALALS----
>ur|UPI001B888727|4_210|5.8e-54|Gigantopelta_aegis
----------------------ASE---SSTFKCSICLDIFDKPV-DI-GC-G--H---I
------YCSKCVSSLPS------SPPQCPQCREVFDIRRMSPAVDIEIQLHSTKSNCQWC
GKDMLMTQLRNHNTKCSMVDRSI---P-KFKPIKMTSQE------IP----S---HL--P
N----RSTFDCPY--CKKGNLDNSDLVKHCNKHHKHDPSNV-I-CPICVAMPWGESDRRS
ANFIQHLNLRHKFEYETYV---------DF-NQDDDAMLEAALQASLND-
>ur|UPI0035595733|16_220|1.6e-53|Heptranchias_perlo
V-----------------------D---QMDCECPVCLQVLEKPV-RT-QC-G--H---V
------FCQGCHHTNFS-----LNGGRCAVCRGTISNA-EQRATDIEKWMMATKGNCRGC
GTEVNFINMRAHTSTCSKYLEDYGPPP-EASTLPQSTPA------SP---GY---MV--P
H----RSTYTCPY--CQERNCDEDCLIDHCFTFHYYDPRRV-V-CPICASMPWGLPNYYS
RNFIGHLRLRHQVPYDYFV---------DY-NQDEEIILQNVLL------
>ur|A0A2B4S805|17_216|3e-53|Stylophora_pistillata
-------------------------------LQCPVCLEIFENPI-SI-PC-G--H---T
------FCNDCLSSVEN----HSGSSTCPVCRDDFNLNMKRRARDIERQIRHSMGTCSGC
NRQFPMSRLREHRSSCETVSPL------SFSPVAPTSQP------RP--------EL--K
N----RSTFSCPY--CLQSNLDSKGMLQHVNSRHKNERQSV-V-CPICASMPWGNPIQKS
GDFIQHLNLRHKFEYDTYV---------DF-NNDEDAILQQVLAQSVQD-
>ur|L9KJF8|8_189|5.7e-53|Tupaia_chinensis
-----------------------------------------------------------Q
------FCGECLQPCLQ-----VPSPLCPLCRLPFDARKVDKATHVEKQLSSYKAPCRGC
SKKVSLAKMRVHVSSCLKVQEQVASCP-RFVPVVPTSQP------VP----S---NI--P
N----RSTFACPY--CGARNLDQQELLKHCVDSHRGDPNRV-V-CPVCAAMPWGDPSYKS
ANFLQHLLHRHKFSYDTFV---------DY-SIDEEAAFQAALALS----
>ur|UPI002B4F2A91|19_223|1.3e-52|Lineus_longissimus
-----------------------DD---LEGVTCSICLEIYHNPV-LI-SC-G--H---I
------FCSSCLDPYSH-----LAEPQCPLCRLVFDPKKQAKASDVEKRISSHKTVCKQC
KTKVTVSKLRSHLPTCSAVTGNR---PEPFQPASPTGQP------LP----V---DV--P
N----RSTFQCPY--CGVANLTSNDLLTHCNELHKDSHAKV-V-CPICSSMPWGIQDMKS
SNFISHLNLRHKFEYDTYV---------DF-DKDDDAMLQAALKAS----
>ur|T1JKD4|19_224|1.6e-51|Strigamia_maritima
----------------------------LDNVTCSICLEIYELPH-SI-SC-G--H---I
------FCKNCLASYSG-----IVEPACPLCRKPFKSSSISKASDMESKIASSKTICTGC
EKEISLLKYRHHQTSCEKLKTKA---E-GNPPVEFPTTV---VKNTA----I---DA--P
N----RHTFTCPY--CGVQNFDTHGLRTHVNEKHMANPEGV-V-CPICASMPWGDASQTS
ANFVTHLNLRHKFEYDTLV---------DF-ELDDDAALQQAIQASM---
>ur|A0A8J0U0W0|1_175|1.1e-50|Xenopus_laevis
MAGQQQQ------CSSGAAQD-NDI---FEKYTCPICLDLFQTPV-RM-VC-G--H---I
------FCASCLHQCTY-----NKNFTCGVCRRKLKT--ESCAMDLIYQMEKIEESCKGC
NKKVKLSKMREHLAACSKYEKYVMN---GIKSVKMGKPQ------EA----G---DV--P
N----RFTFTCPY--CQEHNLSQEGLVDHCKRLHMMDPTPV-VLAPSCCSL---------
--------------------------------------------------
>ur|UPI0009E5D426|16_196|4.6e-50|Orbicella_faveolata
------------------------------NFSCPVCLEVLENPI-SI-PC-G--H---T
------FCNNCLDSCEN----ISGSSTCPVCRSSFSVHEKRRARDIHRQILQSSGSCSGC
NRQFPMSRLREHRSSCTSMPDQ------SFSPIAPTSQP------WP--------ET--K
N----RSTFACPF--CNQRNFDSSGLLQHVNSNHKNERQSV-V-CPICANMPWGNPQQKS
GNFVQHLNLRHKFEYDTYV-------------------------------
>ur|A0A6J8CXW1|17_225|1.2e-49|Mytilus
----------------------DDD---LTMYKCPICLEIFADPV-QI-SC-GNNH---T
------YCLQCVQSYQE-----IPTPQCPQCRQNFNPYQLQLNRNMIESMQKI-APCKWC
HKQMPIIQHKAHISVCDMVDTSL---P-KFRPVKETSQP------IP----K---DL--P
N----RSTFSCPF--CGEANLDTNGMVKHCNEKHTNESSDV-V-CPICASMPWGDTSQRS
VDFMQHLNLRHKFSYDTYA---------DF-SLDDDQMLERALQASLQD-
>ur|UPI00371E748D|19_221|1.7e-49|Argopecten_irradians
------------------------------GFICPICLEIFTNPV-IL-SC-GNNH---V
------YCEECVRPYQH-----MAEPECPECRQPFRLDRVYQATDVLSRLCSARSKCKWC
NLQLTLPDLKSHQKTCSRQDNTI---Q-PFKPISSTSQT------LP----S---DL--P
N----RLTFQCPL--CDQQNFTCQDLVQHCNQYHRKEKTNM-V-CPICKAMPWGDPNQQS
SDFLQHLNMRHKFEYDTYV---------DY-EQDDEEMLRQAIEASM---
>ur|A0A8B8E8S6|10_223|4e-49|Crassostrea_virginica
---------------MAGSDM-DAE---LAPYKCPVCLEIFRNPV-HI-TC-GHNH---T
------YCKDCVSPYQA-----QEEAFCPECRGVFDPHDLRRAVDLEHAMRSVQVSCPWC
GQVCTVHRMRTHLANCNHKDVSL---P-KFKPVAETTQM------YP----I---NL--P
N----RSTFCCPI--CHLQNLDCSALVKHCNEKHAQQSGSF-V-CPVCTSMPWGDPNYCS
PDIVHHLNIRHKFEYDTYV---------DF-NQDEDEMYRQAIQASI---
>ur|V9LDQ3|12_206|1.5e-48|Callorhinchus_milii
----------------------------SGDFDCPVCLQILEIPI-ET-KC-G--H---I
------FCQACHQRNFR------INRSCPICRGAIDLV-EKHATSLDQQMRQQEGKCKGC
DQQVYFSKMRDHMRNCAECKEED---------IPLPSPQ------SD----C---LS--A
S----GSTYICPY--CQETNFGEDNLLDHCIRCHFNDSLPV-V-CPVCVSMPWGDPNYFS
RNFIGHLHLRHRFSYDYFV---------DY-EGNEEVMFQHALLSS----
>ur|UPI001EB035A6|8_213|2.1e-48|Haliotis_rufescens
------------------------T---DPSFKCLVCLEILQSPV-KI-AC-PFQH---V
------YCERCVTGLQS-----VQAPTCPECRTPIDPTHMDKAVDIEKIMRTNRGSCQWC
GQQMAVYKLRDHMEKCASADHSI---P-QFRPVRETSQP------VP----S---NV--P
N----RSTFQCPY--CGEKNLECSALVKHCNEQHRHCPQQV-V-CPVCASMPWGDKSRVS
ANFLQHLNLRHKFEYDTYV---------DY-QHDDDSMLQEAIQASL---
>ur|UPI000BA82B94|17_221|3.7e-48|Limulus_polyphemus
----------------------------LDVITCPVCLEIFDDPV-RI-CC-G--H---S
------FCDSCLVSDES----EENTPICPSCKASFDPEKKRKAHNINKMISTYKGLCVVC
NKQMALSKLQVHQMFCSNKDSEELG---ACGGEPVPEKS------VL----P---DE--P
N----RITFKCPY--CSLKDLNVHSLRDHCSQKHVGENMNV-V-CPVCASMPWGDPKKRS
ANFIVHLNLRHKFEYEFFV---------DY-NLDDAEAMEKALEASL---
>ur|A0A671QXS3|35_209|6.5e-48|Sinocyclocheilus_anshuiensis
-------------------------------------------------VC-V--H---S
------FCGDCLQPCLQ-----VTSPLCPLCRMPFDPKKVDKSPSVEKQLSSYKAPCRGC
SKKVTLVKMRSHISSCTKVQEQMANCP-KFI------------------------NI--P
N----RSTFVCPY--CGARNLDQQELVKHSMENHRNDPNK--V-CPVCSAMPWGDPSYKS
SNFLQHLLHRHKFSYDTFV---------DY-SIDEEAALQAALTLSL---
>ur|UPI00106C4EDE|4_205|9e-48|Dendronephthya_gigantea
------------------VAN-AEE---LDAVTCSVCKDVYKNPV-KI-SC-D--H---T
------FCEDCINRTWG----TNGNQNCPVCRKPADGI-KDADFDMIQKMTVLSIACRKC
KKKVILSEFRRHERVCGTATSFA--------GPSTSLGL------GD----R---TG--A
N----IYTFPCPY--CPNKNLDREDLLRHVLGLHKDDQPNV-V-CPICKVMPWGNPEQQS
GNFFDHIKLRHRFDYDRFV---------DL-NQDEDTALKNTLV------
>ur|A0A9Q1IHG9|12_158|4.1e-47|Synaphobranchus_kaupii
------------------------------------------------------------
-------------------------------------------SSVEKQLSSCKAPCRGC
SKKVTLVKMRSHISSCTKVQEQMANCP-KFVPVVPTTQP------IP----S---NI--P
N----RFTFACPY--CGVRHLDQQELVKHCMENHRNDPNRV-V-CPVCSAMPWGDPSYKS
SNFLQHLLHRHKFSYDTFV---------DY-SIDEEAALQAALA------
>ur|UPI002094E24D|18_223|1.1e-46|Ostrea_edulis
------------------------E---LAPYKCPICLEIFRSPV-HI-KC-GHNH---T
------YCTECIAPYQS-----HDEAQCPECRGIFDPHDLRRATDLEHAMRTVQVPCRWC
GQMMAVCRQRSHSAKCKQRDLSL---P-KFKPVAETTQM------YP----A---NL--P
N----RSTFSCPV--CHLQNLDCSDLIRHCNEKHSQQSGTY-V-CPVCSAMPWGDPNYCS
PDIVHHLNIRHKFEYDTYV---------DF-NQDEDEMLRQALHASL---
>ur|A0AAY4DKN1|40_207|1.5e-46|Denticeps_clupeoides
-----------------------------------------------------------L
------FCGECLQPCLQ-----VTSPLCPLCRMPFDPKKVDKSSSIEKQLSSYKAPCRGC
SKKVS---------------EQMANCP-KFVPVVPTSQP------IP----S---NI--P
N----RSTFVCPY--CGARNLDQQELVKHCMENHRNDPNKV-V-CPVCSAMPWGDPSYKS
SNFLQHLLHRHKFSYDTFV---------DY-SIDEEAALQAALALSL---
>ur|UPI00290582A0|17_218|1.9e-46|Ylistrum_balloti
------------------------------GFICPICLEIFTNPI-VL-SC-GNNH---V
------YCEECVLAYQH-----TSEPECPECRQPFCLDQVCHAIDLMNRISSAVSRCKWC
GLQLTLPDLKRHLKICQQQNTKI---E-QFKPIGCTSQT------IP----S---NL--P
N----RLTFQCPL--CDQQNLTCQDLVQHCNDNHRKVKTNM-V-CPVCKAMPWGDPNLQS
SDFLQHLNVRHKFEYDTFV---------DY-EQDDEEMLRQAIEAS----
>ur|A0A7L0UNV1|1_184|3.2e-46|Chordeiles_acutipennis
------------------------------------------------------------
------FCGECLQPCLQ-----VPSPLCPLCRMPFDPKKVEKASSVEKQLSSYKAPCRGC
SKKVTLPGEGCPSPSCAGTAS--FDCR-ESIQTLPGGSE------LILALFS---NI--P
N----RSTFVCPY--CGARNLDQQELVKHCMENHRNDPNKV-V-CPVCSAMPWGDPSYKS
ANFLQHLLHRHKFSYDTFV---------DY-NIDEEAALQAALALSL---
>ur|A0AAD9NXE2|6_196|6.8e-46|Ridgeia_piscesae
--------------------D-GND---LNAYSCPICMDIFEEPV-RL-TC-R--H---V
------FCSKCIEGMST----AEDEPACPVCRNTYQVSDIEQAKDVANIIATQKAHCSEC
SRLIRLACMNAHMAKCAKKSAKPRP---VFKPVAETSQP------VP----S---EL--P
N----RSTFCCPY--CSQSNLDLEALRKHCTEEHRSNPDKV-V-CPVCASMPWGDPNMQS
ANFLSHLNLRHKFEYDTYV-------------------------------
>ur|UPI0018F5EEE5|26_225|8.3e-46|Scyliorhinus_canicula
------------------------------DFECPICLQALERPI-RT-KC-G--H---V
------FCEACHFRNFQ-----LNSGKCPLCRKATSRI-EQQATDILIQMMTKQAKCRGC
HVEVCLINMRTHTKSCSGDLEECGPVP-DTNTLPQPTPA------AH---RP---ME--A
N----TWAYTCPY--CQARSSDEEDLITHCSAYHYNDRRRV-V-CPICASMPWGDPGYHS
RNFMAHLNLRHQFEYENFV---------DF-SQDEELMMQDTI-------
>ur|A0A8S3ZYZ8|9_214|4.6e-45|Candidula_unifasciata
-----------------------------DEFKCAICMECFTQPC-RIHPC-Q--H---V
------YCLECVQNLHS-----QLNPHCPQCRCDIQC--VMPAGDVELRMSQCHISCSEC
NIPVPALSLKQHKITCPGVQRLKAVAA-QSLHMRRPGAT------AP----G---MG--P
N----RSTFRCPY--CDQSNLVTYQLIEHCNMAHTNCTTKV-V-CPICASMPWGDPNLRS
SNFIRHLNMRHKFEYDTYV---------DY-DQDDDAMLQAALHASLHD-
>ur|A0A9W3AZZ2|9_210|9e-45|Biomphalaria
------------------------------EFECAICKDCYTKPC-CIQPC-Q--H---V
------YCFDCLQNLCL-----SLDPYCPQCRCYIES--TSPAPHIERLMSRCIINCSDC
NNSVPASKMKQHKSICPAAQRMQ---H-ILTQSAPTVLG------AH----S---SV--P
N----RSTFSCPY--CNKANLLRDQLIQHCSTDHHNDLKRV-V-CPICASMPWGDQNLKS
SNFLRHLHTRHKFDYDTYV---------DF-EQDDDAMLHLAVQASLDD-
>ur|UPI000D73E551|16_217|4.2e-44|Pomacea_canaliculata
------------------------D---LNKYMCAICMELFCRPV-RI-SC-GNDH---T
------YCQDCLKS--------LQSHQCPQCRKPFHPNQTVPANEIEIIMRSSFAKCSVC
GSQMPMSSLRKHMETCGQTLAT----P-KFRPIKETSQP------VP----L---DV--P
N----RSTFKCPY--CEQANLDCKDLVKHCNNVHRHERIHV-V-CPICASMPWGNPSQFS
SNFIQHLNARHTFEYDTYV---------DY-GQDDDEMLMAAIQASL---
