# Supplementary material for: RNF114 and RNF166 exemplify reader-writer E3 ligases that extend K11 polyubiquitin onto sites of MARUbylation
Source: EMBO J. 2025 Oct 2;44(21):5993–6018. doi: 10.1038/s44318-025-00577-z (PMC12583694; doi:10.1038/s44318-025-00577-z)
Supplement: Supplementary file 5 — Source data Fig. 3 [file 44318_2025_577_MOESM5_ESM.zip › Figure 3/3A-D/RNF114-consurf_1741725099/114-FL_consurf_grades.txt]

	 Amino Acid Conservation Scores
	=======================================

The layers for assigning grades are as follows.
from -1.230 to -0.957 the grade is 9
from -0.957 to -0.683 the grade is 8
from -0.683 to -0.410 the grade is 7
from -0.410 to -0.137 the grade is 6
from -0.137 to  0.316 the grade is 5
from  0.316 to  0.949 the grade is 4
from  0.949 to  1.582 the grade is 3
from  1.582 to  2.214 the grade is 2
from  2.214 to  2.847 the grade is 1

If the difference between the colors of the CONFIDENCE INTERVAL COLORS is more than 3 or the msa number (under the column titled MSA) is less than 6, there is insufficient data and an * appears in the COLOR column.

- POS: The position of the acid in the sequence.
- SEQ: The acid one letter.
- ATOM: When there's a model, The ATOM derived sequence in three letter code, including the acid's positions as they appear in the PDB file and the chain identifier.
- SCORE: The normalized conservation scores.
- COLOR: The color scale representing the conservation scores (9 - conserved, 1 - variable).
- CONFIDENCE INTERVAL: When using the bayesian method for calculating rates, a confidence interval is assigned to each of the inferred evolutionary conservation scores, next to it are the colors of the lower and upper bounds of the confidence interval
- B/E: Burried (b) or Exposed (e) residue.
- F/S: functional (f) or structural (s) residue (f - highly conserved and exposed, s - highly conserved and burried).
- MSA DATA: The number of aligned sequences having an acid (non-gapped) from the overall number of sequences at each position.
- RESIDUE VARIETY: The residues variety at each position of the multiple sequence alignment.

POS	SEQ	     ATOM	 SCORE	COLOR	CONFIDENCE INTERVAL	B/E	F/S	MSA DATA	RESIDUE VARIETY

  1	  M	  MET:1:A	-0.080	   5 	-0.585,  0.308  7,5	  e	   	  11/150	M 72%, A  9%, W  9%, V  9%
  2	  A	  ALA:2:A	-1.064	   9 	-1.222, -1.011  9,9	  e	  f	  13/150	A
  3	  A	  ALA:3:A	-0.008	   5 	-0.585,  0.308  7,5	  e	   	  12/150	A 75%, E  8%, T  8%, G  8%
  4	  Q	  GLN:4:A	-0.448	   7 	-0.849, -0.199  8,6	  e	   	  14/150	Q 85%, A  7%, R  7%
  5	  Q	  GLN:5:A	 0.439	   4 	-0.199,  0.733  6,4	  e	   	  18/150	Q 72%, P 16%, L  5%, R  5%
  6	  R	  ARG:6:A	 0.636	   4 	-0.097,  1.053  5,3	  e	   	  19/150	Q 68%, R 10%, E 10%, P 10%
  7	  D	  ASP:7:A	 1.258	   3 	 0.308,  1.546  5,3	  e	   	  21/150	Q 42%, D 23%, S  9%, E  9%, L  4%, H  4%, N  4%
  8	  C	  CYS:8:A	 2.754	   1 	 1.546,  2.867  3,1	  e	   	  24/150	R 29%, P 16%, C  8%, L  8%, G  8%, Q  8%, E  4%, A  4%, K  4%, F  4%, S  4%
  9	  G	  GLY:9:A	 2.723	   1 	 1.546,  2.867  3,1	  e	   	  28/150	E 25%, G 21%, A 14%, D  7%, S  7%, N  7%, R  7%, P  3%, T  3%, Q  3%
 10	  G	 GLY:10:A	 2.417	   1 	 1.053,  2.867  3,1	  e	   	  32/150	G 50%, S 18%, A 15%, Q  9%, R  3%, L  3%
 11	  A	 ALA:11:A	 2.562	   1 	 1.546,  2.867  3,1	  e	   	  35/150	G 51%, A 22%, N  8%, L  5%, D  2%, S  2%, T  2%, P  2%
 12	  A	 ALA:12:A	 2.729	   1 	 1.546,  2.867  3,1	  e	   	  38/150	A 31%, P 18%, S 15%, G 13%, Q  7%, R  5%, L  5%, K  2%
 13	  Q	 GLN:13:A	 2.155	   2 	 1.053,  2.867  3,1	  e	   	  32/150	Q 46%, R 12%, A 12%, S  6%, D  3%, G  3%, P  3%, K  3%, L  3%, V  3%, C  3%
 14	  L	 LEU:14:A	 2.828	   1 	 1.546,  2.867  3,1	  e	   	  49/150	L 18%, G 16%, S 14%, K 12%, A 12%, P  8%, T  8%, Y  6%, R  2%, I  2%
 15	  A	 ALA:15:A	 1.943	   2 	 1.053,  2.867  3,1	  e	   	  56/150	A 42%, S 21%, P 14%, G  8%, V  3%, T  3%, H  1%, K  1%, M  1%
 16	  G	 GLY:16:A	 2.821	   1 	 1.546,  2.867  3,1	  e	   	  62/150	G 33%, A 19%, P 12%, L 11%, K  6%, S  6%, R  3%, E  3%, N  3%
 17	  P	 PRO:17:A	 1.550	   3 	 0.733,  1.546  4,3	  e	   	  68/150	A 38%, P 22%, G 19%, S  5%, T  4%, V  4%, R  2%, D  1%, L  1%
 18	  A	 ALA:18:A	 2.764	   1 	 1.546,  2.867  3,1	  e	   	  71/150	A 42%, S 15%, G 12%, P  8%, T  5%, Q  4%, L  2%, V  2%, N  2%, M  1%, E  1%
 19	  A	 ALA:19:A	 2.847	   1 	 1.546,  2.867  3,1	  e	   	  73/150	A 27%, P 19%, G 16%, E  8%, S  6%, R  6%, L  4%, D  4%, T  2%, V  1%, I  1%, Q  1%
 20	  E	 GLU:20:A	 2.708	   1 	 1.546,  2.867  3,1	  e	   	  76/150	E 22%, D 19%, G 18%, A 11%, R  7%, P  6%, T  3%, M  2%, S  2%, L  1%, W  1%, N  1%
 21	  A	 ALA:21:A	 2.613	   1 	 1.546,  2.867  3,1	  e	   	  82/150	D 19%, A 17%, E 17%, S 14%, V  9%, T  6%, P  3%, Q  2%, G  2%, H  1%, L  1%, I  1%, M  1%, R  1%, N  1%
 22	  D	 ASP:22:A	 0.749	   4 	 0.308,  1.053  5,3	  e	   	  88/150	D 44%, S 14%, G 12%, R 10%, A  5%, N  3%, E  3%, T  2%, K  1%, P  1%, V  1%
 23	  P	 PRO:23:A	 0.383	   4 	 0.019,  0.733  5,4	  e	   	  99/150	P 30%, D 29%, L 21%, I  4%, E  4%, V  3%, S  3%, G  2%, A  1%, C  1%, T  1%
 24	  L	 LEU:24:A	 0.679	   4 	 0.153,  1.053  5,3	  e	   	 108/150	L 42%, E 23%, V  9%, M  9%, S  3%, A  2%, K  2%, I  1%, P <1%, R <1%, Q <1%, F <1%, D <1%
 25	  G	 GLY:25:A	 1.099	   3 	 0.495,  1.546  4,3	  e	   	 114/150	S 30%, G 14%, T 14%, D 13%, A 12%, E  9%, N  2%, M  1%, V <1%, P <1%
 26	  R	 ARG:26:A	 0.504	   4 	 0.153,  0.733  5,4	  e	   	 127/150	R 25%, E 21%, Q 20%, D  7%, A  6%, N  3%, V  2%, T  2%, G  2%, H  1%, S  1%, K  1%, P  1%, L <1%, M <1%
 27	  F	 PHE:27:A	 0.678	   4 	 0.308,  1.053  5,3	  b	   	 132/150	F 68%, Y 12%, L 10%, V  4%, T <1%, R <1%, C <1%, I <1%
 28	  T	 THR:28:A	 0.249	   5 	-0.097,  0.495  5,4	  e	   	 132/150	T 31%, S 22%, V 15%, L  9%, I  6%, K  5%, M  2%, E  2%, R <1%, G <1%, C <1%, P <1%, Q <1%, D <1%
 29	  C	 CYS:29:A	-1.141	   9 	-1.222, -1.112  9,9	  b	  s	 133/150	C 99%, S <1%
 30	  P	 PRO:30:A	-0.595	   7 	-0.754, -0.521  8,7	  e	   	 134/150	P 85%, S  9%, A  4%, L <1%
 31	  V	 VAL:31:A	-0.738	   8 	-0.893, -0.645  8,7	  b	   	 133/150	V 50%, I 44%, A  1%, G  1%, C <1%, X <1%
 32	  C	 CYS:32:A	-1.022	   9 	-1.142, -0.974  9,9	  b	  s	 134/150	C 97%, A <1%, S <1%, R <1%
 33	  L	 LEU:33:A	-0.827	   8 	-0.974, -0.754  9,8	  b	   	 132/150	L 93%, M  2%, R  1%, K  1%, S <1%, P <1%
 34	  E	 GLU:34:A	-0.631	   7 	-0.803, -0.521  8,7	  e	   	 134/150	E 85%, D  8%, Q  2%, R <1%, S <1%, A <1%, K <1%
 35	  V	 VAL:35:A	-0.483	   7 	-0.645, -0.375  7,6	  b	   	 134/150	V 46%, I 44%, L  2%, A  2%, C  2%, T <1%, P <1%
 36	  Y	 TYR:36:A	 0.693	   4 	 0.308,  1.053  5,3	  b	   	 134/150	F 50%, Y 41%, L  4%, A  1%, S <1%, V <1%, C <1%
 37	  E	 GLU:37:A	 0.799	   4 	 0.308,  1.053  5,3	  e	   	 134/150	E 35%, H 18%, D 17%, Q  6%, T  5%, R  4%, I  2%, A  1%, C  1%, L  1%, Y  1%, K  1%, V <1%, S <1%
 38	  K	 LYS:38:A	 0.821	   4 	 0.308,  1.053  5,3	  e	   	 134/150	K 32%, S 23%, R 14%, N 11%, D  6%, T  2%, C  2%, E  1%, V <1%, H <1%, A <1%, G <1%, L <1%, I <1%, Q <1%
 39	  P	 PRO:39:A	-1.118	   9 	-1.197, -1.080  9,9	  e	  f	 134/150	P 95%, A  3%, R <1%
 40	  V	 VAL:40:A	-0.277	   6 	-0.521, -0.199  7,6	  b	   	 134/150	V 70%, M 14%, I  7%, L  2%, C  2%, F <1%, S <1%, W <1%, Q <1%, H <1%
 41	  Q	 GLN:41:A	 1.402	   3 	 0.733,  1.546  4,3	  e	   	 135/150	R 24%, T 15%, S 14%, Q 10%, K  8%, A  5%, I  3%, G  2%, V  2%, L  2%, D  1%, C  1%, E  1%, H  1%, M <1%, P <1%
 42	  V	 VAL:42:A	-0.551	   7 	-0.701, -0.450  8,7	  b	   	 136/150	I 40%, T 24%, V 22%, A  4%, L  3%, S  1%, Q <1%, C <1%, G <1%, H <1%, M <1%
 43	  P	 PRO:43:A	 1.131	   3 	 0.733,  1.546  4,3	  e	   	 137/150	P 26%, S 21%, Q 16%, G  5%, E  5%, K  4%, A  4%, T  4%, N  2%, D  2%, C  2%, L  1%, R  1%, V  1%, I <1%
 44	  C	 CYS:44:A	-0.901	   8 	-1.047, -0.803  9,8	  b	   	 135/150	C 97%, Q <1%, A <1%, L <1%, S <1%
 45	  G	 GLY:45:A	 0.082	   5 	-0.199,  0.308  6,5	  e	   	 136/150	G 77%, A  8%, N  3%, P  2%, S  1%, R  1%, Q  1%, M <1%, E <1%, T <1%, K <1%, V <1%, D <1%
 46	  H	 HIS:46:A	-0.974	   9 	-1.080, -0.935  9,8	  e	  f	 137/150	H 94%, C  1%, R <1%, D <1%, V <1%, G <1%, S <1%, P <1%
 47	  V	 VAL:47:A	 0.519	   4 	 0.153,  0.733  5,4	  e	   	 139/150	T 48%, V 28%, I  9%, R  5%, S  4%, M  1%, A  1%, K <1%, Q <1%, L <1%
 48	  F	 PHE:48:A	-1.046	   9 	-1.142, -0.974  9,9	  b	  s	 147/150	F 90%, Y  7%, V  1%, L <1%
 49	  C	 CYS:49:A	-1.144	   9 	-1.222, -1.112  9,9	  b	  s	 147/150	C 99%, A <1%
 50	  S	 SER:50:A	 1.603	   2 	 1.053,  1.546  3,3	  e	   	 147/150	S 22%, G 21%, T 10%, Q  8%, E  8%, N  6%, M  5%, A  4%, K  4%, H  2%, D  2%, L  2%, Y <1%, I <1%, F <1%
 51	  A	 ALA:51:A	 0.889	   4 	 0.495,  1.053  4,3	  e	   	 147/150	E 26%, S 21%, A 12%, P  8%, D  8%, N  4%, R  4%, G  3%, T  2%, L  2%, M  1%, K  1%, H <1%, V <1%, Q <1%
 52	  C	 CYS:52:A	-1.142	   9 	-1.222, -1.112  9,9	  b	  s	 147/150	C 99%, E <1%
 53	  L	 LEU:53:A	-0.527	   7 	-0.701, -0.375  8,6	  b	   	 147/150	L 81%, I  8%, V  6%, H  2%, F  1%, T <1%
 54	  Q	 GLN:54:A	 0.314	   5 	 0.019,  0.495  5,4	  e	   	 147/150	Q 69%, A  4%, S  4%, H  3%, K  3%, N  2%, E  2%, R  2%, L  1%, F  1%, V  1%, T  1%, D  1%, W <1%, M <1%
 55	  E	 GLU:55:A	-0.363	   6 	-0.585, -0.199  7,6	  e	   	 147/150	E 40%, P 29%, Q  8%, S  7%, A  4%, R  2%, N  2%, L  1%, H  1%, G  1%, K <1%, T <1%
 56	  C	 CYS:56:A	-0.046	   5 	-0.375,  0.153  6,5	  b	   	 146/150	C 77%, Y  8%, L  5%, V  2%, N  2%, S  1%, R <1%, D <1%, T <1%, M <1%
 57	  L	 LEU:57:A	-0.066	   5 	-0.375,  0.153  6,5	  e	   	 145/150	L 71%, Q  7%, M  4%, E  3%, S  2%, K  2%, F  2%, T  1%, A  1%, V <1%, P <1%, W <1%, H <1%, C <1%
 58	  K	 LYS:58:A	-0.056	   5 	-0.291,  0.153  6,5	  e	   	 142/150	K 28%, Q 26%, R 21%, S  7%, T  2%, N  2%, A  2%, H  2%, D  1%, L  1%, E  1%, G  1%, C <1%, Y <1%
 59	  P	 PRO:59:A	 0.350	   4 	 0.019,  0.495  5,4	  e	   	 145/150	P 44%, V 25%, Q  8%, L  7%, S  2%, T  2%, M  1%, D  1%, I  1%, N  1%, E  1%, A <1%, G <1%, K <1%, H <1%
 60	  K	 LYS:60:A	 0.644	   4 	 0.308,  0.733  5,4	  e	   	 147/150	K 29%, Q 18%, P 17%, T  8%, R  4%, A  4%, S  3%, D  3%, G  2%, N  2%, L  2%, I  1%, Y <1%, V <1%, E <1%
 61	  K	 LYS:61:A	 0.008	   5 	-0.291,  0.153  6,5	  e	   	 147/150	K 44%, S 32%, E  7%, N  5%, D  4%, A  1%, Q  1%, T  1%, R <1%, P <1%, G <1%
 62	  P	 PRO:62:A	-0.714	   8 	-0.893, -0.585  8,7	  e	  f	 146/150	P 89%, S  4%, A  2%, G  1%, F <1%, R <1%, Q <1%, H <1%
 63	  V	 VAL:63:A	 0.165	   5 	-0.097,  0.308  5,5	  e	   	 146/150	V 42%, L 24%, Q  6%, T  5%, I  4%, K  4%, A  2%, N  2%, R  2%, H  1%, E  1%, M <1%, F <1%, S <1%, Y <1%
 64	  C	 CYS:64:A	-1.201	   9 	-1.254, -1.171  9,9	  b	  s	 148/150	C
 65	  G	 GLY:65:A	-0.843	   8 	-0.974, -0.754  9,8	  e	  f	 148/150	P 45%, A 29%, G 23%, R <1%, V <1%, Q <1%
 66	  V	 VAL:66:A	-0.780	   8 	-0.935, -0.701  8,8	  e	  f	 148/150	V 58%, L 32%, Q  4%, E  3%, S  1%, I <1%
 67	  C	 CYS:67:A	-1.144	   9 	-1.222, -1.112  9,9	  b	  s	 148/150	C 99%, G <1%
 68	  R	 ARG:68:A	-1.124	   9 	-1.197, -1.080  9,9	  e	  f	 148/150	R 97%, P <1%, H <1%, K <1%
 69	  S	 SER:69:A	 0.903	   4 	 0.495,  1.053  4,3	  e	   	 148/150	S 33%, A 12%, M 12%, T  9%, V  6%, G  5%, L  5%, K  3%, C  2%, Q  2%, F  2%, R  1%, N  1%, E <1%, D <1%
 70	  A	 ALA:70:A	 1.349	   3 	 0.733,  1.546  4,3	  e	   	 148/150	P 33%, A 20%, T 14%, V  5%, S  4%, G  4%, D  4%, N  2%, R  2%, K  2%, L  1%, I  1%, Y  1%, Q <1%, M <1%
 71	  L	 LEU:71:A	-0.622	   7 	-0.803, -0.521  8,7	  b	   	 148/150	L 49%, F 42%, I  4%, P  2%, A <1%, Y <1%, T <1%
 72	  A	 ALA:72:A	 0.961	   3 	 0.495,  1.053  4,3	  e	   	 147/150	D 37%, S 12%, A 10%, G 10%, T  5%, E  4%, K  4%, N  3%, Q  3%, R  2%, H  2%, L  1%, V  1%, I <1%, C <1%
 73	  P	 PRO:73:A	 1.167	   3 	 0.733,  1.546  4,3	  e	   	 147/150	P 55%, K  8%, H  7%, A  5%, L  4%, Q  3%, N  3%, G  3%, S  2%, T  2%, V  1%, Y <1%, I <1%, R <1%, C <1%
 74	  G	 GLY:74:A	 0.573	   4 	 0.153,  0.733  5,4	  e	   	 148/150	V 27%, G 25%, W 17%, K  4%, A  4%, T  4%, C  2%, L  2%, I  2%, E  2%, M  2%, N  1%, R  1%, S <1%, Q <1%
 75	  V	 VAL:75:A	 1.669	   2 	 1.053,  1.546  3,3	  e	   	 148/150	T 15%, S 14%, E 13%, D 12%, V 11%, R 10%, A  6%, K  4%, Q  3%, I  2%, G  2%, H  1%, Y <1%, C <1%, M <1%
 76	  R	 ARG:76:A	 0.448	   4 	 0.153,  0.733  5,4	  e	   	 147/150	K 45%, R 38%, P  4%, L  2%, Q  2%, T  1%, A  1%, H  1%, S <1%, G <1%, D <1%, C <1%, X <1%
 77	  A	 ALA:77:A	-0.576	   7 	-0.754, -0.450  8,7	  b	   	 148/150	A 79%, S 10%, D  4%, N  2%, E <1%, L <1%, Q <1%
 78	  V	 VAL:78:A	 2.049	   2 	 1.053,  2.867  3,1	  e	   	 149/150	S 26%, V 12%, A 11%, T 11%, L 10%, I  4%, K  4%, D  3%, R  3%, M  2%, F  2%, E  2%, H  1%, P  1%, Y <1%, C <1%, G <1%, N <1%
 79	  E	 GLU:79:A	 0.482	   4 	 0.153,  0.733  5,4	  e	   	 149/150	D 38%, E 23%, S 14%, N  7%, H  6%, A  2%, Q  1%, V  1%, I  1%, G <1%, K <1%, R <1%, C <1%, F <1%
 80	  L	 LEU:80:A	 0.222	   5 	-0.097,  0.308  5,5	  b	   	 149/150	L 55%, V 23%, I 14%, M  4%, T  1%, P <1%, F <1%
 81	  E	 GLU:81:A	 0.180	   5 	-0.097,  0.308  5,5	  e	   	 149/150	E 77%, Q  5%, D  4%, A  2%, K  2%, I  2%, H  1%, L  1%, S <1%, T <1%, V <1%, N <1%, M <1%
 82	  R	 ARG:82:A	 0.544	   4 	 0.153,  0.733  5,4	  e	   	 149/150	K 44%, R 21%, A 12%, Q  4%, D  4%, T  2%, I  2%, E  1%, L  1%, S  1%, H  1%, N  1%, G <1%, V <1%, Y <1%
 83	  Q	 GLN:83:A	 0.703	   4 	 0.308,  1.053  5,3	  e	   	 149/150	Q 52%, L 18%, K  6%, R  4%, I  3%, V  3%, H  2%, A  2%, E  1%, S  1%, M  1%, P <1%, T <1%, N <1%, F <1%, D <1%, W <1%
 84	  I	 ILE:84:A	-0.780	   8 	-0.893, -0.701  8,8	  b	   	 149/150	I 51%, L 29%, M 18%, V <1%
 85	  E	 GLU:85:A	 0.205	   5 	-0.097,  0.308  5,5	  e	   	 148/150	S 29%, E 26%, Q 12%, R  8%, A  7%, H  6%, K  2%, D  1%, N  1%, L  1%, M  1%, F <1%, C <1%, T <1%
 86	  S	 SER:86:A	 0.752	   4 	 0.308,  1.053  5,3	  e	   	 148/150	S 52%, T 14%, R  5%, A  4%, M  4%, V  3%, N  3%, K  3%, E  2%, Q  2%, D  1%, G  1%, I <1%, H <1%
 87	  T	 THR:87:A	 0.204	   5 	-0.097,  0.308  5,5	  e	   	 148/150	T 35%, S 21%, Y 18%, L  4%, I  2%, V  2%, F  2%, C  2%, A  2%, K  2%, N  1%, H  1%, Q  1%, M <1%, R <1%
 88	  E	 GLU:88:A	 0.672	   4 	 0.308,  1.053  5,3	  e	   	 147/150	K 34%, E 26%, V  9%, Q  6%, S  3%, I  3%, A  2%, L  2%, P  2%, R  2%, H  1%, D  1%, M  1%, F  1%, G <1%, T <1%, N <1%
 89	  T	 THR:89:A	 0.076	   5 	-0.199,  0.153  6,5	  e	   	 148/150	A 43%, T 25%, G 14%, S  6%, K  2%, V  2%, I  2%, R  1%, L  1%, E  1%
 90	  S	 SER:90:A	 0.714	   4 	 0.308,  1.053  5,3	  e	   	 148/150	P 35%, S 21%, T 14%, A 12%, K  5%, V  2%, N  2%, R  1%, G <1%, M <1%, D <1%, Q <1%, I <1%, L <1%, H <1%
 91	  C	 CYS:91:A	-1.144	   9 	-1.222, -1.112  9,9	  b	  s	 149/150	C 99%, A <1%
 92	  H	 HIS:92:A	 0.215	   5 	-0.097,  0.308  5,5	  e	   	 149/150	K 30%, R 28%, S 12%, H 11%, N  6%, Q  2%, T  2%, P  2%, F  1%, D <1%, G <1%, L <1%, V <1%
 93	  G	 GLY:93:A	-0.376	   6 	-0.585, -0.199  7,6	  e	   	 149/150	G 85%, W  6%, A  2%, K  1%, V  1%, E  1%, H <1%, Q <1%, D <1%
 94	  C	 CYS:94:A	-1.144	   9 	-1.222, -1.112  9,9	  e	  f	 149/150	C 99%, L <1%
 95	  R	 ARG:95:A	 0.918	   4 	 0.495,  1.053  4,3	  e	   	 149/150	G 27%, S 25%, N 18%, R 14%, K  4%, H  4%, D  2%, Q  1%, T <1%, P <1%, Y <1%, V <1%, E <1%
 96	  K	 LYS:96:A	 0.607	   4 	 0.153,  0.733  5,4	  e	   	 149/150	K 57%, T  9%, Q  6%, R  4%, A  4%, S  3%, E  3%, L  3%, N  3%, V  2%, I  2%
 97	  N	 ASN:97:A	 0.091	   5 	-0.199,  0.308  6,5	  e	   	 149/150	K 45%, Q 22%, E 11%, N  8%, V  2%, D  2%, M  1%, H <1%, A <1%, G <1%, I <1%, R <1%, T <1%, L <1%, P <1%, S <1%
 98	  F	 PHE:98:A	-0.297	   6 	-0.521, -0.199  7,6	  b	   	 148/150	V 50%, M 23%, F 11%, I  7%, L  4%, S <1%, G <1%, C <1%
 99	  F	 PHE:99:A	 1.936	   2 	 1.053,  2.867  3,1	  b	   	 149/150	T 20%, Y 14%, F 10%, S 10%, G  7%, L  6%, P  6%, V  6%, A  6%, R  2%, I  2%, C  2%, Q  1%, M  1%, N <1%, K <1%
100	  L	LEU:100:A	-0.311	   6 	-0.521, -0.199  7,6	  b	   	 148/150	L 82%, M  7%, V  4%, I  2%, F  1%, A  1%
101	  S	SER:101:A	-0.305	   6 	-0.521, -0.199  7,6	  e	   	 148/150	S 59%, A 15%, V  6%, P  3%, N  2%, I  2%, T  2%, L  2%, C  1%, Y  1%, K <1%, G <1%, M <1%, H <1%
102	  K	LYS:102:A	 0.107	   5 	-0.199,  0.308  6,5	  e	   	 148/150	K 60%, Q 16%, N  4%, E  4%, D  4%, R  4%, S  2%, G  1%, H <1%, M <1%, A <1%, L <1%, C <1%
103	  I	ILE:103:A	-0.357	   6 	-0.585, -0.199  7,6	  b	   	 148/150	M 60%, L 22%, I 12%, F  1%, E  1%, Y <1%, H <1%, Q <1%
104	  R	ARG:104:A	-0.676	   7 	-0.849, -0.585  8,7	  e	   	 148/150	R 87%, K  6%, N  2%, Q  1%, W <1%, V <1%, H <1%, G <1%
105	  S	SER:105:A	 1.107	   3 	 0.495,  1.546  4,3	  e	   	 148/150	S 41%, A 20%, E  6%, T  6%, V  4%, G  4%, Q  3%, N  2%, H  2%, K  2%, D  1%, R  1%, I <1%, M <1%, L <1%, P <1%, C <1%
106	  H	HIS:106:A	-1.137	   9 	-1.197, -1.112  9,9	  e	  f	 148/150	H 97%, N <1%, T <1%, P <1%
107	  V	VAL:107:A	 0.285	   5 	 0.019,  0.495  5,4	  b	   	 148/150	V 22%, T 20%, A 13%, I 13%, M  6%, N  4%, L  4%, S  3%, H  3%, R  2%, Q  2%, K  1%, E <1%
108	  A	ALA:108:A	 0.510	   4 	 0.153,  0.733  5,4	  e	   	 148/150	A 48%, S 25%, G  7%, T  4%, K  2%, V  2%, R  2%, M  2%, E  2%, P  1%, D <1%, L <1%, N <1%, I <1%
109	  T	THR:109:A	 0.856	   4 	 0.495,  1.053  4,3	  e	   	 148/150	S 49%, T 21%, A 10%, V  4%, N  3%, K  3%, R  1%, M  1%, I  1%, G <1%, Q <1%, D <1%, F <1%
110	  C	CYS:110:A	-1.201	   9 	-1.254, -1.171  9,9	  b	  s	 147/150	C
111	  S	SER:111:A	 0.312	   5 	 0.019,  0.495  5,4	  e	   	 147/150	S 53%, P 10%, T  9%, A  8%, L  4%, M  3%, V  2%, D  2%, K  1%, E  1%, G  1%, F <1%, N <1%, Q <1%
112	  K	LYS:112:A	 0.012	   5 	-0.291,  0.153  6,5	  e	   	 147/150	K 78%, Q  5%, R  3%, A  2%, G  2%, H  1%, D  1%, E  1%, M  1%, T  1%, S  1%, N <1%
113	  Y	TYR:113:A	 0.468	   4 	 0.153,  0.733  5,4	  b	   	 147/150	Y 49%, V 25%, L  4%, M  3%, F  2%, I  2%, A  2%, Q  2%, K  2%, E  1%, T  1%, C <1%, R <1%, D <1%
114	  Q	GLN:114:A	-0.307	   6 	-0.521, -0.199  7,6	  e	   	 147/150	Q 70%, D  8%, E  3%, L  3%, S  3%, T  2%, H  1%, A  1%, K  1%, R <1%, G <1%, M <1%, V <1%, P <1%, N <1%
115	  N	ASN:115:A	 0.541	   4 	 0.153,  0.733  5,4	  e	   	 150/150	E 40%, N 25%, D  8%, S  6%, K  6%, T  3%, R  2%, H  1%, P  1%, A  1%, Q <1%, G <1%, V <1%, L <1%
116	  Y	TYR:116:A	 0.379	   4 	 0.019,  0.495  5,4	  e	   	 149/150	Y 46%, Q 23%, S  6%, F  4%, E  2%, T  2%, G  2%, K  2%, L  2%, D  2%, M  1%, N  1%, A <1%, V <1%
117	  I	ILE:117:A	 0.325	   4 	 0.019,  0.495  5,4	  b	   	 146/150	I 51%, M 19%, V  7%, L  5%, A  4%, T  2%, E  2%, Q  1%, D  1%, F <1%, S <1%, Y <1%, R <1%, P <1%, C <1%, K <1%
118	  M	MET:118:A	 0.072	   5 	-0.199,  0.308  6,5	  e	   	 125/150	M 32%, A 26%, E 12%, Q  6%, S  6%, K  3%, L  2%, D  2%, R  1%, T  1%, G  1%, I <1%, H <1%, N <1%, F <1%
119	  E	GLU:119:A	-0.046	   5 	-0.291,  0.153  6,5	  e	   	 124/150	E 58%, N 23%, S  5%, D  4%, T  2%, P  2%, Q  1%, G  1%, V <1%
120	  G	GLY:120:A	 0.223	   5 	-0.097,  0.495  5,4	  e	   	 148/150	G 50%, K 26%, A  4%, Q  3%, P  2%, R  2%, E  2%, S  2%, D  1%, Y  1%, H <1%, T <1%, V <1%, I <1%
121	  V	VAL:121:A	-0.543	   7 	-0.701, -0.450  8,7	  b	   	 148/150	F 39%, V 37%, I  6%, L  4%, M  3%, A  2%, S  2%, C  1%, G <1%, Q <1%, N <1%, T <1%
122	  K	LYS:122:A	 0.281	   5 	 0.019,  0.495  5,4	  e	   	 148/150	K 46%, V 19%, R 14%, S  4%, P  2%, T  2%, Q  2%, L  2%, N  1%, G  1%, I  1%, M <1%, A <1%, H <1%
123	  A	ALA:123:A	-0.628	   7 	-0.803, -0.521  8,7	  e	   	 148/150	P 41%, A 26%, S 11%, T 11%, N  4%, G  2%, Q  1%, R <1%, H <1%
124	  T	THR:124:A	-0.362	   6 	-0.585, -0.291  7,6	  e	   	 149/150	V 50%, T 22%, I 12%, S  6%, A  2%, L  2%, E  2%, M  1%, P  1%
125	  I	ILE:125:A	-0.090	   5 	-0.291,  0.019  6,5	  e	   	 148/150	T 26%, A 23%, V 20%, S  8%, K  5%, P  3%, R  2%, M  2%, L  2%, Y  2%, N  1%, I <1%, E <1%, G <1%
126	  K	LYS:126:A	 0.484	   4 	 0.153,  0.733  5,4	  e	   	 148/150	K 35%, P 27%, Q 14%, E  6%, H  2%, R  2%, M  2%, T  2%, S  2%, N <1%, A <1%, I <1%, F <1%, L <1%, V <1%, C <1%
127	  D	ASP:127:A	-0.222	   6 	-0.450, -0.097  7,5	  e	   	 149/150	T 42%, D 18%, S 12%, E 11%, P  6%, N  5%, G  1%, K <1%, A <1%
128	  A	ALA:128:A	-0.329	   6 	-0.521, -0.199  7,6	  e	   	 149/150	S 33%, Q 27%, P 13%, A 10%, T  5%, E  2%, G  2%, M  1%, V  1%, K  1%, R <1%, L <1%
129	  S	SER:129:A	-0.067	   5 	-0.291,  0.019  6,5	  e	   	 149/150	Q 38%, P 25%, S 16%, L  8%, H  4%, A  2%, V  1%, T  1%, K  1%, F <1%, G <1%
130	  L	LEU:130:A	 1.454	   3 	 0.733,  1.546  4,3	  e	   	 149/150	P 37%, A 11%, L 10%, H  6%, Q  6%, S  5%, R  4%, D  4%, V  2%, K  2%, T  2%, C  1%, N  1%, G  1%, E  1%, M  1%, F <1%, Y <1%
131	  Q	GLN:131:A	 0.800	   4 	 0.308,  1.053  5,3	  e	   	 147/150	I 37%, Q 14%, V 11%, N  8%, A  7%, S  5%, L  2%, R  2%, E  1%, D  1%, H  1%, T  1%, Y  1%, M <1%, F <1%, C <1%, W <1%, G <1%
132	  P	PRO:132:A	 0.311	   5 	 0.019,  0.495  5,4	  e	   	 148/150	P 50%, T 10%, V 10%, I  9%, L  6%, A  4%, H  2%, Q  1%, M  1%, S  1%, D  1%, N <1%
133	  R	ARG:133:A	-0.077	   5 	-0.291,  0.019  6,5	  e	   	 141/150	S 53%, R 29%, K  4%, C  2%, G  2%, P  2%, N  1%, I  1%, Y <1%, V <1%, A <1%, L <1%
134	  N	ASN:134:A	 0.471	   4 	 0.153,  0.733  5,4	  e	   	 150/150	N 42%, S 15%, D 13%, P 10%, E  4%, T  3%, A  2%, L  2%, M  2%, G  1%, V <1%, F <1%, R <1%, H <1%
135	  V	VAL:135:A	 0.073	   5 	-0.199,  0.153  6,5	  e	   	 150/150	V 49%, I 25%, L  8%, F  4%, M  2%, A  2%, G  2%, E  2%, K  1%, C <1%, T <1%, S <1%
136	  P	PRO:136:A	-0.878	   8 	-1.011, -0.803  9,8	  e	  f	 150/150	P 92%, A  2%, K  2%, T  1%, E  1%
137	  N	ASN:137:A	-1.149	   9 	-1.222, -1.112  9,9	  e	  f	 150/150	N 98%, Q <1%, H <1%, S <1%
138	  R	ARG:138:A	-1.084	   9 	-1.171, -1.047  9,9	  e	  f	 150/150	R 97%, K <1%, G <1%, I <1%, T <1%
139	  Y	TYR:139:A	-0.008	   5 	-0.291,  0.153  6,5	  b	   	 150/150	S 38%, F 28%, Y 23%, H  2%, A  2%, L  2%, C  1%, N <1%, K <1%, I <1%, W <1%
140	  T	THR:140:A	-1.153	   9 	-1.222, -1.112  9,9	  e	  f	 150/150	T 98%, V <1%, M <1%, A <1%
141	  F	PHE:141:A	-1.103	   9 	-1.197, -1.047  9,9	  b	  s	 150/150	F 97%, Y  2%, S <1%
142	  P	PRO:142:A	 1.043	   3 	 0.495,  1.053  4,3	  e	   	 150/150	P 25%, T 22%, V 18%, A  8%, S  7%, K  5%, Q  4%, M  2%, I  2%, L  1%, C  1%, N <1%, D <1%, R <1%
143	  C	CYS:143:A	-1.144	   9 	-1.222, -1.112  9,9	  b	  s	 150/150	C 99%, L <1%
144	  P	PRO:144:A	-1.212	   9 	-1.254, -1.197  9,9	  e	  f	 150/150	P
145	  Y	TYR:145:A	-0.414	   7 	-0.645, -0.291  7,6	  e	   	 150/150	Y 84%, F 12%, L  1%, S <1%, I <1%, V <1%
146	  C	CYS:146:A	-1.145	   9 	-1.222, -1.112  9,9	  e	  f	 150/150	C 99%, V <1%
147	  P	PRO:147:A	 0.663	   4 	 0.308,  0.733  5,4	  e	   	 150/150	G 32%, N 20%, S 12%, P 11%, D  5%, Q  4%, R  2%, H  2%, E  2%, K  2%, L  1%, M <1%, A <1%
148	  E	GLU:148:A	 0.830	   4 	 0.308,  1.053  5,3	  e	   	 150/150	E 28%, A 26%, C 12%, Q  8%, L  6%, V  6%, K  4%, S  2%, T  1%, M  1%, Y <1%, G <1%, R <1%, N <1%
149	  K	LYS:149:A	 0.450	   4 	 0.153,  0.733  5,4	  e	   	 148/150	R 33%, K 28%, Q 18%, P  7%, A  2%, H  2%, D  2%, S  2%, M <1%, L <1%, G <1%, T <1%
150	  N	ASN:150:A	-1.122	   9 	-1.197, -1.080  9,9	  e	  f	 150/150	N 97%, A <1%, D <1%, H <1%, S <1%
151	  F	PHE:151:A	-0.412	   7 	-0.645, -0.291  7,6	  e	   	 150/150	L 70%, F 27%, M <1%, C <1%, S <1%
152	  D	ASP:152:A	-0.861	   8 	-0.974, -0.803  9,8	  e	  f	 150/150	D 92%, N  2%, T  2%, S <1%, G <1%, E <1%, V <1%, L <1%
153	  Q	GLN:153:A	-0.447	   7 	-0.645, -0.291  7,6	  e	   	 150/150	Q 76%, C  6%, L  4%, T  4%, S  2%, V  2%, R  2%, E  2%, H <1%, N <1%
154	  E	GLU:154:A	 0.141	   5 	-0.097,  0.308  5,5	  e	   	 150/150	E 30%, D 26%, Q 25%, S  4%, H  3%, P  2%, N  2%, A  1%, T  1%, K  1%, W <1%, Y <1%
155	  G	GLY:155:A	-0.096	   5 	-0.375,  0.019  6,5	  e	   	 150/150	G 57%, E 23%, D  6%, S  5%, A  4%, Q  1%, C <1%, N <1%
156	  L	LEU:156:A	-0.857	   8 	-1.011, -0.754  9,8	  b	   	 150/150	L 95%, M  3%, V <1%, F <1%
157	  V	VAL:157:A	-0.270	   6 	-0.450, -0.097  7,5	  e	   	 150/150	V 73%, L 10%, I  7%, R  5%, G  1%, M  1%, N <1%, T <1%
158	  E	GLU:158:A	-0.286	   6 	-0.521, -0.199  7,6	  e	   	 150/150	E 48%, K 30%, D  8%, R  5%, Q  4%, T  2%, A <1%
159	  H	HIS:159:A	-1.198	   9 	-1.245, -1.171  9,9	  e	  f	 150/150	H 99%, F <1%
160	  C	CYS:160:A	-0.989	   9 	-1.112, -0.935  9,8	  b	  s	 149/150	C 94%, V  4%, S  1%
161	  K	LYS:161:A	-0.359	   6 	-0.521, -0.291  7,6	  e	   	 149/150	K 22%, N 22%, M 20%, T 17%, R  4%, V  4%, S  3%, I  2%, L  1%, F <1%
162	  L	LEU:162:A	 0.727	   4 	 0.308,  1.053  5,3	  e	   	 149/150	E 25%, S 21%, K 10%, L  9%, T  8%, D  8%, A  5%, R  2%, N  2%, Q  2%, V <1%, I <1%, F <1%, G <1%, M <1%
163	  F	PHE:163:A	 1.801	   2 	 1.053,  1.546  3,3	  e	   	 149/150	N 26%, Q 18%, S 11%, Y 10%, L  6%, K  6%, F  4%, H  4%, R  2%, T  2%, A  2%, E  2%, V  1%, C <1%, D <1%
164	  H	HIS:164:A	-1.198	   9 	-1.245, -1.171  9,9	  e	  f	 149/150	H 99%, Y <1%
165	  S	SER:165:A	 0.665	   4 	 0.308,  0.733  5,4	  e	   	 149/150	R 29%, S 28%, A 14%, F  4%, T  4%, K  4%, H  2%, Y  2%, I  2%, V  1%, M  1%, N <1%, L <1%, G <1%, Q <1%, E <1%
166	  T	THR:166:A	 0.696	   4 	 0.308,  0.733  5,4	  e	   	 150/150	N 25%, R 15%, S 12%, T 11%, M  9%, G  6%, H  4%, Q  3%, D  3%, K  2%, L  1%, A  1%, E  1%, V <1%, F <1%, Y <1%
167	  D	ASP:167:A	-0.199	   6 	-0.450, -0.097  7,5	  e	   	 150/150	D 78%, E  8%, S  4%, N  3%, G  1%, Q  1%, C  1%, T <1%, I <1%, V <1%
168	  T	THR:168:A	 1.190	   3 	 0.733,  1.546  4,3	  e	   	 150/150	P 46%, T 19%, A 12%, R  4%, S  4%, Y  3%, N  2%, L  2%, K  2%, Q  1%, H  1%, F <1%, G <1%
169	  K	LYS:169:A	 0.397	   4 	 0.019,  0.495  5,4	  e	   	 150/150	N 23%, R 22%, K 21%, T  8%, S  4%, A  4%, Q  4%, G  3%, H  2%, L  1%, M  1%, P  1%, E  1%, D <1%, I <1%
170	  S	SER:170:A	 0.640	   4 	 0.308,  0.733  5,4	  e	   	 150/150	Q 25%, K 19%, S 16%, R 15%, P 11%, N  3%, L  2%, H  2%, A  1%, F  1%, T  1%, G <1%, D <1%
171	  V	VAL:171:A	-0.959	   9 	-1.047, -0.893  9,8	  b	  s	 147/150	V 92%, M  2%, R  1%, K  1%, L <1%, F <1%, Y <1%
172	  V	VAL:172:A	-1.144	   9 	-1.222, -1.112  9,9	  b	  s	 147/150	V 97%, Y <1%, T <1%, I <1%
173	  C	CYS:173:A	-0.834	   8 	-0.974, -0.754  9,8	  b	   	 147/150	C 95%, F <1%, L <1%, R <1%, V <1%, I <1%, A <1%
174	  P	PRO:174:A	-1.119	   9 	-1.197, -1.080  9,9	  b	  s	 146/150	P 98%, L  1%
175	  I	ILE:175:A	-0.577	   7 	-0.754, -0.450  8,7	  b	   	 146/150	I 69%, V 27%, L <1%, H <1%, R <1%, S <1%
176	  C	CYS:176:A	-1.143	   9 	-1.222, -1.112  9,9	  b	  s	 146/150	C 99%, W <1%
177	  A	ALA:177:A	-0.613	   7 	-0.754, -0.521  8,7	  b	   	 145/150	A 62%, S 29%, V  3%, K  2%, T  1%, D <1%, C <1%
178	  S	SER:178:A	-0.909	   8 	-1.011, -0.849  9,8	  e	  f	 144/150	S 69%, A 27%, K  1%, N <1%, V <1%
179	  M	MET:179:A	-1.168	   9 	-1.222, -1.142  9,9	  b	  s	 144/150	M 97%, R  1%, L <1%
180	  P	PRO:180:A	-1.164	   9 	-1.245, -1.142  9,9	  b	  s	 142/150	P 99%, L <1%
181	  W	TRP:181:A	-1.056	   9 	-1.197, -0.974  9,9	  e	  f	 142/150	W 99%, Y <1%
182	  G	GLY:182:A	-1.153	   9 	-1.222, -1.112  9,9	  e	  f	 142/150	G 99%, A <1%
183	  D	ASP:183:A	-0.904	   8 	-1.011, -0.849  9,8	  e	  f	 142/150	D 88%, N  9%, E <1%, L <1%, I <1%
184	  P	PRO:184:A	-0.748	   8 	-0.893, -0.645  8,7	  e	  f	 141/150	P 92%, K  2%, S  1%, A  1%, Q  1%, T <1%
185	  N	ASN:185:A	 0.077	   5 	-0.199,  0.153  6,5	  e	   	 141/150	N 47%, S 31%, G  5%, D  4%, H  3%, T  3%, Q  1%, I <1%, K <1%, E <1%
186	  Y	TYR:186:A	-0.495	   7 	-0.701, -0.375  8,6	  e	   	 141/150	Y 76%, Q 10%, F  3%, L  2%, R  2%, K  1%, M  1%, H <1%
187	  R	ARG:187:A	 0.246	   5 	-0.097,  0.495  5,4	  e	   	 141/150	R 46%, K 39%, Q  3%, T  2%, C  2%, M  1%, F  1%, L <1%, Y <1%, V <1%, H <1%
188	  S	SER:188:A	-1.230	   9 	-1.254, -1.222  9,9	  b	  s	 141/150	S
189	  A	ALA:189:A	-0.259	   6 	-0.450, -0.097  7,5	  e	   	 141/150	A 61%, S 21%, G  3%, T  3%, I  2%, P  2%, R  2%, M  1%, V <1%
190	  N	ASN:190:A	-0.923	   8 	-1.047, -0.849  9,8	  e	  f	 141/150	N 70%, D 27%, S <1%, H <1%
191	  F	PHE:191:A	-1.041	   9 	-1.142, -0.974  9,9	  b	  s	 141/150	F 95%, L  3%, I  1%
192	  R	ARG:192:A	-0.189	   6 	-0.450, -0.097  7,5	  b	   	 141/150	L 33%, I 22%, F 19%, M 19%, V  3%, R <1%, K <1%
193	  E	GLU:193:A	-0.377	   6 	-0.585, -0.291  7,6	  e	   	 141/150	Q 60%, E 21%, S  4%, D  3%, G  2%, R  2%, H  2%, I <1%, T <1%, V <1%, A <1%
194	  H	HIS:194:A	-1.225	   9 	-1.254, -1.222  9,9	  e	  f	 141/150	H
195	  I	ILE:195:A	-0.807	   8 	-0.974, -0.701  9,8	  b	   	 141/150	L 85%, I 12%, V  2%
196	  Q	GLN:196:A	-0.497	   7 	-0.701, -0.375  8,6	  e	   	 141/150	L 23%, N 21%, Q 17%, K 17%, R  9%, H  4%, V  1%, I  1%, T <1%, S <1%
197	  R	ARG:197:A	-0.203	   6 	-0.450, -0.097  7,5	  e	   	 141/150	H 27%, R 23%, I 21%, L 15%, M  7%, V  2%, S <1%, Y <1%, T <1%, A <1%
198	  R	ARG:198:A	-1.153	   9 	-1.222, -1.112  9,9	  e	  f	 141/150	R 98%, W <1%, Q <1%
199	  H	HIS:199:A	-1.225	   9 	-1.254, -1.222  9,9	  e	  f	 141/150	H
200	  R	ARG:200:A	-0.214	   6 	-0.450, -0.097  7,5	  e	   	 141/150	K 47%, R 18%, T 17%, Q 11%, A  3%, S  1%, N <1%
201	  F	PHE:201:A	-1.094	   9 	-1.197, -1.047  9,9	  b	  s	 141/150	F 98%, Y <1%, V <1%
202	  S	SER:202:A	-0.897	   8 	-1.011, -0.849  9,8	  e	  f	 141/150	S 74%, E 20%, C  1%, N  1%, D  1%, P <1%
203	  Y	TYR:203:A	-1.145	   9 	-1.222, -1.112  9,9	  e	  f	 141/150	Y 99%, N <1%
204	  D	ASP:204:A	-1.118	   9 	-1.197, -1.080  9,9	  e	  f	 140/150	D 97%, E  2%
205	  T	THR:205:A	-1.105	   9 	-1.171, -1.080  9,9	  b	  s	 140/150	T 95%, F  1%, Y  1%, R <1%, N <1%
206	  F	PHE:206:A	-0.624	   7 	-0.803, -0.521  8,7	  b	   	 140/150	F 82%, Y 17%, L <1%
207	  V	VAL:207:A	-1.137	   9 	-1.197, -1.112  9,9	  b	  s	 139/150	V 97%, R <1%, M <1%, A <1%
208	  D	ASP:208:A	-0.923	   8 	-1.047, -0.849  9,8	  e	  f	 133/150	D 93%, V  3%, L  2%, S <1%, A <1%
209	  Y	TYR:209:A	 0.141	   5 	-0.199,  0.308  6,5	  b	   	 128/150	Y 80%, F 16%, S  1%, I <1%, L <1%
210	  D	ASP:210:A	 0.793	   4 	 0.308,  1.053  5,3	  e	   	 125/150	S 36%, N 20%, D 18%, E  9%, A  5%, G  4%, T  2%, Q  1%, H <1%, K <1%
211	  V	VAL:211:A	-0.074	   5 	-0.291,  0.019  6,5	  e	   	 126/150	I 22%, A 19%, T 18%, V 15%, Q 12%, L  4%, N  1%, K  1%, M <1%, E <1%, G <1%, H <1%
212	  D	ASP:212:A	-0.915	   8 	-1.047, -0.849  9,8	  e	  f	 126/150	D 93%, E  2%, N  1%, V <1%, T <1%, H <1%
213	  E	GLU:213:A	-0.896	   8 	-1.011, -0.803  9,8	  e	  f	 126/150	E 81%, D 17%, Q <1%
214	  E	GLU:214:A	-0.180	   6 	-0.450, -0.097  7,5	  e	   	 127/150	D 41%, E 36%, H 10%, Q  6%, N  2%, S  2%, A <1%
215	  D	ASP:215:A	-0.107	   5 	-0.375,  0.019  6,5	  e	   	 126/150	A 44%, D 20%, T 15%, E 11%, S  3%, V  1%, I <1%, Q <1%, L <1%
216	  M	MET:216:A	-0.646	   7 	-0.803, -0.585  8,7	  b	   	 126/150	M 62%, A 26%, T  3%, I  3%, V  1%, D <1%, S <1%, K <1%
217	  M	MET:217:A	-0.160	   6 	-0.375,  0.019  6,5	  b	   	 126/150	L 40%, M 27%, I 18%, F  6%, V  5%, R <1%, Y <1%
218	  N	ASN:218:A	-0.406	   6 	-0.585, -0.291  7,6	  e	   	 126/150	Q 61%, A 10%, N  8%, R  7%, E  3%, H  2%, K  2%, C <1%, D <1%, L <1%, M <1%
219	  Q	GLN:219:A	-0.200	   6 	-0.450, -0.097  7,5	  e	   	 125/150	E 34%, A 27%, Q 25%, D  3%, K  2%, S  1%, N  1%, T <1%, M <1%, R <1%, H <1%, L <1%
220	  V	VAL:220:A	-0.858	   8 	-0.974, -0.803  9,8	  b	   	 125/150	A 74%, V 23%, T  1%, Q <1%
221	  L	LEU:221:A	-0.328	   6 	-0.585, -0.199  7,6	  b	   	 124/150	L 81%, I 16%, V  1%, N <1%
222	  Q	GLN:222:A	 0.245	   5 	-0.097,  0.495  5,4	  e	   	 123/150	Q 39%, A 18%, E 13%, L  8%, M  6%, V  4%, T  3%, R  2%, K  2%, H  1%
223	  R	ARG:223:A	-0.787	   8 	-0.935, -0.701  8,8	  e	  f	 119/150	R 52%, L 22%, A 19%, S  1%, K <1%, I <1%, E <1%, Q <1%
224	  S	SER:224:A	-1.201	   9 	-1.245, -1.171  9,9	  e	  f	 119/150	S 99%, V <1%
225	  I	ILE:225:A	-0.308	   6 	-0.585, -0.199  7,6	  e	   	 109/150	L 85%, I  7%, M  4%, V  1%, K <1%
226	  I	ILE:226:A	 1.092	   3 	 0.495,  1.546  4,3	  e	   	  80/150	M 23%, L 17%, R 16%, Q 12%, I  6%, K  6%, T  5%, V  5%, A  2%, C  1%, N  1%, H  1%, D  1%
227	  D	ASP:227:A	-0.937	   8 	-1.080, -0.849  9,8	  e	  f	  77/150	D 89%, E  9%, T  1%
228	  Q	GLN:228:A	-0.448	   7 	-0.935, -0.199  8,6	  e	   	  14/150	Q 92%, K  7%


*Below the confidence cut-off - The calculations for this site were performed on less than 6 non-gaped homologue sequences,
or the confidence interval for the estimated score is equal to- or larger than- 4 color grades.
