# Supplementary material for: RNF114 and RNF166 exemplify reader-writer E3 ligases that extend K11 polyubiquitin onto sites of MARUbylation
Source: EMBO J. 2025 Oct 2;44(21):5993–6018. doi: 10.1038/s44318-025-00577-z (PMC12583694; doi:10.1038/s44318-025-00577-z)
Supplement: Supplementary file 5 — Source data Fig. 3 [file 44318_2025_577_MOESM5_ESM.zip › Figure 3/3A-D/RNF114-consurf_1741725099/114-FL_ATOMS_section_With_ConSurf.pdb]

ATOM      1  N   MET A   1      54.810  23.628  17.451  1.00     5      
ATOM      2  CA  MET A   1      53.487  23.795  16.825  1.00     5      
ATOM      3  C   MET A   1      52.594  22.699  17.390  1.00     5      
ATOM      4  O   MET A   1      52.807  21.545  17.063  1.00     5      
ATOM      5  CB  MET A   1      53.580  23.703  15.293  1.00     5      
ATOM      6  CG  MET A   1      54.257  24.941  14.685  1.00     5      
ATOM      7  SD  MET A   1      54.568  24.764  12.905  1.00     5      
ATOM      8  CE  MET A   1      55.123  26.431  12.490  1.00     5      
ATOM      9  N   ALA A   2      51.721  23.029  18.336  1.00     9      
ATOM     10  CA  ALA A   2      50.923  22.052  19.066  1.00     9      
ATOM     11  C   ALA A   2      49.790  21.543  18.153  1.00     9      
ATOM     12  O   ALA A   2      48.929  22.321  17.757  1.00     9      
ATOM     13  CB  ALA A   2      50.398  22.701  20.357  1.00     9      
ATOM     14  N   ALA A   3      49.840  20.266  17.802  1.00     5      
ATOM     15  CA  ALA A   3      48.780  19.626  17.034  1.00     5      
ATOM     16  C   ALA A   3      47.524  19.561  17.921  1.00     5      
ATOM     17  O   ALA A   3      47.453  18.752  18.841  1.00     5      
ATOM     18  CB  ALA A   3      49.266  18.243  16.577  1.00     5      
ATOM     19  N   GLN A   4      46.558  20.444  17.673  1.00     7      
ATOM     20  CA  GLN A   4      45.268  20.381  18.339  1.00     7      
ATOM     21  C   GLN A   4      44.584  19.067  17.929  1.00     7      
ATOM     22  O   GLN A   4      44.118  18.928  16.799  1.00     7      
ATOM     23  CB  GLN A   4      44.399  21.594  17.973  1.00     7      
ATOM     24  CG  GLN A   4      44.790  22.864  18.744  1.00     7      
ATOM     25  CD  GLN A   4      43.924  24.075  18.391  1.00     7      
ATOM     26  NE2 GLN A   4      43.810  25.047  19.272  1.00     7      
ATOM     27  OE1 GLN A   4      43.348  24.183  17.322  1.00     7      
ATOM     28  N   GLN A   5      44.549  18.097  18.852  1.00     4      
ATOM     29  CA  GLN A   5      43.704  16.913  18.720  1.00     4      
ATOM     30  C   GLN A   5      42.257  17.408  18.652  1.00     4      
ATOM     31  O   GLN A   5      41.712  17.909  19.628  1.00     4      
ATOM     32  CB  GLN A   5      43.921  15.965  19.911  1.00     4      
ATOM     33  CG  GLN A   5      45.192  15.118  19.759  1.00     4      
ATOM     34  CD  GLN A   5      45.443  14.192  20.963  1.00     4      
ATOM     35  NE2 GLN A   5      46.073  13.060  20.773  1.00     4      
ATOM     36  OE1 GLN A   5      45.096  14.488  22.092  1.00     4      
ATOM     37  N   ARG A   6      41.664  17.343  17.463  1.00     4      
ATOM     38  CA  ARG A   6      40.231  17.545  17.317  1.00     4      
ATOM     39  C   ARG A   6      39.559  16.352  17.984  1.00     4      
ATOM     40  O   ARG A   6      39.575  15.264  17.410  1.00     4      
ATOM     41  CB  ARG A   6      39.818  17.678  15.840  1.00     4      
ATOM     42  CG  ARG A   6      40.201  19.041  15.254  1.00     4      
ATOM     43  CD  ARG A   6      39.682  19.159  13.808  1.00     4      
ATOM     44  NE  ARG A   6      39.985  20.462  13.216  1.00     4      
ATOM     45  CZ  ARG A   6      39.627  20.884  12.004  1.00     4      
ATOM     46  NH1 ARG A   6      38.956  20.125  11.188  1.00     4      
ATOM     47  NH2 ARG A   6      39.951  22.074  11.593  1.00     4      
ATOM     48  N   ASP A   7      39.009  16.561  19.183  1.00     3      
ATOM     49  CA  ASP A   7      38.092  15.619  19.802  1.00     3      
ATOM     50  C   ASP A   7      36.914  15.434  18.844  1.00     3      
ATOM     51  O   ASP A   7      36.015  16.269  18.753  1.00     3      
ATOM     52  CB  ASP A   7      37.635  16.111  21.183  1.00     3      
ATOM     53  CG  ASP A   7      38.472  15.580  22.359  1.00     3      
ATOM     54  OD1 ASP A   7      39.022  14.469  22.211  1.00     3      
ATOM     55  OD2 ASP A   7      38.521  16.284  23.386  1.00     3      
ATOM     56  N   CYS A   8      36.946  14.342  18.085  1.00     1      
ATOM     57  CA  CYS A   8      35.783  13.835  17.381  1.00     1      
ATOM     58  C   CYS A   8      34.815  13.308  18.451  1.00     1      
ATOM     59  O   CYS A   8      34.783  12.120  18.727  1.00     1      
ATOM     60  CB  CYS A   8      36.202  12.742  16.379  1.00     1      
ATOM     61  SG  CYS A   8      37.121  13.460  14.987  1.00     1      
ATOM     62  N   GLY A   9      34.080  14.215  19.072  1.00     1      
ATOM     63  CA  GLY A   9      32.981  13.880  19.968  1.00     1      
ATOM     64  C   GLY A   9      31.960  13.061  19.190  1.00     1      
ATOM     65  O   GLY A   9      31.136  13.623  18.477  1.00     1      
ATOM     66  N   GLY A  10      32.096  11.743  19.280  1.00     1      
ATOM     67  CA  GLY A  10      31.100  10.838  18.731  1.00     1      
ATOM     68  C   GLY A  10      29.768  11.194  19.376  1.00     1      
ATOM     69  O   GLY A  10      29.616  11.050  20.580  1.00     1      
ATOM     70  N   ALA A  11      28.838  11.708  18.575  1.00     1      
ATOM     71  CA  ALA A  11      27.486  11.973  19.035  1.00     1      
ATOM     72  C   ALA A  11      26.907  10.633  19.491  1.00     1      
ATOM     73  O   ALA A  11      26.529   9.800  18.670  1.00     1      
ATOM     74  CB  ALA A  11      26.679  12.634  17.905  1.00     1      
ATOM     75  N   ALA A  12      26.909  10.410  20.811  1.00     1      
ATOM     76  CA  ALA A  12      26.222   9.287  21.399  1.00     1      
ATOM     77  C   ALA A  12      24.772   9.393  20.930  1.00     1      
ATOM     78  O   ALA A  12      24.079  10.348  21.278  1.00     1      
ATOM     79  CB  ALA A  12      26.365   9.343  22.933  1.00     1      
ATOM     80  N   GLN A  13      24.341   8.457  20.087  1.00     2      
ATOM     81  CA  GLN A  13      22.923   8.295  19.836  1.00     2      
ATOM     82  C   GLN A  13      22.302   8.104  21.214  1.00     2      
ATOM     83  O   GLN A  13      22.600   7.126  21.895  1.00     2      
ATOM     84  CB  GLN A  13      22.652   7.085  18.931  1.00     2      
ATOM     85  CG  GLN A  13      22.897   7.380  17.447  1.00     2      
ATOM     86  CD  GLN A  13      22.558   6.201  16.542  1.00     2      
ATOM     87  NE2 GLN A  13      22.408   6.419  15.258  1.00     2      
ATOM     88  OE1 GLN A  13      22.419   5.060  16.952  1.00     2      
ATOM     89  N   LEU A  14      21.534   9.094  21.650  1.00     1      
ATOM     90  CA  LEU A  14      20.771   9.007  22.875  1.00     1      
ATOM     91  C   LEU A  14      19.907   7.760  22.722  1.00     1      
ATOM     92  O   LEU A  14      18.965   7.761  21.931  1.00     1      
ATOM     93  CB  LEU A  14      19.921  10.277  23.067  1.00     1      
ATOM     94  CG  LEU A  14      20.710  11.478  23.623  1.00     1      
ATOM     95  CD1 LEU A  14      19.939  12.779  23.363  1.00     1      
ATOM     96  CD2 LEU A  14      20.927  11.360  25.132  1.00     1      
ATOM     97  N   ALA A  15      20.296   6.690  23.417  1.00     2      
ATOM     98  CA  ALA A  15      19.442   5.537  23.600  1.00     2      
ATOM     99  C   ALA A  15      18.144   6.105  24.176  1.00     2      
ATOM    100  O   ALA A  15      18.142   6.656  25.273  1.00     2      
ATOM    101  CB  ALA A  15      20.130   4.530  24.529  1.00     2      
ATOM    102  N   GLY A  16      17.098   6.105  23.361  1.00     1      
ATOM    103  CA  GLY A  16      15.793   6.549  23.823  1.00     1      
ATOM    104  C   GLY A  16      15.474   5.770  25.091  1.00     1      
ATOM    105  O   GLY A  16      15.881   4.607  25.184  1.00     1      
ATOM    106  N   PRO A  17      14.824   6.385  26.085  1.00     3      
ATOM    107  CA  PRO A  17      14.529   5.702  27.334  1.00     3      
ATOM    108  C   PRO A  17      13.910   4.349  26.991  1.00     3      
ATOM    109  O   PRO A  17      13.078   4.276  26.081  1.00     3      
ATOM    110  CB  PRO A  17      13.582   6.619  28.100  1.00     3      
ATOM    111  CG  PRO A  17      12.989   7.525  27.024  1.00     3      
ATOM    112  CD  PRO A  17      14.104   7.635  25.998  1.00     3      
ATOM    113  N   ALA A  18      14.358   3.290  27.689  1.00     1      
ATOM    114  CA  ALA A  18      13.799   1.956  27.551  1.00     1      
ATOM    115  C   ALA A  18      12.282   2.096  27.571  1.00     1      
ATOM    116  O   ALA A  18      11.732   2.540  28.573  1.00     1      
ATOM    117  CB  ALA A  18      14.306   1.082  28.705  1.00     1      
ATOM    118  N   ALA A  19      11.637   1.862  26.410  1.00     1      
ATOM    119  CA  ALA A  19      10.227   2.162  26.261  1.00     1      
ATOM    120  C   ALA A  19       9.504   1.327  27.310  1.00     1      
ATOM    121  O   ALA A  19       9.498   0.098  27.211  1.00     1      
ATOM    122  CB  ALA A  19       9.789   1.855  24.823  1.00     1      
ATOM    123  N   GLU A  20       8.987   1.983  28.354  1.00     1      
ATOM    124  CA  GLU A  20       8.236   1.300  29.393  1.00     1      
ATOM    125  C   GLU A  20       7.168   0.480  28.690  1.00     1      
ATOM    126  O   GLU A  20       6.427   1.000  27.852  1.00     1      
ATOM    127  CB  GLU A  20       7.592   2.287  30.376  1.00     1      
ATOM    128  CG  GLU A  20       8.598   2.885  31.378  1.00     1      
ATOM    129  CD  GLU A  20       7.933   3.788  32.436  1.00     1      
ATOM    130  OE1 GLU A  20       8.543   3.956  33.520  1.00     1      
ATOM    131  OE2 GLU A  20       6.838   4.309  32.164  1.00     1      
ATOM    132  N   ALA A  21       7.140  -0.824  28.970  1.00     1      
ATOM    133  CA  ALA A  21       6.170  -1.726  28.368  1.00     1      
ATOM    134  C   ALA A  21       4.778  -1.171  28.676  1.00     1      
ATOM    135  O   ALA A  21       4.364  -1.210  29.830  1.00     1      
ATOM    136  CB  ALA A  21       6.388  -3.132  28.944  1.00     1      
ATOM    137  N   ASP A  22       4.092  -0.611  27.674  1.00     4      
ATOM    138  CA  ASP A  22       2.820   0.065  27.872  1.00     4      
ATOM    139  C   ASP A  22       1.871  -0.895  28.615  1.00     4      
ATOM    140  O   ASP A  22       1.431  -1.900  28.034  1.00     4      
ATOM    141  CB  ASP A  22       2.231   0.541  26.533  1.00     4      
ATOM    142  CG  ASP A  22       0.821   1.143  26.667  1.00     4      
ATOM    143  OD1 ASP A  22       0.351   1.374  27.811  1.00     4      
ATOM    144  OD2 ASP A  22       0.157   1.323  25.619  1.00     4      
ATOM    145  N   PRO A  23       1.576  -0.641  29.891  1.00     4      
ATOM    146  CA  PRO A  23       0.785  -1.552  30.698  1.00     4      
ATOM    147  C   PRO A  23      -0.634  -1.680  30.161  1.00     4      
ATOM    148  O   PRO A  23      -1.309  -2.677  30.428  1.00     4      
ATOM    149  CB  PRO A  23       0.833  -0.971  32.116  1.00     4      
ATOM    150  CG  PRO A  23       1.073   0.513  31.889  1.00     4      
ATOM    151  CD  PRO A  23       1.958   0.534  30.654  1.00     4      
ATOM    152  N   LEU A  24      -1.084  -0.717  29.339  1.00     4      
ATOM    153  CA  LEU A  24      -2.380  -0.745  28.667  1.00     4      
ATOM    154  C   LEU A  24      -2.377  -1.644  27.427  1.00     4      
ATOM    155  O   LEU A  24      -3.446  -2.047  26.985  1.00     4      
ATOM    156  CB  LEU A  24      -2.800   0.685  28.295  1.00     4      
ATOM    157  CG  LEU A  24      -2.937   1.638  29.490  1.00     4      
ATOM    158  CD1 LEU A  24      -3.290   3.034  28.986  1.00     4      
ATOM    159  CD2 LEU A  24      -4.040   1.179  30.451  1.00     4      
ATOM    160  N   GLY A  25      -1.217  -2.020  26.896  1.00     3      
ATOM    161  CA  GLY A  25      -1.107  -2.826  25.679  1.00     3      
ATOM    162  C   GLY A  25      -1.898  -4.136  25.730  1.00     3      
ATOM    163  O   GLY A  25      -2.549  -4.509  24.753  1.00     3      
ATOM    164  N   ARG A  26      -1.933  -4.807  26.888  1.00     4      
ATOM    165  CA  ARG A  26      -2.732  -6.031  27.086  1.00     4      
ATOM    166  C   ARG A  26      -4.250  -5.803  27.095  1.00     4      
ATOM    167  O   ARG A  26      -5.004  -6.755  26.955  1.00     4      
ATOM    168  CB  ARG A  26      -2.266  -6.772  28.351  1.00     4      
ATOM    169  CG  ARG A  26      -2.799  -6.157  29.656  1.00     4      
ATOM    170  CD  ARG A  26      -2.291  -6.927  30.868  1.00     4      
ATOM    171  NE  ARG A  26      -3.017  -6.555  32.093  1.00     4      
ATOM    172  CZ  ARG A  26      -2.905  -7.132  33.276  1.00     4      
ATOM    173  NH1 ARG A  26      -2.050  -8.080  33.496  1.00     4      
ATOM    174  NH2 ARG A  26      -3.679  -6.784  34.254  1.00     4      
ATOM    175  N   PHE A  27      -4.693  -4.567  27.264  1.00     4      
ATOM    176  CA  PHE A  27      -6.096  -4.168  27.291  1.00     4      
ATOM    177  C   PHE A  27      -6.528  -3.429  26.019  1.00     4      
ATOM    178  O   PHE A  27      -7.666  -2.964  25.935  1.00     4      
ATOM    179  CB  PHE A  27      -6.347  -3.309  28.534  1.00     4      
ATOM    180  CG  PHE A  27      -6.060  -3.998  29.852  1.00     4      
ATOM    181  CD1 PHE A  27      -6.767  -5.152  30.222  1.00     4      
ATOM    182  CD2 PHE A  27      -5.104  -3.459  30.731  1.00     4      
ATOM    183  CE1 PHE A  27      -6.553  -5.743  31.472  1.00     4      
ATOM    184  CE2 PHE A  27      -4.894  -4.042  31.994  1.00     4      
ATOM    185  CZ  PHE A  27      -5.620  -5.184  32.365  1.00     4      
ATOM    186  N   THR A  28      -5.650  -3.299  25.040  1.00     5      
ATOM    187  CA  THR A  28      -5.874  -2.522  23.818  1.00     5      
ATOM    188  C   THR A  28      -6.250  -3.434  22.651  1.00     5      
ATOM    189  O   THR A  28      -5.538  -4.370  22.320  1.00     5      
ATOM    190  CB  THR A  28      -4.653  -1.658  23.497  1.00     5      
ATOM    191  CG2 THR A  28      -4.839  -0.818  22.237  1.00     5      
ATOM    192  OG1 THR A  28      -4.459  -0.745  24.551  1.00     5      
ATOM    193  N   CYS A  29      -7.381  -3.147  22.004  1.00     9      
ATOM    194  CA  CYS A  29      -7.832  -3.879  20.822  1.00     9      
ATOM    195  C   CYS A  29      -6.898  -3.605  19.634  1.00     9      
ATOM    196  O   CYS A  29      -6.730  -2.446  19.259  1.00     9      
ATOM    197  CB  CYS A  29      -9.267  -3.464  20.500  1.00     9      
ATOM    198  SG  CYS A  29      -9.871  -4.288  18.999  1.00     9      
ATOM    199  N   PRO A  30      -6.376  -4.647  18.954  1.00     7      
ATOM    200  CA  PRO A  30      -5.466  -4.458  17.832  1.00     7      
ATOM    201  C   PRO A  30      -6.116  -3.806  16.608  1.00     7      
ATOM    202  O   PRO A  30      -5.416  -3.292  15.748  1.00     7      
ATOM    203  CB  PRO A  30      -4.947  -5.869  17.510  1.00     7      
ATOM    204  CG  PRO A  30      -6.060  -6.784  17.996  1.00     7      
ATOM    205  CD  PRO A  30      -6.598  -6.055  19.221  1.00     7      
ATOM    206  N   VAL A  31      -7.448  -3.785  16.518  1.00     8      
ATOM    207  CA  VAL A  31      -8.184  -3.195  15.393  1.00     8      
ATOM    208  C   VAL A  31      -8.496  -1.723  15.631  1.00     8      
ATOM    209  O   VAL A  31      -8.141  -0.881  14.811  1.00     8      
ATOM    210  CB  VAL A  31      -9.456  -3.991  15.069  1.00     8      
ATOM    211  CG1 VAL A  31     -10.260  -3.346  13.938  1.00     8      
ATOM    212  CG2 VAL A  31      -9.097  -5.420  14.650  1.00     8      
ATOM    213  N   CYS A  32      -9.170  -1.372  16.730  1.00     9      
ATOM    214  CA  CYS A  32      -9.542   0.025  16.968  1.00     9      
ATOM    215  C   CYS A  32      -8.502   0.832  17.756  1.00     9      
ATOM    216  O   CYS A  32      -8.662   2.045  17.879  1.00     9      
ATOM    217  CB  CYS A  32     -10.931   0.094  17.610  1.00     9      
ATOM    218  SG  CYS A  32     -10.941  -0.595  19.299  1.00     9      
ATOM    219  N   LEU A  33      -7.464   0.189  18.280  1.00     8      
ATOM    220  CA  LEU A  33      -6.404   0.782  19.112  1.00     8      
ATOM    221  C   LEU A  33      -6.930   1.480  20.383  1.00     8      
ATOM    222  O   LEU A  33      -6.304   2.392  20.915  1.00     8      
ATOM    223  CB  LEU A  33      -5.498   1.688  18.264  1.00     8      
ATOM    224  CG  LEU A  33      -4.937   1.059  16.983  1.00     8      
ATOM    225  CD1 LEU A  33      -4.086   2.099  16.247  1.00     8      
ATOM    226  CD2 LEU A  33      -4.080  -0.170  17.269  1.00     8      
ATOM    227  N   GLU A  34      -8.082   1.035  20.868  1.00     7      
ATOM    228  CA  GLU A  34      -8.694   1.508  22.106  1.00     7      
ATOM    229  C   GLU A  34      -8.790   0.372  23.122  1.00     7      
ATOM    230  O   GLU A  34      -8.695  -0.809  22.763  1.00     7      
ATOM    231  CB  GLU A  34     -10.082   2.095  21.825  1.00     7      
ATOM    232  CG  GLU A  34     -10.044   3.321  20.916  1.00     7      
ATOM    233  CD  GLU A  34     -11.461   3.856  20.687  1.00     7      
ATOM    234  OE1 GLU A  34     -11.965   3.802  19.552  1.00     7      
ATOM    235  OE2 GLU A  34     -12.082   4.367  21.634  1.00     7      
ATOM    236  N   VAL A  35      -9.021   0.709  24.390  1.00     7      
ATOM    237  CA  VAL A  35      -9.357  -0.280  25.415  1.00     7      
ATOM    238  C   VAL A  35     -10.543  -1.112  24.939  1.00     7      
ATOM    239  O   VAL A  35     -11.510  -0.578  24.393  1.00     7      
ATOM    240  CB  VAL A  35      -9.669   0.399  26.763  1.00     7      
ATOM    241  CG1 VAL A  35     -10.118  -0.608  27.830  1.00     7      
ATOM    242  CG2 VAL A  35      -8.423   1.122  27.290  1.00     7      
ATOM    243  N   TYR A  36     -10.464  -2.442  25.147  1.00     4      
ATOM    244  CA  TYR A  36     -11.502  -3.374  24.729  1.00     4      
ATOM    245  C   TYR A  36     -12.896  -2.947  25.200  1.00     4      
ATOM    246  O   TYR A  36     -13.116  -2.595  26.362  1.00     4      
ATOM    247  CB  TYR A  36     -11.203  -4.776  25.261  1.00     4      
ATOM    248  CG  TYR A  36     -10.005  -5.454  24.642  1.00     4      
ATOM    249  CD1 TYR A  36     -10.016  -5.821  23.280  1.00     4      
ATOM    250  CD2 TYR A  36      -8.870  -5.750  25.422  1.00     4      
ATOM    251  CE1 TYR A  36      -8.909  -6.457  22.704  1.00     4      
ATOM    252  CE2 TYR A  36      -7.762  -6.394  24.854  1.00     4      
ATOM    253  CZ  TYR A  36      -7.784  -6.746  23.494  1.00     4      
ATOM    254  OH  TYR A  36      -6.703  -7.361  22.943  1.00     4      
ATOM    255  N   GLU A  37     -13.857  -3.053  24.288  1.00     4      
ATOM    256  CA  GLU A  37     -15.273  -2.950  24.590  1.00     4      
ATOM    257  C   GLU A  37     -15.926  -4.295  24.280  1.00     4      
ATOM    258  O   GLU A  37     -15.912  -4.742  23.127  1.00     4      
ATOM    259  CB  GLU A  37     -15.891  -1.804  23.800  1.00     4      
ATOM    260  CG  GLU A  37     -17.378  -1.606  24.142  1.00     4      
ATOM    261  CD  GLU A  37     -17.939  -0.378  23.429  1.00     4      
ATOM    262  OE1 GLU A  37     -18.582   0.437  24.119  1.00     4      
ATOM    263  OE2 GLU A  37     -17.685  -0.245  22.216  1.00     4      
ATOM    264  N   LYS A  38     -16.485  -4.950  25.306  1.00     4      
ATOM    265  CA  LYS A  38     -17.017  -6.306  25.225  1.00     4      
ATOM    266  C   LYS A  38     -15.982  -7.265  24.597  1.00     4      
ATOM    267  O   LYS A  38     -16.189  -7.739  23.479  1.00     4      
ATOM    268  CB  LYS A  38     -18.362  -6.325  24.479  1.00     4      
ATOM    269  CG  LYS A  38     -19.418  -5.417  25.117  1.00     4      
ATOM    270  CD  LYS A  38     -20.688  -5.425  24.267  1.00     4      
ATOM    271  CE  LYS A  38     -21.719  -4.485  24.883  1.00     4      
ATOM    272  NZ  LYS A  38     -22.932  -4.376  24.037  1.00     4      
ATOM    273  N   PRO A  39     -14.835  -7.512  25.264  1.00     9      
ATOM    274  CA  PRO A  39     -13.767  -8.329  24.706  1.00     9      
ATOM    275  C   PRO A  39     -14.236  -9.755  24.419  1.00     9      
ATOM    276  O   PRO A  39     -14.906 -10.397  25.237  1.00     9      
ATOM    277  CB  PRO A  39     -12.640  -8.283  25.738  1.00     9      
ATOM    278  CG  PRO A  39     -13.367  -7.999  27.053  1.00     9      
ATOM    279  CD  PRO A  39     -14.511  -7.092  26.610  1.00     9      
ATOM    280  N   VAL A  40     -13.873 -10.257  23.243  1.00     6      
ATOM    281  CA  VAL A  40     -14.168 -11.605  22.767  1.00     6      
ATOM    282  C   VAL A  40     -12.862 -12.270  22.365  1.00     6      
ATOM    283  O   VAL A  40     -12.112 -11.717  21.567  1.00     6      
ATOM    284  CB  VAL A  40     -15.160 -11.579  21.590  1.00     6      
ATOM    285  CG1 VAL A  40     -15.480 -12.990  21.103  1.00     6      
ATOM    286  CG2 VAL A  40     -16.492 -10.931  21.992  1.00     6      
ATOM    287  N   GLN A  41     -12.589 -13.461  22.909  1.00     3      
ATOM    288  CA  GLN A  41     -11.437 -14.274  22.536  1.00     3      
ATOM    289  C   GLN A  41     -11.825 -15.250  21.424  1.00     3      
ATOM    290  O   GLN A  41     -12.789 -16.001  21.550  1.00     3      
ATOM    291  CB  GLN A  41     -10.892 -14.983  23.781  1.00     3      
ATOM    292  CG  GLN A  41      -9.541 -15.661  23.498  1.00     3      
ATOM    293  CD  GLN A  41      -8.932 -16.275  24.766  1.00     3      
ATOM    294  NE2 GLN A  41      -7.630 -16.441  24.816  1.00     3      
ATOM    295  OE1 GLN A  41      -9.611 -16.602  25.721  1.00     3      
ATOM    296  N   VAL A  42     -11.070 -15.223  20.336  1.00     7      
ATOM    297  CA  VAL A  42     -11.247 -16.104  19.174  1.00     7      
ATOM    298  C   VAL A  42     -10.400 -17.378  19.327  1.00     7      
ATOM    299  O   VAL A  42      -9.501 -17.401  20.171  1.00     7      
ATOM    300  CB  VAL A  42     -10.947 -15.359  17.862  1.00     7      
ATOM    301  CG1 VAL A  42     -11.948 -14.218  17.652  1.00     7      
ATOM    302  CG2 VAL A  42      -9.534 -14.799  17.788  1.00     7      
ATOM    303  N   PRO A  43     -10.630 -18.443  18.526  1.00     3      
ATOM    304  CA  PRO A  43      -9.987 -19.746  18.746  1.00     3      
ATOM    305  C   PRO A  43      -8.450 -19.742  18.774  1.00     3      
ATOM    306  O   PRO A  43      -7.859 -20.564  19.456  1.00     3      
ATOM    307  CB  PRO A  43     -10.508 -20.633  17.607  1.00     3      
ATOM    308  CG  PRO A  43     -11.892 -20.063  17.333  1.00     3      
ATOM    309  CD  PRO A  43     -11.689 -18.566  17.534  1.00     3      
ATOM    310  N   CYS A  44      -7.794 -18.829  18.060  1.00     8      
ATOM    311  CA  CYS A  44      -6.341 -18.686  18.085  1.00     8      
ATOM    312  C   CYS A  44      -5.786 -18.013  19.357  1.00     8      
ATOM    313  O   CYS A  44      -4.578 -17.829  19.466  1.00     8      
ATOM    314  CB  CYS A  44      -5.883 -17.943  16.818  1.00     8      
ATOM    315  SG  CYS A  44      -6.564 -16.254  16.771  1.00     8      
ATOM    316  N   GLY A  45      -6.643 -17.599  20.277  1.00     5      
ATOM    317  CA  GLY A  45      -6.257 -16.974  21.541  1.00     5      
ATOM    318  C   GLY A  45      -6.260 -15.442  21.544  1.00     5      
ATOM    319  O   GLY A  45      -6.313 -14.842  22.616  1.00     5      
ATOM    320  N   HIS A  46      -6.252 -14.796  20.370  1.00     9      
ATOM    321  CA  HIS A  46      -6.273 -13.338  20.293  1.00     9      
ATOM    322  C   HIS A  46      -7.644 -12.753  20.679  1.00     9      
ATOM    323  O   HIS A  46      -8.679 -13.390  20.534  1.00     9      
ATOM    324  CB  HIS A  46      -5.830 -12.860  18.908  1.00     9      
ATOM    325  CG  HIS A  46      -4.406 -13.218  18.616  1.00     9      
ATOM    326  CD2 HIS A  46      -3.282 -12.614  19.134  1.00     9      
ATOM    327  ND1 HIS A  46      -3.975 -14.256  17.834  1.00     9      
ATOM    328  CE1 HIS A  46      -2.634 -14.291  17.863  1.00     9      
ATOM    329  NE2 HIS A  46      -2.177 -13.305  18.643  1.00     9      
ATOM    330  N   VAL A  47      -7.632 -11.524  21.170  1.00     4      
ATOM    331  CA  VAL A  47      -8.823 -10.854  21.692  1.00     4      
ATOM    332  C   VAL A  47      -9.136  -9.609  20.861  1.00     4      
ATOM    333  O   VAL A  47      -8.238  -8.871  20.457  1.00     4      
ATOM    334  CB  VAL A  47      -8.673 -10.531  23.190  1.00     4      
ATOM    335  CG1 VAL A  47      -9.938  -9.888  23.765  1.00     4      
ATOM    336  CG2 VAL A  47      -8.383 -11.791  24.016  1.00     4      
ATOM    337  N   PHE A  48     -10.429  -9.356  20.637  1.00     9      
ATOM    338  CA  PHE A  48     -10.947  -8.192  19.929  1.00     9      
ATOM    339  C   PHE A  48     -12.167  -7.619  20.655  1.00     9      
ATOM    340  O   PHE A  48     -12.850  -8.330  21.395  1.00     9      
ATOM    341  CB  PHE A  48     -11.309  -8.579  18.489  1.00     9      
ATOM    342  CG  PHE A  48     -10.160  -9.161  17.694  1.00     9      
ATOM    343  CD1 PHE A  48      -9.297  -8.307  16.975  1.00     9      
ATOM    344  CD2 PHE A  48      -9.921 -10.540  17.690  1.00     9      
ATOM    345  CE1 PHE A  48      -8.205  -8.837  16.271  1.00     9      
ATOM    346  CE2 PHE A  48      -8.827 -11.074  16.990  1.00     9      
ATOM    347  CZ  PHE A  48      -7.966 -10.226  16.280  1.00     9      
ATOM    348  N   CYS A  49     -12.492  -6.361  20.416  1.00     9      
ATOM    349  CA  CYS A  49     -13.822  -5.861  20.757  1.00     9      
ATOM    350  C   CYS A  49     -14.872  -6.650  19.969  1.00     9      
ATOM    351  O   CYS A  49     -14.660  -6.922  18.791  1.00     9      
ATOM    352  CB  CYS A  49     -13.959  -4.381  20.387  1.00     9      
ATOM    353  SG  CYS A  49     -12.738  -3.337  21.234  1.00     9      
ATOM    354  N   SER A  50     -16.031  -6.896  20.541  1.00     2      
ATOM    355  CA  SER A  50     -17.142  -7.558  19.851  1.00     2      
ATOM    356  C   SER A  50     -17.486  -6.876  18.516  1.00     2      
ATOM    357  O   SER A  50     -17.546  -7.539  17.486  1.00     2      
ATOM    358  CB  SER A  50     -18.363  -7.599  20.763  1.00     2      
ATOM    359  OG  SER A  50     -19.450  -8.236  20.134  1.00     2      
ATOM    360  N   ALA A  51     -17.609  -5.558  18.489  1.00     4      
ATOM    361  CA  ALA A  51     -17.885  -4.806  17.268  1.00     4      
ATOM    362  C   ALA A  51     -16.761  -4.922  16.220  1.00     4      
ATOM    363  O   ALA A  51     -17.034  -5.121  15.042  1.00     4      
ATOM    364  CB  ALA A  51     -18.144  -3.340  17.647  1.00     4      
ATOM    365  N   CYS A  52     -15.494  -4.853  16.634  1.00     9      
ATOM    366  CA  CYS A  52     -14.361  -5.017  15.718  1.00     9      
ATOM    367  C   CYS A  52     -14.313  -6.433  15.135  1.00     9      
ATOM    368  O   CYS A  52     -14.056  -6.591  13.946  1.00     9      
ATOM    369  CB  CYS A  52     -13.054  -4.703  16.450  1.00     9      
ATOM    370  SG  CYS A  52     -12.985  -2.947  16.933  1.00     9      
ATOM    371  N   LEU A  53     -14.603  -7.452  15.937  1.00     7      
ATOM    372  CA  LEU A  53     -14.664  -8.838  15.488  1.00     7      
ATOM    373  C   LEU A  53     -15.773  -9.051  14.453  1.00     7      
ATOM    374  O   LEU A  53     -15.536  -9.721  13.458  1.00     7      
ATOM    375  CB  LEU A  53     -14.824  -9.762  16.706  1.00     7      
ATOM    376  CG  LEU A  53     -14.932 -11.258  16.344  1.00     7      
ATOM    377  CD1 LEU A  53     -13.687 -11.765  15.622  1.00     7      
ATOM    378  CD2 LEU A  53     -15.116 -12.076  17.619  1.00     7      
ATOM    379  N   GLN A  54     -16.949  -8.453  14.632  1.00     5      
ATOM    380  CA  GLN A  54     -18.041  -8.554  13.666  1.00     5      
ATOM    381  C   GLN A  54     -17.650  -8.017  12.288  1.00     5      
ATOM    382  O   GLN A  54     -17.956  -8.648  11.280  1.00     5      
ATOM    383  CB  GLN A  54     -19.293  -7.825  14.186  1.00     5      
ATOM    384  CG  GLN A  54     -19.967  -8.538  15.374  1.00     5      
ATOM    385  CD  GLN A  54     -20.439  -9.954  15.052  1.00     5      
ATOM    386  NE2 GLN A  54     -20.475 -10.834  16.024  1.00     5      
ATOM    387  OE1 GLN A  54     -20.785 -10.294  13.941  1.00     5      
ATOM    388  N   GLU A  55     -16.913  -6.917  12.228  1.00     6      
ATOM    389  CA  GLU A  55     -16.379  -6.395  10.965  1.00     6      
ATOM    390  C   GLU A  55     -15.318  -7.327  10.354  1.00     6      
ATOM    391  O   GLU A  55     -15.339  -7.601   9.161  1.00     6      
ATOM    392  CB  GLU A  55     -15.804  -4.994  11.186  1.00     6      
ATOM    393  CG  GLU A  55     -16.850  -3.930  11.555  1.00     6      
ATOM    394  CD  GLU A  55     -17.923  -3.757  10.477  1.00     6      
ATOM    395  OE1 GLU A  55     -19.123  -3.644  10.810  1.00     6      
ATOM    396  OE2 GLU A  55     -17.601  -3.793   9.274  1.00     6      
ATOM    397  N   CYS A  56     -14.423  -7.900  11.179  1.00     5      
ATOM    398  CA  CYS A  56     -13.400  -8.845  10.713  1.00     5      
ATOM    399  C   CYS A  56     -13.981 -10.181  10.216  1.00     5      
ATOM    400  O   CYS A  56     -13.310 -10.881   9.459  1.00     5      
ATOM    401  CB  CYS A  56     -12.402  -9.108  11.849  1.00     5      
ATOM    402  SG  CYS A  56     -11.448  -7.607  12.243  1.00     5      
ATOM    403  N   LEU A  57     -15.197 -10.546  10.612  1.00     5      
ATOM    404  CA  LEU A  57     -15.891 -11.771  10.195  1.00     5      
ATOM    405  C   LEU A  57     -16.638 -11.627   8.858  1.00     5      
ATOM    406  O   LEU A  57     -17.052 -12.644   8.299  1.00     5      
ATOM    407  CB  LEU A  57     -16.842 -12.226  11.317  1.00     5      
ATOM    408  CG  LEU A  57     -16.146 -12.867  12.529  1.00     5      
ATOM    409  CD1 LEU A  57     -17.146 -13.018  13.674  1.00     5      
ATOM    410  CD2 LEU A  57     -15.588 -14.251  12.208  1.00     5      
ATOM    411  N   LYS A  58     -16.802 -10.407   8.316  1.00     5      
ATOM    412  CA  LYS A  58     -17.533 -10.174   7.057  1.00     5      
ATOM    413  C   LYS A  58     -16.915 -10.850   5.817  1.00     5      
ATOM    414  O   LYS A  58     -17.687 -11.310   4.967  1.00     5      
ATOM    415  CB  LYS A  58     -17.695  -8.665   6.801  1.00     5      
ATOM    416  CG  LYS A  58     -18.695  -8.005   7.752  1.00     5      
ATOM    417  CD  LYS A  58     -18.791  -6.503   7.457  1.00     5      
ATOM    418  CE  LYS A  58     -19.811  -5.832   8.378  1.00     5      
ATOM    419  NZ  LYS A  58     -19.851  -4.369   8.178  1.00     5      
ATOM    420  N   PRO A  59     -15.580 -10.951   5.642  1.00     4      
ATOM    421  CA  PRO A  59     -14.996 -11.645   4.494  1.00     4      
ATOM    422  C   PRO A  59     -15.406 -13.117   4.431  1.00     4      
ATOM    423  O   PRO A  59     -15.571 -13.779   5.448  1.00     4      
ATOM    424  CB  PRO A  59     -13.478 -11.485   4.642  1.00     4      
ATOM    425  CG  PRO A  59     -13.335 -10.240   5.493  1.00     4      
ATOM    426  CD  PRO A  59     -14.534 -10.322   6.430  1.00     4      
ATOM    427  N   LYS A  60     -15.481 -13.695   3.201  1.00     4      
ATOM    428  CA  LYS A  60     -15.840 -15.108   2.994  1.00     4      
ATOM    429  C   LYS A  60     -14.895 -16.103   3.688  1.00     4      
ATOM    430  O   LYS A  60     -15.315 -17.193   4.063  1.00     4      
ATOM    431  CB  LYS A  60     -15.874 -15.442   1.493  1.00     4      
ATOM    432  CG  LYS A  60     -17.037 -14.777   0.747  1.00     4      
ATOM    433  CD  LYS A  60     -17.062 -15.250  -0.718  1.00     4      
ATOM    434  CE  LYS A  60     -18.232 -14.617  -1.468  1.00     4      
ATOM    435  NZ  LYS A  60     -18.277 -15.043  -2.891  1.00     4      
ATOM    436  N   LYS A  61     -13.609 -15.766   3.783  1.00     5      
ATOM    437  CA  LYS A  61     -12.583 -16.548   4.472  1.00     5      
ATOM    438  C   LYS A  61     -11.907 -15.662   5.526  1.00     5      
ATOM    439  O   LYS A  61     -10.815 -15.164   5.282  1.00     5      
ATOM    440  CB  LYS A  61     -11.568 -17.132   3.475  1.00     5      
ATOM    441  CG  LYS A  61     -12.181 -18.209   2.561  1.00     5      
ATOM    442  CD  LYS A  61     -11.077 -18.835   1.681  1.00     5      
ATOM    443  CE  LYS A  61     -11.642 -19.916   0.774  1.00     5      
ATOM    444  NZ  LYS A  61     -10.580 -20.543  -0.053  1.00     5      
ATOM    445  N   PRO A  62     -12.584 -15.406   6.648  1.00     8      
ATOM    446  CA  PRO A  62     -12.079 -14.482   7.636  1.00     8      
ATOM    447  C   PRO A  62     -10.839 -15.048   8.326  1.00     8      
ATOM    448  O   PRO A  62     -10.776 -16.235   8.664  1.00     8      
ATOM    449  CB  PRO A  62     -13.245 -14.229   8.590  1.00     8      
ATOM    450  CG  PRO A  62     -14.039 -15.531   8.531  1.00     8      
ATOM    451  CD  PRO A  62     -13.843 -15.988   7.091  1.00     8      
ATOM    452  N   VAL A  63      -9.850 -14.197   8.549  1.00     5      
ATOM    453  CA  VAL A  63      -8.603 -14.533   9.242  1.00     5      
ATOM    454  C   VAL A  63      -8.365 -13.579  10.405  1.00     5      
ATOM    455  O   VAL A  63      -8.798 -12.426  10.385  1.00     5      
ATOM    456  CB  VAL A  63      -7.390 -14.578   8.291  1.00     5      
ATOM    457  CG1 VAL A  63      -7.556 -15.686   7.252  1.00     5      
ATOM    458  CG2 VAL A  63      -7.151 -13.249   7.566  1.00     5      
ATOM    459  N   CYS A  64      -7.665 -14.054  11.425  1.00     9      
ATOM    460  CA  CYS A  64      -7.255 -13.220  12.540  1.00     9      
ATOM    461  C   CYS A  64      -6.301 -12.126  12.054  1.00     9      
ATOM    462  O   CYS A  64      -5.259 -12.420  11.478  1.00     9      
ATOM    463  CB  CYS A  64      -6.599 -14.103  13.603  1.00     9      
ATOM    464  SG  CYS A  64      -6.055 -13.075  15.004  1.00     9      
ATOM    465  N   GLY A  65      -6.624 -10.878  12.338  1.00     8      
ATOM    466  CA  GLY A  65      -5.772  -9.758  11.957  1.00     8      
ATOM    467  C   GLY A  65      -4.393  -9.746  12.609  1.00     8      
ATOM    468  O   GLY A  65      -3.491  -9.071  12.113  1.00     8      
ATOM    469  N   VAL A  66      -4.188 -10.508  13.686  1.00     8      
ATOM    470  CA  VAL A  66      -2.915 -10.567  14.411  1.00     8      
ATOM    471  C   VAL A  66      -2.040 -11.722  13.916  1.00     8      
ATOM    472  O   VAL A  66      -0.859 -11.501  13.649  1.00     8      
ATOM    473  CB  VAL A  66      -3.143 -10.656  15.929  1.00     8      
ATOM    474  CG1 VAL A  66      -1.822 -10.653  16.703  1.00     8      
ATOM    475  CG2 VAL A  66      -3.978  -9.476  16.432  1.00     8      
ATOM    476  N   CYS A  67      -2.586 -12.928  13.763  1.00     9      
ATOM    477  CA  CYS A  67      -1.793 -14.121  13.423  1.00     9      
ATOM    478  C   CYS A  67      -2.186 -14.809  12.109  1.00     9      
ATOM    479  O   CYS A  67      -1.599 -15.823  11.756  1.00     9      
ATOM    480  CB  CYS A  67      -1.851 -15.102  14.599  1.00     9      
ATOM    481  SG  CYS A  67      -3.518 -15.838  14.747  1.00     9      
ATOM    482  N   ARG A  68      -3.183 -14.296  11.400  1.00     9      
ATOM    483  CA  ARG A  68      -3.751 -14.839  10.150  1.00     9      
ATOM    484  C   ARG A  68      -4.340 -16.251  10.255  1.00     9      
ATOM    485  O   ARG A  68      -4.754 -16.790   9.234  1.00     9      
ATOM    486  CB  ARG A  68      -2.741 -14.727   9.006  1.00     9      
ATOM    487  CG  ARG A  68      -2.376 -13.273   8.661  1.00     9      
ATOM    488  CD  ARG A  68      -1.389 -13.300   7.501  1.00     9      
ATOM    489  NE  ARG A  68      -1.107 -11.959   6.960  1.00     9      
ATOM    490  CZ  ARG A  68      -0.077 -11.660   6.180  1.00     9      
ATOM    491  NH1 ARG A  68       0.848 -12.530   5.890  1.00     9      
ATOM    492  NH2 ARG A  68       0.046 -10.485   5.672  1.00     9      
ATOM    493  N   SER A  69      -4.463 -16.832  11.432  1.00     4      
ATOM    494  CA  SER A  69      -5.218 -18.069  11.636  1.00     4      
ATOM    495  C   SER A  69      -6.681 -17.877  11.231  1.00     4      
ATOM    496  O   SER A  69      -7.210 -16.764  11.288  1.00     4      
ATOM    497  CB  SER A  69      -5.158 -18.516  13.099  1.00     4      
ATOM    498  OG  SER A  69      -3.818 -18.705  13.495  1.00     4      
ATOM    499  N   ALA A  70      -7.359 -18.979  10.841  1.00     3      
ATOM    500  CA  ALA A  70      -8.778 -18.939  10.514  1.00     3      
ATOM    501  C   ALA A  70      -9.586 -18.297  11.652  1.00     3      
ATOM    502  O   ALA A  70      -9.436 -18.654  12.821  1.00     3      
ATOM    503  CB  ALA A  70      -9.255 -20.362  10.219  1.00     3      
ATOM    504  N   LEU A  71     -10.428 -17.327  11.301  1.00     7      
ATOM    505  CA  LEU A  71     -11.219 -16.573  12.257  1.00     7      
ATOM    506  C   LEU A  71     -12.624 -17.166  12.345  1.00     7      
ATOM    507  O   LEU A  71     -13.273 -17.415  11.328  1.00     7      
ATOM    508  CB  LEU A  71     -11.226 -15.094  11.855  1.00     7      
ATOM    509  CG  LEU A  71     -11.750 -14.147  12.951  1.00     7      
ATOM    510  CD1 LEU A  71     -10.771 -14.041  14.114  1.00     7      
ATOM    511  CD2 LEU A  71     -11.944 -12.747  12.381  1.00     7      
ATOM    512  N   ALA A  72     -13.097 -17.345  13.561  1.00     3      
ATOM    513  CA  ALA A  72     -14.455 -17.775  13.852  1.00     3      
ATOM    514  C   ALA A  72     -15.024 -16.931  14.996  1.00     3      
ATOM    515  O   ALA A  72     -14.264 -16.253  15.695  1.00     3      
ATOM    516  CB  ALA A  72     -14.426 -19.272  14.177  1.00     3      
ATOM    517  N   PRO A  73     -16.361 -16.953  15.212  1.00     3      
ATOM    518  CA  PRO A  73     -16.945 -16.377  16.417  1.00     3      
ATOM    519  C   PRO A  73     -16.249 -16.931  17.663  1.00     3      
ATOM    520  O   PRO A  73     -15.949 -18.119  17.747  1.00     3      
ATOM    521  CB  PRO A  73     -18.428 -16.752  16.371  1.00     3      
ATOM    522  CG  PRO A  73     -18.700 -16.949  14.887  1.00     3      
ATOM    523  CD  PRO A  73     -17.389 -17.552  14.379  1.00     3      
ATOM    524  N   GLY A  74     -15.969 -16.040  18.596  1.00     4      
ATOM    525  CA  GLY A  74     -15.285 -16.386  19.829  1.00     4      
ATOM    526  C   GLY A  74     -16.204 -16.386  21.042  1.00     4      
ATOM    527  O   GLY A  74     -17.419 -16.228  20.944  1.00     4      
ATOM    528  N   VAL A  75     -15.602 -16.538  22.213  1.00     2      
ATOM    529  CA  VAL A  75     -16.268 -16.519  23.514  1.00     2      
ATOM    530  C   VAL A  75     -15.947 -15.230  24.260  1.00     2      
ATOM    531  O   VAL A  75     -14.872 -14.643  24.090  1.00     2      
ATOM    532  CB  VAL A  75     -15.926 -17.766  24.350  1.00     2      
ATOM    533  CG1 VAL A  75     -16.454 -19.022  23.663  1.00     2      
ATOM    534  CG2 VAL A  75     -14.428 -17.919  24.609  1.00     2      
ATOM    535  N   ARG A  76     -16.861 -14.786  25.100  1.00     4      
ATOM    536  CA  ARG A  76     -16.648 -13.608  25.941  1.00     4      
ATOM    537  C   ARG A  76     -15.421 -13.821  26.840  1.00     4      
ATOM    538  O   ARG A  76     -15.364 -14.807  27.571  1.00     4      
ATOM    539  CB  ARG A  76     -17.929 -13.328  26.751  1.00     4      
ATOM    540  CG  ARG A  76     -17.877 -12.029  27.554  1.00     4      
ATOM    541  CD  ARG A  76     -19.192 -11.848  28.313  1.00     4      
ATOM    542  NE  ARG A  76     -19.191 -10.629  29.142  1.00     4      
ATOM    543  CZ  ARG A  76     -20.041 -10.304  30.108  1.00     4      
ATOM    544  NH1 ARG A  76     -21.053 -11.047  30.414  1.00     4      
ATOM    545  NH2 ARG A  76     -19.864  -9.210  30.782  1.00     4      
ATOM    546  N   ALA A  77     -14.479 -12.889  26.820  1.00     7      
ATOM    547  CA  ALA A  77     -13.273 -12.936  27.641  1.00     7      
ATOM    548  C   ALA A  77     -13.564 -12.409  29.056  1.00     7      
ATOM    549  O   ALA A  77     -13.171 -11.304  29.417  1.00     7      
ATOM    550  CB  ALA A  77     -12.159 -12.183  26.914  1.00     7      
ATOM    551  N   VAL A  78     -14.286 -13.199  29.846  1.00     2      
ATOM    552  CA  VAL A  78     -14.849 -12.796  31.154  1.00     2      
ATOM    553  C   VAL A  78     -13.770 -12.305  32.120  1.00     2      
ATOM    554  O   VAL A  78     -13.937 -11.268  32.755  1.00     2      
ATOM    555  CB  VAL A  78     -15.637 -13.950  31.787  1.00     2      
ATOM    556  CG1 VAL A  78     -16.241 -13.567  33.141  1.00     2      
ATOM    557  CG2 VAL A  78     -16.789 -14.401  30.880  1.00     2      
ATOM    558  N   GLU A  79     -12.632 -13.002  32.197  1.00     4      
ATOM    559  CA  GLU A  79     -11.548 -12.612  33.102  1.00     4      
ATOM    560  C   GLU A  79     -10.918 -11.272  32.682  1.00     4      
ATOM    561  O   GLU A  79     -10.661 -10.412  33.520  1.00     4      
ATOM    562  CB  GLU A  79     -10.514 -13.737  33.164  1.00     4      
ATOM    563  CG  GLU A  79      -9.308 -13.448  34.076  1.00     4      
ATOM    564  CD  GLU A  79      -9.684 -13.030  35.509  1.00     4      
ATOM    565  OE1 GLU A  79      -8.879 -12.321  36.146  1.00     4      
ATOM    566  OE2 GLU A  79     -10.780 -13.367  36.001  1.00     4      
ATOM    567  N   LEU A  80     -10.737 -11.066  31.387  1.00     5      
ATOM    568  CA  LEU A  80     -10.222  -9.804  30.872  1.00     5      
ATOM    569  C   LEU A  80     -11.213  -8.647  31.100  1.00     5      
ATOM    570  O   LEU A  80     -10.807  -7.553  31.453  1.00     5      
ATOM    571  CB  LEU A  80      -9.888  -9.981  29.379  1.00     5      
ATOM    572  CG  LEU A  80      -9.193  -8.757  28.751  1.00     5      
ATOM    573  CD1 LEU A  80      -7.816  -8.508  29.361  1.00     5      
ATOM    574  CD2 LEU A  80      -9.011  -9.002  27.261  1.00     5      
ATOM    575  N   GLU A  81     -12.503  -8.910  30.941  1.00     5      
ATOM    576  CA  GLU A  81     -13.551  -7.932  31.213  1.00     5      
ATOM    577  C   GLU A  81     -13.563  -7.527  32.690  1.00     5      
ATOM    578  O   GLU A  81     -13.553  -6.336  33.001  1.00     5      
ATOM    579  CB  GLU A  81     -14.890  -8.518  30.752  1.00     5      
ATOM    580  CG  GLU A  81     -15.996  -7.463  30.631  1.00     5      
ATOM    581  CD  GLU A  81     -17.250  -8.074  29.970  1.00     5      
ATOM    582  OE1 GLU A  81     -18.148  -7.347  29.498  1.00     5      
ATOM    583  OE2 GLU A  81     -17.363  -9.318  29.918  1.00     5      
ATOM    584  N   ARG A  82     -13.441  -8.496  33.608  1.00     4      
ATOM    585  CA  ARG A  82     -13.313  -8.245  35.051  1.00     4      
ATOM    586  C   ARG A  82     -12.072  -7.401  35.377  1.00     4      
ATOM    587  O   ARG A  82     -12.147  -6.486  36.197  1.00     4      
ATOM    588  CB  ARG A  82     -13.273  -9.592  35.772  1.00     4      
ATOM    589  CG  ARG A  82     -13.345  -9.450  37.304  1.00     4      
ATOM    590  CD  ARG A  82     -13.251 -10.814  37.998  1.00     4      
ATOM    591  NE  ARG A  82     -11.893 -11.377  37.914  1.00     4      
ATOM    592  CZ  ARG A  82     -10.979 -11.441  38.879  1.00     4      
ATOM    593  NH1 ARG A  82     -11.225 -11.008  40.086  1.00     4      
ATOM    594  NH2 ARG A  82      -9.812 -11.942  38.636  1.00     4      
ATOM    595  N   GLN A  83     -10.943  -7.665  34.722  1.00     4      
ATOM    596  CA  GLN A  83      -9.733  -6.850  34.878  1.00     4      
ATOM    597  C   GLN A  83      -9.934  -5.419  34.357  1.00     4      
ATOM    598  O   GLN A  83      -9.479  -4.476  34.989  1.00     4      
ATOM    599  CB  GLN A  83      -8.554  -7.514  34.159  1.00     4      
ATOM    600  CG  GLN A  83      -8.073  -8.775  34.883  1.00     4      
ATOM    601  CD  GLN A  83      -6.976  -9.511  34.115  1.00     4      
ATOM    602  NE2 GLN A  83      -6.699 -10.741  34.471  1.00     4      
ATOM    603  OE1 GLN A  83      -6.336  -8.996  33.204  1.00     4      
ATOM    604  N   ILE A  84     -10.630  -5.243  33.225  1.00     8      
ATOM    605  CA  ILE A  84     -10.964  -3.923  32.671  1.00     8      
ATOM    606  C   ILE A  84     -11.907  -3.140  33.601  1.00     8      
ATOM    607  O   ILE A  84     -11.811  -1.923  33.692  1.00     8      
ATOM    608  CB  ILE A  84     -11.546  -4.095  31.245  1.00     8      
ATOM    609  CG1 ILE A  84     -10.414  -4.506  30.269  1.00     8      
ATOM    610  CG2 ILE A  84     -12.237  -2.828  30.734  1.00     8      
ATOM    611  CD1 ILE A  84     -10.930  -5.035  28.927  1.00     8      
ATOM    612  N   GLU A  85     -12.797  -3.828  34.308  1.00     5      
ATOM    613  CA  GLU A  85     -13.710  -3.209  35.273  1.00     5      
ATOM    614  C   GLU A  85     -13.030  -2.797  36.585  1.00     5      
ATOM    615  O   GLU A  85     -13.514  -1.893  37.254  1.00     5      
ATOM    616  CB  GLU A  85     -14.879  -4.159  35.562  1.00     5      
ATOM    617  CG  GLU A  85     -15.839  -4.234  34.368  1.00     5      
ATOM    618  CD  GLU A  85     -17.022  -5.169  34.589  1.00     5      
ATOM    619  OE1 GLU A  85     -17.907  -5.183  33.690  1.00     5      
ATOM    620  OE2 GLU A  85     -17.084  -5.853  35.638  1.00     5      
ATOM    621  N   SER A  86     -11.906  -3.438  36.929  1.00     4      
ATOM    622  CA  SER A  86     -11.206  -3.245  38.211  1.00     4      
ATOM    623  C   SER A  86      -9.869  -2.501  38.106  1.00     4      
ATOM    624  O   SER A  86      -9.362  -2.035  39.116  1.00     4      
ATOM    625  CB  SER A  86     -11.018  -4.592  38.907  1.00     4      
ATOM    626  OG  SER A  86     -10.361  -5.525  38.074  1.00     4      
ATOM    627  N   THR A  87      -9.304  -2.376  36.895  1.00     5      
ATOM    628  CA  THR A  87      -8.039  -1.666  36.679  1.00     5      
ATOM    629  C   THR A  87      -8.298  -0.188  36.410  1.00     5      
ATOM    630  O   THR A  87      -9.158   0.161  35.607  1.00     5      
ATOM    631  CB  THR A  87      -7.234  -2.287  35.538  1.00     5      
ATOM    632  CG2 THR A  87      -5.832  -1.693  35.419  1.00     5      
ATOM    633  OG1 THR A  87      -7.062  -3.666  35.746  1.00     5      
ATOM    634  N   GLU A  88      -7.515   0.683  37.032  1.00     4      
ATOM    635  CA  GLU A  88      -7.564   2.118  36.799  1.00     4      
ATOM    636  C   GLU A  88      -6.501   2.583  35.799  1.00     4      
ATOM    637  O   GLU A  88      -5.423   2.001  35.668  1.00     4      
ATOM    638  CB  GLU A  88      -7.447   2.900  38.119  1.00     4      
ATOM    639  CG  GLU A  88      -8.661   2.676  39.040  1.00     4      
ATOM    640  CD  GLU A  88      -8.681   3.612  40.252  1.00     4      
ATOM    641  OE1 GLU A  88      -9.750   3.648  40.913  1.00     4      
ATOM    642  OE2 GLU A  88      -7.683   4.321  40.491  1.00     4      
ATOM    643  N   THR A  89      -6.811   3.668  35.108  1.00     5      
ATOM    644  CA  THR A  89      -5.871   4.410  34.266  1.00     5      
ATOM    645  C   THR A  89      -6.188   5.902  34.342  1.00     5      
ATOM    646  O   THR A  89      -7.281   6.305  34.731  1.00     5      
ATOM    647  CB  THR A  89      -5.911   3.908  32.822  1.00     5      
ATOM    648  CG2 THR A  89      -7.214   4.265  32.090  1.00     5      
ATOM    649  OG1 THR A  89      -4.845   4.464  32.090  1.00     5      
ATOM    650  N   SER A  90      -5.239   6.740  33.940  1.00     4      
ATOM    651  CA  SER A  90      -5.468   8.174  33.797  1.00     4      
ATOM    652  C   SER A  90      -5.809   8.541  32.351  1.00     4      
ATOM    653  O   SER A  90      -5.215   8.035  31.398  1.00     4      
ATOM    654  CB  SER A  90      -4.273   8.970  34.326  1.00     4      
ATOM    655  OG  SER A  90      -3.107   8.692  33.585  1.00     4      
ATOM    656  N   CYS A  91      -6.733   9.476  32.170  1.00     9      
ATOM    657  CA  CYS A  91      -6.987  10.064  30.862  1.00     9      
ATOM    658  C   CYS A  91      -5.772  10.899  30.433  1.00     9      
ATOM    659  O   CYS A  91      -5.409  11.853  31.120  1.00     9      
ATOM    660  CB  CYS A  91      -8.259  10.907  30.935  1.00     9      
ATOM    661  SG  CYS A  91      -8.520  11.826  29.381  1.00     9      
ATOM    662  N   HIS A  92      -5.196  10.620  29.267  1.00     5      
ATOM    663  CA  HIS A  92      -4.060  11.374  28.731  1.00     5      
ATOM    664  C   HIS A  92      -4.335  12.875  28.554  1.00     5      
ATOM    665  O   HIS A  92      -3.404  13.687  28.611  1.00     5      
ATOM    666  CB  HIS A  92      -3.646  10.761  27.383  1.00     5      
ATOM    667  CG  HIS A  92      -3.034   9.392  27.517  1.00     5      
ATOM    668  CD2 HIS A  92      -1.841   9.087  28.110  1.00     5      
ATOM    669  ND1 HIS A  92      -3.562   8.211  27.052  1.00     5      
ATOM    670  CE1 HIS A  92      -2.708   7.220  27.356  1.00     5      
ATOM    671  NE2 HIS A  92      -1.653   7.709  27.993  1.00     5      
ATOM    672  N   GLY A  93      -5.595  13.275  28.377  1.00     6      
ATOM    673  CA  GLY A  93      -6.000  14.676  28.266  1.00     6      
ATOM    674  C   GLY A  93      -6.172  15.365  29.619  1.00     6      
ATOM    675  O   GLY A  93      -5.413  16.268  29.974  1.00     6      
ATOM    676  N   CYS A  94      -7.175  14.955  30.409  1.00     9      
ATOM    677  CA  CYS A  94      -7.506  15.631  31.662  1.00     9      
ATOM    678  C   CYS A  94      -6.758  15.119  32.903  1.00     9      
ATOM    679  O   CYS A  94      -6.921  15.706  33.971  1.00     9      
ATOM    680  CB  CYS A  94      -9.026  15.621  31.870  1.00     9      
ATOM    681  SG  CYS A  94      -9.624  13.961  32.312  1.00     9      
ATOM    682  N   ARG A  95      -5.974  14.044  32.787  1.00     4      
ATOM    683  CA  ARG A  95      -5.187  13.385  33.845  1.00     4      
ATOM    684  C   ARG A  95      -6.007  12.841  35.026  1.00     4      
ATOM    685  O   ARG A  95      -5.415  12.390  36.003  1.00     4      
ATOM    686  CB  ARG A  95      -4.038  14.299  34.306  1.00     4      
ATOM    687  CG  ARG A  95      -3.120  14.798  33.176  1.00     4      
ATOM    688  CD  ARG A  95      -2.377  13.642  32.505  1.00     4      
ATOM    689  NE  ARG A  95      -1.379  14.138  31.532  1.00     4      
ATOM    690  CZ  ARG A  95      -0.433  13.414  30.947  1.00     4      
ATOM    691  NH1 ARG A  95      -0.304  12.135  31.177  1.00     4      
ATOM    692  NH2 ARG A  95       0.391  13.965  30.110  1.00     4      
ATOM    693  N   LYS A  96      -7.347  12.824  34.929  1.00     4      
ATOM    694  CA  LYS A  96      -8.197  12.193  35.940  1.00     4      
ATOM    695  C   LYS A  96      -8.149  10.671  35.799  1.00     4      
ATOM    696  O   LYS A  96      -8.059  10.168  34.678  1.00     4      
ATOM    697  CB  LYS A  96      -9.644  12.689  35.830  1.00     4      
ATOM    698  CG  LYS A  96      -9.782  14.184  36.131  1.00     4      
ATOM    699  CD  LYS A  96     -11.259  14.587  36.095  1.00     4      
ATOM    700  CE  LYS A  96     -11.429  16.060  36.440  1.00     4      
ATOM    701  NZ  LYS A  96     -12.864  16.438  36.519  1.00     4      
ATOM    702  N   ASN A  97      -8.271   9.970  36.918  1.00     5      
ATOM    703  CA  ASN A  97      -8.311   8.515  36.954  1.00     5      
ATOM    704  C   ASN A  97      -9.726   7.989  36.679  1.00     5      
ATOM    705  O   ASN A  97     -10.722   8.565  37.129  1.00     5      
ATOM    706  CB  ASN A  97      -7.759   7.998  38.289  1.00     5      
ATOM    707  CG  ASN A  97      -6.274   8.270  38.475  1.00     5      
ATOM    708  ND2 ASN A  97      -5.768   8.029  39.666  1.00     5      
ATOM    709  OD1 ASN A  97      -5.566   8.713  37.591  1.00     5      
ATOM    710  N   PHE A  98      -9.787   6.884  35.955  1.00     6      
ATOM    711  CA  PHE A  98     -11.002   6.156  35.620  1.00     6      
ATOM    712  C   PHE A  98     -10.689   4.659  35.568  1.00     6      
ATOM    713  O   PHE A  98      -9.579   4.279  35.193  1.00     6      
ATOM    714  CB  PHE A  98     -11.538   6.597  34.255  1.00     6      
ATOM    715  CG  PHE A  98     -11.953   8.044  34.187  1.00     6      
ATOM    716  CD1 PHE A  98     -13.263   8.428  34.531  1.00     6      
ATOM    717  CD2 PHE A  98     -11.029   9.030  33.800  1.00     6      
ATOM    718  CE1 PHE A  98     -13.642   9.774  34.515  1.00     6      
ATOM    719  CE2 PHE A  98     -11.406  10.390  33.776  1.00     6      
ATOM    720  CZ  PHE A  98     -12.710  10.749  34.137  1.00     6      
ATOM    721  N   PHE A  99     -11.673   3.815  35.845  1.00     2      
ATOM    722  CA  PHE A  99     -11.573   2.410  35.468  1.00     2      
ATOM    723  C   PHE A  99     -11.479   2.283  33.937  1.00     2      
ATOM    724  O   PHE A  99     -12.135   3.021  33.202  1.00     2      
ATOM    725  CB  PHE A  99     -12.774   1.624  36.010  1.00     2      
ATOM    726  CG  PHE A  99     -12.778   1.524  37.517  1.00     2      
ATOM    727  CD1 PHE A  99     -11.797   0.763  38.174  1.00     2      
ATOM    728  CD2 PHE A  99     -13.746   2.202  38.280  1.00     2      
ATOM    729  CE1 PHE A  99     -11.776   0.691  39.574  1.00     2      
ATOM    730  CE2 PHE A  99     -13.729   2.134  39.689  1.00     2      
ATOM    731  CZ  PHE A  99     -12.736   1.370  40.332  1.00     2      
ATOM    732  N   LEU A 100     -10.708   1.297  33.452  1.00     6      
ATOM    733  CA  LEU A 100     -10.555   1.038  32.019  1.00     6      
ATOM    734  C   LEU A 100     -11.903   0.837  31.313  1.00     6      
ATOM    735  O   LEU A 100     -12.080   1.330  30.196  1.00     6      
ATOM    736  CB  LEU A 100      -9.660  -0.199  31.814  1.00     6      
ATOM    737  CG  LEU A 100      -8.169   0.002  32.138  1.00     6      
ATOM    738  CD1 LEU A 100      -7.439  -1.326  31.986  1.00     6      
ATOM    739  CD2 LEU A 100      -7.513   0.998  31.190  1.00     6      
ATOM    740  N   SER A 101     -12.885   0.224  31.973  1.00     6      
ATOM    741  CA  SER A 101     -14.247   0.058  31.443  1.00     6      
ATOM    742  C   SER A 101     -14.969   1.375  31.145  1.00     6      
ATOM    743  O   SER A 101     -15.896   1.414  30.335  1.00     6      
ATOM    744  CB  SER A 101     -15.089  -0.767  32.427  1.00     6      
ATOM    745  OG  SER A 101     -15.197  -0.124  33.679  1.00     6      
ATOM    746  N   LYS A 102     -14.549   2.481  31.759  1.00     5      
ATOM    747  CA  LYS A 102     -15.139   3.811  31.588  1.00     5      
ATOM    748  C   LYS A 102     -14.310   4.735  30.695  1.00     5      
ATOM    749  O   LYS A 102     -14.824   5.769  30.270  1.00     5      
ATOM    750  CB  LYS A 102     -15.380   4.454  32.968  1.00     5      
ATOM    751  CG  LYS A 102     -16.302   3.651  33.903  1.00     5      
ATOM    752  CD  LYS A 102     -17.694   3.393  33.315  1.00     5      
ATOM    753  CE  LYS A 102     -18.548   2.624  34.326  1.00     5      
ATOM    754  NZ  LYS A 102     -19.852   2.216  33.753  1.00     5      
ATOM    755  N   ILE A 103     -13.061   4.391  30.392  1.00     6      
ATOM    756  CA  ILE A 103     -12.168   5.305  29.667  1.00     6      
ATOM    757  C   ILE A 103     -12.686   5.605  28.262  1.00     6      
ATOM    758  O   ILE A 103     -12.686   6.763  27.851  1.00     6      
ATOM    759  CB  ILE A 103     -10.711   4.798  29.669  1.00     6      
ATOM    760  CG1 ILE A 103      -9.692   5.932  29.459  1.00     6      
ATOM    761  CG2 ILE A 103     -10.460   3.722  28.599  1.00     6      
ATOM    762  CD1 ILE A 103      -9.619   6.946  30.594  1.00     6      
ATOM    763  N   ARG A 104     -13.220   4.607  27.538  1.00     7      
ATOM    764  CA  ARG A 104     -13.732   4.775  26.171  1.00     7      
ATOM    765  C   ARG A 104     -14.874   5.799  26.096  1.00     7      
ATOM    766  O   ARG A 104     -14.843   6.673  25.228  1.00     7      
ATOM    767  CB  ARG A 104     -14.161   3.406  25.608  1.00     7      
ATOM    768  CG  ARG A 104     -14.599   3.521  24.137  1.00     7      
ATOM    769  CD  ARG A 104     -15.133   2.205  23.572  1.00     7      
ATOM    770  NE  ARG A 104     -14.077   1.231  23.310  1.00     7      
ATOM    771  CZ  ARG A 104     -13.804   0.640  22.151  1.00     7      
ATOM    772  NH1 ARG A 104     -14.443   0.913  21.059  1.00     7      
ATOM    773  NH2 ARG A 104     -12.877  -0.258  22.078  1.00     7      
ATOM    774  N   SER A 105     -15.844   5.726  27.005  1.00     3      
ATOM    775  CA  SER A 105     -16.948   6.691  27.059  1.00     3      
ATOM    776  C   SER A 105     -16.485   8.066  27.549  1.00     3      
ATOM    777  O   SER A 105     -16.965   9.088  27.058  1.00     3      
ATOM    778  CB  SER A 105     -18.086   6.161  27.939  1.00     3      
ATOM    779  OG  SER A 105     -17.629   5.812  29.233  1.00     3      
ATOM    780  N   HIS A 106     -15.520   8.116  28.461  1.00     9      
ATOM    781  CA  HIS A 106     -14.947   9.372  28.932  1.00     9      
ATOM    782  C   HIS A 106     -14.219  10.120  27.815  1.00     9      
ATOM    783  O   HIS A 106     -14.490  11.297  27.581  1.00     9      
ATOM    784  CB  HIS A 106     -14.022   9.110  30.125  1.00     9      
ATOM    785  CG  HIS A 106     -13.305  10.356  30.555  1.00     9      
ATOM    786  CD2 HIS A 106     -11.985  10.669  30.321  1.00     9      
ATOM    787  ND1 HIS A 106     -13.893  11.471  31.127  1.00     9      
ATOM    788  CE1 HIS A 106     -12.955  12.415  31.228  1.00     9      
ATOM    789  NE2 HIS A 106     -11.791  11.960  30.755  1.00     9      
ATOM    790  N   VAL A 107     -13.321   9.449  27.085  1.00     5      
ATOM    791  CA  VAL A 107     -12.517  10.101  26.037  1.00     5      
ATOM    792  C   VAL A 107     -13.362  10.586  24.858  1.00     5      
ATOM    793  O   VAL A 107     -13.000  11.566  24.224  1.00     5      
ATOM    794  CB  VAL A 107     -11.353   9.228  25.538  1.00     5      
ATOM    795  CG1 VAL A 107     -10.387   8.908  26.680  1.00     5      
ATOM    796  CG2 VAL A 107     -11.812   7.946  24.845  1.00     5      
ATOM    797  N   ALA A 108     -14.511   9.967  24.613  1.00     4      
ATOM    798  CA  ALA A 108     -15.454  10.413  23.593  1.00     4      
ATOM    799  C   ALA A 108     -16.043  11.812  23.880  1.00     4      
ATOM    800  O   ALA A 108     -16.429  12.511  22.951  1.00     4      
ATOM    801  CB  ALA A 108     -16.566   9.370  23.470  1.00     4      
ATOM    802  N   THR A 109     -16.079  12.230  25.144  1.00     4      
ATOM    803  CA  THR A 109     -16.658  13.515  25.580  1.00     4      
ATOM    804  C   THR A 109     -15.633  14.460  26.217  1.00     4      
ATOM    805  O   THR A 109     -15.926  15.622  26.475  1.00     4      
ATOM    806  CB  THR A 109     -17.826  13.272  26.544  1.00     4      
ATOM    807  CG2 THR A 109     -18.969  12.493  25.891  1.00     4      
ATOM    808  OG1 THR A 109     -17.399  12.524  27.661  1.00     4      
ATOM    809  N   CYS A 110     -14.409  13.999  26.463  1.00     9      
ATOM    810  CA  CYS A 110     -13.364  14.786  27.111  1.00     9      
ATOM    811  C   CYS A 110     -12.688  15.737  26.116  1.00     9      
ATOM    812  O   CYS A 110     -11.827  15.317  25.343  1.00     9      
ATOM    813  CB  CYS A 110     -12.368  13.840  27.777  1.00     9      
ATOM    814  SG  CYS A 110     -11.112  14.794  28.685  1.00     9      
ATOM    815  N   SER A 111     -12.987  17.028  26.209  1.00     5      
ATOM    816  CA  SER A 111     -12.360  18.045  25.348  1.00     5      
ATOM    817  C   SER A 111     -10.838  18.081  25.474  1.00     5      
ATOM    818  O   SER A 111     -10.144  18.237  24.475  1.00     5      
ATOM    819  CB  SER A 111     -12.935  19.423  25.681  1.00     5      
ATOM    820  OG  SER A 111     -12.724  19.723  27.048  1.00     5      
ATOM    821  N   LYS A 112     -10.283  17.854  26.665  1.00     5      
ATOM    822  CA  LYS A 112      -8.836  17.798  26.881  1.00     5      
ATOM    823  C   LYS A 112      -8.186  16.596  26.189  1.00     5      
ATOM    824  O   LYS A 112      -7.058  16.699  25.736  1.00     5      
ATOM    825  CB  LYS A 112      -8.496  17.793  28.370  1.00     5      
ATOM    826  CG  LYS A 112      -8.885  19.098  29.082  1.00     5      
ATOM    827  CD  LYS A 112      -8.312  19.113  30.500  1.00     5      
ATOM    828  CE  LYS A 112      -8.627  20.439  31.187  1.00     5      
ATOM    829  NZ  LYS A 112      -7.927  20.577  32.484  1.00     5      
ATOM    830  N   TYR A 113      -8.891  15.461  26.112  1.00     4      
ATOM    831  CA  TYR A 113      -8.413  14.307  25.347  1.00     4      
ATOM    832  C   TYR A 113      -8.494  14.568  23.841  1.00     4      
ATOM    833  O   TYR A 113      -7.546  14.256  23.128  1.00     4      
ATOM    834  CB  TYR A 113      -9.186  13.055  25.731  1.00     4      
ATOM    835  CG  TYR A 113      -8.698  11.826  24.993  1.00     4      
ATOM    836  CD1 TYR A 113      -9.295  11.437  23.772  1.00     4      
ATOM    837  CD2 TYR A 113      -7.619  11.075  25.495  1.00     4      
ATOM    838  CE1 TYR A 113      -8.826  10.316  23.075  1.00     4      
ATOM    839  CE2 TYR A 113      -7.143   9.957  24.812  1.00     4      
ATOM    840  CZ  TYR A 113      -7.747   9.571  23.601  1.00     4      
ATOM    841  OH  TYR A 113      -7.293   8.471  22.927  1.00     4      
ATOM    842  N   GLN A 114      -9.556  15.209  23.358  1.00     6      
ATOM    843  CA  GLN A 114      -9.652  15.602  21.956  1.00     6      
ATOM    844  C   GLN A 114      -8.514  16.556  21.572  1.00     6      
ATOM    845  O   GLN A 114      -7.854  16.335  20.563  1.00     6      
ATOM    846  CB  GLN A 114     -11.023  16.223  21.656  1.00     6      
ATOM    847  CG  GLN A 114     -12.198  15.246  21.853  1.00     6      
ATOM    848  CD  GLN A 114     -12.119  14.000  20.958  1.00     6      
ATOM    849  NE2 GLN A 114     -12.766  12.929  21.328  1.00     6      
ATOM    850  OE1 GLN A 114     -11.471  13.982  19.926  1.00     6      
ATOM    851  N   ASN A 115      -8.193  17.529  22.418  1.00     4      
ATOM    852  CA  ASN A 115      -7.047  18.411  22.212  1.00     4      
ATOM    853  C   ASN A 115      -5.729  17.636  22.188  1.00     4      
ATOM    854  O   ASN A 115      -4.924  17.842  21.286  1.00     4      
ATOM    855  CB  ASN A 115      -7.022  19.501  23.292  1.00     4      
ATOM    856  CG  ASN A 115      -8.159  20.504  23.164  1.00     4      
ATOM    857  ND2 ASN A 115      -8.229  21.433  24.098  1.00     4      
ATOM    858  OD1 ASN A 115      -8.970  20.495  22.270  1.00     4      
ATOM    859  N   TYR A 116      -5.536  16.681  23.106  1.00     4      
ATOM    860  CA  TYR A 116      -4.351  15.823  23.126  1.00     4      
ATOM    861  C   TYR A 116      -4.175  15.013  21.828  1.00     4      
ATOM    862  O   TYR A 116      -3.047  14.844  21.362  1.00     4      
ATOM    863  CB  TYR A 116      -4.448  14.884  24.337  1.00     4      
ATOM    864  CG  TYR A 116      -3.501  13.711  24.339  1.00     4      
ATOM    865  CD1 TYR A 116      -3.923  12.456  23.846  1.00     4      
ATOM    866  CD2 TYR A 116      -2.202  13.851  24.871  1.00     4      
ATOM    867  CE1 TYR A 116      -3.064  11.353  23.895  1.00     4      
ATOM    868  CE2 TYR A 116      -1.344  12.749  24.924  1.00     4      
ATOM    869  CZ  TYR A 116      -1.772  11.491  24.445  1.00     4      
ATOM    870  OH  TYR A 116      -0.935  10.409  24.513  1.00     4      
ATOM    871  N   ILE A 117      -5.258  14.529  21.239  1.00     4      
ATOM    872  CA  ILE A 117      -5.215  13.866  19.929  1.00     4      
ATOM    873  C   ILE A 117      -4.875  14.884  18.834  1.00     4      
ATOM    874  O   ILE A 117      -3.949  14.642  18.060  1.00     4      
ATOM    875  CB  ILE A 117      -6.532  13.115  19.639  1.00     4      
ATOM    876  CG1 ILE A 117      -6.768  11.929  20.609  1.00     4      
ATOM    877  CG2 ILE A 117      -6.605  12.623  18.188  1.00     4      
ATOM    878  CD1 ILE A 117      -5.744  10.785  20.533  1.00     4      
ATOM    879  N   MET A 118      -5.568  16.022  18.795  1.00     5      
ATOM    880  CA  MET A 118      -5.400  17.029  17.750  1.00     5      
ATOM    881  C   MET A 118      -4.029  17.723  17.778  1.00     5      
ATOM    882  O   MET A 118      -3.510  18.060  16.724  1.00     5      
ATOM    883  CB  MET A 118      -6.523  18.068  17.827  1.00     5      
ATOM    884  CG  MET A 118      -7.897  17.490  17.460  1.00     5      
ATOM    885  SD  MET A 118      -7.994  16.627  15.865  1.00     5      
ATOM    886  CE  MET A 118      -7.548  17.943  14.716  1.00     5      
ATOM    887  N   GLU A 119      -3.405  17.877  18.945  1.00     5      
ATOM    888  CA  GLU A 119      -2.014  18.336  19.058  1.00     5      
ATOM    889  C   GLU A 119      -1.058  17.371  18.340  1.00     5      
ATOM    890  O   GLU A 119      -0.205  17.805  17.570  1.00     5      
ATOM    891  CB  GLU A 119      -1.625  18.461  20.533  1.00     5      
ATOM    892  CG  GLU A 119      -2.158  19.744  21.167  1.00     5      
ATOM    893  CD  GLU A 119      -1.981  19.782  22.702  1.00     5      
ATOM    894  OE1 GLU A 119      -2.545  20.722  23.318  1.00     5      
ATOM    895  OE2 GLU A 119      -1.330  18.880  23.266  1.00     5      
ATOM    896  N   GLY A 120      -1.244  16.073  18.530  1.00     5      
ATOM    897  CA  GLY A 120      -0.491  15.047  17.819  1.00     5      
ATOM    898  C   GLY A 120      -0.731  15.095  16.310  1.00     5      
ATOM    899  O   GLY A 120       0.217  15.117  15.531  1.00     5      
ATOM    900  N   VAL A 121      -1.992  15.198  15.890  1.00     7      
ATOM    901  CA  VAL A 121      -2.374  15.337  14.472  1.00     7      
ATOM    902  C   VAL A 121      -1.689  16.557  13.849  1.00     7      
ATOM    903  O   VAL A 121      -1.033  16.433  12.824  1.00     7      
ATOM    904  CB  VAL A 121      -3.909  15.424  14.329  1.00     7      
ATOM    905  CG1 VAL A 121      -4.340  15.785  12.904  1.00     7      
ATOM    906  CG2 VAL A 121      -4.568  14.088  14.691  1.00     7      
ATOM    907  N   LYS A 122      -1.782  17.722  14.495  1.00     5      
ATOM    908  CA  LYS A 122      -1.195  18.964  14.004  1.00     5      
ATOM    909  C   LYS A 122       0.328  18.878  13.891  1.00     5      
ATOM    910  O   LYS A 122       0.897  19.406  12.934  1.00     5      
ATOM    911  CB  LYS A 122      -1.643  20.123  14.908  1.00     5      
ATOM    912  CG  LYS A 122      -1.244  21.489  14.329  1.00     5      
ATOM    913  CD  LYS A 122      -1.761  22.615  15.210  1.00     5      
ATOM    914  CE  LYS A 122      -1.370  23.962  14.595  1.00     5      
ATOM    915  NZ  LYS A 122      -1.836  25.111  15.412  1.00     5      
ATOM    916  N   ALA A 123       0.993  18.200  14.815  1.00     7      
ATOM    917  CA  ALA A 123       2.443  18.005  14.784  1.00     7      
ATOM    918  C   ALA A 123       2.917  17.122  13.614  1.00     7      
ATOM    919  O   ALA A 123       4.086  17.186  13.234  1.00     7      
ATOM    920  CB  ALA A 123       2.867  17.418  16.134  1.00     7      
ATOM    921  N   THR A 124       2.030  16.303  13.037  1.00     6      
ATOM    922  CA  THR A 124       2.366  15.423  11.913  1.00     6      
ATOM    923  C   THR A 124       2.064  16.014  10.539  1.00     6      
ATOM    924  O   THR A 124       2.473  15.413   9.544  1.00     6      
ATOM    925  CB  THR A 124       1.696  14.053  12.030  1.00     6      
ATOM    926  CG2 THR A 124       2.169  13.272  13.247  1.00     6      
ATOM    927  OG1 THR A 124       0.293  14.165  12.105  1.00     6      
ATOM    928  N   ILE A 125       1.376  17.157  10.450  1.00     5      
ATOM    929  CA  ILE A 125       1.024  17.776   9.163  1.00     5      
ATOM    930  C   ILE A 125       2.298  18.019   8.351  1.00     5      
ATOM    931  O   ILE A 125       3.281  18.571   8.844  1.00     5      
ATOM    932  CB  ILE A 125       0.181  19.053   9.348  1.00     5      
ATOM    933  CG1 ILE A 125      -1.183  18.698   9.960  1.00     5      
ATOM    934  CG2 ILE A 125      -0.021  19.788   8.004  1.00     5      
ATOM    935  CD1 ILE A 125      -2.047  19.898  10.371  1.00     5      
ATOM    936  N   LYS A 126       2.272  17.593   7.090  1.00     4      
ATOM    937  CA  LYS A 126       3.384  17.720   6.154  1.00     4      
ATOM    938  C   LYS A 126       3.208  18.958   5.287  1.00     4      
ATOM    939  O   LYS A 126       2.100  19.308   4.886  1.00     4      
ATOM    940  CB  LYS A 126       3.526  16.449   5.303  1.00     4      
ATOM    941  CG  LYS A 126       3.787  15.173   6.124  1.00     4      
ATOM    942  CD  LYS A 126       5.069  15.263   6.956  1.00     4      
ATOM    943  CE  LYS A 126       5.286  13.961   7.718  1.00     4      
ATOM    944  NZ  LYS A 126       6.508  14.026   8.556  1.00     4      
ATOM    945  N   ASP A 127       4.344  19.584   4.973  1.00     6      
ATOM    946  CA  ASP A 127       4.379  20.655   3.992  1.00     6      
ATOM    947  C   ASP A 127       4.225  20.063   2.585  1.00     6      
ATOM    948  O   ASP A 127       5.089  19.332   2.097  1.00     6      
ATOM    949  CB  ASP A 127       5.662  21.473   4.157  1.00     6      
ATOM    950  CG  ASP A 127       5.666  22.736   3.298  1.00     6      
ATOM    951  OD1 ASP A 127       4.817  22.851   2.393  1.00     6      
ATOM    952  OD2 ASP A 127       6.550  23.588   3.535  1.00     6      
ATOM    953  N   ALA A 128       3.114  20.386   1.929  1.00     6      
ATOM    954  CA  ALA A 128       2.813  19.917   0.587  1.00     6      
ATOM    955  C   ALA A 128       3.814  20.442  -0.465  1.00     6      
ATOM    956  O   ALA A 128       3.992  19.814  -1.503  1.00     6      
ATOM    957  CB  ALA A 128       1.381  20.340   0.246  1.00     6      
ATOM    958  N   SER A 129       4.497  21.574  -0.195  1.00     5      
ATOM    959  CA  SER A 129       5.473  22.169  -1.113  1.00     5      
ATOM    960  C   SER A 129       6.721  21.303  -1.320  1.00     5      
ATOM    961  O   SER A 129       7.400  21.432  -2.333  1.00     5      
ATOM    962  CB  SER A 129       5.885  23.556  -0.617  1.00     5      
ATOM    963  OG  SER A 129       6.707  23.482   0.532  1.00     5      
ATOM    964  N   LEU A 130       6.996  20.381  -0.393  1.00     3      
ATOM    965  CA  LEU A 130       8.127  19.457  -0.478  1.00     3      
ATOM    966  C   LEU A 130       7.842  18.250  -1.385  1.00     3      
ATOM    967  O   LEU A 130       8.759  17.489  -1.696  1.00     3      
ATOM    968  CB  LEU A 130       8.506  18.996   0.936  1.00     3      
ATOM    969  CG  LEU A 130       8.989  20.124   1.868  1.00     3      
ATOM    970  CD1 LEU A 130       9.211  19.562   3.270  1.00     3      
ATOM    971  CD2 LEU A 130      10.293  20.741   1.385  1.00     3      
ATOM    972  N   GLN A 131       6.600  18.037  -1.825  1.00     4      
ATOM    973  CA  GLN A 131       6.291  16.950  -2.746  1.00     4      
ATOM    974  C   GLN A 131       6.829  17.272  -4.145  1.00     4      
ATOM    975  O   GLN A 131       6.585  18.354  -4.667  1.00     4      
ATOM    976  CB  GLN A 131       4.790  16.655  -2.813  1.00     4      
ATOM    977  CG  GLN A 131       4.305  15.923  -1.561  1.00     4      
ATOM    978  CD  GLN A 131       2.886  15.354  -1.712  1.00     4      
ATOM    979  NE2 GLN A 131       2.455  14.504  -0.820  1.00     4      
ATOM    980  OE1 GLN A 131       2.158  15.638  -2.638  1.00     4      
ATOM    981  N   PRO A 132       7.502  16.305  -4.798  1.00     5      
ATOM    982  CA  PRO A 132       8.157  16.566  -6.080  1.00     5      
ATOM    983  C   PRO A 132       7.185  16.940  -7.205  1.00     5      
ATOM    984  O   PRO A 132       7.510  17.763  -8.057  1.00     5      
ATOM    985  CB  PRO A 132       8.951  15.283  -6.393  1.00     5      
ATOM    986  CG  PRO A 132       8.324  14.216  -5.508  1.00     5      
ATOM    987  CD  PRO A 132       7.820  14.979  -4.295  1.00     5      
ATOM    988  N   ARG A 133       5.995  16.340  -7.244  1.00     5      
ATOM    989  CA  ARG A 133       4.929  16.673  -8.196  1.00     5      
ATOM    990  C   ARG A 133       3.555  16.463  -7.556  1.00     5      
ATOM    991  O   ARG A 133       3.315  15.425  -6.951  1.00     5      
ATOM    992  CB  ARG A 133       5.041  15.837  -9.484  1.00     5      
ATOM    993  CG  ARG A 133       6.191  16.284 -10.388  1.00     5      
ATOM    994  CD  ARG A 133       6.184  15.525 -11.714  1.00     5      
ATOM    995  NE  ARG A 133       7.240  16.011 -12.623  1.00     5      
ATOM    996  CZ  ARG A 133       7.495  15.542 -13.845  1.00     5      
ATOM    997  NH1 ARG A 133       6.817  14.562 -14.354  1.00     5      
ATOM    998  NH2 ARG A 133       8.449  16.070 -14.556  1.00     5      
ATOM    999  N   ASN A 134       2.638  17.401  -7.809  1.00     4      
ATOM   1000  CA  ASN A 134       1.225  17.221  -7.498  1.00     4      
ATOM   1001  C   ASN A 134       0.616  16.217  -8.475  1.00     4      
ATOM   1002  O   ASN A 134       0.232  16.568  -9.594  1.00     4      
ATOM   1003  CB  ASN A 134       0.500  18.575  -7.526  1.00     4      
ATOM   1004  CG  ASN A 134       0.665  19.358  -6.231  1.00     4      
ATOM   1005  ND2 ASN A 134       0.375  20.640  -6.253  1.00     4      
ATOM   1006  OD1 ASN A 134       1.024  18.829  -5.200  1.00     4      
ATOM   1007  N   VAL A 135       0.538  14.959  -8.068  1.00     5      
ATOM   1008  CA  VAL A 135      -0.182  13.916  -8.810  1.00     5      
ATOM   1009  C   VAL A 135      -1.640  13.912  -8.341  1.00     5      
ATOM   1010  O   VAL A 135      -1.876  13.865  -7.130  1.00     5      
ATOM   1011  CB  VAL A 135       0.490  12.542  -8.647  1.00     5      
ATOM   1012  CG1 VAL A 135      -0.210  11.488  -9.500  1.00     5      
ATOM   1013  CG2 VAL A 135       1.957  12.597  -9.101  1.00     5      
ATOM   1014  N   PRO A 136      -2.632  13.949  -9.248  1.00     8      
ATOM   1015  CA  PRO A 136      -4.032  13.834  -8.869  1.00     8      
ATOM   1016  C   PRO A 136      -4.304  12.546  -8.083  1.00     8      
ATOM   1017  O   PRO A 136      -3.692  11.506  -8.341  1.00     8      
ATOM   1018  CB  PRO A 136      -4.827  13.853 -10.179  1.00     8      
ATOM   1019  CG  PRO A 136      -3.893  14.580 -11.151  1.00     8      
ATOM   1020  CD  PRO A 136      -2.509  14.160 -10.679  1.00     8      
ATOM   1021  N   ASN A 137      -5.268  12.604  -7.173  1.00     9      
ATOM   1022  CA  ASN A 137      -5.729  11.403  -6.489  1.00     9      
ATOM   1023  C   ASN A 137      -6.428  10.470  -7.492  1.00     9      
ATOM   1024  O   ASN A 137      -7.521  10.763  -7.972  1.00     9      
ATOM   1025  CB  ASN A 137      -6.639  11.795  -5.315  1.00     9      
ATOM   1026  CG  ASN A 137      -7.127  10.582  -4.530  1.00     9      
ATOM   1027  ND2 ASN A 137      -7.928  10.811  -3.513  1.00     9      
ATOM   1028  OD1 ASN A 137      -6.792   9.438  -4.803  1.00     9      
ATOM   1029  N   ARG A 138      -5.799   9.336  -7.774  1.00     9      
ATOM   1030  CA  ARG A 138      -6.311   8.262  -8.642  1.00     9      
ATOM   1031  C   ARG A 138      -6.688   6.999  -7.856  1.00     9      
ATOM   1032  O   ARG A 138      -6.873   5.933  -8.443  1.00     9      
ATOM   1033  CB  ARG A 138      -5.275   7.948  -9.726  1.00     9      
ATOM   1034  CG  ARG A 138      -4.999   9.147 -10.640  1.00     9      
ATOM   1035  CD  ARG A 138      -4.013   8.761 -11.733  1.00     9      
ATOM   1036  NE  ARG A 138      -3.671   9.919 -12.579  1.00     9      
ATOM   1037  CZ  ARG A 138      -2.456  10.262 -12.990  1.00     9      
ATOM   1038  NH1 ARG A 138      -1.395   9.577 -12.694  1.00     9      
ATOM   1039  NH2 ARG A 138      -2.304  11.333 -13.716  1.00     9      
ATOM   1040  N   TYR A 139      -6.776   7.111  -6.541  1.00     5      
ATOM   1041  CA  TYR A 139      -6.923   5.968  -5.642  1.00     5      
ATOM   1042  C   TYR A 139      -8.234   5.976  -4.858  1.00     5      
ATOM   1043  O   TYR A 139      -8.774   4.903  -4.571  1.00     5      
ATOM   1044  CB  TYR A 139      -5.734   5.939  -4.676  1.00     5      
ATOM   1045  CG  TYR A 139      -4.401   5.842  -5.371  1.00     5      
ATOM   1046  CD1 TYR A 139      -3.978   4.619  -5.934  1.00     5      
ATOM   1047  CD2 TYR A 139      -3.573   6.974  -5.488  1.00     5      
ATOM   1048  CE1 TYR A 139      -2.752   4.523  -6.604  1.00     5      
ATOM   1049  CE2 TYR A 139      -2.338   6.897  -6.157  1.00     5      
ATOM   1050  CZ  TYR A 139      -1.929   5.664  -6.714  1.00     5      
ATOM   1051  OH  TYR A 139      -0.730   5.577  -7.371  1.00     5      
ATOM   1052  N   THR A 140      -8.742   7.146  -4.517  1.00     9      
ATOM   1053  CA  THR A 140     -10.031   7.308  -3.848  1.00     9      
ATOM   1054  C   THR A 140     -10.858   8.398  -4.522  1.00     9      
ATOM   1055  O   THR A 140     -10.312   9.383  -5.013  1.00     9      
ATOM   1056  CB  THR A 140      -9.909   7.590  -2.344  1.00     9      
ATOM   1057  CG2 THR A 140      -9.233   6.449  -1.597  1.00     9      
ATOM   1058  OG1 THR A 140      -9.194   8.771  -2.094  1.00     9      
ATOM   1059  N   PHE A 141     -12.176   8.224  -4.532  1.00     9      
ATOM   1060  CA  PHE A 141     -13.074   9.005  -5.370  1.00     9      
ATOM   1061  C   PHE A 141     -14.329   9.430  -4.601  1.00     9      
ATOM   1062  O   PHE A 141     -14.819   8.677  -3.757  1.00     9      
ATOM   1063  CB  PHE A 141     -13.444   8.176  -6.607  1.00     9      
ATOM   1064  CG  PHE A 141     -12.256   7.566  -7.309  1.00     9      
ATOM   1065  CD1 PHE A 141     -11.447   8.345  -8.158  1.00     9      
ATOM   1066  CD2 PHE A 141     -11.906   6.225  -7.067  1.00     9      
ATOM   1067  CE1 PHE A 141     -10.319   7.799  -8.768  1.00     9      
ATOM   1068  CE2 PHE A 141     -10.774   5.668  -7.679  1.00     9      
ATOM   1069  CZ  PHE A 141      -9.975   6.451  -8.532  1.00     9      
ATOM   1070  N   PRO A 142     -14.892  10.615  -4.905  1.00     3      
ATOM   1071  CA  PRO A 142     -16.209  10.988  -4.425  1.00     3      
ATOM   1072  C   PRO A 142     -17.308  10.263  -5.215  1.00     3      
ATOM   1073  O   PRO A 142     -17.140   9.963  -6.403  1.00     3      
ATOM   1074  CB  PRO A 142     -16.274  12.503  -4.622  1.00     3      
ATOM   1075  CG  PRO A 142     -15.412  12.731  -5.857  1.00     3      
ATOM   1076  CD  PRO A 142     -14.325  11.663  -5.734  1.00     3      
ATOM   1077  N   CYS A 143     -18.460  10.047  -4.595  1.00     9      
ATOM   1078  CA  CYS A 143     -19.652   9.624  -5.315  1.00     9      
ATOM   1079  C   CYS A 143     -20.172  10.775  -6.200  1.00     9      
ATOM   1080  O   CYS A 143     -20.294  11.893  -5.711  1.00     9      
ATOM   1081  CB  CYS A 143     -20.710   9.150  -4.312  1.00     9      
ATOM   1082  SG  CYS A 143     -22.199   8.605  -5.200  1.00     9      
ATOM   1083  N   PRO A 144     -20.526  10.540  -7.470  1.00     9      
ATOM   1084  CA  PRO A 144     -21.071  11.587  -8.327  1.00     9      
ATOM   1085  C   PRO A 144     -22.544  11.909  -8.064  1.00     9      
ATOM   1086  O   PRO A 144     -23.062  12.882  -8.615  1.00     9      
ATOM   1087  CB  PRO A 144     -20.844  11.060  -9.746  1.00     9      
ATOM   1088  CG  PRO A 144     -20.979   9.551  -9.571  1.00     9      
ATOM   1089  CD  PRO A 144     -20.359   9.297  -8.203  1.00     9      
ATOM   1090  N   TYR A 145     -23.233  11.108  -7.248  1.00     7      
ATOM   1091  CA  TYR A 145     -24.666  11.247  -6.973  1.00     7      
ATOM   1092  C   TYR A 145     -24.985  11.792  -5.578  1.00     7      
ATOM   1093  O   TYR A 145     -26.029  12.424  -5.402  1.00     7      
ATOM   1094  CB  TYR A 145     -25.336   9.884  -7.164  1.00     7      
ATOM   1095  CG  TYR A 145     -25.358   9.384  -8.595  1.00     7      
ATOM   1096  CD1 TYR A 145     -25.935  10.170  -9.601  1.00     7      
ATOM   1097  CD2 TYR A 145     -24.853   8.111  -8.913  1.00     7      
ATOM   1098  CE1 TYR A 145     -26.008   9.700 -10.921  1.00     7      
ATOM   1099  CE2 TYR A 145     -24.919   7.624 -10.230  1.00     7      
ATOM   1100  CZ  TYR A 145     -25.508   8.418 -11.233  1.00     7      
ATOM   1101  OH  TYR A 145     -25.589   7.957 -12.519  1.00     7      
ATOM   1102  N   CYS A 146     -24.111  11.572  -4.592  1.00     9      
ATOM   1103  CA  CYS A 146     -24.333  11.975  -3.210  1.00     9      
ATOM   1104  C   CYS A 146     -23.069  12.619  -2.607  1.00     9      
ATOM   1105  O   CYS A 146     -22.008  12.591  -3.240  1.00     9      
ATOM   1106  CB  CYS A 146     -24.849  10.762  -2.420  1.00     9      
ATOM   1107  SG  CYS A 146     -23.522   9.604  -1.980  1.00     9      
ATOM   1108  N   PRO A 147     -23.135  13.223  -1.405  1.00     4      
ATOM   1109  CA  PRO A 147     -21.981  13.880  -0.799  1.00     4      
ATOM   1110  C   PRO A 147     -20.909  12.929  -0.235  1.00     4      
ATOM   1111  O   PRO A 147     -19.882  13.411   0.237  1.00     4      
ATOM   1112  CB  PRO A 147     -22.581  14.780   0.287  1.00     4      
ATOM   1113  CG  PRO A 147     -23.822  14.017   0.725  1.00     4      
ATOM   1114  CD  PRO A 147     -24.321  13.418  -0.591  1.00     4      
ATOM   1115  N   GLU A 148     -21.112  11.612  -0.264  1.00     4      
ATOM   1116  CA  GLU A 148     -20.148  10.634   0.234  1.00     4      
ATOM   1117  C   GLU A 148     -18.846  10.657  -0.588  1.00     4      
ATOM   1118  O   GLU A 148     -18.849  10.849  -1.801  1.00     4      
ATOM   1119  CB  GLU A 148     -20.756   9.225   0.244  1.00     4      
ATOM   1120  CG  GLU A 148     -21.928   9.045   1.225  1.00     4      
ATOM   1121  CD  GLU A 148     -21.520   9.252   2.686  1.00     4      
ATOM   1122  OE1 GLU A 148     -22.368   9.759   3.446  1.00     4      
ATOM   1123  OE2 GLU A 148     -20.360   8.924   3.025  1.00     4      
ATOM   1124  N   LYS A 149     -17.706  10.455   0.092  1.00     4      
ATOM   1125  CA  LYS A 149     -16.359  10.589  -0.472  1.00     4      
ATOM   1126  C   LYS A 149     -15.437   9.475   0.015  1.00     4      
ATOM   1127  O   LYS A 149     -15.828   8.660   0.857  1.00     4      
ATOM   1128  CB  LYS A 149     -15.772  11.970  -0.122  1.00     4      
ATOM   1129  CG  LYS A 149     -16.624  13.144  -0.626  1.00     4      
ATOM   1130  CD  LYS A 149     -15.960  14.482  -0.303  1.00     4      
ATOM   1131  CE  LYS A 149     -16.883  15.629  -0.716  1.00     4      
ATOM   1132  NZ  LYS A 149     -16.302  16.938  -0.344  1.00     4      
ATOM   1133  N   ASN A 150     -14.212   9.477  -0.488  1.00     9      
ATOM   1134  CA  ASN A 150     -13.127   8.589  -0.071  1.00     9      
ATOM   1135  C   ASN A 150     -13.422   7.101  -0.315  1.00     9      
ATOM   1136  O   ASN A 150     -12.934   6.237   0.401  1.00     9      
ATOM   1137  CB  ASN A 150     -12.695   8.904   1.374  1.00     9      
ATOM   1138  CG  ASN A 150     -12.341  10.372   1.577  1.00     9      
ATOM   1139  ND2 ASN A 150     -12.710  10.942   2.698  1.00     9      
ATOM   1140  OD1 ASN A 150     -11.752  11.022   0.738  1.00     9      
ATOM   1141  N   PHE A 151     -14.199   6.790  -1.357  1.00     7      
ATOM   1142  CA  PHE A 151     -14.349   5.426  -1.829  1.00     7      
ATOM   1143  C   PHE A 151     -13.089   4.991  -2.579  1.00     7      
ATOM   1144  O   PHE A 151     -12.626   5.701  -3.468  1.00     7      
ATOM   1145  CB  PHE A 151     -15.579   5.306  -2.723  1.00     7      
ATOM   1146  CG  PHE A 151     -16.878   5.581  -1.996  1.00     7      
ATOM   1147  CD1 PHE A 151     -17.410   4.624  -1.121  1.00     7      
ATOM   1148  CD2 PHE A 151     -17.539   6.810  -2.172  1.00     7      
ATOM   1149  CE1 PHE A 151     -18.588   4.880  -0.413  1.00     7      
ATOM   1150  CE2 PHE A 151     -18.729   7.077  -1.464  1.00     7      
ATOM   1151  CZ  PHE A 151     -19.243   6.114  -0.581  1.00     7      
ATOM   1152  N   ASP A 152     -12.561   3.807  -2.300  1.00     8      
ATOM   1153  CA  ASP A 152     -11.720   3.133  -3.281  1.00     8      
ATOM   1154  C   ASP A 152     -12.561   2.718  -4.505  1.00     8      
ATOM   1155  O   ASP A 152     -13.791   2.815  -4.506  1.00     8      
ATOM   1156  CB  ASP A 152     -10.932   1.974  -2.650  1.00     8      
ATOM   1157  CG  ASP A 152     -11.755   0.752  -2.231  1.00     8      
ATOM   1158  OD1 ASP A 152     -12.998   0.774  -2.292  1.00     8      
ATOM   1159  OD2 ASP A 152     -11.136  -0.257  -1.840  1.00     8      
ATOM   1160  N   GLN A 153     -11.900   2.277  -5.571  1.00     7      
ATOM   1161  CA  GLN A 153     -12.603   1.950  -6.814  1.00     7      
ATOM   1162  C   GLN A 153     -13.690   0.882  -6.601  1.00     7      
ATOM   1163  O   GLN A 153     -14.812   1.041  -7.071  1.00     7      
ATOM   1164  CB  GLN A 153     -11.570   1.507  -7.858  1.00     7      
ATOM   1165  CG  GLN A 153     -12.228   1.240  -9.214  1.00     7      
ATOM   1166  CD  GLN A 153     -11.195   0.924 -10.293  1.00     7      
ATOM   1167  NE2 GLN A 153     -11.304  -0.205 -10.950  1.00     7      
ATOM   1168  OE1 GLN A 153     -10.295   1.685 -10.570  1.00     7      
ATOM   1169  N   GLU A 154     -13.376  -0.180  -5.882  1.00     5      
ATOM   1170  CA  GLU A 154     -14.335  -1.249  -5.591  1.00     5      
ATOM   1171  C   GLU A 154     -15.478  -0.746  -4.697  1.00     5      
ATOM   1172  O   GLU A 154     -16.645  -1.006  -4.981  1.00     5      
ATOM   1173  CB  GLU A 154     -13.590  -2.413  -4.930  1.00     5      
ATOM   1174  CG  GLU A 154     -14.495  -3.634  -4.699  1.00     5      
ATOM   1175  CD  GLU A 154     -13.774  -4.783  -3.990  1.00     5      
ATOM   1176  OE1 GLU A 154     -14.291  -5.922  -4.070  1.00     5      
ATOM   1177  OE2 GLU A 154     -12.732  -4.533  -3.348  1.00     5      
ATOM   1178  N   GLY A 155     -15.154   0.046  -3.679  1.00     5      
ATOM   1179  CA  GLY A 155     -16.120   0.662  -2.783  1.00     5      
ATOM   1180  C   GLY A 155     -17.081   1.601  -3.508  1.00     5      
ATOM   1181  O   GLY A 155     -18.277   1.555  -3.249  1.00     5      
ATOM   1182  N   LEU A 156     -16.599   2.400  -4.468  1.00     8      
ATOM   1183  CA  LEU A 156     -17.465   3.257  -5.282  1.00     8      
ATOM   1184  C   LEU A 156     -18.398   2.435  -6.180  1.00     8      
ATOM   1185  O   LEU A 156     -19.585   2.747  -6.289  1.00     8      
ATOM   1186  CB  LEU A 156     -16.604   4.226  -6.112  1.00     8      
ATOM   1187  CG  LEU A 156     -17.435   5.209  -6.951  1.00     8      
ATOM   1188  CD1 LEU A 156     -18.306   6.135  -6.094  1.00     8      
ATOM   1189  CD2 LEU A 156     -16.525   6.090  -7.795  1.00     8      
ATOM   1190  N   VAL A 157     -17.891   1.373  -6.809  1.00     6      
ATOM   1191  CA  VAL A 157     -18.699   0.466  -7.636  1.00     6      
ATOM   1192  C   VAL A 157     -19.806  -0.181  -6.805  1.00     6      
ATOM   1193  O   VAL A 157     -20.955  -0.228  -7.248  1.00     6      
ATOM   1194  CB  VAL A 157     -17.813  -0.607  -8.300  1.00     6      
ATOM   1195  CG1 VAL A 157     -18.627  -1.684  -9.018  1.00     6      
ATOM   1196  CG2 VAL A 157     -16.886   0.003  -9.349  1.00     6      
ATOM   1197  N   GLU A 158     -19.482  -0.647  -5.612  1.00     6      
ATOM   1198  CA  GLU A 158     -20.440  -1.268  -4.702  1.00     6      
ATOM   1199  C   GLU A 158     -21.462  -0.248  -4.173  1.00     6      
ATOM   1200  O   GLU A 158     -22.666  -0.503  -4.240  1.00     6      
ATOM   1201  CB  GLU A 158     -19.681  -1.961  -3.568  1.00     6      
ATOM   1202  CG  GLU A 158     -20.627  -2.747  -2.646  1.00     6      
ATOM   1203  CD  GLU A 158     -19.892  -3.618  -1.616  1.00     6      
ATOM   1204  OE1 GLU A 158     -20.536  -4.586  -1.154  1.00     6      
ATOM   1205  OE2 GLU A 158     -18.716  -3.331  -1.302  1.00     6      
ATOM   1206  N   HIS A 159     -21.010   0.930  -3.749  1.00     9      
ATOM   1207  CA  HIS A 159     -21.869   2.021  -3.287  1.00     9      
ATOM   1208  C   HIS A 159     -22.891   2.424  -4.347  1.00     9      
ATOM   1209  O   HIS A 159     -24.094   2.458  -4.073  1.00     9      
ATOM   1210  CB  HIS A 159     -20.991   3.209  -2.886  1.00     9      
ATOM   1211  CG  HIS A 159     -21.783   4.421  -2.500  1.00     9      
ATOM   1212  CD2 HIS A 159     -22.107   5.464  -3.318  1.00     9      
ATOM   1213  ND1 HIS A 159     -22.342   4.670  -1.261  1.00     9      
ATOM   1214  CE1 HIS A 159     -22.982   5.840  -1.344  1.00     9      
ATOM   1215  NE2 HIS A 159     -22.859   6.349  -2.565  1.00     9      
ATOM   1216  N   CYS A 160     -22.455   2.648  -5.592  1.00     9      
ATOM   1217  CA  CYS A 160     -23.365   2.998  -6.679  1.00     9      
ATOM   1218  C   CYS A 160     -24.364   1.865  -6.985  1.00     9      
ATOM   1219  O   CYS A 160     -25.520   2.122  -7.300  1.00     9      
ATOM   1220  CB  CYS A 160     -22.564   3.360  -7.930  1.00     9      
ATOM   1221  SG  CYS A 160     -21.653   4.914  -7.680  1.00     9      
ATOM   1222  N   LYS A 161     -23.932   0.612  -6.882  1.00     6      
ATOM   1223  CA  LYS A 161     -24.816  -0.548  -7.073  1.00     6      
ATOM   1224  C   LYS A 161     -25.894  -0.645  -5.992  1.00     6      
ATOM   1225  O   LYS A 161     -27.027  -0.978  -6.313  1.00     6      
ATOM   1226  CB  LYS A 161     -23.962  -1.822  -7.130  1.00     6      
ATOM   1227  CG  LYS A 161     -24.804  -3.073  -7.427  1.00     6      
ATOM   1228  CD  LYS A 161     -23.913  -4.320  -7.440  1.00     6      
ATOM   1229  CE  LYS A 161     -24.761  -5.553  -7.694  1.00     6      
ATOM   1230  NZ  LYS A 161     -23.956  -6.797  -7.620  1.00     6      
ATOM   1231  N   LEU A 162     -25.531  -0.387  -4.741  1.00     4      
ATOM   1232  CA  LEU A 162     -26.416  -0.553  -3.590  1.00     4      
ATOM   1233  C   LEU A 162     -27.350   0.643  -3.375  1.00     4      
ATOM   1234  O   LEU A 162     -28.530   0.450  -3.115  1.00     4      
ATOM   1235  CB  LEU A 162     -25.574  -0.823  -2.337  1.00     4      
ATOM   1236  CG  LEU A 162     -24.836  -2.180  -2.324  1.00     4      
ATOM   1237  CD1 LEU A 162     -23.949  -2.271  -1.088  1.00     4      
ATOM   1238  CD2 LEU A 162     -25.805  -3.364  -2.312  1.00     4      
ATOM   1239  N   PHE A 163     -26.832   1.870  -3.510  1.00     2      
ATOM   1240  CA  PHE A 163     -27.531   3.094  -3.114  1.00     2      
ATOM   1241  C   PHE A 163     -28.008   3.953  -4.289  1.00     2      
ATOM   1242  O   PHE A 163     -28.912   4.761  -4.117  1.00     2      
ATOM   1243  CB  PHE A 163     -26.634   3.891  -2.161  1.00     2      
ATOM   1244  CG  PHE A 163     -26.275   3.130  -0.906  1.00     2      
ATOM   1245  CD1 PHE A 163     -27.245   2.902   0.092  1.00     2      
ATOM   1246  CD2 PHE A 163     -24.976   2.619  -0.716  1.00     2      
ATOM   1247  CE1 PHE A 163     -26.921   2.181   1.256  1.00     2      
ATOM   1248  CE2 PHE A 163     -24.648   1.898   0.440  1.00     2      
ATOM   1249  CZ  PHE A 163     -25.627   1.684   1.422  1.00     2      
ATOM   1250  N   HIS A 164     -27.453   3.759  -5.494  1.00     9      
ATOM   1251  CA  HIS A 164     -27.776   4.562  -6.677  1.00     9      
ATOM   1252  C   HIS A 164     -28.278   3.705  -7.840  1.00     9      
ATOM   1253  O   HIS A 164     -28.073   4.012  -9.017  1.00     9      
ATOM   1254  CB  HIS A 164     -26.576   5.438  -7.036  1.00     9      
ATOM   1255  CG  HIS A 164     -26.210   6.374  -5.927  1.00     9      
ATOM   1256  CD2 HIS A 164     -25.026   6.419  -5.237  1.00     9      
ATOM   1257  ND1 HIS A 164     -27.048   7.327  -5.372  1.00     9      
ATOM   1258  CE1 HIS A 164     -26.378   7.926  -4.382  1.00     9      
ATOM   1259  NE2 HIS A 164     -25.151   7.402  -4.276  1.00     9      
ATOM   1260  N   SER A 165     -28.952   2.604  -7.524  1.00     4      
ATOM   1261  CA  SER A 165     -29.456   1.668  -8.540  1.00     4      
ATOM   1262  C   SER A 165     -30.555   2.259  -9.429  1.00     4      
ATOM   1263  O   SER A 165     -30.745   1.779 -10.550  1.00     4      
ATOM   1264  CB  SER A 165     -29.949   0.394  -7.865  1.00     4      
ATOM   1265  OG  SER A 165     -31.066   0.644  -7.046  1.00     4      
ATOM   1266  N   THR A 166     -31.242   3.293  -8.959  1.00     4      
ATOM   1267  CA  THR A 166     -32.305   4.015  -9.665  1.00     4      
ATOM   1268  C   THR A 166     -31.846   5.342 -10.264  1.00     4      
ATOM   1269  O   THR A 166     -32.581   5.946 -11.040  1.00     4      
ATOM   1270  CB  THR A 166     -33.492   4.267  -8.724  1.00     4      
ATOM   1271  CG2 THR A 166     -34.165   2.959  -8.309  1.00     4      
ATOM   1272  OG1 THR A 166     -33.029   4.890  -7.547  1.00     4      
ATOM   1273  N   ASP A 167     -30.633   5.794  -9.951  1.00     6      
ATOM   1274  CA  ASP A 167     -30.093   7.037 -10.493  1.00     6      
ATOM   1275  C   ASP A 167     -29.711   6.858 -11.966  1.00     6      
ATOM   1276  O   ASP A 167     -28.809   6.107 -12.325  1.00     6      
ATOM   1277  CB  ASP A 167     -28.906   7.534  -9.662  1.00     6      
ATOM   1278  CG  ASP A 167     -29.372   8.163  -8.360  1.00     6      
ATOM   1279  OD1 ASP A 167     -30.065   9.198  -8.450  1.00     6      
ATOM   1280  OD2 ASP A 167     -29.028   7.626  -7.288  1.00     6      
ATOM   1281  N   THR A 168     -30.413   7.595 -12.832  1.00     3      
ATOM   1282  CA  THR A 168     -30.206   7.570 -14.287  1.00     3      
ATOM   1283  C   THR A 168     -29.508   8.823 -14.803  1.00     3      
ATOM   1284  O   THR A 168     -29.222   8.934 -15.999  1.00     3      
ATOM   1285  CB  THR A 168     -31.538   7.370 -15.026  1.00     3      
ATOM   1286  CG2 THR A 168     -32.193   6.035 -14.680  1.00     3      
ATOM   1287  OG1 THR A 168     -32.437   8.399 -14.673  1.00     3      
ATOM   1288  N   LYS A 169     -29.208   9.785 -13.937  1.00     4      
ATOM   1289  CA  LYS A 169     -28.571  11.035 -14.319  1.00     4      
ATOM   1290  C   LYS A 169     -27.202  10.763 -14.941  1.00     4      
ATOM   1291  O   LYS A 169     -26.342  10.114 -14.345  1.00     4      
ATOM   1292  CB  LYS A 169     -28.477  11.958 -13.100  1.00     4      
ATOM   1293  CG  LYS A 169     -27.941  13.341 -13.453  1.00     4      
ATOM   1294  CD  LYS A 169     -27.857  14.209 -12.191  1.00     4      
ATOM   1295  CE  LYS A 169     -27.266  15.578 -12.509  1.00     4      
ATOM   1296  NZ  LYS A 169     -27.118  16.387 -11.275  1.00     4      
ATOM   1297  N   SER A 170     -26.980  11.336 -16.123  1.00     4      
ATOM   1298  CA  SER A 170     -25.670  11.313 -16.766  1.00     4      
ATOM   1299  C   SER A 170     -24.686  12.183 -15.977  1.00     4      
ATOM   1300  O   SER A 170     -24.902  13.383 -15.794  1.00     4      
ATOM   1301  CB  SER A 170     -25.790  11.777 -18.214  1.00     4      
ATOM   1302  OG  SER A 170     -24.555  11.640 -18.853  1.00     4      
ATOM   1303  N   VAL A 171     -23.609  11.575 -15.508  1.00     9      
ATOM   1304  CA  VAL A 171     -22.579  12.203 -14.683  1.00     9      
ATOM   1305  C   VAL A 171     -21.188  11.888 -15.232  1.00     9      
ATOM   1306  O   VAL A 171     -21.005  10.935 -15.987  1.00     9      
ATOM   1307  CB  VAL A 171     -22.688  11.796 -13.202  1.00     9      
ATOM   1308  CG1 VAL A 171     -23.972  12.323 -12.568  1.00     9      
ATOM   1309  CG2 VAL A 171     -22.605  10.279 -13.005  1.00     9      
ATOM   1310  N   VAL A 172     -20.211  12.711 -14.856  1.00     9      
ATOM   1311  CA  VAL A 172     -18.803  12.443 -15.133  1.00     9      
ATOM   1312  C   VAL A 172     -18.329  11.325 -14.209  1.00     9      
ATOM   1313  O   VAL A 172     -18.565  11.381 -13.006  1.00     9      
ATOM   1314  CB  VAL A 172     -17.956  13.710 -14.963  1.00     9      
ATOM   1315  CG1 VAL A 172     -16.486  13.446 -15.279  1.00     9      
ATOM   1316  CG2 VAL A 172     -18.445  14.825 -15.896  1.00     9      
ATOM   1317  N   CYS A 173     -17.664  10.315 -14.764  1.00     8      
ATOM   1318  CA  CYS A 173     -17.061   9.264 -13.954  1.00     8      
ATOM   1319  C   CYS A 173     -15.843   9.824 -13.206  1.00     8      
ATOM   1320  O   CYS A 173     -14.868  10.204 -13.863  1.00     8      
ATOM   1321  CB  CYS A 173     -16.668   8.092 -14.848  1.00     8      
ATOM   1322  SG  CYS A 173     -15.901   6.804 -13.824  1.00     8      
ATOM   1323  N   PRO A 174     -15.836   9.845 -11.871  1.00     9      
ATOM   1324  CA  PRO A 174     -14.713  10.407 -11.121  1.00     9      
ATOM   1325  C   PRO A 174     -13.419   9.617 -11.308  1.00     9      
ATOM   1326  O   PRO A 174     -12.338  10.191 -11.270  1.00     9      
ATOM   1327  CB  PRO A 174     -15.181  10.416  -9.663  1.00     9      
ATOM   1328  CG  PRO A 174     -16.193   9.278  -9.603  1.00     9      
ATOM   1329  CD  PRO A 174     -16.853   9.326 -10.980  1.00     9      
ATOM   1330  N   ILE A 175     -13.513   8.311 -11.579  1.00     7      
ATOM   1331  CA  ILE A 175     -12.358   7.445 -11.835  1.00     7      
ATOM   1332  C   ILE A 175     -11.728   7.813 -13.181  1.00     7      
ATOM   1333  O   ILE A 175     -10.549   8.145 -13.232  1.00     7      
ATOM   1334  CB  ILE A 175     -12.737   5.951 -11.759  1.00     7      
ATOM   1335  CG1 ILE A 175     -13.413   5.607 -10.410  1.00     7      
ATOM   1336  CG2 ILE A 175     -11.481   5.085 -11.986  1.00     7      
ATOM   1337  CD1 ILE A 175     -14.012   4.198 -10.346  1.00     7      
ATOM   1338  N   CYS A 176     -12.508   7.830 -14.259  1.00     9      
ATOM   1339  CA  CYS A 176     -12.005   8.192 -15.581  1.00     9      
ATOM   1340  C   CYS A 176     -11.454   9.624 -15.618  1.00     9      
ATOM   1341  O   CYS A 176     -10.382   9.844 -16.162  1.00     9      
ATOM   1342  CB  CYS A 176     -13.106   8.027 -16.633  1.00     9      
ATOM   1343  SG  CYS A 176     -13.499   6.277 -16.895  1.00     9      
ATOM   1344  N   ALA A 177     -12.143  10.577 -14.998  1.00     7      
ATOM   1345  CA  ALA A 177     -11.732  11.975 -14.965  1.00     7      
ATOM   1346  C   ALA A 177     -10.390  12.206 -14.244  1.00     7      
ATOM   1347  O   ALA A 177      -9.690  13.158 -14.562  1.00     7      
ATOM   1348  CB  ALA A 177     -12.856  12.794 -14.325  1.00     7      
ATOM   1349  N   SER A 178     -10.017  11.332 -13.300  1.00     8      
ATOM   1350  CA  SER A 178      -8.737  11.431 -12.585  1.00     8      
ATOM   1351  C   SER A 178      -7.527  10.941 -13.392  1.00     8      
ATOM   1352  O   SER A 178      -6.382  11.235 -13.032  1.00     8      
ATOM   1353  CB  SER A 178      -8.824  10.674 -11.261  1.00     8      
ATOM   1354  OG  SER A 178      -8.770   9.275 -11.448  1.00     8      
ATOM   1355  N   MET A 179      -7.762  10.205 -14.472  1.00     9      
ATOM   1356  CA  MET A 179      -6.706   9.598 -15.283  1.00     9      
ATOM   1357  C   MET A 179      -6.019  10.637 -16.187  1.00     9      
ATOM   1358  O   MET A 179      -6.611  11.671 -16.489  1.00     9      
ATOM   1359  CB  MET A 179      -7.288   8.438 -16.106  1.00     9      
ATOM   1360  CG  MET A 179      -7.856   7.315 -15.220  1.00     9      
ATOM   1361  SD  MET A 179      -6.649   6.545 -14.114  1.00     9      
ATOM   1362  CE  MET A 179      -7.760   5.684 -12.996  1.00     9      
ATOM   1363  N   PRO A 180      -4.798  10.368 -16.672  1.00     9      
ATOM   1364  CA  PRO A 180      -4.099  11.298 -17.560  1.00     9      
ATOM   1365  C   PRO A 180      -4.866  11.628 -18.850  1.00     9      
ATOM   1366  O   PRO A 180      -4.811  12.751 -19.343  1.00     9      
ATOM   1367  CB  PRO A 180      -2.765  10.622 -17.896  1.00     9      
ATOM   1368  CG  PRO A 180      -2.536   9.671 -16.725  1.00     9      
ATOM   1369  CD  PRO A 180      -3.945   9.246 -16.336  1.00     9      
ATOM   1370  N   TRP A 181      -5.615  10.667 -19.374  1.00     9      
ATOM   1371  CA  TRP A 181      -6.497  10.809 -20.540  1.00     9      
ATOM   1372  C   TRP A 181      -7.930  11.223 -20.174  1.00     9      
ATOM   1373  O   TRP A 181      -8.806  11.249 -21.056  1.00     9      
ATOM   1374  CB  TRP A 181      -6.486   9.499 -21.322  1.00     9      
ATOM   1375  CG  TRP A 181      -6.999   8.323 -20.546  1.00     9      
ATOM   1376  CD1 TRP A 181      -8.280   7.906 -20.478  1.00     9      
ATOM   1377  CD2 TRP A 181      -6.239   7.413 -19.696  1.00     9      
ATOM   1378  CE2 TRP A 181      -7.142   6.457 -19.162  1.00     9      
ATOM   1379  CE3 TRP A 181      -4.871   7.304 -19.354  1.00     9      
ATOM   1380  NE1 TRP A 181      -8.371   6.785 -19.654  1.00     9      
ATOM   1381  CZ2 TRP A 181      -6.701   5.431 -18.296  1.00     9      
ATOM   1382  CZ3 TRP A 181      -4.446   6.277 -18.497  1.00     9      
ATOM   1383  CH2 TRP A 181      -5.344   5.356 -17.974  1.00     9      
ATOM   1384  N   GLY A 182      -8.205  11.485 -18.898  1.00     9      
ATOM   1385  CA  GLY A 182      -9.519  11.813 -18.396  1.00     9      
ATOM   1386  C   GLY A 182     -10.038  13.147 -18.933  1.00     9      
ATOM   1387  O   GLY A 182      -9.340  14.149 -18.903  1.00     9      
ATOM   1388  N   ASP A 183     -11.299  13.155 -19.378  1.00     8      
ATOM   1389  CA  ASP A 183     -12.031  14.376 -19.704  1.00     8      
ATOM   1390  C   ASP A 183     -12.926  14.759 -18.512  1.00     8      
ATOM   1391  O   ASP A 183     -13.883  14.043 -18.206  1.00     8      
ATOM   1392  CB  ASP A 183     -12.817  14.205 -21.007  1.00     8      
ATOM   1393  CG  ASP A 183     -13.562  15.471 -21.446  1.00     8      
ATOM   1394  OD1 ASP A 183     -13.617  16.452 -20.670  1.00     8      
ATOM   1395  OD2 ASP A 183     -14.113  15.450 -22.574  1.00     8      
ATOM   1396  N   PRO A 184     -12.653  15.885 -17.822  1.00     8      
ATOM   1397  CA  PRO A 184     -13.452  16.322 -16.683  1.00     8      
ATOM   1398  C   PRO A 184     -14.871  16.753 -17.057  1.00     8      
ATOM   1399  O   PRO A 184     -15.717  16.914 -16.173  1.00     8      
ATOM   1400  CB  PRO A 184     -12.656  17.482 -16.073  1.00     8      
ATOM   1401  CG  PRO A 184     -11.908  18.069 -17.269  1.00     8      
ATOM   1402  CD  PRO A 184     -11.585  16.833 -18.113  1.00     8      
ATOM   1403  N   ASN A 185     -15.169  16.939 -18.344  1.00     5      
ATOM   1404  CA  ASN A 185     -16.476  17.365 -18.848  1.00     5      
ATOM   1405  C   ASN A 185     -17.267  16.230 -19.509  1.00     5      
ATOM   1406  O   ASN A 185     -18.474  16.365 -19.726  1.00     5      
ATOM   1407  CB  ASN A 185     -16.271  18.540 -19.806  1.00     5      
ATOM   1408  CG  ASN A 185     -15.599  19.713 -19.125  1.00     5      
ATOM   1409  ND2 ASN A 185     -14.502  20.196 -19.687  1.00     5      
ATOM   1410  OD1 ASN A 185     -16.028  20.205 -18.095  1.00     5      
ATOM   1411  N   TYR A 186     -16.628  15.101 -19.807  1.00     7      
ATOM   1412  CA  TYR A 186     -17.304  13.968 -20.436  1.00     7      
ATOM   1413  C   TYR A 186     -18.236  13.249 -19.454  1.00     7      
ATOM   1414  O   TYR A 186     -17.814  12.647 -18.466  1.00     7      
ATOM   1415  CB  TYR A 186     -16.296  13.004 -21.059  1.00     7      
ATOM   1416  CG  TYR A 186     -16.977  11.875 -21.808  1.00     7      
ATOM   1417  CD1 TYR A 186     -17.212  10.642 -21.174  1.00     7      
ATOM   1418  CD2 TYR A 186     -17.419  12.063 -23.133  1.00     7      
ATOM   1419  CE1 TYR A 186     -17.880   9.602 -21.851  1.00     7      
ATOM   1420  CE2 TYR A 186     -18.086  11.034 -23.821  1.00     7      
ATOM   1421  CZ  TYR A 186     -18.319   9.805 -23.174  1.00     7      
ATOM   1422  OH  TYR A 186     -18.972   8.793 -23.838  1.00     7      
ATOM   1423  N   ARG A 187     -19.526  13.277 -19.771  1.00     5      
ATOM   1424  CA  ARG A 187     -20.566  12.583 -19.004  1.00     5      
ATOM   1425  C   ARG A 187     -20.869  11.236 -19.656  1.00     5      
ATOM   1426  O   ARG A 187     -21.274  11.184 -20.814  1.00     5      
ATOM   1427  CB  ARG A 187     -21.827  13.453 -18.916  1.00     5      
ATOM   1428  CG  ARG A 187     -21.575  14.737 -18.115  1.00     5      
ATOM   1429  CD  ARG A 187     -22.820  15.611 -18.117  1.00     5      
ATOM   1430  NE  ARG A 187     -22.600  16.857 -17.363  1.00     5      
ATOM   1431  CZ  ARG A 187     -23.113  17.178 -16.189  1.00     5      
ATOM   1432  NH1 ARG A 187     -23.937  16.393 -15.547  1.00     5      
ATOM   1433  NH2 ARG A 187     -22.793  18.312 -15.637  1.00     5      
ATOM   1434  N   SER A 188     -20.737  10.169 -18.895  1.00     9      
ATOM   1435  CA  SER A 188     -21.110   8.830 -19.360  1.00     9      
ATOM   1436  C   SER A 188     -22.605   8.757 -19.675  1.00     9      
ATOM   1437  O   SER A 188     -23.424   9.165 -18.852  1.00     9      
ATOM   1438  CB  SER A 188     -20.762   7.779 -18.312  1.00     9      
ATOM   1439  OG  SER A 188     -19.362   7.734 -18.124  1.00     9      
ATOM   1440  N   ALA A 189     -22.959   8.201 -20.816  1.00     6      
ATOM   1441  CA  ALA A 189     -24.357   8.060 -21.229  1.00     6      
ATOM   1442  C   ALA A 189     -25.181   7.217 -20.238  1.00     6      
ATOM   1443  O   ALA A 189     -26.282   7.597 -19.850  1.00     6      
ATOM   1444  CB  ALA A 189     -24.385   7.455 -22.636  1.00     6      
ATOM   1445  N   ASN A 190     -24.602   6.099 -19.784  1.00     8      
ATOM   1446  CA  ASN A 190     -25.143   5.268 -18.723  1.00     8      
ATOM   1447  C   ASN A 190     -24.051   5.016 -17.670  1.00     8      
ATOM   1448  O   ASN A 190     -23.291   4.054 -17.762  1.00     8      
ATOM   1449  CB  ASN A 190     -25.718   3.982 -19.339  1.00     8      
ATOM   1450  CG  ASN A 190     -26.367   3.065 -18.312  1.00     8      
ATOM   1451  ND2 ASN A 190     -27.051   2.042 -18.770  1.00     8      
ATOM   1452  OD1 ASN A 190     -26.259   3.249 -17.111  1.00     8      
ATOM   1453  N   PHE A 191     -23.968   5.898 -16.690  1.00     9      
ATOM   1454  CA  PHE A 191     -22.930   5.811 -15.664  1.00     9      
ATOM   1455  C   PHE A 191     -23.005   4.516 -14.853  1.00     9      
ATOM   1456  O   PHE A 191     -21.975   3.923 -14.544  1.00     9      
ATOM   1457  CB  PHE A 191     -23.003   7.020 -14.734  1.00     9      
ATOM   1458  CG  PHE A 191     -21.991   6.951 -13.612  1.00     9      
ATOM   1459  CD1 PHE A 191     -22.387   6.616 -12.309  1.00     9      
ATOM   1460  CD2 PHE A 191     -20.623   7.143 -13.885  1.00     9      
ATOM   1461  CE1 PHE A 191     -21.431   6.488 -11.285  1.00     9      
ATOM   1462  CE2 PHE A 191     -19.669   7.014 -12.870  1.00     9      
ATOM   1463  CZ  PHE A 191     -20.072   6.685 -11.569  1.00     9      
ATOM   1464  N   ARG A 192     -24.208   4.042 -14.545  1.00     6      
ATOM   1465  CA  ARG A 192     -24.409   2.802 -13.783  1.00     6      
ATOM   1466  C   ARG A 192     -23.794   1.605 -14.501  1.00     6      
ATOM   1467  O   ARG A 192     -23.090   0.818 -13.881  1.00     6      
ATOM   1468  CB  ARG A 192     -25.905   2.602 -13.532  1.00     6      
ATOM   1469  CG  ARG A 192     -26.178   1.354 -12.676  1.00     6      
ATOM   1470  CD  ARG A 192     -27.682   1.138 -12.548  1.00     6      
ATOM   1471  NE  ARG A 192     -27.972  -0.096 -11.788  1.00     6      
ATOM   1472  CZ  ARG A 192     -29.150  -0.698 -11.713  1.00     6      
ATOM   1473  NH1 ARG A 192     -30.194  -0.230 -12.338  1.00     6      
ATOM   1474  NH2 ARG A 192     -29.291  -1.769 -11.003  1.00     6      
ATOM   1475  N   GLU A 193     -24.045   1.482 -15.780  1.00     6      
ATOM   1476  CA  GLU A 193     -23.479   0.400 -16.576  1.00     6      
ATOM   1477  C   GLU A 193     -21.968   0.605 -16.806  1.00     6      
ATOM   1478  O   GLU A 193     -21.196  -0.339 -16.672  1.00     6      
ATOM   1479  CB  GLU A 193     -24.256   0.301 -17.883  1.00     6      
ATOM   1480  CG  GLU A 193     -23.886  -0.949 -18.682  1.00     6      
ATOM   1481  CD  GLU A 193     -24.878  -1.196 -19.831  1.00     6      
ATOM   1482  OE1 GLU A 193     -24.977  -2.378 -20.248  1.00     6      
ATOM   1483  OE2 GLU A 193     -25.550  -0.231 -20.248  1.00     6      
ATOM   1484  N   HIS A 194     -21.551   1.847 -17.055  1.00     9      
ATOM   1485  CA  HIS A 194     -20.155   2.222 -17.192  1.00     9      
ATOM   1486  C   HIS A 194     -19.333   1.790 -15.975  1.00     9      
ATOM   1487  O   HIS A 194     -18.362   1.050 -16.130  1.00     9      
ATOM   1488  CB  HIS A 194     -20.039   3.732 -17.424  1.00     9      
ATOM   1489  CG  HIS A 194     -18.621   4.229 -17.358  1.00     9      
ATOM   1490  CD2 HIS A 194     -17.970   4.704 -16.248  1.00     9      
ATOM   1491  ND1 HIS A 194     -17.706   4.201 -18.394  1.00     9      
ATOM   1492  CE1 HIS A 194     -16.538   4.640 -17.910  1.00     9      
ATOM   1493  NE2 HIS A 194     -16.661   4.952 -16.613  1.00     9      
ATOM   1494  N   ILE A 195     -19.723   2.192 -14.775  1.00     8      
ATOM   1495  CA  ILE A 195     -18.941   1.904 -13.570  1.00     8      
ATOM   1496  C   ILE A 195     -18.897   0.398 -13.267  1.00     8      
ATOM   1497  O   ILE A 195     -17.859  -0.122 -12.866  1.00     8      
ATOM   1498  CB  ILE A 195     -19.416   2.758 -12.376  1.00     8      
ATOM   1499  CG1 ILE A 195     -18.316   2.780 -11.298  1.00     8      
ATOM   1500  CG2 ILE A 195     -20.769   2.289 -11.809  1.00     8      
ATOM   1501  CD1 ILE A 195     -18.593   3.745 -10.150  1.00     8      
ATOM   1502  N   GLN A 196     -19.987  -0.318 -13.534  1.00     7      
ATOM   1503  CA  GLN A 196     -20.053  -1.765 -13.318  1.00     7      
ATOM   1504  C   GLN A 196     -19.195  -2.552 -14.313  1.00     7      
ATOM   1505  O   GLN A 196     -18.701  -3.622 -13.961  1.00     7      
ATOM   1506  CB  GLN A 196     -21.519  -2.230 -13.388  1.00     7      
ATOM   1507  CG  GLN A 196     -22.365  -1.732 -12.204  1.00     7      
ATOM   1508  CD  GLN A 196     -21.942  -2.302 -10.857  1.00     7      
ATOM   1509  NE2 GLN A 196     -22.091  -1.544  -9.791  1.00     7      
ATOM   1510  OE1 GLN A 196     -21.498  -3.436 -10.732  1.00     7      
ATOM   1511  N   ARG A 197     -19.027  -2.046 -15.535  1.00     6      
ATOM   1512  CA  ARG A 197     -18.290  -2.709 -16.617  1.00     6      
ATOM   1513  C   ARG A 197     -16.826  -2.296 -16.675  1.00     6      
ATOM   1514  O   ARG A 197     -15.959  -3.149 -16.820  1.00     6      
ATOM   1515  CB  ARG A 197     -19.031  -2.443 -17.937  1.00     6      
ATOM   1516  CG  ARG A 197     -18.427  -3.170 -19.145  1.00     6      
ATOM   1517  CD  ARG A 197     -19.235  -2.868 -20.408  1.00     6      
ATOM   1518  NE  ARG A 197     -18.636  -3.470 -21.625  1.00     6      
ATOM   1519  CZ  ARG A 197     -19.157  -4.399 -22.408  1.00     6      
ATOM   1520  NH1 ARG A 197     -20.307  -4.955 -22.177  1.00     6      
ATOM   1521  NH2 ARG A 197     -18.512  -4.783 -23.472  1.00     6      
ATOM   1522  N   ARG A 198     -16.544  -0.998 -16.588  1.00     9      
ATOM   1523  CA  ARG A 198     -15.224  -0.425 -16.882  1.00     9      
ATOM   1524  C   ARG A 198     -14.290  -0.351 -15.679  1.00     9      
ATOM   1525  O   ARG A 198     -13.092  -0.181 -15.868  1.00     9      
ATOM   1526  CB  ARG A 198     -15.382   0.967 -17.510  1.00     9      
ATOM   1527  CG  ARG A 198     -16.233   1.021 -18.793  1.00     9      
ATOM   1528  CD  ARG A 198     -15.618   0.171 -19.898  1.00     9      
ATOM   1529  NE  ARG A 198     -16.352   0.327 -21.167  1.00     9      
ATOM   1530  CZ  ARG A 198     -16.178  -0.426 -22.233  1.00     9      
ATOM   1531  NH1 ARG A 198     -15.304  -1.391 -22.272  1.00     9      
ATOM   1532  NH2 ARG A 198     -16.892  -0.236 -23.294  1.00     9      
ATOM   1533  N   HIS A 199     -14.811  -0.492 -14.469  1.00     9      
ATOM   1534  CA  HIS A 199     -14.046  -0.308 -13.231  1.00     9      
ATOM   1535  C   HIS A 199     -14.004  -1.564 -12.358  1.00     9      
ATOM   1536  O   HIS A 199     -13.979  -1.494 -11.131  1.00     9      
ATOM   1537  CB  HIS A 199     -14.524   0.957 -12.520  1.00     9      
ATOM   1538  CG  HIS A 199     -14.282   2.185 -13.353  1.00     9      
ATOM   1539  CD2 HIS A 199     -15.222   3.083 -13.790  1.00     9      
ATOM   1540  ND1 HIS A 199     -13.056   2.564 -13.870  1.00     9      
ATOM   1541  CE1 HIS A 199     -13.267   3.672 -14.602  1.00     9      
ATOM   1542  NE2 HIS A 199     -14.563   4.011 -14.571  1.00     9      
ATOM   1543  N   ARG A 200     -13.949  -2.736 -13.008  1.00     6      
ATOM   1544  CA  ARG A 200     -13.709  -4.039 -12.356  1.00     6      
ATOM   1545  C   ARG A 200     -12.222  -4.411 -12.275  1.00     6      
ATOM   1546  O   ARG A 200     -11.883  -5.462 -11.742  1.00     6      
ATOM   1547  CB  ARG A 200     -14.513  -5.125 -13.089  1.00     6      
ATOM   1548  CG  ARG A 200     -16.036  -4.945 -12.961  1.00     6      
ATOM   1549  CD  ARG A 200     -16.476  -5.047 -11.498  1.00     6      
ATOM   1550  NE  ARG A 200     -17.945  -5.038 -11.361  1.00     6      
ATOM   1551  CZ  ARG A 200     -18.601  -5.195 -10.232  1.00     6      
ATOM   1552  NH1 ARG A 200     -17.974  -5.378  -9.093  1.00     6      
ATOM   1553  NH2 ARG A 200     -19.901  -5.154 -10.215  1.00     6      
ATOM   1554  N   PHE A 201     -11.354  -3.558 -12.798  1.00     9      
ATOM   1555  CA  PHE A 201      -9.899  -3.699 -12.756  1.00     9      
ATOM   1556  C   PHE A 201      -9.261  -2.331 -12.485  1.00     9      
ATOM   1557  O   PHE A 201      -9.892  -1.293 -12.677  1.00     9      
ATOM   1558  CB  PHE A 201      -9.407  -4.298 -14.074  1.00     9      
ATOM   1559  CG  PHE A 201      -9.535  -3.371 -15.260  1.00     9      
ATOM   1560  CD1 PHE A 201     -10.760  -3.234 -15.944  1.00     9      
ATOM   1561  CD2 PHE A 201      -8.424  -2.622 -15.693  1.00     9      
ATOM   1562  CE1 PHE A 201     -10.879  -2.365 -17.033  1.00     9      
ATOM   1563  CE2 PHE A 201      -8.539  -1.745 -16.777  1.00     9      
ATOM   1564  CZ  PHE A 201      -9.761  -1.615 -17.449  1.00     9      
ATOM   1565  N   SER A 202      -8.014  -2.317 -12.055  1.00     8      
ATOM   1566  CA  SER A 202      -7.265  -1.077 -11.845  1.00     8      
ATOM   1567  C   SER A 202      -6.436  -0.743 -13.081  1.00     8      
ATOM   1568  O   SER A 202      -5.550  -1.514 -13.446  1.00     8      
ATOM   1569  CB  SER A 202      -6.361  -1.194 -10.618  1.00     8      
ATOM   1570  OG  SER A 202      -5.726   0.047 -10.395  1.00     8      
ATOM   1571  N   TYR A 203      -6.653   0.435 -13.678  1.00     9      
ATOM   1572  CA  TYR A 203      -5.811   0.941 -14.773  1.00     9      
ATOM   1573  C   TYR A 203      -4.337   1.025 -14.383  1.00     9      
ATOM   1574  O   TYR A 203      -3.478   0.690 -15.188  1.00     9      
ATOM   1575  CB  TYR A 203      -6.308   2.320 -15.214  1.00     9      
ATOM   1576  CG  TYR A 203      -7.533   2.288 -16.093  1.00     9      
ATOM   1577  CD1 TYR A 203      -7.415   1.872 -17.434  1.00     9      
ATOM   1578  CD2 TYR A 203      -8.782   2.688 -15.602  1.00     9      
ATOM   1579  CE1 TYR A 203      -8.539   1.851 -18.273  1.00     9      
ATOM   1580  CE2 TYR A 203      -9.915   2.671 -16.434  1.00     9      
ATOM   1581  CZ  TYR A 203      -9.793   2.254 -17.777  1.00     9      
ATOM   1582  OH  TYR A 203     -10.895   2.236 -18.592  1.00     9      
ATOM   1583  N   ASP A 204      -4.050   1.369 -13.140  1.00     9      
ATOM   1584  CA  ASP A 204      -2.697   1.484 -12.582  1.00     9      
ATOM   1585  C   ASP A 204      -1.849   0.211 -12.761  1.00     9      
ATOM   1586  O   ASP A 204      -0.631   0.277 -12.910  1.00     9      
ATOM   1587  CB  ASP A 204      -2.879   1.812 -11.102  1.00     9      
ATOM   1588  CG  ASP A 204      -1.570   2.040 -10.377  1.00     9      
ATOM   1589  OD1 ASP A 204      -0.888   3.029 -10.689  1.00     9      
ATOM   1590  OD2 ASP A 204      -1.287   1.225  -9.471  1.00     9      
ATOM   1591  N   THR A 205      -2.484  -0.959 -12.817  1.00     9      
ATOM   1592  CA  THR A 205      -1.795  -2.240 -13.013  1.00     9      
ATOM   1593  C   THR A 205      -1.420  -2.490 -14.479  1.00     9      
ATOM   1594  O   THR A 205      -0.489  -3.241 -14.748  1.00     9      
ATOM   1595  CB  THR A 205      -2.669  -3.398 -12.500  1.00     9      
ATOM   1596  CG2 THR A 205      -1.958  -4.754 -12.513  1.00     9      
ATOM   1597  OG1 THR A 205      -3.059  -3.170 -11.159  1.00     9      
ATOM   1598  N   PHE A 206      -2.165  -1.912 -15.426  1.00     7      
ATOM   1599  CA  PHE A 206      -2.090  -2.274 -16.843  1.00     7      
ATOM   1600  C   PHE A 206      -1.608  -1.140 -17.750  1.00     7      
ATOM   1601  O   PHE A 206      -1.241  -1.411 -18.902  1.00     7      
ATOM   1602  CB  PHE A 206      -3.464  -2.763 -17.303  1.00     7      
ATOM   1603  CG  PHE A 206      -3.960  -3.990 -16.565  1.00     7      
ATOM   1604  CD1 PHE A 206      -3.475  -5.269 -16.895  1.00     7      
ATOM   1605  CD2 PHE A 206      -4.898  -3.863 -15.522  1.00     7      
ATOM   1606  CE1 PHE A 206      -3.910  -6.400 -16.198  1.00     7      
ATOM   1607  CE2 PHE A 206      -5.341  -4.996 -14.823  1.00     7      
ATOM   1608  CZ  PHE A 206      -4.845  -6.261 -15.162  1.00     7      
ATOM   1609  N   VAL A 207      -1.621   0.094 -17.271  1.00     9      
ATOM   1610  CA  VAL A 207      -1.322   1.301 -18.046  1.00     9      
ATOM   1611  C   VAL A 207      -0.220   2.092 -17.353  1.00     9      
ATOM   1612  O   VAL A 207      -0.325   2.399 -16.174  1.00     9      
ATOM   1613  CB  VAL A 207      -2.584   2.160 -18.227  1.00     9      
ATOM   1614  CG1 VAL A 207      -2.298   3.371 -19.107  1.00     9      
ATOM   1615  CG2 VAL A 207      -3.722   1.361 -18.877  1.00     9      
ATOM   1616  N   ASP A 208       0.816   2.449 -18.117  1.00     8      
ATOM   1617  CA  ASP A 208       1.794   3.435 -17.677  1.00     8      
ATOM   1618  C   ASP A 208       1.213   4.839 -17.874  1.00     8      
ATOM   1619  O   ASP A 208       0.887   5.236 -18.989  1.00     8      
ATOM   1620  CB  ASP A 208       3.118   3.243 -18.438  1.00     8      
ATOM   1621  CG  ASP A 208       4.258   4.090 -17.860  1.00     8      
ATOM   1622  OD1 ASP A 208       3.982   5.161 -17.281  1.00     8      
ATOM   1623  OD2 ASP A 208       5.421   3.632 -17.929  1.00     8      
ATOM   1624  N   TYR A 209       1.040   5.590 -16.792  1.00     5      
ATOM   1625  CA  TYR A 209       0.416   6.907 -16.834  1.00     5      
ATOM   1626  C   TYR A 209       1.284   7.993 -17.480  1.00     5      
ATOM   1627  O   TYR A 209       0.750   9.046 -17.840  1.00     5      
ATOM   1628  CB  TYR A 209       0.004   7.310 -15.416  1.00     5      
ATOM   1629  CG  TYR A 209      -1.070   6.458 -14.761  1.00     5      
ATOM   1630  CD1 TYR A 209      -2.086   5.842 -15.518  1.00     5      
ATOM   1631  CD2 TYR A 209      -1.084   6.328 -13.359  1.00     5      
ATOM   1632  CE1 TYR A 209      -3.102   5.105 -14.890  1.00     5      
ATOM   1633  CE2 TYR A 209      -2.095   5.599 -12.718  1.00     5      
ATOM   1634  CZ  TYR A 209      -3.110   4.992 -13.481  1.00     5      
ATOM   1635  OH  TYR A 209      -4.104   4.286 -12.866  1.00     5      
ATOM   1636  N   ASP A 210       2.586   7.754 -17.624  1.00     4      
ATOM   1637  CA  ASP A 210       3.514   8.689 -18.269  1.00     4      
ATOM   1638  C   ASP A 210       3.605   8.468 -19.798  1.00     4      
ATOM   1639  O   ASP A 210       4.283   9.236 -20.479  1.00     4      
ATOM   1640  CB  ASP A 210       4.900   8.593 -17.599  1.00     4      
ATOM   1641  CG  ASP A 210       5.005   9.208 -16.192  1.00     4      
ATOM   1642  OD1 ASP A 210       4.151  10.039 -15.815  1.00     4      
ATOM   1643  OD2 ASP A 210       6.025   8.941 -15.509  1.00     4      
ATOM   1644  N   VAL A 211       2.942   7.441 -20.333  1.00     5      
ATOM   1645  CA  VAL A 211       2.971   7.074 -21.757  1.00     5      
ATOM   1646  C   VAL A 211       1.568   7.183 -22.341  1.00     5      
ATOM   1647  O   VAL A 211       0.592   6.715 -21.747  1.00     5      
ATOM   1648  CB  VAL A 211       3.559   5.665 -21.946  1.00     5      
ATOM   1649  CG1 VAL A 211       3.795   5.349 -23.420  1.00     5      
ATOM   1650  CG2 VAL A 211       4.925   5.513 -21.257  1.00     5      
ATOM   1651  N   ASP A 212       1.431   7.799 -23.514  1.00     8      
ATOM   1652  CA  ASP A 212       0.133   7.870 -24.181  1.00     8      
ATOM   1653  C   ASP A 212      -0.255   6.556 -24.889  1.00     8      
ATOM   1654  O   ASP A 212       0.526   5.595 -24.965  1.00     8      
ATOM   1655  CB  ASP A 212       0.049   9.123 -25.073  1.00     8      
ATOM   1656  CG  ASP A 212       0.897   9.081 -26.336  1.00     8      
ATOM   1657  OD1 ASP A 212       0.943   8.002 -26.957  1.00     8      
ATOM   1658  OD2 ASP A 212       1.390  10.159 -26.722  1.00     8      
ATOM   1659  N   GLU A 213      -1.499   6.466 -25.369  1.00     8      
ATOM   1660  CA  GLU A 213      -2.023   5.235 -25.970  1.00     8      
ATOM   1661  C   GLU A 213      -1.303   4.858 -27.274  1.00     8      
ATOM   1662  O   GLU A 213      -1.135   3.670 -27.567  1.00     8      
ATOM   1663  CB  GLU A 213      -3.544   5.383 -26.194  1.00     8      
ATOM   1664  CG  GLU A 213      -4.231   4.059 -26.582  1.00     8      
ATOM   1665  CD  GLU A 213      -5.768   4.141 -26.735  1.00     8      
ATOM   1666  OE1 GLU A 213      -6.361   3.145 -27.202  1.00     8      
ATOM   1667  OE2 GLU A 213      -6.373   5.170 -26.383  1.00     8      
ATOM   1668  N   GLU A 214      -0.854   5.856 -28.056  1.00     6      
ATOM   1669  CA  GLU A 214      -0.161   5.629 -29.320  1.00     6      
ATOM   1670  C   GLU A 214       1.259   5.100 -29.077  1.00     6      
ATOM   1671  O   GLU A 214       1.640   4.068 -29.634  1.00     6      
ATOM   1672  CB  GLU A 214      -0.168   6.931 -30.135  1.00     6      
ATOM   1673  CG  GLU A 214       0.398   6.724 -31.547  1.00     6      
ATOM   1674  CD  GLU A 214       0.243   7.944 -32.469  1.00     6      
ATOM   1675  OE1 GLU A 214       0.646   7.805 -33.648  1.00     6      
ATOM   1676  OE2 GLU A 214      -0.304   8.977 -32.024  1.00     6      
ATOM   1677  N   ASP A 215       1.984   5.717 -28.156  1.00     5      
ATOM   1678  CA  ASP A 215       3.308   5.275 -27.746  1.00     5      
ATOM   1679  C   ASP A 215       3.259   3.893 -27.091  1.00     5      
ATOM   1680  O   ASP A 215       4.108   3.044 -27.384  1.00     5      
ATOM   1681  CB  ASP A 215       3.928   6.287 -26.775  1.00     5      
ATOM   1682  CG  ASP A 215       4.591   7.483 -27.455  1.00     5      
ATOM   1683  OD1 ASP A 215       4.811   7.434 -28.692  1.00     5      
ATOM   1684  OD2 ASP A 215       5.006   8.389 -26.703  1.00     5      
ATOM   1685  N   MET A 216       2.244   3.607 -26.271  1.00     7      
ATOM   1686  CA  MET A 216       2.029   2.265 -25.727  1.00     7      
ATOM   1687  C   MET A 216       1.867   1.235 -26.843  1.00     7      
ATOM   1688  O   MET A 216       2.523   0.195 -26.815  1.00     7      
ATOM   1689  CB  MET A 216       0.798   2.213 -24.816  1.00     7      
ATOM   1690  CG  MET A 216       1.091   2.748 -23.417  1.00     7      
ATOM   1691  SD  MET A 216      -0.213   2.384 -22.202  1.00     7      
ATOM   1692  CE  MET A 216      -1.531   3.418 -22.869  1.00     7      
ATOM   1693  N   MET A 217       1.030   1.530 -27.837  1.00     6      
ATOM   1694  CA  MET A 217       0.803   0.633 -28.964  1.00     6      
ATOM   1695  C   MET A 217       2.096   0.388 -29.742  1.00     6      
ATOM   1696  O   MET A 217       2.449  -0.761 -30.016  1.00     6      
ATOM   1697  CB  MET A 217      -0.309   1.199 -29.847  1.00     6      
ATOM   1698  CG  MET A 217      -0.748   0.211 -30.922  1.00     6      
ATOM   1699  SD  MET A 217      -1.551  -1.284 -30.277  1.00     6      
ATOM   1700  CE  MET A 217      -1.895  -2.133 -31.830  1.00     6      
ATOM   1701  N   ASN A 218       2.854   1.439 -30.029  1.00     6      
ATOM   1702  CA  ASN A 218       4.121   1.348 -30.749  1.00     6      
ATOM   1703  C   ASN A 218       5.174   0.541 -29.980  1.00     6      
ATOM   1704  O   ASN A 218       5.824  -0.344 -30.552  1.00     6      
ATOM   1705  CB  ASN A 218       4.610   2.772 -31.053  1.00     6      
ATOM   1706  CG  ASN A 218       3.800   3.448 -32.153  1.00     6      
ATOM   1707  ND2 ASN A 218       3.746   4.765 -32.153  1.00     6      
ATOM   1708  OD1 ASN A 218       3.249   2.792 -33.016  1.00     6      
ATOM   1709  N   GLN A 219       5.304   0.762 -28.672  1.00     6      
ATOM   1710  CA  GLN A 219       6.213  -0.012 -27.830  1.00     6      
ATOM   1711  C   GLN A 219       5.835  -1.492 -27.783  1.00     6      
ATOM   1712  O   GLN A 219       6.714  -2.356 -27.844  1.00     6      
ATOM   1713  CB  GLN A 219       6.227   0.551 -26.408  1.00     6      
ATOM   1714  CG  GLN A 219       6.972   1.884 -26.289  1.00     6      
ATOM   1715  CD  GLN A 219       7.001   2.393 -24.846  1.00     6      
ATOM   1716  NE2 GLN A 219       6.994   3.674 -24.630  1.00     6      
ATOM   1717  OE1 GLN A 219       7.049   1.618 -23.899  1.00     6      
ATOM   1718  N   VAL A 220       4.544  -1.814 -27.682  1.00     8      
ATOM   1719  CA  VAL A 220       4.079  -3.205 -27.644  1.00     8      
ATOM   1720  C   VAL A 220       4.275  -3.896 -28.986  1.00     8      
ATOM   1721  O   VAL A 220       4.724  -5.040 -28.996  1.00     8      
ATOM   1722  CB  VAL A 220       2.625  -3.299 -27.175  1.00     8      
ATOM   1723  CG1 VAL A 220       2.044  -4.695 -27.372  1.00     8      
ATOM   1724  CG2 VAL A 220       2.569  -2.995 -25.674  1.00     8      
ATOM   1725  N   LEU A 221       4.017  -3.217 -30.095  1.00     6      
ATOM   1726  CA  LEU A 221       4.292  -3.756 -31.424  1.00     6      
ATOM   1727  C   LEU A 221       5.771  -4.129 -31.560  1.00     6      
ATOM   1728  O   LEU A 221       6.074  -5.256 -31.949  1.00     6      
ATOM   1729  CB  LEU A 221       3.879  -2.739 -32.498  1.00     6      
ATOM   1730  CG  LEU A 221       2.355  -2.656 -32.728  1.00     6      
ATOM   1731  CD1 LEU A 221       2.030  -1.431 -33.583  1.00     6      
ATOM   1732  CD2 LEU A 221       1.821  -3.884 -33.450  1.00     6      
ATOM   1733  N   GLN A 222       6.684  -3.253 -31.139  1.00     5      
ATOM   1734  CA  GLN A 222       8.118  -3.529 -31.153  1.00     5      
ATOM   1735  C   GLN A 222       8.501  -4.699 -30.243  1.00     5      
ATOM   1736  O   GLN A 222       9.188  -5.629 -30.671  1.00     5      
ATOM   1737  CB  GLN A 222       8.890  -2.258 -30.740  1.00     5      
ATOM   1738  CG  GLN A 222       8.894  -1.188 -31.843  1.00     5      
ATOM   1739  CD  GLN A 222       9.766  -1.565 -33.053  1.00     5      
ATOM   1740  NE2 GLN A 222       9.574  -0.922 -34.184  1.00     5      
ATOM   1741  OE1 GLN A 222      10.635  -2.410 -32.985  1.00     5      
ATOM   1742  N   ARG A 223       8.013  -4.727 -29.001  1.00     8      
ATOM   1743  CA  ARG A 223       8.303  -5.819 -28.053  1.00     8      
ATOM   1744  C   ARG A 223       7.780  -7.169 -28.535  1.00     8      
ATOM   1745  O   ARG A 223       8.474  -8.164 -28.394  1.00     8      
ATOM   1746  CB  ARG A 223       7.724  -5.513 -26.669  1.00     8      
ATOM   1747  CG  ARG A 223       8.565  -4.480 -25.906  1.00     8      
ATOM   1748  CD  ARG A 223       7.975  -4.304 -24.499  1.00     8      
ATOM   1749  NE  ARG A 223       8.732  -3.310 -23.720  1.00     8      
ATOM   1750  CZ  ARG A 223       8.562  -3.031 -22.434  1.00     8      
ATOM   1751  NH1 ARG A 223       7.693  -3.689 -21.711  1.00     8      
ATOM   1752  NH2 ARG A 223       9.253  -2.094 -21.861  1.00     8      
ATOM   1753  N   SER A 224       6.601  -7.191 -29.136  1.00     9      
ATOM   1754  CA  SER A 224       5.993  -8.427 -29.638  1.00     9      
ATOM   1755  C   SER A 224       6.757  -9.061 -30.803  1.00     9      
ATOM   1756  O   SER A 224       6.568 -10.241 -31.072  1.00     9      
ATOM   1757  CB  SER A 224       4.539  -8.177 -30.049  1.00     9      
ATOM   1758  OG  SER A 224       4.459  -7.431 -31.238  1.00     9      
ATOM   1759  N   ILE A 225       7.601  -8.297 -31.484  1.00     6      
ATOM   1760  CA  ILE A 225       8.504  -8.809 -32.521  1.00     6      
ATOM   1761  C   ILE A 225       9.767  -9.397 -31.884  1.00     6      
ATOM   1762  O   ILE A 225      10.296 -10.381 -32.391  1.00     6      
ATOM   1763  CB  ILE A 225       8.837  -7.691 -33.534  1.00     6      
ATOM   1764  CG1 ILE A 225       7.569  -7.252 -34.296  1.00     6      
ATOM   1765  CG2 ILE A 225       9.916  -8.138 -34.536  1.00     6      
ATOM   1766  CD1 ILE A 225       7.730  -5.926 -35.056  1.00     6      
ATOM   1767  N   ILE A 226      10.250  -8.812 -30.791  1.00     3      
ATOM   1768  CA  ILE A 226      11.474  -9.250 -30.099  1.00     3      
ATOM   1769  C   ILE A 226      11.216 -10.491 -29.230  1.00     3      
ATOM   1770  O   ILE A 226      12.068 -11.371 -29.167  1.00     3      
ATOM   1771  CB  ILE A 226      12.049  -8.084 -29.263  1.00     3      
ATOM   1772  CG1 ILE A 226      12.429  -6.890 -30.160  1.00     3      
ATOM   1773  CG2 ILE A 226      13.278  -8.533 -28.454  1.00     3      
ATOM   1774  CD1 ILE A 226      12.671  -5.576 -29.385  1.00     3      
ATOM   1775  N   ASP A 227      10.052 -10.560 -28.575  1.00     8      
ATOM   1776  CA  ASP A 227       9.658 -11.663 -27.682  1.00     8      
ATOM   1777  C   ASP A 227       9.170 -12.927 -28.442  1.00     8      
ATOM   1778  O   ASP A 227       8.577 -13.815 -27.825  1.00     8      
ATOM   1779  CB  ASP A 227       8.596 -11.186 -26.656  1.00     8      
ATOM   1780  CG  ASP A 227       9.120 -10.487 -25.380  1.00     8      
ATOM   1781  OD1 ASP A 227      10.327 -10.233 -25.249  1.00     8      
ATOM   1782  OD2 ASP A 227       8.290 -10.273 -24.450  1.00     8      
ATOM   1783  N   GLN A 228       9.347 -13.004 -29.752  1.00     7      
ATOM   1784  CA  GLN A 228       9.015 -14.175 -30.562  1.00     7      
ATOM   1785  C   GLN A 228      10.019 -15.310 -30.421  1.00     7      
ATOM   1786  O   GLN A 228      11.230 -15.034 -30.351  1.00     7      
ATOM   1787  CB  GLN A 228       8.883 -13.818 -32.047  1.00     7      
ATOM   1788  CG  GLN A 228       7.525 -13.182 -32.353  1.00     7      
ATOM   1789  CD  GLN A 228       7.436 -12.753 -33.812  1.00     7      
ATOM   1790  NE2 GLN A 228       7.089 -11.517 -34.069  1.00     7      
ATOM   1791  OE1 GLN A 228       7.664 -13.492 -34.754  1.00     7      
ATOM   1792  OXT GLN A 228       9.534 -16.465 -30.422  1.00     7      
TER   
END
