# Supplementary material for: RNF114 and RNF166 exemplify reader-writer E3 ligases that extend K11 polyubiquitin onto sites of MARUbylation
Source: EMBO J. 2025 Oct 2;44(21):5993–6018. doi: 10.1038/s44318-025-00577-z (PMC12583694; doi:10.1038/s44318-025-00577-z)
Supplement: Supplementary file 6 — Source data Fig. 4 [file 44318_2025_577_MOESM6_ESM.zip]

Archive with 38 entries (31 files):
- Figure 4/
- __MACOSX/._Figure 4
- Figure 4/.DS_Store
- __MACOSX/Figure 4/._.DS_Store
- Figure 4/4D-F/
- __MACOSX/Figure 4/._4D-F
- Figure 4/4B/
- __MACOSX/Figure 4/._4B
- Figure 4/4C/
- __MACOSX/Figure 4/._4C
- Figure 4/4A/
- __MACOSX/Figure 4/._4A
- Figure 4/4H/
- __MACOSX/Figure 4/._4H
- Figure 4/4G/
- __MACOSX/Figure 4/._4G
- Figure 4/4D-F/RNF114-FL-AF3-4.cif
- __MACOSX/Figure 4/4D-F/._RNF114-FL-AF3-4.cif
- Figure 4/4D-F/RNF114-FL-AF3-2.cif
- __MACOSX/Figure 4/4D-F/._RNF114-FL-AF3-2.cif
- Figure 4/4D-F/RNF114-FL-AF3-3.cif
- __MACOSX/Figure 4/4D-F/._RNF114-FL-AF3-3.cif
- Figure 4/4D-F/RNF114-FL-AF3-1.cif
- __MACOSX/Figure 4/4D-F/._RNF114-FL-AF3-1.cif
- Figure 4/4D-F/RNF114-FL-AF3-0.cif
- __MACOSX/Figure 4/4D-F/._RNF114-FL-AF3-0.cif
- Figure 4/4B/FP data- UbiCRest.xlsx
- __MACOSX/Figure 4/4B/._FP data- UbiCRest.xlsx
- Figure 4/4C/silver stain.tif
- __MACOSX/Figure 4/4C/._silver stain.tif
- Figure 4/4C/fluorescence scan.tif
- __MACOSX/Figure 4/4C/._fluorescence scan.tif
- Figure 4/4A/FP data-UbiReal.xlsx
- __MACOSX/Figure 4/4A/._FP data-UbiReal.xlsx
- Figure 4/4H/FP data.xlsx
- __MACOSX/Figure 4/4H/._FP data.xlsx
- Figure 4/4G/FP-UbiReal-RNF114-mutants.xlsx
- __MACOSX/Figure 4/4G/._FP-UbiReal-RNF114-mutants.xlsx
