# Supplementary material for: RNF114 and RNF166 exemplify reader-writer E3 ligases that extend K11 polyubiquitin onto sites of MARUbylation
Source: EMBO J. 2025 Oct 2;44(21):5993–6018. doi: 10.1038/s44318-025-00577-z (PMC12583694; doi:10.1038/s44318-025-00577-z)
Supplement: Supplementary file 6 — Source data Fig. 4 [file 44318_2025_577_MOESM6_ESM.zip › Figure 4/4D-F/RNF114-FL-AF3-4.cif]

# generated by PyMOL 3.1.4.1
#
data_fold_2024_11_14_22_43_rnf114_ube2d3_2xub_nad_5xzn_model_4
_entry.id fold_2024_11_14_22_43_rnf114_ube2d3_2xub_nad_5xzn_model_4
#
loop_
_atom_site.group_PDB
_atom_site.id
_atom_site.type_symbol
_atom_site.label_atom_id
_atom_site.label_alt_id
_atom_site.label_comp_id
_atom_site.label_asym_id
_atom_site.label_entity_id
_atom_site.label_seq_id
_atom_site.pdbx_PDB_ins_code
_atom_site.Cartn_x
_atom_site.Cartn_y
_atom_site.Cartn_z
_atom_site.occupancy
_atom_site.B_iso_or_equiv
_atom_site.pdbx_formal_charge
_atom_site.auth_asym_id
_atom_site.pdbx_PDB_model_num
ATOM   1   N N   . MET A 1 1 ? 48.290 30.070 18.817 1.00  19.64 0 A 1
ATOM   2   C CA  . MET A 1 1 ? 46.819 30.119 18.768 1.00  23.72 0 A 1
ATOM   3   C C   . MET A 1 1 ? 46.335 28.676 18.845 1.00  24.96 0 A 1
ATOM   4   O O   . MET A 1 1 ? 46.544 27.938 17.904 1.00  24.04 0 A 1
ATOM   5   C CB  . MET A 1 1 ? 46.338 30.806 17.483 1.00  23.19 0 A 1
ATOM   6   C CG  . MET A 1 1 ? 46.590 32.321 17.511 1.00  20.77 0 A 1
ATOM   7   S SD  . MET A 1 1 ? 46.232 33.125 15.927 1.00  19.23 0 A 1
ATOM   8   C CE  . MET A 1 1 ? 46.383 34.863 16.379 1.00  15.99 0 A 1
ATOM   9   N N   . ALA A 1 2 ? 45.856 28.247 20.003 1.00  23.43 0 A 1
ATOM   10  C CA  . ALA A 1 2 ? 45.518 26.854 20.255 1.00  24.51 0 A 1
ATOM   11  C C   . ALA A 1 2 ? 44.223 26.510 19.495 1.00  23.90 0 A 1
ATOM   12  O O   . ALA A 1 2 ? 43.187 27.115 19.751 1.00  22.99 0 A 1
ATOM   13  C CB  . ALA A 1 2 ? 45.394 26.640 21.772 1.00  23.83 0 A 1
ATOM   14  N N   . ALA A 1 3 ? 44.326 25.591 18.545 1.00  23.18 0 A 1
ATOM   15  C CA  . ALA A 1 3 ? 43.163 25.083 17.832 1.00  23.87 0 A 1
ATOM   16  C C   . ALA A 1 3 ? 42.279 24.342 18.853 1.00  23.56 0 A 1
ATOM   17  O O   . ALA A 1 3 ? 42.635 23.261 19.310 1.00  22.42 0 A 1
ATOM   18  C CB  . ALA A 1 3 ? 43.634 24.188 16.683 1.00  23.01 0 A 1
ATOM   19  N N   . GLN A 1 4 ? 41.174 24.958 19.245 1.00  21.28 0 A 1
ATOM   20  C CA  . GLN A 1 4 ? 40.185 24.288 20.072 1.00  22.38 0 A 1
ATOM   21  C C   . GLN A 1 4 ? 39.658 23.092 19.277 1.00  21.53 0 A 1
ATOM   22  O O   . GLN A 1 4 ? 38.881 23.257 18.342 1.00  20.44 0 A 1
ATOM   23  C CB  . GLN A 1 4 ? 39.049 25.247 20.462 1.00  21.65 0 A 1
ATOM   24  C CG  . GLN A 1 4 ? 39.433 26.199 21.605 1.00  19.13 0 A 1
ATOM   25  C CD  . GLN A 1 4 ? 38.301 27.161 21.989 1.00  16.95 0 A 1
ATOM   26  N NE2 . GLN A 1 4 ? 38.293 27.669 23.206 1.00  16.65 0 A 1
ATOM   27  O OE1 . GLN A 1 4 ? 37.423 27.487 21.214 1.00  16.85 0 A 1
ATOM   28  N N   . GLN A 1 5 ? 40.130 21.901 19.637 1.00  21.86 0 A 1
ATOM   29  C CA  . GLN A 1 5 ? 39.494 20.659 19.217 1.00  22.63 0 A 1
ATOM   30  C C   . GLN A 1 5 ? 38.058 20.733 19.736 1.00  21.78 0 A 1
ATOM   31  O O   . GLN A 1 5 ? 37.814 20.624 20.931 1.00  20.87 0 A 1
ATOM   32  C CB  . GLN A 1 5 ? 40.241 19.447 19.776 1.00  22.29 0 A 1
ATOM   33  C CG  . GLN A 1 5 ? 41.507 19.115 18.965 1.00  20.34 0 A 1
ATOM   34  C CD  . GLN A 1 5 ? 42.288 17.922 19.539 1.00  18.67 0 A 1
ATOM   35  N NE2 . GLN A 1 5 ? 43.004 17.185 18.727 1.00  18.45 0 A 1
ATOM   36  O OE1 . GLN A 1 5 ? 42.282 17.648 20.720 1.00  19.12 0 A 1
ATOM   37  N N   . ARG A 1 6 ? 37.122 21.023 18.841 1.00  23.20 0 A 1
ATOM   38  C CA  . ARG A 1 6 ? 35.712 20.870 19.154 1.00  24.81 0 A 1
ATOM   39  C C   . ARG A 1 6 ? 35.497 19.382 19.354 1.00  23.76 0 A 1
ATOM   40  O O   . ARG A 1 6 ? 35.481 18.645 18.370 1.00  22.77 0 A 1
ATOM   41  C CB  . ARG A 1 6 ? 34.817 21.428 18.034 1.00  24.20 0 A 1
ATOM   42  C CG  . ARG A 1 6 ? 34.782 22.962 18.035 1.00  22.54 0 A 1
ATOM   43  C CD  . ARG A 1 6 ? 33.796 23.462 16.962 1.00  21.06 0 A 1
ATOM   44  N NE  . ARG A 1 6 ? 33.705 24.926 16.948 1.00  19.15 0 A 1
ATOM   45  C CZ  . ARG A 1 6 ? 32.916 25.661 16.172 1.00  17.66 0 A 1
ATOM   46  N NH1 . ARG A 1 6 ? 32.116 25.113 15.298 1.00  17.72 1 A 1
ATOM   47  N NH2 . ARG A 1 6 ? 32.915 26.954 16.263 1.00  18.24 0 A 1
ATOM   48  N N   . ASP A 1 7 ? 35.400 18.966 20.615 1.00  22.81 0 A 1
ATOM   49  C CA  . ASP A 1 7 ? 34.849 17.669 20.946 1.00  23.37 0 A 1
ATOM   50  C C   . ASP A 1 7 ? 33.479 17.611 20.286 1.00  22.43 0 A 1
ATOM   51  O O   . ASP A 1 7 ? 32.510 18.235 20.737 1.00  21.38 0 A 1
ATOM   52  C CB  . ASP A 1 7 ? 34.760 17.468 22.466 1.00  22.59 0 A 1
ATOM   53  C CG  . ASP A 1 7 ? 35.979 16.773 23.081 1.00  20.23 0 A 1
ATOM   54  O OD1 . ASP A 1 7 ? 36.608 15.975 22.358 1.00  20.23 0 A 1
ATOM   55  O OD2 . ASP A 1 7 ? 36.244 17.035 24.272 1.00  19.92 -1 A 1
ATOM   56  N N   . CYS A 1 8 ? 33.409 16.898 19.168 1.00  24.70 0 A 1
ATOM   57  C CA  . CYS A 1 8 ? 32.156 16.426 18.616 1.00  25.01 0 A 1
ATOM   58  C C   . CYS A 1 8 ? 31.630 15.401 19.621 1.00  24.85 0 A 1
ATOM   59  O O   . CYS A 1 8 ? 31.841 14.204 19.452 1.00  23.31 0 A 1
ATOM   60  C CB  . CYS A 1 8 ? 32.378 15.825 17.219 1.00  23.15 0 A 1
ATOM   61  S SG  . CYS A 1 8 ? 32.747 17.127 16.013 1.00  20.34 0 A 1
ATOM   62  N N   . GLY A 1 9 ? 31.021 15.897 20.685 1.00  22.11 0 A 1
ATOM   63  C CA  . GLY A 1 9 ? 30.288 15.077 21.627 1.00  22.12 0 A 1
ATOM   64  C C   . GLY A 1 9 ? 29.289 14.277 20.814 1.00  22.75 0 A 1
ATOM   65  O O   . GLY A 1 9 ? 28.333 14.844 20.291 1.00  21.34 0 A 1
ATOM   66  N N   . GLY A 1 10 ? 29.616 13.001 20.626 1.00  23.98 0 A 1
ATOM   67  C CA  . GLY A 1 10 ? 28.696 12.098 19.974 1.00  23.26 0 A 1
ATOM   68  C C   . GLY A 1 10 ? 27.391 12.217 20.743 1.00  23.64 0 A 1
ATOM   69  O O   . GLY A 1 10 ? 27.364 11.938 21.933 1.00  21.92 0 A 1
ATOM   70  N N   . ALA A 1 11 ? 26.361 12.712 20.077 1.00  22.62 0 A 1
ATOM   71  C CA  . ALA A 1 11 ? 25.032 12.748 20.660 1.00  21.79 0 A 1
ATOM   72  C C   . ALA A 1 11 ? 24.686 11.287 20.942 1.00  21.90 0 A 1
ATOM   73  O O   . ALA A 1 11 ? 24.290 10.554 20.043 1.00  20.98 0 A 1
ATOM   74  C CB  . ALA A 1 11 ? 24.065 13.440 19.686 1.00  20.61 0 A 1
ATOM   75  N N   . ALA A 1 12 ? 24.949 10.859 22.183 1.00  21.28 0 A 1
ATOM   76  C CA  . ALA A 1 12 ? 24.413  9.625 22.690 1.00  20.19 0 A 1
ATOM   77  C C   . ALA A 1 12 ? 22.918  9.754 22.408 1.00  20.57 0 A 1
ATOM   78  O O   . ALA A 1 12 ? 22.266 10.636 22.965 1.00  19.72 0 A 1
ATOM   79  C CB  . ALA A 1 12 ? 24.736  9.496 24.187 1.00  19.03 0 A 1
ATOM   80  N N   . GLN A 1 13 ? 22.427  8.970 21.458 1.00  22.70 0 A 1
ATOM   81  C CA  . GLN A 1 13 ? 20.995  8.826 21.302 1.00  21.98 0 A 1
ATOM   82  C C   . GLN A 1 13 ? 20.527  8.440 22.694 1.00  21.99 0 A 1
ATOM   83  O O   . GLN A 1 13 ? 20.882  7.360 23.174 1.00  20.35 0 A 1
ATOM   84  C CB  . GLN A 1 13 ? 20.637  7.752 20.269 1.00  20.42 0 A 1
ATOM   85  C CG  . GLN A 1 13 ? 20.748  8.268 18.831 1.00  18.40 0 A 1
ATOM   86  C CD  . GLN A 1 13 ? 20.294  7.231 17.804 1.00  16.69 0 A 1
ATOM   87  N NE2 . GLN A 1 13 ? 20.013  7.643 16.585 1.00  15.54 0 A 1
ATOM   88  O OE1 . GLN A 1 13 ? 20.186  6.048 18.046 1.00  16.00 0 A 1
ATOM   89  N N   . LEU A 1 14 ? 19.869  9.380 23.360 1.00  22.77 0 A 1
ATOM   90  C CA  . LEU A 1 14 ? 19.281  9.131 24.654 1.00  22.06 0 A 1
ATOM   91  C C   . LEU A 1 14 ? 18.424  7.897 24.420 1.00  22.43 0 A 1
ATOM   92  O O   . LEU A 1 14 ? 17.433  7.982 23.696 1.00  20.95 0 A 1
ATOM   93  C CB  . LEU A 1 14 ? 18.452 10.342 25.112 1.00  20.05 0 A 1
ATOM   94  C CG  . LEU A 1 14 ? 19.289 11.492 25.695 1.00  17.71 0 A 1
ATOM   95  C CD1 . LEU A 1 14 ? 18.471 12.786 25.713 1.00  16.29 0 A 1
ATOM   96  C CD2 . LEU A 1 14 ? 19.728 11.195 27.131 1.00  16.94 0 A 1
ATOM   97  N N   . ALA A 1 15 ? 18.884  6.768 24.963 1.00  31.24 0 A 1
ATOM   98  C CA  . ALA A 1 15 ? 18.017  5.632 25.147 1.00  30.58 0 A 1
ATOM   99  C C   . ALA A 1 15 ? 16.847  6.213 25.933 1.00  31.16 0 A 1
ATOM   100 O O   . ALA A 1 15 ? 17.014  6.608 27.080 1.00  30.30 0 A 1
ATOM   101 C CB  . ALA A 1 15 ? 18.771  4.524 25.896 1.00  28.72 0 A 1
ATOM   102 N N   . GLY A 1 16 ? 15.757  6.453 25.225 1.00  35.36 0 A 1
ATOM   103 C CA  . GLY A 1 16 ? 14.564  6.979 25.865 1.00  35.25 0 A 1
ATOM   104 C C   . GLY A 1 16 ? 14.283  6.088 27.050 1.00  35.70 0 A 1
ATOM   105 O O   . GLY A 1 16 ? 14.656  4.909 27.002 1.00  33.88 0 A 1
ATOM   106 N N   . PRO A 1 17 ? 13.726  6.616 28.150 1.00  30.95 0 A 1
ATOM   107 C CA  . PRO A 1 17 ? 13.456  5.809 29.328 1.00  30.32 0 A 1
ATOM   108 C C   . PRO A 1 17 ? 12.831  4.508 28.842 1.00  31.49 0 A 1
ATOM   109 O O   . PRO A 1 17 ? 11.979  4.564 27.944 1.00  29.94 0 A 1
ATOM   110 C CB  . PRO A 1 17 ? 12.506  6.637 30.194 1.00  27.37 0 A 1
ATOM   111 C CG  . PRO A 1 17 ? 11.895  7.638 29.222 1.00  26.23 0 A 1
ATOM   112 C CD  . PRO A 1 17 ? 13.007  7.873 28.207 1.00  28.24 0 A 1
ATOM   113 N N   . ALA A 1 18 ? 13.319  3.372 29.373 1.00  35.97 0 A 1
ATOM   114 C CA  . ALA A 1 18 ? 12.857  2.047 28.998 1.00  35.22 0 A 1
ATOM   115 C C   . ALA A 1 18 ? 11.336  2.118 28.868 1.00  36.38 0 A 1
ATOM   116 O O   . ALA A 1 18 ? 10.680  2.382 29.867 1.00  34.70 0 A 1
ATOM   117 C CB  . ALA A 1 18 ? 13.270  1.041 30.078 1.00  32.60 0 A 1
ATOM   118 N N   . ALA A 1 19 ? 10.831  2.068 27.626 1.00  40.40 0 A 1
ATOM   119 C CA  . ALA A 1 19 ?  9.441  2.402 27.361 1.00  40.19 0 A 1
ATOM   120 C C   . ALA A 1 19 ?  8.633  1.488 28.266 1.00  40.92 0 A 1
ATOM   121 O O   . ALA A 1 19 ?  8.702  0.271 28.089 1.00  39.14 0 A 1
ATOM   122 C CB  . ALA A 1 19 ?  9.141  2.203 25.871 1.00  37.47 0 A 1
ATOM   123 N N   . GLU A 1 20 ?  8.010  2.055 29.297 1.00  44.04 0 A 1
ATOM   124 C CA  . GLU A 1 20 ?  7.290  1.272 30.291 1.00  43.90 0 A 1
ATOM   125 C C   . GLU A 1 20 ?  6.378  0.355 29.503 1.00  45.17 0 A 1
ATOM   126 O O   . GLU A 1 20 ?  5.623  0.827 28.656 1.00  42.22 0 A 1
ATOM   127 C CB  . GLU A 1 20 ?  6.462  2.151 31.235 1.00  39.91 0 A 1
ATOM   128 C CG  . GLU A 1 20 ?  7.295  2.835 32.328 1.00  34.71 0 A 1
ATOM   129 C CD  . GLU A 1 20 ?  6.433  3.622 33.335 1.00  31.48 0 A 1
ATOM   130 O OE1 . GLU A 1 20 ?  6.915  3.837 34.468 1.00  27.77 0 A 1
ATOM   131 O OE2 . GLU A 1 20 ?  5.309  4.009 32.968 1.00  28.86 -1 A 1
ATOM   132 N N   . ALA A 1 21 ?  6.530 -0.960 29.696 1.00  49.03 0 A 1
ATOM   133 C CA  . ALA A 1 21 ?  5.742 -1.950 28.972 1.00  50.35 0 A 1
ATOM   134 C C   . ALA A 1 21 ?  4.282 -1.556 29.173 1.00  54.73 0 A 1
ATOM   135 O O   . ALA A 1 21 ?  3.784 -1.714 30.287 1.00  51.38 0 A 1
ATOM   136 C CB  . ALA A 1 21 ?  6.061 -3.336 29.537 1.00  44.85 0 A 1
ATOM   137 N N   . ASP A 1 22 ?  3.659 -0.948 28.166 1.00  63.02 0 A 1
ATOM   138 C CA  . ASP A 1 22 ?  2.391 -0.235 28.334 1.00  63.82 0 A 1
ATOM   139 C C   . ASP A 1 22 ?  1.415 -1.179 29.042 1.00  66.66 0 A 1
ATOM   140 O O   . ASP A 1 22 ?  0.973 -2.167 28.438 1.00  63.09 0 A 1
ATOM   141 C CB  . ASP A 1 22 ?  1.859  0.278 26.991 1.00  57.51 0 A 1
ATOM   142 C CG  . ASP A 1 22 ?  0.453  0.903 27.092 1.00  51.14 0 A 1
ATOM   143 O OD1 . ASP A 1 22 ? -0.050  1.116 28.224 1.00  47.04 0 A 1
ATOM   144 O OD2 . ASP A 1 22 ? -0.174  1.103 26.023 1.00  45.65 -1 A 1
ATOM   145 N N   . PRO A 1 23 ?  1.127 -0.951 30.325 1.00  68.20 0 A 1
ATOM   146 C CA  . PRO A 1 23 ?  0.337 -1.883 31.114 1.00  70.42 0 A 1
ATOM   147 C C   . PRO A 1 23 ? -1.068 -2.018 30.539 1.00  74.10 0 A 1
ATOM   148 O O   . PRO A 1 23 ? -1.741 -3.023 30.779 1.00  71.23 0 A 1
ATOM   149 C CB  . PRO A 1 23 ?  0.356 -1.315 32.537 1.00  64.11 0 A 1
ATOM   150 C CG  . PRO A 1 23 ?  0.620  0.174 32.333 1.00  60.43 0 A 1
ATOM   151 C CD  . PRO A 1 23 ?  1.518  0.200 31.115 1.00  61.73 0 A 1
ATOM   152 N N   . LEU A 1 24 ? -1.491 -1.058 29.716 1.00  77.34 0 A 1
ATOM   153 C CA  . LEU A 1 24 ? -2.755 -1.079 28.992 1.00  80.25 0 A 1
ATOM   154 C C   . LEU A 1 24 ? -2.691 -1.904 27.704 1.00  83.59 0 A 1
ATOM   155 O O   . LEU A 1 24 ? -3.740 -2.266 27.178 1.00  80.91 0 A 1
ATOM   156 C CB  . LEU A 1 24 ? -3.182  0.360 28.672 1.00  75.28 0 A 1
ATOM   157 C CG  . LEU A 1 24 ? -3.296  1.287 29.900 1.00  68.90 0 A 1
ATOM   158 C CD1 . LEU A 1 24 ? -3.733  2.673 29.433 1.00  63.70 0 A 1
ATOM   159 C CD2 . LEU A 1 24 ? -4.327  0.757 30.901 1.00  61.84 0 A 1
ATOM   160 N N   . GLY A 1 25 ? -1.514 -2.272 27.209 1.00  80.90 0 A 1
ATOM   161 C CA  . GLY A 1 25 ? -1.354 -3.023 25.960 1.00  81.85 0 A 1
ATOM   162 C C   . GLY A 1 25 ? -2.147 -4.327 25.917 1.00  84.42 0 A 1
ATOM   163 O O   . GLY A 1 25 ? -2.742 -4.664 24.896 1.00  82.57 0 A 1
ATOM   164 N N   . ARG A 1 26 ? -2.252 -5.038 27.053 1.00  85.85 0 A 1
ATOM   165 C CA  . ARG A 1 26 ? -3.083 -6.250 27.177 1.00  86.70 0 A 1
ATOM   166 C C   . ARG A 1 26 ? -4.594 -5.994 27.134 1.00  89.10 0 A 1
ATOM   167 O O   . ARG A 1 26 ? -5.359 -6.924 26.944 1.00  88.03 0 A 1
ATOM   168 C CB  . ARG A 1 26 ? -2.694 -7.035 28.434 1.00  83.15 0 A 1
ATOM   169 C CG  . ARG A 1 26 ? -3.062 -6.328 29.750 1.00  73.07 0 A 1
ATOM   170 C CD  . ARG A 1 26 ? -2.684 -7.192 30.947 1.00  70.48 0 A 1
ATOM   171 N NE  . ARG A 1 26 ? -2.960 -6.510 32.228 1.00  64.35 0 A 1
ATOM   172 C CZ  . ARG A 1 26 ? -3.272 -7.085 33.375 1.00  58.16 0 A 1
ATOM   173 N NH1 . ARG A 1 26 ? -3.381 -8.381 33.495 1.00  54.16 1 A 1
ATOM   174 N NH2 . ARG A 1 26 ? -3.482 -6.363 34.433 1.00  51.48 0 A 1
ATOM   175 N N   . PHE A 1 27 ? -5.016 -4.756 27.307 1.00  91.68 0 A 1
ATOM   176 C CA  . PHE A 1 27 ? -6.417 -4.332 27.291 1.00  92.72 0 A 1
ATOM   177 C C   . PHE A 1 27 ? -6.793 -3.574 26.016 1.00  93.16 0 A 1
ATOM   178 O O   . PHE A 1 27 ? -7.918 -3.077 25.906 1.00  92.04 0 A 1
ATOM   179 C CB  . PHE A 1 27 ? -6.693 -3.493 28.541 1.00  92.68 0 A 1
ATOM   180 C CG  . PHE A 1 27 ? -6.416 -4.191 29.853 1.00  92.89 0 A 1
ATOM   181 C CD1 . PHE A 1 27 ? -7.118 -5.356 30.198 1.00  90.91 0 A 1
ATOM   182 C CD2 . PHE A 1 27 ? -5.486 -3.651 30.755 1.00  91.13 0 A 1
ATOM   183 C CE1 . PHE A 1 27 ? -6.903 -5.974 31.439 1.00  90.28 0 A 1
ATOM   184 C CE2 . PHE A 1 27 ? -5.274 -4.259 32.006 1.00  90.28 0 A 1
ATOM   185 C CZ  . PHE A 1 27 ? -5.989 -5.415 32.350 1.00  91.36 0 A 1
ATOM   186 N N   . THR A 1 28 ? -5.893 -3.456 25.060 1.00  93.35 0 A 1
ATOM   187 C CA  . THR A 1 28 ? -6.070 -2.681 23.830 1.00  93.31 0 A 1
ATOM   188 C C   . THR A 1 28 ? -6.447 -3.579 22.661 1.00  94.12 0 A 1
ATOM   189 O O   . THR A 1 28 ? -5.756 -4.543 22.344 1.00  93.44 0 A 1
ATOM   190 C CB  . THR A 1 28 ? -4.816 -1.854 23.534 1.00  91.62 0 A 1
ATOM   191 C CG2 . THR A 1 28 ? -4.961 -1.000 22.283 1.00  82.68 0 A 1
ATOM   192 O OG1 . THR A 1 28 ? -4.602 -0.963 24.599 1.00  84.17 0 A 1
ATOM   193 N N   . CYS A 1 29 ? -7.559 -3.262 21.999 1.00  94.41 0 A 1
ATOM   194 C CA  . CYS A 1 29 ? -8.001 -3.984 20.811 1.00  94.89 0 A 1
ATOM   195 C C   . CYS A 1 29 ? -7.052 -3.717 19.634 1.00  94.48 0 A 1
ATOM   196 O O   . CYS A 1 29 ? -6.866 -2.561 19.267 1.00  93.55 0 A 1
ATOM   197 C CB  . CYS A 1 29 ? -9.427 -3.545 20.465 1.00  95.09 0 A 1
ATOM   198 S SG  . CYS A 1 29 ? -10.014 -4.351 18.944 1.00  95.01 0 A 1
ATOM   199 N N   . PRO A 1 30 ? -6.536 -4.760 18.953 1.00  95.27 0 A 1
ATOM   200 C CA  . PRO A 1 30 ? -5.606 -4.579 17.836 1.00  95.00 0 A 1
ATOM   201 C C   . PRO A 1 30 ? -6.238 -3.915 16.615 1.00  95.08 0 A 1
ATOM   202 O O   . PRO A 1 30 ? -5.521 -3.402 15.763 1.00  93.81 0 A 1
ATOM   203 C CB  . PRO A 1 30 ? -5.095 -5.989 17.526 1.00  94.22 0 A 1
ATOM   204 C CG  . PRO A 1 30 ? -6.223 -6.899 17.994 1.00  92.37 0 A 1
ATOM   205 C CD  . PRO A 1 30 ? -6.780 -6.167 19.211 1.00  94.83 0 A 1
ATOM   206 N N   . VAL A 1 31 ? -7.566 -3.883 16.508 1.00  95.78 0 A 1
ATOM   207 C CA  . VAL A 1 31 ? -8.278 -3.287 15.368 1.00  95.75 0 A 1
ATOM   208 C C   . VAL A 1 31 ? -8.595 -1.811 15.605 1.00  95.27 0 A 1
ATOM   209 O O   . VAL A 1 31 ? -8.256 -0.979 14.769 1.00  93.78 0 A 1
ATOM   210 C CB  . VAL A 1 31 ? -9.550 -4.069 15.019 1.00  95.58 0 A 1
ATOM   211 C CG1 . VAL A 1 31 ? -10.325 -3.414 13.880 1.00  93.31 0 A 1
ATOM   212 C CG2 . VAL A 1 31 ? -9.190 -5.496 14.600 1.00  93.96 0 A 1
ATOM   213 N N   . CYS A 1 32 ? -9.251 -1.451 16.708 1.00  95.35 0 A 1
ATOM   214 C CA  . CYS A 1 32 ? -9.609 -0.056 16.947 1.00  94.74 0 A 1
ATOM   215 C C   . CYS A 1 32 ? -8.564  0.740 17.741 1.00  94.04 0 A 1
ATOM   216 O O   . CYS A 1 32 ? -8.705  1.952 17.849 1.00  92.59 0 A 1
ATOM   217 C CB  . CYS A 1 32 ? -11.002  0.039 17.573 1.00  94.20 0 A 1
ATOM   218 S SG  . CYS A 1 32 ? -11.034 -0.660 19.256 1.00  93.83 0 A 1
ATOM   219 N N   . LEU A 1 33 ? -7.540  0.076 18.284 1.00  94.05 0 A 1
ATOM   220 C CA  . LEU A 1 33 ? -6.486  0.658 19.120 1.00  93.64 0 A 1
ATOM   221 C C   . LEU A 1 33 ? -7.012  1.368 20.382 1.00  93.49 0 A 1
ATOM   222 O O   . LEU A 1 33 ? -6.382  2.284 20.907 1.00  91.68 0 A 1
ATOM   223 C CB  . LEU A 1 33 ? -5.547  1.542 18.281 1.00  92.97 0 A 1
ATOM   224 C CG  . LEU A 1 33 ? -5.001  0.901 16.996 1.00  91.80 0 A 1
ATOM   225 C CD1 . LEU A 1 33 ? -4.132  1.923 16.256 1.00  89.89 0 A 1
ATOM   226 C CD2 . LEU A 1 33 ? -4.153 -0.341 17.290 1.00  89.34 0 A 1
ATOM   227 N N   . GLU A 1 34 ? -8.172  0.936 20.860 1.00  93.72 0 A 1
ATOM   228 C CA  . GLU A 1 34 ? -8.786  1.419 22.089 1.00  93.55 0 A 1
ATOM   229 C C   . GLU A 1 34 ? -8.933  0.275 23.094 1.00  94.08 0 A 1
ATOM   230 O O   . GLU A 1 34 ? -8.825 -0.903 22.734 1.00  93.24 0 A 1
ATOM   231 C CB  . GLU A 1 34 ? -10.154  2.053 21.792 1.00  92.67 0 A 1
ATOM   232 C CG  . GLU A 1 34 ? -10.063  3.249 20.843 1.00  89.43 0 A 1
ATOM   233 C CD  . GLU A 1 34 ? -11.436  3.909 20.695 1.00  86.30 0 A 1
ATOM   234 O OE1 . GLU A 1 34 ? -11.757  4.817 21.494 1.00  79.39 0 A 1
ATOM   235 O OE2 . GLU A 1 34 ? -12.215  3.558 19.790 1.00  79.88 -1 A 1
ATOM   236 N N   . VAL A 1 35 ? -9.201  0.606 24.350 1.00  94.00 0 A 1
ATOM   237 C CA  . VAL A 1 35 ? -9.575 -0.388 25.359 1.00  94.45 0 A 1
ATOM   238 C C   . VAL A 1 35 ? -10.762 -1.208 24.849 1.00  94.75 0 A 1
ATOM   239 O O   . VAL A 1 35 ? -11.703 -0.661 24.271 1.00  93.97 0 A 1
ATOM   240 C CB  . VAL A 1 35 ? -9.894  0.280 26.707 1.00  93.78 0 A 1
ATOM   241 C CG1 . VAL A 1 35 ? -10.368 -0.731 27.753 1.00  90.21 0 A 1
ATOM   242 C CG2 . VAL A 1 35 ? -8.652  0.983 27.259 1.00  90.69 0 A 1
ATOM   243 N N   . TYR A 1 36 ? -10.693 -2.528 25.059 1.00  95.47 0 A 1
ATOM   244 C CA  . TYR A 1 36 ? -11.733 -3.451 24.625 1.00  95.84 0 A 1
ATOM   245 C C   . TYR A 1 36 ? -13.123 -3.013 25.079 1.00  95.81 0 A 1
ATOM   246 O O   . TYR A 1 36 ? -13.364 -2.690 26.242 1.00  95.02 0 A 1
ATOM   247 C CB  . TYR A 1 36 ? -11.458 -4.851 25.165 1.00  95.66 0 A 1
ATOM   248 C CG  . TYR A 1 36 ? -10.256 -5.550 24.570 1.00  95.76 0 A 1
ATOM   249 C CD1 . TYR A 1 36 ? -10.237 -5.905 23.211 1.00  94.15 0 A 1
ATOM   250 C CD2 . TYR A 1 36 ? -9.157 -5.887 25.382 1.00  94.20 0 A 1
ATOM   251 C CE1 . TYR A 1 36 ? -9.132 -6.571 22.659 1.00  93.93 0 A 1
ATOM   252 C CE2 . TYR A 1 36 ? -8.045 -6.552 24.844 1.00  93.67 0 A 1
ATOM   253 C CZ  . TYR A 1 36 ? -8.033 -6.889 23.482 1.00  94.68 0 A 1
ATOM   254 O OH  . TYR A 1 36 ? -6.952 -7.532 22.962 1.00  93.47 0 A 1
ATOM   255 N N   . GLU A 1 37 ? -14.072 -3.090 24.144 1.00  95.80 0 A 1
ATOM   256 C CA  . GLU A 1 37 ? -15.489 -2.955 24.410 1.00  95.60 0 A 1
ATOM   257 C C   . GLU A 1 37 ? -16.160 -4.299 24.103 1.00  96.04 0 A 1
ATOM   258 O O   . GLU A 1 37 ? -16.163 -4.740 22.952 1.00  94.94 0 A 1
ATOM   259 C CB  . GLU A 1 37 ? -16.056 -1.814 23.583 1.00  94.22 0 A 1
ATOM   260 C CG  . GLU A 1 37 ? -17.536 -1.555 23.886 1.00  88.91 0 A 1
ATOM   261 C CD  . GLU A 1 37 ? -18.073 -0.338 23.119 1.00  84.28 0 A 1
ATOM   262 O OE1 . GLU A 1 37 ? -19.011  0.295 23.635 1.00  76.56 0 A 1
ATOM   263 O OE2 . GLU A 1 37 ? -17.527 -0.042 22.037 1.00  76.99 -1 A 1
ATOM   264 N N   . LYS A 1 38 ? -16.710 -4.948 25.128 1.00  96.27 0 A 1
ATOM   265 C CA  . LYS A 1 38 ? -17.258 -6.309 25.058 1.00  96.45 0 A 1
ATOM   266 C C   . LYS A 1 38 ? -16.236 -7.276 24.429 1.00  96.85 0 A 1
ATOM   267 O O   . LYS A 1 38 ? -16.444 -7.750 23.309 1.00  95.89 0 A 1
ATOM   268 C CB  . LYS A 1 38 ? -18.602 -6.312 24.315 1.00  95.76 0 A 1
ATOM   269 C CG  . LYS A 1 38 ? -19.648 -5.395 24.957 1.00  91.65 0 A 1
ATOM   270 C CD  . LYS A 1 38 ? -20.932 -5.408 24.125 1.00  86.15 0 A 1
ATOM   271 C CE  . LYS A 1 38 ? -21.952 -4.468 24.764 1.00  76.71 0 A 1
ATOM   272 N NZ  . LYS A 1 38 ? -23.187 -4.371 23.954 1.00  66.91 1 A 1
ATOM   273 N N   . PRO A 1 39 ? -15.104 -7.552 25.106 1.00  96.92 0 A 1
ATOM   274 C CA  . PRO A 1 39 ? -14.043 -8.380 24.554 1.00  97.16 0 A 1
ATOM   275 C C   . PRO A 1 39 ? -14.533 -9.798 24.243 1.00  97.34 0 A 1
ATOM   276 O O   . PRO A 1 39 ? -15.239 -10.428 25.040 1.00  96.11 0 A 1
ATOM   277 C CB  . PRO A 1 39 ? -12.927 -8.368 25.600 1.00  96.18 0 A 1
ATOM   278 C CG  . PRO A 1 39 ? -13.667 -8.081 26.904 1.00  94.19 0 A 1
ATOM   279 C CD  . PRO A 1 39 ? -14.782 -7.148 26.460 1.00  95.85 0 A 1
ATOM   280 N N   . VAL A 1 40 ? -14.145 -10.302 23.072 1.00  97.54 0 A 1
ATOM   281 C CA  . VAL A 1 40 ? -14.454 -11.640 22.578 1.00  97.51 0 A 1
ATOM   282 C C   . VAL A 1 40 ? -13.153 -12.317 22.186 1.00  97.40 0 A 1
ATOM   283 O O   . VAL A 1 40 ? -12.385 -11.771 21.399 1.00  96.35 0 A 1
ATOM   284 C CB  . VAL A 1 40 ? -15.427 -11.591 21.385 1.00  96.92 0 A 1
ATOM   285 C CG1 . VAL A 1 40 ? -15.777 -12.991 20.900 1.00  92.64 0 A 1
ATOM   286 C CG2 . VAL A 1 40 ? -16.742 -10.903 21.759 1.00  92.68 0 A 1
ATOM   287 N N   . GLN A 1 41 ? -12.909 -13.511 22.724 1.00  97.23 0 A 1
ATOM   288 C CA  . GLN A 1 41 ? -11.765 -14.346 22.362 1.00  97.39 0 A 1
ATOM   289 C C   . GLN A 1 41 ? -12.154 -15.297 21.229 1.00  97.29 0 A 1
ATOM   290 O O   . GLN A 1 41 ? -13.147 -16.013 21.318 1.00  96.01 0 A 1
ATOM   291 C CB  . GLN A 1 41 ? -11.255 -15.085 23.606 1.00  96.55 0 A 1
ATOM   292 C CG  . GLN A 1 41 ? -9.910 -15.783 23.339 1.00  94.92 0 A 1
ATOM   293 C CD  . GLN A 1 41 ? -9.342 -16.438 24.600 1.00  93.48 0 A 1
ATOM   294 N NE2 . GLN A 1 41 ? -8.047 -16.647 24.671 1.00  84.45 0 A 1
ATOM   295 O OE1 . GLN A 1 41 ? -10.052 -16.765 25.536 1.00  86.92 0 A 1
ATOM   296 N N   . VAL A 1 42 ? -11.358 -15.282 20.162 1.00  97.28 0 A 1
ATOM   297 C CA  . VAL A 1 42 ? -11.527 -16.139 18.985 1.00  97.11 0 A 1
ATOM   298 C C   . VAL A 1 42 ? -10.697 -17.425 19.130 1.00  97.09 0 A 1
ATOM   299 O O   . VAL A 1 42 ? -9.809 -17.469 19.984 1.00  96.04 0 A 1
ATOM   300 C CB  . VAL A 1 42 ? -11.208 -15.373 17.696 1.00  96.31 0 A 1
ATOM   301 C CG1 . VAL A 1 42 ? -12.202 -14.226 17.486 1.00  92.30 0 A 1
ATOM   302 C CG2 . VAL A 1 42 ? -9.789 -14.810 17.654 1.00  92.31 0 A 1
ATOM   303 N N   . PRO A 1 43 ? -10.926 -18.468 18.302 1.00  96.65 0 A 1
ATOM   304 C CA  . PRO A 1 43 ? -10.303 -19.783 18.504 1.00  96.29 0 A 1
ATOM   305 C C   . PRO A 1 43 ? -8.764 -19.801 18.565 1.00  95.84 0 A 1
ATOM   306 O O   . PRO A 1 43 ? -8.195 -20.645 19.242 1.00  93.60 0 A 1
ATOM   307 C CB  . PRO A 1 43 ? -10.812 -20.641 17.343 1.00  95.42 0 A 1
ATOM   308 C CG  . PRO A 1 43 ? -12.184 -20.053 17.063 1.00  93.71 0 A 1
ATOM   309 C CD  . PRO A 1 43 ? -11.974 -18.562 17.290 1.00  96.26 0 A 1
ATOM   310 N N   . CYS A 1 44 ? -8.083 -18.877 17.885 1.00  96.14 0 A 1
ATOM   311 C CA  . CYS A 1 44 ? -6.625 -18.757 17.939 1.00  95.85 0 A 1
ATOM   312 C C   . CYS A 1 44 ? -6.088 -18.099 19.232 1.00  95.41 0 A 1
ATOM   313 O O   . CYS A 1 44 ? -4.887 -17.915 19.359 1.00  93.23 0 A 1
ATOM   314 C CB  . CYS A 1 44 ? -6.136 -18.012 16.695 1.00  94.71 0 A 1
ATOM   315 S SG  . CYS A 1 44 ? -6.812 -16.323 16.629 1.00  93.51 0 A 1
ATOM   316 N N   . GLY A 1 45 ? -6.958 -17.703 20.148 1.00  95.47 0 A 1
ATOM   317 C CA  . GLY A 1 45 ? -6.595 -17.095 21.428 1.00  94.95 0 A 1
ATOM   318 C C   . GLY A 1 45 ? -6.571 -15.565 21.441 1.00  95.27 0 A 1
ATOM   319 O O   . GLY A 1 45 ? -6.629 -14.976 22.520 1.00  93.42 0 A 1
ATOM   320 N N   . HIS A 1 46 ? -6.545 -14.906 20.274 1.00  95.61 0 A 1
ATOM   321 C CA  . HIS A 1 46 ? -6.553 -13.446 20.221 1.00  95.96 0 A 1
ATOM   322 C C   . HIS A 1 46 ? -7.923 -12.863 20.594 1.00  96.11 0 A 1
ATOM   323 O O   . HIS A 1 46 ? -8.963 -13.493 20.434 1.00  95.48 0 A 1
ATOM   324 C CB  . HIS A 1 46 ? -6.084 -12.953 18.850 1.00  95.76 0 A 1
ATOM   325 C CG  . HIS A 1 46 ? -4.658 -13.317 18.578 1.00  95.63 0 A 1
ATOM   326 C CD2 . HIS A 1 46 ? -3.536 -12.745 19.132 1.00  92.66 0 A 1
ATOM   327 N ND1 . HIS A 1 46 ? -4.219 -14.342 17.776 1.00  93.04 0 A 1
ATOM   328 C CE1 . HIS A 1 46 ? -2.882 -14.391 17.830 1.00  92.46 0 A 1
ATOM   329 N NE2 . HIS A 1 46 ? -2.433 -13.431 18.650 1.00  92.70 0 A 1
ATOM   330 N N   . VAL A 1 47 ? -7.907 -11.626 21.081 1.00  96.28 0 A 1
ATOM   331 C CA  . VAL A 1 47 ? -9.099 -10.950 21.587 1.00  96.50 0 A 1
ATOM   332 C C   . VAL A 1 47 ? -9.385 -9.698 20.772 1.00  96.53 0 A 1
ATOM   333 O O   . VAL A 1 47 ? -8.472 -8.969 20.379 1.00  95.81 0 A 1
ATOM   334 C CB  . VAL A 1 47 ? -8.965 -10.643 23.094 1.00  96.13 0 A 1
ATOM   335 C CG1 . VAL A 1 47 ? -10.239 -10.004 23.656 1.00  94.08 0 A 1
ATOM   336 C CG2 . VAL A 1 47 ? -8.697 -11.916 23.909 1.00  94.15 0 A 1
ATOM   337 N N   . PHE A 1 48 ? -10.666 -9.425 20.539 1.00  97.19 0 A 1
ATOM   338 C CA  . PHE A 1 48 ? -11.156 -8.251 19.826 1.00  97.36 0 A 1
ATOM   339 C C   . PHE A 1 48 ? -12.378 -7.661 20.539 1.00  97.55 0 A 1
ATOM   340 O O   . PHE A 1 48 ? -13.086 -8.359 21.265 1.00  96.96 0 A 1
ATOM   341 C CB  . PHE A 1 48 ? -11.504 -8.623 18.381 1.00  97.08 0 A 1
ATOM   342 C CG  . PHE A 1 48 ? -10.345 -9.207 17.596 1.00  96.99 0 A 1
ATOM   343 C CD1 . PHE A 1 48 ? -9.462 -8.358 16.902 1.00  95.32 0 A 1
ATOM   344 C CD2 . PHE A 1 48 ? -10.126 -10.595 17.575 1.00  95.25 0 A 1
ATOM   345 C CE1 . PHE A 1 48 ? -8.365 -8.891 16.213 1.00  94.54 0 A 1
ATOM   346 C CE2 . PHE A 1 48 ? -9.023 -11.132 16.884 1.00  94.60 0 A 1
ATOM   347 C CZ  . PHE A 1 48 ? -8.139 -10.280 16.202 1.00  95.42 0 A 1
ATOM   348 N N   . CYS A 1 49 ? -12.675 -6.395 20.306 1.00  96.50 0 A 1
ATOM   349 C CA  . CYS A 1 49 ? -14.000 -5.875 20.621 1.00  96.63 0 A 1
ATOM   350 C C   . CYS A 1 49 ? -15.051 -6.637 19.813 1.00  96.98 0 A 1
ATOM   351 O O   . CYS A 1 49 ? -14.828 -6.906 18.638 1.00  96.12 0 A 1
ATOM   352 C CB  . CYS A 1 49 ? -14.098 -4.392 20.248 1.00  95.40 0 A 1
ATOM   353 S SG  . CYS A 1 49 ? -12.881 -3.366 21.130 1.00  93.20 0 A 1
ATOM   354 N N   . SER A 1 50 ? -16.228 -6.869 20.374 1.00  97.06 0 A 1
ATOM   355 C CA  . SER A 1 50 ? -17.339 -7.519 19.662 1.00  97.37 0 A 1
ATOM   356 C C   . SER A 1 50 ? -17.656 -6.829 18.328 1.00  97.34 0 A 1
ATOM   357 O O   . SER A 1 50 ? -17.716 -7.486 17.296 1.00  96.72 0 A 1
ATOM   358 C CB  . SER A 1 50 ? -18.571 -7.550 20.562 1.00  96.75 0 A 1
ATOM   359 O OG  . SER A 1 50 ? -19.648 -8.200 19.921 1.00  88.63 0 A 1
ATOM   360 N N   . ALA A 1 51 ? -17.767 -5.510 18.311 1.00  97.07 0 A 1
ATOM   361 C CA  . ALA A 1 51 ? -18.020 -4.749 17.085 1.00  96.72 0 A 1
ATOM   362 C C   . ALA A 1 51 ? -16.881 -4.869 16.055 1.00  96.92 0 A 1
ATOM   363 O O   . ALA A 1 51 ? -17.140 -5.056 14.871 1.00  95.86 0 A 1
ATOM   364 C CB  . ALA A 1 51 ? -18.268 -3.284 17.469 1.00  95.81 0 A 1
ATOM   365 N N   . CYS A 1 52 ? -15.625 -4.826 16.488 1.00  96.94 0 A 1
ATOM   366 C CA  . CYS A 1 52 ? -14.481 -4.995 15.591 1.00  96.92 0 A 1
ATOM   367 C C   . CYS A 1 52 ? -14.444 -6.404 14.990 1.00  97.18 0 A 1
ATOM   368 O O   . CYS A 1 52 ? -14.175 -6.558 13.806 1.00  96.44 0 A 1
ATOM   369 C CB  . CYS A 1 52 ? -13.172 -4.700 16.344 1.00  96.47 0 A 1
ATOM   370 S SG  . CYS A 1 52 ? -13.108 -2.955 16.865 1.00  95.55 0 A 1
ATOM   371 N N   . LEU A 1 53 ? -14.755 -7.428 15.784 1.00  97.08 0 A 1
ATOM   372 C CA  . LEU A 1 53 ? -14.826 -8.811 15.321 1.00  97.53 0 A 1
ATOM   373 C C   . LEU A 1 53 ? -15.924 -8.994 14.267 1.00  97.59 0 A 1
ATOM   374 O O   . LEU A 1 53 ? -15.680 -9.670 13.272 1.00  97.13 0 A 1
ATOM   375 C CB  . LEU A 1 53 ? -15.017 -9.739 16.528 1.00  97.47 0 A 1
ATOM   376 C CG  . LEU A 1 53 ? -15.140 -11.232 16.155 1.00  96.88 0 A 1
ATOM   377 C CD1 . LEU A 1 53 ? -13.885 -11.752 15.455 1.00  95.16 0 A 1
ATOM   378 C CD2 . LEU A 1 53 ? -15.355 -12.056 17.425 1.00  94.81 0 A 1
ATOM   379 N N   . GLN A 1 54 ? -17.083 -8.385 14.430 1.00  97.28 0 A 1
ATOM   380 C CA  . GLN A 1 54 ? -18.164 -8.467 13.443 1.00  96.98 0 A 1
ATOM   381 C C   . GLN A 1 54 ? -17.739 -7.943 12.070 1.00  96.93 0 A 1
ATOM   382 O O   . GLN A 1 54 ? -18.046 -8.556 11.055 1.00  95.81 0 A 1
ATOM   383 C CB  . GLN A 1 54 ? -19.409 -7.716 13.939 1.00  96.26 0 A 1
ATOM   384 C CG  . GLN A 1 54 ? -20.121 -8.418 15.112 1.00  85.93 0 A 1
ATOM   385 C CD  . GLN A 1 54 ? -20.632 -9.813 14.756 1.00  77.72 0 A 1
ATOM   386 N NE2 . GLN A 1 54 ? -20.711 -10.708 15.708 1.00  63.98 0 A 1
ATOM   387 O OE1 . GLN A 1 54 ? -20.972 -10.122 13.631 1.00  68.53 0 A 1
ATOM   388 N N   . GLU A 1 55 ? -16.978 -6.854 12.025 1.00  96.51 0 A 1
ATOM   389 C CA  . GLU A 1 55 ? -16.417 -6.339 10.771 1.00  95.96 0 A 1
ATOM   390 C C   . GLU A 1 55 ? -15.349 -7.287 10.185 1.00  96.09 0 A 1
ATOM   391 O O   . GLU A 1 55 ? -15.351 -7.559  8.993 1.00  94.71 0 A 1
ATOM   392 C CB  . GLU A 1 55 ? -15.832 -4.947 11.003 1.00  94.98 0 A 1
ATOM   393 C CG  . GLU A 1 55 ? -16.875 -3.872 11.362 1.00  89.78 0 A 1
ATOM   394 C CD  . GLU A 1 55 ? -17.923 -3.692 10.260 1.00  89.34 0 A 1
ATOM   395 O OE1 . GLU A 1 55 ? -19.134 -3.588 10.578 1.00  82.26 0 A 1
ATOM   396 O OE2 . GLU A 1 55 ? -17.582 -3.715  9.065 1.00  83.06 -1 A 1
ATOM   397 N N   . CYS A 1 56 ? -14.481 -7.864 11.025 1.00  96.53 0 A 1
ATOM   398 C CA  . CYS A 1 56 ? -13.462 -8.823 10.586 1.00  96.49 0 A 1
ATOM   399 C C   . CYS A 1 56 ? -14.047 -10.149 10.064 1.00  96.66 0 A 1
ATOM   400 O O   . CYS A 1 56 ? -13.361 -10.858  9.327 1.00  95.43 0 A 1
ATOM   401 C CB  . CYS A 1 56 ? -12.492 -9.100 11.743 1.00  96.02 0 A 1
ATOM   402 S SG  . CYS A 1 56 ? -11.534 -7.609 12.171 1.00  94.27 0 A 1
ATOM   403 N N   . LEU A 1 57 ? -15.273 -10.499 10.426 1.00  96.84 0 A 1
ATOM   404 C CA  . LEU A 1 57 ? -15.973 -11.706  9.981 1.00  96.71 0 A 1
ATOM   405 C C   . LEU A 1 57 ? -16.689 -11.553  8.631 1.00  96.38 0 A 1
ATOM   406 O O   . LEU A 1 57 ? -17.100 -12.559  8.058 1.00  94.80 0 A 1
ATOM   407 C CB  . LEU A 1 57 ? -16.954 -12.161 11.082 1.00  96.71 0 A 1
ATOM   408 C CG  . LEU A 1 57 ? -16.291 -12.812 12.313 1.00  95.72 0 A 1
ATOM   409 C CD1 . LEU A 1 57 ? -17.330 -12.963 13.429 1.00  93.91 0 A 1
ATOM   410 C CD2 . LEU A 1 57 ? -15.732 -14.198 12.003 1.00  93.76 0 A 1
ATOM   411 N N   . LYS A 1 58 ? -16.830 -10.334  8.090 1.00  95.63 0 A 1
ATOM   412 C CA  . LYS A 1 58 ? -17.526 -10.083  6.817 1.00  94.71 0 A 1
ATOM   413 C C   . LYS A 1 58 ? -16.888 -10.749  5.582 1.00  94.62 0 A 1
ATOM   414 O O   . LYS A 1 58 ? -17.636 -11.192  4.712 1.00  92.71 0 A 1
ATOM   415 C CB  . LYS A 1 58 ? -17.678 -8.572  6.571 1.00  93.47 0 A 1
ATOM   416 C CG  . LYS A 1 58 ? -18.696 -7.918  7.512 1.00  90.93 0 A 1
ATOM   417 C CD  . LYS A 1 58 ? -18.783 -6.416  7.222 1.00  87.25 0 A 1
ATOM   418 C CE  . LYS A 1 58 ? -19.812 -5.752  8.140 1.00  81.17 0 A 1
ATOM   419 N NZ  . LYS A 1 58 ? -19.823 -4.281  7.973 1.00  73.50 1 A 1
ATOM   420 N N   . PRO A 1 59 ? -15.547 -10.852  5.450 1.00  93.54 0 A 1
ATOM   421 C CA  . PRO A 1 59 ? -14.940 -11.524  4.308 1.00  92.91 0 A 1
ATOM   422 C C   . PRO A 1 59 ? -15.358 -12.999  4.206 1.00  93.88 0 A 1
ATOM   423 O O   . PRO A 1 59 ? -15.562 -13.672  5.211 1.00  92.11 0 A 1
ATOM   424 C CB  . PRO A 1 59 ? -13.424 -11.382  4.497 1.00  90.99 0 A 1
ATOM   425 C CG  . PRO A 1 59 ? -13.299 -10.146  5.376 1.00  89.47 0 A 1
ATOM   426 C CD  . PRO A 1 59 ? -14.521 -10.241  6.274 1.00  92.28 0 A 1
ATOM   427 N N   . LYS A 1 60 ? -15.402 -13.554  2.968 1.00  93.47 0 A 1
ATOM   428 C CA  . LYS A 1 60 ? -15.778 -14.961  2.731 1.00  93.15 0 A 1
ATOM   429 C C   . LYS A 1 60 ? -14.874 -15.979  3.446 1.00  93.43 0 A 1
ATOM   430 O O   . LYS A 1 60 ? -15.332 -17.057  3.810 1.00  90.20 0 A 1
ATOM   431 C CB  . LYS A 1 60 ? -15.761 -15.274  1.226 1.00  91.72 0 A 1
ATOM   432 C CG  . LYS A 1 60 ? -16.884 -14.588  0.444 1.00  79.51 0 A 1
ATOM   433 C CD  . LYS A 1 60 ? -16.863 -15.047 -1.025 1.00  72.43 0 A 1
ATOM   434 C CE  . LYS A 1 60 ? -17.999 -14.390 -1.818 1.00  60.80 0 A 1
ATOM   435 N NZ  . LYS A 1 60 ? -17.998 -14.803 -3.245 1.00  50.88 1 A 1
ATOM   436 N N   . LYS A 1 61 ? -13.585 -15.669  3.572 1.00  94.01 0 A 1
ATOM   437 C CA  . LYS A 1 61 ? -12.593 -16.481  4.290 1.00  94.18 0 A 1
ATOM   438 C C   . LYS A 1 61 ? -11.938 -15.609  5.361 1.00  94.96 0 A 1
ATOM   439 O O   . LYS A 1 61 ? -10.830 -15.116  5.143 1.00  93.05 0 A 1
ATOM   440 C CB  . LYS A 1 61 ? -11.564 -17.084  3.318 1.00  92.63 0 A 1
ATOM   441 C CG  . LYS A 1 61 ? -12.174 -18.145  2.397 1.00  81.87 0 A 1
ATOM   442 C CD  . LYS A 1 61 ? -11.064 -18.798  1.544 1.00  73.01 0 A 1
ATOM   443 C CE  . LYS A 1 61 ? -11.626 -19.872  0.628 1.00  60.76 0 A 1
ATOM   444 N NZ  . LYS A 1 61 ? -10.557 -20.530 -0.170 1.00  50.72 1 A 1
ATOM   445 N N   . PRO A 1 62 ? -12.631 -15.348  6.465 1.00  95.44 0 A 1
ATOM   446 C CA  . PRO A 1 62 ? -12.135 -14.430  7.470 1.00  95.96 0 A 1
ATOM   447 C C   . PRO A 1 62 ? -10.913 -15.016  8.178 1.00  96.22 0 A 1
ATOM   448 O O   . PRO A 1 62 ? -10.870 -16.199  8.521 1.00  94.27 0 A 1
ATOM   449 C CB  . PRO A 1 62 ? -13.317 -14.182  8.411 1.00  94.69 0 A 1
ATOM   450 C CG  . PRO A 1 62 ? -14.117 -15.477  8.321 1.00  91.86 0 A 1
ATOM   451 C CD  . PRO A 1 62 ? -13.903 -15.919  6.879 1.00  94.48 0 A 1
ATOM   452 N N   . VAL A 1 63 ? -9.918 -14.177  8.406 1.00  96.56 0 A 1
ATOM   453 C CA  . VAL A 1 63 ? -8.689 -14.524  9.118 1.00  96.48 0 A 1
ATOM   454 C C   . VAL A 1 63 ? -8.463 -13.575 10.291 1.00  96.77 0 A 1
ATOM   455 O O   . VAL A 1 63 ? -8.894 -12.423 10.268 1.00  95.41 0 A 1
ATOM   456 C CB  . VAL A 1 63 ? -7.461 -14.568  8.186 1.00  94.56 0 A 1
ATOM   457 C CG1 . VAL A 1 63 ? -7.613 -15.669  7.140 1.00  87.65 0 A 1
ATOM   458 C CG2 . VAL A 1 63 ? -7.198 -13.243  7.473 1.00  87.64 0 A 1
ATOM   459 N N   . CYS A 1 64 ? -7.795 -14.065 11.325 1.00  96.33 0 A 1
ATOM   460 C CA  . CYS A 1 64 ? -7.406 -13.235 12.449 1.00  96.41 0 A 1
ATOM   461 C C   . CYS A 1 64 ? -6.436 -12.147 11.984 1.00  96.38 0 A 1
ATOM   462 O O   . CYS A 1 64 ? -5.380 -12.449 11.431 1.00  95.30 0 A 1
ATOM   463 C CB  . CYS A 1 64 ? -6.778 -14.125 13.525 1.00  96.01 0 A 1
ATOM   464 S SG  . CYS A 1 64 ? -6.250 -13.111 14.934 1.00  95.48 0 A 1
ATOM   465 N N   . GLY A 1 65 ? -6.753 -10.898 12.271 1.00  95.22 0 A 1
ATOM   466 C CA  . GLY A 1 65 ? -5.886 -9.785 11.907 1.00  94.95 0 A 1
ATOM   467 C C   . GLY A 1 65 ? -4.514 -9.794 12.579 1.00  95.45 0 A 1
ATOM   468 O O   . GLY A 1 65 ? -3.592 -9.139 12.093 1.00  93.02 0 A 1
ATOM   469 N N   . VAL A 1 66 ? -4.349 -10.549 13.664 1.00  96.03 0 A 1
ATOM   470 C CA  . VAL A 1 66 ? -3.090 -10.622 14.416 1.00  95.73 0 A 1
ATOM   471 C C   . VAL A 1 66 ? -2.212 -11.774 13.927 1.00  95.58 0 A 1
ATOM   472 O O   . VAL A 1 66 ? -1.027 -11.565 13.680 1.00  93.53 0 A 1
ATOM   473 C CB  . VAL A 1 66 ? -3.348 -10.727 15.929 1.00  94.87 0 A 1
ATOM   474 C CG1 . VAL A 1 66 ? -2.048 -10.739 16.731 1.00  92.14 0 A 1
ATOM   475 C CG2 . VAL A 1 66 ? -4.196 -9.550 16.422 1.00  92.67 0 A 1
ATOM   476 N N   . CYS A 1 67 ? -2.764 -12.978 13.758 1.00  95.57 0 A 1
ATOM   477 C CA  . CYS A 1 67 ? -1.977 -14.179 13.428 1.00  95.49 0 A 1
ATOM   478 C C   . CYS A 1 67 ? -2.343 -14.846 12.092 1.00  95.11 0 A 1
ATOM   479 O O   . CYS A 1 67 ? -1.753 -15.868 11.750 1.00  93.27 0 A 1
ATOM   480 C CB  . CYS A 1 67 ? -2.069 -15.170 14.587 1.00  94.62 0 A 1
ATOM   481 S SG  . CYS A 1 67 ? -3.739 -15.898 14.690 1.00  94.55 0 A 1
ATOM   482 N N   . ARG A 1 68 ? -3.316 -14.328 11.366 1.00  95.05 0 A 1
ATOM   483 C CA  . ARG A 1 68 ? -3.859 -14.854 10.098 1.00  95.01 0 A 1
ATOM   484 C C   . ARG A 1 68 ? -4.460 -16.266 10.166 1.00  95.47 0 A 1
ATOM   485 O O   . ARG A 1 68 ? -4.851 -16.796  9.130 1.00  93.12 0 A 1
ATOM   486 C CB  . ARG A 1 68 ? -2.819 -14.725  8.977 1.00  93.13 0 A 1
ATOM   487 C CG  . ARG A 1 68 ? -2.433 -13.273  8.670 1.00  89.44 0 A 1
ATOM   488 C CD  . ARG A 1 68 ? -1.392 -13.284  7.556 1.00  86.34 0 A 1
ATOM   489 N NE  . ARG A 1 68 ? -1.123 -11.940  7.012 1.00  83.23 0 A 1
ATOM   490 C CZ  . ARG A 1 68 ? -0.060 -11.605  6.299 1.00  80.80 0 A 1
ATOM   491 N NH1 . ARG A 1 68 ?  0.926 -12.434  6.088 1.00  72.35 1 A 1
ATOM   492 N NH2 . ARG A 1 68 ?  0.034 -10.433  5.769 1.00  74.41 0 A 1
ATOM   493 N N   . SER A 1 69 ? -4.615 -16.857 11.335 1.00  95.71 0 A 1
ATOM   494 C CA  . SER A 1 69 ? -5.378 -18.088 11.516 1.00  95.56 0 A 1
ATOM   495 C C   . SER A 1 69 ? -6.834 -17.890 11.094 1.00  95.95 0 A 1
ATOM   496 O O   . SER A 1 69 ? -7.357 -16.771 11.144 1.00  94.71 0 A 1
ATOM   497 C CB  . SER A 1 69 ? -5.338 -18.559 12.969 1.00  94.37 0 A 1
ATOM   498 O OG  . SER A 1 69 ? -4.005 -18.756 13.382 1.00  83.27 0 A 1
ATOM   499 N N   . ALA A 1 70 ? -7.509 -18.982 10.700 1.00  96.29 0 A 1
ATOM   500 C CA  . ALA A 1 70 ? -8.925 -18.938 10.360 1.00  96.20 0 A 1
ATOM   501 C C   . ALA A 1 70 ? -9.740 -18.298 11.495 1.00  96.36 0 A 1
ATOM   502 O O   . ALA A 1 70 ? -9.608 -18.663 12.660 1.00  94.41 0 A 1
ATOM   503 C CB  . ALA A 1 70 ? -9.411 -20.355 10.050 1.00  95.38 0 A 1
ATOM   504 N N   . LEU A 1 71 ? -10.577 -17.325 11.140 1.00  96.11 0 A 1
ATOM   505 C CA  . LEU A 1 71 ? -11.375 -16.572 12.092 1.00  96.44 0 A 1
ATOM   506 C C   . LEU A 1 71 ? -12.788 -17.141 12.144 1.00  96.40 0 A 1
ATOM   507 O O   . LEU A 1 71 ? -13.426 -17.374 11.114 1.00  94.31 0 A 1
ATOM   508 C CB  . LEU A 1 71 ? -11.352 -15.087 11.704 1.00  95.55 0 A 1
ATOM   509 C CG  . LEU A 1 71 ? -11.895 -14.147 12.798 1.00  95.39 0 A 1
ATOM   510 C CD1 . LEU A 1 71 ? -10.941 -14.062 13.987 1.00  92.47 0 A 1
ATOM   511 C CD2 . LEU A 1 71 ? -12.055 -12.738 12.236 1.00  92.06 0 A 1
ATOM   512 N N   . ALA A 1 72 ? -13.292 -17.323 13.346 1.00  95.80 0 A 1
ATOM   513 C CA  . ALA A 1 72 ? -14.653 -17.738 13.608 1.00  95.64 0 A 1
ATOM   514 C C   . ALA A 1 72 ? -15.244 -16.900 14.751 1.00  96.19 0 A 1
ATOM   515 O O   . ALA A 1 72 ? -14.493 -16.223 15.464 1.00  93.99 0 A 1
ATOM   516 C CB  . ALA A 1 72 ? -14.650 -19.244 13.922 1.00  93.70 0 A 1
ATOM   517 N N   . PRO A 1 73 ? -16.580 -16.920 14.943 1.00  95.28 0 A 1
ATOM   518 C CA  . PRO A 1 73 ? -17.184 -16.355 16.138 1.00  94.53 0 A 1
ATOM   519 C C   . PRO A 1 73 ? -16.517 -16.920 17.396 1.00  93.77 0 A 1
ATOM   520 O O   . PRO A 1 73 ? -16.208 -18.110 17.471 1.00  85.57 0 A 1
ATOM   521 C CB  . PRO A 1 73 ? -18.673 -16.716 16.070 1.00  92.68 0 A 1
ATOM   522 C CG  . PRO A 1 73 ? -18.917 -16.910 14.579 1.00  91.50 0 A 1
ATOM   523 C CD  . PRO A 1 73 ? -17.602 -17.514 14.088 1.00  94.34 0 A 1
ATOM   524 N N   . GLY A 1 74 ? -16.282 -16.050 18.364 1.00  93.76 0 A 1
ATOM   525 C CA  . GLY A 1 74 ? -15.624 -16.409 19.610 1.00  93.99 0 A 1
ATOM   526 C C   . GLY A 1 74 ? -16.564 -16.383 20.805 1.00  95.32 0 A 1
ATOM   527 O O   . GLY A 1 74 ? -17.778 -16.205 20.688 1.00  90.94 0 A 1
ATOM   528 N N   . VAL A 1 75 ? -15.980 -16.536 21.980 1.00  96.48 0 A 1
ATOM   529 C CA  . VAL A 1 75 ? -16.663 -16.501 23.274 1.00  96.84 0 A 1
ATOM   530 C C   . VAL A 1 75 ? -16.301 -15.227 24.029 1.00  97.18 0 A 1
ATOM   531 O O   . VAL A 1 75 ? -15.212 -14.678 23.851 1.00  95.13 0 A 1
ATOM   532 C CB  . VAL A 1 75 ? -16.372 -17.761 24.105 1.00  94.59 0 A 1
ATOM   533 C CG1 . VAL A 1 75 ? -16.936 -19.001 23.410 1.00  82.55 0 A 1
ATOM   534 C CG2 . VAL A 1 75 ? -14.884 -17.973 24.377 1.00  82.62 0 A 1
ATOM   535 N N   . ARG A 1 76 ? -17.196 -14.751 24.890 1.00  96.31 0 A 1
ATOM   536 C CA  . ARG A 1 76 ? -16.890 -13.593 25.741 1.00  96.39 0 A 1
ATOM   537 C C   . ARG A 1 76 ? -15.654 -13.868 26.590 1.00  96.43 0 A 1
ATOM   538 O O   . ARG A 1 76 ? -15.588 -14.889 27.275 1.00  94.86 0 A 1
ATOM   539 C CB  . ARG A 1 76 ? -18.082 -13.229 26.640 1.00  94.89 0 A 1
ATOM   540 C CG  . ARG A 1 76 ? -19.209 -12.546 25.864 1.00  85.43 0 A 1
ATOM   541 C CD  . ARG A 1 76 ? -20.396 -12.194 26.780 1.00  83.92 0 A 1
ATOM   542 N NE  . ARG A 1 76 ? -20.063 -11.150 27.771 1.00  78.02 0 A 1
ATOM   543 C CZ  . ARG A 1 76 ? -20.812 -10.772 28.806 1.00  74.46 0 A 1
ATOM   544 N NH1 . ARG A 1 76 ? -21.966 -11.326 29.045 1.00  69.22 1 A 1
ATOM   545 N NH2 . ARG A 1 76 ? -20.428 -9.832 29.609 1.00  66.46 0 A 1
ATOM   546 N N   . ALA A 1 77 ? -14.707 -12.941 26.608 1.00  96.14 0 A 1
ATOM   547 C CA  . ALA A 1 77 ? -13.522 -13.012 27.450 1.00  96.12 0 A 1
ATOM   548 C C   . ALA A 1 77 ? -13.859 -12.505 28.862 1.00  96.26 0 A 1
ATOM   549 O O   . ALA A 1 77 ? -13.470 -11.402 29.255 1.00  94.04 0 A 1
ATOM   550 C CB  . ALA A 1 77 ? -12.396 -12.241 26.759 1.00  94.89 0 A 1
ATOM   551 N N   . VAL A 1 78 ? -14.605 -13.309 29.622 1.00  96.37 0 A 1
ATOM   552 C CA  . VAL A 1 78 ? -15.198 -12.913 30.916 1.00  96.16 0 A 1
ATOM   553 C C   . VAL A 1 78 ? -14.147 -12.452 31.922 1.00  96.18 0 A 1
ATOM   554 O O   . VAL A 1 78 ? -14.327 -11.429 32.577 1.00  94.24 0 A 1
ATOM   555 C CB  . VAL A 1 78 ? -16.026 -14.073 31.512 1.00  94.90 0 A 1
ATOM   556 C CG1 . VAL A 1 78 ? -16.663 -13.705 32.854 1.00  86.95 0 A 1
ATOM   557 C CG2 . VAL A 1 78 ? -17.154 -14.490 30.560 1.00  86.90 0 A 1
ATOM   558 N N   . GLU A 1 79 ? -13.022 -13.148 32.013 1.00  95.85 0 A 1
ATOM   559 C CA  . GLU A 1 79 ? -11.948 -12.766 32.935 1.00  95.39 0 A 1
ATOM   560 C C   . GLU A 1 79 ? -11.316 -11.421 32.537 1.00  95.21 0 A 1
ATOM   561 O O   . GLU A 1 79 ? -11.058 -10.576 33.394 1.00  94.15 0 A 1
ATOM   562 C CB  . GLU A 1 79 ? -10.917 -13.892 32.998 1.00  94.56 0 A 1
ATOM   563 C CG  . GLU A 1 79 ? -9.720 -13.615 33.929 1.00  82.67 0 A 1
ATOM   564 C CD  . GLU A 1 79 ? -10.117 -13.224 35.368 1.00  73.49 0 A 1
ATOM   565 O OE1 . GLU A 1 79 ? -9.314 -12.543 36.029 1.00  64.82 0 A 1
ATOM   566 O OE2 . GLU A 1 79 ? -11.225 -13.548 35.832 1.00  67.38 -1 A 1
ATOM   567 N N   . LEU A 1 80 ? -11.141 -11.186 31.244 1.00  95.48 0 A 1
ATOM   568 C CA  . LEU A 1 80 ? -10.622 -9.922 30.751 1.00  95.18 0 A 1
ATOM   569 C C   . LEU A 1 80 ? -11.630 -8.777 30.971 1.00  95.52 0 A 1
ATOM   570 O O   . LEU A 1 80 ? -11.232 -7.680 31.341 1.00  94.04 0 A 1
ATOM   571 C CB  . LEU A 1 80 ? -10.254 -10.081 29.274 1.00  93.20 0 A 1
ATOM   572 C CG  . LEU A 1 80 ? -9.493 -8.876 28.686 1.00  88.04 0 A 1
ATOM   573 C CD1 . LEU A 1 80 ? -8.114 -8.709 29.319 1.00  84.44 0 A 1
ATOM   574 C CD2 . LEU A 1 80 ? -9.299 -9.097 27.190 1.00  84.05 0 A 1
ATOM   575 N N   . GLU A 1 81 ? -12.906 -9.045 30.794 1.00  95.56 0 A 1
ATOM   576 C CA  . GLU A 1 81 ? -13.985 -8.097 31.075 1.00  95.39 0 A 1
ATOM   577 C C   . GLU A 1 81 ? -13.975 -7.691 32.560 1.00  95.22 0 A 1
ATOM   578 O O   . GLU A 1 81 ? -13.957 -6.496 32.873 1.00  93.87 0 A 1
ATOM   579 C CB  . GLU A 1 81 ? -15.323 -8.722 30.626 1.00  93.81 0 A 1
ATOM   580 C CG  . GLU A 1 81 ? -16.473 -7.714 30.483 1.00  83.62 0 A 1
ATOM   581 C CD  . GLU A 1 81 ? -17.701 -8.354 29.782 1.00  83.41 0 A 1
ATOM   582 O OE1 . GLU A 1 81 ? -18.562 -7.631 29.222 1.00  77.25 0 A 1
ATOM   583 O OE2 . GLU A 1 81 ? -17.845 -9.600 29.755 1.00  78.84 -1 A 1
ATOM   584 N N   . ARG A 1 82 ? -13.852 -8.653 33.465 1.00  96.35 0 A 1
ATOM   585 C CA  . ARG A 1 82 ? -13.717 -8.409 34.906 1.00  96.05 0 A 1
ATOM   586 C C   . ARG A 1 82 ? -12.480 -7.570 35.236 1.00  95.95 0 A 1
ATOM   587 O O   . ARG A 1 82 ? -12.566 -6.644 36.037 1.00  94.79 0 A 1
ATOM   588 C CB  . ARG A 1 82 ? -13.679 -9.765 35.626 1.00  95.39 0 A 1
ATOM   589 C CG  . ARG A 1 82 ? -13.778 -9.626 37.153 1.00  83.31 0 A 1
ATOM   590 C CD  . ARG A 1 82 ? -13.678 -10.990 37.838 1.00  81.86 0 A 1
ATOM   591 N NE  . ARG A 1 82 ? -12.311 -11.533 37.799 1.00  70.97 0 A 1
ATOM   592 C CZ  . ARG A 1 82 ? -11.423 -11.573 38.784 1.00  63.56 0 A 1
ATOM   593 N NH1 . ARG A 1 82 ? -11.714 -11.144 39.984 1.00  56.83 1 A 1
ATOM   594 N NH2 . ARG A 1 82 ? -10.244 -12.064 38.572 1.00  54.87 0 A 1
ATOM   595 N N   . GLN A 1 83 ? -11.345 -7.859 34.601 1.00  95.74 0 A 1
ATOM   596 C CA  . GLN A 1 83 ? -10.123 -7.059 34.788 1.00  95.38 0 A 1
ATOM   597 C C   . GLN A 1 83 ? -10.294 -5.620 34.272 1.00  95.39 0 A 1
ATOM   598 O O   . GLN A 1 83 ? -9.797 -4.690 34.902 1.00  94.06 0 A 1
ATOM   599 C CB  . GLN A 1 83 ? -8.946 -7.726 34.075 1.00  94.94 0 A 1
ATOM   600 C CG  . GLN A 1 83 ? -8.476 -8.999 34.795 1.00  92.55 0 A 1
ATOM   601 C CD  . GLN A 1 83 ? -7.382 -9.747 34.030 1.00  90.89 0 A 1
ATOM   602 N NE2 . GLN A 1 83 ? -7.092 -10.969 34.411 1.00  81.75 0 A 1
ATOM   603 O OE1 . GLN A 1 83 ? -6.761 -9.248 33.098 1.00  84.31 0 A 1
ATOM   604 N N   . ILE A 1 84 ? -11.001 -5.420 33.154 1.00  95.51 0 A 1
ATOM   605 C CA  . ILE A 1 84 ? -11.315 -4.091 32.619 1.00  95.55 0 A 1
ATOM   606 C C   . ILE A 1 84 ? -12.243 -3.306 33.557 1.00  95.35 0 A 1
ATOM   607 O O   . ILE A 1 84 ? -12.122 -2.088 33.675 1.00  93.62 0 A 1
ATOM   608 C CB  . ILE A 1 84 ? -11.894 -4.234 31.192 1.00  95.17 0 A 1
ATOM   609 C CG1 . ILE A 1 84 ? -10.772 -4.643 30.210 1.00  93.05 0 A 1
ATOM   610 C CG2 . ILE A 1 84 ? -12.576 -2.950 30.696 1.00  92.89 0 A 1
ATOM   611 C CD1 . ILE A 1 84 ? -11.285 -5.150 28.860 1.00  89.81 0 A 1
ATOM   612 N N   . GLU A 1 85 ? -13.143 -3.992 34.249 1.00  95.69 0 A 1
ATOM   613 C CA  . GLU A 1 85 ? -14.038 -3.369 35.230 1.00  95.20 0 A 1
ATOM   614 C C   . GLU A 1 85 ? -13.342 -2.994 36.545 1.00  94.90 0 A 1
ATOM   615 O O   . GLU A 1 85 ? -13.779 -2.060 37.212 1.00  92.26 0 A 1
ATOM   616 C CB  . GLU A 1 85 ? -15.217 -4.295 35.516 1.00  94.23 0 A 1
ATOM   617 C CG  . GLU A 1 85 ? -16.190 -4.348 34.325 1.00  86.86 0 A 1
ATOM   618 C CD  . GLU A 1 85 ? -17.391 -5.262 34.557 1.00  79.70 0 A 1
ATOM   619 O OE1 . GLU A 1 85 ? -18.288 -5.240 33.676 1.00  70.87 0 A 1
ATOM   620 O OE2 . GLU A 1 85 ? -17.453 -5.951 35.600 1.00  72.19 -1 A 1
ATOM   621 N N   . SER A 1 86 ? -12.254 -3.685 36.898 1.00  94.79 0 A 1
ATOM   622 C CA  . SER A 1 86 ? -11.540 -3.495 38.165 1.00  94.36 0 A 1
ATOM   623 C C   . SER A 1 86 ? -10.232 -2.712 38.059 1.00  94.29 0 A 1
ATOM   624 O O   . SER A 1 86 ? -9.730 -2.236 39.071 1.00  91.02 0 A 1
ATOM   625 C CB  . SER A 1 86 ? -11.294 -4.855 38.826 1.00  92.58 0 A 1
ATOM   626 O OG  . SER A 1 86 ? -10.471 -5.675 38.020 1.00  85.03 0 A 1
ATOM   627 N N   . THR A 1 87 ? -9.654 -2.596 36.852 1.00  93.53 0 A 1
ATOM   628 C CA  . THR A 1 87 ? -8.393 -1.889 36.642 1.00  93.07 0 A 1
ATOM   629 C C   . THR A 1 87 ? -8.647 -0.407 36.384 1.00  93.41 0 A 1
ATOM   630 O O   . THR A 1 87 ? -9.511 -0.044 35.589 1.00  91.92 0 A 1
ATOM   631 C CB  . THR A 1 87 ? -7.579 -2.501 35.499 1.00  91.65 0 A 1
ATOM   632 C CG2 . THR A 1 87 ? -6.174 -1.921 35.397 1.00  84.41 0 A 1
ATOM   633 O OG1 . THR A 1 87 ? -7.417 -3.889 35.705 1.00  85.40 0 A 1
ATOM   634 N N   . GLU A 1 88 ? -7.865  0.453 37.024 1.00  93.04 0 A 1
ATOM   635 C CA  . GLU A 1 88 ? -7.913  1.895 36.812 1.00  92.70 0 A 1
ATOM   636 C C   . GLU A 1 88 ? -6.835  2.367 35.833 1.00  92.39 0 A 1
ATOM   637 O O   . GLU A 1 88 ? -5.763  1.779 35.699 1.00  89.79 0 A 1
ATOM   638 C CB  . GLU A 1 88 ? -7.814  2.655 38.141 1.00  90.46 0 A 1
ATOM   639 C CG  . GLU A 1 88 ? -9.030  2.397 39.050 1.00  82.03 0 A 1
ATOM   640 C CD  . GLU A 1 88 ? -9.087  3.325 40.267 1.00  80.33 0 A 1
ATOM   641 O OE1 . GLU A 1 88 ? -10.158  3.332 40.924 1.00  74.31 0 A 1
ATOM   642 O OE2 . GLU A 1 88 ? -8.108  4.059 40.522 1.00  76.18 -1 A 1
ATOM   643 N N   . THR A 1 89 ? -7.128  3.462 35.157 1.00  91.67 0 A 1
ATOM   644 C CA  . THR A 1 89 ? -6.179  4.221 34.345 1.00  91.40 0 A 1
ATOM   645 C C   . THR A 1 89 ? -6.480  5.707 34.451 1.00  92.21 0 A 1
ATOM   646 O O   . THR A 1 89 ? -7.572  6.112 34.838 1.00  90.90 0 A 1
ATOM   647 C CB  . THR A 1 89 ? -6.212  3.746 32.884 1.00  89.19 0 A 1
ATOM   648 C CG2 . THR A 1 89 ? -7.504  4.136 32.150 1.00  80.86 0 A 1
ATOM   649 O OG1 . THR A 1 89 ? -5.130  4.306 32.177 1.00  80.82 0 A 1
ATOM   650 N N   . SER A 1 90 ? -5.517  6.546 34.075 1.00  92.54 0 A 1
ATOM   651 C CA  . SER A 1 90 ? -5.730  7.977 33.953 1.00  92.42 0 A 1
ATOM   652 C C   . SER A 1 90 ? -6.043  8.372 32.508 1.00  92.78 0 A 1
ATOM   653 O O   . SER A 1 90 ? -5.470  7.853 31.556 1.00  90.12 0 A 1
ATOM   654 C CB  . SER A 1 90 ? -4.532  8.748 34.516 1.00  89.85 0 A 1
ATOM   655 O OG  . SER A 1 90 ? -3.350  8.432 33.811 1.00  78.06 0 A 1
ATOM   656 N N   . CYS A 1 91 ? -6.938  9.336 32.333 1.00  92.27 0 A 1
ATOM   657 C CA  . CYS A 1 91 ? -7.154  9.953 31.031 1.00  92.93 0 A 1
ATOM   658 C C   . CYS A 1 91 ? -5.927 10.800 30.659 1.00  92.53 0 A 1
ATOM   659 O O   . CYS A 1 91 ? -5.617 11.760 31.364 1.00  91.13 0 A 1
ATOM   660 C CB  . CYS A 1 91 ? -8.432 10.790 31.086 1.00  93.10 0 A 1
ATOM   661 S SG  . CYS A 1 91 ? -8.641 11.769 29.565 1.00  93.27 0 A 1
ATOM   662 N N   . HIS A 1 92 ? -5.295 10.533 29.529 1.00  91.62 0 A 1
ATOM   663 C CA  . HIS A 1 92 ? -4.147 11.306 29.043 1.00  90.69 0 A 1
ATOM   664 C C   . HIS A 1 92 ? -4.428 12.805 28.859 1.00  91.57 0 A 1
ATOM   665 O O   . HIS A 1 92 ? -3.512 13.621 28.941 1.00  87.42 0 A 1
ATOM   666 C CB  . HIS A 1 92 ? -3.653 10.708 27.720 1.00  88.32 0 A 1
ATOM   667 C CG  . HIS A 1 92 ? -3.026  9.352 27.872 1.00  85.27 0 A 1
ATOM   668 C CD2 . HIS A 1 92 ? -3.563  8.150 27.496 1.00  73.30 0 A 1
ATOM   669 N ND1 . HIS A 1 92 ? -1.788  9.089 28.421 1.00  74.29 0 A 1
ATOM   670 C CE1 . HIS A 1 92 ? -1.587  7.763 28.377 1.00  74.00 0 A 1
ATOM   671 N NE2 . HIS A 1 92 ? -2.640  7.156 27.825 1.00  74.78 0 A 1
ATOM   672 N N   . GLY A 1 93 ? -5.683 13.194 28.651 1.00  91.58 0 A 1
ATOM   673 C CA  . GLY A 1 93 ? -6.075 14.594 28.520 1.00  92.38 0 A 1
ATOM   674 C C   . GLY A 1 93 ? -6.285 15.299 29.862 1.00  93.60 0 A 1
ATOM   675 O O   . GLY A 1 93 ? -5.587 16.255 30.193 1.00  90.16 0 A 1
ATOM   676 N N   . CYS A 1 94 ? -7.254 14.842 30.669 1.00  94.09 0 A 1
ATOM   677 C CA  . CYS A 1 94 ? -7.611 15.503 31.928 1.00  94.79 0 A 1
ATOM   678 C C   . CYS A 1 94 ? -6.907 14.941 33.166 1.00  94.74 0 A 1
ATOM   679 O O   . CYS A 1 94 ? -7.083 15.506 34.245 1.00  91.66 0 A 1
ATOM   680 C CB  . CYS A 1 94 ? -9.133 15.524 32.090 1.00  93.34 0 A 1
ATOM   681 S SG  . CYS A 1 94 ? -9.777 13.864 32.467 1.00  92.76 0 A 1
ATOM   682 N N   . ARG A 1 95 ? -6.156 13.860 33.045 1.00  93.91 0 A 1
ATOM   683 C CA  . ARG A 1 95 ? -5.431 13.125 34.101 1.00  94.37 0 A 1
ATOM   684 C C   . ARG A 1 95 ? -6.301 12.606 35.256 1.00  94.92 0 A 1
ATOM   685 O O   . ARG A 1 95 ? -5.764 12.146 36.255 1.00  90.98 0 A 1
ATOM   686 C CB  . ARG A 1 95 ? -4.228 13.933 34.599 1.00  92.52 0 A 1
ATOM   687 C CG  . ARG A 1 95 ? -3.254 14.319 33.477 1.00  88.32 0 A 1
ATOM   688 C CD  . ARG A 1 95 ? -1.975 14.897 34.093 1.00  79.13 0 A 1
ATOM   689 N NE  . ARG A 1 95 ? -0.980 15.253 33.062 1.00  70.42 0 A 1
ATOM   690 C CZ  . ARG A 1 95 ?  0.282 15.580 33.271 1.00  62.37 0 A 1
ATOM   691 N NH1 . ARG A 1 95 ?  0.792 15.633 34.479 1.00  55.61 1 A 1
ATOM   692 N NH2 . ARG A 1 95 ?  1.068 15.859 32.273 1.00  55.92 0 A 1
ATOM   693 N N   . LYS A 1 96 ? -7.627 12.619 35.105 1.00  94.50 0 A 1
ATOM   694 C CA  . LYS A 1 96 ? -8.522 11.990 36.083 1.00  94.30 0 A 1
ATOM   695 C C   . LYS A 1 96 ? -8.463 10.469 35.942 1.00  94.15 0 A 1
ATOM   696 O O   . LYS A 1 96 ? -8.344  9.976 34.819 1.00  91.96 0 A 1
ATOM   697 C CB  . LYS A 1 96 ? -9.959 12.488 35.916 1.00  93.19 0 A 1
ATOM   698 C CG  . LYS A 1 96 ? -10.108 13.980 36.241 1.00  86.89 0 A 1
ATOM   699 C CD  . LYS A 1 96 ? -11.579 14.386 36.138 1.00  82.90 0 A 1
ATOM   700 C CE  . LYS A 1 96 ? -11.756 15.861 36.496 1.00  74.32 0 A 1
ATOM   701 N NZ  . LYS A 1 96 ? -13.190 16.251 36.501 1.00  65.86 1 A 1
ATOM   702 N N   . ASN A 1 97 ? -8.615  9.771 37.051 1.00  94.44 0 A 1
ATOM   703 C CA  . ASN A 1 97 ? -8.652  8.314 37.084 1.00  94.46 0 A 1
ATOM   704 C C   . ASN A 1 97 ? -10.057  7.788 36.775 1.00  94.70 0 A 1
ATOM   705 O O   . ASN A 1 97 ? -11.064  8.345 37.225 1.00  91.98 0 A 1
ATOM   706 C CB  . ASN A 1 97 ? -8.128  7.796 38.429 1.00  91.89 0 A 1
ATOM   707 C CG  . ASN A 1 97 ? -6.644  8.064 38.650 1.00  85.52 0 A 1
ATOM   708 N ND2 . ASN A 1 97 ? -6.154  7.784 39.840 1.00  74.27 0 A 1
ATOM   709 O OD1 . ASN A 1 97 ? -5.926  8.543 37.795 1.00  75.98 0 A 1
ATOM   710 N N   . PHE A 1 98 ? -10.101  6.699 36.014 1.00  93.44 0 A 1
ATOM   711 C CA  . PHE A 1 98 ? -11.306  5.976 35.638 1.00  93.59 0 A 1
ATOM   712 C C   . PHE A 1 98 ? -11.002  4.478 35.576 1.00  93.92 0 A 1
ATOM   713 O O   . PHE A 1 98 ? -9.887  4.093 35.215 1.00  91.79 0 A 1
ATOM   714 C CB  . PHE A 1 98 ? -11.814  6.446 34.272 1.00  92.17 0 A 1
ATOM   715 C CG  . PHE A 1 98 ? -12.235  7.892 34.229 1.00  93.00 0 A 1
ATOM   716 C CD1 . PHE A 1 98 ? -13.552  8.263 34.552 1.00  89.33 0 A 1
ATOM   717 C CD2 . PHE A 1 98 ? -11.310  8.889 33.879 1.00  89.99 0 A 1
ATOM   718 C CE1 . PHE A 1 98 ? -13.943  9.611 34.551 1.00  88.37 0 A 1
ATOM   719 C CE2 . PHE A 1 98 ? -11.694 10.244 33.877 1.00  88.60 0 A 1
ATOM   720 C CZ  . PHE A 1 98 ? -13.004 10.593 34.216 1.00  89.77 0 A 1
ATOM   721 N N   . PHE A 1 99 ? -12.001  3.645 35.835 1.00  94.55 0 A 1
ATOM   722 C CA  . PHE A 1 99 ? -11.914  2.241 35.437 1.00  94.86 0 A 1
ATOM   723 C C   . PHE A 1 99 ? -11.809  2.130 33.914 1.00  94.67 0 A 1
ATOM   724 O O   . PHE A 1 99 ? -12.444  2.891 33.185 1.00  92.87 0 A 1
ATOM   725 C CB  . PHE A 1 99 ? -13.126  1.467 35.972 1.00  94.41 0 A 1
ATOM   726 C CG  . PHE A 1 99 ? -13.146  1.364 37.477 1.00  94.04 0 A 1
ATOM   727 C CD1 . PHE A 1 99 ? -12.203  0.559 38.135 1.00  89.80 0 A 1
ATOM   728 C CD2 . PHE A 1 99 ? -14.080  2.087 38.238 1.00  89.89 0 A 1
ATOM   729 C CE1 . PHE A 1 99 ? -12.183  0.478 39.532 1.00  88.86 0 A 1
ATOM   730 C CE2 . PHE A 1 99 ? -14.068  2.017 39.645 1.00  88.95 0 A 1
ATOM   731 C CZ  . PHE A 1 99 ? -13.115  1.211 40.290 1.00  90.53 0 A 1
ATOM   732 N N   . LEU A 1 100 ? -11.046  1.144 33.422 1.00  93.90 0 A 1
ATOM   733 C CA  . LEU A 1 100 ? -10.879  0.892 31.992 1.00  93.67 0 A 1
ATOM   734 C C   . LEU A 1 100 ? -12.220  0.705 31.267 1.00  93.85 0 A 1
ATOM   735 O O   . LEU A 1 100 ? -12.380  1.195 30.148 1.00  92.49 0 A 1
ATOM   736 C CB  . LEU A 1 100 ? -9.989 -0.348 31.784 1.00  92.83 0 A 1
ATOM   737 C CG  . LEU A 1 100 ? -8.503 -0.151 32.126 1.00  91.31 0 A 1
ATOM   738 C CD1 . LEU A 1 100 ? -7.770 -1.479 31.937 1.00  87.60 0 A 1
ATOM   739 C CD2 . LEU A 1 100 ? -7.841  0.869 31.209 1.00  87.17 0 A 1
ATOM   740 N N   . SER A 1 101 ? -13.215  0.094 31.920 1.00  94.01 0 A 1
ATOM   741 C CA  . SER A 1 101 ? -14.574 -0.054 31.375 1.00  93.92 0 A 1
ATOM   742 C C   . SER A 1 101 ? -15.269  1.274 31.051 1.00  94.02 0 A 1
ATOM   743 O O   . SER A 1 101 ? -16.156  1.327 30.201 1.00  91.66 0 A 1
ATOM   744 C CB  . SER A 1 101 ? -15.440 -0.847 32.367 1.00  92.87 0 A 1
ATOM   745 O OG  . SER A 1 101 ? -15.502 -0.204 33.623 1.00  85.99 0 A 1
ATOM   746 N N   . LYS A 1 102 ? -14.857  2.373 31.685 1.00  94.50 0 A 1
ATOM   747 C CA  . LYS A 1 102 ? -15.440  3.707 31.509 1.00  94.44 0 A 1
ATOM   748 C C   . LYS A 1 102 ? -14.560  4.656 30.689 1.00  94.79 0 A 1
ATOM   749 O O   . LYS A 1 102 ? -15.040  5.702 30.266 1.00  92.57 0 A 1
ATOM   750 C CB  . LYS A 1 102 ? -15.770  4.318 32.876 1.00  93.21 0 A 1
ATOM   751 C CG  . LYS A 1 102 ? -16.838  3.508 33.625 1.00  87.75 0 A 1
ATOM   752 C CD  . LYS A 1 102 ? -17.247  4.203 34.933 1.00  79.77 0 A 1
ATOM   753 C CE  . LYS A 1 102 ? -18.287  3.348 35.652 1.00  72.15 0 A 1
ATOM   754 N NZ  . LYS A 1 102 ? -18.696  3.939 36.954 1.00  62.93 1 A 1
ATOM   755 N N   . ILE A 1 103 ? -13.297  4.320 30.466 1.00  93.96 0 A 1
ATOM   756 C CA  . ILE A 1 103 ? -12.367  5.250 29.803 1.00  93.47 0 A 1
ATOM   757 C C   . ILE A 1 103 ? -12.824  5.577 28.380 1.00  93.69 0 A 1
ATOM   758 O O   . ILE A 1 103 ? -12.789  6.739 27.985 1.00  92.60 0 A 1
ATOM   759 C CB  . ILE A 1 103 ? -10.911  4.740 29.853 1.00  91.73 0 A 1
ATOM   760 C CG1 . ILE A 1 103 ? -9.886  5.871 29.655 1.00  82.22 0 A 1
ATOM   761 C CG2 . ILE A 1 103 ? -10.630  3.643 28.805 1.00  81.57 0 A 1
ATOM   762 C CD1 . ILE A 1 103 ? -9.863  6.929 30.752 1.00  74.39 0 A 1
ATOM   763 N N   . ARG A 1 104 ? -13.342  4.597 27.642 1.00  93.28 0 A 1
ATOM   764 C CA  . ARG A 1 104 ? -13.772  4.760 26.241 1.00  92.49 0 A 1
ATOM   765 C C   . ARG A 1 104 ? -14.910  5.778 26.103 1.00  92.46 0 A 1
ATOM   766 O O   . ARG A 1 104 ? -14.859  6.633 25.218 1.00  90.32 0 A 1
ATOM   767 C CB  . ARG A 1 104 ? -14.145  3.380 25.682 1.00  90.81 0 A 1
ATOM   768 C CG  . ARG A 1 104 ? -14.372  3.428 24.168 1.00  85.64 0 A 1
ATOM   769 C CD  . ARG A 1 104 ? -14.580  2.008 23.642 1.00  85.86 0 A 1
ATOM   770 N NE  . ARG A 1 104 ? -14.770  1.969 22.187 1.00  84.82 0 A 1
ATOM   771 C CZ  . ARG A 1 104 ? -14.371  1.021 21.367 1.00  85.48 0 A 1
ATOM   772 N NH1 . ARG A 1 104 ? -13.763 -0.051 21.780 1.00  77.25 1 A 1
ATOM   773 N NH2 . ARG A 1 104 ? -14.588  1.125 20.093 1.00  79.55 0 A 1
ATOM   774 N N   . SER A 1 105 ? -15.916  5.724 26.980 1.00  93.59 0 A 1
ATOM   775 C CA  . SER A 1 105 ? -17.008  6.699 26.991 1.00  93.83 0 A 1
ATOM   776 C C   . SER A 1 105 ? -16.555  8.065 27.500 1.00  94.56 0 A 1
ATOM   777 O O   . SER A 1 105 ? -16.986  9.094 26.984 1.00  92.33 0 A 1
ATOM   778 C CB  . SER A 1 105 ? -18.191  6.175 27.820 1.00  92.28 0 A 1
ATOM   779 O OG  . SER A 1 105 ? -17.799  5.888 29.151 1.00  78.75 0 A 1
ATOM   780 N N   . HIS A 1 106 ? -15.639  8.100 28.469 1.00  93.38 0 A 1
ATOM   781 C CA  . HIS A 1 106 ? -15.075  9.344 28.968 1.00  94.41 0 A 1
ATOM   782 C C   . HIS A 1 106 ? -14.287 10.091 27.883 1.00  94.67 0 A 1
ATOM   783 O O   . HIS A 1 106 ? -14.546 11.272 27.644 1.00  93.07 0 A 1
ATOM   784 C CB  . HIS A 1 106 ? -14.193  9.066 30.200 1.00  94.77 0 A 1
ATOM   785 C CG  . HIS A 1 106 ? -13.484 10.304 30.666 1.00  95.75 0 A 1
ATOM   786 C CD2 . HIS A 1 106 ? -12.161 10.619 30.448 1.00  91.35 0 A 1
ATOM   787 N ND1 . HIS A 1 106 ? -14.078 11.410 31.251 1.00  90.95 0 A 1
ATOM   788 C CE1 . HIS A 1 106 ? -13.138 12.351 31.377 1.00  92.05 0 A 1
ATOM   789 N NE2 . HIS A 1 106 ? -11.971 11.904 30.905 1.00  92.53 0 A 1
ATOM   790 N N   . VAL A 1 107 ? -13.370  9.425 27.193 1.00  93.94 0 A 1
ATOM   791 C CA  . VAL A 1 107 ? -12.525 10.070 26.178 1.00  92.81 0 A 1
ATOM   792 C C   . VAL A 1 107 ? -13.323 10.565 24.971 1.00  93.03 0 A 1
ATOM   793 O O   . VAL A 1 107 ? -12.934 11.549 24.356 1.00  91.27 0 A 1
ATOM   794 C CB  . VAL A 1 107 ? -11.349  9.186 25.720 1.00  91.10 0 A 1
ATOM   795 C CG1 . VAL A 1 107 ? -10.434  8.848 26.899 1.00  83.55 0 A 1
ATOM   796 C CG2 . VAL A 1 107 ? -11.794  7.915 24.996 1.00  84.77 0 A 1
ATOM   797 N N   . ALA A 1 108 ? -14.455  9.947 24.672 1.00  92.44 0 A 1
ATOM   798 C CA  . ALA A 1 108 ? -15.358 10.398 23.609 1.00  91.27 0 A 1
ATOM   799 C C   . ALA A 1 108 ? -15.951 11.802 23.878 1.00  91.72 0 A 1
ATOM   800 O O   . ALA A 1 108 ? -16.283 12.512 22.937 1.00  89.16 0 A 1
ATOM   801 C CB  . ALA A 1 108 ? -16.462  9.360 23.433 1.00  89.72 0 A 1
ATOM   802 N N   . THR A 1 109 ? -16.048 12.205 25.145 1.00  93.09 0 A 1
ATOM   803 C CA  . THR A 1 109 ? -16.635 13.490 25.567 1.00  93.24 0 A 1
ATOM   804 C C   . THR A 1 109 ? -15.622 14.428 26.231 1.00  94.15 0 A 1
ATOM   805 O O   . THR A 1 109 ? -15.921 15.594 26.480 1.00  91.90 0 A 1
ATOM   806 C CB  . THR A 1 109 ? -17.829 13.251 26.503 1.00  91.88 0 A 1
ATOM   807 C CG2 . THR A 1 109 ? -18.957 12.478 25.814 1.00  82.52 0 A 1
ATOM   808 O OG1 . THR A 1 109 ? -17.432 12.502 27.630 1.00  85.00 0 A 1
ATOM   809 N N   . CYS A 1 110 ? -14.409 13.962 26.510 1.00  93.36 0 A 1
ATOM   810 C CA  . CYS A 1 110 ? -13.382 14.743 27.182 1.00  94.46 0 A 1
ATOM   811 C C   . CYS A 1 110 ? -12.681 15.698 26.208 1.00  94.27 0 A 1
ATOM   812 O O   . CYS A 1 110 ? -11.800 15.284 25.448 1.00  93.02 0 A 1
ATOM   813 C CB  . CYS A 1 110 ? -12.395 13.792 27.864 1.00  94.05 0 A 1
ATOM   814 S SG  . CYS A 1 110 ? -11.149 14.737 28.800 1.00  94.25 0 A 1
ATOM   815 N N   . SER A 1 111 ? -12.977 16.996 26.300 1.00  95.31 0 A 1
ATOM   816 C CA  . SER A 1 111 ? -12.338 18.012 25.461 1.00  94.72 0 A 1
ATOM   817 C C   . SER A 1 111 ? -10.811 18.043 25.605 1.00  94.52 0 A 1
ATOM   818 O O   . SER A 1 111 ? -10.100 18.202 24.615 1.00  92.71 0 A 1
ATOM   819 C CB  . SER A 1 111 ? -12.901 19.397 25.802 1.00  93.60 0 A 1
ATOM   820 O OG  . SER A 1 111 ? -12.715 19.684 27.174 1.00  79.97 0 A 1
ATOM   821 N N   . LYS A 1 112 ? -10.282 17.807 26.803 1.00  95.42 0 A 1
ATOM   822 C CA  . LYS A 1 112 ? -8.834 17.747 27.037 1.00  94.92 0 A 1
ATOM   823 C C   . LYS A 1 112 ? -8.180 16.545 26.346 1.00  94.51 0 A 1
ATOM   824 O O   . LYS A 1 112 ? -7.052 16.661 25.882 1.00  93.11 0 A 1
ATOM   825 C CB  . LYS A 1 112 ? -8.516 17.722 28.533 1.00  94.65 0 A 1
ATOM   826 C CG  . LYS A 1 112 ? -8.919 19.013 29.255 1.00  91.21 0 A 1
ATOM   827 C CD  . LYS A 1 112 ? -8.383 18.999 30.691 1.00  84.56 0 A 1
ATOM   828 C CE  . LYS A 1 112 ? -8.714 20.309 31.401 1.00  78.26 0 A 1
ATOM   829 N NZ  . LYS A 1 112 ? -8.056 20.407 32.721 1.00  68.65 1 A 1
ATOM   830 N N   . TYR A 1 113 ? -8.875 15.416 26.274 1.00  93.62 0 A 1
ATOM   831 C CA  . TYR A 1 113 ? -8.390 14.262 25.517 1.00  92.83 0 A 1
ATOM   832 C C   . TYR A 1 113 ? -8.452 14.525 24.009 1.00  92.35 0 A 1
ATOM   833 O O   . TYR A 1 113 ? -7.492 14.219 23.300 1.00  91.37 0 A 1
ATOM   834 C CB  . TYR A 1 113 ? -9.170 13.011 25.889 1.00  92.67 0 A 1
ATOM   835 C CG  . TYR A 1 113 ? -8.681 11.779 25.164 1.00  92.99 0 A 1
ATOM   836 C CD1 . TYR A 1 113 ? -9.261 11.389 23.933 1.00  90.49 0 A 1
ATOM   837 C CD2 . TYR A 1 113 ? -7.614 11.014 25.688 1.00  90.65 0 A 1
ATOM   838 C CE1 . TYR A 1 113 ? -8.795 10.256 23.250 1.00  90.13 0 A 1
ATOM   839 C CE2 . TYR A 1 113 ? -7.144  9.888 25.021 1.00  89.65 0 A 1
ATOM   840 C CZ  . TYR A 1 113 ? -7.738  9.495 23.798 1.00  90.29 0 A 1
ATOM   841 O OH  . TYR A 1 113 ? -7.290  8.383 23.138 1.00  88.13 0 A 1
ATOM   842 N N   . GLN A 1 114 ? -9.505 15.155 23.507 1.00  93.04 0 A 1
ATOM   843 C CA  . GLN A 1 114 ? -9.588 15.538 22.103 1.00  91.28 0 A 1
ATOM   844 C C   . GLN A 1 114 ? -8.452 16.502 21.721 1.00  91.56 0 A 1
ATOM   845 O O   . GLN A 1 114 ? -7.802 16.295 20.700 1.00  90.26 0 A 1
ATOM   846 C CB  . GLN A 1 114 ? -10.959 16.152 21.785 1.00  89.76 0 A 1
ATOM   847 C CG  . GLN A 1 114 ? -12.129 15.172 21.977 1.00  79.98 0 A 1
ATOM   848 C CD  . GLN A 1 114 ? -12.026 13.905 21.117 1.00  72.35 0 A 1
ATOM   849 N NE2 . GLN A 1 114 ? -12.663 12.831 21.510 1.00  62.22 0 A 1
ATOM   850 O OE1 . GLN A 1 114 ? -11.376 13.875 20.088 1.00  65.62 0 A 1
ATOM   851 N N   . ASN A 1 115 ? -8.129 17.465 22.582 1.00  93.74 0 A 1
ATOM   852 C CA  . ASN A 1 115 ? -6.985 18.347 22.381 1.00  93.27 0 A 1
ATOM   853 C C   . ASN A 1 115 ? -5.670 17.570 22.358 1.00  92.53 0 A 1
ATOM   854 O O   . ASN A 1 115 ? -4.861 17.768 21.458 1.00  90.93 0 A 1
ATOM   855 C CB  . ASN A 1 115 ? -6.969 19.438 23.457 1.00  92.54 0 A 1
ATOM   856 C CG  . ASN A 1 115 ? -8.088 20.453 23.309 1.00  86.38 0 A 1
ATOM   857 N ND2 . ASN A 1 115 ? -8.194 21.365 24.248 1.00  78.26 0 A 1
ATOM   858 O OD1 . ASN A 1 115 ? -8.866 20.470 22.378 1.00  79.46 0 A 1
ATOM   859 N N   . TYR A 1 116 ? -5.480 16.623 23.286 1.00  92.73 0 A 1
ATOM   860 C CA  . TYR A 1 116 ? -4.303 15.754 23.308 1.00  91.75 0 A 1
ATOM   861 C C   . TYR A 1 116 ? -4.121 14.965 21.999 1.00  91.50 0 A 1
ATOM   862 O O   . TYR A 1 116 ? -2.996 14.838 21.511 1.00  89.91 0 A 1
ATOM   863 C CB  . TYR A 1 116 ? -4.403 14.811 24.512 1.00  90.99 0 A 1
ATOM   864 C CG  . TYR A 1 116 ? -3.426 13.662 24.521 1.00  91.04 0 A 1
ATOM   865 C CD1 . TYR A 1 116 ? -3.806 12.396 24.021 1.00  88.18 0 A 1
ATOM   866 C CD2 . TYR A 1 116 ? -2.128 13.836 25.042 1.00  88.73 0 A 1
ATOM   867 C CE1 . TYR A 1 116 ? -2.908 11.323 24.046 1.00  88.10 0 A 1
ATOM   868 C CE2 . TYR A 1 116 ? -1.228 12.767 25.071 1.00  87.38 0 A 1
ATOM   869 C CZ  . TYR A 1 116 ? -1.612 11.504 24.577 1.00  88.53 0 A 1
ATOM   870 O OH  . TYR A 1 116 ? -0.728 10.458 24.604 1.00  86.32 0 A 1
ATOM   871 N N   . ILE A 1 117 ? -5.198 14.454 21.424 1.00  91.48 0 A 1
ATOM   872 C CA  . ILE A 1 117 ? -5.157 13.796 20.114 1.00  90.08 0 A 1
ATOM   873 C C   . ILE A 1 117 ? -4.807 14.807 19.017 1.00  89.75 0 A 1
ATOM   874 O O   . ILE A 1 117 ? -3.879 14.569 18.249 1.00  88.87 0 A 1
ATOM   875 C CB  . ILE A 1 117 ? -6.479 13.052 19.824 1.00  89.06 0 A 1
ATOM   876 C CG1 . ILE A 1 117 ? -6.737 11.876 20.800 1.00  86.03 0 A 1
ATOM   877 C CG2 . ILE A 1 117 ? -6.548 12.554 18.370 1.00  86.90 0 A 1
ATOM   878 C CD1 . ILE A 1 117 ? -5.725 10.720 20.738 1.00  81.66 0 A 1
ATOM   879 N N   . MET A 1 118 ? -5.490 15.951 18.979 1.00  89.52 0 A 1
ATOM   880 C CA  . MET A 1 118 ? -5.312 16.953 17.931 1.00  88.13 0 A 1
ATOM   881 C C   . MET A 1 118 ? -3.937 17.638 17.967 1.00  87.84 0 A 1
ATOM   882 O O   . MET A 1 118 ? -3.433 17.999 16.910 1.00  86.44 0 A 1
ATOM   883 C CB  . MET A 1 118 ? -6.428 17.998 18.007 1.00  86.24 0 A 1
ATOM   884 C CG  . MET A 1 118 ? -7.800 17.447 17.616 1.00  79.93 0 A 1
ATOM   885 S SD  . MET A 1 118 ? -7.885 16.602 16.008 1.00  75.13 0 A 1
ATOM   886 C CE  . MET A 1 118 ? -7.379 17.908 14.877 1.00  65.23 0 A 1
ATOM   887 N N   . GLU A 1 119 ? -3.311 17.778 19.124 1.00  89.73 0 A 1
ATOM   888 C CA  . GLU A 1 119 ? -1.921 18.234 19.233 1.00  89.49 0 A 1
ATOM   889 C C   . GLU A 1 119 ? -0.968 17.263 18.519 1.00  88.96 0 A 1
ATOM   890 O O   . GLU A 1 119 ? -0.129 17.695 17.730 1.00  86.61 0 A 1
ATOM   891 C CB  . GLU A 1 119 ? -1.528 18.359 20.711 1.00  88.49 0 A 1
ATOM   892 C CG  . GLU A 1 119 ? -2.071 19.649 21.338 1.00  78.49 0 A 1
ATOM   893 C CD  . GLU A 1 119 ? -1.920 19.681 22.871 1.00  73.90 0 A 1
ATOM   894 O OE1 . GLU A 1 119 ? -2.495 20.626 23.475 1.00  66.79 0 A 1
ATOM   895 O OE2 . GLU A 1 119 ? -1.292 18.775 23.450 1.00  68.93 -1 A 1
ATOM   896 N N   . GLY A 1 120 ? -1.148 15.969 18.729 1.00  87.68 0 A 1
ATOM   897 C CA  . GLY A 1 120 ? -0.396 14.941 18.012 1.00  86.00 0 A 1
ATOM   898 C C   . GLY A 1 120 ? -0.638 14.993 16.503 1.00  87.16 0 A 1
ATOM   899 O O   . GLY A 1 120 ?  0.311 15.003 15.724 1.00  85.18 0 A 1
ATOM   900 N N   . VAL A 1 121 ? -1.895 15.113 16.088 1.00  88.25 0 A 1
ATOM   901 C CA  . VAL A 1 121 ? -2.274 15.240 14.669 1.00  87.10 0 A 1
ATOM   902 C C   . VAL A 1 121 ? -1.589 16.456 14.028 1.00  87.14 0 A 1
ATOM   903 O O   . VAL A 1 121 ? -0.919 16.306 13.013 1.00  86.29 0 A 1
ATOM   904 C CB  . VAL A 1 121 ? -3.805 15.314 14.512 1.00  86.05 0 A 1
ATOM   905 C CG1 . VAL A 1 121 ? -4.231 15.656 13.087 1.00  82.78 0 A 1
ATOM   906 C CG2 . VAL A 1 121 ? -4.462 13.981 14.883 1.00  84.51 0 A 1
ATOM   907 N N   . LYS A 1 122 ? -1.688 17.633 14.648 1.00  87.29 0 A 1
ATOM   908 C CA  . LYS A 1 122 ? -1.076 18.862 14.134 1.00  85.95 0 A 1
ATOM   909 C C   . LYS A 1 122 ?  0.451 18.757 14.021 1.00  85.68 0 A 1
ATOM   910 O O   . LYS A 1 122 ?  1.006 19.244 13.051 1.00  84.14 0 A 1
ATOM   911 C CB  . LYS A 1 122 ? -1.444 20.051 15.030 1.00  84.05 0 A 1
ATOM   912 C CG  . LYS A 1 122 ? -2.890 20.495 14.809 1.00  76.65 0 A 1
ATOM   913 C CD  . LYS A 1 122 ? -3.209 21.661 15.747 1.00  71.57 0 A 1
ATOM   914 C CE  . LYS A 1 122 ? -4.643 22.133 15.531 1.00  62.10 0 A 1
ATOM   915 N NZ  . LYS A 1 122 ? -4.946 23.349 16.336 1.00  54.81 1 A 1
ATOM   916 N N   . ALA A 1 123 ?  1.101 18.084 14.955 1.00  85.35 0 A 1
ATOM   917 C CA  . ALA A 1 123 ?  2.547 17.882 14.921 1.00  84.44 0 A 1
ATOM   918 C C   . ALA A 1 123 ?  3.012 17.012 13.739 1.00  84.95 0 A 1
ATOM   919 O O   . ALA A 1 123 ?  4.184 17.063 13.363 1.00  81.28 0 A 1
ATOM   920 C CB  . ALA A 1 123 ?  2.968 17.276 16.259 1.00  82.19 0 A 1
ATOM   921 N N   . THR A 1 124 ?  2.114 16.216 13.139 1.00  83.72 0 A 1
ATOM   922 C CA  . THR A 1 124 ?  2.431 15.355 11.995 1.00  81.88 0 A 1
ATOM   923 C C   . THR A 1 124 ?  2.089 15.963 10.638 1.00  82.24 0 A 1
ATOM   924 O O   . THR A 1 124 ?  2.480 15.385  9.626 1.00  80.86 0 A 1
ATOM   925 C CB  . THR A 1 124 ?  1.765 13.980 12.110 1.00  79.87 0 A 1
ATOM   926 C CG2 . THR A 1 124 ?  2.247 13.199 13.328 1.00  75.81 0 A 1
ATOM   927 O OG1 . THR A 1 124 ?  0.365 14.078 12.183 1.00  75.13 0 A 1
ATOM   928 N N   . ILE A 1 125 ?  1.376 17.087 10.586 1.00  81.59 0 A 1
ATOM   929 C CA  . ILE A 1 125 ?  0.965 17.711  9.318 1.00  79.69 0 A 1
ATOM   930 C C   . ILE A 1 125 ?  2.204 18.010  8.471 1.00  79.39 0 A 1
ATOM   931 O O   . ILE A 1 125 ?  3.176 18.601  8.939 1.00  77.38 0 A 1
ATOM   932 C CB  . ILE A 1 125 ?  0.077 18.949  9.539 1.00  76.38 0 A 1
ATOM   933 C CG1 . ILE A 1 125 ? -1.265 18.522 10.174 1.00  73.53 0 A 1
ATOM   934 C CG2 . ILE A 1 125 ? -0.187 19.694  8.212 1.00  74.91 0 A 1
ATOM   935 C CD1 . ILE A 1 125 ? -2.182 19.671 10.609 1.00  68.60 0 A 1
ATOM   936 N N   . LYS A 1 126 ?  2.161 17.586  7.213 1.00  81.34 0 A 1
ATOM   937 C CA  . LYS A 1 126 ?  3.212 17.812  6.233 1.00  78.03 0 A 1
ATOM   938 C C   . LYS A 1 126 ?  2.886 19.044  5.405 1.00  77.54 0 A 1
ATOM   939 O O   . LYS A 1 126 ?  1.737 19.297  5.063 1.00  73.60 0 A 1
ATOM   940 C CB  . LYS A 1 126 ?  3.407 16.563  5.351 1.00  71.99 0 A 1
ATOM   941 C CG  . LYS A 1 126 ?  3.775 15.292  6.134 1.00  70.58 0 A 1
ATOM   942 C CD  . LYS A 1 126 ?  5.083 15.429  6.917 1.00  68.74 0 A 1
ATOM   943 C CE  . LYS A 1 126 ?  5.391 14.113  7.618 1.00  65.12 0 A 1
ATOM   944 N NZ  . LYS A 1 126 ?  6.668 14.176  8.378 1.00  62.34 1 A 1
ATOM   945 N N   . ASP A 1 127 ?  3.947 19.778  5.059 1.00  72.20 0 A 1
ATOM   946 C CA  . ASP A 1 127 ?  3.822 20.889  4.139 1.00  70.34 0 A 1
ATOM   947 C C   . ASP A 1 127 ?  3.533 20.366  2.727 1.00  69.91 0 A 1
ATOM   948 O O   . ASP A 1 127 ?  4.300 19.581  2.164 1.00  63.99 0 A 1
ATOM   949 C CB  . ASP A 1 127 ?  5.084 21.759  4.209 1.00  64.11 0 A 1
ATOM   950 C CG  . ASP A 1 127 ?  4.943 23.082  3.456 1.00  58.23 0 A 1
ATOM   951 O OD1 . ASP A 1 127 ?  4.036 23.195  2.611 1.00  52.09 0 A 1
ATOM   952 O OD2 . ASP A 1 127 ?  5.784 23.971  3.705 1.00  51.93 -1 A 1
ATOM   953 N N   . ALA A 1 128 ?  2.421 20.807  2.150 1.00  67.04 0 A 1
ATOM   954 C CA  . ALA A 1 128 ?  2.012 20.431  0.807 1.00  64.82 0 A 1
ATOM   955 C C   . ALA A 1 128 ?  3.029 20.876 -0.261 1.00  65.78 0 A 1
ATOM   956 O O   . ALA A 1 128 ?  3.144 20.224 -1.301 1.00  61.33 0 A 1
ATOM   957 C CB  . ALA A 1 128 ?  0.632 21.034  0.544 1.00  59.49 0 A 1
ATOM   958 N N   . SER A 1 129 ?  3.789 21.942 -0.005 1.00  64.86 0 A 1
ATOM   959 C CA  . SER A 1 129 ?  4.814 22.457 -0.920 1.00  64.11 0 A 1
ATOM   960 C C   . SER A 1 129 ?  5.990 21.492 -1.125 1.00  65.70 0 A 1
ATOM   961 O O   . SER A 1 129 ?  6.672 21.566 -2.142 1.00  61.46 0 A 1
ATOM   962 C CB  . SER A 1 129 ?  5.337 23.803 -0.415 1.00  57.63 0 A 1
ATOM   963 O OG  . SER A 1 129 ?  6.119 23.651  0.750 1.00  51.71 0 A 1
ATOM   964 N N   . LEU A 1 130 ?  6.199 20.563 -0.197 1.00  66.23 0 A 1
ATOM   965 C CA  . LEU A 1 130 ?  7.259 19.561 -0.273 1.00  64.85 0 A 1
ATOM   966 C C   . LEU A 1 130 ?  6.884 18.357 -1.141 1.00  65.01 0 A 1
ATOM   967 O O   . LEU A 1 130 ?  7.719 17.468 -1.334 1.00  60.20 0 A 1
ATOM   968 C CB  . LEU A 1 130 ?  7.645 19.115  1.148 1.00  59.49 0 A 1
ATOM   969 C CG  . LEU A 1 130 ?  8.267 20.219  2.020 1.00  54.78 0 A 1
ATOM   970 C CD1 . LEU A 1 130 ?  8.459 19.687  3.434 1.00  50.65 0 A 1
ATOM   971 C CD2 . LEU A 1 130 ?  9.618 20.666  1.482 1.00  49.52 0 A 1
ATOM   972 N N   . GLN A 1 131 ?  5.663 18.290 -1.670 1.00  64.24 0 A 1
ATOM   973 C CA  . GLN A 1 131 ?  5.302 17.217 -2.593 1.00  63.11 0 A 1
ATOM   974 C C   . GLN A 1 131 ?  6.053 17.409 -3.919 1.00  64.77 0 A 1
ATOM   975 O O   . GLN A 1 131 ?  5.804 18.383 -4.628 1.00  60.13 0 A 1
ATOM   976 C CB  . GLN A 1 131 ?  3.793 17.138 -2.826 1.00  56.92 0 A 1
ATOM   977 C CG  . GLN A 1 131 ?  3.074 16.571 -1.603 1.00  51.01 0 A 1
ATOM   978 C CD  . GLN A 1 131 ?  1.643 16.118 -1.910 1.00  45.96 0 A 1
ATOM   979 N NE2 . GLN A 1 131 ?  1.028 15.385 -1.023 1.00  40.35 0 A 1
ATOM   980 O OE1 . GLN A 1 131 ?  1.073 16.377 -2.956 1.00  42.75 0 A 1
ATOM   981 N N   . PRO A 1 132 ?  6.924 16.464 -4.295 1.00  63.19 0 A 1
ATOM   982 C CA  . PRO A 1 132 ?  7.775 16.643 -5.470 1.00  61.76 0 A 1
ATOM   983 C C   . PRO A 1 132 ?  6.997 16.635 -6.782 1.00  63.87 0 A 1
ATOM   984 O O   . PRO A 1 132 ?  7.445 17.174 -7.791 1.00  59.16 0 A 1
ATOM   985 C CB  . PRO A 1 132 ?  8.785 15.494 -5.397 1.00  55.57 0 A 1
ATOM   986 C CG  . PRO A 1 132 ?  8.063 14.419 -4.587 1.00  54.13 0 A 1
ATOM   987 C CD  . PRO A 1 132 ?  7.217 15.218 -3.607 1.00  55.79 0 A 1
ATOM   988 N N   . ARG A 1 133 ?  5.823 16.010 -6.781 1.00  65.61 0 A 1
ATOM   989 C CA  . ARG A 1 133 ?  4.917 15.959 -7.925 1.00  65.21 0 A 1
ATOM   990 C C   . ARG A 1 133 ?  3.493 16.189 -7.448 1.00  66.76 0 A 1
ATOM   991 O O   . ARG A 1 133 ?  3.026 15.505 -6.545 1.00  61.53 0 A 1
ATOM   992 C CB  . ARG A 1 133 ?  5.020 14.611 -8.654 1.00  58.80 0 A 1
ATOM   993 C CG  . ARG A 1 133 ?  6.354 14.445 -9.399 1.00  53.37 0 A 1
ATOM   994 C CD  . ARG A 1 133 ?  6.346 13.114 -10.160 1.00  48.68 0 A 1
ATOM   995 N NE  . ARG A 1 133 ?  7.553 12.956 -11.001 1.00  43.83 0 A 1
ATOM   996 C CZ  . ARG A 1 133 ?  7.678 12.079 -11.987 1.00  40.37 0 A 1
ATOM   997 N NH1 . ARG A 1 133 ?  6.776 11.170 -12.230 1.00  39.98 1 A 1
ATOM   998 N NH2 . ARG A 1 133 ?  8.718 12.113 -12.744 1.00  36.24 0 A 1
ATOM   999 N N   . ASN A 1 134 ?  2.790 17.089 -8.130 1.00  70.17 0 A 1
ATOM   1000 C CA  . ASN A 1 134 ?  1.376 17.318 -7.902 1.00  71.24 0 A 1
ATOM   1001 C C   . ASN A 1 134 ?  0.561 16.245 -8.644 1.00  74.13 0 A 1
ATOM   1002 O O   . ASN A 1 134 ? -0.053 16.503 -9.675 1.00  70.02 0 A 1
ATOM   1003 C CB  . ASN A 1 134 ?  1.057 18.780 -8.278 1.00  63.78 0 A 1
ATOM   1004 C CG  . ASN A 1 134 ? -0.096 19.344 -7.462 1.00  55.19 0 A 1
ATOM   1005 N ND2 . ASN A 1 134 ? -0.469 20.579 -7.728 1.00  46.87 0 A 1
ATOM   1006 O OD1 . ASN A 1 134 ? -0.642 18.723 -6.568 1.00  47.57 0 A 1
ATOM   1007 N N   . VAL A 1 135 ?  0.661 15.003 -8.178 1.00  76.04 0 A 1
ATOM   1008 C CA  . VAL A 1 135 ? -0.048 13.869 -8.770 1.00  77.67 0 A 1
ATOM   1009 C C   . VAL A 1 135 ? -1.487 13.873 -8.257 1.00  81.02 0 A 1
ATOM   1010 O O   . VAL A 1 135 ? -1.692 13.831 -7.043 1.00  78.87 0 A 1
ATOM   1011 C CB  . VAL A 1 135 ?  0.651 12.528 -8.482 1.00  72.17 0 A 1
ATOM   1012 C CG1 . VAL A 1 135 ? -0.066 11.369 -9.169 1.00  64.73 0 A 1
ATOM   1013 C CG2 . VAL A 1 135 ?  2.096 12.538 -9.005 1.00  64.99 0 A 1
ATOM   1014 N N   . PRO A 1 136 ? -2.494 13.909 -9.140 1.00  83.18 0 A 1
ATOM   1015 C CA  . PRO A 1 136 ? -3.881 13.849 -8.715 1.00  85.30 0 A 1
ATOM   1016 C C   . PRO A 1 136 ? -4.176 12.512 -8.021 1.00  87.87 0 A 1
ATOM   1017 O O   . PRO A 1 136 ? -3.584 11.478 -8.327 1.00  86.42 0 A 1
ATOM   1018 C CB  . PRO A 1 136 ? -4.714 14.048 -9.980 1.00  81.93 0 A 1
ATOM   1019 C CG  . PRO A 1 136 ? -3.793 13.540 -11.090 1.00  78.83 0 A 1
ATOM   1020 C CD  . PRO A 1 136 ? -2.406 13.919 -10.589 1.00  81.17 0 A 1
ATOM   1021 N N   . ASN A 1 137 ? -5.145 12.536 -7.114 1.00  89.86 0 A 1
ATOM   1022 C CA  . ASN A 1 137 ? -5.611 11.322 -6.468 1.00  91.65 0 A 1
ATOM   1023 C C   . ASN A 1 137 ? -6.321 10.422 -7.490 1.00  92.38 0 A 1
ATOM   1024 O O   . ASN A 1 137 ? -7.423 10.721 -7.940 1.00  91.29 0 A 1
ATOM   1025 C CB  . ASN A 1 137 ? -6.517 11.699 -5.285 1.00  90.91 0 A 1
ATOM   1026 C CG  . ASN A 1 137 ? -7.022 10.473 -4.532 1.00  91.91 0 A 1
ATOM   1027 N ND2 . ASN A 1 137 ? -7.825 10.691 -3.508 1.00  88.68 0 A 1
ATOM   1028 O OD1 . ASN A 1 137 ? -6.704  9.332 -4.827 1.00  88.74 0 A 1
ATOM   1029 N N   . ARG A 1 138 ? -5.693  9.293 -7.816 1.00  93.10 0 A 1
ATOM   1030 C CA  . ARG A 1 138 ? -6.223  8.241 -8.700 1.00  93.34 0 A 1
ATOM   1031 C C   . ARG A 1 138 ? -6.607  6.963 -7.932 1.00  93.82 0 A 1
ATOM   1032 O O   . ARG A 1 138 ? -6.814  5.917 -8.536 1.00  91.77 0 A 1
ATOM   1033 C CB  . ARG A 1 138 ? -5.199  7.932 -9.795 1.00  91.59 0 A 1
ATOM   1034 C CG  . ARG A 1 138 ? -4.908  9.150 -10.682 1.00  88.60 0 A 1
ATOM   1035 C CD  . ARG A 1 138 ? -3.976  8.762 -11.818 1.00  86.82 0 A 1
ATOM   1036 N NE  . ARG A 1 138 ? -3.602  9.933 -12.636 1.00  84.36 0 A 1
ATOM   1037 C CZ  . ARG A 1 138 ? -2.372 10.332 -12.928 1.00  83.11 0 A 1
ATOM   1038 N NH1 . ARG A 1 138 ? -1.308  9.703 -12.533 1.00  74.31 1 A 1
ATOM   1039 N NH2 . ARG A 1 138 ? -2.200 11.405 -13.645 1.00  77.56 0 A 1
ATOM   1040 N N   . TYR A 1 139 ? -6.672  7.056 -6.618 1.00  94.59 0 A 1
ATOM   1041 C CA  . TYR A 1 139 ? -6.814  5.894 -5.737 1.00  94.37 0 A 1
ATOM   1042 C C   . TYR A 1 139 ? -8.119  5.885 -4.947 1.00  94.94 0 A 1
ATOM   1043 O O   . TYR A 1 139 ? -8.665  4.813 -4.675 1.00  92.87 0 A 1
ATOM   1044 C CB  . TYR A 1 139 ? -5.622  5.852 -4.777 1.00  92.66 0 A 1
ATOM   1045 C CG  . TYR A 1 139 ? -4.281  5.798 -5.471 1.00  91.26 0 A 1
ATOM   1046 C CD1 . TYR A 1 139 ? -3.836  4.600 -6.062 1.00  87.43 0 A 1
ATOM   1047 C CD2 . TYR A 1 139 ? -3.483  6.950 -5.561 1.00  87.89 0 A 1
ATOM   1048 C CE1 . TYR A 1 139 ? -2.608  4.543 -6.728 1.00  85.83 0 A 1
ATOM   1049 C CE2 . TYR A 1 139 ? -2.245  6.910 -6.231 1.00  85.48 0 A 1
ATOM   1050 C CZ  . TYR A 1 139 ? -1.813  5.702 -6.816 1.00  85.83 0 A 1
ATOM   1051 O OH  . TYR A 1 139 ? -0.608  5.654 -7.475 1.00  82.28 0 A 1
ATOM   1052 N N   . THR A 1 140 ? -8.618  7.059 -4.579 1.00  96.03 0 A 1
ATOM   1053 C CA  . THR A 1 140 ? -9.908  7.211 -3.906 1.00  96.45 0 A 1
ATOM   1054 C C   . THR A 1 140 ? -10.733  8.308 -4.568 1.00  96.57 0 A 1
ATOM   1055 O O   . THR A 1 140 ? -10.187  9.295 -5.060 1.00  95.30 0 A 1
ATOM   1056 C CB  . THR A 1 140 ? -9.782  7.480 -2.401 1.00  95.56 0 A 1
ATOM   1057 C CG2 . THR A 1 140 ? -9.096  6.332 -1.665 1.00  90.85 0 A 1
ATOM   1058 O OG1 . THR A 1 140 ? -9.066  8.660 -2.141 1.00  91.39 0 A 1
ATOM   1059 N N   . PHE A 1 141 ? -12.050  8.141 -4.571 1.00  97.38 0 A 1
ATOM   1060 C CA  . PHE A 1 141 ? -12.950  8.935 -5.396 1.00  97.44 0 A 1
ATOM   1061 C C   . PHE A 1 141 ? -14.189  9.368 -4.617 1.00  97.59 0 A 1
ATOM   1062 O O   . PHE A 1 141 ? -14.678  8.609 -3.770 1.00  96.37 0 A 1
ATOM   1063 C CB  . PHE A 1 141 ? -13.340  8.112 -6.631 1.00  97.11 0 A 1
ATOM   1064 C CG  . PHE A 1 141 ? -12.161  7.489 -7.347 1.00  97.06 0 A 1
ATOM   1065 C CD1 . PHE A 1 141 ? -11.358  8.262 -8.195 1.00  95.69 0 A 1
ATOM   1066 C CD2 . PHE A 1 141 ? -11.830  6.143 -7.118 1.00  95.72 0 A 1
ATOM   1067 C CE1 . PHE A 1 141 ? -10.234  7.707 -8.819 1.00  94.91 0 A 1
ATOM   1068 C CE2 . PHE A 1 141 ? -10.707  5.575 -7.741 1.00  94.92 0 A 1
ATOM   1069 C CZ  . PHE A 1 141 ? -9.904  6.354 -8.592 1.00  95.30 0 A 1
ATOM   1070 N N   . PRO A 1 142 ? -14.739 10.562 -4.901 1.00  97.22 0 A 1
ATOM   1071 C CA  . PRO A 1 142 ? -16.044 10.945 -4.392 1.00  97.12 0 A 1
ATOM   1072 C C   . PRO A 1 142 ? -17.159 10.236 -5.166 1.00  97.47 0 A 1
ATOM   1073 O O   . PRO A 1 142 ? -17.022  9.925 -6.352 1.00  96.56 0 A 1
ATOM   1074 C CB  . PRO A 1 142 ? -16.099 12.462 -4.577 1.00  96.24 0 A 1
ATOM   1075 C CG  . PRO A 1 142 ? -15.250 12.684 -5.829 1.00  94.67 0 A 1
ATOM   1076 C CD  . PRO A 1 142 ? -14.170 11.604 -5.722 1.00  96.30 0 A 1
ATOM   1077 N N   . CYS A 1 143 ? -18.308 10.025 -4.519 1.00  96.72 0 A 1
ATOM   1078 C CA  . CYS A 1 143 ? -19.517  9.617 -5.218 1.00  96.90 0 A 1
ATOM   1079 C C   . CYS A 1 143 ? -20.044 10.780 -6.086 1.00  96.83 0 A 1
ATOM   1080 O O   . CYS A 1 143 ? -20.159 11.892 -5.580 1.00  96.15 0 A 1
ATOM   1081 C CB  . CYS A 1 143 ? -20.558  9.151 -4.193 1.00  96.60 0 A 1
ATOM   1082 S SG  . CYS A 1 143 ? -22.072  8.628 -5.060 1.00  96.16 0 A 1
ATOM   1083 N N   . PRO A 1 144 ? -20.421 10.560 -7.351 1.00  96.99 0 A 1
ATOM   1084 C CA  . PRO A 1 144 ? -20.967 11.624 -8.189 1.00  96.53 0 A 1
ATOM   1085 C C   . PRO A 1 144 ? -22.440 11.962 -7.892 1.00  96.34 0 A 1
ATOM   1086 O O   . PRO A 1 144 ? -22.961 12.925 -8.450 1.00  93.65 0 A 1
ATOM   1087 C CB  . PRO A 1 144 ? -20.779 11.101 -9.612 1.00  95.56 0 A 1
ATOM   1088 C CG  . PRO A 1 144 ? -20.925  9.594 -9.449 1.00  94.02 0 A 1
ATOM   1089 C CD  . PRO A 1 144 ? -20.276  9.325 -8.090 1.00  96.13 0 A 1
ATOM   1090 N N   . TYR A 1 145 ? -23.107 11.179 -7.043 1.00  96.73 0 A 1
ATOM   1091 C CA  . TYR A 1 145 ? -24.538 11.317 -6.751 1.00  96.54 0 A 1
ATOM   1092 C C   . TYR A 1 145 ? -24.847 11.845 -5.346 1.00  96.26 0 A 1
ATOM   1093 O O   . TYR A 1 145 ? -25.912 12.422 -5.142 1.00  93.75 0 A 1
ATOM   1094 C CB  . TYR A 1 145 ? -25.219  9.970 -6.969 1.00  96.01 0 A 1
ATOM   1095 C CG  . TYR A 1 145 ? -25.257  9.492 -8.405 1.00  95.99 0 A 1
ATOM   1096 C CD1 . TYR A 1 145 ? -25.835 10.303 -9.396 1.00  94.30 0 A 1
ATOM   1097 C CD2 . TYR A 1 145 ? -24.766  8.222 -8.750 1.00  94.46 0 A 1
ATOM   1098 C CE1 . TYR A 1 145 ? -25.928  9.851 -10.723 1.00  93.59 0 A 1
ATOM   1099 C CE2 . TYR A 1 145 ? -24.853  7.761 -10.077 1.00  93.52 0 A 1
ATOM   1100 C CZ  . TYR A 1 145 ? -25.441  8.571 -11.064 1.00  94.04 0 A 1
ATOM   1101 O OH  . TYR A 1 145 ? -25.546  8.127 -12.352 1.00  92.10 0 A 1
ATOM   1102 N N   . CYS A 1 146 ? -23.946 11.645 -4.382 1.00  96.56 0 A 1
ATOM   1103 C CA  . CYS A 1 146 ? -24.157 12.039 -2.997 1.00  96.47 0 A 1
ATOM   1104 C C   . CYS A 1 146 ? -22.891 12.654 -2.384 1.00  96.57 0 A 1
ATOM   1105 O O   . CYS A 1 146 ? -21.830 12.626 -3.009 1.00  95.13 0 A 1
ATOM   1106 C CB  . CYS A 1 146 ? -24.685 10.822 -2.216 1.00  95.07 0 A 1
ATOM   1107 S SG  . CYS A 1 146 ? -23.377  9.619 -1.843 1.00  94.47 0 A 1
ATOM   1108 N N   . PRO A 1 147 ? -22.953 13.215 -1.159 1.00  96.75 0 A 1
ATOM   1109 C CA  . PRO A 1 147 ? -21.794 13.836 -0.513 1.00  96.00 0 A 1
ATOM   1110 C C   . PRO A 1 147 ? -20.689 12.860 -0.062 1.00  95.74 0 A 1
ATOM   1111 O O   . PRO A 1 147 ? -19.621 13.317  0.350 1.00  93.00 0 A 1
ATOM   1112 C CB  . PRO A 1 147 ? -22.359 14.601  0.691 1.00  95.43 0 A 1
ATOM   1113 C CG  . PRO A 1 147 ? -23.829 14.778  0.356 1.00  93.54 0 A 1
ATOM   1114 C CD  . PRO A 1 147 ? -24.153 13.499 -0.402 1.00  96.02 0 A 1
ATOM   1115 N N   . GLU A 1 148 ? -20.927 11.549 -0.104 1.00  96.02 0 A 1
ATOM   1116 C CA  . GLU A 1 148 ? -19.961 10.545  0.320 1.00  95.78 0 A 1
ATOM   1117 C C   . GLU A 1 148 ? -18.708 10.555 -0.559 1.00  96.09 0 A 1
ATOM   1118 O O   . GLU A 1 148 ? -18.772 10.722 -1.781 1.00  94.96 0 A 1
ATOM   1119 C CB  . GLU A 1 148 ? -20.595  9.147  0.341 1.00  94.80 0 A 1
ATOM   1120 C CG  . GLU A 1 148 ? -21.726  8.974  1.371 1.00  90.02 0 A 1
ATOM   1121 C CD  . GLU A 1 148 ? -21.244  9.132  2.816 1.00  85.39 0 A 1
ATOM   1122 O OE1 . GLU A 1 148 ? -22.042  9.640  3.629 1.00  75.95 0 A 1
ATOM   1123 O OE2 . GLU A 1 148 ? -20.087  8.758  3.098 1.00  77.06 -1 A 1
ATOM   1124 N N   . LYS A 1 149 ? -17.542 10.362  0.061 1.00  95.83 0 A 1
ATOM   1125 C CA  . LYS A 1 149 ? -16.235 10.447 -0.590 1.00  95.32 0 A 1
ATOM   1126 C C   . LYS A 1 149 ? -15.250  9.428 -0.028 1.00  95.77 0 A 1
ATOM   1127 O O   . LYS A 1 149 ? -15.585  8.681  0.897 1.00  93.60 0 A 1
ATOM   1128 C CB  . LYS A 1 149 ? -15.714 11.899 -0.509 1.00  92.44 0 A 1
ATOM   1129 C CG  . LYS A 1 149 ? -15.497 12.403  0.927 1.00  86.84 0 A 1
ATOM   1130 C CD  . LYS A 1 149 ? -14.906 13.820  0.916 1.00  85.82 0 A 1
ATOM   1131 C CE  . LYS A 1 149 ? -14.624 14.294  2.353 1.00  74.76 0 A 1
ATOM   1132 N NZ  . LYS A 1 149 ? -13.879 15.570  2.362 1.00  67.57 1 A 1
ATOM   1133 N N   . ASN A 1 150 ? -14.043  9.414 -0.567 1.00  96.30 0 A 1
ATOM   1134 C CA  . ASN A 1 150 ? -12.952  8.526 -0.165 1.00  96.56 0 A 1
ATOM   1135 C C   . ASN A 1 150 ? -13.255  7.041 -0.407 1.00  96.61 0 A 1
ATOM   1136 O O   . ASN A 1 150 ? -12.767  6.175  0.311 1.00  95.01 0 A 1
ATOM   1137 C CB  . ASN A 1 150 ? -12.491  8.833  1.271 1.00  95.76 0 A 1
ATOM   1138 C CG  . ASN A 1 150 ? -12.175 10.303  1.512 1.00  94.30 0 A 1
ATOM   1139 N ND2 . ASN A 1 150 ? -12.551 10.826  2.654 1.00  85.96 0 A 1
ATOM   1140 O OD1 . ASN A 1 150 ? -11.612 11.004  0.694 1.00  86.92 0 A 1
ATOM   1141 N N   . PHE A 1 151 ? -14.036  6.728 -1.445 1.00  97.22 0 A 1
ATOM   1142 C CA  . PHE A 1 151 ? -14.198  5.356 -1.906 1.00  97.28 0 A 1
ATOM   1143 C C   . PHE A 1 151 ? -12.964  4.913 -2.683 1.00  97.14 0 A 1
ATOM   1144 O O   . PHE A 1 151 ? -12.502  5.625 -3.570 1.00  95.94 0 A 1
ATOM   1145 C CB  . PHE A 1 151 ? -15.451  5.229 -2.761 1.00  97.11 0 A 1
ATOM   1146 C CG  . PHE A 1 151 ? -16.727  5.512 -2.003 1.00  97.28 0 A 1
ATOM   1147 C CD1 . PHE A 1 151 ? -17.241  4.562 -1.106 1.00  96.08 0 A 1
ATOM   1148 C CD2 . PHE A 1 151 ? -17.396  6.736 -2.174 1.00  96.25 0 A 1
ATOM   1149 C CE1 . PHE A 1 151 ? -18.402  4.825 -0.373 1.00  95.66 0 A 1
ATOM   1150 C CE2 . PHE A 1 151 ? -18.569  7.011 -1.437 1.00  95.55 0 A 1
ATOM   1151 C CZ  . PHE A 1 151 ? -19.061  6.056 -0.534 1.00  96.02 0 A 1
ATOM   1152 N N   . ASP A 1 152 ? -12.454  3.713 -2.427 1.00  96.59 0 A 1
ATOM   1153 C CA  . ASP A 1 152 ? -11.625  3.043 -3.429 1.00  96.08 0 A 1
ATOM   1154 C C   . ASP A 1 152 ? -12.477  2.658 -4.651 1.00  96.30 0 A 1
ATOM   1155 O O   . ASP A 1 152 ? -13.700  2.766 -4.652 1.00  95.41 0 A 1
ATOM   1156 C CB  . ASP A 1 152 ? -10.846  1.873 -2.813 1.00  94.61 0 A 1
ATOM   1157 C CG  . ASP A 1 152 ? -11.673  0.660 -2.386 1.00  93.43 0 A 1
ATOM   1158 O OD1 . ASP A 1 152 ? -12.906  0.652 -2.536 1.00  89.17 0 A 1
ATOM   1159 O OD2 . ASP A 1 152 ? -11.060 -0.314 -1.905 1.00  88.35 -1 A 1
ATOM   1160 N N   . GLN A 1 153 ? -11.823  2.216 -5.733 1.00  96.22 0 A 1
ATOM   1161 C CA  . GLN A 1 153 ? -12.536  1.906 -6.976 1.00  96.07 0 A 1
ATOM   1162 C C   . GLN A 1 153 ? -13.630  0.851 -6.767 1.00  96.13 0 A 1
ATOM   1163 O O   . GLN A 1 153 ? -14.754  1.024 -7.233 1.00  95.22 0 A 1
ATOM   1164 C CB  . GLN A 1 153 ? -11.506  1.457 -8.024 1.00  94.91 0 A 1
ATOM   1165 C CG  . GLN A 1 153 ? -12.171  1.218 -9.386 1.00  91.83 0 A 1
ATOM   1166 C CD  . GLN A 1 153 ? -11.147  0.860 -10.464 1.00  91.52 0 A 1
ATOM   1167 N NE2 . GLN A 1 153 ? -11.235 -0.309 -11.047 1.00  82.78 0 A 1
ATOM   1168 O OE1 . GLN A 1 153 ? -10.273  1.629 -10.798 1.00  84.97 0 A 1
ATOM   1169 N N   . GLU A 1 154 ? -13.322 -0.224 -6.067 1.00  95.24 0 A 1
ATOM   1170 C CA  . GLU A 1 154 ? -14.282 -1.285 -5.788 1.00  94.45 0 A 1
ATOM   1171 C C   . GLU A 1 154 ? -15.412 -0.797 -4.869 1.00  94.96 0 A 1
ATOM   1172 O O   . GLU A 1 154 ? -16.587 -1.033 -5.148 1.00  93.91 0 A 1
ATOM   1173 C CB  . GLU A 1 154 ? -13.538 -2.478 -5.165 1.00  92.54 0 A 1
ATOM   1174 C CG  . GLU A 1 154 ? -14.448 -3.695 -4.970 1.00  80.90 0 A 1
ATOM   1175 C CD  . GLU A 1 154 ? -13.710 -4.891 -4.339 1.00  75.86 0 A 1
ATOM   1176 O OE1 . GLU A 1 154 ? -14.271 -6.010 -4.419 1.00  69.54 0 A 1
ATOM   1177 O OE2 . GLU A 1 154 ? -12.627 -4.689 -3.760 1.00  69.46 -1 A 1
ATOM   1178 N N   . GLY A 1 155 ? -15.072 -0.030 -3.836 1.00  95.79 0 A 1
ATOM   1179 C CA  . GLY A 1 155 ? -16.019  0.578 -2.919 1.00  95.74 0 A 1
ATOM   1180 C C   . GLY A 1 155 ? -16.980  1.538 -3.615 1.00  96.37 0 A 1
ATOM   1181 O O   . GLY A 1 155 ? -18.178  1.500 -3.341 1.00  95.72 0 A 1
ATOM   1182 N N   . LEU A 1 156 ? -16.507  2.339 -4.580 1.00  96.64 0 A 1
ATOM   1183 C CA  . LEU A 1 156 ? -17.377  3.213 -5.363 1.00  97.00 0 A 1
ATOM   1184 C C   . LEU A 1 156 ? -18.332  2.416 -6.264 1.00  97.19 0 A 1
ATOM   1185 O O   . LEU A 1 156 ? -19.515  2.741 -6.350 1.00  96.60 0 A 1
ATOM   1186 C CB  . LEU A 1 156 ? -16.527  4.195 -6.186 1.00  97.07 0 A 1
ATOM   1187 C CG  . LEU A 1 156 ? -17.367  5.198 -6.994 1.00  96.54 0 A 1
ATOM   1188 C CD1 . LEU A 1 156 ? -18.203  6.126 -6.103 1.00  95.01 0 A 1
ATOM   1189 C CD2 . LEU A 1 156 ? -16.462  6.079 -7.846 1.00  94.71 0 A 1
ATOM   1190 N N   . VAL A 1 157 ? -17.850  1.363 -6.916 1.00  97.00 0 A 1
ATOM   1191 C CA  . VAL A 1 157 ? -18.681  0.479 -7.750 1.00  96.68 0 A 1
ATOM   1192 C C   . VAL A 1 157 ? -19.788 -0.158 -6.912 1.00  96.61 0 A 1
ATOM   1193 O O   . VAL A 1 157 ? -20.945 -0.181 -7.333 1.00  95.74 0 A 1
ATOM   1194 C CB  . VAL A 1 157 ? -17.828 -0.606 -8.439 1.00  95.95 0 A 1
ATOM   1195 C CG1 . VAL A 1 157 ? -18.680 -1.656 -9.170 1.00  93.49 0 A 1
ATOM   1196 C CG2 . VAL A 1 157 ? -16.897 -0.002 -9.489 1.00  93.75 0 A 1
ATOM   1197 N N   . GLU A 1 158 ? -19.447 -0.640 -5.729 1.00  96.07 0 A 1
ATOM   1198 C CA  . GLU A 1 158 ? -20.395 -1.271 -4.818 1.00  95.59 0 A 1
ATOM   1199 C C   . GLU A 1 158 ? -21.393 -0.249 -4.243 1.00  95.90 0 A 1
ATOM   1200 O O   . GLU A 1 158 ? -22.600 -0.484 -4.291 1.00  95.12 0 A 1
ATOM   1201 C CB  . GLU A 1 158 ? -19.623 -2.011 -3.726 1.00  94.32 0 A 1
ATOM   1202 C CG  . GLU A 1 158 ? -20.557 -2.856 -2.841 1.00  82.90 0 A 1
ATOM   1203 C CD  . GLU A 1 158 ? -19.805 -3.799 -1.892 1.00  74.39 0 A 1
ATOM   1204 O OE1 . GLU A 1 158 ? -20.423 -4.820 -1.520 1.00  66.59 0 A 1
ATOM   1205 O OE2 . GLU A 1 158 ? -18.634 -3.519 -1.560 1.00  65.88 -1 A 1
ATOM   1206 N N   . HIS A 1 159 ? -20.922  0.910 -3.805 1.00  95.52 0 A 1
ATOM   1207 C CA  . HIS A 1 159 ? -21.754  2.003 -3.300 1.00  96.09 0 A 1
ATOM   1208 C C   . HIS A 1 159 ? -22.795  2.443 -4.334 1.00  96.15 0 A 1
ATOM   1209 O O   . HIS A 1 159 ? -23.990  2.491 -4.038 1.00  95.06 0 A 1
ATOM   1210 C CB  . HIS A 1 159 ? -20.855  3.170 -2.887 1.00  96.00 0 A 1
ATOM   1211 C CG  . HIS A 1 159 ? -21.625  4.380 -2.454 1.00  96.55 0 A 1
ATOM   1212 C CD2 . HIS A 1 159 ? -21.958  5.452 -3.241 1.00  94.05 0 A 1
ATOM   1213 N ND1 . HIS A 1 159 ? -22.148  4.607 -1.193 1.00  93.78 0 A 1
ATOM   1214 C CE1 . HIS A 1 159 ? -22.772  5.793 -1.232 1.00  94.00 0 A 1
ATOM   1215 N NE2 . HIS A 1 159 ? -22.672  6.328 -2.443 1.00  94.04 0 A 1
ATOM   1216 N N   . CYS A 1 160 ? -22.377  2.686 -5.581 1.00  96.54 0 A 1
ATOM   1217 C CA  . CYS A 1 160 ? -23.306  3.076 -6.643 1.00  96.24 0 A 1
ATOM   1218 C C   . CYS A 1 160 ? -24.326  1.968 -6.957 1.00  95.92 0 A 1
ATOM   1219 O O   . CYS A 1 160 ? -25.480  2.254 -7.250 1.00  94.65 0 A 1
ATOM   1220 C CB  . CYS A 1 160 ? -22.518  3.454 -7.904 1.00  96.09 0 A 1
ATOM   1221 S SG  . CYS A 1 160 ? -21.579  4.985 -7.632 1.00  95.13 0 A 1
ATOM   1222 N N   . LYS A 1 161 ? -23.913  0.707 -6.878 1.00  96.28 0 A 1
ATOM   1223 C CA  . LYS A 1 161 ? -24.815 -0.436 -7.082 1.00  95.53 0 A 1
ATOM   1224 C C   . LYS A 1 161 ? -25.866 -0.556 -5.974 1.00  95.40 0 A 1
ATOM   1225 O O   . LYS A 1 161 ? -27.011 -0.884 -6.279 1.00  93.91 0 A 1
ATOM   1226 C CB  . LYS A 1 161 ? -23.979 -1.716 -7.208 1.00  94.60 0 A 1
ATOM   1227 C CG  . LYS A 1 161 ? -24.836 -2.944 -7.539 1.00  89.20 0 A 1
ATOM   1228 C CD  . LYS A 1 161 ? -23.964 -4.198 -7.625 1.00  85.83 0 A 1
ATOM   1229 C CE  . LYS A 1 161 ? -24.845 -5.409 -7.895 1.00  75.77 0 A 1
ATOM   1230 N NZ  . LYS A 1 161 ? -24.052 -6.666 -7.877 1.00  68.58 1 A 1
ATOM   1231 N N   . LEU A 1 162 ? -25.475 -0.323 -4.724 1.00  95.77 0 A 1
ATOM   1232 C CA  . LEU A 1 162 ? -26.340 -0.513 -3.561 1.00  95.26 0 A 1
ATOM   1233 C C   . LEU A 1 162 ? -27.244  0.690 -3.282 1.00  95.28 0 A 1
ATOM   1234 O O   . LEU A 1 162 ? -28.420  0.509 -2.985 1.00  93.34 0 A 1
ATOM   1235 C CB  . LEU A 1 162 ? -25.463 -0.833 -2.334 1.00  94.30 0 A 1
ATOM   1236 C CG  . LEU A 1 162 ? -24.766 -2.212 -2.373 1.00  89.44 0 A 1
ATOM   1237 C CD1 . LEU A 1 162 ? -23.835 -2.344 -1.176 1.00  85.00 0 A 1
ATOM   1238 C CD2 . LEU A 1 162 ? -25.765 -3.366 -2.344 1.00  84.17 0 A 1
ATOM   1239 N N   . PHE A 1 163 ? -26.708  1.907 -3.399 1.00  95.88 0 A 1
ATOM   1240 C CA  . PHE A 1 163 ? -27.383  3.132 -2.955 1.00  95.56 0 A 1
ATOM   1241 C C   . PHE A 1 163 ? -27.881  4.020 -4.091 1.00  95.16 0 A 1
ATOM   1242 O O   . PHE A 1 163 ? -28.768  4.841 -3.875 1.00  92.28 0 A 1
ATOM   1243 C CB  . PHE A 1 163 ? -26.447  3.893 -2.011 1.00  95.08 0 A 1
ATOM   1244 C CG  . PHE A 1 163 ? -26.057  3.110 -0.782 1.00  94.50 0 A 1
ATOM   1245 C CD1 . PHE A 1 163 ? -26.990  2.891  0.252 1.00  90.97 0 A 1
ATOM   1246 C CD2 . PHE A 1 163 ? -24.760  2.565 -0.656 1.00  91.03 0 A 1
ATOM   1247 C CE1 . PHE A 1 163 ? -26.638  2.145  1.389 1.00  89.99 0 A 1
ATOM   1248 C CE2 . PHE A 1 163 ? -24.405  1.819  0.476 1.00  90.23 0 A 1
ATOM   1249 C CZ  . PHE A 1 163 ? -25.346  1.614  1.492 1.00  90.75 0 A 1
ATOM   1250 N N   . HIS A 1 164 ? -27.378  3.844 -5.311 1.00  94.82 0 A 1
ATOM   1251 C CA  . HIS A 1 164 ? -27.732  4.664 -6.473 1.00  94.65 0 A 1
ATOM   1252 C C   . HIS A 1 164 ? -28.303  3.842 -7.625 1.00  93.28 0 A 1
ATOM   1253 O O   . HIS A 1 164 ? -28.149  4.164 -8.802 1.00  88.92 0 A 1
ATOM   1254 C CB  . HIS A 1 164 ? -26.536  5.534 -6.861 1.00  94.62 0 A 1
ATOM   1255 C CG  . HIS A 1 164 ? -26.126  6.451 -5.746 1.00  95.85 0 A 1
ATOM   1256 C CD2 . HIS A 1 164 ? -24.919  6.471 -5.095 1.00  94.04 0 A 1
ATOM   1257 N ND1 . HIS A 1 164 ? -26.941  7.398 -5.136 1.00  93.52 0 A 1
ATOM   1258 C CE1 . HIS A 1 164 ? -26.233  7.963 -4.154 1.00  94.20 0 A 1
ATOM   1259 N NE2 . HIS A 1 164 ? -25.002  7.432 -4.104 1.00  94.70 0 A 1
ATOM   1260 N N   . SER A 1 165 ? -29.019  2.758 -7.296 1.00  93.62 0 A 1
ATOM   1261 C CA  . SER A 1 165 ? -29.646  1.871 -8.285 1.00  91.85 0 A 1
ATOM   1262 C C   . SER A 1 165 ? -30.848  2.494 -9.005 1.00  91.32 0 A 1
ATOM   1263 O O   . SER A 1 165 ? -31.362  1.898 -9.949 1.00  86.30 0 A 1
ATOM   1264 C CB  . SER A 1 165 ? -30.062  0.561 -7.618 1.00  89.68 0 A 1
ATOM   1265 O OG  . SER A 1 165 ? -31.101  0.794 -6.695 1.00  82.37 0 A 1
ATOM   1266 N N   . THR A 1 166 ? -31.299  3.670 -8.608 1.00  92.86 0 A 1
ATOM   1267 C CA  . THR A 1 166 ? -32.377  4.432 -9.252 1.00  91.92 0 A 1
ATOM   1268 C C   . THR A 1 166 ? -31.877  5.717 -9.912 1.00  91.70 0 A 1
ATOM   1269 O O   . THR A 1 166 ? -32.589  6.295 -10.725 1.00  86.46 0 A 1
ATOM   1270 C CB  . THR A 1 166 ? -33.487  4.765 -8.245 1.00  89.88 0 A 1
ATOM   1271 C CG2 . THR A 1 166 ? -34.207  3.498 -7.777 1.00  80.65 0 A 1
ATOM   1272 O OG1 . THR A 1 166 ? -32.915  5.372 -7.108 1.00  83.19 0 A 1
ATOM   1273 N N   . ASP A 1 167 ? -30.647  6.132 -9.634 1.00  90.49 0 A 1
ATOM   1274 C CA  . ASP A 1 167 ? -30.063  7.324 -10.229 1.00  89.94 0 A 1
ATOM   1275 C C   . ASP A 1 167 ? -29.734  7.103 -11.706 1.00  89.18 0 A 1
ATOM   1276 O O   . ASP A 1 167 ? -28.913  6.271 -12.076 1.00  84.54 0 A 1
ATOM   1277 C CB  . ASP A 1 167 ? -28.835  7.782 -9.438 1.00  88.22 0 A 1
ATOM   1278 C CG  . ASP A 1 167 ? -29.249  8.456 -8.136 1.00  85.16 0 A 1
ATOM   1279 O OD1 . ASP A 1 167 ? -29.897  9.526 -8.253 1.00  78.11 0 A 1
ATOM   1280 O OD2 . ASP A 1 167 ? -28.936  7.912 -7.068 1.00  79.03 -1 A 1
ATOM   1281 N N   . THR A 1 168 ? -30.391  7.880 -12.565 1.00  91.13 0 A 1
ATOM   1282 C CA  . THR A 1 168 ? -30.218  7.829 -14.024 1.00  90.88 0 A 1
ATOM   1283 C C   . THR A 1 168 ? -29.540  9.076 -14.576 1.00  91.68 0 A 1
ATOM   1284 O O   . THR A 1 168 ? -29.272  9.162 -15.775 1.00  86.68 0 A 1
ATOM   1285 C CB  . THR A 1 168 ? -31.566  7.617 -14.731 1.00  87.16 0 A 1
ATOM   1286 C CG2 . THR A 1 168 ? -32.196  6.271 -14.369 1.00  77.07 0 A 1
ATOM   1287 O OG1 . THR A 1 168 ? -32.466  8.631 -14.358 1.00  79.83 0 A 1
ATOM   1288 N N   . LYS A 1 169 ? -29.243 10.047 -13.732 1.00  92.21 0 A 1
ATOM   1289 C CA  . LYS A 1 169 ? -28.622 11.303 -14.138 1.00  92.56 0 A 1
ATOM   1290 C C   . LYS A 1 169 ? -27.258 11.043 -14.778 1.00  93.55 0 A 1
ATOM   1291 O O   . LYS A 1 169 ? -26.417 10.335 -14.225 1.00  91.71 0 A 1
ATOM   1292 C CB  . LYS A 1 169 ? -28.523 12.244 -12.924 1.00  90.25 0 A 1
ATOM   1293 C CG  . LYS A 1 169 ? -28.034 13.640 -13.311 1.00  79.75 0 A 1
ATOM   1294 C CD  . LYS A 1 169 ? -27.968 14.535 -12.065 1.00  76.88 0 A 1
ATOM   1295 C CE  . LYS A 1 169 ? -27.443 15.923 -12.425 1.00  65.05 0 A 1
ATOM   1296 N NZ  . LYS A 1 169 ? -27.338 16.781 -11.222 1.00  58.46 1 A 1
ATOM   1297 N N   . SER A 1 170 ? -27.045 11.672 -15.931 1.00  94.11 0 A 1
ATOM   1298 C CA  . SER A 1 170 ? -25.743 11.669 -16.588 1.00  94.47 0 A 1
ATOM   1299 C C   . SER A 1 170 ? -24.734 12.452 -15.749 1.00  94.96 0 A 1
ATOM   1300 O O   . SER A 1 170 ? -24.925 13.638 -15.473 1.00  91.87 0 A 1
ATOM   1301 C CB  . SER A 1 170 ? -25.870 12.252 -17.995 1.00  91.91 0 A 1
ATOM   1302 O OG  . SER A 1 170 ? -24.627 12.203 -18.639 1.00  77.46 0 A 1
ATOM   1303 N N   . VAL A 1 171 ? -23.657 11.778 -15.338 1.00  95.51 0 A 1
ATOM   1304 C CA  . VAL A 1 171 ? -22.598 12.328 -14.493 1.00  96.03 0 A 1
ATOM   1305 C C   . VAL A 1 171 ? -21.227 12.002 -15.072 1.00  96.45 0 A 1
ATOM   1306 O O   . VAL A 1 171 ? -21.075 11.081 -15.872 1.00  95.13 0 A 1
ATOM   1307 C CB  . VAL A 1 171 ? -22.703 11.842 -13.033 1.00  94.81 0 A 1
ATOM   1308 C CG1 . VAL A 1 171 ? -23.973 12.363 -12.358 1.00  90.28 0 A 1
ATOM   1309 C CG2 . VAL A 1 171 ? -22.660 10.310 -12.928 1.00  90.01 0 A 1
ATOM   1310 N N   . VAL A 1 172 ? -20.237 12.788 -14.682 1.00  96.37 0 A 1
ATOM   1311 C CA  . VAL A 1 172 ? -18.832 12.508 -14.991 1.00  96.63 0 A 1
ATOM   1312 C C   . VAL A 1 172 ? -18.356 11.365 -14.100 1.00  96.83 0 A 1
ATOM   1313 O O   . VAL A 1 172 ? -18.585 11.386 -12.893 1.00  96.01 0 A 1
ATOM   1314 C CB  . VAL A 1 172 ? -17.966 13.762 -14.807 1.00  95.80 0 A 1
ATOM   1315 C CG1 . VAL A 1 172 ? -16.507 13.479 -15.153 1.00  93.04 0 A 1
ATOM   1316 C CG2 . VAL A 1 172 ? -18.458 14.899 -15.706 1.00  93.16 0 A 1
ATOM   1317 N N   . CYS A 1 173 ? -17.700 10.369 -14.691 1.00  96.32 0 A 1
ATOM   1318 C CA  . CYS A 1 173 ? -17.084  9.295 -13.916 1.00  96.29 0 A 1
ATOM   1319 C C   . CYS A 1 173 ? -15.859  9.844 -13.161 1.00  96.25 0 A 1
ATOM   1320 O O   . CYS A 1 173 ? -14.891 10.233 -13.818 1.00  95.60 0 A 1
ATOM   1321 C CB  . CYS A 1 173 ? -16.701  8.148 -14.845 1.00  95.79 0 A 1
ATOM   1322 S SG  . CYS A 1 173 ? -15.902  6.841 -13.867 1.00  95.28 0 A 1
ATOM   1323 N N   . PRO A 1 174 ? -15.849  9.838 -11.826 1.00  97.26 0 A 1
ATOM   1324 C CA  . PRO A 1 174 ? -14.723 10.390 -11.076 1.00  97.07 0 A 1
ATOM   1325 C C   . PRO A 1 174 ? -13.430  9.603 -11.281 1.00  96.74 0 A 1
ATOM   1326 O O   . PRO A 1 174 ? -12.348 10.177 -11.233 1.00  95.42 0 A 1
ATOM   1327 C CB  . PRO A 1 174 ? -15.179 10.370 -9.611 1.00  96.42 0 A 1
ATOM   1328 C CG  . PRO A 1 174 ? -16.192  9.235 -9.565 1.00  94.25 0 A 1
ATOM   1329 C CD  . PRO A 1 174 ? -16.862  9.301 -10.939 1.00  96.68 0 A 1
ATOM   1330 N N   . ILE A 1 175 ? -13.518  8.306 -11.577 1.00  96.88 0 A 1
ATOM   1331 C CA  . ILE A 1 175 ? -12.364  7.452 -11.857 1.00  96.55 0 A 1
ATOM   1332 C C   . ILE A 1 175 ? -11.744  7.854 -13.198 1.00  96.11 0 A 1
ATOM   1333 O O   . ILE A 1 175 ? -10.565  8.197 -13.247 1.00  95.21 0 A 1
ATOM   1334 C CB  . ILE A 1 175 ? -12.734  5.954 -11.816 1.00  96.38 0 A 1
ATOM   1335 C CG1 . ILE A 1 175 ? -13.383  5.570 -10.463 1.00  95.65 0 A 1
ATOM   1336 C CG2 . ILE A 1 175 ? -11.474  5.101 -12.079 1.00  95.32 0 A 1
ATOM   1337 C CD1 . ILE A 1 175 ? -13.971  4.157 -10.423 1.00  93.74 0 A 1
ATOM   1338 N N   . CYS A 1 176 ? -12.527  7.886 -14.273 1.00  95.44 0 A 1
ATOM   1339 C CA  . CYS A 1 176 ? -12.032  8.286 -15.590 1.00  94.92 0 A 1
ATOM   1340 C C   . CYS A 1 176 ? -11.482  9.716 -15.591 1.00  94.57 0 A 1
ATOM   1341 O O   . CYS A 1 176 ? -10.411  9.945 -16.128 1.00  93.43 0 A 1
ATOM   1342 C CB  . CYS A 1 176 ? -13.142  8.145 -16.635 1.00  94.33 0 A 1
ATOM   1343 S SG  . CYS A 1 176 ? -13.508  6.402 -16.967 1.00  93.22 0 A 1
ATOM   1344 N N   . ALA A 1 177 ? -12.175 10.654 -14.945 1.00  95.34 0 A 1
ATOM   1345 C CA  . ALA A 1 177 ? -11.758 12.054 -14.879 1.00  94.91 0 A 1
ATOM   1346 C C   . ALA A 1 177 ? -10.416 12.262 -14.156 1.00  94.42 0 A 1
ATOM   1347 O O   . ALA A 1 177 ? -9.713 13.224 -14.452 1.00  93.07 0 A 1
ATOM   1348 C CB  . ALA A 1 177 ? -12.879 12.855 -14.211 1.00  94.77 0 A 1
ATOM   1349 N N   . SER A 1 178 ? -10.046 11.369 -13.233 1.00  95.07 0 A 1
ATOM   1350 C CA  . SER A 1 178 ? -8.766 11.455 -12.515 1.00  94.47 0 A 1
ATOM   1351 C C   . SER A 1 178 ? -7.559 10.968 -13.323 1.00  93.77 0 A 1
ATOM   1352 O O   . SER A 1 178 ? -6.411 11.243 -12.955 1.00  92.17 0 A 1
ATOM   1353 C CB  . SER A 1 178 ? -8.860 10.678 -11.197 1.00  94.17 0 A 1
ATOM   1354 O OG  . SER A 1 178 ? -8.815  9.282 -11.405 1.00  91.17 0 A 1
ATOM   1355 N N   . MET A 1 179 ? -7.797 10.247 -14.410 1.00  93.96 0 A 1
ATOM   1356 C CA  . MET A 1 179 ? -6.737  9.651 -15.225 1.00  93.48 0 A 1
ATOM   1357 C C   . MET A 1 179 ? -6.060 10.703 -16.118 1.00  93.18 0 A 1
ATOM   1358 O O   . MET A 1 179 ? -6.663 11.735 -16.413 1.00  91.59 0 A 1
ATOM   1359 C CB  . MET A 1 179 ? -7.312  8.494 -16.058 1.00  92.96 0 A 1
ATOM   1360 C CG  . MET A 1 179 ? -7.866  7.356 -15.181 1.00  91.27 0 A 1
ATOM   1361 S SD  . MET A 1 179 ? -6.648  6.584 -14.078 1.00  90.12 0 A 1
ATOM   1362 C CE  . MET A 1 179 ? -7.751  5.676 -12.995 1.00  84.29 0 A 1
ATOM   1363 N N   . PRO A 1 180 ? -4.838 10.455 -16.607 1.00  91.44 0 A 1
ATOM   1364 C CA  . PRO A 1 180 ? -4.139 11.400 -17.487 1.00  90.23 0 A 1
ATOM   1365 C C   . PRO A 1 180 ? -4.912 11.745 -18.767 1.00  90.24 0 A 1
ATOM   1366 O O   . PRO A 1 180 ? -4.852 12.874 -19.245 1.00  87.70 0 A 1
ATOM   1367 C CB  . PRO A 1 180 ? -2.806 10.724 -17.828 1.00  88.21 0 A 1
ATOM   1368 C CG  . PRO A 1 180 ? -2.574  9.762 -16.672 1.00  86.88 0 A 1
ATOM   1369 C CD  . PRO A 1 180 ? -3.981  9.327 -16.286 1.00  89.10 0 A 1
ATOM   1370 N N   . TRP A 1 181 ? -5.666 10.790 -19.304 1.00  90.65 0 A 1
ATOM   1371 C CA  . TRP A 1 181 ? -6.532 10.934 -20.483 1.00  90.48 0 A 1
ATOM   1372 C C   . TRP A 1 181 ? -7.977 11.319 -20.135 1.00  90.64 0 A 1
ATOM   1373 O O   . TRP A 1 181 ? -8.848 11.330 -21.020 1.00  88.84 0 A 1
ATOM   1374 C CB  . TRP A 1 181 ? -6.492  9.628 -21.279 1.00  89.80 0 A 1
ATOM   1375 C CG  . TRP A 1 181 ? -6.979  8.439 -20.507 1.00  89.65 0 A 1
ATOM   1376 C CD1 . TRP A 1 181 ? -8.253  7.990 -20.444 1.00  88.51 0 A 1
ATOM   1377 C CD2 . TRP A 1 181 ? -6.200  7.535 -19.661 1.00  89.82 0 A 1
ATOM   1378 C CE2 . TRP A 1 181 ? -7.082  6.553 -19.137 1.00  88.54 0 A 1
ATOM   1379 C CE3 . TRP A 1 181 ? -4.833  7.448 -19.321 1.00  87.48 0 A 1
ATOM   1380 N NE1 . TRP A 1 181 ? -8.324  6.861 -19.626 1.00  87.77 0 A 1
ATOM   1381 C CZ2 . TRP A 1 181 ? -6.624  5.518 -18.285 1.00  86.47 0 A 1
ATOM   1382 C CZ3 . TRP A 1 181 ? -4.385  6.418 -18.474 1.00  86.04 0 A 1
ATOM   1383 C CH2 . TRP A 1 181 ? -5.272  5.474 -17.961 1.00  86.00 0 A 1
ATOM   1384 N N   . GLY A 1 182 ? -8.267 11.567 -18.858 1.00  90.93 0 A 1
ATOM   1385 C CA  . GLY A 1 182 ? -9.600 11.855 -18.370 1.00  91.14 0 A 1
ATOM   1386 C C   . GLY A 1 182 ? -10.111 13.215 -18.846 1.00  91.56 0 A 1
ATOM   1387 O O   . GLY A 1 182 ? -9.421 14.222 -18.749 1.00  89.96 0 A 1
ATOM   1388 N N   . ASP A 1 183 ? -11.367 13.244 -19.312 1.00  92.25 0 A 1
ATOM   1389 C CA  . ASP A 1 183 ? -12.089 14.479 -19.580 1.00  92.73 0 A 1
ATOM   1390 C C   . ASP A 1 183 ? -12.980 14.827 -18.377 1.00  93.25 0 A 1
ATOM   1391 O O   . ASP A 1 183 ? -13.952 14.111 -18.096 1.00  92.83 0 A 1
ATOM   1392 C CB  . ASP A 1 183 ? -12.883 14.354 -20.890 1.00  91.82 0 A 1
ATOM   1393 C CG  . ASP A 1 183 ? -13.628 15.638 -21.275 1.00  90.82 0 A 1
ATOM   1394 O OD1 . ASP A 1 183 ? -13.657 16.605 -20.475 1.00  88.41 0 A 1
ATOM   1395 O OD2 . ASP A 1 183 ? -14.208 15.650 -22.390 1.00  87.54 -1 A 1
ATOM   1396 N N   . PRO A 1 184 ? -12.701 15.919 -17.645 1.00  93.44 0 A 1
ATOM   1397 C CA  . PRO A 1 184 ? -13.498 16.329 -16.490 1.00  93.42 0 A 1
ATOM   1398 C C   . PRO A 1 184 ? -14.912 16.795 -16.856 1.00  94.43 0 A 1
ATOM   1399 O O   . PRO A 1 184 ? -15.755 16.939 -15.965 1.00  92.38 0 A 1
ATOM   1400 C CB  . PRO A 1 184 ? -12.686 17.447 -15.838 1.00  91.52 0 A 1
ATOM   1401 C CG  . PRO A 1 184 ? -11.925 18.073 -17.005 1.00  88.12 0 A 1
ATOM   1402 C CD  . PRO A 1 184 ? -11.617 16.863 -17.894 1.00  91.66 0 A 1
ATOM   1403 N N   . ASN A 1 185 ? -15.204 17.023 -18.130 1.00  94.64 0 A 1
ATOM   1404 C CA  . ASN A 1 185 ? -16.508 17.484 -18.616 1.00  95.18 0 A 1
ATOM   1405 C C   . ASN A 1 185 ? -17.323 16.375 -19.295 1.00  95.39 0 A 1
ATOM   1406 O O   . ASN A 1 185 ? -18.525 16.538 -19.507 1.00  93.06 0 A 1
ATOM   1407 C CB  . ASN A 1 185 ? -16.290 18.681 -19.549 1.00  94.63 0 A 1
ATOM   1408 C CG  . ASN A 1 185 ? -15.609 19.830 -18.837 1.00  92.58 0 A 1
ATOM   1409 N ND2 . ASN A 1 185 ? -14.518 20.331 -19.397 1.00  83.04 0 A 1
ATOM   1410 O OD1 . ASN A 1 185 ? -16.023 20.295 -17.787 1.00  83.64 0 A 1
ATOM   1411 N N   . TYR A 1 186 ? -16.698 15.236 -19.610 1.00  94.15 0 A 1
ATOM   1412 C CA  . TYR A 1 186 ? -17.391 14.131 -20.263 1.00  93.94 0 A 1
ATOM   1413 C C   . TYR A 1 186 ? -18.325 13.398 -19.290 1.00  94.30 0 A 1
ATOM   1414 O O   . TYR A 1 186 ? -17.898 12.766 -18.319 1.00  94.05 0 A 1
ATOM   1415 C CB  . TYR A 1 186 ? -16.398 13.170 -20.921 1.00  92.77 0 A 1
ATOM   1416 C CG  . TYR A 1 186 ? -17.093 12.074 -21.697 1.00  92.12 0 A 1
ATOM   1417 C CD1 . TYR A 1 186 ? -17.364 10.832 -21.093 1.00  90.57 0 A 1
ATOM   1418 C CD2 . TYR A 1 186 ? -17.517 12.306 -23.025 1.00  90.67 0 A 1
ATOM   1419 C CE1 . TYR A 1 186 ? -18.039  9.821 -21.809 1.00  89.65 0 A 1
ATOM   1420 C CE2 . TYR A 1 186 ? -18.192 11.308 -23.745 1.00  88.98 0 A 1
ATOM   1421 C CZ  . TYR A 1 186 ? -18.455 10.063 -23.133 1.00  88.86 0 A 1
ATOM   1422 O OH  . TYR A 1 186 ? -19.120  9.084 -23.828 1.00  86.02 0 A 1
ATOM   1423 N N   . ARG A 1 187 ? -19.615 13.441 -19.587 1.00  95.11 0 A 1
ATOM   1424 C CA  . ARG A 1 187 ? -20.659 12.775 -18.809 1.00  95.08 0 A 1
ATOM   1425 C C   . ARG A 1 187 ? -21.061 11.461 -19.482 1.00  94.78 0 A 1
ATOM   1426 O O   . ARG A 1 187 ? -21.527 11.464 -20.618 1.00  93.02 0 A 1
ATOM   1427 C CB  . ARG A 1 187 ? -21.865 13.698 -18.644 1.00  94.52 0 A 1
ATOM   1428 C CG  . ARG A 1 187 ? -21.525 14.931 -17.797 1.00  89.10 0 A 1
ATOM   1429 C CD  . ARG A 1 187 ? -22.726 15.870 -17.712 1.00  87.95 0 A 1
ATOM   1430 N NE  . ARG A 1 187 ? -22.423 17.050 -16.895 1.00  80.74 0 A 1
ATOM   1431 C CZ  . ARG A 1 187 ? -22.974 17.379 -15.736 1.00  75.65 0 A 1
ATOM   1432 N NH1 . ARG A 1 187 ? -23.916 16.660 -15.182 1.00  67.33 1 A 1
ATOM   1433 N NH2 . ARG A 1 187 ? -22.575 18.449 -15.117 1.00  67.82 0 A 1
ATOM   1434 N N   . SER A 1 188 ? -20.949 10.365 -18.749 1.00  93.43 0 A 1
ATOM   1435 C CA  . SER A 1 188 ? -21.427  9.065 -19.220 1.00  92.68 0 A 1
ATOM   1436 C C   . SER A 1 188 ? -22.955  9.050 -19.324 1.00  91.69 0 A 1
ATOM   1437 O O   . SER A 1 188 ? -23.633  9.380 -18.351 1.00  87.95 0 A 1
ATOM   1438 C CB  . SER A 1 188 ? -20.974  7.946 -18.290 1.00  91.21 0 A 1
ATOM   1439 O OG  . SER A 1 188 ? -19.561  7.837 -18.333 1.00  82.12 0 A 1
ATOM   1440 N N   . ALA A 1 189 ? -23.496  8.619 -20.452 1.00  91.32 0 A 1
ATOM   1441 C CA  . ALA A 1 189 ? -24.945  8.526 -20.665 1.00  90.02 0 A 1
ATOM   1442 C C   . ALA A 1 189 ? -25.608  7.555 -19.677 1.00  90.66 0 A 1
ATOM   1443 O O   . ALA A 1 189 ? -26.627  7.886 -19.064 1.00  87.21 0 A 1
ATOM   1444 C CB  . ALA A 1 189 ? -25.200  8.116 -22.115 1.00  87.53 0 A 1
ATOM   1445 N N   . ASN A 1 190 ? -25.001  6.391 -19.479 1.00  92.77 0 A 1
ATOM   1446 C CA  . ASN A 1 190 ? -25.397  5.422 -18.464 1.00  93.22 0 A 1
ATOM   1447 C C   . ASN A 1 190 ? -24.216  5.152 -17.522 1.00  93.87 0 A 1
ATOM   1448 O O   . ASN A 1 190 ? -23.436  4.217 -17.715 1.00  92.78 0 A 1
ATOM   1449 C CB  . ASN A 1 190 ? -25.951  4.161 -19.148 1.00  91.74 0 A 1
ATOM   1450 C CG  . ASN A 1 190 ? -26.527  3.168 -18.148 1.00  90.19 0 A 1
ATOM   1451 N ND2 . ASN A 1 190 ? -27.202  2.155 -18.638 1.00  84.02 0 A 1
ATOM   1452 O OD1 . ASN A 1 190 ? -26.383  3.288 -16.943 1.00  86.04 0 A 1
ATOM   1453 N N   . PHE A 1 191 ? -24.099  5.981 -16.499 1.00  94.60 0 A 1
ATOM   1454 C CA  . PHE A 1 191 ? -22.989  5.878 -15.547 1.00  95.00 0 A 1
ATOM   1455 C C   . PHE A 1 191 ? -22.974  4.546 -14.793 1.00  95.07 0 A 1
ATOM   1456 O O   . PHE A 1 191 ? -21.908  3.988 -14.552 1.00  94.22 0 A 1
ATOM   1457 C CB  . PHE A 1 191 ? -23.047  7.045 -14.561 1.00  95.10 0 A 1
ATOM   1458 C CG  . PHE A 1 191 ? -21.974  6.968 -13.498 1.00  95.75 0 A 1
ATOM   1459 C CD1 . PHE A 1 191 ? -22.301  6.604 -12.179 1.00  94.25 0 A 1
ATOM   1460 C CD2 . PHE A 1 191 ? -20.627  7.186 -13.837 1.00  94.45 0 A 1
ATOM   1461 C CE1 . PHE A 1 191 ? -21.292  6.481 -11.210 1.00  93.94 0 A 1
ATOM   1462 C CE2 . PHE A 1 191 ? -19.620  7.061 -12.881 1.00  93.69 0 A 1
ATOM   1463 C CZ  . PHE A 1 191 ? -19.951  6.708 -11.559 1.00  94.50 0 A 1
ATOM   1464 N N   . ARG A 1 192 ? -24.145  4.008 -14.450 1.00  93.76 0 A 1
ATOM   1465 C CA  . ARG A 1 192 ? -24.231  2.743 -13.708 1.00  92.69 0 A 1
ATOM   1466 C C   . ARG A 1 192 ? -23.656  1.568 -14.496 1.00  93.16 0 A 1
ATOM   1467 O O   . ARG A 1 192 ? -22.899  0.779 -13.946 1.00  92.12 0 A 1
ATOM   1468 C CB  . ARG A 1 192 ? -25.690  2.481 -13.326 1.00  90.65 0 A 1
ATOM   1469 C CG  . ARG A 1 192 ? -25.792  1.339 -12.298 1.00  80.00 0 A 1
ATOM   1470 C CD  . ARG A 1 192 ? -27.238  0.910 -12.066 1.00  75.88 0 A 1
ATOM   1471 N NE  . ARG A 1 192 ? -28.099  2.042 -11.737 1.00  68.88 0 A 1
ATOM   1472 C CZ  . ARG A 1 192 ? -29.380  2.137 -11.975 1.00  62.42 0 A 1
ATOM   1473 N NH1 . ARG A 1 192 ? -30.094  1.115 -12.349 1.00  57.67 1 A 1
ATOM   1474 N NH2 . ARG A 1 192 ? -29.968  3.294 -11.863 1.00  55.24 0 A 1
ATOM   1475 N N   . GLU A 1 193 ? -24.002  1.481 -15.760 1.00  93.37 0 A 1
ATOM   1476 C CA  . GLU A 1 193 ? -23.452  0.446 -16.631 1.00  93.20 0 A 1
ATOM   1477 C C   . GLU A 1 193 ? -21.969  0.698 -16.919 1.00  93.79 0 A 1
ATOM   1478 O O   . GLU A 1 193 ? -21.162 -0.228 -16.846 1.00  92.82 0 A 1
ATOM   1479 C CB  . GLU A 1 193 ? -24.290  0.391 -17.905 1.00  92.10 0 A 1
ATOM   1480 C CG  . GLU A 1 193 ? -23.916 -0.812 -18.768 1.00  82.15 0 A 1
ATOM   1481 C CD  . GLU A 1 193 ? -24.919 -1.029 -19.920 1.00  75.09 0 A 1
ATOM   1482 O OE1 . GLU A 1 193 ? -24.856 -2.132 -20.523 1.00  66.93 0 A 1
ATOM   1483 O OE2 . GLU A 1 193 ? -25.748 -0.133 -20.161 1.00  66.15 -1 A 1
ATOM   1484 N N   . HIS A 1 194 ? -21.596  1.957 -17.146 1.00  93.73 0 A 1
ATOM   1485 C CA  . HIS A 1 194 ? -20.208  2.360 -17.320 1.00  94.23 0 A 1
ATOM   1486 C C   . HIS A 1 194 ? -19.332  1.905 -16.152 1.00  94.26 0 A 1
ATOM   1487 O O   . HIS A 1 194 ? -18.361  1.183 -16.364 1.00  93.30 0 A 1
ATOM   1488 C CB  . HIS A 1 194 ? -20.124  3.878 -17.518 1.00  94.17 0 A 1
ATOM   1489 C CG  . HIS A 1 194 ? -18.715  4.389 -17.498 1.00  94.42 0 A 1
ATOM   1490 C CD2 . HIS A 1 194 ? -18.026  4.849 -16.408 1.00  92.43 0 A 1
ATOM   1491 N ND1 . HIS A 1 194 ? -17.833  4.366 -18.562 1.00  92.50 0 A 1
ATOM   1492 C CE1 . HIS A 1 194 ? -16.647  4.789 -18.117 1.00  92.23 0 A 1
ATOM   1493 N NE2 . HIS A 1 194 ? -16.725  5.091 -16.811 1.00  92.23 0 A 1
ATOM   1494 N N   . ILE A 1 195 ? -19.688  2.279 -14.922 1.00  95.29 0 A 1
ATOM   1495 C CA  . ILE A 1 195 ? -18.856  1.977 -13.756 1.00  95.34 0 A 1
ATOM   1496 C C   . ILE A 1 195 ? -18.747  0.464 -13.504 1.00  95.12 0 A 1
ATOM   1497 O O   . ILE A 1 195 ? -17.690 -0.039 -13.146 1.00  94.17 0 A 1
ATOM   1498 C CB  . ILE A 1 195 ? -19.315  2.773 -12.517 1.00  94.92 0 A 1
ATOM   1499 C CG1 . ILE A 1 195 ? -18.178  2.808 -11.476 1.00  91.12 0 A 1
ATOM   1500 C CG2 . ILE A 1 195 ? -20.622  2.237 -11.919 1.00  90.88 0 A 1
ATOM   1501 C CD1 . ILE A 1 195 ? -18.461  3.694 -10.265 1.00  88.05 0 A 1
ATOM   1502 N N   . GLN A 1 196 ? -19.822 -0.278 -13.759 1.00  94.60 0 A 1
ATOM   1503 C CA  . GLN A 1 196 ? -19.830 -1.736 -13.584 1.00  94.01 0 A 1
ATOM   1504 C C   . GLN A 1 196 ? -19.020 -2.478 -14.642 1.00  93.92 0 A 1
ATOM   1505 O O   . GLN A 1 196 ? -18.495 -3.551 -14.347 1.00  92.05 0 A 1
ATOM   1506 C CB  . GLN A 1 196 ? -21.268 -2.253 -13.573 1.00  92.91 0 A 1
ATOM   1507 C CG  . GLN A 1 196 ? -21.998 -1.861 -12.290 1.00  84.59 0 A 1
ATOM   1508 C CD  . GLN A 1 196 ? -23.429 -2.388 -12.255 1.00  78.35 0 A 1
ATOM   1509 N NE2 . GLN A 1 196 ? -24.238 -1.911 -11.339 1.00  66.82 0 A 1
ATOM   1510 O OE1 . GLN A 1 196 ? -23.843 -3.253 -13.012 1.00  70.17 0 A 1
ATOM   1511 N N   . ARG A 1 197 ? -18.928 -1.936 -15.856 1.00  93.09 0 A 1
ATOM   1512 C CA  . ARG A 1 197 ? -18.231 -2.560 -16.987 1.00  92.91 0 A 1
ATOM   1513 C C   . ARG A 1 197 ? -16.767 -2.134 -17.071 1.00  93.34 0 A 1
ATOM   1514 O O   . ARG A 1 197 ? -15.907 -2.973 -17.278 1.00  91.80 0 A 1
ATOM   1515 C CB  . ARG A 1 197 ? -19.012 -2.242 -18.268 1.00  91.51 0 A 1
ATOM   1516 C CG  . ARG A 1 197 ? -18.410 -2.881 -19.530 1.00  83.27 0 A 1
ATOM   1517 C CD  . ARG A 1 197 ? -19.261 -2.559 -20.750 1.00  79.85 0 A 1
ATOM   1518 N NE  . ARG A 1 197 ? -18.616 -3.007 -22.005 1.00  71.67 0 A 1
ATOM   1519 C CZ  . ARG A 1 197 ? -19.155 -3.696 -22.993 1.00  65.20 0 A 1
ATOM   1520 N NH1 . ARG A 1 197 ? -20.391 -4.114 -22.963 1.00  58.52 1 A 1
ATOM   1521 N NH2 . ARG A 1 197 ? -18.456 -3.973 -24.048 1.00  58.50 0 A 1
ATOM   1522 N N   . ARG A 1 198 ? -16.498 -0.840 -16.920 1.00  93.86 0 A 1
ATOM   1523 C CA  . ARG A 1 198 ? -15.178 -0.250 -17.196 1.00  93.84 0 A 1
ATOM   1524 C C   . ARG A 1 198 ? -14.233 -0.229 -16.001 1.00  93.85 0 A 1
ATOM   1525 O O   . ARG A 1 198 ? -13.041 -0.056 -16.191 1.00  92.10 0 A 1
ATOM   1526 C CB  . ARG A 1 198 ? -15.352  1.171 -17.762 1.00  93.07 0 A 1
ATOM   1527 C CG  . ARG A 1 198 ? -16.209  1.267 -19.038 1.00  91.56 0 A 1
ATOM   1528 C CD  . ARG A 1 198 ? -15.595  0.469 -20.179 1.00  90.05 0 A 1
ATOM   1529 N NE  . ARG A 1 198 ? -16.324  0.684 -21.438 1.00  89.36 0 A 1
ATOM   1530 C CZ  . ARG A 1 198 ? -16.150 -0.009 -22.545 1.00  89.39 0 A 1
ATOM   1531 N NH1 . ARG A 1 198 ? -15.272 -0.964 -22.637 1.00  83.07 1 A 1
ATOM   1532 N NH2 . ARG A 1 198 ? -16.863  0.244 -23.598 1.00  84.95 0 A 1
ATOM   1533 N N   . HIS A 1 199 ? -14.754 -0.422 -14.800 1.00  94.63 0 A 1
ATOM   1534 C CA  . HIS A 1 199 ? -13.981 -0.307 -13.560 1.00  95.04 0 A 1
ATOM   1535 C C   . HIS A 1 199 ? -13.944 -1.605 -12.750 1.00  94.29 0 A 1
ATOM   1536 O O   . HIS A 1 199 ? -13.907 -1.592 -11.522 1.00  90.82 0 A 1
ATOM   1537 C CB  . HIS A 1 199 ? -14.439  0.926 -12.782 1.00  95.08 0 A 1
ATOM   1538 C CG  . HIS A 1 199 ? -14.212  2.188 -13.563 1.00  95.61 0 A 1
ATOM   1539 C CD2 . HIS A 1 199 ? -15.165  3.086 -13.978 1.00  93.99 0 A 1
ATOM   1540 N ND1 . HIS A 1 199 ? -12.990  2.607 -14.058 1.00  93.64 0 A 1
ATOM   1541 C CE1 . HIS A 1 199 ? -13.213  3.735 -14.751 1.00  93.96 0 A 1
ATOM   1542 N NE2 . HIS A 1 199 ? -14.513  4.054 -14.725 1.00  94.06 0 A 1
ATOM   1543 N N   . ARG A 1 200 ? -13.912 -2.745 -13.454 1.00  94.59 0 A 1
ATOM   1544 C CA  . ARG A 1 200 ? -13.679 -4.084 -12.871 1.00  93.99 0 A 1
ATOM   1545 C C   . ARG A 1 200 ? -12.197 -4.456 -12.769 1.00  93.95 0 A 1
ATOM   1546 O O   . ARG A 1 200 ? -11.874 -5.515 -12.239 1.00  90.29 0 A 1
ATOM   1547 C CB  . ARG A 1 200 ? -14.453 -5.135 -13.678 1.00  92.64 0 A 1
ATOM   1548 C CG  . ARG A 1 200 ? -15.979 -4.983 -13.572 1.00  86.92 0 A 1
ATOM   1549 C CD  . ARG A 1 200 ? -16.454 -5.213 -12.133 1.00  79.21 0 A 1
ATOM   1550 N NE  . ARG A 1 200 ? -17.924 -5.202 -12.046 1.00  71.23 0 A 1
ATOM   1551 C CZ  . ARG A 1 200 ? -18.633 -5.422 -10.954 1.00  62.46 0 A 1
ATOM   1552 N NH1 . ARG A 1 200 ? -18.059 -5.693 -9.810 1.00  56.81 1 A 1
ATOM   1553 N NH2 . ARG A 1 200 ? -19.930 -5.357 -10.999 1.00  55.74 0 A 1
ATOM   1554 N N   . PHE A 1 201 ? -11.322 -3.613 -13.277 1.00  93.28 0 A 1
ATOM   1555 C CA  . PHE A 1 201 ? -9.870 -3.765 -13.205 1.00  93.03 0 A 1
ATOM   1556 C C   . PHE A 1 201 ? -9.229 -2.416 -12.851 1.00  92.70 0 A 1
ATOM   1557 O O   . PHE A 1 201 ? -9.852 -1.363 -13.008 1.00  91.02 0 A 1
ATOM   1558 C CB  . PHE A 1 201 ? -9.344 -4.305 -14.539 1.00  92.34 0 A 1
ATOM   1559 C CG  . PHE A 1 201 ? -9.407 -3.313 -15.677 1.00  92.79 0 A 1
ATOM   1560 C CD1 . PHE A 1 201 ? -10.606 -3.097 -16.390 1.00  91.73 0 A 1
ATOM   1561 C CD2 . PHE A 1 201 ? -8.260 -2.579 -16.033 1.00  91.90 0 A 1
ATOM   1562 C CE1 . PHE A 1 201 ? -10.655 -2.170 -17.439 1.00  90.66 0 A 1
ATOM   1563 C CE2 . PHE A 1 201 ? -8.308 -1.650 -17.077 1.00  90.73 0 A 1
ATOM   1564 C CZ  . PHE A 1 201 ? -9.499 -1.443 -17.783 1.00  90.75 0 A 1
ATOM   1565 N N   . SER A 1 202 ? -7.996 -2.440 -12.381 1.00  90.19 0 A 1
ATOM   1566 C CA  . SER A 1 202 ? -7.247 -1.223 -12.079 1.00  89.46 0 A 1
ATOM   1567 C C   . SER A 1 202 ? -6.384 -0.816 -13.270 1.00  90.07 0 A 1
ATOM   1568 O O   . SER A 1 202 ? -5.495 -1.567 -13.663 1.00  87.61 0 A 1
ATOM   1569 C CB  . SER A 1 202 ? -6.374 -1.425 -10.839 1.00  86.96 0 A 1
ATOM   1570 O OG  . SER A 1 202 ? -5.750 -0.205 -10.512 1.00  77.52 0 A 1
ATOM   1571 N N   . TYR A 1 203 ? -6.593  0.388 -13.801 1.00  89.79 0 A 1
ATOM   1572 C CA  . TYR A 1 203 ? -5.743  0.948 -14.857 1.00  89.92 0 A 1
ATOM   1573 C C   . TYR A 1 203 ? -4.265  1.020 -14.449 1.00  89.42 0 A 1
ATOM   1574 O O   . TYR A 1 203 ? -3.396  0.721 -15.258 1.00  86.69 0 A 1
ATOM   1575 C CB  . TYR A 1 203 ? -6.234  2.350 -15.236 1.00  89.31 0 A 1
ATOM   1576 C CG  . TYR A 1 203 ? -7.439  2.352 -16.148 1.00  89.54 0 A 1
ATOM   1577 C CD1 . TYR A 1 203 ? -7.280  1.997 -17.505 1.00  86.55 0 A 1
ATOM   1578 C CD2 . TYR A 1 203 ? -8.706  2.738 -15.679 1.00  86.88 0 A 1
ATOM   1579 C CE1 . TYR A 1 203 ? -8.379  2.019 -18.377 1.00  85.18 0 A 1
ATOM   1580 C CE2 . TYR A 1 203 ? -9.809  2.755 -16.543 1.00  84.85 0 A 1
ATOM   1581 C CZ  . TYR A 1 203 ? -9.645  2.401 -17.898 1.00  86.09 0 A 1
ATOM   1582 O OH  . TYR A 1 203 ? -10.721  2.429 -18.743 1.00  83.16 0 A 1
ATOM   1583 N N   . ASP A 1 204 ? -3.999  1.301 -13.187 1.00  87.21 0 A 1
ATOM   1584 C CA  . ASP A 1 204 ? -2.650  1.381 -12.608 1.00  85.56 0 A 1
ATOM   1585 C C   . ASP A 1 204 ? -1.801  0.121 -12.858 1.00  85.03 0 A 1
ATOM   1586 O O   . ASP A 1 204 ? -0.581  0.193 -12.981 1.00  81.37 0 A 1
ATOM   1587 C CB  . ASP A 1 204 ? -2.856  1.616 -11.110 1.00  83.10 0 A 1
ATOM   1588 C CG  . ASP A 1 204 ? -1.559  1.771 -10.340 1.00  78.13 0 A 1
ATOM   1589 O OD1 . ASP A 1 204 ? -0.781  2.682 -10.663 1.00  70.88 0 A 1
ATOM   1590 O OD2 . ASP A 1 204 ? -1.380  0.992 -9.385 1.00  70.52 -1 A 1
ATOM   1591 N N   . THR A 1 205 ? -2.441 -1.037 -12.992 1.00  85.17 0 A 1
ATOM   1592 C CA  . THR A 1 205 ? -1.759 -2.307 -13.251 1.00  83.88 0 A 1
ATOM   1593 C C   . THR A 1 205 ? -1.371 -2.481 -14.727 1.00  84.00 0 A 1
ATOM   1594 O O   . THR A 1 205 ? -0.446 -3.222 -15.025 1.00  81.55 0 A 1
ATOM   1595 C CB  . THR A 1 205 ? -2.642 -3.486 -12.810 1.00  81.56 0 A 1
ATOM   1596 C CG2 . THR A 1 205 ? -1.918 -4.833 -12.860 1.00  75.78 0 A 1
ATOM   1597 O OG1 . THR A 1 205 ? -3.074 -3.323 -11.474 1.00  77.64 0 A 1
ATOM   1598 N N   . PHE A 1 206 ? -2.101 -1.855 -15.654 1.00  85.20 0 A 1
ATOM   1599 C CA  . PHE A 1 206 ? -2.003 -2.148 -17.081 1.00  85.49 0 A 1
ATOM   1600 C C   . PHE A 1 206 ? -1.513 -0.976 -17.934 1.00  85.28 0 A 1
ATOM   1601 O O   . PHE A 1 206 ? -1.136 -1.185 -19.091 1.00  82.75 0 A 1
ATOM   1602 C CB  . PHE A 1 206 ? -3.377 -2.609 -17.591 1.00  84.89 0 A 1
ATOM   1603 C CG  . PHE A 1 206 ? -3.869 -3.887 -16.935 1.00  85.72 0 A 1
ATOM   1604 C CD1 . PHE A 1 206 ? -3.375 -5.131 -17.359 1.00  83.12 0 A 1
ATOM   1605 C CD2 . PHE A 1 206 ? -4.818 -3.834 -15.904 1.00  83.77 0 A 1
ATOM   1606 C CE1 . PHE A 1 206 ? -3.818 -6.312 -16.754 1.00  82.11 0 A 1
ATOM   1607 C CE2 . PHE A 1 206 ? -5.273 -5.013 -15.298 1.00  81.89 0 A 1
ATOM   1608 C CZ  . PHE A 1 206 ? -4.770 -6.247 -15.724 1.00  82.90 0 A 1
ATOM   1609 N N   . VAL A 1 207 ? -1.529  0.231 -17.401 1.00  86.38 0 A 1
ATOM   1610 C CA  . VAL A 1 207 ? -1.228  1.467 -18.119 1.00  86.25 0 A 1
ATOM   1611 C C   . VAL A 1 207 ? -0.120  2.216 -17.391 1.00  85.41 0 A 1
ATOM   1612 O O   . VAL A 1 207 ? -0.199  2.426 -16.185 1.00  83.06 0 A 1
ATOM   1613 C CB  . VAL A 1 207 ? -2.484  2.340 -18.258 1.00  85.22 0 A 1
ATOM   1614 C CG1 . VAL A 1 207 ? -2.195  3.596 -19.073 1.00  80.19 0 A 1
ATOM   1615 C CG2 . VAL A 1 207 ? -3.617  1.574 -18.958 1.00  81.84 0 A 1
ATOM   1616 N N   . ASP A 1 208 ?  0.888  2.648 -18.142 1.00  84.22 0 A 1
ATOM   1617 C CA  . ASP A 1 208 ?  1.855  3.623 -17.652 1.00  83.52 0 A 1
ATOM   1618 C C   . ASP A 1 208 ?  1.264  5.031 -17.805 1.00  83.79 0 A 1
ATOM   1619 O O   . ASP A 1 208 ?  0.954  5.464 -18.917 1.00  81.81 0 A 1
ATOM   1620 C CB  . ASP A 1 208 ?  3.189  3.466 -18.397 1.00  81.01 0 A 1
ATOM   1621 C CG  . ASP A 1 208 ?  4.312  4.305 -17.781 1.00  78.41 0 A 1
ATOM   1622 O OD1 . ASP A 1 208 ?  4.025  5.338 -17.144 1.00  74.15 0 A 1
ATOM   1623 O OD2 . ASP A 1 208 ?  5.489  3.877 -17.869 1.00  73.05 -1 A 1
ATOM   1624 N N   . TYR A 1 209 ?  1.065  5.735 -16.710 1.00  85.13 0 A 1
ATOM   1625 C CA  . TYR A 1 209 ?  0.433  7.052 -16.718 1.00  85.57 0 A 1
ATOM   1626 C C   . TYR A 1 209 ?  1.302  8.163 -17.313 1.00  84.60 0 A 1
ATOM   1627 O O   . TYR A 1 209 ?  0.765  9.221 -17.652 1.00  81.03 0 A 1
ATOM   1628 C CB  . TYR A 1 209 ?  0.009  7.410 -15.292 1.00  85.31 0 A 1
ATOM   1629 C CG  . TYR A 1 209 ? -1.047  6.523 -14.659 1.00  86.73 0 A 1
ATOM   1630 C CD1 . TYR A 1 209 ? -2.091  5.964 -15.426 1.00  84.66 0 A 1
ATOM   1631 C CD2 . TYR A 1 209 ? -1.009  6.286 -13.275 1.00  85.41 0 A 1
ATOM   1632 C CE1 . TYR A 1 209 ? -3.089  5.188 -14.815 1.00  84.58 0 A 1
ATOM   1633 C CE2 . TYR A 1 209 ? -2.000  5.520 -12.652 1.00  84.37 0 A 1
ATOM   1634 C CZ  . TYR A 1 209 ? -3.043  4.970 -13.424 1.00  85.35 0 A 1
ATOM   1635 O OH  . TYR A 1 209 ? -4.020  4.229 -12.820 1.00  82.79 0 A 1
ATOM   1636 N N   . ASP A 1 210 ?  2.611  7.941 -17.433 1.00  83.47 0 A 1
ATOM   1637 C CA  . ASP A 1 210 ?  3.544  8.900 -18.015 1.00  82.28 0 A 1
ATOM   1638 C C   . ASP A 1 210 ?  3.685  8.728 -19.549 1.00  82.80 0 A 1
ATOM   1639 O O   . ASP A 1 210 ?  4.365  9.524 -20.187 1.00  79.15 0 A 1
ATOM   1640 C CB  . ASP A 1 210 ?  4.915  8.817 -17.296 1.00  78.97 0 A 1
ATOM   1641 C CG  . ASP A 1 210 ?  4.992  9.439 -15.883 1.00  74.57 0 A 1
ATOM   1642 O OD1 . ASP A 1 210 ?  4.100 10.221 -15.500 1.00  69.67 0 A 1
ATOM   1643 O OD2 . ASP A 1 210 ?  6.025  9.244 -15.198 1.00  68.44 -1 A 1
ATOM   1644 N N   . VAL A 1 211 ?  3.051  7.707 -20.140 1.00  82.11 0 A 1
ATOM   1645 C CA  . VAL A 1 211 ?  3.126  7.385 -21.570 1.00  82.77 0 A 1
ATOM   1646 C C   . VAL A 1 211 ?  1.736  7.524 -22.195 1.00  83.69 0 A 1
ATOM   1647 O O   . VAL A 1 211 ?  0.745  7.059 -21.641 1.00  80.71 0 A 1
ATOM   1648 C CB  . VAL A 1 211 ?  3.705  5.977 -21.793 1.00  79.66 0 A 1
ATOM   1649 C CG1 . VAL A 1 211 ?  3.963  5.690 -23.268 1.00  73.41 0 A 1
ATOM   1650 C CG2 . VAL A 1 211 ?  5.055  5.796 -21.083 1.00  74.77 0 A 1
ATOM   1651 N N   . ASP A 1 212 ?  1.647  8.173 -23.364 1.00  83.82 0 A 1
ATOM   1652 C CA  . ASP A 1 212 ?  0.374  8.277 -24.069 1.00  84.12 0 A 1
ATOM   1653 C C   . ASP A 1 212 ? -0.000  6.990 -24.834 1.00  85.47 0 A 1
ATOM   1654 O O   . ASP A 1 212 ?  0.775  6.028 -24.932 1.00  83.33 0 A 1
ATOM   1655 C CB  . ASP A 1 212 ?  0.324  9.563 -24.913 1.00  80.48 0 A 1
ATOM   1656 C CG  . ASP A 1 212 ?  1.189  9.550 -26.168 1.00  76.16 0 A 1
ATOM   1657 O OD1 . ASP A 1 212 ?  1.234  8.496 -26.826 1.00  70.05 0 A 1
ATOM   1658 O OD2 . ASP A 1 212 ?  1.696 10.637 -26.513 1.00  70.55 -1 A 1
ATOM   1659 N N   . GLU A 1 213 ? -1.237  6.925 -25.335 1.00  83.29 0 A 1
ATOM   1660 C CA  . GLU A 1 213 ? -1.757  5.723 -25.999 1.00  84.30 0 A 1
ATOM   1661 C C   . GLU A 1 213 ? -1.005  5.394 -27.303 1.00  85.79 0 A 1
ATOM   1662 O O   . GLU A 1 213 ? -0.823  4.218 -27.630 1.00  85.06 0 A 1
ATOM   1663 C CB  . GLU A 1 213 ? -3.262  5.903 -26.259 1.00  81.39 0 A 1
ATOM   1664 C CG  . GLU A 1 213 ? -3.941  4.611 -26.757 1.00  76.62 0 A 1
ATOM   1665 C CD  . GLU A 1 213 ? -5.464  4.717 -26.944 1.00  75.56 0 A 1
ATOM   1666 O OE1 . GLU A 1 213 ? -6.038  3.796 -27.575 1.00  70.32 0 A 1
ATOM   1667 O OE2 . GLU A 1 213 ? -6.088  5.669 -26.444 1.00  72.22 -1 A 1
ATOM   1668 N N   . GLU A 1 214 ? -0.558  6.412 -28.030 1.00  85.41 0 A 1
ATOM   1669 C CA  . GLU A 1 214 ?  0.144  6.235 -29.298 1.00  86.59 0 A 1
ATOM   1670 C C   . GLU A 1 214 ?  1.562  5.706 -29.064 1.00  88.20 0 A 1
ATOM   1671 O O   . GLU A 1 214 ?  1.960  4.707 -29.669 1.00  87.47 0 A 1
ATOM   1672 C CB  . GLU A 1 214 ?  0.122  7.560 -30.069 1.00  84.64 0 A 1
ATOM   1673 C CG  . GLU A 1 214 ?  0.657  7.396 -31.500 1.00  74.71 0 A 1
ATOM   1674 C CD  . GLU A 1 214 ?  0.459  8.634 -32.384 1.00  66.14 0 A 1
ATOM   1675 O OE1 . GLU A 1 214 ?  0.766  8.513 -33.591 1.00  58.86 0 A 1
ATOM   1676 O OE2 . GLU A 1 214 ? -0.038  9.667 -31.889 1.00  59.14 -1 A 1
ATOM   1677 N N   . ASP A 1 215 ?  2.278  6.280 -28.110 1.00  87.82 0 A 1
ATOM   1678 C CA  . ASP A 1 215 ?  3.599  5.820 -27.706 1.00  88.38 0 A 1
ATOM   1679 C C   . ASP A 1 215 ?  3.549  4.407 -27.130 1.00  89.10 0 A 1
ATOM   1680 O O   . ASP A 1 215 ?  4.391  3.570 -27.469 1.00  88.27 0 A 1
ATOM   1681 C CB  . ASP A 1 215 ?  4.198  6.782 -26.672 1.00  86.65 0 A 1
ATOM   1682 C CG  . ASP A 1 215 ?  4.863  8.016 -27.275 1.00  80.87 0 A 1
ATOM   1683 O OD1 . ASP A 1 215 ?  5.113  8.035 -28.502 1.00  75.36 0 A 1
ATOM   1684 O OD2 . ASP A 1 215 ?  5.253  8.886 -26.460 1.00  74.34 -1 A 1
ATOM   1685 N N   . MET A 1 216 ?  2.541  4.083 -26.311 1.00  88.55 0 A 1
ATOM   1686 C CA  . MET A 1 216 ?  2.334  2.719 -25.833 1.00  87.51 0 A 1
ATOM   1687 C C   . MET A 1 216 ?  2.145  1.747 -26.993 1.00  88.67 0 A 1
ATOM   1688 O O   . MET A 1 216 ?  2.777  0.685 -27.022 1.00  88.63 0 A 1
ATOM   1689 C CB  . MET A 1 216 ?  1.112  2.633 -24.902 1.00  85.11 0 A 1
ATOM   1690 C CG  . MET A 1 216 ?  1.417  3.134 -23.488 1.00  77.72 0 A 1
ATOM   1691 S SD  . MET A 1 216 ?  0.131  2.726 -22.280 1.00  72.38 0 A 1
ATOM   1692 C CE  . MET A 1 216 ? -1.212  3.740 -22.919 1.00  63.54 0 A 1
ATOM   1693 N N   . MET A 1 217 ?  1.323  2.102 -27.976 1.00  89.55 0 A 1
ATOM   1694 C CA  . MET A 1 217 ?  1.079  1.266 -29.143 1.00  90.64 0 A 1
ATOM   1695 C C   . MET A 1 217 ?  2.363  1.049 -29.950 1.00  91.50 0 A 1
ATOM   1696 O O   . MET A 1 217 ?  2.682 -0.091 -30.298 1.00  91.34 0 A 1
ATOM   1697 C CB  . MET A 1 217 ? -0.028  1.899 -29.985 1.00  89.89 0 A 1
ATOM   1698 C CG  . MET A 1 217 ? -0.545  0.942 -31.057 1.00  82.56 0 A 1
ATOM   1699 S SD  . MET A 1 217 ? -1.384 -0.520 -30.393 1.00  80.69 0 A 1
ATOM   1700 C CE  . MET A 1 217 ? -2.056 -1.202 -31.914 1.00  72.11 0 A 1
ATOM   1701 N N   . ASN A 1 218 ?  3.133  2.097 -30.174 1.00  91.74 0 A 1
ATOM   1702 C CA  . ASN A 1 218 ?  4.393  2.026 -30.907 1.00  91.68 0 A 1
ATOM   1703 C C   . ASN A 1 218 ?  5.438  1.163 -30.180 1.00  91.79 0 A 1
ATOM   1704 O O   . ASN A 1 218 ?  6.073  0.309 -30.802 1.00  91.05 0 A 1
ATOM   1705 C CB  . ASN A 1 218 ?  4.903  3.460 -31.141 1.00  91.20 0 A 1
ATOM   1706 C CG  . ASN A 1 218 ?  4.100  4.190 -32.213 1.00  85.50 0 A 1
ATOM   1707 N ND2 . ASN A 1 218 ?  4.069  5.504 -32.162 1.00  75.28 0 A 1
ATOM   1708 O OD1 . ASN A 1 218 ?  3.541  3.580 -33.104 1.00  77.89 0 A 1
ATOM   1709 N N   . GLN A 1 219 ?  5.568  1.317 -28.858 1.00  90.39 0 A 1
ATOM   1710 C CA  . GLN A 1 219 ?  6.463  0.480 -28.062 1.00  88.72 0 A 1
ATOM   1711 C C   . GLN A 1 219 ?  6.068 -0.995 -28.122 1.00  89.17 0 A 1
ATOM   1712 O O   . GLN A 1 219 ?  6.933 -1.865 -28.254 1.00  88.31 0 A 1
ATOM   1713 C CB  . GLN A 1 219 ?  6.460  0.948 -26.605 1.00  86.56 0 A 1
ATOM   1714 C CG  . GLN A 1 219 ?  7.220  2.256 -26.391 1.00  80.13 0 A 1
ATOM   1715 C CD  . GLN A 1 219 ?  7.234  2.671 -24.915 1.00  76.65 0 A 1
ATOM   1716 N NE2 . GLN A 1 219 ?  7.304  3.940 -24.625 1.00  67.55 0 A 1
ATOM   1717 O OE1 . GLN A 1 219 ?  7.203  1.841 -24.019 1.00  71.21 0 A 1
ATOM   1718 N N   . VAL A 1 220 ?  4.771 -1.300 -28.038 1.00  89.99 0 A 1
ATOM   1719 C CA  . VAL A 1 220 ?  4.298 -2.687 -28.096 1.00  90.10 0 A 1
ATOM   1720 C C   . VAL A 1 220 ?  4.486 -3.283 -29.479 1.00  90.88 0 A 1
ATOM   1721 O O   . VAL A 1 220 ?  4.916 -4.430 -29.569 1.00  90.41 0 A 1
ATOM   1722 C CB  . VAL A 1 220 ?  2.839 -2.795 -27.641 1.00  88.59 0 A 1
ATOM   1723 C CG1 . VAL A 1 220 ?  2.244 -4.170 -27.920 1.00  84.75 0 A 1
ATOM   1724 C CG2 . VAL A 1 220 ?  2.787 -2.585 -26.130 1.00  86.06 0 A 1
ATOM   1725 N N   . LEU A 1 221 ?  4.231 -2.527 -30.538 1.00  91.62 0 A 1
ATOM   1726 C CA  . LEU A 1 221 ?  4.496 -2.974 -31.909 1.00  91.51 0 A 1
ATOM   1727 C C   . LEU A 1 221 ?  5.970 -3.359 -32.069 1.00  91.66 0 A 1
ATOM   1728 O O   . LEU A 1 221 ?  6.254 -4.460 -32.538 1.00  91.17 0 A 1
ATOM   1729 C CB  . LEU A 1 221 ?  4.095 -1.877 -32.900 1.00  92.35 0 A 1
ATOM   1730 C CG  . LEU A 1 221 ?  2.575 -1.778 -33.132 1.00  89.24 0 A 1
ATOM   1731 C CD1 . LEU A 1 221 ?  2.253 -0.478 -33.874 1.00  84.67 0 A 1
ATOM   1732 C CD2 . LEU A 1 221 ?  2.048 -2.936 -33.972 1.00  85.87 0 A 1
ATOM   1733 N N   . GLN A 1 222 ?  6.894 -2.538 -31.602 1.00  91.50 0 A 1
ATOM   1734 C CA  . GLN A 1 222 ?  8.324 -2.838 -31.663 1.00  90.52 0 A 1
ATOM   1735 C C   . GLN A 1 222 ?  8.694 -4.070 -30.819 1.00  89.96 0 A 1
ATOM   1736 O O   . GLN A 1 222 ?  9.380 -4.965 -31.317 1.00  87.97 0 A 1
ATOM   1737 C CB  . GLN A 1 222 ?  9.142 -1.630 -31.204 1.00  89.30 0 A 1
ATOM   1738 C CG  . GLN A 1 222 ?  9.123 -0.504 -32.242 1.00  79.12 0 A 1
ATOM   1739 C CD  . GLN A 1 222 ?  9.983  0.697 -31.823 1.00  71.64 0 A 1
ATOM   1740 N NE2 . GLN A 1 222 ? 10.117  1.690 -32.660 1.00  60.18 0 A 1
ATOM   1741 O OE1 . GLN A 1 222 ? 10.546  0.742 -30.737 1.00  63.34 0 A 1
ATOM   1742 N N   . ARG A 1 223 ?  8.217 -4.153 -29.572 1.00  88.88 0 A 1
ATOM   1743 C CA  . ARG A 1 223 ?  8.507 -5.308 -28.700 1.00  86.40 0 A 1
ATOM   1744 C C   . ARG A 1 223 ?  7.969 -6.613 -29.264 1.00  86.57 0 A 1
ATOM   1745 O O   . ARG A 1 223 ?  8.659 -7.620 -29.195 1.00  82.95 0 A 1
ATOM   1746 C CB  . ARG A 1 223 ?  7.943 -5.074 -27.295 1.00  83.16 0 A 1
ATOM   1747 C CG  . ARG A 1 223 ?  8.774 -4.063 -26.499 1.00  75.49 0 A 1
ATOM   1748 C CD  . ARG A 1 223 ?  8.160 -3.897 -25.107 1.00  71.32 0 A 1
ATOM   1749 N NE  . ARG A 1 223 ?  8.877 -2.885 -24.319 1.00  63.78 0 A 1
ATOM   1750 C CZ  . ARG A 1 223 ?  8.701 -2.627 -23.032 1.00  58.44 0 A 1
ATOM   1751 N NH1 . ARG A 1 223 ?  7.854 -3.308 -22.313 1.00  54.48 1 A 1
ATOM   1752 N NH2 . ARG A 1 223 ?  9.372 -1.677 -22.460 1.00  51.26 0 A 1
ATOM   1753 N N   . SER A 1 224 ?  6.790 -6.586 -29.867 1.00  89.66 0 A 1
ATOM   1754 C CA  . SER A 1 224 ?  6.172 -7.781 -30.454 1.00  89.41 0 A 1
ATOM   1755 C C   . SER A 1 224 ?  6.947 -8.358 -31.640 1.00  89.14 0 A 1
ATOM   1756 O O   . SER A 1 224 ?  6.752 -9.517 -31.983 1.00  86.58 0 A 1
ATOM   1757 C CB  . SER A 1 224 ?  4.732 -7.485 -30.874 1.00  88.94 0 A 1
ATOM   1758 O OG  . SER A 1 224 ?  4.681 -6.699 -32.041 1.00  86.71 0 A 1
ATOM   1759 N N   . ILE A 1 225 ?  7.811 -7.568 -32.272 1.00  90.30 0 A 1
ATOM   1760 C CA  . ILE A 1 225 ?  8.711 -8.026 -33.339 1.00  89.09 0 A 1
ATOM   1761 C C   . ILE A 1 225 ?  9.972 -8.657 -32.743 1.00  87.26 0 A 1
ATOM   1762 O O   . ILE A 1 225 ? 10.497 -9.610 -33.303 1.00  82.61 0 A 1
ATOM   1763 C CB  . ILE A 1 225 ?  9.047 -6.853 -34.283 1.00  88.08 0 A 1
ATOM   1764 C CG1 . ILE A 1 225 ?  7.766 -6.338 -34.990 1.00  85.22 0 A 1
ATOM   1765 C CG2 . ILE A 1 225 ? 10.090 -7.261 -35.338 1.00  84.37 0 A 1
ATOM   1766 C CD1 . ILE A 1 225 ?  7.950 -4.981 -35.688 1.00  78.47 0 A 1
ATOM   1767 N N   . ILE A 1 226 ? 10.457 -8.138 -31.608 1.00  86.25 0 A 1
ATOM   1768 C CA  . ILE A 1 226 ? 11.676 -8.623 -30.952 1.00  83.32 0 A 1
ATOM   1769 C C   . ILE A 1 226 ? 11.428 -9.911 -30.159 1.00  81.00 0 A 1
ATOM   1770 O O   . ILE A 1 226 ? 12.285 -10.791 -30.141 1.00  74.29 0 A 1
ATOM   1771 C CB  . ILE A 1 226 ? 12.265 -7.510 -30.052 1.00  79.81 0 A 1
ATOM   1772 C CG1 . ILE A 1 226 ? 12.630 -6.256 -30.877 1.00  73.71 0 A 1
ATOM   1773 C CG2 . ILE A 1 226 ? 13.504 -8.006 -29.288 1.00  71.47 0 A 1
ATOM   1774 C CD1 . ILE A 1 226 ? 12.891 -4.999 -30.021 1.00  65.69 0 A 1
ATOM   1775 N N   . ASP A 1 227 ? 10.265 -10.020 -29.519 1.00  80.74 0 A 1
ATOM   1776 C CA  . ASP A 1 227 ?  9.880 -11.177 -28.687 1.00  75.67 0 A 1
ATOM   1777 C C   . ASP A 1 227 ?  9.425 -12.403 -29.515 1.00  71.59 0 A 1
ATOM   1778 O O   . ASP A 1 227 ?  8.809 -13.314 -28.962 1.00  64.06 0 A 1
ATOM   1779 C CB  . ASP A 1 227 ?  8.807 -10.768 -27.648 1.00  70.33 0 A 1
ATOM   1780 C CG  . ASP A 1 227 ?  9.304 -10.151 -26.329 1.00  65.65 0 A 1
ATOM   1781 O OD1 . ASP A 1 227 ? 10.492 -9.823 -26.190 1.00  60.88 0 A 1
ATOM   1782 O OD2 . ASP A 1 227 ?  8.481 -10.065 -25.375 1.00  60.52 -1 A 1
ATOM   1783 N N   . GLN A 1 228 ?  9.651 -12.424 -30.826 1.00  66.25 0 A 1
ATOM   1784 C CA  . GLN A 1 228 ?  9.371 -13.566 -31.693 1.00  63.39 0 A 1
ATOM   1785 C C   . GLN A 1 228 ? 10.380 -14.703 -31.528 1.00  59.35 0 A 1
ATOM   1786 O O   . GLN A 1 228 ? 11.577 -14.426 -31.387 1.00  52.91 0 A 1
ATOM   1787 C CB  . GLN A 1 228 ?  9.321 -13.170 -33.174 1.00  56.51 0 A 1
ATOM   1788 C CG  . GLN A 1 228 ?  8.010 -12.450 -33.518 1.00  53.24 0 A 1
ATOM   1789 C CD  . GLN A 1 228 ?  7.906 -12.113 -35.010 1.00  48.57 0 A 1
ATOM   1790 N NE2 . GLN A 1 228 ?  7.129 -11.129 -35.369 1.00  45.51 0 A 1
ATOM   1791 O OE1 . GLN A 1 228 ?  8.492 -12.721 -35.898 1.00  44.59 0 A 1
ATOM   1792 O OXT . GLN A 1 228 ?  9.899 -15.866 -31.593 1.00  48.63 -1 A 1
ATOM   1793 N N   . MET B 2 1 ? -15.833  5.308 11.541 1.00  67.28 0 B 1
ATOM   1794 C CA  . MET B 2 1 ? -14.716  4.687 12.275 1.00  77.17 0 B 1
ATOM   1795 C C   . MET B 2 1 ? -13.360  5.105 11.731 1.00  82.28 0 B 1
ATOM   1796 O O   . MET B 2 1 ? -12.501  5.433 12.525 1.00  79.58 0 B 1
ATOM   1797 C CB  . MET B 2 1 ? -14.818  3.154 12.306 1.00  69.72 0 B 1
ATOM   1798 C CG  . MET B 2 1 ? -15.952  2.669 13.206 1.00  63.70 0 B 1
ATOM   1799 S SD  . MET B 2 1 ? -15.837  0.901 13.537 1.00  59.16 0 B 1
ATOM   1800 C CE  . MET B 2 1 ? -17.457  0.573 14.258 1.00  48.71 0 B 1
ATOM   1801 N N   . ALA B 2 2 ? -13.191  5.191 10.405 1.00  84.13 0 B 1
ATOM   1802 C CA  . ALA B 2 2 ? -11.930  5.538  9.754 1.00  89.33 0 B 1
ATOM   1803 C C   . ALA B 2 2 ? -11.233  6.761 10.377 1.00  92.51 0 B 1
ATOM   1804 O O   . ALA B 2 2 ? -10.118  6.627 10.874 1.00  91.05 0 B 1
ATOM   1805 C CB  . ALA B 2 2 ? -12.210  5.771  8.266 1.00  85.35 0 B 1
ATOM   1806 N N   . LEU B 2 3 ? -11.913  7.904 10.477 1.00  93.43 0 B 1
ATOM   1807 C CA  . LEU B 2 3 ? -11.323  9.133 11.017 1.00  93.57 0 B 1
ATOM   1808 C C   . LEU B 2 3 ? -10.800  8.970 12.451 1.00  93.85 0 B 1
ATOM   1809 O O   . LEU B 2 3 ? -9.723  9.457 12.780 1.00  92.91 0 B 1
ATOM   1810 C CB  . LEU B 2 3 ? -12.373 10.254 10.941 1.00  92.39 0 B 1
ATOM   1811 C CG  . LEU B 2 3 ? -11.843 11.635 11.359 1.00  88.24 0 B 1
ATOM   1812 C CD1 . LEU B 2 3 ? -10.712 12.112 10.450 1.00  85.12 0 B 1
ATOM   1813 C CD2 . LEU B 2 3 ? -12.981 12.654 11.298 1.00  84.69 0 B 1
ATOM   1814 N N   . LYS B 2 4 ? -11.522  8.253 13.307 1.00  93.39 0 B 1
ATOM   1815 C CA  . LYS B 2 4 ? -11.110  7.996 14.692 1.00  92.69 0 B 1
ATOM   1816 C C   . LYS B 2 4 ? -9.831  7.155 14.745 1.00  93.27 0 B 1
ATOM   1817 O O   . LYS B 2 4 ? -8.924  7.468 15.509 1.00  91.97 0 B 1
ATOM   1818 C CB  . LYS B 2 4 ? -12.262  7.328 15.449 1.00  91.10 0 B 1
ATOM   1819 C CG  . LYS B 2 4 ? -12.027  7.330 16.965 1.00  81.99 0 B 1
ATOM   1820 C CD  . LYS B 2 4 ? -13.146  6.582 17.699 1.00  79.90 0 B 1
ATOM   1821 C CE  . LYS B 2 4 ? -12.984  6.766 19.201 1.00  69.25 0 B 1
ATOM   1822 N NZ  . LYS B 2 4 ? -13.850  5.857 19.991 1.00  62.72 1 B 1
ATOM   1823 N N   . ARG B 2 5 ? -9.747  6.123 13.909 1.00  93.72 0 B 1
ATOM   1824 C CA  . ARG B 2 5 ? -8.564  5.265 13.771 1.00  94.42 0 B 1
ATOM   1825 C C   . ARG B 2 5 ? -7.375  6.047 13.210 1.00  95.02 0 B 1
ATOM   1826 O O   . ARG B 2 5 ? -6.297  5.972 13.781 1.00  93.89 0 B 1
ATOM   1827 C CB  . ARG B 2 5 ? -8.947  4.048 12.921 1.00  93.26 0 B 1
ATOM   1828 C CG  . ARG B 2 5 ? -7.767  3.120 12.584 1.00  91.09 0 B 1
ATOM   1829 C CD  . ARG B 2 5 ? -7.118  2.460 13.799 1.00  90.28 0 B 1
ATOM   1830 N NE  . ARG B 2 5 ? -5.950  1.697 13.358 1.00  90.68 0 B 1
ATOM   1831 C CZ  . ARG B 2 5 ? -5.862  0.426 13.014 1.00  93.15 0 B 1
ATOM   1832 N NH1 . ARG B 2 5 ? -6.815 -0.424 13.208 1.00  86.39 1 B 1
ATOM   1833 N NH2 . ARG B 2 5 ? -4.793  0.014 12.434 1.00  87.82 0 B 1
ATOM   1834 N N   . ILE B 2 6 ? -7.591  6.845 12.162 1.00  95.32 0 B 1
ATOM   1835 C CA  . ILE B 2 6 ? -6.570  7.700 11.544 1.00  95.34 0 B 1
ATOM   1836 C C   . ILE B 2 6 ? -5.994  8.685 12.571 1.00  95.00 0 B 1
ATOM   1837 O O   . ILE B 2 6 ? -4.785  8.741 12.758 1.00  94.25 0 B 1
ATOM   1838 C CB  . ILE B 2 6 ? -7.172  8.424 10.320 1.00  95.44 0 B 1
ATOM   1839 C CG1 . ILE B 2 6 ? -7.445  7.420  9.179 1.00  94.28 0 B 1
ATOM   1840 C CG2 . ILE B 2 6 ? -6.249  9.545  9.819 1.00  94.35 0 B 1
ATOM   1841 C CD1 . ILE B 2 6 ? -8.345  7.974  8.060 1.00  92.84 0 B 1
ATOM   1842 N N   . ASN B 2 7 ? -6.850  9.397 13.295 1.00  94.26 0 B 1
ATOM   1843 C CA  . ASN B 2 7 ? -6.406 10.344 14.317 1.00  93.71 0 B 1
ATOM   1844 C C   . ASN B 2 7 ? -5.641  9.653 15.455 1.00  93.23 0 B 1
ATOM   1845 O O   . ASN B 2 7 ? -4.676 10.211 15.975 1.00  92.15 0 B 1
ATOM   1846 C CB  . ASN B 2 7 ? -7.624 11.085 14.872 1.00  93.05 0 B 1
ATOM   1847 C CG  . ASN B 2 7 ? -8.187 12.120 13.909 1.00  91.51 0 B 1
ATOM   1848 N ND2 . ASN B 2 7 ? -9.356 12.642 14.202 1.00  85.15 0 B 1
ATOM   1849 O OD1 . ASN B 2 7 ? -7.598 12.504 12.921 1.00  85.68 0 B 1
ATOM   1850 N N   . LYS B 2 8 ? -6.047  8.438 15.841 1.00  93.54 0 B 1
ATOM   1851 C CA  . LYS B 2 8 ? -5.332  7.663 16.854 1.00  92.74 0 B 1
ATOM   1852 C C   . LYS B 2 8 ? -3.942  7.263 16.356 1.00  92.79 0 B 1
ATOM   1853 O O   . LYS B 2 8 ? -2.973  7.483 17.083 1.00  91.45 0 B 1
ATOM   1854 C CB  . LYS B 2 8 ? -6.193  6.459 17.283 1.00  91.75 0 B 1
ATOM   1855 C CG  . LYS B 2 8 ? -5.531  5.529 18.310 1.00  85.38 0 B 1
ATOM   1856 C CD  . LYS B 2 8 ? -5.023  6.225 19.571 1.00  81.44 0 B 1
ATOM   1857 C CE  . LYS B 2 8 ? -4.454  5.170 20.528 1.00  75.62 0 B 1
ATOM   1858 N NZ  . LYS B 2 8 ? -3.345  5.707 21.359 1.00  68.39 1 B 1
ATOM   1859 N N   . GLU B 2 9 ? -3.820  6.768 15.125 1.00  93.83 0 B 1
ATOM   1860 C CA  . GLU B 2 9 ? -2.528  6.434 14.528 1.00  93.64 0 B 1
ATOM   1861 C C   . GLU B 2 9 ? -1.606  7.651 14.413 1.00  93.71 0 B 1
ATOM   1862 O O   . GLU B 2 9 ? -0.439  7.550 14.757 1.00  92.32 0 B 1
ATOM   1863 C CB  . GLU B 2 9 ? -2.715  5.804 13.144 1.00  93.13 0 B 1
ATOM   1864 C CG  . GLU B 2 9 ? -3.203  4.363 13.257 1.00  90.22 0 B 1
ATOM   1865 C CD  . GLU B 2 9 ? -3.217  3.650 11.911 1.00  93.09 0 B 1
ATOM   1866 O OE1 . GLU B 2 9 ? -4.248  3.029 11.591 1.00  89.36 0 B 1
ATOM   1867 O OE2 . GLU B 2 9 ? -2.187  3.659 11.207 1.00  91.11 -1 B 1
ATOM   1868 N N   . LEU B 2 10 ? -2.125  8.805 13.997 1.00  93.59 0 B 1
ATOM   1869 C CA  . LEU B 2 10 ? -1.360 10.047 13.948 1.00  93.01 0 B 1
ATOM   1870 C C   . LEU B 2 10 ? -0.854 10.473 15.319 1.00  92.97 0 B 1
ATOM   1871 O O   . LEU B 2 10 ?  0.314 10.828 15.471 1.00  91.66 0 B 1
ATOM   1872 C CB  . LEU B 2 10 ? -2.238 11.171 13.372 1.00  91.79 0 B 1
ATOM   1873 C CG  . LEU B 2 10 ? -2.416 11.085 11.851 1.00  87.95 0 B 1
ATOM   1874 C CD1 . LEU B 2 10 ? -3.489 12.090 11.419 1.00  85.20 0 B 1
ATOM   1875 C CD2 . LEU B 2 10 ? -1.110 11.410 11.138 1.00  86.23 0 B 1
ATOM   1876 N N   . SER B 2 11 ? -1.720 10.421 16.320 1.00  91.64 0 B 1
ATOM   1877 C CA  . SER B 2 11 ? -1.365 10.751 17.696 1.00  90.98 0 B 1
ATOM   1878 C C   . SER B 2 11 ? -0.271  9.839 18.241 1.00  90.57 0 B 1
ATOM   1879 O O   . SER B 2 11 ?  0.599 10.300 18.984 1.00  89.17 0 B 1
ATOM   1880 C CB  . SER B 2 11 ? -2.624 10.658 18.559 1.00  89.88 0 B 1
ATOM   1881 O OG  . SER B 2 11 ? -2.338 10.822 19.926 1.00  81.52 0 B 1
ATOM   1882 N N   . ASP B 2 12 ? -0.300  8.551 17.896 1.00  91.31 0 B 1
ATOM   1883 C CA  . ASP B 2 12 ?  0.716  7.589 18.318 1.00  89.94 0 B 1
ATOM   1884 C C   . ASP B 2 12 ?  2.019  7.798 17.535 1.00  90.02 0 B 1
ATOM   1885 O O   . ASP B 2 12 ?  3.096  7.857 18.127 1.00  88.77 0 B 1
ATOM   1886 C CB  . ASP B 2 12 ?  0.149  6.162 18.182 1.00  88.38 0 B 1
ATOM   1887 C CG  . ASP B 2 12 ? -1.000  5.868 19.156 1.00  85.02 0 B 1
ATOM   1888 O OD1 . ASP B 2 12 ? -1.220  6.612 20.138 1.00  82.42 0 B 1
ATOM   1889 O OD2 . ASP B 2 12 ? -1.733  4.866 18.973 1.00  81.47 -1 B 1
ATOM   1890 N N   . LEU B 2 13 ?  1.933  8.039 16.223 1.00  90.66 0 B 1
ATOM   1891 C CA  . LEU B 2 13 ?  3.075  8.285 15.345 1.00  90.50 0 B 1
ATOM   1892 C C   . LEU B 2 13 ?  3.836  9.570 15.713 1.00  90.56 0 B 1
ATOM   1893 O O   . LEU B 2 13 ?  5.052  9.606 15.607 1.00  88.72 0 B 1
ATOM   1894 C CB  . LEU B 2 13 ?  2.558  8.295 13.899 1.00  89.27 0 B 1
ATOM   1895 C CG  . LEU B 2 13 ?  3.666  8.310 12.821 1.00  86.33 0 B 1
ATOM   1896 C CD1 . LEU B 2 13 ?  3.289  7.381 11.671 1.00  82.49 0 B 1
ATOM   1897 C CD2 . LEU B 2 13 ?  3.871  9.707 12.243 1.00  81.60 0 B 1
ATOM   1898 N N   . ALA B 2 14 ?  3.143 10.603 16.183 1.00  90.61 0 B 1
ATOM   1899 C CA  . ALA B 2 14 ?  3.774 11.824 16.674 1.00  89.85 0 B 1
ATOM   1900 C C   . ALA B 2 14 ?  4.608 11.597 17.942 1.00  89.60 0 B 1
ATOM   1901 O O   . ALA B 2 14 ?  5.586 12.305 18.171 1.00  87.58 0 B 1
ATOM   1902 C CB  . ALA B 2 14 ?  2.677 12.858 16.945 1.00  88.91 0 B 1
ATOM   1903 N N   . ARG B 2 15 ?  4.207 10.638 18.780 1.00  87.91 0 B 1
ATOM   1904 C CA  . ARG B 2 15 ?  4.837 10.356 20.084 1.00  86.57 0 B 1
ATOM   1905 C C   . ARG B 2 15 ?  5.908  9.279 20.003 1.00  85.97 0 B 1
ATOM   1906 O O   . ARG B 2 15 ?  6.880  9.342 20.757 1.00  83.10 0 B 1
ATOM   1907 C CB  . ARG B 2 15 ?  3.761  9.957 21.088 1.00  84.92 0 B 1
ATOM   1908 C CG  . ARG B 2 15 ?  2.853 11.150 21.399 1.00  79.99 0 B 1
ATOM   1909 C CD  . ARG B 2 15 ?  1.766 10.751 22.393 1.00  77.53 0 B 1
ATOM   1910 N NE  . ARG B 2 15 ?  0.850 11.883 22.619 1.00  74.63 0 B 1
ATOM   1911 C CZ  . ARG B 2 15 ? -0.264 12.126 21.948 1.00  70.79 0 B 1
ATOM   1912 N NH1 . ARG B 2 15 ? -0.741 11.272 21.094 1.00  61.95 1 B 1
ATOM   1913 N NH2 . ARG B 2 15 ? -0.898 13.238 22.113 1.00  66.61 0 B 1
ATOM   1914 N N   . ASP B 2 16 ?  5.736  8.323 19.107 1.00  86.75 0 B 1
ATOM   1915 C CA  . ASP B 2 16 ?  6.664  7.225 18.867 1.00  85.60 0 B 1
ATOM   1916 C C   . ASP B 2 16 ?  6.917  7.064 17.355 1.00  86.13 0 B 1
ATOM   1917 O O   . ASP B 2 16 ?  6.424  6.126 16.725 1.00  83.59 0 B 1
ATOM   1918 C CB  . ASP B 2 16 ?  6.145  5.952 19.536 1.00  82.95 0 B 1
ATOM   1919 C CG  . ASP B 2 16 ?  7.168  4.823 19.482 1.00  78.97 0 B 1
ATOM   1920 O OD1 . ASP B 2 16 ?  8.388  5.093 19.361 1.00  75.40 0 B 1
ATOM   1921 O OD2 . ASP B 2 16 ?  6.794  3.629 19.572 1.00  73.22 -1 B 1
ATOM   1922 N N   . PRO B 2 17 ?  7.645  8.015 16.726 1.00  85.81 0 B 1
ATOM   1923 C CA  . PRO B 2 17 ?  7.918  7.954 15.300 1.00  84.98 0 B 1
ATOM   1924 C C   . PRO B 2 17 ?  8.806  6.745 14.985 1.00  85.57 0 B 1
ATOM   1925 O O   . PRO B 2 17 ?  9.851  6.556 15.624 1.00  83.01 0 B 1
ATOM   1926 C CB  . PRO B 2 17 ?  8.591  9.287 14.952 1.00  82.38 0 B 1
ATOM   1927 C CG  . PRO B 2 17 ?  9.235  9.712 16.269 1.00  79.68 0 B 1
ATOM   1928 C CD  . PRO B 2 17 ?  8.271  9.179 17.319 1.00  82.61 0 B 1
ATOM   1929 N N   . PRO B 2 18 ?  8.447  5.916 13.993 1.00  84.66 0 B 1
ATOM   1930 C CA  . PRO B 2 18 ?  9.288  4.814 13.586 1.00  83.37 0 B 1
ATOM   1931 C C   . PRO B 2 18 ? 10.587  5.329 12.957 1.00  83.84 0 B 1
ATOM   1932 O O   . PRO B 2 18 ? 10.598  6.325 12.230 1.00  80.32 0 B 1
ATOM   1933 C CB  . PRO B 2 18 ?  8.444  4.001 12.600 1.00  80.33 0 B 1
ATOM   1934 C CG  . PRO B 2 18 ?  7.521  5.049 11.992 1.00  77.63 0 B 1
ATOM   1935 C CD  . PRO B 2 18 ?  7.283  6.023 13.139 1.00  80.04 0 B 1
ATOM   1936 N N   . ALA B 2 19 ? 11.677  4.617 13.194 1.00  84.09 0 B 1
ATOM   1937 C CA  . ALA B 2 19 ? 12.938  4.897 12.519 1.00  81.76 0 B 1
ATOM   1938 C C   . ALA B 2 19 ? 12.756  4.809 10.989 1.00  81.77 0 B 1
ATOM   1939 O O   . ALA B 2 19 ? 11.973  4.006 10.488 1.00  74.05 0 B 1
ATOM   1940 C CB  . ALA B 2 19 ? 14.006  3.924 13.033 1.00  75.97 0 B 1
ATOM   1941 N N   . GLN B 2 20 ? 13.506  5.622 10.265 1.00  85.44 0 B 1
ATOM   1942 C CA  . GLN B 2 20 ? 13.544  5.646  8.797 1.00  86.53 0 B 1
ATOM   1943 C C   . GLN B 2 20 ? 12.237  6.027  8.076 1.00  88.99 0 B 1
ATOM   1944 O O   . GLN B 2 20 ? 12.228  6.117  6.857 1.00  86.37 0 B 1
ATOM   1945 C CB  . GLN B 2 20 ? 14.092  4.322  8.254 1.00  82.74 0 B 1
ATOM   1946 C CG  . GLN B 2 20 ? 15.520  4.026  8.703 1.00  76.42 0 B 1
ATOM   1947 C CD  . GLN B 2 20 ? 15.740  2.571  9.064 1.00  70.78 0 B 1
ATOM   1948 N NE2 . GLN B 2 20 ? 16.972  2.190  9.330 1.00  60.66 0 B 1
ATOM   1949 O OE1 . GLN B 2 20 ? 14.825  1.768  9.177 1.00  63.72 0 B 1
ATOM   1950 N N   . CYS B 2 21 ? 11.154  6.267  8.803 1.00  90.34 0 B 1
ATOM   1951 C CA  . CYS B 2 21 ?  9.863  6.573  8.201 1.00  90.60 0 B 1
ATOM   1952 C C   . CYS B 2 21 ?  9.251  7.825  8.838 1.00  91.15 0 B 1
ATOM   1953 O O   . CYS B 2 21 ?  9.354  8.039 10.040 1.00  89.16 0 B 1
ATOM   1954 C CB  . CYS B 2 21 ?  8.933  5.362  8.345 1.00  87.78 0 B 1
ATOM   1955 S SG  . CYS B 2 21 ?  9.629  3.873  7.555 1.00  81.28 0 B 1
ATOM   1956 N N   . SER B 2 22 ?  8.545  8.628  8.036 1.00  92.09 0 B 1
ATOM   1957 C CA  . SER B 2 22 ?  7.669  9.678  8.547 1.00  91.77 0 B 1
ATOM   1958 C C   . SER B 2 22 ?  6.367  9.699  7.762 1.00  92.72 0 B 1
ATOM   1959 O O   . SER B 2 22 ?  6.340  9.310  6.599 1.00  91.53 0 B 1
ATOM   1960 C CB  . SER B 2 22 ?  8.371 11.037  8.565 1.00  88.60 0 B 1
ATOM   1961 O OG  . SER B 2 22 ?  8.325 11.704  7.315 1.00  76.87 0 B 1
ATOM   1962 N N   . ALA B 2 23 ?  5.291 10.144  8.382 1.00  92.53 0 B 1
ATOM   1963 C CA  . ALA B 2 23 ?  4.012 10.304  7.711 1.00  93.09 0 B 1
ATOM   1964 C C   . ALA B 2 23 ?  3.174 11.378  8.391 1.00  93.14 0 B 1
ATOM   1965 O O   . ALA B 2 23 ?  3.361 11.655  9.578 1.00  91.48 0 B 1
ATOM   1966 C CB  . ALA B 2 23 ?  3.267  8.968  7.676 1.00  92.22 0 B 1
ATOM   1967 N N   . GLY B 2 24 ?  2.250 11.970  7.649 1.00  92.88 0 B 1
ATOM   1968 C CA  . GLY B 2 24 ?  1.264 12.891  8.177 1.00  92.85 0 B 1
ATOM   1969 C C   . GLY B 2 24 ?  0.309 13.413  7.109 1.00  93.71 0 B 1
ATOM   1970 O O   . GLY B 2 24 ?  0.583 13.253  5.914 1.00  92.41 0 B 1
ATOM   1971 N N   . PRO B 2 25 ? -0.803 14.041  7.531 1.00  92.96 0 B 1
ATOM   1972 C CA  . PRO B 2 25 ? -1.788 14.592  6.614 1.00  92.81 0 B 1
ATOM   1973 C C   . PRO B 2 25 ? -1.212 15.703  5.742 1.00  92.32 0 B 1
ATOM   1974 O O   . PRO B 2 25 ? -0.336 16.459  6.165 1.00  90.49 0 B 1
ATOM   1975 C CB  . PRO B 2 25 ? -2.933 15.118  7.483 1.00  91.46 0 B 1
ATOM   1976 C CG  . PRO B 2 25 ? -2.716 14.439  8.830 1.00  88.72 0 B 1
ATOM   1977 C CD  . PRO B 2 25 ? -1.215 14.242  8.891 1.00  91.58 0 B 1
ATOM   1978 N N   . VAL B 2 26 ? -1.768 15.835  4.534 1.00  91.12 0 B 1
ATOM   1979 C CA  . VAL B 2 26 ? -1.511 16.955  3.643 1.00  89.02 0 B 1
ATOM   1980 C C   . VAL B 2 26 ? -2.609 18.000  3.857 1.00  86.52 0 B 1
ATOM   1981 O O   . VAL B 2 26 ? -3.763 17.774  3.492 1.00  79.02 0 B 1
ATOM   1982 C CB  . VAL B 2 26 ? -1.436 16.490  2.183 1.00  86.76 0 B 1
ATOM   1983 C CG1 . VAL B 2 26 ? -1.152 17.670  1.249 1.00  78.73 0 B 1
ATOM   1984 C CG2 . VAL B 2 26 ? -0.315 15.465  2.003 1.00  80.89 0 B 1
ATOM   1985 N N   . GLY B 2 27 ? -2.255 19.109  4.473 1.00  85.73 0 B 1
ATOM   1986 C CA  . GLY B 2 27 ? -3.228 20.119  4.859 1.00  84.38 0 B 1
ATOM   1987 C C   . GLY B 2 27 ? -4.275 19.568  5.835 1.00  85.68 0 B 1
ATOM   1988 O O   . GLY B 2 27 ? -3.942 18.837  6.760 1.00  81.34 0 B 1
ATOM   1989 N N   . ASP B 2 28 ? -5.547 19.894  5.591 1.00  85.97 0 B 1
ATOM   1990 C CA  . ASP B 2 28 ? -6.655 19.532  6.480 1.00  86.16 0 B 1
ATOM   1991 C C   . ASP B 2 28 ? -7.349 18.210  6.102 1.00  87.58 0 B 1
ATOM   1992 O O   . ASP B 2 28 ? -8.263 17.760  6.798 1.00  83.75 0 B 1
ATOM   1993 C CB  . ASP B 2 28 ? -7.664 20.687  6.530 1.00  82.35 0 B 1
ATOM   1994 C CG  . ASP B 2 28 ? -7.078 21.976  7.119 1.00  73.65 0 B 1
ATOM   1995 O OD1 . ASP B 2 28 ? -6.265 21.879  8.061 1.00  64.42 0 B 1
ATOM   1996 O OD2 . ASP B 2 28 ? -7.475 23.054  6.631 1.00  66.55 -1 B 1
ATOM   1997 N N   . ASP B 2 29 ? -6.932 17.560  5.018 1.00  89.20 0 B 1
ATOM   1998 C CA  . ASP B 2 29 ? -7.517 16.281  4.608 1.00  90.31 0 B 1
ATOM   1999 C C   . ASP B 2 29 ? -6.859 15.110  5.350 1.00  91.42 0 B 1
ATOM   2000 O O   . ASP B 2 29 ? -5.813 14.591  4.960 1.00  90.74 0 B 1
ATOM   2001 C CB  . ASP B 2 29 ? -7.505 16.091  3.089 1.00  88.97 0 B 1
ATOM   2002 C CG  . ASP B 2 29 ? -8.334 14.864  2.658 1.00  89.69 0 B 1
ATOM   2003 O OD1 . ASP B 2 29 ? -8.896 14.172  3.541 1.00  87.21 0 B 1
ATOM   2004 O OD2 . ASP B 2 29 ? -8.470 14.629  1.440 1.00  85.94 -1 B 1
ATOM   2005 N N   . MET B 2 30 ? -7.524 14.639  6.397 1.00  93.02 0 B 1
ATOM   2006 C CA  . MET B 2 30 ? -7.058 13.504  7.187 1.00  93.61 0 B 1
ATOM   2007 C C   . MET B 2 30 ? -7.029 12.175  6.411 1.00  94.58 0 B 1
ATOM   2008 O O   . MET B 2 30 ? -6.420 11.214  6.882 1.00  93.46 0 B 1
ATOM   2009 C CB  . MET B 2 30 ? -7.930 13.345  8.441 1.00  92.27 0 B 1
ATOM   2010 C CG  . MET B 2 30 ? -7.855 14.539  9.399 1.00  86.81 0 B 1
ATOM   2011 S SD  . MET B 2 30 ? -6.211 14.860 10.080 1.00  83.02 0 B 1
ATOM   2012 C CE  . MET B 2 30 ? -5.828 16.400  9.243 1.00  72.07 0 B 1
ATOM   2013 N N   . PHE B 2 31 ? -7.678 12.100  5.247 1.00  95.49 0 B 1
ATOM   2014 C CA  . PHE B 2 31 ? -7.701 10.903  4.403 1.00  95.84 0 B 1
ATOM   2015 C C   . PHE B 2 31 ? -6.590 10.903  3.343 1.00  95.79 0 B 1
ATOM   2016 O O   . PHE B 2 31 ? -6.427  9.902  2.649 1.00  94.75 0 B 1
ATOM   2017 C CB  . PHE B 2 31 ? -9.079 10.743  3.765 1.00  95.66 0 B 1
ATOM   2018 C CG  . PHE B 2 31 ? -10.157 10.326  4.737 1.00  95.56 0 B 1
ATOM   2019 C CD1 . PHE B 2 31 ? -10.547  8.970  4.831 1.00  93.72 0 B 1
ATOM   2020 C CD2 . PHE B 2 31 ? -10.777 11.272  5.571 1.00  93.67 0 B 1
ATOM   2021 C CE1 . PHE B 2 31 ? -11.537  8.569  5.728 1.00  93.19 0 B 1
ATOM   2022 C CE2 . PHE B 2 31 ? -11.769 10.877  6.494 1.00  93.01 0 B 1
ATOM   2023 C CZ  . PHE B 2 31 ? -12.149  9.518  6.562 1.00  93.99 0 B 1
ATOM   2024 N N   . HIS B 2 32 ? -5.821 11.984  3.218 1.00  94.48 0 B 1
ATOM   2025 C CA  . HIS B 2 32 ? -4.687 12.085  2.311 1.00  94.00 0 B 1
ATOM   2026 C C   . HIS B 2 32 ? -3.426 12.419  3.093 1.00  94.13 0 B 1
ATOM   2027 O O   . HIS B 2 32 ? -3.297 13.508  3.651 1.00  93.28 0 B 1
ATOM   2028 C CB  . HIS B 2 32 ? -4.985 13.129  1.229 1.00  92.70 0 B 1
ATOM   2029 C CG  . HIS B 2 32 ? -3.848 13.397  0.282 1.00  90.37 0 B 1
ATOM   2030 C CD2 . HIS B 2 32 ? -2.803 12.583 -0.064 1.00  82.70 0 B 1
ATOM   2031 N ND1 . HIS B 2 32 ? -3.692 14.572 -0.441 1.00  81.32 0 B 1
ATOM   2032 C CE1 . HIS B 2 32 ? -2.590 14.451 -1.184 1.00  83.37 0 B 1
ATOM   2033 N NE2 . HIS B 2 32 ? -2.020 13.260 -0.976 1.00  84.39 0 B 1
ATOM   2034 N N   . TRP B 2 33 ? -2.477 11.503  3.127 1.00  94.76 0 B 1
ATOM   2035 C CA  . TRP B 2 33 ? -1.201 11.697  3.790 1.00  94.91 0 B 1
ATOM   2036 C C   . TRP B 2 33 ? -0.050 11.704  2.794 1.00  94.76 0 B 1
ATOM   2037 O O   . TRP B 2 33 ? -0.048 10.990  1.791 1.00  93.88 0 B 1
ATOM   2038 C CB  . TRP B 2 33 ? -0.963 10.636  4.878 1.00  94.92 0 B 1
ATOM   2039 C CG  . TRP B 2 33 ? -1.874 10.584  6.058 1.00  94.72 0 B 1
ATOM   2040 C CD1 . TRP B 2 33 ? -3.084 11.172  6.182 1.00  93.23 0 B 1
ATOM   2041 C CD2 . TRP B 2 33 ? -1.650  9.846  7.291 1.00  94.53 0 B 1
ATOM   2042 C CE2 . TRP B 2 33 ? -2.794 10.003  8.107 1.00  93.90 0 B 1
ATOM   2043 C CE3 . TRP B 2 33 ? -0.600  9.045  7.774 1.00  93.88 0 B 1
ATOM   2044 N NE1 . TRP B 2 33 ? -3.642 10.829  7.409 1.00  93.45 0 B 1
ATOM   2045 C CZ2 . TRP B 2 33 ? -2.910  9.353  9.353 1.00  93.06 0 B 1
ATOM   2046 C CZ3 . TRP B 2 33 ? -0.715  8.407  9.023 1.00  92.93 0 B 1
ATOM   2047 C CH2 . TRP B 2 33 ? -1.861  8.552  9.799 1.00  92.73 0 B 1
ATOM   2048 N N   . GLN B 2 34 ?  0.980 12.451  3.157 1.00  94.08 0 B 1
ATOM   2049 C CA  . GLN B 2 34 ?  2.314 12.289  2.613 1.00  93.47 0 B 1
ATOM   2050 C C   . GLN B 2 34 ?  3.140 11.458  3.586 1.00  93.79 0 B 1
ATOM   2051 O O   . GLN B 2 34 ?  3.046 11.613  4.801 1.00  93.01 0 B 1
ATOM   2052 C CB  . GLN B 2 34 ?  2.917 13.672  2.359 1.00  91.25 0 B 1
ATOM   2053 C CG  . GLN B 2 34 ?  4.321 13.617  1.752 1.00  82.15 0 B 1
ATOM   2054 C CD  . GLN B 2 34 ?  4.810 15.028  1.409 1.00  77.30 0 B 1
ATOM   2055 N NE2 . GLN B 2 34 ?  6.039 15.369  1.668 1.00  66.01 0 B 1
ATOM   2056 O OE1 . GLN B 2 34 ?  4.069 15.842  0.896 1.00  70.44 0 B 1
ATOM   2057 N N   . ALA B 2 35 ?  3.993 10.588  3.046 1.00  93.93 0 B 1
ATOM   2058 C CA  . ALA B 2 35 ?  4.977  9.861  3.827 1.00  93.97 0 B 1
ATOM   2059 C C   . ALA B 2 35 ?  6.358  9.948  3.190 1.00  94.05 0 B 1
ATOM   2060 O O   . ALA B 2 35 ?  6.503 10.226  2.001 1.00  93.37 0 B 1
ATOM   2061 C CB  . ALA B 2 35 ?  4.497  8.420  4.004 1.00  93.65 0 B 1
ATOM   2062 N N   . THR B 2 36 ?  7.378  9.690  3.992 1.00  94.01 0 B 1
ATOM   2063 C CA  . THR B 2 36 ?  8.743  9.508  3.521 1.00  93.85 0 B 1
ATOM   2064 C C   . THR B 2 36 ?  9.329  8.226  4.090 1.00  94.31 0 B 1
ATOM   2065 O O   . THR B 2 36 ?  9.075  7.881  5.245 1.00  93.46 0 B 1
ATOM   2066 C CB  . THR B 2 36 ?  9.663 10.698  3.850 1.00  91.75 0 B 1
ATOM   2067 C CG2 . THR B 2 36 ?  9.160 12.014  3.266 1.00  79.97 0 B 1
ATOM   2068 O OG1 . THR B 2 36 ?  9.799 10.873  5.244 1.00  81.38 0 B 1
ATOM   2069 N N   . ILE B 2 37 ? 10.132  7.558  3.282 1.00  94.56 0 B 1
ATOM   2070 C CA  . ILE B 2 37 ? 10.964  6.424  3.678 1.00  94.87 0 B 1
ATOM   2071 C C   . ILE B 2 37 ? 12.411  6.780  3.344 1.00  94.90 0 B 1
ATOM   2072 O O   . ILE B 2 37 ? 12.696  7.192  2.222 1.00  93.87 0 B 1
ATOM   2073 C CB  . ILE B 2 37 ? 10.494  5.128  2.982 1.00  94.07 0 B 1
ATOM   2074 C CG1 . ILE B 2 37 ?  9.105  4.707  3.525 1.00  88.36 0 B 1
ATOM   2075 C CG2 . ILE B 2 37 ? 11.511  4.003  3.182 1.00  87.70 0 B 1
ATOM   2076 C CD1 . ILE B 2 37 ?  8.489  3.506  2.803 1.00  89.26 0 B 1
ATOM   2077 N N   . MET B 2 38 ? 13.308  6.622  4.300 1.00  94.74 0 B 1
ATOM   2078 C CA  . MET B 2 38 ? 14.743  6.717  4.044 1.00  94.50 0 B 1
ATOM   2079 C C   . MET B 2 38 ? 15.260  5.379  3.531 1.00  94.99 0 B 1
ATOM   2080 O O   . MET B 2 38 ? 14.917  4.327  4.069 1.00  93.65 0 B 1
ATOM   2081 C CB  . MET B 2 38 ? 15.498  7.154  5.301 1.00  92.73 0 B 1
ATOM   2082 C CG  . MET B 2 38 ? 15.047  8.546  5.786 1.00  84.35 0 B 1
ATOM   2083 S SD  . MET B 2 38 ? 16.108  9.291  7.052 1.00  75.55 0 B 1
ATOM   2084 C CE  . MET B 2 38 ? 16.016  8.076  8.371 1.00  64.60 0 B 1
ATOM   2085 N N   . GLY B 2 39 ? 16.091  5.418  2.491 1.00  94.66 0 B 1
ATOM   2086 C CA  . GLY B 2 39 ? 16.713  4.220  1.950 1.00  94.99 0 B 1
ATOM   2087 C C   . GLY B 2 39 ? 17.565  3.502  3.004 1.00  95.01 0 B 1
ATOM   2088 O O   . GLY B 2 39 ? 18.339  4.158  3.696 1.00  93.84 0 B 1
ATOM   2089 N N   . PRO B 2 40 ? 17.438  2.175  3.141 1.00  94.60 0 B 1
ATOM   2090 C CA  . PRO B 2 40 ? 18.205  1.433  4.128 1.00  94.32 0 B 1
ATOM   2091 C C   . PRO B 2 40 ? 19.710  1.563  3.900 1.00  94.55 0 B 1
ATOM   2092 O O   . PRO B 2 40 ? 20.184  1.574  2.765 1.00  93.19 0 B 1
ATOM   2093 C CB  . PRO B 2 40 ? 17.743 -0.020  4.022 1.00  92.95 0 B 1
ATOM   2094 C CG  . PRO B 2 40 ? 16.358  0.084  3.402 1.00  90.73 0 B 1
ATOM   2095 C CD  . PRO B 2 40 ? 16.473  1.301  2.488 1.00  93.54 0 B 1
ATOM   2096 N N   . ASN B 2 41 ? 20.479  1.597  4.992 1.00  93.31 0 B 1
ATOM   2097 C CA  . ASN B 2 41 ? 21.936  1.579  4.920 1.00  93.08 0 B 1
ATOM   2098 C C   . ASN B 2 41 ? 22.452  0.304  4.239 1.00  93.03 0 B 1
ATOM   2099 O O   . ASN B 2 41 ? 21.786 -0.728  4.235 1.00  90.34 0 B 1
ATOM   2100 C CB  . ASN B 2 41 ? 22.523  1.750  6.325 1.00  91.12 0 B 1
ATOM   2101 C CG  . ASN B 2 41 ? 22.295  3.137  6.889 1.00  86.68 0 B 1
ATOM   2102 N ND2 . ASN B 2 41 ? 22.313  3.278  8.195 1.00  77.41 0 B 1
ATOM   2103 O OD1 . ASN B 2 41 ? 22.134  4.117  6.171 1.00  78.52 0 B 1
ATOM   2104 N N   . ASP B 2 42 ? 23.647  0.365  3.650 1.00  92.19 0 B 1
ATOM   2105 C CA  . ASP B 2 42 ? 24.238 -0.743  2.899 1.00  91.74 0 B 1
ATOM   2106 C C   . ASP B 2 42 ? 23.306 -1.336  1.839 1.00  92.40 0 B 1
ATOM   2107 O O   . ASP B 2 42 ? 23.193 -2.546  1.653 1.00  89.48 0 B 1
ATOM   2108 C CB  . ASP B 2 42 ? 24.821 -1.801  3.851 1.00  89.72 0 B 1
ATOM   2109 C CG  . ASP B 2 42 ? 25.742 -1.198  4.901 1.00  81.93 0 B 1
ATOM   2110 O OD1 . ASP B 2 42 ? 26.556 -0.332  4.512 1.00  75.60 0 B 1
ATOM   2111 O OD2 . ASP B 2 42 ? 25.586 -1.584  6.077 1.00  73.17 -1 B 1
ATOM   2112 N N   . SER B 2 43 ? 22.600 -0.448  1.139 1.00  94.11 0 B 1
ATOM   2113 C CA  . SER B 2 43 ? 21.743 -0.770  0.009 1.00  94.64 0 B 1
ATOM   2114 C C   . SER B 2 43 ? 21.962  0.229 -1.136 1.00  95.55 0 B 1
ATOM   2115 O O   . SER B 2 43 ? 22.504  1.314 -0.918 1.00  94.72 0 B 1
ATOM   2116 C CB  . SER B 2 43 ? 20.279 -0.770  0.466 1.00  93.51 0 B 1
ATOM   2117 O OG  . SER B 2 43 ? 19.773  0.547  0.556 1.00  91.74 0 B 1
ATOM   2118 N N   . PRO B 2 44 ? 21.508 -0.093 -2.351 1.00  95.92 0 B 1
ATOM   2119 C CA  . PRO B 2 44 ? 21.538  0.861 -3.459 1.00  96.07 0 B 1
ATOM   2120 C C   . PRO B 2 44 ? 20.735  2.142 -3.198 1.00  96.41 0 B 1
ATOM   2121 O O   . PRO B 2 44 ? 20.961  3.148 -3.865 1.00  95.04 0 B 1
ATOM   2122 C CB  . PRO B 2 44 ? 20.961  0.103 -4.657 1.00  94.83 0 B 1
ATOM   2123 C CG  . PRO B 2 44 ? 21.170 -1.362 -4.298 1.00  91.56 0 B 1
ATOM   2124 C CD  . PRO B 2 44 ? 20.991 -1.371 -2.784 1.00  94.88 0 B 1
ATOM   2125 N N   . TYR B 2 45 ? 19.811  2.102 -2.233 1.00  96.90 0 B 1
ATOM   2126 C CA  . TYR B 2 45 ? 18.913  3.189 -1.872 1.00  97.16 0 B 1
ATOM   2127 C C   . TYR B 2 45 ? 19.460  4.076 -0.739 1.00  97.08 0 B 1
ATOM   2128 O O   . TYR B 2 45 ? 18.819  5.060 -0.376 1.00  95.52 0 B 1
ATOM   2129 C CB  . TYR B 2 45 ? 17.550  2.606 -1.497 1.00  96.89 0 B 1
ATOM   2130 C CG  . TYR B 2 45 ? 17.002  1.624 -2.512 1.00  96.78 0 B 1
ATOM   2131 C CD1 . TYR B 2 45 ? 16.558  2.066 -3.770 1.00  94.80 0 B 1
ATOM   2132 C CD2 . TYR B 2 45 ? 16.969  0.245 -2.221 1.00  94.87 0 B 1
ATOM   2133 C CE1 . TYR B 2 45 ? 16.079  1.160 -4.723 1.00  94.11 0 B 1
ATOM   2134 C CE2 . TYR B 2 45 ? 16.494 -0.673 -3.168 1.00  93.92 0 B 1
ATOM   2135 C CZ  . TYR B 2 45 ? 16.048 -0.209 -4.422 1.00  95.09 0 B 1
ATOM   2136 O OH  . TYR B 2 45 ? 15.576 -1.105 -5.349 1.00  93.51 0 B 1
ATOM   2137 N N   . GLN B 2 46 ? 20.621  3.751 -0.175 1.00  95.67 0 B 1
ATOM   2138 C CA  . GLN B 2 46 ? 21.212  4.485  0.935 1.00  95.74 0 B 1
ATOM   2139 C C   . GLN B 2 46 ? 21.372  5.973  0.612 1.00  95.84 0 B 1
ATOM   2140 O O   . GLN B 2 46 ? 21.869  6.341 -0.451 1.00  94.44 0 B 1
ATOM   2141 C CB  . GLN B 2 46 ? 22.563  3.854  1.314 1.00  94.67 0 B 1
ATOM   2142 C CG  . GLN B 2 46 ? 23.266  4.614  2.450 1.00  92.88 0 B 1
ATOM   2143 C CD  . GLN B 2 46 ? 24.572  3.948  2.914 1.00  90.61 0 B 1
ATOM   2144 N NE2 . GLN B 2 46 ? 25.425  4.665  3.583 1.00  80.13 0 B 1
ATOM   2145 O OE1 . GLN B 2 46 ? 24.825  2.787  2.683 1.00  84.36 0 B 1
ATOM   2146 N N   . GLY B 2 47 ? 20.966  6.813  1.560 1.00  95.47 0 B 1
ATOM   2147 C CA  . GLY B 2 47 ? 21.002  8.268  1.436 1.00  95.07 0 B 1
ATOM   2148 C C   . GLY B 2 47 ? 19.797  8.867  0.706 1.00  95.38 0 B 1
ATOM   2149 O O   . GLY B 2 47 ? 19.587 10.071  0.788 1.00  92.77 0 B 1
ATOM   2150 N N   . GLY B 2 48 ? 18.987  8.041  0.039 1.00  95.71 0 B 1
ATOM   2151 C CA  . GLY B 2 48 ? 17.772  8.487 -0.615 1.00  95.31 0 B 1
ATOM   2152 C C   . GLY B 2 48 ? 16.628  8.739  0.363 1.00  95.24 0 B 1
ATOM   2153 O O   . GLY B 2 48 ? 16.431  7.999  1.322 1.00  93.88 0 B 1
ATOM   2154 N N   . VAL B 2 49 ? 15.837  9.774  0.074 1.00  95.37 0 B 1
ATOM   2155 C CA  . VAL B 2 49 ? 14.562 10.058  0.740 1.00  94.75 0 B 1
ATOM   2156 C C   . VAL B 2 49 ? 13.446  9.876 -0.278 1.00  94.98 0 B 1
ATOM   2157 O O   . VAL B 2 49 ? 13.293 10.659 -1.216 1.00  93.98 0 B 1
ATOM   2158 C CB  . VAL B 2 49 ? 14.532 11.458  1.361 1.00  92.90 0 B 1
ATOM   2159 C CG1 . VAL B 2 49 ? 13.208 11.693  2.091 1.00  88.02 0 B 1
ATOM   2160 C CG2 . VAL B 2 49 ? 15.669 11.646  2.375 1.00  88.68 0 B 1
ATOM   2161 N N   . PHE B 2 50 ? 12.658  8.838 -0.095 1.00  95.23 0 B 1
ATOM   2162 C CA  . PHE B 2 50 ? 11.575  8.475 -0.996 1.00  95.41 0 B 1
ATOM   2163 C C   . PHE B 2 50 ? 10.255  8.992 -0.449 1.00  95.17 0 B 1
ATOM   2164 O O   . PHE B 2 50 ?  9.857  8.635  0.656 1.00  94.39 0 B 1
ATOM   2165 C CB  . PHE B 2 50 ? 11.545  6.959 -1.194 1.00  95.66 0 B 1
ATOM   2166 C CG  . PHE B 2 50 ? 12.827  6.411 -1.785 1.00  95.89 0 B 1
ATOM   2167 C CD1 . PHE B 2 50 ? 13.002  6.355 -3.179 1.00  95.03 0 B 1
ATOM   2168 C CD2 . PHE B 2 50 ? 13.877  6.016 -0.939 1.00  95.19 0 B 1
ATOM   2169 C CE1 . PHE B 2 50 ? 14.212  5.925 -3.722 1.00  94.80 0 B 1
ATOM   2170 C CE2 . PHE B 2 50 ? 15.098  5.584 -1.480 1.00  94.77 0 B 1
ATOM   2171 C CZ  . PHE B 2 50 ? 15.262  5.538 -2.874 1.00  95.31 0 B 1
ATOM   2172 N N   . PHE B 2 51 ?  9.558  9.803 -1.230 1.00  94.49 0 B 1
ATOM   2173 C CA  . PHE B 2 51 ?  8.227 10.299 -0.904 1.00  94.37 0 B 1
ATOM   2174 C C   . PHE B 2 51 ?  7.161  9.309 -1.370 1.00  94.66 0 B 1
ATOM   2175 O O   . PHE B 2 51 ?  7.266  8.708 -2.442 1.00  94.27 0 B 1
ATOM   2176 C CB  . PHE B 2 51 ?  8.010 11.694 -1.509 1.00  93.29 0 B 1
ATOM   2177 C CG  . PHE B 2 51 ?  8.839 12.765 -0.862 1.00  92.02 0 B 1
ATOM   2178 C CD1 . PHE B 2 51 ?  8.270 13.623  0.102 1.00  88.69 0 B 1
ATOM   2179 C CD2 . PHE B 2 51 ? 10.196 12.933 -1.200 1.00  88.07 0 B 1
ATOM   2180 C CE1 . PHE B 2 51 ?  9.037 14.623  0.714 1.00  86.66 0 B 1
ATOM   2181 C CE2 . PHE B 2 51 ? 10.972 13.930 -0.579 1.00  85.89 0 B 1
ATOM   2182 C CZ  . PHE B 2 51 ? 10.391 14.770  0.375 1.00  87.20 0 B 1
ATOM   2183 N N   . LEU B 2 52 ?  6.124  9.163 -0.544 1.00  94.32 0 B 1
ATOM   2184 C CA  . LEU B 2 52 ?  4.944  8.371 -0.824 1.00  94.61 0 B 1
ATOM   2185 C C   . LEU B 2 52 ?  3.686  9.195 -0.596 1.00  94.40 0 B 1
ATOM   2186 O O   . LEU B 2 52 ?  3.658 10.094  0.244 1.00  93.78 0 B 1
ATOM   2187 C CB  . LEU B 2 52 ?  4.901  7.086  0.026 1.00  94.96 0 B 1
ATOM   2188 C CG  . LEU B 2 52 ?  6.111  6.137 -0.136 1.00  94.29 0 B 1
ATOM   2189 C CD1 . LEU B 2 52 ?  7.192  6.399  0.912 1.00  90.32 0 B 1
ATOM   2190 C CD2 . LEU B 2 52 ?  5.654  4.683  0.026 1.00  90.27 0 B 1
ATOM   2191 N N   . THR B 2 53 ?  2.629  8.826 -1.295 1.00  94.86 0 B 1
ATOM   2192 C CA  . THR B 2 53 ?  1.270  9.276 -1.022 1.00  94.64 0 B 1
ATOM   2193 C C   . THR B 2 53 ?  0.447  8.138 -0.430 1.00  95.16 0 B 1
ATOM   2194 O O   . THR B 2 53 ?  0.607  6.981 -0.828 1.00  94.91 0 B 1
ATOM   2195 C CB  . THR B 2 53 ?  0.634  9.898 -2.278 1.00  93.28 0 B 1
ATOM   2196 C CG2 . THR B 2 53 ?  0.411  8.899 -3.414 1.00  84.29 0 B 1
ATOM   2197 O OG1 . THR B 2 53 ? -0.610 10.459 -1.950 1.00  84.38 0 B 1
ATOM   2198 N N   . ILE B 2 54 ? -0.404  8.476  0.536 1.00  95.49 0 B 1
ATOM   2199 C CA  . ILE B 2 54 ? -1.301  7.539  1.193 1.00  95.81 0 B 1
ATOM   2200 C C   . ILE B 2 54 ? -2.710  8.108  1.124 1.00  95.87 0 B 1
ATOM   2201 O O   . ILE B 2 54 ? -2.963  9.205  1.616 1.00  95.26 0 B 1
ATOM   2202 C CB  . ILE B 2 54 ? -0.882  7.278  2.657 1.00  95.79 0 B 1
ATOM   2203 C CG1 . ILE B 2 54 ?  0.583  6.791  2.754 1.00  94.94 0 B 1
ATOM   2204 C CG2 . ILE B 2 54 ? -1.847  6.272  3.313 1.00  95.03 0 B 1
ATOM   2205 C CD1 . ILE B 2 54 ?  1.109  6.658  4.182 1.00  92.90 0 B 1
ATOM   2206 N N   . HIS B 2 55 ? -3.628  7.339  0.551 1.00  96.34 0 B 1
ATOM   2207 C CA  . HIS B 2 55 ? -5.049  7.650  0.536 1.00  96.38 0 B 1
ATOM   2208 C C   . HIS B 2 55 ? -5.825  6.584  1.295 1.00  96.74 0 B 1
ATOM   2209 O O   . HIS B 2 55 ? -5.730  5.393  0.992 1.00  96.15 0 B 1
ATOM   2210 C CB  . HIS B 2 55 ? -5.541  7.806 -0.902 1.00  95.56 0 B 1
ATOM   2211 C CG  . HIS B 2 55 ? -4.958  9.001 -1.596 1.00  94.20 0 B 1
ATOM   2212 C CD2 . HIS B 2 55 ? -3.879  9.008 -2.441 1.00  84.70 0 B 1
ATOM   2213 N ND1 . HIS B 2 55 ? -5.414 10.298 -1.509 1.00  84.07 0 B 1
ATOM   2214 C CE1 . HIS B 2 55 ? -4.639 11.064 -2.286 1.00  86.86 0 B 1
ATOM   2215 N NE2 . HIS B 2 55 ? -3.692 10.322 -2.867 1.00  88.07 0 B 1
ATOM   2216 N N   . PHE B 2 56 ? -6.598  7.005  2.287 1.00  97.00 0 B 1
ATOM   2217 C CA  . PHE B 2 56 ? -7.424  6.119  3.085 1.00  97.34 0 B 1
ATOM   2218 C C   . PHE B 2 56 ? -8.802  5.951  2.453 1.00  97.28 0 B 1
ATOM   2219 O O   . PHE B 2 56 ? -9.459  6.955  2.155 1.00  96.28 0 B 1
ATOM   2220 C CB  . PHE B 2 56 ? -7.547  6.653  4.511 1.00  97.01 0 B 1
ATOM   2221 C CG  . PHE B 2 56 ? -6.225  6.672  5.245 1.00  97.07 0 B 1
ATOM   2222 C CD1 . PHE B 2 56 ? -5.780  5.525  5.929 1.00  95.69 0 B 1
ATOM   2223 C CD2 . PHE B 2 56 ? -5.433  7.832  5.232 1.00  95.66 0 B 1
ATOM   2224 C CE1 . PHE B 2 56 ? -4.567  5.551  6.610 1.00  95.12 0 B 1
ATOM   2225 C CE2 . PHE B 2 56 ? -4.212  7.852  5.914 1.00  94.90 0 B 1
ATOM   2226 C CZ  . PHE B 2 56 ? -3.780  6.718  6.607 1.00  95.60 0 B 1
ATOM   2227 N N   . PRO B 2 57 ? -9.287  4.709  2.275 1.00  96.97 0 B 1
ATOM   2228 C CA  . PRO B 2 57 ? -10.674  4.474  1.919 1.00  96.65 0 B 1
ATOM   2229 C C   . PRO B 2 57 ? -11.585  4.769  3.118 1.00  96.45 0 B 1
ATOM   2230 O O   . PRO B 2 57 ? -11.164  4.711  4.275 1.00  95.27 0 B 1
ATOM   2231 C CB  . PRO B 2 57 ? -10.719  3.011  1.481 1.00  95.90 0 B 1
ATOM   2232 C CG  . PRO B 2 57 ? -9.649  2.359  2.358 1.00  94.58 0 B 1
ATOM   2233 C CD  . PRO B 2 57 ? -8.586  3.450  2.486 1.00  96.37 0 B 1
ATOM   2234 N N   . THR B 2 58 ? -12.865  5.050  2.848 1.00  95.93 0 B 1
ATOM   2235 C CA  . THR B 2 58 ? -13.857  5.388  3.889 1.00  94.97 0 B 1
ATOM   2236 C C   . THR B 2 58 ? -14.070  4.282  4.931 1.00  94.64 0 B 1
ATOM   2237 O O   . THR B 2 58 ? -14.428  4.562  6.073 1.00  91.98 0 B 1
ATOM   2238 C CB  . THR B 2 58 ? -15.188  5.780  3.224 1.00  92.98 0 B 1
ATOM   2239 C CG2 . THR B 2 58 ? -15.927  4.612  2.558 1.00  79.92 0 B 1
ATOM   2240 O OG1 . THR B 2 58 ? -16.042  6.342  4.179 1.00  80.69 0 B 1
ATOM   2241 N N   . ASP B 2 59 ? -13.802  3.029  4.539 1.00  94.85 0 B 1
ATOM   2242 C CA  . ASP B 2 59 ? -13.930  1.824  5.352 1.00  93.97 0 B 1
ATOM   2243 C C   . ASP B 2 59 ? -12.601  1.355  5.972 1.00  94.95 0 B 1
ATOM   2244 O O   . ASP B 2 59 ? -12.526  0.262  6.535 1.00  92.82 0 B 1
ATOM   2245 C CB  . ASP B 2 59 ? -14.669  0.737  4.556 1.00  90.44 0 B 1
ATOM   2246 C CG  . ASP B 2 59 ? -14.088  0.411  3.175 1.00  82.84 0 B 1
ATOM   2247 O OD1 . ASP B 2 59 ? -13.196  1.133  2.682 1.00  74.62 0 B 1
ATOM   2248 O OD2 . ASP B 2 59 ? -14.604 -0.546  2.547 1.00  75.55 -1 B 1
ATOM   2249 N N   . TYR B 2 60 ? -11.557  2.186  5.962 1.00  96.37 0 B 1
ATOM   2250 C CA  . TYR B 2 60 ? -10.354  1.938  6.756 1.00  97.01 0 B 1
ATOM   2251 C C   . TYR B 2 60 ? -10.706  1.764  8.250 1.00  97.28 0 B 1
ATOM   2252 O O   . TYR B 2 60 ? -11.522  2.524  8.775 1.00  96.35 0 B 1
ATOM   2253 C CB  . TYR B 2 60 ? -9.364  3.093  6.557 1.00  96.86 0 B 1
ATOM   2254 C CG  . TYR B 2 60 ? -8.040  2.896  7.252 1.00  97.06 0 B 1
ATOM   2255 C CD1 . TYR B 2 60 ? -7.773  3.497  8.497 1.00  96.38 0 B 1
ATOM   2256 C CD2 . TYR B 2 60 ? -7.063  2.081  6.660 1.00  96.43 0 B 1
ATOM   2257 C CE1 . TYR B 2 60 ? -6.545  3.274  9.147 1.00  96.28 0 B 1
ATOM   2258 C CE2 . TYR B 2 60 ? -5.842  1.849  7.296 1.00  96.12 0 B 1
ATOM   2259 C CZ  . TYR B 2 60 ? -5.580  2.441  8.547 1.00  96.54 0 B 1
ATOM   2260 O OH  . TYR B 2 60 ? -4.385  2.201  9.172 1.00  95.80 0 B 1
ATOM   2261 N N   . PRO B 2 61 ? -10.130  0.784  8.988 1.00  96.76 0 B 1
ATOM   2262 C CA  . PRO B 2 61 ? -9.020 -0.096  8.611 1.00  96.87 0 B 1
ATOM   2263 C C   . PRO B 2 61 ? -9.429 -1.453  8.024 1.00  96.88 0 B 1
ATOM   2264 O O   . PRO B 2 61 ? -8.599 -2.352  7.951 1.00  95.38 0 B 1
ATOM   2265 C CB  . PRO B 2 61 ? -8.238 -0.259  9.915 1.00  96.10 0 B 1
ATOM   2266 C CG  . PRO B 2 61 ? -9.362 -0.354 10.944 1.00  94.99 0 B 1
ATOM   2267 C CD  . PRO B 2 61 ? -10.383  0.645 10.411 1.00  95.94 0 B 1
ATOM   2268 N N   . PHE B 2 62 ? -10.692 -1.638  7.638 1.00  96.53 0 B 1
ATOM   2269 C CA  . PHE B 2 62 ? -11.168 -2.927  7.130 1.00  96.29 0 B 1
ATOM   2270 C C   . PHE B 2 62 ? -10.807 -3.162  5.661 1.00  95.99 0 B 1
ATOM   2271 O O   . PHE B 2 62 ? -10.796 -4.304  5.199 1.00  94.23 0 B 1
ATOM   2272 C CB  . PHE B 2 62 ? -12.666 -3.056  7.385 1.00  95.79 0 B 1
ATOM   2273 C CG  . PHE B 2 62 ? -13.016 -2.908  8.853 1.00  95.61 0 B 1
ATOM   2274 C CD1 . PHE B 2 62 ? -12.607 -3.886  9.773 1.00  93.81 0 B 1
ATOM   2275 C CD2 . PHE B 2 62 ? -13.682 -1.757  9.311 1.00  94.14 0 B 1
ATOM   2276 C CE1 . PHE B 2 62 ? -12.867 -3.724 11.141 1.00  93.22 0 B 1
ATOM   2277 C CE2 . PHE B 2 62 ? -13.941 -1.592 10.674 1.00  93.10 0 B 1
ATOM   2278 C CZ  . PHE B 2 62 ? -13.533 -2.576 11.593 1.00  93.89 0 B 1
ATOM   2279 N N   . LYS B 2 63 ? -10.448 -2.101  4.946 1.00  95.97 0 B 1
ATOM   2280 C CA  . LYS B 2 63 ? -9.753 -2.156  3.664 1.00  95.60 0 B 1
ATOM   2281 C C   . LYS B 2 63 ? -8.355 -1.542  3.777 1.00  96.34 0 B 1
ATOM   2282 O O   . LYS B 2 63 ? -8.144 -0.659  4.608 1.00  95.80 0 B 1
ATOM   2283 C CB  . LYS B 2 63 ? -10.563 -1.450  2.585 1.00  93.82 0 B 1
ATOM   2284 C CG  . LYS B 2 63 ? -11.798 -2.267  2.165 1.00  87.33 0 B 1
ATOM   2285 C CD  . LYS B 2 63 ? -12.366 -1.621  0.913 1.00  84.49 0 B 1
ATOM   2286 C CE  . LYS B 2 63 ? -13.687 -2.220  0.483 1.00  78.25 0 B 1
ATOM   2287 N NZ  . LYS B 2 63 ? -14.274 -1.350 -0.561 1.00  71.20 1 B 1
ATOM   2288 N N   . PRO B 2 64 ? -7.410 -1.995  2.924 1.00  96.46 0 B 1
ATOM   2289 C CA  . PRO B 2 64 ? -6.064 -1.436  2.922 1.00  96.52 0 B 1
ATOM   2290 C C   . PRO B 2 64 ? -6.055  0.027  2.473 1.00  96.99 0 B 1
ATOM   2291 O O   . PRO B 2 64 ? -6.831  0.413  1.587 1.00  96.38 0 B 1
ATOM   2292 C CB  . PRO B 2 64 ? -5.263 -2.323  1.964 1.00  95.35 0 B 1
ATOM   2293 C CG  . PRO B 2 64 ? -6.315 -2.879  1.014 1.00  93.55 0 B 1
ATOM   2294 C CD  . PRO B 2 64 ? -7.543 -3.018  1.903 1.00  95.24 0 B 1
ATOM   2295 N N   . PRO B 2 65 ? -5.127  0.843  3.003 1.00  97.32 0 B 1
ATOM   2296 C CA  . PRO B 2 65 ? -4.839  2.146  2.429 1.00  97.26 0 B 1
ATOM   2297 C C   . PRO B 2 65 ? -4.243  1.980  1.029 1.00  97.05 0 B 1
ATOM   2298 O O   . PRO B 2 65 ? -3.591  0.981  0.713 1.00  95.90 0 B 1
ATOM   2299 C CB  . PRO B 2 65 ? -3.860  2.802  3.401 1.00  96.68 0 B 1
ATOM   2300 C CG  . PRO B 2 65 ? -3.075  1.606  3.947 1.00  95.30 0 B 1
ATOM   2301 C CD  . PRO B 2 65 ? -4.133  0.503  4.001 1.00  96.75 0 B 1
ATOM   2302 N N   . LYS B 2 66 ? -4.430  2.986  0.178 1.00  96.60 0 B 1
ATOM   2303 C CA  . LYS B 2 66 ? -3.766  3.068 -1.115 1.00  96.29 0 B 1
ATOM   2304 C C   . LYS B 2 66 ? -2.442  3.805 -0.923 1.00  96.29 0 B 1
ATOM   2305 O O   . LYS B 2 66 ? -2.444  4.987 -0.612 1.00  95.26 0 B 1
ATOM   2306 C CB  . LYS B 2 66 ? -4.667  3.754 -2.148 1.00  95.29 0 B 1
ATOM   2307 C CG  . LYS B 2 66 ? -6.057  3.103 -2.302 1.00  90.35 0 B 1
ATOM   2308 C CD  . LYS B 2 66 ? -5.999  1.645 -2.740 1.00  86.34 0 B 1
ATOM   2309 C CE  . LYS B 2 66 ? -7.427  1.129 -2.921 1.00  80.74 0 B 1
ATOM   2310 N NZ  . LYS B 2 66 ? -7.469 -0.289 -3.356 1.00  71.62 1 B 1
ATOM   2311 N N   . VAL B 2 67 ? -1.339  3.091 -1.075 1.00  96.57 0 B 1
ATOM   2312 C CA  . VAL B 2 67 ?  0.013  3.627 -0.883 1.00  96.49 0 B 1
ATOM   2313 C C   . VAL B 2 67 ?  0.768  3.533 -2.200 1.00  96.04 0 B 1
ATOM   2314 O O   . VAL B 2 67 ?  0.807  2.460 -2.799 1.00  94.92 0 B 1
ATOM   2315 C CB  . VAL B 2 67 ?  0.771  2.906  0.239 1.00  96.30 0 B 1
ATOM   2316 C CG1 . VAL B 2 67 ?  2.079  3.629  0.560 1.00  94.61 0 B 1
ATOM   2317 C CG2 . VAL B 2 67 ? -0.046  2.827  1.529 1.00  94.85 0 B 1
ATOM   2318 N N   . ALA B 2 68 ?  1.370  4.633 -2.641 1.00  95.62 0 B 1
ATOM   2319 C CA  . ALA B 2 68 ?  2.180  4.674 -3.842 1.00  95.18 0 B 1
ATOM   2320 C C   . ALA B 2 68 ?  3.401  5.582 -3.651 1.00  95.37 0 B 1
ATOM   2321 O O   . ALA B 2 68 ?  3.333  6.578 -2.930 1.00  94.64 0 B 1
ATOM   2322 C CB  . ALA B 2 68 ?  1.318  5.152 -5.018 1.00  93.70 0 B 1
ATOM   2323 N N   . PHE B 2 69 ?  4.504  5.264 -4.315 1.00  94.76 0 B 1
ATOM   2324 C CA  . PHE B 2 69 ?  5.658  6.147 -4.385 1.00  94.61 0 B 1
ATOM   2325 C C   . PHE B 2 69 ?  5.369  7.341 -5.305 1.00  93.73 0 B 1
ATOM   2326 O O   . PHE B 2 69 ?  4.811  7.179 -6.390 1.00  92.46 0 B 1
ATOM   2327 C CB  . PHE B 2 69 ?  6.894  5.379 -4.846 1.00  94.93 0 B 1
ATOM   2328 C CG  . PHE B 2 69 ?  7.525  4.525 -3.772 1.00  95.35 0 B 1
ATOM   2329 C CD1 . PHE B 2 69 ?  8.560  5.054 -2.973 1.00  94.50 0 B 1
ATOM   2330 C CD2 . PHE B 2 69 ?  7.107  3.206 -3.555 1.00  94.67 0 B 1
ATOM   2331 C CE1 . PHE B 2 69 ?  9.168  4.274 -1.982 1.00  94.48 0 B 1
ATOM   2332 C CE2 . PHE B 2 69 ?  7.708  2.416 -2.559 1.00  94.46 0 B 1
ATOM   2333 C CZ  . PHE B 2 69 ?  8.742  2.956 -1.772 1.00  95.12 0 B 1
ATOM   2334 N N   . THR B 2 70 ?  5.784  8.523 -4.896 1.00  93.57 0 B 1
ATOM   2335 C CA  . THR B 2 70 ?  5.820  9.710 -5.764 1.00  92.82 0 B 1
ATOM   2336 C C   . THR B 2 70 ?  7.242  9.990 -6.258 1.00  92.50 0 B 1
ATOM   2337 O O   . THR B 2 70 ?  7.435 10.509 -7.360 1.00  90.79 0 B 1
ATOM   2338 C CB  . THR B 2 70 ?  5.239 10.943 -5.060 1.00  91.50 0 B 1
ATOM   2339 C CG2 . THR B 2 70 ?  3.759 10.768 -4.725 1.00  80.08 0 B 1
ATOM   2340 O OG1 . THR B 2 70 ?  5.902 11.177 -3.839 1.00  82.16 0 B 1
ATOM   2341 N N   . THR B 2 71 ?  8.243  9.578 -5.491 1.00  93.71 0 B 1
ATOM   2342 C CA  . THR B 2 71 ?  9.638  9.520 -5.931 1.00  93.86 0 B 1
ATOM   2343 C C   . THR B 2 71 ?  9.851  8.302 -6.821 1.00  94.07 0 B 1
ATOM   2344 O O   . THR B 2 71 ?  9.483  7.185 -6.449 1.00  93.35 0 B 1
ATOM   2345 C CB  . THR B 2 71 ? 10.596  9.479 -4.736 1.00  93.44 0 B 1
ATOM   2346 C CG2 . THR B 2 71 ? 12.060  9.568 -5.161 1.00  89.19 0 B 1
ATOM   2347 O OG1 . THR B 2 71 ? 10.354 10.574 -3.885 1.00  89.35 0 B 1
ATOM   2348 N N   . ARG B 2 72 ? 10.471  8.490 -7.978 1.00  93.71 0 B 1
ATOM   2349 C CA  . ARG B 2 72 ? 10.841  7.382 -8.855 1.00  93.72 0 B 1
ATOM   2350 C C   . ARG B 2 72 ? 11.875  6.484 -8.173 1.00  94.76 0 B 1
ATOM   2351 O O   . ARG B 2 72 ? 12.854  6.969 -7.617 1.00  93.78 0 B 1
ATOM   2352 C CB  . ARG B 2 72 ? 11.374  7.878 -10.208 1.00  91.85 0 B 1
ATOM   2353 C CG  . ARG B 2 72 ? 10.255  8.462 -11.099 1.00  82.09 0 B 1
ATOM   2354 C CD  . ARG B 2 72 ? 10.796  8.784 -12.493 1.00  76.43 0 B 1
ATOM   2355 N NE  . ARG B 2 72 ?  9.725  9.207 -13.423 1.00  69.15 0 B 1
ATOM   2356 C CZ  . ARG B 2 72 ?  9.843  9.413 -14.717 1.00  62.24 0 B 1
ATOM   2357 N NH1 . ARG B 2 72 ? 10.995  9.320 -15.338 1.00  56.82 1 B 1
ATOM   2358 N NH2 . ARG B 2 72 ?  8.794  9.705 -15.444 1.00  55.42 0 B 1
ATOM   2359 N N   . ILE B 2 73 ? 11.660  5.176 -8.281 1.00  94.62 0 B 1
ATOM   2360 C CA  . ILE B 2 73 ? 12.528  4.165 -7.680 1.00  95.15 0 B 1
ATOM   2361 C C   . ILE B 2 73 ? 12.694  2.988 -8.652 1.00  95.12 0 B 1
ATOM   2362 O O   . ILE B 2 73 ? 11.770  2.622 -9.361 1.00  93.78 0 B 1
ATOM   2363 C CB  . ILE B 2 73 ? 11.977  3.752 -6.296 1.00  94.70 0 B 1
ATOM   2364 C CG1 . ILE B 2 73 ? 12.958  2.806 -5.580 1.00  91.72 0 B 1
ATOM   2365 C CG2 . ILE B 2 73 ? 10.570  3.141 -6.396 1.00  90.39 0 B 1
ATOM   2366 C CD1 . ILE B 2 73 ? 12.631  2.586 -4.097 1.00  89.89 0 B 1
ATOM   2367 N N   . TYR B 2 74 ? 13.897  2.415 -8.683 1.00  95.86 0 B 1
ATOM   2368 C CA  . TYR B 2 74 ? 14.194  1.242 -9.500 1.00  96.10 0 B 1
ATOM   2369 C C   . TYR B 2 74 ? 14.069 -0.024 -8.649 1.00  96.18 0 B 1
ATOM   2370 O O   . TYR B 2 74 ? 14.943 -0.314 -7.839 1.00  95.17 0 B 1
ATOM   2371 C CB  . TYR B 2 74 ? 15.577  1.404 -10.116 1.00  96.09 0 B 1
ATOM   2372 C CG  . TYR B 2 74 ? 15.881  0.400 -11.197 1.00  96.32 0 B 1
ATOM   2373 C CD1 . TYR B 2 74 ? 16.645 -0.755 -10.914 1.00  94.96 0 B 1
ATOM   2374 C CD2 . TYR B 2 74 ? 15.416  0.620 -12.507 1.00  95.03 0 B 1
ATOM   2375 C CE1 . TYR B 2 74 ? 16.952 -1.665 -11.934 1.00  94.66 0 B 1
ATOM   2376 C CE2 . TYR B 2 74 ? 15.722 -0.293 -13.535 1.00  94.68 0 B 1
ATOM   2377 C CZ  . TYR B 2 74 ? 16.491 -1.421 -13.241 1.00  95.52 0 B 1
ATOM   2378 O OH  . TYR B 2 74 ? 16.805 -2.306 -14.248 1.00  94.47 0 B 1
ATOM   2379 N N   . HIS B 2 75 ? 12.967 -0.750 -8.802 1.00  95.87 0 B 1
ATOM   2380 C CA  . HIS B 2 75 ? 12.655 -1.933 -7.998 1.00  95.84 0 B 1
ATOM   2381 C C   . HIS B 2 75 ? 11.738 -2.903 -8.758 1.00  95.25 0 B 1
ATOM   2382 O O   . HIS B 2 75 ? 10.795 -2.445 -9.402 1.00  93.81 0 B 1
ATOM   2383 C CB  . HIS B 2 75 ? 11.994 -1.465 -6.693 1.00  95.86 0 B 1
ATOM   2384 C CG  . HIS B 2 75 ? 11.837 -2.563 -5.688 1.00  96.08 0 B 1
ATOM   2385 C CD2 . HIS B 2 75 ? 12.751 -2.944 -4.744 1.00  91.11 0 B 1
ATOM   2386 N ND1 . HIS B 2 75 ? 10.754 -3.405 -5.554 1.00  91.19 0 B 1
ATOM   2387 C CE1 . HIS B 2 75 ? 11.015 -4.254 -4.546 1.00  91.55 0 B 1
ATOM   2388 N NE2 . HIS B 2 75 ? 12.220 -4.003 -4.037 1.00  92.26 0 B 1
ATOM   2389 N N   . PRO B 2 76 ? 11.917 -4.233 -8.668 1.00  94.43 0 B 1
ATOM   2390 C CA  . PRO B 2 76 ? 11.101 -5.191 -9.424 1.00  93.79 0 B 1
ATOM   2391 C C   . PRO B 2 76 ?  9.606 -5.172 -9.100 1.00  92.41 0 B 1
ATOM   2392 O O   . PRO B 2 76 ?  8.785 -5.491 -9.960 1.00  89.26 0 B 1
ATOM   2393 C CB  . PRO B 2 76 ? 11.689 -6.570 -9.089 1.00  93.35 0 B 1
ATOM   2394 C CG  . PRO B 2 76 ? 13.123 -6.270 -8.672 1.00  91.88 0 B 1
ATOM   2395 C CD  . PRO B 2 76 ? 13.003 -4.907 -7.993 1.00  94.32 0 B 1
ATOM   2396 N N   . ASN B 2 77 ?  9.245 -4.789 -7.865 1.00  93.76 0 B 1
ATOM   2397 C CA  . ASN B 2 77 ?  7.864 -4.810 -7.373 1.00  94.19 0 B 1
ATOM   2398 C C   . ASN B 2 77 ?  7.226 -3.409 -7.301 1.00  93.96 0 B 1
ATOM   2399 O O   . ASN B 2 77 ?  6.195 -3.247 -6.651 1.00  92.76 0 B 1
ATOM   2400 C CB  . ASN B 2 77 ?  7.814 -5.539 -6.029 1.00  94.32 0 B 1
ATOM   2401 C CG  . ASN B 2 77 ?  8.450 -6.916 -6.079 1.00  93.87 0 B 1
ATOM   2402 N ND2 . ASN B 2 77 ?  7.839 -7.854 -6.759 1.00  87.49 0 B 1
ATOM   2403 O OD1 . ASN B 2 77 ?  9.514 -7.149 -5.525 1.00  88.04 0 B 1
ATOM   2404 N N   . ILE B 2 78 ?  7.831 -2.405 -7.931 1.00  93.44 0 B 1
ATOM   2405 C CA  . ILE B 2 78 ?  7.320 -1.029 -7.969 1.00  93.36 0 B 1
ATOM   2406 C C   . ILE B 2 78 ?  7.390 -0.530 -9.416 1.00  91.72 0 B 1
ATOM   2407 O O   . ILE B 2 78 ?  8.467 -0.513 -10.009 1.00  89.44 0 B 1
ATOM   2408 C CB  . ILE B 2 78 ?  8.102 -0.098 -7.011 1.00  94.03 0 B 1
ATOM   2409 C CG1 . ILE B 2 78 ?  8.148 -0.673 -5.570 1.00  93.55 0 B 1
ATOM   2410 C CG2 . ILE B 2 78 ?  7.457  1.306 -7.011 1.00  93.55 0 B 1
ATOM   2411 C CD1 . ILE B 2 78 ?  9.078  0.091 -4.613 1.00  92.56 0 B 1
ATOM   2412 N N   . ASN B 2 79 ?  6.246 -0.147 -9.989 1.00  89.62 0 B 1
ATOM   2413 C CA  . ASN B 2 79 ?  6.183  0.300 -11.381 1.00  87.73 0 B 1
ATOM   2414 C C   . ASN B 2 79 ?  6.481  1.805 -11.534 1.00  87.75 0 B 1
ATOM   2415 O O   . ASN B 2 79 ?  6.719  2.527 -10.559 1.00  86.14 0 B 1
ATOM   2416 C CB  . ASN B 2 79 ?  4.844 -0.153 -12.004 1.00  84.60 0 B 1
ATOM   2417 C CG  . ASN B 2 79 ?  3.625  0.614 -11.534 1.00  83.52 0 B 1
ATOM   2418 N ND2 . ASN B 2 79 ?  2.447  0.204 -11.945 1.00  79.72 0 B 1
ATOM   2419 O OD1 . ASN B 2 79 ?  3.711  1.595 -10.813 1.00  78.20 0 B 1
ATOM   2420 N N   . SER B 2 80 ?  6.457  2.291 -12.774 1.00  85.39 0 B 1
ATOM   2421 C CA  . SER B 2 80 ?  6.679  3.700 -13.114 1.00  84.29 0 B 1
ATOM   2422 C C   . SER B 2 80 ?  5.637  4.659 -12.528 1.00  85.22 0 B 1
ATOM   2423 O O   . SER B 2 80 ?  5.961  5.807 -12.239 1.00  83.42 0 B 1
ATOM   2424 C CB  . SER B 2 80 ?  6.705  3.862 -14.640 1.00  81.40 0 B 1
ATOM   2425 O OG  . SER B 2 80 ?  5.550  3.265 -15.192 1.00  74.20 0 B 1
ATOM   2426 N N   . ASN B 2 81 ?  4.417  4.175 -12.259 1.00  86.44 0 B 1
ATOM   2427 C CA  . ASN B 2 81 ?  3.353  4.929 -11.596 1.00  86.79 0 B 1
ATOM   2428 C C   . ASN B 2 81 ?  3.581  5.073 -10.083 1.00  88.21 0 B 1
ATOM   2429 O O   . ASN B 2 81 ?  2.817  5.746 -9.400 1.00  87.40 0 B 1
ATOM   2430 C CB  . ASN B 2 81 ?  2.001  4.242 -11.857 1.00  84.62 0 B 1
ATOM   2431 C CG  . ASN B 2 81 ?  1.637  4.084 -13.319 1.00  82.76 0 B 1
ATOM   2432 N ND2 . ASN B 2 81 ?  0.844  3.080 -13.625 1.00  77.13 0 B 1
ATOM   2433 O OD1 . ASN B 2 81 ?  2.027  4.844 -14.189 1.00  77.19 0 B 1
ATOM   2434 N N   . GLY B 2 82 ?  4.599  4.423 -9.527 1.00  89.19 0 B 1
ATOM   2435 C CA  . GLY B 2 82 ?  4.835  4.323 -8.097 1.00  90.69 0 B 1
ATOM   2436 C C   . GLY B 2 82 ?  3.961  3.280 -7.390 1.00  92.04 0 B 1
ATOM   2437 O O   . GLY B 2 82 ?  3.982  3.201 -6.155 1.00  91.79 0 B 1
ATOM   2438 N N   . SER B 2 83 ?  3.210  2.486 -8.143 1.00  90.98 0 B 1
ATOM   2439 C CA  . SER B 2 83 ?  2.384  1.415 -7.593 1.00  90.80 0 B 1
ATOM   2440 C C   . SER B 2 83 ?  3.250  0.320 -6.990 1.00  91.65 0 B 1
ATOM   2441 O O   . SER B 2 83 ?  4.224 -0.128 -7.602 1.00  90.81 0 B 1
ATOM   2442 C CB  . SER B 2 83 ?  1.495  0.818 -8.675 1.00  89.01 0 B 1
ATOM   2443 O OG  . SER B 2 83 ?  0.512 -0.015 -8.107 1.00  78.79 0 B 1
ATOM   2444 N N   . ILE B 2 84 ?  2.892 -0.102 -5.792 1.00  92.86 0 B 1
ATOM   2445 C CA  . ILE B 2 84 ?  3.630 -1.097 -5.022 1.00  93.65 0 B 1
ATOM   2446 C C   . ILE B 2 84 ?  2.856 -2.411 -5.077 1.00  92.91 0 B 1
ATOM   2447 O O   . ILE B 2 84 ?  1.758 -2.514 -4.519 1.00  90.71 0 B 1
ATOM   2448 C CB  . ILE B 2 84 ?  3.849 -0.629 -3.568 1.00  94.04 0 B 1
ATOM   2449 C CG1 . ILE B 2 84 ?  4.445  0.796 -3.490 1.00  92.66 0 B 1
ATOM   2450 C CG2 . ILE B 2 84 ?  4.767 -1.624 -2.841 1.00  92.39 0 B 1
ATOM   2451 C CD1 . ILE B 2 84 ?  4.396  1.405 -2.080 1.00  91.83 0 B 1
ATOM   2452 N N   . CYS B 2 85 ?  3.424 -3.427 -5.720 1.00  91.38 0 B 1
ATOM   2453 C CA  . CYS B 2 85 ?  2.861 -4.763 -5.648 1.00  90.22 0 B 1
ATOM   2454 C C   . CYS B 2 85 ?  3.336 -5.442 -4.365 1.00  91.01 0 B 1
ATOM   2455 O O   . CYS B 2 85 ?  4.452 -5.937 -4.275 1.00  88.83 0 B 1
ATOM   2456 C CB  . CYS B 2 85 ?  3.162 -5.557 -6.908 1.00  86.05 0 B 1
ATOM   2457 S SG  . CYS B 2 85 ?  1.871 -6.819 -7.072 1.00  77.50 0 B 1
ATOM   2458 N N   . LEU B 2 86 ?  2.465 -5.398 -3.360 1.00  92.38 0 B 1
ATOM   2459 C CA  . LEU B 2 86 ?  2.726 -5.942 -2.041 1.00  93.25 0 B 1
ATOM   2460 C C   . LEU B 2 86 ?  1.434 -6.568 -1.503 1.00  93.57 0 B 1
ATOM   2461 O O   . LEU B 2 86 ?  0.394 -5.915 -1.481 1.00  91.86 0 B 1
ATOM   2462 C CB  . LEU B 2 86 ?  3.242 -4.799 -1.149 1.00  92.19 0 B 1
ATOM   2463 C CG  . LEU B 2 86 ?  3.692 -5.235  0.251 1.00  91.35 0 B 1
ATOM   2464 C CD1 . LEU B 2 86 ?  4.864 -6.211  0.196 1.00  88.81 0 B 1
ATOM   2465 C CD2 . LEU B 2 86 ?  4.144 -4.012  1.039 1.00  88.31 0 B 1
ATOM   2466 N N   . ASP B 2 87 ?  1.511 -7.810 -1.073 1.00  93.87 0 B 1
ATOM   2467 C CA  . ASP B 2 87 ?  0.334 -8.591 -0.682 1.00  93.99 0 B 1
ATOM   2468 C C   . ASP B 2 87 ? -0.451 -7.972  0.493 1.00  94.62 0 B 1
ATOM   2469 O O   . ASP B 2 87 ? -1.688 -7.950  0.472 1.00  92.97 0 B 1
ATOM   2470 C CB  . ASP B 2 87 ?  0.767 -10.039 -0.387 1.00  92.12 0 B 1
ATOM   2471 C CG  . ASP B 2 87 ?  1.676 -10.220  0.845 1.00  91.55 0 B 1
ATOM   2472 O OD1 . ASP B 2 87 ?  2.246 -9.220  1.328 1.00  87.65 0 B 1
ATOM   2473 O OD2 . ASP B 2 87 ?  1.740 -11.349  1.363 1.00  87.37 -1 B 1
ATOM   2474 N N   . ILE B 2 88 ?  0.237 -7.375  1.464 1.00  95.02 0 B 1
ATOM   2475 C CA  . ILE B 2 88 ? -0.401 -6.695  2.598 1.00  95.28 0 B 1
ATOM   2476 C C   . ILE B 2 88 ? -1.159 -5.420  2.204 1.00  95.65 0 B 1
ATOM   2477 O O   . ILE B 2 88 ? -1.993 -4.964  2.970 1.00  94.56 0 B 1
ATOM   2478 C CB  . ILE B 2 88 ?  0.596 -6.380  3.735 1.00  94.59 0 B 1
ATOM   2479 C CG1 . ILE B 2 88 ?  1.703 -5.401  3.292 1.00  90.35 0 B 1
ATOM   2480 C CG2 . ILE B 2 88 ?  1.180 -7.685  4.310 1.00  89.90 0 B 1
ATOM   2481 C CD1 . ILE B 2 88 ?  2.446 -4.760  4.462 1.00  89.64 0 B 1
ATOM   2482 N N   . LEU B 2 89 ? -0.904 -4.858  1.026 1.00  95.21 0 B 1
ATOM   2483 C CA  . LEU B 2 89 ? -1.680 -3.735  0.479 1.00  94.92 0 B 1
ATOM   2484 C C   . LEU B 2 89 ? -2.854 -4.206 -0.399 1.00  94.12 0 B 1
ATOM   2485 O O   . LEU B 2 89 ? -3.564 -3.389 -0.984 1.00  91.40 0 B 1
ATOM   2486 C CB  . LEU B 2 89 ? -0.750 -2.779 -0.296 1.00  94.79 0 B 1
ATOM   2487 C CG  . LEU B 2 89 ?  0.331 -2.097  0.563 1.00  94.34 0 B 1
ATOM   2488 C CD1 . LEU B 2 89 ?  1.203 -1.224 -0.340 1.00  93.02 0 B 1
ATOM   2489 C CD2 . LEU B 2 89 ? -0.275 -1.204  1.643 1.00  92.55 0 B 1
ATOM   2490 N N   . ARG B 2 90 ? -3.048 -5.517 -0.509 1.00  93.25 0 B 1
ATOM   2491 C CA  . ARG B 2 90 ? -4.034 -6.163 -1.385 1.00  91.36 0 B 1
ATOM   2492 C C   . ARG B 2 90 ? -4.756 -7.286 -0.625 1.00  90.98 0 B 1
ATOM   2493 O O   . ARG B 2 90 ? -5.488 -7.019  0.336 1.00  84.90 0 B 1
ATOM   2494 C CB  . ARG B 2 90 ? -3.338 -6.637 -2.684 1.00  87.94 0 B 1
ATOM   2495 C CG  . ARG B 2 90 ? -2.712 -5.497 -3.524 1.00  82.89 0 B 1
ATOM   2496 C CD  . ARG B 2 90 ? -2.113 -6.059 -4.814 1.00  76.42 0 B 1
ATOM   2497 N NE  . ARG B 2 90 ? -1.505 -5.003 -5.663 1.00  68.34 0 B 1
ATOM   2498 C CZ  . ARG B 2 90 ? -1.007 -5.166 -6.875 1.00  61.24 0 B 1
ATOM   2499 N NH1 . ARG B 2 90 ? -1.000 -6.329 -7.469 1.00  55.84 1 B 1
ATOM   2500 N NH2 . ARG B 2 90 ? -0.495 -4.160 -7.517 1.00  54.29 0 B 1
ATOM   2501 N N   . SER B 2 91 ? -4.557 -8.526 -1.034 1.00  91.82 0 B 1
ATOM   2502 C CA  . SER B 2 91 ? -5.278 -9.699 -0.537 1.00  91.19 0 B 1
ATOM   2503 C C   . SER B 2 91 ? -4.900 -10.122  0.887 1.00  91.99 0 B 1
ATOM   2504 O O   . SER B 2 91 ? -5.689 -10.791  1.547 1.00  89.80 0 B 1
ATOM   2505 C CB  . SER B 2 91 ? -5.035 -10.878 -1.487 1.00  88.86 0 B 1
ATOM   2506 O OG  . SER B 2 91 ? -3.648 -11.131 -1.592 1.00  84.00 0 B 1
ATOM   2507 N N   . GLN B 2 92 ? -3.722 -9.742  1.363 1.00  93.11 0 B 1
ATOM   2508 C CA  . GLN B 2 92 ? -3.205 -10.103  2.682 1.00  93.79 0 B 1
ATOM   2509 C C   . GLN B 2 92 ? -3.246 -8.931  3.678 1.00  94.61 0 B 1
ATOM   2510 O O   . GLN B 2 92 ? -2.538 -8.957  4.687 1.00  93.38 0 B 1
ATOM   2511 C CB  . GLN B 2 92 ? -1.795 -10.707  2.557 1.00  92.96 0 B 1
ATOM   2512 C CG  . GLN B 2 92 ? -1.757 -11.980  1.708 1.00  89.42 0 B 1
ATOM   2513 C CD  . GLN B 2 92 ? -2.619 -13.095  2.297 1.00  86.26 0 B 1
ATOM   2514 N NE2 . GLN B 2 92 ? -3.455 -13.709  1.508 1.00  73.93 0 B 1
ATOM   2515 O OE1 . GLN B 2 92 ? -2.544 -13.412  3.474 1.00  76.50 0 B 1
ATOM   2516 N N   . TRP B 2 93 ? -4.065 -7.926  3.411 1.00  95.36 0 B 1
ATOM   2517 C CA  . TRP B 2 93 ? -4.294 -6.832  4.349 1.00  96.13 0 B 1
ATOM   2518 C C   . TRP B 2 93 ? -4.800 -7.349  5.691 1.00  96.30 0 B 1
ATOM   2519 O O   . TRP B 2 93 ? -5.585 -8.301  5.763 1.00  95.19 0 B 1
ATOM   2520 C CB  . TRP B 2 93 ? -5.271 -5.810  3.777 1.00  95.93 0 B 1
ATOM   2521 C CG  . TRP B 2 93 ? -5.664 -4.739  4.748 1.00  96.18 0 B 1
ATOM   2522 C CD1 . TRP B 2 93 ? -6.896 -4.577  5.286 1.00  95.43 0 B 1
ATOM   2523 C CD2 . TRP B 2 93 ? -4.824 -3.699  5.355 1.00  96.33 0 B 1
ATOM   2524 C CE2 . TRP B 2 93 ? -5.636 -2.939  6.243 1.00  96.07 0 B 1
ATOM   2525 C CE3 . TRP B 2 93 ? -3.470 -3.349  5.235 1.00  96.24 0 B 1
ATOM   2526 N NE1 . TRP B 2 93 ? -6.886 -3.505  6.170 1.00  95.68 0 B 1
ATOM   2527 C CZ2 . TRP B 2 93 ? -5.120 -1.853  6.979 1.00  95.76 0 B 1
ATOM   2528 C CZ3 . TRP B 2 93 ? -2.952 -2.257  5.972 1.00  95.64 0 B 1
ATOM   2529 C CH2 . TRP B 2 93 ? -3.768 -1.518  6.837 1.00  95.49 0 B 1
ATOM   2530 N N   . SER B 2 94 ? -4.372 -6.691  6.753 1.00  96.06 0 B 1
ATOM   2531 C CA  . SER B 2 94 ? -4.881 -6.929  8.093 1.00  96.08 0 B 1
ATOM   2532 C C   . SER B 2 94 ? -5.315 -5.613  8.731 1.00  96.22 0 B 1
ATOM   2533 O O   . SER B 2 94 ? -4.515 -4.674  8.775 1.00  95.56 0 B 1
ATOM   2534 C CB  . SER B 2 94 ? -3.808 -7.596  8.951 1.00  95.18 0 B 1
ATOM   2535 O OG  . SER B 2 94 ? -4.202 -7.540 10.301 1.00  91.66 0 B 1
ATOM   2536 N N   . PRO B 2 95 ? -6.518 -5.553  9.307 1.00  96.46 0 B 1
ATOM   2537 C CA  . PRO B 2 95 ? -6.969 -4.359 10.024 1.00  96.39 0 B 1
ATOM   2538 C C   . PRO B 2 95 ? -6.151 -4.059 11.294 1.00  95.98 0 B 1
ATOM   2539 O O   . PRO B 2 95 ? -6.276 -2.972 11.853 1.00  94.32 0 B 1
ATOM   2540 C CB  . PRO B 2 95 ? -8.445 -4.627 10.335 1.00  95.42 0 B 1
ATOM   2541 C CG  . PRO B 2 95 ? -8.524 -6.145 10.419 1.00  92.73 0 B 1
ATOM   2542 C CD  . PRO B 2 95 ? -7.516 -6.597  9.362 1.00  95.96 0 B 1
ATOM   2543 N N   . ALA B 2 96 ? -5.302 -4.981 11.726 1.00  95.97 0 B 1
ATOM   2544 C CA  . ALA B 2 96 ? -4.364 -4.741 12.826 1.00  95.49 0 B 1
ATOM   2545 C C   . ALA B 2 96 ? -3.082 -3.998 12.389 1.00  95.21 0 B 1
ATOM   2546 O O   . ALA B 2 96 ? -2.329 -3.536 13.245 1.00  93.57 0 B 1
ATOM   2547 C CB  . ALA B 2 96 ? -4.035 -6.079 13.490 1.00  94.58 0 B 1
ATOM   2548 N N   . LEU B 2 97 ? -2.820 -3.870 11.083 1.00  95.52 0 B 1
ATOM   2549 C CA  . LEU B 2 97 ? -1.686 -3.093 10.586 1.00  95.25 0 B 1
ATOM   2550 C C   . LEU B 2 97 ? -1.978 -1.588 10.709 1.00  95.11 0 B 1
ATOM   2551 O O   . LEU B 2 97 ? -3.036 -1.110 10.324 1.00  94.28 0 B 1
ATOM   2552 C CB  . LEU B 2 97 ? -1.350 -3.469  9.134 1.00  94.61 0 B 1
ATOM   2553 C CG  . LEU B 2 97 ? -0.746 -4.874  8.966 1.00  92.57 0 B 1
ATOM   2554 C CD1 . LEU B 2 97 ? -0.685 -5.248  7.482 1.00  91.02 0 B 1
ATOM   2555 C CD2 . LEU B 2 97 ?  0.677 -4.953  9.530 1.00  90.51 0 B 1
ATOM   2556 N N   . THR B 2 98 ? -0.987 -0.866 11.220 1.00  95.46 0 B 1
ATOM   2557 C CA  . THR B 2 98 ? -0.969  0.599 11.237 1.00  95.11 0 B 1
ATOM   2558 C C   . THR B 2 98 ? -0.116  1.127 10.080 1.00  95.35 0 B 1
ATOM   2559 O O   . THR B 2 98 ?  0.722  0.399  9.532 1.00  94.74 0 B 1
ATOM   2560 C CB  . THR B 2 98 ? -0.425  1.132 12.563 1.00  93.83 0 B 1
ATOM   2561 C CG2 . THR B 2 98 ? -1.229  0.655 13.768 1.00  88.75 0 B 1
ATOM   2562 O OG1 . THR B 2 98 ?  0.913  0.730 12.757 1.00  89.03 0 B 1
ATOM   2563 N N   . ILE B 2 99 ? -0.264  2.406  9.746 1.00  95.17 0 B 1
ATOM   2564 C CA  . ILE B 2 99 ?  0.576  3.052  8.724 1.00  95.23 0 B 1
ATOM   2565 C C   . ILE B 2 99 ?  2.063  2.963  9.075 1.00  95.14 0 B 1
ATOM   2566 O O   . ILE B 2 99 ?  2.862  2.647  8.198 1.00  94.66 0 B 1
ATOM   2567 C CB  . ILE B 2 99 ?  0.125  4.507  8.483 1.00  94.95 0 B 1
ATOM   2568 C CG1 . ILE B 2 99 ? -1.284  4.560  7.875 1.00  91.95 0 B 1
ATOM   2569 C CG2 . ILE B 2 99 ?  1.120  5.264  7.593 1.00  92.83 0 B 1
ATOM   2570 C CD1 . ILE B 2 99 ? -1.472  3.774  6.560 1.00  86.44 0 B 1
ATOM   2571 N N   . SER B 2 100 ?  2.436  3.119 10.335 1.00  94.66 0 B 1
ATOM   2572 C CA  . SER B 2 100 ?  3.819  2.918 10.767 1.00  94.18 0 B 1
ATOM   2573 C C   . SER B 2 100 ?  4.349  1.534 10.381 1.00  94.58 0 B 1
ATOM   2574 O O   . SER B 2 100 ?  5.457  1.412  9.854 1.00  94.00 0 B 1
ATOM   2575 C CB  . SER B 2 100 ?  3.929  3.085 12.284 1.00  92.78 0 B 1
ATOM   2576 O OG  . SER B 2 100 ?  3.442  4.354 12.667 1.00  80.94 0 B 1
ATOM   2577 N N   . LYS B 2 101 ?  3.553  0.480 10.576 1.00  94.51 0 B 1
ATOM   2578 C CA  . LYS B 2 101 ?  3.928 -0.893 10.216 1.00  94.40 0 B 1
ATOM   2579 C C   . LYS B 2 101 ?  3.918 -1.124  8.710 1.00  94.90 0 B 1
ATOM   2580 O O   . LYS B 2 101 ?  4.768 -1.856  8.217 1.00  94.23 0 B 1
ATOM   2581 C CB  . LYS B 2 101 ?  3.038 -1.902 10.951 1.00  93.65 0 B 1
ATOM   2582 C CG  . LYS B 2 101 ?  3.209 -1.886 12.476 1.00  89.44 0 B 1
ATOM   2583 C CD  . LYS B 2 101 ?  4.628 -2.224 12.921 1.00  83.08 0 B 1
ATOM   2584 C CE  . LYS B 2 101 ?  4.711 -2.292 14.445 1.00  78.68 0 B 1
ATOM   2585 N NZ  . LYS B 2 101 ?  6.052 -2.725 14.902 1.00  70.27 1 B 1
ATOM   2586 N N   . VAL B 2 102 ?  3.011 -0.488  7.976 1.00  95.31 0 B 1
ATOM   2587 C CA  . VAL B 2 102 ?  2.988 -0.523  6.517 1.00  95.67 0 B 1
ATOM   2588 C C   . VAL B 2 102 ?  4.250  0.126  5.940 1.00  95.84 0 B 1
ATOM   2589 O O   . VAL B 2 102 ?  4.908 -0.490  5.108 1.00  95.36 0 B 1
ATOM   2590 C CB  . VAL B 2 102 ?  1.711  0.150  5.968 1.00  95.53 0 B 1
ATOM   2591 C CG1 . VAL B 2 102 ?  1.750  0.329  4.455 1.00  94.00 0 B 1
ATOM   2592 C CG2 . VAL B 2 102 ?  0.476 -0.694  6.297 1.00  94.45 0 B 1
ATOM   2593 N N   . LEU B 2 103 ?  4.638  1.304  6.415 1.00  95.54 0 B 1
ATOM   2594 C CA  . LEU B 2 103 ?  5.835  2.001  5.949 1.00  95.41 0 B 1
ATOM   2595 C C   . LEU B 2 103 ?  7.116  1.211  6.260 1.00  95.45 0 B 1
ATOM   2596 O O   . LEU B 2 103 ?  7.959  1.050  5.381 1.00  94.79 0 B 1
ATOM   2597 C CB  . LEU B 2 103 ?  5.900  3.398  6.568 1.00  95.18 0 B 1
ATOM   2598 C CG  . LEU B 2 103 ?  4.806  4.371  6.076 1.00  94.36 0 B 1
ATOM   2599 C CD1 . LEU B 2 103 ?  4.918  5.673  6.862 1.00  93.40 0 B 1
ATOM   2600 C CD2 . LEU B 2 103 ?  4.915  4.682  4.586 1.00  92.97 0 B 1
ATOM   2601 N N   . LEU B 2 104 ?  7.228  0.649  7.459 1.00  94.74 0 B 1
ATOM   2602 C CA  . LEU B 2 104 ?  8.332 -0.247  7.796 1.00  94.37 0 B 1
ATOM   2603 C C   . LEU B 2 104 ?  8.370 -1.488  6.893 1.00  94.40 0 B 1
ATOM   2604 O O   . LEU B 2 104 ?  9.442 -1.910  6.464 1.00  93.43 0 B 1
ATOM   2605 C CB  . LEU B 2 104 ?  8.209 -0.689  9.266 1.00  93.27 0 B 1
ATOM   2606 C CG  . LEU B 2 104 ?  8.578  0.408 10.282 1.00  87.29 0 B 1
ATOM   2607 C CD1 . LEU B 2 104 ?  8.135 -0.041 11.668 1.00  84.82 0 B 1
ATOM   2608 C CD2 . LEU B 2 104 ? 10.086  0.650 10.312 1.00  84.38 0 B 1
ATOM   2609 N N   . SER B 2 105 ?  7.209 -2.041  6.568 1.00  95.39 0 B 1
ATOM   2610 C CA  . SER B 2 105 ?  7.092 -3.188  5.661 1.00  95.21 0 B 1
ATOM   2611 C C   . SER B 2 105 ?  7.567 -2.829  4.246 1.00  95.37 0 B 1
ATOM   2612 O O   . SER B 2 105 ?  8.374 -3.559  3.686 1.00  94.50 0 B 1
ATOM   2613 C CB  . SER B 2 105 ?  5.654 -3.698  5.617 1.00  94.98 0 B 1
ATOM   2614 O OG  . SER B 2 105 ?  5.245 -4.133  6.896 1.00  90.46 0 B 1
ATOM   2615 N N   . ILE B 2 106 ?  7.145 -1.689  3.718 1.00  95.88 0 B 1
ATOM   2616 C CA  . ILE B 2 106 ?  7.588 -1.177  2.415 1.00  95.98 0 B 1
ATOM   2617 C C   . ILE B 2 106 ?  9.102 -0.915  2.429 1.00  95.81 0 B 1
ATOM   2618 O O   . ILE B 2 106 ?  9.794 -1.329  1.510 1.00  95.12 0 B 1
ATOM   2619 C CB  . ILE B 2 106 ?  6.794  0.082  2.024 1.00  96.10 0 B 1
ATOM   2620 C CG1 . ILE B 2 106 ?  5.309 -0.260  1.768 1.00  95.36 0 B 1
ATOM   2621 C CG2 . ILE B 2 106 ?  7.388  0.733  0.759 1.00  95.56 0 B 1
ATOM   2622 C CD1 . ILE B 2 106 ?  4.398  0.968  1.749 1.00  94.21 0 B 1
ATOM   2623 N N   . CYS B 2 107 ?  9.620 -0.305  3.478 1.00  95.32 0 B 1
ATOM   2624 C CA  . CYS B 2 107 ? 11.059 -0.089  3.634 1.00  94.91 0 B 1
ATOM   2625 C C   . CYS B 2 107 ? 11.833 -1.418  3.559 1.00  94.60 0 B 1
ATOM   2626 O O   . CYS B 2 107 ? 12.808 -1.534  2.816 1.00  93.95 0 B 1
ATOM   2627 C CB  . CYS B 2 107 ? 11.309  0.651  4.952 1.00  94.18 0 B 1
ATOM   2628 S SG  . CYS B 2 107 ? 13.048  1.150  5.064 1.00  89.73 0 B 1
ATOM   2629 N N   . SER B 2 108 ? 11.354 -2.437  4.260 1.00  95.04 0 B 1
ATOM   2630 C CA  . SER B 2 108 ? 11.972 -3.766  4.227 1.00  94.77 0 B 1
ATOM   2631 C C   . SER B 2 108 ? 11.872 -4.466  2.873 1.00  94.60 0 B 1
ATOM   2632 O O   . SER B 2 108 ? 12.746 -5.265  2.548 1.00  93.07 0 B 1
ATOM   2633 C CB  . SER B 2 108 ? 11.382 -4.653  5.333 1.00  93.90 0 B 1
ATOM   2634 O OG  . SER B 2 108 ? 10.099 -5.135  5.010 1.00  90.25 0 B 1
ATOM   2635 N N   . LEU B 2 109 ? 10.849 -4.161  2.067 1.00  95.17 0 B 1
ATOM   2636 C CA  . LEU B 2 109 ? 10.699 -4.683  0.707 1.00  95.04 0 B 1
ATOM   2637 C C   . LEU B 2 109 ? 11.783 -4.150 -0.231 1.00  95.16 0 B 1
ATOM   2638 O O   . LEU B 2 109 ? 12.182 -4.853 -1.153 1.00  93.95 0 B 1
ATOM   2639 C CB  . LEU B 2 109 ?  9.294 -4.322  0.187 1.00  94.66 0 B 1
ATOM   2640 C CG  . LEU B 2 109 ?  8.990 -4.791 -1.249 1.00  93.40 0 B 1
ATOM   2641 C CD1 . LEU B 2 109 ?  8.851 -6.303 -1.329 1.00  90.62 0 B 1
ATOM   2642 C CD2 . LEU B 2 109 ?  7.703 -4.149 -1.750 1.00  90.10 0 B 1
ATOM   2643 N N   . LEU B 2 110 ? 12.290 -2.936  0.001 1.00  95.42 0 B 1
ATOM   2644 C CA  . LEU B 2 110 ? 13.302 -2.327 -0.869 1.00  95.37 0 B 1
ATOM   2645 C C   . LEU B 2 110 ? 14.550 -3.209 -1.015 1.00  95.20 0 B 1
ATOM   2646 O O   . LEU B 2 110 ? 15.073 -3.359 -2.118 1.00  93.69 0 B 1
ATOM   2647 C CB  . LEU B 2 110 ? 13.688 -0.934 -0.349 1.00  95.17 0 B 1
ATOM   2648 C CG  . LEU B 2 110 ? 12.558  0.116 -0.344 1.00  94.32 0 B 1
ATOM   2649 C CD1 . LEU B 2 110 ? 13.125  1.476  0.058 1.00  92.52 0 B 1
ATOM   2650 C CD2 . LEU B 2 110 ? 11.876  0.256 -1.701 1.00  92.00 0 B 1
ATOM   2651 N N   . CYS B 2 111 ? 14.982 -3.824  0.080 1.00  94.08 0 B 1
ATOM   2652 C CA  . CYS B 2 111 ? 16.140 -4.728  0.100 1.00  93.41 0 B 1
ATOM   2653 C C   . CYS B 2 111 ? 15.786 -6.209 -0.091 1.00  93.49 0 B 1
ATOM   2654 O O   . CYS B 2 111 ? 16.690 -7.033 -0.192 1.00  90.15 0 B 1
ATOM   2655 C CB  . CYS B 2 111 ? 16.903 -4.514  1.405 1.00  91.10 0 B 1
ATOM   2656 S SG  . CYS B 2 111 ? 17.602 -2.840  1.436 1.00  86.72 0 B 1
ATOM   2657 N N   . ASP B 2 112 ? 14.500 -6.548 -0.137 1.00  93.50 0 B 1
ATOM   2658 C CA  . ASP B 2 112 ? 13.996 -7.909 -0.273 1.00  92.91 0 B 1
ATOM   2659 C C   . ASP B 2 112 ? 12.919 -7.982 -1.382 1.00  93.37 0 B 1
ATOM   2660 O O   . ASP B 2 112 ? 11.733 -8.223 -1.116 1.00  91.24 0 B 1
ATOM   2661 C CB  . ASP B 2 112 ? 13.498 -8.396  1.100 1.00  91.16 0 B 1
ATOM   2662 C CG  . ASP B 2 112 ? 12.957 -9.821  1.070 1.00  85.61 0 B 1
ATOM   2663 O OD1 . ASP B 2 112 ? 13.544 -10.665  0.369 1.00  80.30 0 B 1
ATOM   2664 O OD2 . ASP B 2 112 ? 11.951 -10.049  1.781 1.00  78.73 -1 B 1
ATOM   2665 N N   . PRO B 2 113 ? 13.305 -7.701 -2.648 1.00  94.60 0 B 1
ATOM   2666 C CA  . PRO B 2 113 ? 12.386 -7.785 -3.760 1.00  94.62 0 B 1
ATOM   2667 C C   . PRO B 2 113 ? 11.971 -9.236 -4.011 1.00  94.61 0 B 1
ATOM   2668 O O   . PRO B 2 113 ? 12.762 -10.164 -3.850 1.00  92.27 0 B 1
ATOM   2669 C CB  . PRO B 2 113 ? 13.127 -7.199 -4.956 1.00  93.32 0 B 1
ATOM   2670 C CG  . PRO B 2 113 ? 14.592 -7.473 -4.631 1.00  90.61 0 B 1
ATOM   2671 C CD  . PRO B 2 113 ? 14.645 -7.355 -3.116 1.00  93.39 0 B 1
ATOM   2672 N N   . ASN B 2 114 ? 10.743 -9.428 -4.505 1.00  92.68 0 B 1
ATOM   2673 C CA  . ASN B 2 114 ? 10.311 -10.697 -5.069 1.00  92.23 0 B 1
ATOM   2674 C C   . ASN B 2 114 ? 10.451 -10.649 -6.600 1.00  91.56 0 B 1
ATOM   2675 O O   . ASN B 2 114 ?  9.571 -10.115 -7.277 1.00  89.79 0 B 1
ATOM   2676 C CB  . ASN B 2 114 ?  8.883 -11.009 -4.614 1.00  91.20 0 B 1
ATOM   2677 C CG  . ASN B 2 114 ?  8.401 -12.341 -5.162 1.00  89.69 0 B 1
ATOM   2678 N ND2 . ASN B 2 114 ?  7.125 -12.627 -5.049 1.00  84.51 0 B 1
ATOM   2679 O OD1 . ASN B 2 114 ?  9.160 -13.139 -5.694 1.00  85.39 0 B 1
ATOM   2680 N N   . PRO B 2 115 ? 11.535 -11.201 -7.170 1.00  91.31 0 B 1
ATOM   2681 C CA  . PRO B 2 115 ? 11.735 -11.200 -8.612 1.00  90.33 0 B 1
ATOM   2682 C C   . PRO B 2 115 ? 10.964 -12.320 -9.331 1.00  88.86 0 B 1
ATOM   2683 O O   . PRO B 2 115 ? 11.003 -12.380 -10.551 1.00  85.02 0 B 1
ATOM   2684 C CB  . PRO B 2 115 ? 13.248 -11.348 -8.767 1.00  89.58 0 B 1
ATOM   2685 C CG  . PRO B 2 115 ? 13.602 -12.271 -7.600 1.00  89.12 0 B 1
ATOM   2686 C CD  . PRO B 2 115 ? 12.663 -11.803 -6.496 1.00  91.79 0 B 1
ATOM   2687 N N   . ASP B 2 116 ? 10.315 -13.228 -8.593 1.00  87.28 0 B 1
ATOM   2688 C CA  . ASP B 2 116 ?  9.554 -14.355 -9.158 1.00  85.14 0 B 1
ATOM   2689 C C   . ASP B 2 116 ?  8.104 -13.983 -9.484 1.00  83.99 0 B 1
ATOM   2690 O O   . ASP B 2 116 ?  7.522 -14.576 -10.388 1.00  80.81 0 B 1
ATOM   2691 C CB  . ASP B 2 116 ?  9.606 -15.560 -8.209 1.00  84.25 0 B 1
ATOM   2692 C CG  . ASP B 2 116 ? 11.024 -16.073 -8.021 1.00  81.44 0 B 1
ATOM   2693 O OD1 . ASP B 2 116 ? 11.742 -16.168 -9.036 1.00  78.05 0 B 1
ATOM   2694 O OD2 . ASP B 2 116 ? 11.416 -16.372 -6.872 1.00  76.86 -1 B 1
ATOM   2695 N N   . ASP B 2 117 ?  7.563 -12.963 -8.826 1.00  83.77 0 B 1
ATOM   2696 C CA  . ASP B 2 117 ?  6.269 -12.359 -9.143 1.00  82.01 0 B 1
ATOM   2697 C C   . ASP B 2 117 ?  6.432 -10.840 -9.342 1.00  82.59 0 B 1
ATOM   2698 O O   . ASP B 2 117 ?  6.047 -10.033 -8.496 1.00  79.83 0 B 1
ATOM   2699 C CB  . ASP B 2 117 ?  5.252 -12.743 -8.068 1.00  79.18 0 B 1
ATOM   2700 C CG  . ASP B 2 117 ?  3.808 -12.391 -8.454 1.00  74.93 0 B 1
ATOM   2701 O OD1 . ASP B 2 117 ?  3.557 -12.083 -9.640 1.00  71.69 0 B 1
ATOM   2702 O OD2 . ASP B 2 117 ?  2.947 -12.463 -7.548 1.00  69.58 -1 B 1
ATOM   2703 N N   . PRO B 2 118 ?  7.112 -10.417 -10.417 1.00  83.01 0 B 1
ATOM   2704 C CA  . PRO B 2 118 ?  7.490 -9.033 -10.580 1.00  81.90 0 B 1
ATOM   2705 C C   . PRO B 2 118 ?  6.333 -8.182 -11.106 1.00  82.34 0 B 1
ATOM   2706 O O   . PRO B 2 118 ?  5.613 -8.572 -12.027 1.00  79.98 0 B 1
ATOM   2707 C CB  . PRO B 2 118 ?  8.658 -9.056 -11.561 1.00  79.19 0 B 1
ATOM   2708 C CG  . PRO B 2 118 ?  8.324 -10.247 -12.452 1.00  78.44 0 B 1
ATOM   2709 C CD  . PRO B 2 118 ?  7.661 -11.223 -11.489 1.00  81.30 0 B 1
ATOM   2710 N N   . LEU B 2 119 ?  6.258 -6.938 -10.643 1.00  82.26 0 B 1
ATOM   2711 C CA  . LEU B 2 119 ?  5.447 -5.916 -11.307 1.00  81.86 0 B 1
ATOM   2712 C C   . LEU B 2 119 ?  6.160 -5.348 -12.545 1.00  81.57 0 B 1
ATOM   2713 O O   . LEU B 2 119 ?  5.511 -4.954 -13.503 1.00  79.21 0 B 1
ATOM   2714 C CB  . LEU B 2 119 ?  5.111 -4.827 -10.269 1.00  80.89 0 B 1
ATOM   2715 C CG  . LEU B 2 119 ?  4.088 -3.789 -10.757 1.00  78.96 0 B 1
ATOM   2716 C CD1 . LEU B 2 119 ?  2.736 -4.406 -11.139 1.00  76.17 0 B 1
ATOM   2717 C CD2 . LEU B 2 119 ?  3.828 -2.781 -9.640 1.00  76.67 0 B 1
ATOM   2718 N N   . VAL B 2 120 ?  7.496 -5.349 -12.532 1.00  82.61 0 B 1
ATOM   2719 C CA  . VAL B 2 120 ?  8.341 -4.895 -13.644 1.00  83.28 0 B 1
ATOM   2720 C C   . VAL B 2 120 ?  9.329 -6.004 -14.035 1.00  84.07 0 B 1
ATOM   2721 O O   . VAL B 2 120 ? 10.450 -6.048 -13.529 1.00  83.42 0 B 1
ATOM   2722 C CB  . VAL B 2 120 ?  9.070 -3.575 -13.320 1.00  82.91 0 B 1
ATOM   2723 C CG1 . VAL B 2 120 ?  9.655 -2.983 -14.605 1.00  80.06 0 B 1
ATOM   2724 C CG2 . VAL B 2 120 ?  8.140 -2.525 -12.709 1.00  80.81 0 B 1
ATOM   2725 N N   . PRO B 2 121 ?  8.960 -6.906 -14.963 1.00  81.43 0 B 1
ATOM   2726 C CA  . PRO B 2 121 ?  9.763 -8.086 -15.304 1.00  80.96 0 B 1
ATOM   2727 C C   . PRO B 2 121 ? 11.143 -7.781 -15.853 1.00  83.55 0 B 1
ATOM   2728 O O   . PRO B 2 121 ? 12.080 -8.523 -15.592 1.00  83.14 0 B 1
ATOM   2729 C CB  . PRO B 2 121 ?  8.946 -8.860 -16.332 1.00  78.15 0 B 1
ATOM   2730 C CG  . PRO B 2 121 ?  7.525 -8.474 -15.970 1.00  75.28 0 B 1
ATOM   2731 C CD  . PRO B 2 121 ?  7.671 -7.009 -15.585 1.00  77.00 0 B 1
ATOM   2732 N N   . GLU B 2 122 ? 11.308 -6.681 -16.582 1.00  82.22 0 B 1
ATOM   2733 C CA  . GLU B 2 122 ? 12.621 -6.233 -17.065 1.00  83.65 0 B 1
ATOM   2734 C C   . GLU B 2 122 ? 13.607 -6.024 -15.902 1.00  87.22 0 B 1
ATOM   2735 O O   . GLU B 2 122 ? 14.738 -6.504 -15.927 1.00  87.78 0 B 1
ATOM   2736 C CB  . GLU B 2 122 ? 12.418 -4.916 -17.840 1.00  80.84 0 B 1
ATOM   2737 C CG  . GLU B 2 122 ? 13.668 -4.410 -18.587 1.00  72.09 0 B 1
ATOM   2738 C CD  . GLU B 2 122 ? 13.873 -5.076 -19.962 1.00  65.91 0 B 1
ATOM   2739 O OE1 . GLU B 2 122 ? 15.029 -5.495 -20.222 1.00  57.86 0 B 1
ATOM   2740 O OE2 . GLU B 2 122 ? 12.898 -5.187 -20.716 1.00  57.10 -1 B 1
ATOM   2741 N N   . ILE B 2 123 ? 13.146 -5.349 -14.847 1.00  89.19 0 B 1
ATOM   2742 C CA  . ILE B 2 123 ? 13.954 -5.094 -13.647 1.00  91.86 0 B 1
ATOM   2743 C C   . ILE B 2 123 ? 14.211 -6.401 -12.893 1.00  93.39 0 B 1
ATOM   2744 O O   . ILE B 2 123 ? 15.332 -6.644 -12.453 1.00  93.21 0 B 1
ATOM   2745 C CB  . ILE B 2 123 ? 13.290 -4.037 -12.743 1.00  92.21 0 B 1
ATOM   2746 C CG1 . ILE B 2 123 ? 13.075 -2.717 -13.515 1.00  90.80 0 B 1
ATOM   2747 C CG2 . ILE B 2 123 ? 14.147 -3.805 -11.488 1.00  90.59 0 B 1
ATOM   2748 C CD1 . ILE B 2 123 ? 12.460 -1.570 -12.689 1.00  89.76 0 B 1
ATOM   2749 N N   . ALA B 2 124 ? 13.208 -7.273 -12.797 1.00  91.25 0 B 1
ATOM   2750 C CA  . ALA B 2 124 ? 13.360 -8.587 -12.180 1.00  91.55 0 B 1
ATOM   2751 C C   . ALA B 2 124 ? 14.369 -9.467 -12.923 1.00  92.90 0 B 1
ATOM   2752 O O   . ALA B 2 124 ? 15.192 -10.137 -12.290 1.00  92.97 0 B 1
ATOM   2753 C CB  . ALA B 2 124 ? 11.993 -9.258 -12.133 1.00  90.27 0 B 1
ATOM   2754 N N   . ARG B 2 125 ? 14.370 -9.433 -14.262 1.00  91.31 0 B 1
ATOM   2755 C CA  . ARG B 2 125 ? 15.348 -10.128 -15.100 1.00  91.49 0 B 1
ATOM   2756 C C   . ARG B 2 125 ? 16.755 -9.633 -14.805 1.00  93.61 0 B 1
ATOM   2757 O O   . ARG B 2 125 ? 17.619 -10.443 -14.503 1.00  93.68 0 B 1
ATOM   2758 C CB  . ARG B 2 125 ? 14.971 -9.956 -16.575 1.00  89.25 0 B 1
ATOM   2759 C CG  . ARG B 2 125 ? 15.867 -10.780 -17.506 1.00  79.93 0 B 1
ATOM   2760 C CD  . ARG B 2 125 ? 15.496 -10.550 -18.980 1.00  75.37 0 B 1
ATOM   2761 N NE  . ARG B 2 125 ? 15.815 -9.185 -19.437 1.00  66.76 0 B 1
ATOM   2762 C CZ  . ARG B 2 125 ? 16.946 -8.755 -19.957 1.00  59.49 0 B 1
ATOM   2763 N NH1 . ARG B 2 125 ? 17.985 -9.545 -20.109 1.00  53.70 1 B 1
ATOM   2764 N NH2 . ARG B 2 125 ? 17.059 -7.521 -20.353 1.00  51.80 0 B 1
ATOM   2765 N N   . ILE B 2 126 ? 16.969 -8.316 -14.811 1.00  93.74 0 B 1
ATOM   2766 C CA  . ILE B 2 126 ? 18.273 -7.732 -14.481 1.00  95.37 0 B 1
ATOM   2767 C C   . ILE B 2 126 ? 18.692 -8.101 -13.056 1.00  96.51 0 B 1
ATOM   2768 O O   . ILE B 2 126 ? 19.827 -8.517 -12.844 1.00  96.26 0 B 1
ATOM   2769 C CB  . ILE B 2 126 ? 18.258 -6.197 -14.706 1.00  95.26 0 B 1
ATOM   2770 C CG1 . ILE B 2 126 ? 18.083 -5.883 -16.210 1.00  91.71 0 B 1
ATOM   2771 C CG2 . ILE B 2 126 ? 19.555 -5.552 -14.185 1.00  91.34 0 B 1
ATOM   2772 C CD1 . ILE B 2 126 ? 17.772 -4.419 -16.513 1.00  80.11 0 B 1
ATOM   2773 N N   . TYR B 2 127 ? 17.782 -8.042 -12.098 1.00  95.91 0 B 1
ATOM   2774 C CA  . TYR B 2 127 ? 18.053 -8.442 -10.713 1.00  96.49 0 B 1
ATOM   2775 C C   . TYR B 2 127 ? 18.517 -9.903 -10.607 1.00  96.89 0 B 1
ATOM   2776 O O   . TYR B 2 127 ? 19.424 -10.202 -9.824 1.00  96.40 0 B 1
ATOM   2777 C CB  . TYR B 2 127 ? 16.798 -8.214 -9.860 1.00  96.27 0 B 1
ATOM   2778 C CG  . TYR B 2 127 ? 16.985 -8.549 -8.400 1.00  96.07 0 B 1
ATOM   2779 C CD1 . TYR B 2 127 ? 16.595 -9.813 -7.894 1.00  94.62 0 B 1
ATOM   2780 C CD2 . TYR B 2 127 ? 17.539 -7.596 -7.521 1.00  94.78 0 B 1
ATOM   2781 C CE1 . TYR B 2 127 ? 16.747 -10.105 -6.528 1.00  94.29 0 B 1
ATOM   2782 C CE2 . TYR B 2 127 ? 17.695 -7.889 -6.159 1.00  94.01 0 B 1
ATOM   2783 C CZ  . TYR B 2 127 ? 17.291 -9.143 -5.659 1.00  94.37 0 B 1
ATOM   2784 O OH  . TYR B 2 127 ? 17.436 -9.415 -4.329 1.00  92.91 0 B 1
ATOM   2785 N N   . LYS B 2 128 ? 17.936 -10.806 -11.385 1.00  95.82 0 B 1
ATOM   2786 C CA  . LYS B 2 128 ? 18.307 -12.227 -11.395 1.00  95.81 0 B 1
ATOM   2787 C C   . LYS B 2 128 ? 19.611 -12.506 -12.144 1.00  96.35 0 B 1
ATOM   2788 O O   . LYS B 2 128 ? 20.381 -13.350 -11.708 1.00  95.03 0 B 1
ATOM   2789 C CB  . LYS B 2 128 ? 17.170 -13.052 -12.006 1.00  94.86 0 B 1
ATOM   2790 C CG  . LYS B 2 128 ? 15.970 -13.194 -11.051 1.00  90.96 0 B 1
ATOM   2791 C CD  . LYS B 2 128 ? 14.852 -13.997 -11.718 1.00  85.71 0 B 1
ATOM   2792 C CE  . LYS B 2 128 ? 13.729 -14.220 -10.709 1.00  77.12 0 B 1
ATOM   2793 N NZ  . LYS B 2 128 ? 12.648 -15.095 -11.237 1.00  69.16 1 B 1
ATOM   2794 N N   . THR B 2 129 ? 19.846 -11.819 -13.264 1.00  96.20 0 B 1
ATOM   2795 C CA  . THR B 2 129 ? 20.948 -12.140 -14.183 1.00  96.46 0 B 1
ATOM   2796 C C   . THR B 2 129 ? 22.204 -11.287 -13.984 1.00  96.97 0 B 1
ATOM   2797 O O   . THR B 2 129 ? 23.292 -11.745 -14.296 1.00  95.24 0 B 1
ATOM   2798 C CB  . THR B 2 129 ? 20.507 -12.018 -15.645 1.00  95.37 0 B 1
ATOM   2799 C CG2 . THR B 2 129 ? 19.362 -12.978 -15.976 1.00  86.58 0 B 1
ATOM   2800 O OG1 . THR B 2 129 ? 20.067 -10.713 -15.954 1.00  88.97 0 B 1
ATOM   2801 N N   . ASP B 2 130 ? 22.052 -10.051 -13.491 1.00  96.87 0 B 1
ATOM   2802 C CA  . ASP B 2 130 ? 23.150 -9.100 -13.337 1.00  97.33 0 B 1
ATOM   2803 C C   . ASP B 2 130 ? 22.894 -8.177 -12.127 1.00  97.45 0 B 1
ATOM   2804 O O   . ASP B 2 130 ? 22.394 -7.054 -12.243 1.00  96.28 0 B 1
ATOM   2805 C CB  . ASP B 2 130 ? 23.348 -8.341 -14.656 1.00  96.99 0 B 1
ATOM   2806 C CG  . ASP B 2 130 ? 24.588 -7.431 -14.670 1.00  96.34 0 B 1
ATOM   2807 O OD1 . ASP B 2 130 ? 25.173 -7.169 -13.591 1.00  93.90 0 B 1
ATOM   2808 O OD2 . ASP B 2 130 ? 24.909 -6.938 -15.777 1.00  93.14 -1 B 1
ATOM   2809 N N   . ARG B 2 131 ? 23.237 -8.682 -10.938 1.00  96.73 0 B 1
ATOM   2810 C CA  . ARG B 2 131 ? 23.059 -7.964 -9.668 1.00  96.75 0 B 1
ATOM   2811 C C   . ARG B 2 131 ? 23.865 -6.672 -9.608 1.00  97.13 0 B 1
ATOM   2812 O O   . ARG B 2 131 ? 23.381 -5.695 -9.036 1.00  96.20 0 B 1
ATOM   2813 C CB  . ARG B 2 131 ? 23.433 -8.856 -8.479 1.00  95.04 0 B 1
ATOM   2814 C CG  . ARG B 2 131 ? 22.409 -9.971 -8.197 1.00  84.33 0 B 1
ATOM   2815 C CD  . ARG B 2 131 ? 21.069 -9.402 -7.752 1.00  82.61 0 B 1
ATOM   2816 N NE  . ARG B 2 131 ? 20.153 -10.494 -7.384 1.00  80.15 0 B 1
ATOM   2817 C CZ  . ARG B 2 131 ? 19.715 -10.794 -6.175 1.00  76.67 0 B 1
ATOM   2818 N NH1 . ARG B 2 131 ? 20.019 -10.078 -5.130 1.00  68.54 1 B 1
ATOM   2819 N NH2 . ARG B 2 131 ? 18.961 -11.830 -6.018 1.00  69.99 0 B 1
ATOM   2820 N N   . ASP B 2 132 ? 25.039 -6.645 -10.199 1.00  97.69 0 B 1
ATOM   2821 C CA  . ASP B 2 132 ? 25.880 -5.453 -10.181 1.00  97.64 0 B 1
ATOM   2822 C C   . ASP B 2 132 ? 25.274 -4.346 -11.041 1.00  97.83 0 B 1
ATOM   2823 O O   . ASP B 2 132 ? 25.213 -3.183 -10.619 1.00  97.24 0 B 1
ATOM   2824 C CB  . ASP B 2 132 ? 27.293 -5.803 -10.654 1.00  97.21 0 B 1
ATOM   2825 C CG  . ASP B 2 132 ? 28.058 -6.673 -9.646 1.00  91.34 0 B 1
ATOM   2826 O OD1 . ASP B 2 132 ? 27.719 -6.589 -8.443 1.00  84.75 0 B 1
ATOM   2827 O OD2 . ASP B 2 132 ? 28.970 -7.374 -10.101 1.00  85.22 -1 B 1
ATOM   2828 N N   . LYS B 2 133 ? 24.739 -4.698 -12.210 1.00  97.83 0 B 1
ATOM   2829 C CA  . LYS B 2 133 ? 23.977 -3.773 -13.042 1.00  97.98 0 B 1
ATOM   2830 C C   . LYS B 2 133 ? 22.725 -3.275 -12.325 1.00  97.95 0 B 1
ATOM   2831 O O   . LYS B 2 133 ? 22.463 -2.073 -12.344 1.00  97.39 0 B 1
ATOM   2832 C CB  . LYS B 2 133 ? 23.639 -4.446 -14.373 1.00  97.72 0 B 1
ATOM   2833 C CG  . LYS B 2 133 ? 22.916 -3.496 -15.345 1.00  96.17 0 B 1
ATOM   2834 C CD  . LYS B 2 133 ? 22.672 -4.211 -16.675 1.00  94.03 0 B 1
ATOM   2835 C CE  . LYS B 2 133 ? 21.922 -3.307 -17.645 1.00  88.25 0 B 1
ATOM   2836 N NZ  . LYS B 2 133 ? 21.645 -4.011 -18.916 1.00  80.60 1 B 1
ATOM   2837 N N   . TYR B 2 134 ? 21.980 -4.163 -11.668 1.00  97.72 0 B 1
ATOM   2838 C CA  . TYR B 2 134 ? 20.820 -3.785 -10.865 1.00  97.77 0 B 1
ATOM   2839 C C   . TYR B 2 134 ? 21.185 -2.766 -9.785 1.00  97.87 0 B 1
ATOM   2840 O O   . TYR B 2 134 ? 20.575 -1.702 -9.714 1.00  97.55 0 B 1
ATOM   2841 C CB  . TYR B 2 134 ? 20.189 -5.038 -10.235 1.00  97.29 0 B 1
ATOM   2842 C CG  . TYR B 2 134 ? 19.084 -4.714 -9.254 1.00  97.17 0 B 1
ATOM   2843 C CD1 . TYR B 2 134 ? 19.346 -4.638 -7.866 1.00  95.94 0 B 1
ATOM   2844 C CD2 . TYR B 2 134 ? 17.790 -4.427 -9.725 1.00  96.14 0 B 1
ATOM   2845 C CE1 . TYR B 2 134 ? 18.333 -4.290 -6.971 1.00  95.49 0 B 1
ATOM   2846 C CE2 . TYR B 2 134 ? 16.758 -4.084 -8.829 1.00  95.14 0 B 1
ATOM   2847 C CZ  . TYR B 2 134 ? 17.040 -4.010 -7.453 1.00  95.48 0 B 1
ATOM   2848 O OH  . TYR B 2 134 ? 16.041 -3.663 -6.590 1.00  93.90 0 B 1
ATOM   2849 N N   . ASN B 2 135 ? 22.223 -3.056 -8.999 1.00  97.74 0 B 1
ATOM   2850 C CA  . ASN B 2 135 ? 22.674 -2.184 -7.920 1.00  97.64 0 B 1
ATOM   2851 C C   . ASN B 2 135 ? 23.171 -0.834 -8.439 1.00  97.75 0 B 1
ATOM   2852 O O   . ASN B 2 135 ? 22.866  0.203 -7.849 1.00  97.35 0 B 1
ATOM   2853 C CB  . ASN B 2 135 ? 23.770 -2.909 -7.131 1.00  97.08 0 B 1
ATOM   2854 C CG  . ASN B 2 135 ? 23.241 -4.051 -6.265 1.00  95.82 0 B 1
ATOM   2855 N ND2 . ASN B 2 135 ? 24.086 -4.996 -5.932 1.00  89.41 0 B 1
ATOM   2856 O OD1 . ASN B 2 135 ? 22.098 -4.079 -5.856 1.00  89.92 0 B 1
ATOM   2857 N N   . ARG B 2 136 ? 23.888 -0.818 -9.555 1.00  97.86 0 B 1
ATOM   2858 C CA  . ARG B 2 136 ? 24.359  0.409 -10.194 1.00  97.92 0 B 1
ATOM   2859 C C   . ARG B 2 136 ? 23.194  1.290 -10.644 1.00  98.03 0 B 1
ATOM   2860 O O   . ARG B 2 136 ? 23.143  2.454 -10.245 1.00  97.64 0 B 1
ATOM   2861 C CB  . ARG B 2 136 ? 25.310  0.054 -11.348 1.00  97.59 0 B 1
ATOM   2862 C CG  . ARG B 2 136 ? 25.886  1.316 -12.011 1.00  91.92 0 B 1
ATOM   2863 C CD  . ARG B 2 136 ? 26.910  0.967 -13.107 1.00  90.55 0 B 1
ATOM   2864 N NE  . ARG B 2 136 ? 26.315  0.170 -14.193 1.00  82.97 0 B 1
ATOM   2865 C CZ  . ARG B 2 136 ? 26.693 -1.028 -14.628 1.00  76.52 0 B 1
ATOM   2866 N NH1 . ARG B 2 136 ? 27.713 -1.654 -14.113 1.00  66.26 1 B 1
ATOM   2867 N NH2 . ARG B 2 136 ? 26.059 -1.595 -15.596 1.00  69.06 0 B 1
ATOM   2868 N N   . ILE B 2 137 ? 22.245  0.730 -11.392 1.00  97.90 0 B 1
ATOM   2869 C CA  . ILE B 2 137 ? 21.077  1.486 -11.876 1.00  97.87 0 B 1
ATOM   2870 C C   . ILE B 2 137 ? 20.226  1.975 -10.693 1.00  97.99 0 B 1
ATOM   2871 O O   . ILE B 2 137 ? 19.835  3.137 -10.671 1.00  97.47 0 B 1
ATOM   2872 C CB  . ILE B 2 137 ? 20.240  0.656 -12.872 1.00  97.68 0 B 1
ATOM   2873 C CG1 . ILE B 2 137 ? 21.062  0.324 -14.138 1.00  96.06 0 B 1
ATOM   2874 C CG2 . ILE B 2 137 ? 18.967  1.429 -13.277 1.00  96.05 0 B 1
ATOM   2875 C CD1 . ILE B 2 137 ? 20.402 -0.722 -15.043 1.00  91.99 0 B 1
ATOM   2876 N N   . SER B 2 138 ? 19.995  1.138 -9.697 1.00  97.84 0 B 1
ATOM   2877 C CA  . SER B 2 138 ? 19.236  1.530 -8.503 1.00  97.72 0 B 1
ATOM   2878 C C   . SER B 2 138 ? 19.898  2.688 -7.755 1.00  97.76 0 B 1
ATOM   2879 O O   . SER B 2 138 ? 19.217  3.607 -7.312 1.00  97.08 0 B 1
ATOM   2880 C CB  . SER B 2 138 ? 19.076  0.351 -7.540 1.00  96.84 0 B 1
ATOM   2881 O OG  . SER B 2 138 ? 18.366 -0.701 -8.156 1.00  83.11 0 B 1
ATOM   2882 N N   . ARG B 2 139 ? 21.218  2.685 -7.652 1.00  97.92 0 B 1
ATOM   2883 C CA  . ARG B 2 139 ? 21.989  3.775 -7.039 1.00  97.91 0 B 1
ATOM   2884 C C   . ARG B 2 139 ? 21.926  5.054 -7.875 1.00  97.94 0 B 1
ATOM   2885 O O   . ARG B 2 139 ? 21.704  6.119 -7.310 1.00  97.54 0 B 1
ATOM   2886 C CB  . ARG B 2 139 ? 23.424  3.298 -6.797 1.00  97.40 0 B 1
ATOM   2887 C CG  . ARG B 2 139 ? 24.213  4.287 -5.924 1.00  88.71 0 B 1
ATOM   2888 C CD  . ARG B 2 139 ? 25.639  3.770 -5.655 1.00  85.63 0 B 1
ATOM   2889 N NE  . ARG B 2 139 ? 25.628  2.487 -4.929 1.00  75.55 0 B 1
ATOM   2890 C CZ  . ARG B 2 139 ? 26.653  1.687 -4.715 1.00  66.95 0 B 1
ATOM   2891 N NH1 . ARG B 2 139 ? 27.858  1.987 -5.127 1.00  58.28 1 B 1
ATOM   2892 N NH2 . ARG B 2 139 ? 26.499  0.564 -4.075 1.00  60.04 0 B 1
ATOM   2893 N N   . GLU B 2 140 ? 22.064  4.952 -9.186 1.00  98.18 0 B 1
ATOM   2894 C CA  . GLU B 2 140 ? 21.936  6.093 -10.101 1.00  97.99 0 B 1
ATOM   2895 C C   . GLU B 2 140 ? 20.549  6.746 -10.011 1.00  97.81 0 B 1
ATOM   2896 O O   . GLU B 2 140 ? 20.433  7.961 -9.927 1.00  97.01 0 B 1
ATOM   2897 C CB  . GLU B 2 140 ? 22.185  5.633 -11.549 1.00  97.57 0 B 1
ATOM   2898 C CG  . GLU B 2 140 ? 23.661  5.361 -11.857 1.00  86.17 0 B 1
ATOM   2899 C CD  . GLU B 2 140 ? 23.868  4.652 -13.216 1.00  85.51 0 B 1
ATOM   2900 O OE1 . GLU B 2 140 ? 25.009  4.177 -13.455 1.00  80.78 0 B 1
ATOM   2901 O OE2 . GLU B 2 140 ? 22.899  4.556 -14.006 1.00  83.20 -1 B 1
ATOM   2902 N N   . TRP B 2 141 ? 19.493  5.934 -9.971 1.00  97.76 0 B 1
ATOM   2903 C CA  . TRP B 2 141 ? 18.126  6.441 -9.794 1.00  97.42 0 B 1
ATOM   2904 C C   . TRP B 2 141 ? 17.930  7.082 -8.424 1.00  97.57 0 B 1
ATOM   2905 O O   . TRP B 2 141 ? 17.300  8.132 -8.333 1.00  96.01 0 B 1
ATOM   2906 C CB  . TRP B 2 141 ? 17.113  5.313 -10.009 1.00  96.61 0 B 1
ATOM   2907 C CG  . TRP B 2 141 ? 16.807  4.983 -11.429 1.00  95.50 0 B 1
ATOM   2908 C CD1 . TRP B 2 141 ? 17.691  4.881 -12.440 1.00  92.86 0 B 1
ATOM   2909 C CD2 . TRP B 2 141 ? 15.494  4.691 -12.008 1.00  93.81 0 B 1
ATOM   2910 C CE2 . TRP B 2 141 ? 15.676  4.406 -13.378 1.00  92.83 0 B 1
ATOM   2911 C CE3 . TRP B 2 141 ? 14.182  4.640 -11.478 1.00  92.47 0 B 1
ATOM   2912 N NE1 . TRP B 2 141 ? 17.024  4.534 -13.611 1.00  91.96 0 B 1
ATOM   2913 C CZ2 . TRP B 2 141 ? 14.590  4.074 -14.225 1.00  90.81 0 B 1
ATOM   2914 C CZ3 . TRP B 2 141 ? 13.106  4.305 -12.318 1.00  90.06 0 B 1
ATOM   2915 C CH2 . TRP B 2 141 ? 13.306  4.028 -13.665 1.00  89.79 0 B 1
ATOM   2916 N N   . THR B 2 142 ? 18.504  6.505 -7.374 1.00  97.64 0 B 1
ATOM   2917 C CA  . THR B 2 142 ? 18.471  7.082 -6.027 1.00  97.59 0 B 1
ATOM   2918 C C   . THR B 2 142 ? 19.143  8.454 -6.018 1.00  97.44 0 B 1
ATOM   2919 O O   . THR B 2 142 ? 18.518  9.422 -5.595 1.00  96.34 0 B 1
ATOM   2920 C CB  . THR B 2 142 ? 19.120  6.154 -4.997 1.00  97.22 0 B 1
ATOM   2921 C CG2 . THR B 2 142 ? 19.033  6.700 -3.574 1.00  94.14 0 B 1
ATOM   2922 O OG1 . THR B 2 142 ? 18.453  4.914 -4.994 1.00  93.95 0 B 1
ATOM   2923 N N   . GLN B 2 143 ? 20.330  8.570 -6.579 1.00  97.61 0 B 1
ATOM   2924 C CA  . GLN B 2 143 ? 21.050  9.847 -6.683 1.00  97.41 0 B 1
ATOM   2925 C C   . GLN B 2 143 ? 20.287 10.889 -7.516 1.00  97.08 0 B 1
ATOM   2926 O O   . GLN B 2 143 ? 20.312 12.067 -7.200 1.00  95.78 0 B 1
ATOM   2927 C CB  . GLN B 2 143 ? 22.425  9.599 -7.311 1.00  97.05 0 B 1
ATOM   2928 C CG  . GLN B 2 143 ? 23.380  8.912 -6.325 1.00  89.02 0 B 1
ATOM   2929 C CD  . GLN B 2 143 ? 24.714  8.520 -6.962 1.00  84.10 0 B 1
ATOM   2930 N NE2 . GLN B 2 143 ? 25.702  8.208 -6.161 1.00  72.30 0 B 1
ATOM   2931 O OE1 . GLN B 2 143 ? 24.894  8.475 -8.167 1.00  75.68 0 B 1
ATOM   2932 N N   . LYS B 2 144 ? 19.614 10.467 -8.578 1.00  96.62 0 B 1
ATOM   2933 C CA  . LYS B 2 144 ? 18.920 11.371 -9.497 1.00  96.24 0 B 1
ATOM   2934 C C   . LYS B 2 144 ? 17.560 11.852 -8.989 1.00  95.53 0 B 1
ATOM   2935 O O   . LYS B 2 144 ? 17.144 12.961 -9.329 1.00  94.02 0 B 1
ATOM   2936 C CB  . LYS B 2 144 ? 18.796 10.674 -10.853 1.00  96.01 0 B 1
ATOM   2937 C CG  . LYS B 2 144 ? 18.167 11.571 -11.920 1.00  90.52 0 B 1
ATOM   2938 C CD  . LYS B 2 144 ? 18.167 10.875 -13.278 1.00  87.83 0 B 1
ATOM   2939 C CE  . LYS B 2 144 ? 17.502 11.784 -14.306 1.00  78.54 0 B 1
ATOM   2940 N NZ  . LYS B 2 144 ? 17.398 11.129 -15.632 1.00  69.80 1 B 1
ATOM   2941 N N   . TYR B 2 145 ? 16.839 11.002 -8.255 1.00  95.82 0 B 1
ATOM   2942 C CA  . TYR B 2 145 ? 15.431 11.250 -7.929 1.00  95.10 0 B 1
ATOM   2943 C C   . TYR B 2 145 ? 15.132 11.356 -6.430 1.00  94.56 0 B 1
ATOM   2944 O O   . TYR B 2 145 ? 14.074 11.879 -6.082 1.00  92.18 0 B 1
ATOM   2945 C CB  . TYR B 2 145 ? 14.571 10.143 -8.559 1.00  94.43 0 B 1
ATOM   2946 C CG  . TYR B 2 145 ? 14.655 10.017 -10.062 1.00  94.23 0 B 1
ATOM   2947 C CD1 . TYR B 2 145 ? 14.247 11.081 -10.888 1.00  92.39 0 B 1
ATOM   2948 C CD2 . TYR B 2 145 ? 15.114  8.823 -10.651 1.00  92.66 0 B 1
ATOM   2949 C CE1 . TYR B 2 145 ? 14.291 10.957 -12.286 1.00  91.60 0 B 1
ATOM   2950 C CE2 . TYR B 2 145 ? 15.164  8.693 -12.044 1.00  91.42 0 B 1
ATOM   2951 C CZ  . TYR B 2 145 ? 14.753  9.753 -12.867 1.00  91.83 0 B 1
ATOM   2952 O OH  . TYR B 2 145 ? 14.796  9.624 -14.232 1.00  90.07 0 B 1
ATOM   2953 N N   . ALA B 2 146 ? 16.008 10.856 -5.573 1.00  93.92 0 B 1
ATOM   2954 C CA  . ALA B 2 146 ? 15.766 10.753 -4.134 1.00  93.24 0 B 1
ATOM   2955 C C   . ALA B 2 146 ? 16.796 11.493 -3.263 1.00  92.92 0 B 1
ATOM   2956 O O   . ALA B 2 146 ? 16.672 11.460 -2.036 1.00  89.12 0 B 1
ATOM   2957 C CB  . ALA B 2 146 ? 15.661  9.267 -3.770 1.00  92.47 0 B 1
ATOM   2958 N N   . MET B 2 147 ? 17.782 12.140 -3.859 1.00  91.42 0 B 1
ATOM   2959 C CA  . MET B 2 147 ? 18.781 12.975 -3.183 1.00  90.50 0 B 1
ATOM   2960 C C   . MET B 2 147 ? 18.653 14.433 -3.606 1.00  85.27 0 B 1
ATOM   2961 O O   . MET B 2 147 ? 18.199 14.706 -4.727 1.00  79.08 0 B 1
ATOM   2962 C CB  . MET B 2 147 ? 20.204 12.465 -3.456 1.00  86.82 0 B 1
ATOM   2963 C CG  . MET B 2 147 ? 20.453 11.071 -2.862 1.00  84.20 0 B 1
ATOM   2964 S SD  . MET B 2 147 ? 22.169 10.491 -3.111 1.00  81.83 0 B 1
ATOM   2965 C CE  . MET B 2 147 ? 22.131  8.957 -2.201 1.00  73.94 0 B 1
ATOM   2966 O OXT . MET B 2 147 ? 19.056 15.308 -2.768 1.00  81.37 -1 B 1
ATOM   2967 N N   . MET C 3 1 ? -3.574 -25.471 -25.476 1.00  93.66 0 C 1
ATOM   2968 C CA  . MET C 3 1 ? -2.165 -25.057 -25.358 1.00  95.67 0 C 1
ATOM   2969 C C   . MET C 3 1 ? -2.086 -23.832 -24.474 1.00  96.00 0 C 1
ATOM   2970 O O   . MET C 3 1 ? -3.093 -23.166 -24.282 1.00  94.29 0 C 1
ATOM   2971 C CB  . MET C 3 1 ? -1.535 -24.810 -26.739 1.00  92.78 0 C 1
ATOM   2972 C CG  . MET C 3 1 ? -2.121 -23.617 -27.499 1.00  90.93 0 C 1
ATOM   2973 S SD  . MET C 3 1 ? -1.433 -23.420 -29.164 1.00  92.51 0 C 1
ATOM   2974 C CE  . MET C 3 1 ? -2.216 -21.888 -29.666 1.00  87.64 0 C 1
ATOM   2975 N N   . GLN C 3 2 ? -0.921 -23.524 -23.940 1.00  96.06 0 C 1
ATOM   2976 C CA  . GLN C 3 2 ? -0.704 -22.275 -23.205 1.00  95.55 0 C 1
ATOM   2977 C C   . GLN C 3 2 ? -0.129 -21.205 -24.126 1.00  95.66 0 C 1
ATOM   2978 O O   . GLN C 3 2 ?  0.751 -21.494 -24.939 1.00  93.81 0 C 1
ATOM   2979 C CB  . GLN C 3 2 ?  0.194 -22.496 -21.985 1.00  92.89 0 C 1
ATOM   2980 C CG  . GLN C 3 2 ? -0.589 -23.221 -20.889 1.00  81.78 0 C 1
ATOM   2981 C CD  . GLN C 3 2 ?  0.197 -23.454 -19.613 1.00  81.67 0 C 1
ATOM   2982 N NE2 . GLN C 3 2 ? -0.465 -23.966 -18.603 1.00  70.08 0 C 1
ATOM   2983 O OE1 . GLN C 3 2 ?  1.379 -23.179 -19.484 1.00  73.39 0 C 1
ATOM   2984 N N   . ILE C 3 3 ? -0.601 -19.997 -23.975 1.00  96.58 0 C 1
ATOM   2985 C CA  . ILE C 3 3 ?  0.007 -18.786 -24.531 1.00  96.36 0 C 1
ATOM   2986 C C   . ILE C 3 3 ?  0.191 -17.747 -23.421 1.00  96.07 0 C 1
ATOM   2987 O O   . ILE C 3 3 ? -0.485 -17.793 -22.389 1.00  94.99 0 C 1
ATOM   2988 C CB  . ILE C 3 3 ? -0.794 -18.195 -25.710 1.00  95.93 0 C 1
ATOM   2989 C CG1 . ILE C 3 3 ? -2.204 -17.736 -25.284 1.00  92.84 0 C 1
ATOM   2990 C CG2 . ILE C 3 3 ? -0.834 -19.204 -26.864 1.00  90.82 0 C 1
ATOM   2991 C CD1 . ILE C 3 3 ? -2.947 -16.941 -26.359 1.00  92.27 0 C 1
ATOM   2992 N N   . PHE C 3 4 ?  1.069 -16.801 -23.657 1.00  94.80 0 C 1
ATOM   2993 C CA  . PHE C 3 4 ?  1.318 -15.694 -22.748 1.00  93.89 0 C 1
ATOM   2994 C C   . PHE C 3 4 ?  0.774 -14.390 -23.329 1.00  94.22 0 C 1
ATOM   2995 O O   . PHE C 3 4 ?  0.853 -14.142 -24.526 1.00  93.49 0 C 1
ATOM   2996 C CB  . PHE C 3 4 ?  2.807 -15.601 -22.433 1.00  92.27 0 C 1
ATOM   2997 C CG  . PHE C 3 4 ?  3.387 -16.894 -21.881 1.00  91.01 0 C 1
ATOM   2998 C CD1 . PHE C 3 4 ?  3.015 -17.353 -20.607 1.00  86.19 0 C 1
ATOM   2999 C CD2 . PHE C 3 4 ?  4.251 -17.669 -22.670 1.00  85.41 0 C 1
ATOM   3000 C CE1 . PHE C 3 4 ?  3.508 -18.565 -20.119 1.00  83.78 0 C 1
ATOM   3001 C CE2 . PHE C 3 4 ?  4.753 -18.887 -22.183 1.00  82.73 0 C 1
ATOM   3002 C CZ  . PHE C 3 4 ?  4.381 -19.340 -20.902 1.00  85.32 0 C 1
ATOM   3003 N N   . VAL C 3 5 ?  0.231 -13.548 -22.484 1.00  93.15 0 C 1
ATOM   3004 C CA  . VAL C 3 5 ? -0.182 -12.188 -22.833 1.00  93.16 0 C 1
ATOM   3005 C C   . VAL C 3 5 ?  0.575 -11.229 -21.931 1.00  91.41 0 C 1
ATOM   3006 O O   . VAL C 3 5 ?  0.373 -11.232 -20.720 1.00  89.58 0 C 1
ATOM   3007 C CB  . VAL C 3 5 ? -1.701 -12.001 -22.724 1.00  94.08 0 C 1
ATOM   3008 C CG1 . VAL C 3 5 ? -2.104 -10.591 -23.166 1.00  92.75 0 C 1
ATOM   3009 C CG2 . VAL C 3 5 ? -2.461 -13.002 -23.590 1.00  92.78 0 C 1
ATOM   3010 N N   . LYS C 3 6 ?  1.451 -10.414 -22.509 1.00  91.16 0 C 1
ATOM   3011 C CA  . LYS C 3 6 ?  2.242 -9.411 -21.788 1.00  89.92 0 C 1
ATOM   3012 C C   . LYS C 3 6 ?  1.626 -8.029 -21.950 1.00  90.70 0 C 1
ATOM   3013 O O   . LYS C 3 6 ?  1.160 -7.657 -23.015 1.00  89.89 0 C 1
ATOM   3014 C CB  . LYS C 3 6 ?  3.694 -9.416 -22.256 1.00  86.95 0 C 1
ATOM   3015 C CG  . LYS C 3 6 ?  4.495 -10.667 -21.847 1.00  77.03 0 C 1
ATOM   3016 C CD  . LYS C 3 6 ?  5.939 -10.526 -22.340 1.00  74.84 0 C 1
ATOM   3017 C CE  . LYS C 3 6 ?  6.788 -11.773 -22.164 1.00  66.07 0 C 1
ATOM   3018 N NZ  . LYS C 3 6 ?  8.072 -11.646 -22.928 1.00  60.72 1 C 1
ATOM   3019 N N   . THR C 3 7 ?  1.703 -7.236 -20.902 1.00  86.08 0 C 1
ATOM   3020 C CA  . THR C 3 7 ?  1.383 -5.807 -20.942 1.00  83.88 0 C 1
ATOM   3021 C C   . THR C 3 7 ?  2.664 -4.970 -20.915 1.00  83.26 0 C 1
ATOM   3022 O O   . THR C 3 7 ?  3.733 -5.460 -20.563 1.00  80.53 0 C 1
ATOM   3023 C CB  . THR C 3 7 ?  0.455 -5.403 -19.793 1.00  81.39 0 C 1
ATOM   3024 C CG2 . THR C 3 7 ? -0.802 -6.258 -19.732 1.00  72.74 0 C 1
ATOM   3025 O OG1 . THR C 3 7 ?  1.119 -5.523 -18.563 1.00  73.86 0 C 1
ATOM   3026 N N   . LEU C 3 8 ?  2.567 -3.683 -21.249 1.00  79.32 0 C 1
ATOM   3027 C CA  . LEU C 3 8 ?  3.707 -2.759 -21.166 1.00  77.03 0 C 1
ATOM   3028 C C   . LEU C 3 8 ?  4.246 -2.585 -19.747 1.00  75.36 0 C 1
ATOM   3029 O O   . LEU C 3 8 ?  5.455 -2.453 -19.565 1.00  71.35 0 C 1
ATOM   3030 C CB  . LEU C 3 8 ?  3.300 -1.390 -21.701 1.00  75.85 0 C 1
ATOM   3031 C CG  . LEU C 3 8 ?  3.504 -1.276 -23.211 1.00  72.35 0 C 1
ATOM   3032 C CD1 . LEU C 3 8 ?  2.775 -0.036 -23.675 1.00  68.70 0 C 1
ATOM   3033 C CD2 . LEU C 3 8 ?  4.980 -1.147 -23.579 1.00  67.81 0 C 1
ATOM   3034 N N   . THR C 3 9 ?  3.368 -2.629 -18.761 1.00  76.54 0 C 1
ATOM   3035 C CA  . THR C 3 9 ?  3.740 -2.603 -17.333 1.00  73.69 0 C 1
ATOM   3036 C C   . THR C 3 9 ?  4.455 -3.877 -16.891 1.00  71.42 0 C 1
ATOM   3037 O O   . THR C 3 9 ?  4.930 -3.965 -15.762 1.00  67.31 0 C 1
ATOM   3038 C CB  . THR C 3 9 ?  2.506 -2.381 -16.462 1.00  72.08 0 C 1
ATOM   3039 C CG2 . THR C 3 9 ?  1.864 -1.018 -16.719 1.00  68.50 0 C 1
ATOM   3040 O OG1 . THR C 3 9 ?  1.533 -3.359 -16.739 1.00  68.98 0 C 1
ATOM   3041 N N   . GLY C 3 10 ?  4.551 -4.867 -17.773 1.00  72.71 0 C 1
ATOM   3042 C CA  . GLY C 3 10 ?  5.267 -6.112 -17.582 1.00  71.35 0 C 1
ATOM   3043 C C   . GLY C 3 10 ?  4.425 -7.262 -17.055 1.00  73.34 0 C 1
ATOM   3044 O O   . GLY C 3 10 ?  4.883 -8.398 -17.098 1.00  71.58 0 C 1
ATOM   3045 N N   . LYS C 3 11 ?  3.193 -7.020 -16.636 1.00  74.62 0 C 1
ATOM   3046 C CA  . LYS C 3 11 ?  2.315 -8.097 -16.177 1.00  76.40 0 C 1
ATOM   3047 C C   . LYS C 3 11 ?  2.165 -9.154 -17.267 1.00  79.31 0 C 1
ATOM   3048 O O   . LYS C 3 11 ?  1.829 -8.837 -18.408 1.00  79.59 0 C 1
ATOM   3049 C CB  . LYS C 3 11 ?  0.957 -7.533 -15.726 1.00  74.03 0 C 1
ATOM   3050 C CG  . LYS C 3 11 ?  0.087 -8.658 -15.143 1.00  68.82 0 C 1
ATOM   3051 C CD  . LYS C 3 11 ? -1.197 -8.132 -14.502 1.00  68.10 0 C 1
ATOM   3052 C CE  . LYS C 3 11 ? -1.915 -9.330 -13.904 1.00  63.24 0 C 1
ATOM   3053 N NZ  . LYS C 3 11 ? -3.147 -8.981 -13.174 1.00  58.62 1 C 1
ATOM   3054 N N   . THR C 3 12 ?  2.402 -10.416 -16.908 1.00  79.39 0 C 1
ATOM   3055 C CA  . THR C 3 12 ?  2.225 -11.557 -17.809 1.00  79.82 0 C 1
ATOM   3056 C C   . THR C 3 12 ?  1.028 -12.379 -17.360 1.00  81.30 0 C 1
ATOM   3057 O O   . THR C 3 12 ?  0.932 -12.773 -16.207 1.00  80.87 0 C 1
ATOM   3058 C CB  . THR C 3 12 ?  3.497 -12.416 -17.901 1.00  77.74 0 C 1
ATOM   3059 C CG2 . THR C 3 12 ?  3.365 -13.519 -18.945 1.00  72.93 0 C 1
ATOM   3060 O OG1 . THR C 3 12 ?  4.577 -11.598 -18.297 1.00  73.23 0 C 1
ATOM   3061 N N   . ILE C 3 13 ?  0.123 -12.642 -18.296 1.00  85.75 0 C 1
ATOM   3062 C CA  . ILE C 3 13 ? -1.082 -13.443 -18.095 1.00  87.11 0 C 1
ATOM   3063 C C   . ILE C 3 13 ? -0.898 -14.739 -18.879 1.00  89.44 0 C 1
ATOM   3064 O O   . ILE C 3 13 ? -0.630 -14.701 -20.076 1.00  89.29 0 C 1
ATOM   3065 C CB  . ILE C 3 13 ? -2.338 -12.685 -18.563 1.00  85.91 0 C 1
ATOM   3066 C CG1 . ILE C 3 13 ? -2.441 -11.248 -17.990 1.00  82.01 0 C 1
ATOM   3067 C CG2 . ILE C 3 13 ? -3.590 -13.497 -18.181 1.00  80.53 0 C 1
ATOM   3068 C CD1 . ILE C 3 13 ? -3.445 -10.377 -18.763 1.00  78.16 0 C 1
ATOM   3069 N N   . THR C 3 14 ? -1.080 -15.894 -18.240 1.00  90.63 0 C 1
ATOM   3070 C CA  . THR C 3 14 ? -1.064 -17.191 -18.922 1.00  91.29 0 C 1
ATOM   3071 C C   . THR C 3 14 ? -2.486 -17.608 -19.255 1.00  93.05 0 C 1
ATOM   3072 O O   . THR C 3 14 ? -3.335 -17.646 -18.364 1.00  92.25 0 C 1
ATOM   3073 C CB  . THR C 3 14 ? -0.381 -18.260 -18.074 1.00  88.61 0 C 1
ATOM   3074 C CG2 . THR C 3 14 ? -0.148 -19.552 -18.860 1.00  77.28 0 C 1
ATOM   3075 O OG1 . THR C 3 14 ?  0.878 -17.797 -17.642 1.00  79.60 0 C 1
ATOM   3076 N N   . LEU C 3 15 ? -2.762 -17.940 -20.517 1.00  94.48 0 C 1
ATOM   3077 C CA  . LEU C 3 15 ? -4.078 -18.389 -20.974 1.00  95.59 0 C 1
ATOM   3078 C C   . LEU C 3 15 ? -4.000 -19.819 -21.512 1.00  96.25 0 C 1
ATOM   3079 O O   . LEU C 3 15 ? -3.092 -20.159 -22.259 1.00  95.46 0 C 1
ATOM   3080 C CB  . LEU C 3 15 ? -4.622 -17.447 -22.054 1.00  95.08 0 C 1
ATOM   3081 C CG  . LEU C 3 15 ? -4.829 -15.982 -21.617 1.00  93.23 0 C 1
ATOM   3082 C CD1 . LEU C 3 15 ? -5.336 -15.181 -22.811 1.00  89.96 0 C 1
ATOM   3083 C CD2 . LEU C 3 15 ? -5.845 -15.845 -20.486 1.00  89.62 0 C 1
ATOM   3084 N N   . GLU C 3 16 ? -5.007 -20.630 -21.163 1.00  96.61 0 C 1
ATOM   3085 C CA  . GLU C 3 16 ? -5.289 -21.896 -21.834 1.00  96.87 0 C 1
ATOM   3086 C C   . GLU C 3 16 ? -6.187 -21.627 -23.041 1.00  97.27 0 C 1
ATOM   3087 O O   . GLU C 3 16 ? -7.282 -21.075 -22.907 1.00  96.30 0 C 1
ATOM   3088 C CB  . GLU C 3 16 ? -5.959 -22.880 -20.865 1.00  95.94 0 C 1
ATOM   3089 C CG  . GLU C 3 16 ? -4.990 -23.468 -19.822 1.00  83.50 0 C 1
ATOM   3090 C CD  . GLU C 3 16 ? -3.893 -24.348 -20.423 1.00  79.23 0 C 1
ATOM   3091 O OE1 . GLU C 3 16 ? -2.888 -24.587 -19.693 1.00  72.40 0 C 1
ATOM   3092 O OE2 . GLU C 3 16 ? -4.017 -24.755 -21.593 1.00  72.19 -1 C 1
ATOM   3093 N N   . VAL C 3 17 ? -5.697 -21.986 -24.220 1.00  97.27 0 C 1
ATOM   3094 C CA  . VAL C 3 17 ? -6.354 -21.736 -25.504 1.00  97.34 0 C 1
ATOM   3095 C C   . VAL C 3 17 ? -6.168 -22.923 -26.444 1.00  97.46 0 C 1
ATOM   3096 O O   . VAL C 3 17 ? -5.260 -23.738 -26.274 1.00  96.33 0 C 1
ATOM   3097 C CB  . VAL C 3 17 ? -5.830 -20.449 -26.175 1.00  96.67 0 C 1
ATOM   3098 C CG1 . VAL C 3 17 ? -6.090 -19.203 -25.325 1.00  93.57 0 C 1
ATOM   3099 C CG2 . VAL C 3 17 ? -4.330 -20.514 -26.498 1.00  93.51 0 C 1
ATOM   3100 N N   . GLU C 3 18 ? -7.012 -22.981 -27.482 1.00  97.23 0 C 1
ATOM   3101 C CA  . GLU C 3 18 ? -6.850 -23.889 -28.613 1.00  97.02 0 C 1
ATOM   3102 C C   . GLU C 3 18 ? -6.467 -23.099 -29.873 1.00  97.29 0 C 1
ATOM   3103 O O   . GLU C 3 18 ? -6.862 -21.938 -30.012 1.00  95.95 0 C 1
ATOM   3104 C CB  . GLU C 3 18 ? -8.136 -24.694 -28.830 1.00  95.77 0 C 1
ATOM   3105 C CG  . GLU C 3 18 ? -8.447 -25.682 -27.688 1.00  87.38 0 C 1
ATOM   3106 C CD  . GLU C 3 18 ? -7.341 -26.726 -27.472 1.00  80.15 0 C 1
ATOM   3107 O OE1 . GLU C 3 18 ? -7.180 -27.186 -26.318 1.00  72.19 0 C 1
ATOM   3108 O OE2 . GLU C 3 18 ? -6.627 -27.044 -28.457 1.00  71.46 -1 C 1
ATOM   3109 N N   . PRO C 3 19 ? -5.745 -23.703 -30.831 1.00  97.07 0 C 1
ATOM   3110 C CA  . PRO C 3 19 ? -5.408 -23.026 -32.089 1.00  96.79 0 C 1
ATOM   3111 C C   . PRO C 3 19 ? -6.628 -22.519 -32.871 1.00  96.75 0 C 1
ATOM   3112 O O   . PRO C 3 19 ? -6.530 -21.542 -33.611 1.00  95.55 0 C 1
ATOM   3113 C CB  . PRO C 3 19 ? -4.639 -24.063 -32.910 1.00  95.77 0 C 1
ATOM   3114 C CG  . PRO C 3 19 ? -4.050 -24.987 -31.850 1.00  93.44 0 C 1
ATOM   3115 C CD  . PRO C 3 19 ? -5.119 -25.008 -30.764 1.00  96.37 0 C 1
ATOM   3116 N N   . SER C 3 20 ? -7.785 -23.181 -32.699 1.00  97.10 0 C 1
ATOM   3117 C CA  . SER C 3 20 ? -9.068 -22.812 -33.293 1.00  97.17 0 C 1
ATOM   3118 C C   . SER C 3 20 ? -9.809 -21.688 -32.556 1.00  97.31 0 C 1
ATOM   3119 O O   . SER C 3 20 ? -10.839 -21.234 -33.051 1.00  95.71 0 C 1
ATOM   3120 C CB  . SER C 3 20 ? -9.966 -24.051 -33.357 1.00  96.32 0 C 1
ATOM   3121 O OG  . SER C 3 20 ? -10.098 -24.619 -32.068 1.00  89.18 0 C 1
ATOM   3122 N N   . ASP C 3 21 ? -9.329 -21.244 -31.386 1.00  97.27 0 C 1
ATOM   3123 C CA  . ASP C 3 21 ? -9.934 -20.128 -30.678 1.00  97.30 0 C 1
ATOM   3124 C C   . ASP C 3 21 ? -9.823 -18.843 -31.509 1.00  97.56 0 C 1
ATOM   3125 O O   . ASP C 3 21 ? -8.761 -18.518 -32.046 1.00  96.86 0 C 1
ATOM   3126 C CB  . ASP C 3 21 ? -9.310 -19.904 -29.289 1.00  96.84 0 C 1
ATOM   3127 C CG  . ASP C 3 21 ? -9.827 -20.834 -28.175 1.00  95.80 0 C 1
ATOM   3128 O OD1 . ASP C 3 21 ? -11.006 -21.242 -28.229 1.00  91.33 0 C 1
ATOM   3129 O OD2 . ASP C 3 21 ? -9.097 -21.009 -27.173 1.00  91.22 -1 C 1
ATOM   3130 N N   . THR C 3 22 ? -10.921 -18.099 -31.594 1.00  97.83 0 C 1
ATOM   3131 C CA  . THR C 3 22 ? -10.915 -16.767 -32.197 1.00  97.91 0 C 1
ATOM   3132 C C   . THR C 3 22 ? -10.218 -15.756 -31.277 1.00  98.19 0 C 1
ATOM   3133 O O   . THR C 3 22 ? -10.122 -15.955 -30.065 1.00  97.58 0 C 1
ATOM   3134 C CB  . THR C 3 22 ? -12.329 -16.279 -32.541 1.00  97.35 0 C 1
ATOM   3135 C CG2 . THR C 3 22 ? -13.053 -17.203 -33.508 1.00  90.90 0 C 1
ATOM   3136 O OG1 . THR C 3 22 ? -13.109 -16.166 -31.374 1.00  91.06 0 C 1
ATOM   3137 N N   . ILE C 3 23 ? -9.774 -14.654 -31.846 1.00  97.72 0 C 1
ATOM   3138 C CA  . ILE C 3 23 ? -9.230 -13.538 -31.059 1.00  97.78 0 C 1
ATOM   3139 C C   . ILE C 3 23 ? -10.279 -12.988 -30.084 1.00  97.83 0 C 1
ATOM   3140 O O   . ILE C 3 23 ? -9.935 -12.636 -28.954 1.00  97.57 0 C 1
ATOM   3141 C CB  . ILE C 3 23 ? -8.670 -12.449 -31.991 1.00  97.48 0 C 1
ATOM   3142 C CG1 . ILE C 3 23 ? -7.542 -12.982 -32.907 1.00  95.59 0 C 1
ATOM   3143 C CG2 . ILE C 3 23 ? -8.179 -11.221 -31.215 1.00  96.36 0 C 1
ATOM   3144 C CD1 . ILE C 3 23 ? -6.369 -13.662 -32.193 1.00  92.35 0 C 1
ATOM   3145 N N   . GLU C 3 24 ? -11.557 -12.985 -30.468 1.00  97.83 0 C 1
ATOM   3146 C CA  . GLU C 3 24 ? -12.667 -12.635 -29.583 1.00  97.55 0 C 1
ATOM   3147 C C   . GLU C 3 24 ? -12.739 -13.568 -28.363 1.00  97.66 0 C 1
ATOM   3148 O O   . GLU C 3 24 ? -12.814 -13.093 -27.228 1.00  96.88 0 C 1
ATOM   3149 C CB  . GLU C 3 24 ? -13.969 -12.655 -30.399 1.00  96.35 0 C 1
ATOM   3150 C CG  . GLU C 3 24 ? -15.153 -12.087 -29.621 1.00  83.78 0 C 1
ATOM   3151 C CD  . GLU C 3 24 ? -16.440 -12.025 -30.457 1.00  78.15 0 C 1
ATOM   3152 O OE1 . GLU C 3 24 ? -17.404 -11.375 -29.983 1.00  72.01 0 C 1
ATOM   3153 O OE2 . GLU C 3 24 ? -16.478 -12.629 -31.558 1.00  72.50 -1 C 1
ATOM   3154 N N   . ASN C 3 25 ? -12.590 -14.883 -28.559 1.00  97.82 0 C 1
ATOM   3155 C CA  . ASN C 3 25 ? -12.539 -15.843 -27.457 1.00  97.59 0 C 1
ATOM   3156 C C   . ASN C 3 25 ? -11.336 -15.610 -26.543 1.00  97.75 0 C 1
ATOM   3157 O O   . ASN C 3 25 ? -11.444 -15.715 -25.318 1.00  97.06 0 C 1
ATOM   3158 C CB  . ASN C 3 25 ? -12.491 -17.276 -28.010 1.00  96.51 0 C 1
ATOM   3159 C CG  . ASN C 3 25 ? -13.784 -17.748 -28.652 1.00  87.82 0 C 1
ATOM   3160 N ND2 . ASN C 3 25 ? -13.740 -18.896 -29.299 1.00  76.54 0 C 1
ATOM   3161 O OD1 . ASN C 3 25 ? -14.826 -17.145 -28.567 1.00  77.98 0 C 1
ATOM   3162 N N   . VAL C 3 26 ? -10.184 -15.265 -27.117 1.00  97.85 0 C 1
ATOM   3163 C CA  . VAL C 3 26 ? -8.991 -14.918 -26.325 1.00  97.82 0 C 1
ATOM   3164 C C   . VAL C 3 26 ? -9.248 -13.667 -25.481 1.00  97.91 0 C 1
ATOM   3165 O O   . VAL C 3 26 ? -8.921 -13.660 -24.293 1.00  97.55 0 C 1
ATOM   3166 C CB  . VAL C 3 26 ? -7.752 -14.734 -27.222 1.00  97.54 0 C 1
ATOM   3167 C CG1 . VAL C 3 26 ? -6.525 -14.319 -26.416 1.00  95.35 0 C 1
ATOM   3168 C CG2 . VAL C 3 26 ? -7.401 -16.045 -27.927 1.00  95.83 0 C 1
ATOM   3169 N N   . LYS C 3 27 ? -9.877 -12.641 -26.047 1.00  98.07 0 C 1
ATOM   3170 C CA  . LYS C 3 27 ? -10.258 -11.434 -25.315 1.00  97.95 0 C 1
ATOM   3171 C C   . LYS C 3 27 ? -11.270 -11.725 -24.197 1.00  97.76 0 C 1
ATOM   3172 O O   . LYS C 3 27 ? -11.128 -11.168 -23.115 1.00  97.20 0 C 1
ATOM   3173 C CB  . LYS C 3 27 ? -10.811 -10.382 -26.284 1.00  97.78 0 C 1
ATOM   3174 C CG  . LYS C 3 27 ? -9.718 -9.743 -27.147 1.00  97.07 0 C 1
ATOM   3175 C CD  . LYS C 3 27 ? -10.348 -8.733 -28.105 1.00  96.06 0 C 1
ATOM   3176 C CE  . LYS C 3 27 ? -9.288 -8.026 -28.950 1.00  94.12 0 C 1
ATOM   3177 N NZ  . LYS C 3 27 ? -9.911 -7.073 -29.883 1.00  92.05 1 C 1
ATOM   3178 N N   . ALA C 3 28 ? -12.221 -12.626 -24.429 1.00  98.03 0 C 1
ATOM   3179 C CA  . ALA C 3 28 ? -13.151 -13.080 -23.400 1.00  97.80 0 C 1
ATOM   3180 C C   . ALA C 3 28 ? -12.414 -13.775 -22.244 1.00  97.50 0 C 1
ATOM   3181 O O   . ALA C 3 28 ? -12.623 -13.426 -21.081 1.00  96.64 0 C 1
ATOM   3182 C CB  . ALA C 3 28 ? -14.209 -13.981 -24.040 1.00  97.55 0 C 1
ATOM   3183 N N   . LYS C 3 29 ? -11.459 -14.659 -22.531 1.00  97.76 0 C 1
ATOM   3184 C CA  . LYS C 3 29 ? -10.614 -15.312 -21.515 1.00  97.41 0 C 1
ATOM   3185 C C   . LYS C 3 29 ? -9.769 -14.307 -20.717 1.00  96.92 0 C 1
ATOM   3186 O O   . LYS C 3 29 ? -9.543 -14.503 -19.524 1.00  95.90 0 C 1
ATOM   3187 C CB  . LYS C 3 29 ? -9.717 -16.370 -22.179 1.00  97.38 0 C 1
ATOM   3188 C CG  . LYS C 3 29 ? -10.508 -17.593 -22.663 1.00  95.67 0 C 1
ATOM   3189 C CD  . LYS C 3 29 ? -9.621 -18.594 -23.431 1.00  93.19 0 C 1
ATOM   3190 C CE  . LYS C 3 29 ? -10.474 -19.770 -23.920 1.00  89.50 0 C 1
ATOM   3191 N NZ  . LYS C 3 29 ? -9.707 -20.793 -24.664 1.00  82.56 1 C 1
ATOM   3192 N N   . ILE C 3 30 ? -9.306 -13.235 -21.354 1.00  97.20 0 C 1
ATOM   3193 C CA  . ILE C 3 30 ? -8.614 -12.142 -20.655 1.00  96.84 0 C 1
ATOM   3194 C C   . ILE C 3 30 ? -9.590 -11.399 -19.734 1.00  96.20 0 C 1
ATOM   3195 O O   . ILE C 3 30 ? -9.232 -11.090 -18.599 1.00  94.94 0 C 1
ATOM   3196 C CB  . ILE C 3 30 ? -7.913 -11.187 -21.637 1.00  96.72 0 C 1
ATOM   3197 C CG1 . ILE C 3 30 ? -6.756 -11.908 -22.366 1.00  95.93 0 C 1
ATOM   3198 C CG2 . ILE C 3 30 ? -7.354 -9.948 -20.901 1.00  95.90 0 C 1
ATOM   3199 C CD1 . ILE C 3 30 ? -6.240 -11.154 -23.592 1.00  94.78 0 C 1
ATOM   3200 N N   . GLN C 3 31 ? -10.825 -11.139 -20.202 1.00  96.70 0 C 1
ATOM   3201 C CA  . GLN C 3 31 ? -11.849 -10.512 -19.376 1.00  96.32 0 C 1
ATOM   3202 C C   . GLN C 3 31 ? -12.165 -11.343 -18.132 1.00  95.47 0 C 1
ATOM   3203 O O   . GLN C 3 31 ? -12.235 -10.793 -17.039 1.00  93.73 0 C 1
ATOM   3204 C CB  . GLN C 3 31 ? -13.127 -10.267 -20.199 1.00  95.90 0 C 1
ATOM   3205 C CG  . GLN C 3 31 ? -14.190 -9.514 -19.382 1.00  94.96 0 C 1
ATOM   3206 C CD  . GLN C 3 31 ? -15.487 -9.273 -20.153 1.00  93.41 0 C 1
ATOM   3207 N NE2 . GLN C 3 31 ? -16.334 -8.404 -19.662 1.00  85.24 0 C 1
ATOM   3208 O OE1 . GLN C 3 31 ? -15.766 -9.847 -21.189 1.00  88.61 0 C 1
ATOM   3209 N N   . ASP C 3 32 ? -12.296 -12.649 -18.274 1.00  96.53 0 C 1
ATOM   3210 C CA  . ASP C 3 32 ? -12.599 -13.553 -17.163 1.00  95.96 0 C 1
ATOM   3211 C C   . ASP C 3 32 ? -11.490 -13.558 -16.104 1.00  95.16 0 C 1
ATOM   3212 O O   . ASP C 3 32 ? -11.771 -13.649 -14.906 1.00  93.33 0 C 1
ATOM   3213 C CB  . ASP C 3 32 ? -12.820 -14.973 -17.697 1.00  95.78 0 C 1
ATOM   3214 C CG  . ASP C 3 32 ? -14.113 -15.146 -18.493 1.00  89.61 0 C 1
ATOM   3215 O OD1 . ASP C 3 32 ? -15.027 -14.303 -18.345 1.00  85.04 0 C 1
ATOM   3216 O OD2 . ASP C 3 32 ? -14.196 -16.156 -19.223 1.00  84.29 -1 C 1
ATOM   3217 N N   . LYS C 3 33 ? -10.229 -13.432 -16.521 1.00  94.70 0 C 1
ATOM   3218 C CA  . LYS C 3 33 ? -9.087 -13.402 -15.607 1.00  93.49 0 C 1
ATOM   3219 C C   . LYS C 3 33 ? -8.808 -12.033 -14.995 1.00  92.59 0 C 1
ATOM   3220 O O   . LYS C 3 33 ? -8.436 -11.956 -13.831 1.00  89.44 0 C 1
ATOM   3221 C CB  . LYS C 3 33 ? -7.826 -13.921 -16.306 1.00  92.12 0 C 1
ATOM   3222 C CG  . LYS C 3 33 ? -7.780 -15.447 -16.303 1.00  85.55 0 C 1
ATOM   3223 C CD  . LYS C 3 33 ? -6.369 -15.916 -16.668 1.00  84.53 0 C 1
ATOM   3224 C CE  . LYS C 3 33 ? -6.236 -17.420 -16.414 1.00  78.59 0 C 1
ATOM   3225 N NZ  . LYS C 3 33 ? -4.818 -17.852 -16.453 1.00  72.01 1 C 1
ATOM   3226 N N   . GLU C 3 34 ? -8.916 -10.974 -15.797 1.00  94.25 0 C 1
ATOM   3227 C CA  . GLU C 3 34 ? -8.413 -9.638 -15.447 1.00  92.93 0 C 1
ATOM   3228 C C   . GLU C 3 34 ? -9.509 -8.576 -15.346 1.00  92.68 0 C 1
ATOM   3229 O O   . GLU C 3 34 ? -9.243 -7.458 -14.910 1.00  90.01 0 C 1
ATOM   3230 C CB  . GLU C 3 34 ? -7.340 -9.230 -16.463 1.00  91.49 0 C 1
ATOM   3231 C CG  . GLU C 3 34 ? -6.139 -10.189 -16.514 1.00  88.75 0 C 1
ATOM   3232 C CD  . GLU C 3 34 ? -5.341 -10.239 -15.191 1.00  88.35 0 C 1
ATOM   3233 O OE1 . GLU C 3 34 ? -4.539 -11.169 -14.997 1.00  82.40 0 C 1
ATOM   3234 O OE2 . GLU C 3 34 ? -5.432 -9.292 -14.375 1.00  82.48 -1 C 1
ATOM   3235 N N   . GLY C 3 35 ? -10.735 -8.900 -15.752 1.00  94.08 0 C 1
ATOM   3236 C CA  . GLY C 3 35 ? -11.876 -7.992 -15.714 1.00  93.83 0 C 1
ATOM   3237 C C   . GLY C 3 35 ? -11.872 -6.898 -16.790 1.00  94.44 0 C 1
ATOM   3238 O O   . GLY C 3 35 ? -12.698 -5.989 -16.745 1.00  93.09 0 C 1
ATOM   3239 N N   . ILE C 3 36 ? -10.973 -6.972 -17.767 1.00  94.60 0 C 1
ATOM   3240 C CA  . ILE C 3 36 ? -10.844 -5.971 -18.835 1.00  94.97 0 C 1
ATOM   3241 C C   . ILE C 3 36 ? -11.889 -6.260 -19.928 1.00  95.52 0 C 1
ATOM   3242 O O   . ILE C 3 36 ? -11.836 -7.332 -20.522 1.00  95.15 0 C 1
ATOM   3243 C CB  . ILE C 3 36 ? -9.427 -5.956 -19.424 1.00  94.20 0 C 1
ATOM   3244 C CG1 . ILE C 3 36 ? -8.349 -5.824 -18.322 1.00  92.23 0 C 1
ATOM   3245 C CG2 . ILE C 3 36 ? -9.306 -4.792 -20.433 1.00  92.23 0 C 1
ATOM   3246 C CD1 . ILE C 3 36 ? -6.921 -6.012 -18.841 1.00  89.48 0 C 1
ATOM   3247 N N   . PRO C 3 37 ? -12.791 -5.317 -20.258 1.00  94.88 0 C 1
ATOM   3248 C CA  . PRO C 3 37 ? -13.758 -5.522 -21.332 1.00  94.88 0 C 1
ATOM   3249 C C   . PRO C 3 37 ? -13.084 -5.773 -22.689 1.00  95.21 0 C 1
ATOM   3250 O O   . PRO C 3 37 ? -12.132 -5.059 -23.019 1.00  94.53 0 C 1
ATOM   3251 C CB  . PRO C 3 37 ? -14.615 -4.252 -21.360 1.00  93.45 0 C 1
ATOM   3252 C CG  . PRO C 3 37 ? -14.470 -3.696 -19.949 1.00  91.39 0 C 1
ATOM   3253 C CD  . PRO C 3 37 ? -13.042 -4.067 -19.575 1.00  93.79 0 C 1
ATOM   3254 N N   . PRO C 3 38 ? -13.585 -6.708 -23.522 1.00  95.13 0 C 1
ATOM   3255 C CA  . PRO C 3 38 ? -12.973 -7.049 -24.814 1.00  95.18 0 C 1
ATOM   3256 C C   . PRO C 3 38 ? -12.798 -5.859 -25.759 1.00  94.73 0 C 1
ATOM   3257 O O   . PRO C 3 38 ? -11.776 -5.753 -26.434 1.00  93.55 0 C 1
ATOM   3258 C CB  . PRO C 3 38 ? -13.889 -8.110 -25.433 1.00  94.69 0 C 1
ATOM   3259 C CG  . PRO C 3 38 ? -14.485 -8.795 -24.216 1.00  93.27 0 C 1
ATOM   3260 C CD  . PRO C 3 38 ? -14.654 -7.650 -23.219 1.00  95.55 0 C 1
ATOM   3261 N N   . ASP C 3 39 ? -13.744 -4.934 -25.770 1.00  94.83 0 C 1
ATOM   3262 C CA  . ASP C 3 39 ? -13.713 -3.737 -26.611 1.00  93.92 0 C 1
ATOM   3263 C C   . ASP C 3 39 ? -12.642 -2.713 -26.190 1.00  93.97 0 C 1
ATOM   3264 O O   . ASP C 3 39 ? -12.269 -1.844 -26.979 1.00  92.08 0 C 1
ATOM   3265 C CB  . ASP C 3 39 ? -15.109 -3.107 -26.656 1.00  92.33 0 C 1
ATOM   3266 C CG  . ASP C 3 39 ? -15.564 -2.551 -25.313 1.00  90.66 0 C 1
ATOM   3267 O OD1 . ASP C 3 39 ? -15.256 -3.131 -24.246 1.00  87.46 0 C 1
ATOM   3268 O OD2 . ASP C 3 39 ? -16.258 -1.518 -25.293 1.00  85.92 -1 C 1
ATOM   3269 N N   . GLN C 3 40 ? -12.089 -2.828 -24.975 1.00  94.00 0 C 1
ATOM   3270 C CA  . GLN C 3 40 ? -10.914 -2.068 -24.542 1.00  94.08 0 C 1
ATOM   3271 C C   . GLN C 3 40 ? -9.597 -2.787 -24.836 1.00  94.35 0 C 1
ATOM   3272 O O   . GLN C 3 40 ? -8.536 -2.182 -24.665 1.00  93.24 0 C 1
ATOM   3273 C CB  . GLN C 3 40 ? -11.006 -1.710 -23.050 1.00  93.16 0 C 1
ATOM   3274 C CG  . GLN C 3 40 ? -12.110 -0.693 -22.780 1.00  91.33 0 C 1
ATOM   3275 C CD  . GLN C 3 40 ? -11.993 -0.114 -21.372 1.00  91.30 0 C 1
ATOM   3276 N NE2 . GLN C 3 40 ? -11.252  0.954 -21.187 1.00  83.84 0 C 1
ATOM   3277 O OE1 . GLN C 3 40 ? -12.547 -0.621 -20.413 1.00  85.68 0 C 1
ATOM   3278 N N   . GLN C 3 41 ? -9.622 -4.037 -25.253 1.00  95.16 0 C 1
ATOM   3279 C CA  . GLN C 3 41 ? -8.406 -4.810 -25.496 1.00  95.61 0 C 1
ATOM   3280 C C   . GLN C 3 41 ? -7.950 -4.683 -26.950 1.00  95.66 0 C 1
ATOM   3281 O O   . GLN C 3 41 ? -8.718 -4.876 -27.893 1.00  94.84 0 C 1
ATOM   3282 C CB  . GLN C 3 41 ? -8.620 -6.280 -25.143 1.00  95.69 0 C 1
ATOM   3283 C CG  . GLN C 3 41 ? -9.009 -6.528 -23.676 1.00  94.88 0 C 1
ATOM   3284 C CD  . GLN C 3 41 ? -9.258 -8.007 -23.424 1.00  95.72 0 C 1
ATOM   3285 N NE2 . GLN C 3 41 ? -10.210 -8.362 -22.595 1.00  90.94 0 C 1
ATOM   3286 O OE1 . GLN C 3 41 ? -8.595 -8.861 -23.999 1.00  91.03 0 C 1
ATOM   3287 N N   . ARG C 3 42 ? -6.661 -4.418 -27.134 1.00  95.50 0 C 1
ATOM   3288 C CA  . ARG C 3 42 ? -5.967 -4.505 -28.420 1.00  95.23 0 C 1
ATOM   3289 C C   . ARG C 3 42 ? -4.864 -5.547 -28.272 1.00  95.85 0 C 1
ATOM   3290 O O   . ARG C 3 42 ? -3.939 -5.341 -27.492 1.00  94.69 0 C 1
ATOM   3291 C CB  . ARG C 3 42 ? -5.409 -3.136 -28.835 1.00  93.80 0 C 1
ATOM   3292 C CG  . ARG C 3 42 ? -6.521 -2.072 -28.943 1.00  89.18 0 C 1
ATOM   3293 C CD  . ARG C 3 42 ? -5.956 -0.688 -29.244 1.00  84.60 0 C 1
ATOM   3294 N NE  . ARG C 3 42 ? -5.684 -0.479 -30.673 1.00  77.81 0 C 1
ATOM   3295 C CZ  . ARG C 3 42 ? -5.238  0.649 -31.209 1.00  72.48 0 C 1
ATOM   3296 N NH1 . ARG C 3 42 ? -4.931  1.676 -30.469 1.00  64.01 1 C 1
ATOM   3297 N NH2 . ARG C 3 42 ? -5.115  0.781 -32.486 1.00  64.52 0 C 1
ATOM   3298 N N   . LEU C 3 43 ? -4.986 -6.660 -28.974 1.00  96.01 0 C 1
ATOM   3299 C CA  . LEU C 3 43 ? -3.976 -7.711 -28.984 1.00  96.64 0 C 1
ATOM   3300 C C   . LEU C 3 43 ? -3.052 -7.525 -30.181 1.00  96.82 0 C 1
ATOM   3301 O O   . LEU C 3 43 ? -3.510 -7.241 -31.285 1.00  96.07 0 C 1
ATOM   3302 C CB  . LEU C 3 43 ? -4.634 -9.093 -28.962 1.00  96.66 0 C 1
ATOM   3303 C CG  . LEU C 3 43 ? -5.365 -9.419 -27.645 1.00  95.90 0 C 1
ATOM   3304 C CD1 . LEU C 3 43 ? -6.073 -10.759 -27.768 1.00  94.34 0 C 1
ATOM   3305 C CD2 . LEU C 3 43 ? -4.400 -9.502 -26.461 1.00  93.63 0 C 1
ATOM   3306 N N   . ILE C 3 44 ? -1.760 -7.680 -29.954 1.00  96.66 0 C 1
ATOM   3307 C CA  . ILE C 3 44 ? -0.714 -7.516 -30.963 1.00  96.54 0 C 1
ATOM   3308 C C   . ILE C 3 44 ?  0.174 -8.753 -30.951 1.00  96.54 0 C 1
ATOM   3309 O O   . ILE C 3 44 ?  0.589 -9.230 -29.895 1.00  95.82 0 C 1
ATOM   3310 C CB  . ILE C 3 44 ?  0.079 -6.214 -30.733 1.00  95.65 0 C 1
ATOM   3311 C CG1 . ILE C 3 44 ? -0.867 -4.986 -30.797 1.00  92.17 0 C 1
ATOM   3312 C CG2 . ILE C 3 44 ?  1.202 -6.072 -31.767 1.00  91.96 0 C 1
ATOM   3313 C CD1 . ILE C 3 44 ? -0.203 -3.683 -30.361 1.00  83.09 0 C 1
ATOM   3314 N N   . PHE C 3 45 ?  0.481 -9.265 -32.148 1.00  95.88 0 C 1
ATOM   3315 C CA  . PHE C 3 45 ?  1.432 -10.341 -32.362 1.00  95.82 0 C 1
ATOM   3316 C C   . PHE C 3 45 ?  2.233 -10.053 -33.626 1.00  95.42 0 C 1
ATOM   3317 O O   . PHE C 3 45 ?  1.663 -9.632 -34.644 1.00  93.73 0 C 1
ATOM   3318 C CB  . PHE C 3 45 ?  0.693 -11.675 -32.459 1.00  95.70 0 C 1
ATOM   3319 C CG  . PHE C 3 45 ?  1.607 -12.860 -32.666 1.00  96.20 0 C 1
ATOM   3320 C CD1 . PHE C 3 45 ?  1.668 -13.503 -33.913 1.00  94.35 0 C 1
ATOM   3321 C CD2 . PHE C 3 45 ?  2.404 -13.318 -31.603 1.00  94.58 0 C 1
ATOM   3322 C CE1 . PHE C 3 45 ?  2.520 -14.606 -34.093 1.00  94.04 0 C 1
ATOM   3323 C CE2 . PHE C 3 45 ?  3.259 -14.422 -31.781 1.00  94.09 0 C 1
ATOM   3324 C CZ  . PHE C 3 45 ?  3.313 -15.067 -33.025 1.00  94.88 0 C 1
ATOM   3325 N N   . ALA C 3 46 ?  3.531 -10.254 -33.571 1.00  94.40 0 C 1
ATOM   3326 C CA  . ALA C 3 46 ?  4.407 -10.097 -34.729 1.00  93.85 0 C 1
ATOM   3327 C C   . ALA C 3 46 ?  4.277 -8.732 -35.442 1.00  94.00 0 C 1
ATOM   3328 O O   . ALA C 3 46 ?  4.247 -8.645 -36.666 1.00  90.79 0 C 1
ATOM   3329 C CB  . ALA C 3 46 ?  4.187 -11.316 -35.655 1.00  92.04 0 C 1
ATOM   3330 N N   . GLY C 3 47 ?  4.130 -7.652 -34.664 1.00  93.88 0 C 1
ATOM   3331 C CA  . GLY C 3 47 ?  3.971 -6.296 -35.186 1.00  93.68 0 C 1
ATOM   3332 C C   . GLY C 3 47 ?  2.598 -5.982 -35.788 1.00  94.21 0 C 1
ATOM   3333 O O   . GLY C 3 47 ?  2.423 -4.921 -36.389 1.00  91.91 0 C 1
ATOM   3334 N N   . LYS C 3 48 ?  1.621 -6.890 -35.659 1.00  93.99 0 C 1
ATOM   3335 C CA  . LYS C 3 48 ?  0.271 -6.715 -36.198 1.00  93.84 0 C 1
ATOM   3336 C C   . LYS C 3 48 ? -0.774 -6.719 -35.090 1.00  94.70 0 C 1
ATOM   3337 O O   . LYS C 3 48 ? -0.718 -7.544 -34.181 1.00  93.57 0 C 1
ATOM   3338 C CB  . LYS C 3 48 ? -0.042 -7.800 -37.237 1.00  91.36 0 C 1
ATOM   3339 C CG  . LYS C 3 48 ?  0.860 -7.678 -38.471 1.00  81.62 0 C 1
ATOM   3340 C CD  . LYS C 3 48 ?  0.521 -8.775 -39.482 1.00  78.39 0 C 1
ATOM   3341 C CE  . LYS C 3 48 ?  1.467 -8.675 -40.672 1.00  67.72 0 C 1
ATOM   3342 N NZ  . LYS C 3 48 ?  1.216 -9.767 -41.643 1.00  60.98 1 C 1
ATOM   3343 N N   . GLN C 3 49 ? -1.769 -5.836 -35.222 1.00  95.45 0 C 1
ATOM   3344 C CA  . GLN C 3 49 ? -2.970 -5.931 -34.410 1.00  95.37 0 C 1
ATOM   3345 C C   . GLN C 3 49 ? -3.826 -7.100 -34.910 1.00  95.67 0 C 1
ATOM   3346 O O   . GLN C 3 49 ? -4.031 -7.258 -36.112 1.00  94.31 0 C 1
ATOM   3347 C CB  . GLN C 3 49 ? -3.716 -4.584 -34.418 1.00  93.65 0 C 1
ATOM   3348 C CG  . GLN C 3 49 ? -4.926 -4.613 -33.462 1.00  88.55 0 C 1
ATOM   3349 C CD  . GLN C 3 49 ? -5.640 -3.270 -33.330 1.00  87.76 0 C 1
ATOM   3350 N NE2 . GLN C 3 49 ? -6.904 -3.285 -32.992 1.00  78.80 0 C 1
ATOM   3351 O OE1 . GLN C 3 49 ? -5.093 -2.190 -33.495 1.00  82.25 0 C 1
ATOM   3352 N N   . LEU C 3 50 ? -4.320 -7.909 -33.990 1.00  96.45 0 C 1
ATOM   3353 C CA  . LEU C 3 50 ? -5.128 -9.092 -34.270 1.00  96.79 0 C 1
ATOM   3354 C C   . LEU C 3 50 ? -6.607 -8.703 -34.411 1.00  96.67 0 C 1
ATOM   3355 O O   . LEU C 3 50 ? -7.139 -7.926 -33.628 1.00  95.58 0 C 1
ATOM   3356 C CB  . LEU C 3 50 ? -4.904 -10.143 -33.177 1.00  96.72 0 C 1
ATOM   3357 C CG  . LEU C 3 50 ? -3.436 -10.525 -32.907 1.00  96.05 0 C 1
ATOM   3358 C CD1 . LEU C 3 50 ? -3.367 -11.615 -31.848 1.00  94.09 0 C 1
ATOM   3359 C CD2 . LEU C 3 50 ? -2.714 -11.039 -34.154 1.00  93.51 0 C 1
ATOM   3360 N N   . GLU C 3 51 ? -7.256 -9.269 -35.423 1.00  96.42 0 C 1
ATOM   3361 C CA  . GLU C 3 51 ? -8.670 -9.039 -35.731 1.00  96.24 0 C 1
ATOM   3362 C C   . GLU C 3 51 ? -9.560 -10.064 -35.015 1.00  96.34 0 C 1
ATOM   3363 O O   . GLU C 3 51 ? -9.270 -11.259 -35.034 1.00  95.04 0 C 1
ATOM   3364 C CB  . GLU C 3 51 ? -8.899 -9.118 -37.253 1.00  94.85 0 C 1
ATOM   3365 C CG  . GLU C 3 51 ? -8.237 -7.977 -38.043 1.00  85.69 0 C 1
ATOM   3366 C CD  . GLU C 3 51 ? -8.307 -8.174 -39.571 1.00  79.26 0 C 1
ATOM   3367 O OE1 . GLU C 3 51 ? -7.700 -7.355 -40.293 1.00  72.32 0 C 1
ATOM   3368 O OE2 . GLU C 3 51 ? -8.878 -9.181 -40.052 1.00  72.95 -1 C 1
ATOM   3369 N N   . ASP C 3 52 ? -10.684 -9.619 -34.454 1.00  96.00 0 C 1
ATOM   3370 C CA  . ASP C 3 52 ? -11.536 -10.441 -33.584 1.00  96.07 0 C 1
ATOM   3371 C C   . ASP C 3 52 ? -12.109 -11.687 -34.267 1.00  95.78 0 C 1
ATOM   3372 O O   . ASP C 3 52 ? -12.209 -12.747 -33.645 1.00  91.20 0 C 1
ATOM   3373 C CB  . ASP C 3 52 ? -12.673 -9.564 -33.008 1.00  94.65 0 C 1
ATOM   3374 C CG  . ASP C 3 52 ? -12.161 -8.531 -32.006 1.00  93.83 0 C 1
ATOM   3375 O OD1 . ASP C 3 52 ? -11.044 -8.716 -31.479 1.00  89.53 0 C 1
ATOM   3376 O OD2 . ASP C 3 52 ? -12.837 -7.517 -31.727 1.00  88.44 -1 C 1
ATOM   3377 N N   . GLY C 3 53 ? -12.435 -11.587 -35.541 1.00  95.67 0 C 1
ATOM   3378 C CA  . GLY C 3 53 ? -13.027 -12.683 -36.314 1.00  95.68 0 C 1
ATOM   3379 C C   . GLY C 3 53 ? -12.042 -13.761 -36.788 1.00  96.54 0 C 1
ATOM   3380 O O   . GLY C 3 53 ? -12.476 -14.757 -37.363 1.00  93.60 0 C 1
ATOM   3381 N N   . ARG C 3 54 ? -10.738 -13.577 -36.581 1.00  96.81 0 C 1
ATOM   3382 C CA  . ARG C 3 54 ? -9.720 -14.562 -36.962 1.00  97.10 0 C 1
ATOM   3383 C C   . ARG C 3 54 ? -9.354 -15.467 -35.795 1.00  97.46 0 C 1
ATOM   3384 O O   . ARG C 3 54 ? -9.590 -15.137 -34.632 1.00  96.28 0 C 1
ATOM   3385 C CB  . ARG C 3 54 ? -8.484 -13.888 -37.556 1.00  96.27 0 C 1
ATOM   3386 C CG  . ARG C 3 54 ? -8.811 -13.041 -38.791 1.00  91.25 0 C 1
ATOM   3387 C CD  . ARG C 3 54 ? -7.530 -12.803 -39.583 1.00  84.88 0 C 1
ATOM   3388 N NE  . ARG C 3 54 ? -7.694 -11.743 -40.574 1.00  76.48 0 C 1
ATOM   3389 C CZ  . ARG C 3 54 ? -6.976 -11.537 -41.656 1.00  69.05 0 C 1
ATOM   3390 N NH1 . ARG C 3 54 ? -6.025 -12.359 -42.031 1.00  62.06 1 C 1
ATOM   3391 N NH2 . ARG C 3 54 ? -7.213 -10.473 -42.364 1.00  62.59 0 C 1
ATOM   3392 N N   . THR C 3 55 ? -8.752 -16.610 -36.137 1.00  97.52 0 C 1
ATOM   3393 C CA  . THR C 3 55 ? -8.290 -17.581 -35.148 1.00  97.54 0 C 1
ATOM   3394 C C   . THR C 3 55 ? -6.807 -17.396 -34.815 1.00  97.42 0 C 1
ATOM   3395 O O   . THR C 3 55 ? -6.058 -16.732 -35.536 1.00  96.48 0 C 1
ATOM   3396 C CB  . THR C 3 55 ? -8.556 -19.016 -35.609 1.00  96.91 0 C 1
ATOM   3397 C CG2 . THR C 3 55 ? -10.027 -19.277 -35.930 1.00  90.69 0 C 1
ATOM   3398 O OG1 . THR C 3 55 ? -7.791 -19.299 -36.756 1.00  90.96 0 C 1
ATOM   3399 N N   . LEU C 3 56 ? -6.364 -18.020 -33.734 1.00  97.29 0 C 1
ATOM   3400 C CA  . LEU C 3 56 ? -4.941 -18.063 -33.398 1.00  97.02 0 C 1
ATOM   3401 C C   . LEU C 3 56 ? -4.121 -18.766 -34.493 1.00  96.61 0 C 1
ATOM   3402 O O   . LEU C 3 56 ? -3.015 -18.320 -34.812 1.00  95.77 0 C 1
ATOM   3403 C CB  . LEU C 3 56 ? -4.755 -18.770 -32.043 1.00  96.88 0 C 1
ATOM   3404 C CG  . LEU C 3 56 ? -5.316 -18.001 -30.830 1.00  96.19 0 C 1
ATOM   3405 C CD1 . LEU C 3 56 ? -5.163 -18.862 -29.581 1.00  94.13 0 C 1
ATOM   3406 C CD2 . LEU C 3 56 ? -4.578 -16.690 -30.580 1.00  93.54 0 C 1
ATOM   3407 N N   . SER C 3 57 ? -4.669 -19.818 -35.116 1.00  97.13 0 C 1
ATOM   3408 C CA  . SER C 3 57 ? -4.017 -20.535 -36.216 1.00  96.69 0 C 1
ATOM   3409 C C   . SER C 3 57 ? -3.833 -19.674 -37.463 1.00  96.45 0 C 1
ATOM   3410 O O   . SER C 3 57 ? -2.797 -19.777 -38.112 1.00  94.72 0 C 1
ATOM   3411 C CB  . SER C 3 57 ? -4.775 -21.812 -36.567 1.00  95.53 0 C 1
ATOM   3412 O OG  . SER C 3 57 ? -6.148 -21.582 -36.782 1.00  83.65 0 C 1
ATOM   3413 N N   . ASP C 3 58 ? -4.769 -18.761 -37.764 1.00  97.08 0 C 1
ATOM   3414 C CA  . ASP C 3 58 ? -4.653 -17.848 -38.907 1.00  96.71 0 C 1
ATOM   3415 C C   . ASP C 3 58 ? -3.443 -16.908 -38.793 1.00  96.59 0 C 1
ATOM   3416 O O   . ASP C 3 58 ? -2.891 -16.455 -39.793 1.00  94.95 0 C 1
ATOM   3417 C CB  . ASP C 3 58 ? -5.910 -16.977 -39.034 1.00  96.39 0 C 1
ATOM   3418 C CG  . ASP C 3 58 ? -7.186 -17.749 -39.346 1.00  94.40 0 C 1
ATOM   3419 O OD1 . ASP C 3 58 ? -7.121 -18.755 -40.069 1.00  90.03 0 C 1
ATOM   3420 O OD2 . ASP C 3 58 ? -8.249 -17.302 -38.858 1.00  89.98 -1 C 1
ATOM   3421 N N   . TYR C 3 59 ? -3.029 -16.619 -37.565 1.00  96.37 0 C 1
ATOM   3422 C CA  . TYR C 3 59 ? -1.845 -15.813 -37.270 1.00  96.09 0 C 1
ATOM   3423 C C   . TYR C 3 59 ? -0.597 -16.655 -36.972 1.00  95.52 0 C 1
ATOM   3424 O O   . TYR C 3 59 ?  0.438 -16.096 -36.603 1.00  93.18 0 C 1
ATOM   3425 C CB  . TYR C 3 59 ? -2.162 -14.846 -36.135 1.00  95.91 0 C 1
ATOM   3426 C CG  . TYR C 3 59 ? -3.158 -13.771 -36.519 1.00  96.51 0 C 1
ATOM   3427 C CD1 . TYR C 3 59 ? -2.787 -12.750 -37.423 1.00  94.82 0 C 1
ATOM   3428 C CD2 . TYR C 3 59 ? -4.456 -13.762 -35.974 1.00  95.11 0 C 1
ATOM   3429 C CE1 . TYR C 3 59 ? -3.692 -11.735 -37.769 1.00  94.49 0 C 1
ATOM   3430 C CE2 . TYR C 3 59 ? -5.367 -12.752 -36.306 1.00  94.31 0 C 1
ATOM   3431 C CZ  . TYR C 3 59 ? -4.975 -11.736 -37.201 1.00  95.77 0 C 1
ATOM   3432 O OH  . TYR C 3 59 ? -5.862 -10.745 -37.517 1.00  94.66 0 C 1
ATOM   3433 N N   . ASN C 3 60 ? -0.673 -17.972 -37.136 1.00  95.08 0 C 1
ATOM   3434 C CA  . ASN C 3 60 ?  0.401 -18.917 -36.818 1.00  94.65 0 C 1
ATOM   3435 C C   . ASN C 3 60 ?  0.900 -18.803 -35.364 1.00  94.82 0 C 1
ATOM   3436 O O   . ASN C 3 60 ?  2.082 -18.978 -35.072 1.00  92.58 0 C 1
ATOM   3437 C CB  . ASN C 3 60 ?  1.489 -18.796 -37.898 1.00  93.09 0 C 1
ATOM   3438 C CG  . ASN C 3 60 ?  2.358 -20.032 -38.008 1.00  84.27 0 C 1
ATOM   3439 N ND2 . ASN C 3 60 ?  3.552 -19.889 -38.538 1.00  71.28 0 C 1
ATOM   3440 O OD1 . ASN C 3 60 ?  1.986 -21.144 -37.663 1.00  74.97 0 C 1
ATOM   3441 N N   . ILE C 3 61 ? -0.015 -18.497 -34.455 1.00  95.70 0 C 1
ATOM   3442 C CA  . ILE C 3 61 ?  0.267 -18.414 -33.021 1.00  95.82 0 C 1
ATOM   3443 C C   . ILE C 3 61 ?  0.333 -19.843 -32.470 1.00  95.77 0 C 1
ATOM   3444 O O   . ILE C 3 61 ? -0.645 -20.592 -32.513 1.00  94.48 0 C 1
ATOM   3445 C CB  . ILE C 3 61 ? -0.769 -17.536 -32.296 1.00  95.88 0 C 1
ATOM   3446 C CG1 . ILE C 3 61 ? -0.678 -16.079 -32.795 1.00  94.49 0 C 1
ATOM   3447 C CG2 . ILE C 3 61 ? -0.566 -17.588 -30.773 1.00  94.61 0 C 1
ATOM   3448 C CD1 . ILE C 3 61 ? -1.867 -15.198 -32.389 1.00  92.05 0 C 1
ATOM   3449 N N   . GLN C 3 62 ?  1.496 -20.203 -31.936 1.00  95.33 0 C 1
ATOM   3450 C CA  . GLN C 3 62 ?  1.793 -21.545 -31.458 1.00  94.90 0 C 1
ATOM   3451 C C   . GLN C 3 62 ?  1.819 -21.607 -29.931 1.00  95.18 0 C 1
ATOM   3452 O O   . GLN C 3 62 ?  1.630 -20.609 -29.230 1.00  93.08 0 C 1
ATOM   3453 C CB  . GLN C 3 62 ?  3.103 -22.034 -32.091 1.00  92.69 0 C 1
ATOM   3454 C CG  . GLN C 3 62 ?  3.010 -22.097 -33.626 1.00  87.95 0 C 1
ATOM   3455 C CD  . GLN C 3 62 ?  4.220 -22.775 -34.274 1.00  83.03 0 C 1
ATOM   3456 N NE2 . GLN C 3 62 ?  4.292 -22.782 -35.586 1.00  69.94 0 C 1
ATOM   3457 O OE1 . GLN C 3 62 ?  5.097 -23.319 -33.626 1.00  74.13 0 C 1
ATOM   3458 N N   . LYS C 3 63 ?  2.045 -22.808 -29.409 1.00  95.37 0 C 1
ATOM   3459 C CA  . LYS C 3 63 ?  2.279 -23.021 -27.983 1.00  95.54 0 C 1
ATOM   3460 C C   . LYS C 3 63 ?  3.392 -22.103 -27.482 1.00  94.93 0 C 1
ATOM   3461 O O   . LYS C 3 63 ?  4.414 -21.960 -28.148 1.00  92.14 0 C 1
ATOM   3462 C CB  . LYS C 3 63 ?  2.626 -24.501 -27.754 1.00  94.47 0 C 1
ATOM   3463 C CG  . LYS C 3 63 ?  2.625 -24.865 -26.262 1.00  86.95 0 C 1
ATOM   3464 C CD  . LYS C 3 63 ?  3.266 -26.227 -25.987 1.00  85.11 0 C 1
ATOM   3465 C CE  . LYS C 3 63 ?  3.333 -26.445 -24.468 1.00  71.61 0 C 1
ATOM   3466 N NZ  . LYS C 3 63 ?  4.477 -27.279 -24.067 1.00  62.67 1 C 1
ATOM   3467 N N   . GLU C 3 64 ?  3.183 -21.522 -26.304 1.00  94.52 0 C 1
ATOM   3468 C CA  . GLU C 3 64 ?  4.147 -20.634 -25.636 1.00  94.13 0 C 1
ATOM   3469 C C   . GLU C 3 64 ?  4.431 -19.315 -26.377 1.00  93.91 0 C 1
ATOM   3470 O O   . GLU C 3 64 ?  5.262 -18.530 -25.921 1.00  91.40 0 C 1
ATOM   3471 C CB  . GLU C 3 64 ?  5.413 -21.405 -25.234 1.00  92.72 0 C 1
ATOM   3472 C CG  . GLU C 3 64 ?  5.107 -22.521 -24.212 1.00  88.82 0 C 1
ATOM   3473 C CD  . GLU C 3 64 ?  6.247 -23.530 -24.008 1.00  81.78 0 C 1
ATOM   3474 O OE1 . GLU C 3 64 ?  5.913 -24.666 -23.582 1.00  73.57 0 C 1
ATOM   3475 O OE2 . GLU C 3 64 ?  7.409 -23.204 -24.296 1.00  74.06 -1 C 1
ATOM   3476 N N   . SER C 3 65 ?  3.685 -19.006 -27.442 1.00  94.45 0 C 1
ATOM   3477 C CA  . SER C 3 65 ?  3.748 -17.696 -28.082 1.00  94.26 0 C 1
ATOM   3478 C C   . SER C 3 65 ?  3.347 -16.583 -27.107 1.00  94.26 0 C 1
ATOM   3479 O O   . SER C 3 65 ?  2.470 -16.755 -26.258 1.00  93.26 0 C 1
ATOM   3480 C CB  . SER C 3 65 ?  2.844 -17.618 -29.315 1.00  93.92 0 C 1
ATOM   3481 O OG  . SER C 3 65 ?  3.286 -18.512 -30.320 1.00  87.74 0 C 1
ATOM   3482 N N   . THR C 3 66 ?  3.963 -15.422 -27.281 1.00  93.88 0 C 1
ATOM   3483 C CA  . THR C 3 66 ?  3.635 -14.229 -26.501 1.00  93.38 0 C 1
ATOM   3484 C C   . THR C 3 66 ?  2.844 -13.233 -27.335 1.00  94.45 0 C 1
ATOM   3485 O O   . THR C 3 66 ?  3.347 -12.698 -28.317 1.00  93.77 0 C 1
ATOM   3486 C CB  . THR C 3 66 ?  4.900 -13.585 -25.913 1.00  90.83 0 C 1
ATOM   3487 C CG2 . THR C 3 66 ?  4.554 -12.353 -25.081 1.00  82.58 0 C 1
ATOM   3488 O OG1 . THR C 3 66 ?  5.555 -14.482 -25.032 1.00  83.73 0 C 1
ATOM   3489 N N   . LEU C 3 67 ?  1.618 -12.958 -26.907 1.00  95.30 0 C 1
ATOM   3490 C CA  . LEU C 3 67 ?  0.832 -11.827 -27.379 1.00  95.57 0 C 1
ATOM   3491 C C   . LEU C 3 67 ?  1.117 -10.600 -26.512 1.00  95.28 0 C 1
ATOM   3492 O O   . LEU C 3 67 ?  1.445 -10.722 -25.335 1.00  94.21 0 C 1
ATOM   3493 C CB  . LEU C 3 67 ? -0.667 -12.167 -27.357 1.00  95.67 0 C 1
ATOM   3494 C CG  . LEU C 3 67 ? -1.071 -13.462 -28.088 1.00  93.84 0 C 1
ATOM   3495 C CD1 . LEU C 3 67 ? -2.592 -13.590 -28.094 1.00  89.87 0 C 1
ATOM   3496 C CD2 . LEU C 3 67 ? -0.587 -13.478 -29.531 1.00  89.74 0 C 1
ATOM   3497 N N   . HIS C 3 68 ?  0.931 -9.411 -27.072 1.00  95.24 0 C 1
ATOM   3498 C CA  . HIS C 3 68 ?  1.009 -8.164 -26.331 1.00  94.97 0 C 1
ATOM   3499 C C   . HIS C 3 68 ? -0.372 -7.523 -26.238 1.00  95.62 0 C 1
ATOM   3500 O O   . HIS C 3 68 ? -1.093 -7.448 -27.230 1.00  94.97 0 C 1
ATOM   3501 C CB  . HIS C 3 68 ?  2.043 -7.237 -26.958 1.00  93.50 0 C 1
ATOM   3502 C CG  . HIS C 3 68 ?  3.444 -7.778 -26.890 1.00  91.38 0 C 1
ATOM   3503 C CD2 . HIS C 3 68 ?  3.966 -8.768 -27.682 1.00  80.72 0 C 1
ATOM   3504 N ND1 . HIS C 3 68 ?  4.443 -7.395 -26.013 1.00  81.68 0 C 1
ATOM   3505 C CE1 . HIS C 3 68 ?  5.535 -8.134 -26.283 1.00  81.65 0 C 1
ATOM   3506 N NE2 . HIS C 3 68 ?  5.277 -8.975 -27.285 1.00  82.48 0 C 1
ATOM   3507 N N   . LEU C 3 69 ? -0.743 -7.067 -25.039 1.00  94.29 0 C 1
ATOM   3508 C CA  . LEU C 3 69 ? -1.995 -6.378 -24.752 1.00  94.21 0 C 1
ATOM   3509 C C   . LEU C 3 69 ? -1.730 -4.882 -24.551 1.00  93.74 0 C 1
ATOM   3510 O O   . LEU C 3 69 ? -0.964 -4.494 -23.666 1.00  92.42 0 C 1
ATOM   3511 C CB  . LEU C 3 69 ? -2.655 -7.033 -23.530 1.00  94.21 0 C 1
ATOM   3512 C CG  . LEU C 3 69 ? -3.920 -6.317 -23.008 1.00  93.96 0 C 1
ATOM   3513 C CD1 . LEU C 3 69 ? -5.063 -6.383 -24.011 1.00  91.85 0 C 1
ATOM   3514 C CD2 . LEU C 3 69 ? -4.384 -6.978 -21.716 1.00  91.31 0 C 1
ATOM   3515 N N   . VAL C 3 70 ? -2.441 -4.062 -25.314 1.00  94.15 0 C 1
ATOM   3516 C CA  . VAL C 3 70 ? -2.571 -2.617 -25.109 1.00  93.89 0 C 1
ATOM   3517 C C   . VAL C 3 70 ? -4.035 -2.304 -24.844 1.00  94.02 0 C 1
ATOM   3518 O O   . VAL C 3 70 ? -4.915 -2.859 -25.500 1.00  92.98 0 C 1
ATOM   3519 C CB  . VAL C 3 70 ? -2.055 -1.810 -26.314 1.00  92.27 0 C 1
ATOM   3520 C CG1 . VAL C 3 70 ? -2.116 -0.297 -26.064 1.00  84.75 0 C 1
ATOM   3521 C CG2 . VAL C 3 70 ? -0.601 -2.147 -26.609 1.00  86.23 0 C 1
ATOM   3522 N N   . LEU C 3 71 ? -4.293 -1.409 -23.906 1.00  93.23 0 C 1
ATOM   3523 C CA  . LEU C 3 71 ? -5.651 -0.951 -23.629 1.00  92.45 0 C 1
ATOM   3524 C C   . LEU C 3 71 ? -5.991  0.279 -24.475 1.00  91.64 0 C 1
ATOM   3525 O O   . LEU C 3 71 ? -5.182  1.184 -24.630 1.00  89.33 0 C 1
ATOM   3526 C CB  . LEU C 3 71 ? -5.833 -0.668 -22.134 1.00  91.44 0 C 1
ATOM   3527 C CG  . LEU C 3 71 ? -5.598 -1.882 -21.217 1.00  89.22 0 C 1
ATOM   3528 C CD1 . LEU C 3 71 ? -6.001 -1.513 -19.784 1.00  84.65 0 C 1
ATOM   3529 C CD2 . LEU C 3 71 ? -6.413 -3.103 -21.636 1.00  83.39 0 C 1
ATOM   3530 N N   . ARG C 3 72 ? -7.234  0.323 -24.966 1.00  91.39 0 C 1
ATOM   3531 C CA  . ARG C 3 72 ? -7.855  1.568 -25.414 1.00  89.83 0 C 1
ATOM   3532 C C   . ARG C 3 72 ? -8.246  2.369 -24.176 1.00  88.88 0 C 1
ATOM   3533 O O   . ARG C 3 72 ? -9.010  1.893 -23.341 1.00  85.39 0 C 1
ATOM   3534 C CB  . ARG C 3 72 ? -9.073  1.298 -26.297 1.00  87.93 0 C 1
ATOM   3535 C CG  . ARG C 3 72 ? -8.669  0.705 -27.650 1.00  79.09 0 C 1
ATOM   3536 C CD  . ARG C 3 72 ? -9.898  0.553 -28.530 1.00  76.39 0 C 1
ATOM   3537 N NE  . ARG C 3 72 ? -9.540  0.023 -29.864 1.00  68.00 0 C 1
ATOM   3538 C CZ  . ARG C 3 72 ? -10.383 -0.183 -30.867 1.00  61.76 0 C 1
ATOM   3539 N NH1 . ARG C 3 72 ? -11.656  0.084 -30.763 1.00  55.96 1 C 1
ATOM   3540 N NH2 . ARG C 3 72 ? -9.953 -0.657 -31.991 1.00  53.65 0 C 1
ATOM   3541 N N   . LEU C 3 73 ? -7.714  3.585 -24.074 1.00  87.18 0 C 1
ATOM   3542 C CA  . LEU C 3 73 ? -7.936  4.465 -22.931 1.00  82.49 0 C 1
ATOM   3543 C C   . LEU C 3 73 ? -9.157  5.358 -23.134 1.00  77.88 0 C 1
ATOM   3544 O O   . LEU C 3 73 ? -9.974  5.520 -22.226 1.00  69.28 0 C 1
ATOM   3545 C CB  . LEU C 3 73 ? -6.675  5.311 -22.693 1.00  80.10 0 C 1
ATOM   3546 C CG  . LEU C 3 73 ? -5.391  4.495 -22.477 1.00  78.15 0 C 1
ATOM   3547 C CD1 . LEU C 3 73 ? -4.220  5.447 -22.229 1.00  74.20 0 C 1
ATOM   3548 C CD2 . LEU C 3 73 ? -5.514  3.530 -21.300 1.00  75.57 0 C 1
ATOM   3549 N N   . ARG C 3 74 ? -9.304  5.912 -24.338 1.00  73.25 0 C 1
ATOM   3550 C CA  . ARG C 3 74 ? -10.504  6.633 -24.756 1.00  67.49 0 C 1
ATOM   3551 C C   . ARG C 3 74 ? -11.484  5.666 -25.394 1.00  61.55 0 C 1
ATOM   3552 O O   . ARG C 3 74 ? -11.087  4.653 -25.965 1.00  52.81 0 C 1
ATOM   3553 C CB  . ARG C 3 74 ? -10.141  7.822 -25.658 1.00  62.01 0 C 1
ATOM   3554 C CG  . ARG C 3 74 ? -9.361  8.883 -24.877 1.00  55.12 0 C 1
ATOM   3555 C CD  . ARG C 3 74 ? -9.093 10.117 -25.736 1.00  50.24 0 C 1
ATOM   3556 N NE  . ARG C 3 74 ? -8.358 11.150 -24.979 1.00  44.20 0 C 1
ATOM   3557 C CZ  . ARG C 3 74 ? -7.967 12.328 -25.434 1.00  39.91 0 C 1
ATOM   3558 N NH1 . ARG C 3 74 ? -8.228 12.711 -26.654 1.00  36.26 1 C 1
ATOM   3559 N NH2 . ARG C 3 74 ? -7.297 13.133 -24.659 1.00  34.63 0 C 1
ATOM   3560 N N   . GLY C 3 75 ? -12.759  5.980 -25.237 1.00  60.12 0 C 1
ATOM   3561 C CA  . GLY C 3 75 ? -13.852  5.043 -25.445 1.00  54.67 0 C 1
ATOM   3562 C C   . GLY C 3 75 ? -13.794  4.255 -26.755 1.00  51.71 0 C 1
ATOM   3563 O O   . GLY C 3 75 ? -13.471  4.777 -27.816 1.00  45.91 0 C 1
ATOM   3564 N N   . GLY C 3 76 ? -14.157  2.991 -26.625 1.00  50.27 0 C 1
ATOM   3565 C CA  . GLY C 3 76 ? -14.654  2.191 -27.731 1.00  45.38 0 C 1
ATOM   3566 C C   . GLY C 3 76 ? -16.082  2.581 -28.054 1.00  41.07 0 C 1
ATOM   3567 O O   . GLY C 3 76 ? -16.796  3.088 -27.157 1.00  35.66 0 C 1
ATOM   3568 O OXT . GLY C 3 76 ? -16.456  2.364 -29.234 1.00  40.50 -1 C 1
ATOM   3569 N N   . MET D 4 1 ? 20.829 -11.158 27.295 1.00  92.64 0 D 1
ATOM   3570 C CA  . MET D 4 1 ? 20.646 -9.697 27.203 1.00  94.75 0 D 1
ATOM   3571 C C   . MET D 4 1 ? 19.186 -9.398 26.948 1.00  94.90 0 D 1
ATOM   3572 O O   . MET D 4 1 ? 18.453 -10.280 26.517 1.00  92.77 0 D 1
ATOM   3573 C CB  . MET D 4 1 ? 21.554 -9.080 26.133 1.00  91.47 0 D 1
ATOM   3574 C CG  . MET D 4 1 ? 21.218 -9.491 24.694 1.00  88.91 0 D 1
ATOM   3575 S SD  . MET D 4 1 ? 22.343 -8.779 23.458 1.00  90.78 0 D 1
ATOM   3576 C CE  . MET D 4 1 ? 21.569 -9.362 21.943 1.00  84.26 0 D 1
ATOM   3577 N N   . GLN D 4 2 ? 18.732 -8.175 27.195 1.00  95.75 0 D 1
ATOM   3578 C CA  . GLN D 4 2 ? 17.383 -7.744 26.841 1.00  95.37 0 D 1
ATOM   3579 C C   . GLN D 4 2 ? 17.380 -7.035 25.494 1.00  95.55 0 D 1
ATOM   3580 O O   . GLN D 4 2 ? 18.258 -6.213 25.225 1.00  93.75 0 D 1
ATOM   3581 C CB  . GLN D 4 2 ? 16.784 -6.857 27.937 1.00  92.87 0 D 1
ATOM   3582 C CG  . GLN D 4 2 ? 16.437 -7.705 29.152 1.00  81.73 0 D 1
ATOM   3583 C CD  . GLN D 4 2 ? 15.771 -6.936 30.289 1.00  82.45 0 D 1
ATOM   3584 N NE2 . GLN D 4 2 ? 15.312 -7.651 31.284 1.00  71.19 0 D 1
ATOM   3585 O OE1 . GLN D 4 2 ? 15.651 -5.725 30.293 1.00  74.23 0 D 1
ATOM   3586 N N   . ILE D 4 3 ? 16.380 -7.331 24.680 1.00  96.35 0 D 1
ATOM   3587 C CA  . ILE D 4 3 ? 16.011 -6.555 23.488 1.00  96.17 0 D 1
ATOM   3588 C C   . ILE D 4 3 ? 14.533 -6.201 23.544 1.00  96.07 0 D 1
ATOM   3589 O O   . ILE D 4 3 ? 13.739 -6.848 24.234 1.00  95.15 0 D 1
ATOM   3590 C CB  . ILE D 4 3 ? 16.363 -7.278 22.174 1.00  95.62 0 D 1
ATOM   3591 C CG1 . ILE D 4 3 ? 15.571 -8.592 21.998 1.00  92.41 0 D 1
ATOM   3592 C CG2 . ILE D 4 3 ? 17.879 -7.493 22.079 1.00  90.23 0 D 1
ATOM   3593 C CD1 . ILE D 4 3 ? 15.713 -9.219 20.601 1.00  91.75 0 D 1
ATOM   3594 N N   . PHE D 4 4 ? 14.147 -5.195 22.783 1.00  95.70 0 D 1
ATOM   3595 C CA  . PHE D 4 4 ? 12.759 -4.772 22.665 1.00  95.25 0 D 1
ATOM   3596 C C   . PHE D 4 4 ? 12.188 -5.167 21.308 1.00  95.20 0 D 1
ATOM   3597 O O   . PHE D 4 4 ? 12.868 -5.117 20.282 1.00  94.46 0 D 1
ATOM   3598 C CB  . PHE D 4 4 ? 12.652 -3.265 22.918 1.00  94.48 0 D 1
ATOM   3599 C CG  . PHE D 4 4 ? 13.229 -2.835 24.249 1.00  93.87 0 D 1
ATOM   3600 C CD1 . PHE D 4 4 ? 12.624 -3.241 25.447 1.00  90.48 0 D 1
ATOM   3601 C CD2 . PHE D 4 4 ? 14.410 -2.064 24.294 1.00  90.29 0 D 1
ATOM   3602 C CE1 . PHE D 4 4 ? 13.187 -2.872 26.691 1.00  88.93 0 D 1
ATOM   3603 C CE2 . PHE D 4 4 ? 14.967 -1.701 25.523 1.00  88.34 0 D 1
ATOM   3604 C CZ  . PHE D 4 4 ? 14.366 -2.107 26.730 1.00  89.90 0 D 1
ATOM   3605 N N   . VAL D 4 5 ? 10.915 -5.544 21.285 1.00  94.85 0 D 1
ATOM   3606 C CA  . VAL D 4 5 ? 10.169 -5.791 20.055 1.00  94.87 0 D 1
ATOM   3607 C C   . VAL D 4 5 ?  8.900 -4.946 20.069 1.00  94.21 0 D 1
ATOM   3608 O O   . VAL D 4 5 ?  8.037 -5.136 20.917 1.00  93.07 0 D 1
ATOM   3609 C CB  . VAL D 4 5 ?  9.854 -7.287 19.844 1.00  94.96 0 D 1
ATOM   3610 C CG1 . VAL D 4 5 ?  9.133 -7.514 18.514 1.00  92.95 0 D 1
ATOM   3611 C CG2 . VAL D 4 5 ? 11.127 -8.136 19.851 1.00  93.32 0 D 1
ATOM   3612 N N   . LYS D 4 6 ?  8.782 -4.022 19.123 1.00  93.49 0 D 1
ATOM   3613 C CA  . LYS D 4 6 ?  7.540 -3.268 18.893 1.00  92.70 0 D 1
ATOM   3614 C C   . LYS D 4 6 ?  6.573 -4.117 18.073 1.00  92.91 0 D 1
ATOM   3615 O O   . LYS D 4 6 ?  6.812 -4.381 16.889 1.00  92.00 0 D 1
ATOM   3616 C CB  . LYS D 4 6 ?  7.816 -1.917 18.231 1.00  91.17 0 D 1
ATOM   3617 C CG  . LYS D 4 6 ?  8.507 -0.921 19.192 1.00  83.45 0 D 1
ATOM   3618 C CD  . LYS D 4 6 ?  8.586  0.484 18.577 1.00  77.48 0 D 1
ATOM   3619 C CE  . LYS D 4 6 ?  9.290  1.436 19.532 1.00  70.66 0 D 1
ATOM   3620 N NZ  . LYS D 4 6 ?  9.388  2.813 18.986 1.00  63.13 1 D 1
ATOM   3621 N N   . THR D 4 7 ?  5.477 -4.520 18.692 1.00  91.36 0 D 1
ATOM   3622 C CA  . THR D 4 7 ?  4.439 -5.366 18.086 1.00  89.98 0 D 1
ATOM   3623 C C   . THR D 4 7 ?  3.589 -4.607 17.066 1.00  89.79 0 D 1
ATOM   3624 O O   . THR D 4 7 ?  3.753 -3.395 16.871 1.00  87.74 0 D 1
ATOM   3625 C CB  . THR D 4 7 ?  3.540 -6.002 19.158 1.00  88.00 0 D 1
ATOM   3626 C CG2 . THR D 4 7 ?  4.339 -6.698 20.252 1.00  82.06 0 D 1
ATOM   3627 O OG1 . THR D 4 7 ?  2.729 -5.014 19.742 1.00  82.98 0 D 1
ATOM   3628 N N   . LEU D 4 8 ?  2.656 -5.293 16.420 1.00  87.72 0 D 1
ATOM   3629 C CA  . LEU D 4 8 ?  1.747 -4.707 15.421 1.00  85.54 0 D 1
ATOM   3630 C C   . LEU D 4 8 ?  0.954 -3.508 15.959 1.00  84.87 0 D 1
ATOM   3631 O O   . LEU D 4 8 ?  0.800 -2.515 15.259 1.00  79.83 0 D 1
ATOM   3632 C CB  . LEU D 4 8 ?  0.778 -5.786 14.909 1.00  83.56 0 D 1
ATOM   3633 C CG  . LEU D 4 8 ?  1.448 -6.932 14.124 1.00  80.94 0 D 1
ATOM   3634 C CD1 . LEU D 4 8 ?  0.405 -7.988 13.784 1.00  76.64 0 D 1
ATOM   3635 C CD2 . LEU D 4 8 ?  2.083 -6.432 12.824 1.00  76.73 0 D 1
ATOM   3636 N N   . THR D 4 9 ?  0.511 -3.591 17.202 1.00  83.51 0 D 1
ATOM   3637 C CA  . THR D 4 9 ? -0.315 -2.571 17.859 1.00  80.35 0 D 1
ATOM   3638 C C   . THR D 4 9 ?  0.493 -1.416 18.466 1.00  79.82 0 D 1
ATOM   3639 O O   . THR D 4 9 ? -0.083 -0.536 19.091 1.00  75.52 0 D 1
ATOM   3640 C CB  . THR D 4 9 ? -1.179 -3.217 18.954 1.00  77.53 0 D 1
ATOM   3641 C CG2 . THR D 4 9 ? -2.149 -4.230 18.361 1.00  70.64 0 D 1
ATOM   3642 O OG1 . THR D 4 9 ? -0.371 -3.911 19.870 1.00  72.81 0 D 1
ATOM   3643 N N   . GLY D 4 10 ?  1.810 -1.410 18.302 1.00  78.83 0 D 1
ATOM   3644 C CA  . GLY D 4 10 ?  2.698 -0.423 18.906 1.00  77.99 0 D 1
ATOM   3645 C C   . GLY D 4 10 ?  3.175 -0.786 20.316 1.00  80.51 0 D 1
ATOM   3646 O O   . GLY D 4 10 ?  4.153 -0.201 20.780 1.00  78.23 0 D 1
ATOM   3647 N N   . LYS D 4 11 ?  2.578 -1.788 20.950 1.00  83.22 0 D 1
ATOM   3648 C CA  . LYS D 4 11 ?  3.029 -2.325 22.241 1.00  84.22 0 D 1
ATOM   3649 C C   . LYS D 4 11 ?  4.482 -2.784 22.138 1.00  86.73 0 D 1
ATOM   3650 O O   . LYS D 4 11 ?  4.834 -3.520 21.221 1.00  86.34 0 D 1
ATOM   3651 C CB  . LYS D 4 11 ?  2.105 -3.472 22.652 1.00  81.31 0 D 1
ATOM   3652 C CG  . LYS D 4 11 ?  2.520 -4.216 23.933 1.00  73.42 0 D 1
ATOM   3653 C CD  . LYS D 4 11 ?  1.659 -5.467 24.089 1.00  71.40 0 D 1
ATOM   3654 C CE  . LYS D 4 11 ?  2.184 -6.413 25.178 1.00  62.97 0 D 1
ATOM   3655 N NZ  . LYS D 4 11 ?  1.670 -7.784 24.965 1.00  57.40 1 D 1
ATOM   3656 N N   . THR D 4 12 ?  5.298 -2.411 23.116 1.00  87.57 0 D 1
ATOM   3657 C CA  . THR D 4 12 ?  6.677 -2.900 23.231 1.00  88.42 0 D 1
ATOM   3658 C C   . THR D 4 12 ?  6.728 -4.085 24.187 1.00  89.43 0 D 1
ATOM   3659 O O   . THR D 4 12 ?  6.266 -3.993 25.320 1.00  88.56 0 D 1
ATOM   3660 C CB  . THR D 4 12 ?  7.632 -1.781 23.654 1.00  86.92 0 D 1
ATOM   3661 C CG2 . THR D 4 12 ?  9.093 -2.236 23.660 1.00  80.34 0 D 1
ATOM   3662 O OG1 . THR D 4 12 ?  7.545 -0.725 22.724 1.00  81.05 0 D 1
ATOM   3663 N N   . ILE D 4 13 ?  7.291 -5.200 23.727 1.00  91.47 0 D 1
ATOM   3664 C CA  . ILE D 4 13 ?  7.590 -6.368 24.561 1.00  91.61 0 D 1
ATOM   3665 C C   . ILE D 4 13 ?  9.094 -6.477 24.755 1.00  92.92 0 D 1
ATOM   3666 O O   . ILE D 4 13 ?  9.877 -6.192 23.846 1.00  92.54 0 D 1
ATOM   3667 C CB  . ILE D 4 13 ?  6.974 -7.666 24.002 1.00  89.78 0 D 1
ATOM   3668 C CG1 . ILE D 4 13 ?  7.488 -8.022 22.586 1.00  82.12 0 D 1
ATOM   3669 C CG2 . ILE D 4 13 ?  5.447 -7.554 24.025 1.00  79.83 0 D 1
ATOM   3670 C CD1 . ILE D 4 13 ?  7.054 -9.400 22.090 1.00  78.47 0 D 1
ATOM   3671 N N   . THR D 4 14 ?  9.492 -6.930 25.935 1.00  93.80 0 D 1
ATOM   3672 C CA  . THR D 4 14 ? 10.887 -7.216 26.260 1.00  94.08 0 D 1
ATOM   3673 C C   . THR D 4 14 ? 11.149 -8.706 26.111 1.00  94.58 0 D 1
ATOM   3674 O O   . THR D 4 14 ? 10.374 -9.523 26.615 1.00  93.56 0 D 1
ATOM   3675 C CB  . THR D 4 14 ? 11.229 -6.751 27.680 1.00  92.79 0 D 1
ATOM   3676 C CG2 . THR D 4 14 ? 12.727 -6.806 27.949 1.00  82.44 0 D 1
ATOM   3677 O OG1 . THR D 4 14 ? 10.817 -5.413 27.857 1.00  83.87 0 D 1
ATOM   3678 N N   . LEU D 4 15 ? 12.233 -9.076 25.421 1.00  95.39 0 D 1
ATOM   3679 C CA  . LEU D 4 15 ? 12.682 -10.450 25.265 1.00  95.56 0 D 1
ATOM   3680 C C   . LEU D 4 15 ? 14.058 -10.627 25.911 1.00  95.95 0 D 1
ATOM   3681 O O   . LEU D 4 15 ? 14.942 -9.804 25.709 1.00  94.92 0 D 1
ATOM   3682 C CB  . LEU D 4 15 ? 12.731 -10.850 23.786 1.00  94.84 0 D 1
ATOM   3683 C CG  . LEU D 4 15 ? 11.388 -10.799 23.033 1.00  92.92 0 D 1
ATOM   3684 C CD1 . LEU D 4 15 ? 11.615 -11.220 21.583 1.00  89.66 0 D 1
ATOM   3685 C CD2 . LEU D 4 15 ? 10.345 -11.740 23.631 1.00  89.46 0 D 1
ATOM   3686 N N   . GLU D 4 16 ? 14.219 -11.730 26.639 1.00  96.31 0 D 1
ATOM   3687 C CA  . GLU D 4 16 ? 15.524 -12.226 27.060 1.00  96.26 0 D 1
ATOM   3688 C C   . GLU D 4 16 ? 16.110 -13.089 25.939 1.00  96.56 0 D 1
ATOM   3689 O O   . GLU D 4 16 ? 15.488 -14.066 25.514 1.00  95.17 0 D 1
ATOM   3690 C CB  . GLU D 4 16 ? 15.407 -13.024 28.368 1.00  95.23 0 D 1
ATOM   3691 C CG  . GLU D 4 16 ? 15.107 -12.158 29.591 1.00  83.04 0 D 1
ATOM   3692 C CD  . GLU D 4 16 ? 16.230 -11.157 29.930 1.00  78.61 0 D 1
ATOM   3693 O OE1 . GLU D 4 16 ? 15.936 -10.204 30.689 1.00  72.30 0 D 1
ATOM   3694 O OE2 . GLU D 4 16 ? 17.355 -11.322 29.423 1.00  72.32 -1 D 1
ATOM   3695 N N   . VAL D 4 17 ? 17.267 -12.689 25.440 1.00  96.47 0 D 1
ATOM   3696 C CA  . VAL D 4 17 ? 17.955 -13.320 24.306 1.00  96.41 0 D 1
ATOM   3697 C C   . VAL D 4 17 ? 19.463 -13.335 24.530 1.00  96.59 0 D 1
ATOM   3698 O O   . VAL D 4 17 ? 20.001 -12.556 25.320 1.00  95.37 0 D 1
ATOM   3699 C CB  . VAL D 4 17 ? 17.634 -12.604 22.975 1.00  95.70 0 D 1
ATOM   3700 C CG1 . VAL D 4 17 ? 16.148 -12.649 22.631 1.00  92.14 0 D 1
ATOM   3701 C CG2 . VAL D 4 17 ? 18.093 -11.136 22.958 1.00  92.04 0 D 1
ATOM   3702 N N   . GLU D 4 18 ? 20.141 -14.205 23.785 1.00  96.42 0 D 1
ATOM   3703 C CA  . GLU D 4 18 ? 21.593 -14.200 23.677 1.00  96.33 0 D 1
ATOM   3704 C C   . GLU D 4 18 ? 22.026 -13.716 22.283 1.00  96.66 0 D 1
ATOM   3705 O O   . GLU D 4 18 ? 21.292 -13.915 21.319 1.00  95.30 0 D 1
ATOM   3706 C CB  . GLU D 4 18 ? 22.153 -15.600 23.983 1.00  94.93 0 D 1
ATOM   3707 C CG  . GLU D 4 18 ? 21.941 -16.039 25.443 1.00  86.43 0 D 1
ATOM   3708 C CD  . GLU D 4 18 ? 22.613 -15.088 26.460 1.00  80.21 0 D 1
ATOM   3709 O OE1 . GLU D 4 18 ? 22.088 -14.983 27.585 1.00  72.65 0 D 1
ATOM   3710 O OE2 . GLU D 4 18 ? 23.626 -14.451 26.096 1.00  72.05 -1 D 1
ATOM   3711 N N   . PRO D 4 19 ? 23.215 -13.119 22.128 1.00  96.36 0 D 1
ATOM   3712 C CA  . PRO D 4 19 ? 23.714 -12.712 20.809 1.00  96.07 0 D 1
ATOM   3713 C C   . PRO D 4 19 ? 23.788 -13.864 19.791 1.00  96.28 0 D 1
ATOM   3714 O O   . PRO D 4 19 ? 23.669 -13.628 18.589 1.00  95.04 0 D 1
ATOM   3715 C CB  . PRO D 4 19 ? 25.108 -12.134 21.074 1.00  95.24 0 D 1
ATOM   3716 C CG  . PRO D 4 19 ? 25.032 -11.665 22.522 1.00  92.75 0 D 1
ATOM   3717 C CD  . PRO D 4 19 ? 24.116 -12.707 23.176 1.00  95.58 0 D 1
ATOM   3718 N N   . SER D 4 20 ? 23.965 -15.097 20.281 1.00  96.64 0 D 1
ATOM   3719 C CA  . SER D 4 20 ? 23.987 -16.323 19.482 1.00  96.59 0 D 1
ATOM   3720 C C   . SER D 4 20 ? 22.595 -16.866 19.115 1.00  96.72 0 D 1
ATOM   3721 O O   . SER D 4 20 ? 22.525 -17.832 18.358 1.00  95.04 0 D 1
ATOM   3722 C CB  . SER D 4 20 ? 24.768 -17.397 20.245 1.00  95.63 0 D 1
ATOM   3723 O OG  . SER D 4 20 ? 24.200 -17.590 21.529 1.00  88.34 0 D 1
ATOM   3724 N N   . ASP D 4 21 ? 21.505 -16.305 19.638 1.00  96.65 0 D 1
ATOM   3725 C CA  . ASP D 4 21 ? 20.156 -16.725 19.263 1.00  96.72 0 D 1
ATOM   3726 C C   . ASP D 4 21 ? 19.911 -16.442 17.780 1.00  97.16 0 D 1
ATOM   3727 O O   . ASP D 4 21 ? 20.205 -15.351 17.272 1.00  96.27 0 D 1
ATOM   3728 C CB  . ASP D 4 21 ? 19.076 -16.030 20.118 1.00  96.17 0 D 1
ATOM   3729 C CG  . ASP D 4 21 ? 18.814 -16.647 21.497 1.00  94.82 0 D 1
ATOM   3730 O OD1 . ASP D 4 21 ? 19.016 -17.870 21.665 1.00  89.79 0 D 1
ATOM   3731 O OD2 . ASP D 4 21 ? 18.255 -15.937 22.363 1.00  89.77 -1 D 1
ATOM   3732 N N   . THR D 4 22 ? 19.342 -17.430 17.091 1.00  97.43 0 D 1
ATOM   3733 C CA  . THR D 4 22 ? 18.882 -17.244 15.713 1.00  97.54 0 D 1
ATOM   3734 C C   . THR D 4 22 ? 17.625 -16.374 15.672 1.00  97.55 0 D 1
ATOM   3735 O O   . THR D 4 22 ? 16.883 -16.271 16.649 1.00  96.90 0 D 1
ATOM   3736 C CB  . THR D 4 22 ? 18.616 -18.580 14.998 1.00  96.90 0 D 1
ATOM   3737 C CG2 . THR D 4 22 ? 19.855 -19.471 14.946 1.00  90.40 0 D 1
ATOM   3738 O OG1 . THR D 4 22 ? 17.591 -19.293 15.645 1.00  90.72 0 D 1
ATOM   3739 N N   . ILE D 4 23 ? 17.354 -15.782 14.517 1.00  97.23 0 D 1
ATOM   3740 C CA  . ILE D 4 23 ? 16.106 -15.049 14.294 1.00  97.18 0 D 1
ATOM   3741 C C   . ILE D 4 23 ? 14.889 -15.966 14.448 1.00  97.24 0 D 1
ATOM   3742 O O   . ILE D 4 23 ? 13.873 -15.537 14.988 1.00  96.81 0 D 1
ATOM   3743 C CB  . ILE D 4 23 ? 16.138 -14.351 12.923 1.00  96.78 0 D 1
ATOM   3744 C CG1 . ILE D 4 23 ? 17.301 -13.346 12.797 1.00  94.75 0 D 1
ATOM   3745 C CG2 . ILE D 4 23 ? 14.801 -13.654 12.602 1.00  95.59 0 D 1
ATOM   3746 C CD1 . ILE D 4 23 ? 17.374 -12.266 13.881 1.00  91.61 0 D 1
ATOM   3747 N N   . GLU D 4 24 ? 15.009 -17.236 14.069 1.00  97.33 0 D 1
ATOM   3748 C CA  . GLU D 4 24 ? 13.980 -18.255 14.306 1.00  96.98 0 D 1
ATOM   3749 C C   . GLU D 4 24 ? 13.689 -18.438 15.804 1.00  97.08 0 D 1
ATOM   3750 O O   . GLU D 4 24 ? 12.524 -18.388 16.215 1.00  96.27 0 D 1
ATOM   3751 C CB  . GLU D 4 24 ? 14.437 -19.566 13.649 1.00  95.70 0 D 1
ATOM   3752 C CG  . GLU D 4 24 ? 13.329 -20.626 13.624 1.00  82.70 0 D 1
ATOM   3753 C CD  . GLU D 4 24 ? 13.749 -21.912 12.891 1.00  76.33 0 D 1
ATOM   3754 O OE1 . GLU D 4 24 ? 12.850 -22.754 12.653 1.00  70.25 0 D 1
ATOM   3755 O OE2 . GLU D 4 24 ? 14.949 -22.059 12.580 1.00  70.35 -1 D 1
ATOM   3756 N N   . ASN D 4 25 ? 14.712 -18.509 16.652 1.00  97.20 0 D 1
ATOM   3757 C CA  . ASN D 4 25 ? 14.543 -18.579 18.110 1.00  96.86 0 D 1
ATOM   3758 C C   . ASN D 4 25 ? 13.865 -17.322 18.665 1.00  96.96 0 D 1
ATOM   3759 O O   . ASN D 4 25 ? 13.021 -17.403 19.557 1.00  96.05 0 D 1
ATOM   3760 C CB  . ASN D 4 25 ? 15.903 -18.771 18.791 1.00  95.86 0 D 1
ATOM   3761 C CG  . ASN D 4 25 ? 16.516 -20.144 18.590 1.00  87.75 0 D 1
ATOM   3762 N ND2 . ASN D 4 25 ? 17.769 -20.294 18.991 1.00  76.03 0 D 1
ATOM   3763 O OD1 . ASN D 4 25 ? 15.913 -21.078 18.128 1.00  77.59 0 D 1
ATOM   3764 N N   . VAL D 4 26 ? 14.202 -16.151 18.143 1.00  97.39 0 D 1
ATOM   3765 C CA  . VAL D 4 26 ? 13.543 -14.892 18.533 1.00  97.21 0 D 1
ATOM   3766 C C   . VAL D 4 26 ? 12.067 -14.910 18.146 1.00  97.31 0 D 1
ATOM   3767 O O   . VAL D 4 26 ? 11.220 -14.521 18.952 1.00  96.79 0 D 1
ATOM   3768 C CB  . VAL D 4 26 ? 14.254 -13.677 17.926 1.00  96.85 0 D 1
ATOM   3769 C CG1 . VAL D 4 26 ? 13.549 -12.361 18.276 1.00  94.67 0 D 1
ATOM   3770 C CG2 . VAL D 4 26 ? 15.688 -13.559 18.463 1.00  95.13 0 D 1
ATOM   3771 N N   . LYS D 4 27 ? 11.725 -15.410 16.954 1.00  97.59 0 D 1
ATOM   3772 C CA  . LYS D 4 27 ? 10.339 -15.564 16.517 1.00  97.66 0 D 1
ATOM   3773 C C   . LYS D 4 27 ?  9.556 -16.553 17.386 1.00  97.28 0 D 1
ATOM   3774 O O   . LYS D 4 27 ?  8.408 -16.272 17.709 1.00  96.64 0 D 1
ATOM   3775 C CB  . LYS D 4 27 ? 10.288 -15.984 15.038 1.00  97.64 0 D 1
ATOM   3776 C CG  . LYS D 4 27 ? 10.643 -14.832 14.083 1.00  97.06 0 D 1
ATOM   3777 C CD  . LYS D 4 27 ? 10.607 -15.355 12.640 1.00  96.16 0 D 1
ATOM   3778 C CE  . LYS D 4 27 ? 10.890 -14.248 11.625 1.00  94.17 0 D 1
ATOM   3779 N NZ  . LYS D 4 27 ? 10.865 -14.793 10.252 1.00  91.69 1 D 1
ATOM   3780 N N   . ALA D 4 28 ? 10.177 -17.649 17.820 1.00  97.70 0 D 1
ATOM   3781 C CA  . ALA D 4 28 ?  9.568 -18.582 18.770 1.00  97.44 0 D 1
ATOM   3782 C C   . ALA D 4 28 ?  9.252 -17.897 20.111 1.00  96.91 0 D 1
ATOM   3783 O O   . ALA D 4 28 ?  8.117 -17.964 20.588 1.00  95.74 0 D 1
ATOM   3784 C CB  . ALA D 4 28 ? 10.489 -19.792 18.932 1.00  97.12 0 D 1
ATOM   3785 N N   . LYS D 4 29 ? 10.188 -17.121 20.657 1.00  97.19 0 D 1
ATOM   3786 C CA  . LYS D 4 29 ?  9.965 -16.332 21.883 1.00  96.41 0 D 1
ATOM   3787 C C   . LYS D 4 29 ?  8.852 -15.286 21.719 1.00  95.74 0 D 1
ATOM   3788 O O   . LYS D 4 29 ?  8.155 -14.969 22.684 1.00  94.54 0 D 1
ATOM   3789 C CB  . LYS D 4 29 ? 11.278 -15.650 22.315 1.00  96.52 0 D 1
ATOM   3790 C CG  . LYS D 4 29 ? 12.336 -16.645 22.832 1.00  94.96 0 D 1
ATOM   3791 C CD  . LYS D 4 29 ? 13.677 -15.960 23.122 1.00  92.58 0 D 1
ATOM   3792 C CE  . LYS D 4 29 ? 14.706 -16.993 23.584 1.00  89.01 0 D 1
ATOM   3793 N NZ  . LYS D 4 29 ? 16.054 -16.424 23.851 1.00  82.61 1 D 1
ATOM   3794 N N   . ILE D 4 30 ?  8.670 -14.734 20.516 1.00  96.50 0 D 1
ATOM   3795 C CA  . ILE D 4 30 ?  7.553 -13.835 20.214 1.00  96.00 0 D 1
ATOM   3796 C C   . ILE D 4 30 ?  6.240 -14.612 20.169 1.00  95.40 0 D 1
ATOM   3797 O O   . ILE D 4 30 ?  5.240 -14.124 20.692 1.00  94.06 0 D 1
ATOM   3798 C CB  . ILE D 4 30 ?  7.798 -13.040 18.917 1.00  96.06 0 D 1
ATOM   3799 C CG1 . ILE D 4 30 ?  8.962 -12.049 19.099 1.00  95.08 0 D 1
ATOM   3800 C CG2 . ILE D 4 30 ?  6.533 -12.260 18.498 1.00  95.10 0 D 1
ATOM   3801 C CD1 . ILE D 4 30 ?  9.514 -11.494 17.783 1.00  93.84 0 D 1
ATOM   3802 N N   . GLN D 4 31 ?  6.220 -15.814 19.574 1.00  96.11 0 D 1
ATOM   3803 C CA  . GLN D 4 31 ?  5.034 -16.672 19.551 1.00  95.71 0 D 1
ATOM   3804 C C   . GLN D 4 31 ?  4.550 -16.986 20.966 1.00  94.78 0 D 1
ATOM   3805 O O   . GLN D 4 31 ?  3.351 -16.856 21.235 1.00  92.68 0 D 1
ATOM   3806 C CB  . GLN D 4 31 ?  5.321 -17.961 18.777 1.00  95.53 0 D 1
ATOM   3807 C CG  . GLN D 4 31 ?  4.072 -18.852 18.658 1.00  94.39 0 D 1
ATOM   3808 C CD  . GLN D 4 31 ?  4.334 -20.166 17.918 1.00  92.70 0 D 1
ATOM   3809 N NE2 . GLN D 4 31 ?  3.295 -20.880 17.556 1.00  84.40 0 D 1
ATOM   3810 O OE1 . GLN D 4 31 ?  5.447 -20.567 17.647 1.00  87.41 0 D 1
ATOM   3811 N N   . ASP D 4 32 ?  5.441 -17.299 21.881 1.00  95.21 0 D 1
ATOM   3812 C CA  . ASP D 4 32 ?  5.100 -17.607 23.266 1.00  94.46 0 D 1
ATOM   3813 C C   . ASP D 4 32 ?  4.428 -16.432 23.988 1.00  93.58 0 D 1
ATOM   3814 O O   . ASP D 4 32 ?  3.579 -16.619 24.861 1.00  91.36 0 D 1
ATOM   3815 C CB  . ASP D 4 32 ?  6.362 -18.019 24.033 1.00  94.19 0 D 1
ATOM   3816 C CG  . ASP D 4 32 ?  6.974 -19.347 23.572 1.00  89.67 0 D 1
ATOM   3817 O OD1 . ASP D 4 32 ?  6.239 -20.153 22.966 1.00  84.32 0 D 1
ATOM   3818 O OD2 . ASP D 4 32 ?  8.166 -19.547 23.873 1.00  84.04 -1 D 1
ATOM   3819 N N   . LYS D 4 33 ?  4.779 -15.193 23.626 1.00  92.83 0 D 1
ATOM   3820 C CA  . LYS D 4 33 ?  4.233 -13.981 24.252 1.00  91.86 0 D 1
ATOM   3821 C C   . LYS D 4 33 ?  3.003 -13.409 23.549 1.00  91.17 0 D 1
ATOM   3822 O O   . LYS D 4 33 ?  2.127 -12.868 24.216 1.00  87.82 0 D 1
ATOM   3823 C CB  . LYS D 4 33 ?  5.318 -12.906 24.358 1.00  90.77 0 D 1
ATOM   3824 C CG  . LYS D 4 33 ?  6.340 -13.241 25.457 1.00  87.88 0 D 1
ATOM   3825 C CD  . LYS D 4 33 ?  7.192 -12.017 25.784 1.00  84.95 0 D 1
ATOM   3826 C CE  . LYS D 4 33 ?  8.106 -12.337 26.967 1.00  80.94 0 D 1
ATOM   3827 N NZ  . LYS D 4 33 ?  8.794 -11.123 27.487 1.00  74.46 1 D 1
ATOM   3828 N N   . GLU D 4 34 ?  2.954 -13.468 22.209 1.00  93.25 0 D 1
ATOM   3829 C CA  . GLU D 4 34 ?  1.945 -12.783 21.391 1.00  92.14 0 D 1
ATOM   3830 C C   . GLU D 4 34 ?  1.050 -13.740 20.596 1.00  92.29 0 D 1
ATOM   3831 O O   . GLU D 4 34 ?  0.095 -13.292 19.953 1.00  89.73 0 D 1
ATOM   3832 C CB  . GLU D 4 34 ?  2.640 -11.771 20.461 1.00  90.82 0 D 1
ATOM   3833 C CG  . GLU D 4 34 ?  3.461 -10.692 21.186 1.00  87.49 0 D 1
ATOM   3834 C CD  . GLU D 4 34 ?  2.617 -9.740 22.059 1.00  87.02 0 D 1
ATOM   3835 O OE1 . GLU D 4 34 ?  3.053 -9.399 23.177 1.00  80.66 0 D 1
ATOM   3836 O OE2 . GLU D 4 34 ?  1.546 -9.267 21.623 1.00  81.17 -1 D 1
ATOM   3837 N N   . GLY D 4 35 ?  1.331 -15.048 20.601 1.00  93.08 0 D 1
ATOM   3838 C CA  . GLY D 4 35 ?  0.532 -16.065 19.915 1.00  93.10 0 D 1
ATOM   3839 C C   . GLY D 4 35 ?  0.581 -15.986 18.385 1.00  94.02 0 D 1
ATOM   3840 O O   . GLY D 4 35 ? -0.315 -16.497 17.709 1.00  92.23 0 D 1
ATOM   3841 N N   . ILE D 4 36 ?  1.582 -15.321 17.815 1.00  94.44 0 D 1
ATOM   3842 C CA  . ILE D 4 36 ?  1.750 -15.183 16.364 1.00  95.15 0 D 1
ATOM   3843 C C   . ILE D 4 36 ?  2.714 -16.273 15.882 1.00  95.63 0 D 1
ATOM   3844 O O   . ILE D 4 36 ?  3.867 -16.257 16.302 1.00  95.02 0 D 1
ATOM   3845 C CB  . ILE D 4 36 ?  2.251 -13.782 15.970 1.00  94.68 0 D 1
ATOM   3846 C CG1 . ILE D 4 36 ?  1.363 -12.675 16.576 1.00  92.00 0 D 1
ATOM   3847 C CG2 . ILE D 4 36 ?  2.287 -13.663 14.434 1.00  92.00 0 D 1
ATOM   3848 C CD1 . ILE D 4 36 ?  1.906 -11.263 16.367 1.00  87.29 0 D 1
ATOM   3849 N N   . PRO D 4 37 ?  2.290 -17.185 14.982 1.00  96.05 0 D 1
ATOM   3850 C CA  . PRO D 4 37 ?  3.180 -18.217 14.450 1.00  96.05 0 D 1
ATOM   3851 C C   . PRO D 4 37 ?  4.423 -17.624 13.775 1.00  96.23 0 D 1
ATOM   3852 O O   . PRO D 4 37 ?  4.299 -16.614 13.074 1.00  95.66 0 D 1
ATOM   3853 C CB  . PRO D 4 37 ?  2.329 -19.017 13.457 1.00  94.96 0 D 1
ATOM   3854 C CG  . PRO D 4 37 ?  0.906 -18.775 13.928 1.00  92.59 0 D 1
ATOM   3855 C CD  . PRO D 4 37 ?  0.949 -17.359 14.468 1.00  95.23 0 D 1
ATOM   3856 N N   . PRO D 4 38 ?  5.613 -18.239 13.906 1.00  96.30 0 D 1
ATOM   3857 C CA  . PRO D 4 38 ?  6.851 -17.724 13.321 1.00  96.27 0 D 1
ATOM   3858 C C   . PRO D 4 38 ?  6.779 -17.481 11.808 1.00  96.11 0 D 1
ATOM   3859 O O   . PRO D 4 38 ?  7.311 -16.489 11.319 1.00  95.16 0 D 1
ATOM   3860 C CB  . PRO D 4 38 ?  7.921 -18.766 13.662 1.00  95.56 0 D 1
ATOM   3861 C CG  . PRO D 4 38 ?  7.422 -19.361 14.969 1.00  93.55 0 D 1
ATOM   3862 C CD  . PRO D 4 38 ?  5.906 -19.374 14.771 1.00  95.88 0 D 1
ATOM   3863 N N   . ASP D 4 39 ?  6.064 -18.331 11.076 1.00  96.63 0 D 1
ATOM   3864 C CA  . ASP D 4 39 ?  5.879 -18.220  9.624 1.00  96.02 0 D 1
ATOM   3865 C C   . ASP D 4 39 ?  5.033 -17.003  9.203 1.00  96.06 0 D 1
ATOM   3866 O O   . ASP D 4 39 ?  5.097 -16.577  8.045 1.00  94.32 0 D 1
ATOM   3867 C CB  . ASP D 4 39 ?  5.261 -19.518  9.082 1.00  94.82 0 D 1
ATOM   3868 C CG  . ASP D 4 39 ?  3.786 -19.653  9.447 1.00  88.89 0 D 1
ATOM   3869 O OD1 . ASP D 4 39 ?  3.477 -19.503 10.642 1.00  82.66 0 D 1
ATOM   3870 O OD2 . ASP D 4 39 ?  2.960 -19.814  8.521 1.00  82.62 -1 D 1
ATOM   3871 N N   . GLN D 4 40 ?  4.271 -16.422 10.121 1.00  95.93 0 D 1
ATOM   3872 C CA  . GLN D 4 40 ?  3.510 -15.182  9.916 1.00  95.68 0 D 1
ATOM   3873 C C   . GLN D 4 40 ?  4.261 -13.940 10.393 1.00  95.75 0 D 1
ATOM   3874 O O   . GLN D 4 40 ?  3.799 -12.816 10.167 1.00  93.71 0 D 1
ATOM   3875 C CB  . GLN D 4 40 ?  2.138 -15.279 10.601 1.00  94.71 0 D 1
ATOM   3876 C CG  . GLN D 4 40 ?  1.282 -16.439 10.071 1.00  91.51 0 D 1
ATOM   3877 C CD  . GLN D 4 40 ?  1.063 -16.371  8.559 1.00  91.43 0 D 1
ATOM   3878 N NE2 . GLN D 4 40 ?  1.195 -17.479  7.883 1.00  82.51 0 D 1
ATOM   3879 O OE1 . GLN D 4 40 ?  0.787 -15.326  7.987 1.00  84.30 0 D 1
ATOM   3880 N N   . GLN D 4 41 ?  5.403 -14.098 11.036 1.00  96.16 0 D 1
ATOM   3881 C CA  . GLN D 4 41 ?  6.206 -12.989 11.542 1.00  96.34 0 D 1
ATOM   3882 C C   . GLN D 4 41 ?  7.244 -12.546 10.513 1.00  96.35 0 D 1
ATOM   3883 O O   . GLN D 4 41 ?  7.937 -13.345  9.897 1.00  95.27 0 D 1
ATOM   3884 C CB  . GLN D 4 41 ?  6.881 -13.371 12.859 1.00  96.06 0 D 1
ATOM   3885 C CG  . GLN D 4 41 ?  5.905 -13.740 13.987 1.00  94.82 0 D 1
ATOM   3886 C CD  . GLN D 4 41 ?  6.666 -14.120 15.253 1.00  95.93 0 D 1
ATOM   3887 N NE2 . GLN D 4 41 ?  6.191 -15.073 16.020 1.00  90.62 0 D 1
ATOM   3888 O OE1 . GLN D 4 41 ?  7.709 -13.563 15.559 1.00  90.88 0 D 1
ATOM   3889 N N   . ARG D 4 42 ?  7.411 -11.229 10.394 1.00  96.52 0 D 1
ATOM   3890 C CA  . ARG D 4 42 ?  8.559 -10.596  9.746 1.00  96.32 0 D 1
ATOM   3891 C C   . ARG D 4 42 ?  9.178 -9.628 10.745 1.00  96.27 0 D 1
ATOM   3892 O O   . ARG D 4 42 ?  8.487 -8.732 11.230 1.00  94.84 0 D 1
ATOM   3893 C CB  . ARG D 4 42 ?  8.122 -9.931  8.436 1.00  95.64 0 D 1
ATOM   3894 C CG  . ARG D 4 42 ?  9.270 -9.295  7.635 1.00  94.07 0 D 1
ATOM   3895 C CD  . ARG D 4 42 ?  8.712 -8.703  6.336 1.00  92.00 0 D 1
ATOM   3896 N NE  . ARG D 4 42 ?  9.736 -8.113  5.460 1.00  89.76 0 D 1
ATOM   3897 C CZ  . ARG D 4 42 ? 10.146 -8.546  4.270 1.00  88.78 0 D 1
ATOM   3898 N NH1 . ARG D 4 42 ?  9.751 -9.667  3.738 1.00  81.39 1 D 1
ATOM   3899 N NH2 . ARG D 4 42 ? 10.971 -7.853  3.564 1.00  83.50 0 D 1
ATOM   3900 N N   . LEU D 4 43 ? 10.454 -9.823 11.044 1.00  96.54 0 D 1
ATOM   3901 C CA  . LEU D 4 43 ? 11.207 -8.924 11.913 1.00  96.53 0 D 1
ATOM   3902 C C   . LEU D 4 43 ? 12.034 -7.963 11.067 1.00  96.21 0 D 1
ATOM   3903 O O   . LEU D 4 43 ? 12.646 -8.364 10.081 1.00  95.25 0 D 1
ATOM   3904 C CB  . LEU D 4 43 ? 12.073 -9.721 12.897 1.00  96.47 0 D 1
ATOM   3905 C CG  . LEU D 4 43 ? 11.263 -10.499 13.945 1.00  95.41 0 D 1
ATOM   3906 C CD1 . LEU D 4 43 ? 12.217 -11.337 14.806 1.00  93.54 0 D 1
ATOM   3907 C CD2 . LEU D 4 43 ? 10.490 -9.559 14.875 1.00  92.93 0 D 1
ATOM   3908 N N   . ILE D 4 44 ? 12.046 -6.698 11.452 1.00  96.06 0 D 1
ATOM   3909 C CA  . ILE D 4 44 ? 12.766 -5.626 10.774 1.00  95.51 0 D 1
ATOM   3910 C C   . ILE D 4 44 ? 13.692 -4.941 11.773 1.00  95.42 0 D 1
ATOM   3911 O O   . ILE D 4 44 ? 13.270 -4.559 12.863 1.00  94.68 0 D 1
ATOM   3912 C CB  . ILE D 4 44 ? 11.782 -4.628 10.116 1.00  94.78 0 D 1
ATOM   3913 C CG1 . ILE D 4 44 ? 10.871 -5.342  9.084 1.00  92.64 0 D 1
ATOM   3914 C CG2 . ILE D 4 44 ? 12.546 -3.477  9.439 1.00  92.46 0 D 1
ATOM   3915 C CD1 . ILE D 4 44 ?  9.716 -4.472  8.567 1.00  89.34 0 D 1
ATOM   3916 N N   . PHE D 4 45 ? 14.944 -4.754 11.367 1.00  94.39 0 D 1
ATOM   3917 C CA  . PHE D 4 45 ? 15.937 -3.968 12.078 1.00  94.04 0 D 1
ATOM   3918 C C   . PHE D 4 45 ? 16.701 -3.100 11.077 1.00  93.30 0 D 1
ATOM   3919 O O   . PHE D 4 45 ? 17.039 -3.571  9.985 1.00  91.76 0 D 1
ATOM   3920 C CB  . PHE D 4 45 ? 16.874 -4.891 12.857 1.00  94.04 0 D 1
ATOM   3921 C CG  . PHE D 4 45 ? 17.909 -4.150 13.665 1.00  94.41 0 D 1
ATOM   3922 C CD1 . PHE D 4 45 ? 19.266 -4.157 13.275 1.00  92.27 0 D 1
ATOM   3923 C CD2 . PHE D 4 45 ? 17.526 -3.437 14.820 1.00  92.33 0 D 1
ATOM   3924 C CE1 . PHE D 4 45 ? 20.224 -3.474 14.033 1.00  91.74 0 D 1
ATOM   3925 C CE2 . PHE D 4 45 ? 18.483 -2.755 15.582 1.00  91.48 0 D 1
ATOM   3926 C CZ  . PHE D 4 45 ? 19.840 -2.772 15.194 1.00  92.45 0 D 1
ATOM   3927 N N   . ALA D 4 46 ? 16.924 -1.848 11.409 1.00  92.10 0 D 1
ATOM   3928 C CA  . ALA D 4 46 ? 17.582 -0.886 10.514 1.00  90.95 0 D 1
ATOM   3929 C C   . ALA D 4 46 ? 16.993 -0.857  9.079 1.00  91.33 0 D 1
ATOM   3930 O O   . ALA D 4 46 ? 17.717 -0.753  8.093 1.00  87.92 0 D 1
ATOM   3931 C CB  . ALA D 4 46 ? 19.100 -1.109 10.582 1.00  89.04 0 D 1
ATOM   3932 N N   . GLY D 4 47 ? 15.667 -0.981  8.956 1.00  91.46 0 D 1
ATOM   3933 C CA  . GLY D 4 47 ? 14.946 -0.968  7.684 1.00  91.26 0 D 1
ATOM   3934 C C   . GLY D 4 47 ? 15.046 -2.247  6.843 1.00  92.22 0 D 1
ATOM   3935 O O   . GLY D 4 47 ? 14.471 -2.294  5.755 1.00  90.20 0 D 1
ATOM   3936 N N   . LYS D 4 48 ? 15.737 -3.281  7.331 1.00  92.15 0 D 1
ATOM   3937 C CA  . LYS D 4 48 ? 15.928 -4.552  6.619 1.00  92.80 0 D 1
ATOM   3938 C C   . LYS D 4 48 ? 15.195 -5.698  7.309 1.00  93.62 0 D 1
ATOM   3939 O O   . LYS D 4 48 ? 15.079 -5.726  8.531 1.00  92.61 0 D 1
ATOM   3940 C CB  . LYS D 4 48 ? 17.425 -4.864  6.483 1.00  91.18 0 D 1
ATOM   3941 C CG  . LYS D 4 48 ? 18.162 -3.826  5.628 1.00  87.50 0 D 1
ATOM   3942 C CD  . LYS D 4 48 ? 19.644 -4.179  5.502 1.00  84.65 0 D 1
ATOM   3943 C CE  . LYS D 4 48 ? 20.379 -3.111  4.686 1.00  78.43 0 D 1
ATOM   3944 N NZ  . LYS D 4 48 ? 21.839 -3.379  4.601 1.00  70.74 1 D 1
ATOM   3945 N N   . GLN D 4 49 ? 14.726 -6.667  6.502 1.00  94.36 0 D 1
ATOM   3946 C CA  . GLN D 4 49 ? 14.239 -7.940  7.023 1.00  94.56 0 D 1
ATOM   3947 C C   . GLN D 4 49 ? 15.385 -8.733  7.660 1.00  94.86 0 D 1
ATOM   3948 O O   . GLN D 4 49 ? 16.490 -8.770  7.129 1.00  93.15 0 D 1
ATOM   3949 C CB  . GLN D 4 49 ? 13.562 -8.741  5.905 1.00  92.35 0 D 1
ATOM   3950 C CG  . GLN D 4 49 ? 13.167 -10.160  6.368 1.00  85.24 0 D 1
ATOM   3951 C CD  . GLN D 4 49 ? 12.393 -10.964  5.329 1.00  81.38 0 D 1
ATOM   3952 N NE2 . GLN D 4 49 ? 12.531 -12.264  5.287 1.00  69.59 0 D 1
ATOM   3953 O OE1 . GLN D 4 49 ? 11.618 -10.429  4.575 1.00  74.93 0 D 1
ATOM   3954 N N   . LEU D 4 50 ? 15.081 -9.410  8.751 1.00  95.45 0 D 1
ATOM   3955 C CA  . LEU D 4 50 ? 15.964 -10.380  9.388 1.00  95.76 0 D 1
ATOM   3956 C C   . LEU D 4 50 ? 15.649 -11.786  8.866 1.00  95.77 0 D 1
ATOM   3957 O O   . LEU D 4 50 ? 14.494 -12.208  8.845 1.00  94.51 0 D 1
ATOM   3958 C CB  . LEU D 4 50 ? 15.824 -10.270 10.913 1.00  95.87 0 D 1
ATOM   3959 C CG  . LEU D 4 50 ? 16.030 -8.862 11.503 1.00  95.11 0 D 1
ATOM   3960 C CD1 . LEU D 4 50 ? 15.925 -8.914 13.024 1.00  92.72 0 D 1
ATOM   3961 C CD2 . LEU D 4 50 ? 17.396 -8.266 11.147 1.00  92.02 0 D 1
ATOM   3962 N N   . GLU D 4 51 ? 16.684 -12.513  8.445 1.00  95.62 0 D 1
ATOM   3963 C CA  . GLU D 4 51 ? 16.588 -13.873  7.916 1.00  95.00 0 D 1
ATOM   3964 C C   . GLU D 4 51 ? 16.647 -14.907  9.048 1.00  95.62 0 D 1
ATOM   3965 O O   . GLU D 4 51 ? 17.483 -14.797  9.940 1.00  94.48 0 D 1
ATOM   3966 C CB  . GLU D 4 51 ? 17.722 -14.139  6.914 1.00  93.27 0 D 1
ATOM   3967 C CG  . GLU D 4 51 ? 17.619 -13.319  5.617 1.00  84.50 0 D 1
ATOM   3968 C CD  . GLU D 4 51 ? 18.868 -13.451  4.727 1.00  77.39 0 D 1
ATOM   3969 O OE1 . GLU D 4 51 ? 18.952 -12.708  3.727 1.00  70.34 0 D 1
ATOM   3970 O OE2 . GLU D 4 51 ? 19.795 -14.218  5.054 1.00  69.64 -1 D 1
ATOM   3971 N N   . ASP D 4 52 ? 15.816 -15.947  8.971 1.00  94.93 0 D 1
ATOM   3972 C CA  . ASP D 4 52 ? 15.618 -16.911 10.064 1.00  95.08 0 D 1
ATOM   3973 C C   . ASP D 4 52 ? 16.889 -17.674 10.460 1.00  94.59 0 D 1
ATOM   3974 O O   . ASP D 4 52 ? 17.130 -17.907 11.644 1.00  90.14 0 D 1
ATOM   3975 C CB  . ASP D 4 52 ? 14.492 -17.895  9.684 1.00  94.02 0 D 1
ATOM   3976 C CG  . ASP D 4 52 ? 13.116 -17.211  9.685 1.00  92.79 0 D 1
ATOM   3977 O OD1 . ASP D 4 52 ? 12.992 -16.171 10.364 1.00  88.51 0 D 1
ATOM   3978 O OD2 . ASP D 4 52 ? 12.164 -17.665  9.020 1.00  87.79 -1 D 1
ATOM   3979 N N   . GLY D 4 53 ? 17.714 -18.009  9.481 1.00  94.95 0 D 1
ATOM   3980 C CA  . GLY D 4 53 ? 18.946 -18.769  9.701 1.00  95.08 0 D 1
ATOM   3981 C C   . GLY D 4 53 ? 20.125 -17.965 10.253 1.00  96.02 0 D 1
ATOM   3982 O O   . GLY D 4 53 ? 21.175 -18.555 10.527 1.00  93.14 0 D 1
ATOM   3983 N N   . ARG D 4 54 ? 19.996 -16.650 10.404 1.00  96.30 0 D 1
ATOM   3984 C CA  . ARG D 4 54 ? 21.052 -15.795 10.951 1.00  96.44 0 D 1
ATOM   3985 C C   . ARG D 4 54 ? 20.841 -15.546 12.445 1.00  97.16 0 D 1
ATOM   3986 O O   . ARG D 4 54 ? 19.749 -15.713 12.967 1.00  95.83 0 D 1
ATOM   3987 C CB  . ARG D 4 54 ? 21.177 -14.486 10.174 1.00  95.30 0 D 1
ATOM   3988 C CG  . ARG D 4 54 ? 21.469 -14.713  8.689 1.00  90.49 0 D 1
ATOM   3989 C CD  . ARG D 4 54 ? 22.052 -13.440  8.086 1.00  82.89 0 D 1
ATOM   3990 N NE  . ARG D 4 54 ? 22.025 -13.462  6.621 1.00  75.07 0 D 1
ATOM   3991 C CZ  . ARG D 4 54 ? 22.708 -12.713  5.788 1.00  67.64 0 D 1
ATOM   3992 N NH1 . ARG D 4 54 ? 23.622 -11.873  6.211 1.00  61.23 1 D 1
ATOM   3993 N NH2 . ARG D 4 54 ? 22.459 -12.797  4.519 1.00  60.94 0 D 1
ATOM   3994 N N   . THR D 4 55 ? 21.907 -15.108 13.097 1.00  96.92 0 D 1
ATOM   3995 C CA  . THR D 4 55 ? 21.889 -14.781 14.522 1.00  97.03 0 D 1
ATOM   3996 C C   . THR D 4 55 ? 21.707 -13.277 14.756 1.00  96.91 0 D 1
ATOM   3997 O O   . THR D 4 55 ? 21.878 -12.448 13.857 1.00  95.82 0 D 1
ATOM   3998 C CB  . THR D 4 55 ? 23.154 -15.273 15.235 1.00  96.45 0 D 1
ATOM   3999 C CG2 . THR D 4 55 ? 23.373 -16.780 15.075 1.00  90.01 0 D 1
ATOM   4000 O OG1 . THR D 4 55 ? 24.274 -14.599 14.744 1.00  90.59 0 D 1
ATOM   4001 N N   . LEU D 4 56 ? 21.382 -12.906 15.992 1.00  96.78 0 D 1
ATOM   4002 C CA  . LEU D 4 56 ? 21.341 -11.492 16.381 1.00  96.44 0 D 1
ATOM   4003 C C   . LEU D 4 56 ? 22.714 -10.812 16.227 1.00  96.01 0 D 1
ATOM   4004 O O   . LEU D 4 56 ? 22.771 -9.656 15.810 1.00  94.97 0 D 1
ATOM   4005 C CB  . LEU D 4 56 ? 20.850 -11.382 17.833 1.00  96.33 0 D 1
ATOM   4006 C CG  . LEU D 4 56 ? 19.377 -11.794 18.052 1.00  95.51 0 D 1
ATOM   4007 C CD1 . LEU D 4 56 ? 19.062 -11.738 19.543 1.00  92.93 0 D 1
ATOM   4008 C CD2 . LEU D 4 56 ? 18.401 -10.863 17.333 1.00  92.39 0 D 1
ATOM   4009 N N   . SER D 4 57 ? 23.800 -11.530 16.507 1.00  96.52 0 D 1
ATOM   4010 C CA  . SER D 4 57 ? 25.160 -11.017 16.338 1.00  95.99 0 D 1
ATOM   4011 C C   . SER D 4 57 ? 25.518 -10.738 14.872 1.00  95.58 0 D 1
ATOM   4012 O O   . SER D 4 57 ? 26.183 -9.741 14.613 1.00  93.92 0 D 1
ATOM   4013 C CB  . SER D 4 57 ? 26.191 -11.968 16.953 1.00  94.89 0 D 1
ATOM   4014 O OG  . SER D 4 57 ? 26.009 -13.302 16.524 1.00  83.33 0 D 1
ATOM   4015 N N   . ASP D 4 58 ? 25.022 -11.539 13.923 1.00  96.18 0 D 1
ATOM   4016 C CA  . ASP D 4 58 ? 25.259 -11.323 12.484 1.00  95.32 0 D 1
ATOM   4017 C C   . ASP D 4 58 ? 24.695 -9.974 11.998 1.00  95.05 0 D 1
ATOM   4018 O O   . ASP D 4 58 ? 25.203 -9.384 11.044 1.00  93.19 0 D 1
ATOM   4019 C CB  . ASP D 4 58 ? 24.617 -12.442 11.654 1.00  94.86 0 D 1
ATOM   4020 C CG  . ASP D 4 58 ? 25.210 -13.824 11.898 1.00  92.70 0 D 1
ATOM   4021 O OD1 . ASP D 4 58 ? 26.430 -13.917 12.133 1.00  88.35 0 D 1
ATOM   4022 O OD2 . ASP D 4 58 ? 24.425 -14.796 11.836 1.00  88.15 -1 D 1
ATOM   4023 N N   . TYR D 4 59 ? 23.643 -9.487 12.657 1.00  95.38 0 D 1
ATOM   4024 C CA  . TYR D 4 59 ? 23.034 -8.192 12.378 1.00  94.77 0 D 1
ATOM   4025 C C   . TYR D 4 59 ? 23.531 -7.066 13.301 1.00  94.40 0 D 1
ATOM   4026 O O   . TYR D 4 59 ? 22.990 -5.960 13.258 1.00  91.86 0 D 1
ATOM   4027 C CB  . TYR D 4 59 ? 21.511 -8.329 12.423 1.00  94.30 0 D 1
ATOM   4028 C CG  . TYR D 4 59 ? 20.952 -9.162 11.294 1.00  94.66 0 D 1
ATOM   4029 C CD1 . TYR D 4 59 ? 20.965 -8.668  9.975 1.00  92.45 0 D 1
ATOM   4030 C CD2 . TYR D 4 59 ? 20.398 -10.431 11.550 1.00  92.75 0 D 1
ATOM   4031 C CE1 . TYR D 4 59 ? 20.415 -9.418  8.927 1.00  91.68 0 D 1
ATOM   4032 C CE2 . TYR D 4 59 ? 19.847 -11.187 10.508 1.00  91.49 0 D 1
ATOM   4033 C CZ  . TYR D 4 59 ? 19.856 -10.677  9.195 1.00  93.09 0 D 1
ATOM   4034 O OH  . TYR D 4 59 ? 19.293 -11.406  8.183 1.00  91.26 0 D 1
ATOM   4035 N N   . ASN D 4 60 ? 24.516 -7.341 14.134 1.00  94.16 0 D 1
ATOM   4036 C CA  . ASN D 4 60 ? 25.035 -6.411 15.139 1.00  93.56 0 D 1
ATOM   4037 C C   . ASN D 4 60 ? 23.941 -5.866 16.082 1.00  94.03 0 D 1
ATOM   4038 O O   . ASN D 4 60 ? 23.969 -4.704 16.495 1.00  91.97 0 D 1
ATOM   4039 C CB  . ASN D 4 60 ? 25.883 -5.344 14.424 1.00  91.69 0 D 1
ATOM   4040 C CG  . ASN D 4 60 ? 26.825 -4.600 15.358 1.00  82.83 0 D 1
ATOM   4041 N ND2 . ASN D 4 60 ? 27.200 -3.391 14.995 1.00  70.43 0 D 1
ATOM   4042 O OD1 . ASN D 4 60 ? 27.254 -5.089 16.393 1.00  73.97 0 D 1
ATOM   4043 N N   . ILE D 4 61 ? 22.962 -6.701 16.398 1.00  95.04 0 D 1
ATOM   4044 C CA  . ILE D 4 61 ? 21.894 -6.371 17.342 1.00  95.44 0 D 1
ATOM   4045 C C   . ILE D 4 61 ? 22.447 -6.500 18.759 1.00  95.47 0 D 1
ATOM   4046 O O   . ILE D 4 61 ? 22.838 -7.586 19.195 1.00  94.10 0 D 1
ATOM   4047 C CB  . ILE D 4 61 ? 20.647 -7.246 17.102 1.00  95.53 0 D 1
ATOM   4048 C CG1 . ILE D 4 61 ? 20.038 -6.926 15.718 1.00  93.74 0 D 1
ATOM   4049 C CG2 . ILE D 4 61 ? 19.591 -7.017 18.199 1.00  94.00 0 D 1
ATOM   4050 C CD1 . ILE D 4 61 ? 19.007 -7.951 15.235 1.00  90.67 0 D 1
ATOM   4051 N N   . GLN D 4 62 ? 22.464 -5.392 19.477 1.00  95.33 0 D 1
ATOM   4052 C CA  . GLN D 4 62 ? 23.052 -5.285 20.810 1.00  94.71 0 D 1
ATOM   4053 C C   . GLN D 4 62 ? 21.983 -5.218 21.894 1.00  95.18 0 D 1
ATOM   4054 O O   . GLN D 4 62 ? 20.769 -5.205 21.621 1.00  93.14 0 D 1
ATOM   4055 C CB  . GLN D 4 62 ? 24.004 -4.079 20.842 1.00  92.47 0 D 1
ATOM   4056 C CG  . GLN D 4 62 ? 25.152 -4.221 19.831 1.00  86.97 0 D 1
ATOM   4057 C CD  . GLN D 4 62 ? 26.211 -3.126 19.963 1.00  81.53 0 D 1
ATOM   4058 N NE2 . GLN D 4 62 ? 27.190 -3.104 19.092 1.00  68.27 0 D 1
ATOM   4059 O OE1 . GLN D 4 62 ? 26.187 -2.292 20.855 1.00  72.60 0 D 1
ATOM   4060 N N   . LYS D 4 63 ? 22.429 -5.173 23.136 1.00  95.27 0 D 1
ATOM   4061 C CA  . LYS D 4 63 ? 21.565 -4.943 24.291 1.00  95.41 0 D 1
ATOM   4062 C C   . LYS D 4 63 ? 20.701 -3.699 24.071 1.00  95.12 0 D 1
ATOM   4063 O O   . LYS D 4 63 ? 21.191 -2.691 23.577 1.00  92.53 0 D 1
ATOM   4064 C CB  . LYS D 4 63 ? 22.443 -4.799 25.551 1.00  94.08 0 D 1
ATOM   4065 C CG  . LYS D 4 63 ? 21.596 -4.781 26.826 1.00  86.09 0 D 1
ATOM   4066 C CD  . LYS D 4 63 ? 22.414 -4.380 28.054 1.00  84.14 0 D 1
ATOM   4067 C CE  . LYS D 4 63 ? 21.462 -4.263 29.242 1.00  70.95 0 D 1
ATOM   4068 N NZ  . LYS D 4 63 ? 21.927 -3.297 30.273 1.00  62.47 1 D 1
ATOM   4069 N N   . GLU D 4 64 ? 19.424 -3.791 24.464 1.00  95.11 0 D 1
ATOM   4070 C CA  . GLU D 4 64 ? 18.440 -2.694 24.373 1.00  94.83 0 D 1
ATOM   4071 C C   . GLU D 4 64 ? 18.108 -2.242 22.939 1.00  94.30 0 D 1
ATOM   4072 O O   . GLU D 4 64 ? 17.374 -1.272 22.753 1.00  91.36 0 D 1
ATOM   4073 C CB  . GLU D 4 64 ? 18.833 -1.542 25.318 1.00  93.47 0 D 1
ATOM   4074 C CG  . GLU D 4 64 ? 18.811 -1.982 26.790 1.00  89.54 0 D 1
ATOM   4075 C CD  . GLU D 4 64 ? 19.507 -1.012 27.752 1.00  82.68 0 D 1
ATOM   4076 O OE1 . GLU D 4 64 ? 19.929 -1.495 28.843 1.00  74.37 0 D 1
ATOM   4077 O OE2 . GLU D 4 64 ? 19.666  0.179 27.414 1.00  74.88 -1 D 1
ATOM   4078 N N   . SER D 4 65 ? 18.557 -2.969 21.916 1.00  94.36 0 D 1
ATOM   4079 C CA  . SER D 4 65 ? 18.122 -2.742 20.546 1.00  93.96 0 D 1
ATOM   4080 C C   . SER D 4 65 ? 16.614 -2.969 20.399 1.00  94.09 0 D 1
ATOM   4081 O O   . SER D 4 65 ? 16.029 -3.844 21.029 1.00  92.92 0 D 1
ATOM   4082 C CB  . SER D 4 65 ? 18.859 -3.644 19.552 1.00  93.13 0 D 1
ATOM   4083 O OG  . SER D 4 65 ? 20.247 -3.343 19.544 1.00  86.94 0 D 1
ATOM   4084 N N   . THR D 4 66 ? 15.983 -2.199 19.511 1.00  93.49 0 D 1
ATOM   4085 C CA  . THR D 4 66 ? 14.560 -2.340 19.194 1.00  93.06 0 D 1
ATOM   4086 C C   . THR D 4 66 ? 14.374 -2.969 17.815 1.00  93.77 0 D 1
ATOM   4087 O O   . THR D 4 66 ? 14.757 -2.383 16.802 1.00  92.96 0 D 1
ATOM   4088 C CB  . THR D 4 66 ? 13.815 -1.005 19.298 1.00  91.16 0 D 1
ATOM   4089 C CG2 . THR D 4 66 ? 12.315 -1.150 19.013 1.00  84.62 0 D 1
ATOM   4090 O OG1 . THR D 4 66 ? 13.912 -0.501 20.611 1.00  85.21 0 D 1
ATOM   4091 N N   . LEU D 4 67 ? 13.728 -4.137 17.781 1.00  94.82 0 D 1
ATOM   4092 C CA  . LEU D 4 67 ? 13.231 -4.765 16.560 1.00  95.15 0 D 1
ATOM   4093 C C   . LEU D 4 67 ? 11.782 -4.348 16.304 1.00  95.16 0 D 1
ATOM   4094 O O   . LEU D 4 67 ? 11.018 -4.080 17.234 1.00  94.26 0 D 1
ATOM   4095 C CB  . LEU D 4 67 ? 13.344 -6.299 16.652 1.00  95.27 0 D 1
ATOM   4096 C CG  . LEU D 4 67 ? 14.725 -6.850 17.053 1.00  93.84 0 D 1
ATOM   4097 C CD1 . LEU D 4 67 ? 14.712 -8.380 16.965 1.00  90.83 0 D 1
ATOM   4098 C CD2 . LEU D 4 67 ? 15.835 -6.336 16.144 1.00  90.79 0 D 1
ATOM   4099 N N   . HIS D 4 68 ? 11.373 -4.346 15.048 1.00  95.11 0 D 1
ATOM   4100 C CA  . HIS D 4 68 ?  9.982 -4.127 14.665 1.00  94.97 0 D 1
ATOM   4101 C C   . HIS D 4 68 ?  9.378 -5.426 14.139 1.00  95.40 0 D 1
ATOM   4102 O O   . HIS D 4 68 ?  9.878 -6.009 13.182 1.00  94.59 0 D 1
ATOM   4103 C CB  . HIS D 4 68 ?  9.877 -2.990 13.651 1.00  93.92 0 D 1
ATOM   4104 C CG  . HIS D 4 68 ? 10.258 -1.657 14.236 1.00  92.09 0 D 1
ATOM   4105 C CD2 . HIS D 4 68 ? 11.516 -1.118 14.289 1.00  82.22 0 D 1
ATOM   4106 N ND1 . HIS D 4 68 ?  9.401 -0.738 14.822 1.00  82.82 0 D 1
ATOM   4107 C CE1 . HIS D 4 68 ? 10.121  0.320 15.192 1.00  83.56 0 D 1
ATOM   4108 N NE2 . HIS D 4 68 ? 11.412  0.129 14.901 1.00  84.54 0 D 1
ATOM   4109 N N   . LEU D 4 69 ?  8.263 -5.850 14.737 1.00  95.39 0 D 1
ATOM   4110 C CA  . LEU D 4 69 ?  7.456 -6.962 14.253 1.00  95.43 0 D 1
ATOM   4111 C C   . LEU D 4 69 ?  6.384 -6.429 13.302 1.00  95.10 0 D 1
ATOM   4112 O O   . LEU D 4 69 ?  5.579 -5.568 13.669 1.00  93.69 0 D 1
ATOM   4113 C CB  . LEU D 4 69 ?  6.849 -7.694 15.457 1.00  95.12 0 D 1
ATOM   4114 C CG  . LEU D 4 69 ?  5.884 -8.838 15.083 1.00  94.65 0 D 1
ATOM   4115 C CD1 . LEU D 4 69 ?  6.588 -9.975 14.361 1.00  92.24 0 D 1
ATOM   4116 C CD2 . LEU D 4 69 ?  5.246 -9.387 16.363 1.00  91.88 0 D 1
ATOM   4117 N N   . VAL D 4 70 ?  6.346 -6.992 12.097 1.00  95.28 0 D 1
ATOM   4118 C CA  . VAL D 4 70 ?  5.244 -6.836 11.136 1.00  94.47 0 D 1
ATOM   4119 C C   . VAL D 4 70 ?  4.735 -8.221 10.742 1.00  94.44 0 D 1
ATOM   4120 O O   . VAL D 4 70 ?  5.295 -9.237 11.154 1.00  92.28 0 D 1
ATOM   4121 C CB  . VAL D 4 70 ?  5.662 -5.968  9.925 1.00  92.92 0 D 1
ATOM   4122 C CG1 . VAL D 4 70 ?  6.104 -4.583 10.373 1.00  88.33 0 D 1
ATOM   4123 C CG2 . VAL D 4 70 ?  6.774 -6.603  9.095 1.00  89.56 0 D 1
ATOM   4124 N N   . LEU D 4 71 ?  3.653 -8.283  9.966 1.00  93.80 0 D 1
ATOM   4125 C CA  . LEU D 4 71 ?  3.197 -9.552  9.412 1.00  93.59 0 D 1
ATOM   4126 C C   . LEU D 4 71 ?  4.063 -9.950  8.217 1.00  93.42 0 D 1
ATOM   4127 O O   . LEU D 4 71 ?  4.574 -9.086  7.499 1.00  91.10 0 D 1
ATOM   4128 C CB  . LEU D 4 71 ?  1.717 -9.466  9.025 1.00  92.77 0 D 1
ATOM   4129 C CG  . LEU D 4 71 ?  0.775 -9.347 10.235 1.00  90.68 0 D 1
ATOM   4130 C CD1 . LEU D 4 71 ? -0.644 -9.115  9.753 1.00  87.97 0 D 1
ATOM   4131 C CD2 . LEU D 4 71 ?  0.790 -10.603 11.104 1.00  88.05 0 D 1
ATOM   4132 N N   . ARG D 4 72 ?  4.179 -11.261  7.985 1.00  94.89 0 D 1
ATOM   4133 C CA  . ARG D 4 72 ?  4.762 -11.807  6.759 1.00  94.64 0 D 1
ATOM   4134 C C   . ARG D 4 72 ?  4.151 -11.123  5.553 1.00  94.57 0 D 1
ATOM   4135 O O   . ARG D 4 72 ?  2.933 -10.974  5.462 1.00  91.85 0 D 1
ATOM   4136 C CB  . ARG D 4 72 ?  4.531 -13.324  6.713 1.00  93.05 0 D 1
ATOM   4137 C CG  . ARG D 4 72 ?  5.100 -13.960  5.438 1.00  86.50 0 D 1
ATOM   4138 C CD  . ARG D 4 72 ?  4.718 -15.431  5.370 1.00  80.41 0 D 1
ATOM   4139 N NE  . ARG D 4 72 ?  5.144 -16.041  4.103 1.00  70.09 0 D 1
ATOM   4140 C CZ  . ARG D 4 72 ?  4.868 -17.273  3.728 1.00  61.53 0 D 1
ATOM   4141 N NH1 . ARG D 4 72 ?  4.150 -18.079  4.467 1.00  54.81 1 D 1
ATOM   4142 N NH2 . ARG D 4 72 ?  5.313 -17.739  2.596 1.00  51.98 0 D 1
ATOM   4143 N N   . LEU D 4 73 ?  4.999 -10.750  4.602 1.00  94.07 0 D 1
ATOM   4144 C CA  . LEU D 4 73 ?  4.618 -10.129  3.352 1.00  92.07 0 D 1
ATOM   4145 C C   . LEU D 4 73 ?  5.463 -10.691  2.215 1.00  91.18 0 D 1
ATOM   4146 O O   . LEU D 4 73 ?  6.536 -11.257  2.449 1.00  87.53 0 D 1
ATOM   4147 C CB  . LEU D 4 73 ?  4.743 -8.597  3.499 1.00  89.76 0 D 1
ATOM   4148 C CG  . LEU D 4 73 ?  6.167 -8.077  3.786 1.00  89.45 0 D 1
ATOM   4149 C CD1 . LEU D 4 73 ?  6.970 -7.794  2.525 1.00  84.72 0 D 1
ATOM   4150 C CD2 . LEU D 4 73 ?  6.077 -6.779  4.570 1.00  87.08 0 D 1
ATOM   4151 N N   . ARG D 4 74 ?  4.964 -10.507  0.998 1.00  91.36 0 D 1
ATOM   4152 C CA  . ARG D 4 74 ?  5.716 -10.731 -0.236 1.00  90.27 0 D 1
ATOM   4153 C C   . ARG D 4 74 ?  5.389 -9.620 -1.225 1.00  89.88 0 D 1
ATOM   4154 O O   . ARG D 4 74 ?  4.234 -9.213 -1.345 1.00  87.02 0 D 1
ATOM   4155 C CB  . ARG D 4 74 ?  5.397 -12.108 -0.829 1.00  87.66 0 D 1
ATOM   4156 C CG  . ARG D 4 74 ?  6.035 -13.235 -0.008 1.00  78.00 0 D 1
ATOM   4157 C CD  . ARG D 4 74 ?  5.816 -14.582 -0.678 1.00  73.38 0 D 1
ATOM   4158 N NE  . ARG D 4 74 ?  6.601 -15.652 -0.018 1.00  63.38 0 D 1
ATOM   4159 C CZ  . ARG D 4 74 ?  6.721 -16.893 -0.435 1.00  55.84 0 D 1
ATOM   4160 N NH1 . ARG D 4 74 ?  6.058 -17.325 -1.469 1.00  50.23 1 D 1
ATOM   4161 N NH2 . ARG D 4 74 ?  7.520 -17.710  0.176 1.00  46.59 0 D 1
ATOM   4162 N N   . GLY D 4 75 ?  6.412 -9.145 -1.917 1.00  90.32 0 D 1
ATOM   4163 C CA  . GLY D 4 75 ?  6.195 -8.448 -3.173 1.00  87.99 0 D 1
ATOM   4164 C C   . GLY D 4 75 ?  5.586 -9.415 -4.188 1.00  85.62 0 D 1
ATOM   4165 O O   . GLY D 4 75 ?  5.841 -10.618 -4.120 1.00  79.74 0 D 1
ATOM   4166 N N   . GLY D 4 76 ?  4.770 -8.891 -5.088 1.00  78.92 0 D 1
ATOM   4167 C CA  . GLY D 4 76 ?  4.079 -9.673 -6.097 1.00  71.73 0 D 1
ATOM   4168 C C   . GLY D 4 76 ?  3.628 -8.827 -7.263 1.00  65.00 0 D 1
ATOM   4169 O O   . GLY D 4 76 ?  3.997 -7.635 -7.335 1.00  58.86 0 D 1
ATOM   4170 O OXT . GLY D 4 76 ?  2.899 -9.390 -8.123 1.00  62.69 -1 D 1
HETATM 4171 P PA  . NAD E 5 1 ? -19.449  5.841 -22.025 1.00  86.70 0 E 1
HETATM 4172 P PN  . NAD E 5 1 ? -19.776  2.984 -22.084 1.00  84.99 0 E 1
HETATM 4173 C C1B . NAD E 5 1 ? -14.603  6.197 -21.675 1.00  85.23 0 E 1
HETATM 4174 C C1D . NAD E 5 1 ? -24.024  0.431 -23.673 1.00  65.20 0 E 1
HETATM 4175 N N1A . NAD E 5 1 ? -12.921 10.580 -19.698 1.00  87.69 0 E 1
HETATM 4176 N N1N . NAD E 5 1 ? -23.253 -0.800 -23.895 1.00  68.80 0 E 1
HETATM 4177 O O1A . NAD E 5 1 ? -20.022  6.916 -22.882 1.00  70.87 -1 E 1
HETATM 4178 O O1N . NAD E 5 1 ? -19.004  2.232 -23.104 1.00  72.16 -1 E 1
HETATM 4179 C C2A . NAD E 5 1 ? -12.346  9.731 -20.583 1.00  85.84 0 E 1
HETATM 4180 C C2B . NAD E 5 1 ? -15.067  4.841 -21.238 1.00  84.57 0 E 1
HETATM 4181 C C2D . NAD E 5 1 ? -24.456  0.647 -22.235 1.00  67.17 0 E 1
HETATM 4182 C C2N . NAD E 5 1 ? -22.242 -0.784 -24.791 1.00  66.90 0 E 1
HETATM 4183 O O2A . NAD E 5 1 ? -19.722  5.933 -20.572 1.00  74.40 0 E 1
HETATM 4184 O O2B . NAD E 5 1 ? -14.031  4.122 -20.635 1.00  80.19 0 E 1
HETATM 4185 O O2D . NAD E 5 1 ? -25.829  0.356 -22.138 1.00  61.57 0 E 1
HETATM 4186 O O2N . NAD E 5 1 ? -19.258  2.974 -20.693 1.00  72.67 0 E 1
HETATM 4187 C C3B . NAD E 5 1 ? -15.506  4.198 -22.525 1.00  81.99 0 E 1
HETATM 4188 C C3D . NAD E 5 1 ? -24.182  2.094 -21.948 1.00  71.32 0 E 1
HETATM 4189 C C3N . NAD E 5 1 ? -21.540 -1.942 -25.055 1.00  68.05 0 E 1
HETATM 4190 N N3A . NAD E 5 1 ? -12.903  8.626 -20.992 1.00  86.34 0 E 1
HETATM 4191 O O3  . NAD E 5 1 ? -19.941  4.450 -22.602 1.00  82.57 0 E 1
HETATM 4192 O O3B . NAD E 5 1 ? -14.428  3.500 -23.111 1.00  79.09 0 E 1
HETATM 4193 O O3D . NAD E 5 1 ? -25.320  2.847 -21.702 1.00  64.95 0 E 1
HETATM 4194 C C4A . NAD E 5 1 ? -14.089  8.303 -20.504 1.00  86.27 0 E 1
HETATM 4195 C C4B . NAD E 5 1 ? -15.889  5.338 -23.421 1.00  81.81 0 E 1
HETATM 4196 C C4D . NAD E 5 1 ? -23.498  2.612 -23.161 1.00  68.66 0 E 1
HETATM 4197 C C4N . NAD E 5 1 ? -21.847 -3.117 -24.391 1.00  65.32 0 E 1
HETATM 4198 O O4B . NAD E 5 1 ? -15.308  6.497 -22.877 1.00  81.59 0 E 1
HETATM 4199 O O4D . NAD E 5 1 ? -23.237  1.547 -24.042 1.00  66.29 0 E 1
HETATM 4200 C C5A . NAD E 5 1 ? -14.763  9.119 -19.584 1.00  87.70 0 E 1
HETATM 4201 C C5B . NAD E 5 1 ? -17.376  5.537 -23.532 1.00  78.50 0 E 1
HETATM 4202 C C5D . NAD E 5 1 ? -22.230  3.338 -22.823 1.00  70.47 0 E 1
HETATM 4203 C C5N . NAD E 5 1 ? -22.857 -3.112 -23.474 1.00  61.29 0 E 1
HETATM 4204 O O5B . NAD E 5 1 ? -17.901  5.779 -22.260 1.00  80.99 0 E 1
HETATM 4205 O O5D . NAD E 5 1 ? -21.292  2.507 -22.122 1.00  77.78 0 E 1
HETATM 4206 C C6A . NAD E 5 1 ? -14.125 10.299 -19.174 1.00  89.06 0 E 1
HETATM 4207 C C6N . NAD E 5 1 ? -23.543 -1.947 -23.248 1.00  64.72 0 E 1
HETATM 4208 N N6A . NAD E 5 1 ? -14.676 11.159 -18.311 1.00  89.69 0 E 1
HETATM 4209 C C7N . NAD E 5 1 ? -20.459 -1.903 -26.046 1.00  59.59 0 E 1
HETATM 4210 N N7A . NAD E 5 1 ? -15.937  8.552 -19.283 1.00  88.47 0 E 1
HETATM 4211 N N7N . NAD E 5 1 ? -19.825 -3.035 -26.330 1.00  53.51 0 E 1
HETATM 4212 O O7N . NAD E 5 1 ? -20.207 -0.861 -26.615 1.00  53.88 0 E 1
HETATM 4213 C C8A . NAD E 5 1 ? -15.993  7.438 -19.993 1.00  87.30 0 E 1
HETATM 4214 N N9A . NAD E 5 1 ? -14.887  7.266 -20.739 1.00  85.12 0 E 1
HETATM 4215 ZN ZN  . ZN  F 6 1 ? -23.472  8.038 -3.298 1.00  96.10 0 F 1
HETATM 4216 ZN ZN  . ZN  G 7 1 ? -11.922 -2.849 18.878 1.00  94.78 0 G 1
HETATM 4217 ZN ZN  . ZN  H 8 1 ? -15.275  5.562 -15.693 1.00  94.28 0 H 1
HETATM 4218 ZN ZN  . ZN  I 9 1 ? -5.245 -14.896 16.029 1.00  95.03 0 I 1
HETATM 4219 ZN ZN  . ZN  J 10 1 ? -10.407 13.140 30.386 1.00  91.38 0 J 1
