# Supplementary material for: RNF114 and RNF166 exemplify reader-writer E3 ligases that extend K11 polyubiquitin onto sites of MARUbylation
Source: EMBO J. 2025 Oct 2;44(21):5993–6018. doi: 10.1038/s44318-025-00577-z (PMC12583694; doi:10.1038/s44318-025-00577-z)
Supplement: Supplementary file 6 — Source data Fig. 4 [file 44318_2025_577_MOESM6_ESM.zip › Figure 4/4D-F/RNF114-FL-AF3-2.cif]

# generated by PyMOL 3.1.4.1
#
data_fold_2024_11_14_22_43_rnf114_ube2d3_2xub_nad_5xzn_model_2
_entry.id fold_2024_11_14_22_43_rnf114_ube2d3_2xub_nad_5xzn_model_2
#
loop_
_atom_site.group_PDB
_atom_site.id
_atom_site.type_symbol
_atom_site.label_atom_id
_atom_site.label_alt_id
_atom_site.label_comp_id
_atom_site.label_asym_id
_atom_site.label_entity_id
_atom_site.label_seq_id
_atom_site.pdbx_PDB_ins_code
_atom_site.Cartn_x
_atom_site.Cartn_y
_atom_site.Cartn_z
_atom_site.occupancy
_atom_site.B_iso_or_equiv
_atom_site.pdbx_formal_charge
_atom_site.auth_asym_id
_atom_site.pdbx_PDB_model_num
ATOM   1   N N   . MET A 1 1 ? 57.894 18.619 31.376 1.00  20.44 0 A 1
ATOM   2   C CA  . MET A 1 1 ? 56.635 19.120 30.801 1.00  24.82 0 A 1
ATOM   3   C C   . MET A 1 1 ? 55.546 18.158 31.220 1.00  26.06 0 A 1
ATOM   4   O O   . MET A 1 1 ? 55.531 17.037 30.743 1.00  25.10 0 A 1
ATOM   5   C CB  . MET A 1 1 ? 56.739 19.227 29.271 1.00  24.33 0 A 1
ATOM   6   C CG  . MET A 1 1 ? 57.678 20.359 28.839 1.00  21.91 0 A 1
ATOM   7   S SD  . MET A 1 1 ? 57.974 20.382 27.052 1.00  20.41 0 A 1
ATOM   8   C CE  . MET A 1 1 ? 58.998 21.858 26.896 1.00  17.03 0 A 1
ATOM   9   N N   . ALA A 1 2 ? 54.748 18.533 32.205 1.00  24.13 0 A 1
ATOM   10  C CA  . ALA A 1 2 ? 53.758 17.645 32.798 1.00  25.61 0 A 1
ATOM   11  C C   . ALA A 1 2 ? 52.597 17.477 31.810 1.00  25.00 0 A 1
ATOM   12  O O   . ALA A 1 2 ? 51.861 18.417 31.553 1.00  24.15 0 A 1
ATOM   13  C CB  . ALA A 1 2 ? 53.311 18.230 34.150 1.00  25.00 0 A 1
ATOM   14  N N   . ALA A 1 3 ? 52.488 16.294 31.226 1.00  23.68 0 A 1
ATOM   15  C CA  . ALA A 1 3 ? 51.369 15.953 30.366 1.00  24.57 0 A 1
ATOM   16  C C   . ALA A 1 3 ? 50.102 15.934 31.241 1.00  24.26 0 A 1
ATOM   17  O O   . ALA A 1 3 ? 49.891 15.007 32.009 1.00  23.09 0 A 1
ATOM   18  C CB  . ALA A 1 3 ? 51.654 14.608 29.691 1.00  23.69 0 A 1
ATOM   19  N N   . GLN A 1 4 ? 49.318 16.999 31.164 1.00  21.88 0 A 1
ATOM   20  C CA  . GLN A 1 4 ? 48.020 17.031 31.824 1.00  23.28 0 A 1
ATOM   21  C C   . GLN A 1 4 ? 47.171 15.905 31.222 1.00  22.33 0 A 1
ATOM   22  O O   . GLN A 1 4 ? 46.730 15.997 30.079 1.00  21.28 0 A 1
ATOM   23  C CB  . GLN A 1 4 ? 47.342 18.393 31.641 1.00  22.66 0 A 1
ATOM   24  C CG  . GLN A 1 4 ? 47.894 19.466 32.598 1.00  20.08 0 A 1
ATOM   25  C CD  . GLN A 1 4 ? 47.221 20.833 32.419 1.00  17.72 0 A 1
ATOM   26  N NE2 . GLN A 1 4 ? 47.231 21.675 33.425 1.00  17.52 0 A 1
ATOM   27  O OE1 . GLN A 1 4 ? 46.696 21.171 31.373 1.00  17.80 0 A 1
ATOM   28  N N   . GLN A 1 5 ? 46.990 14.833 31.997 1.00  22.86 0 A 1
ATOM   29  C CA  . GLN A 1 5 ? 45.994 13.805 31.705 1.00  23.73 0 A 1
ATOM   30  C C   . GLN A 1 5 ? 44.636 14.504 31.696 1.00  22.78 0 A 1
ATOM   31  O O   . GLN A 1 5 ? 44.095 14.843 32.741 1.00  21.90 0 A 1
ATOM   32  C CB  . GLN A 1 5 ? 46.050 12.689 32.758 1.00  23.45 0 A 1
ATOM   33  C CG  . GLN A 1 5 ? 47.220 11.719 32.539 1.00  21.45 0 A 1
ATOM   34  C CD  . GLN A 1 5 ? 47.305 10.635 33.626 1.00  19.67 0 A 1
ATOM   35  N NE2 . GLN A 1 5 ? 47.865  9.482 33.327 1.00  19.54 0 A 1
ATOM   36  O OE1 . GLN A 1 5 ? 46.891 10.807 34.756 1.00  20.32 0 A 1
ATOM   37  N N   . ARG A 1 6 ? 44.137 14.825 30.509 1.00  23.80 0 A 1
ATOM   38  C CA  . ARG A 1 6 ? 42.757 15.270 30.360 1.00  25.71 0 A 1
ATOM   39  C C   . ARG A 1 6 ? 41.889 14.096 30.767 1.00  24.46 0 A 1
ATOM   40  O O   . ARG A 1 6 ? 41.837 13.097 30.046 1.00  23.50 0 A 1
ATOM   41  C CB  . ARG A 1 6 ? 42.447 15.735 28.931 1.00  25.07 0 A 1
ATOM   42  C CG  . ARG A 1 6 ? 43.023 17.126 28.659 1.00  23.37 0 A 1
ATOM   43  C CD  . ARG A 1 6 ? 42.586 17.610 27.262 1.00  21.83 0 A 1
ATOM   44  N NE  . ARG A 1 6 ? 43.054 18.968 26.986 1.00  19.82 0 A 1
ATOM   45  C CZ  . ARG A 1 6 ? 42.804 19.681 25.891 1.00  18.30 0 A 1
ATOM   46  N NH1 . ARG A 1 6 ? 42.095 19.199 24.910 1.00  18.40 1 A 1
ATOM   47  N NH2 . ARG A 1 6 ? 43.265 20.892 25.768 1.00  19.03 0 A 1
ATOM   48  N N   . ASP A 1 7 ? 41.292 14.221 31.945 1.00  24.41 0 A 1
ATOM   49  C CA  . ASP A 1 7 ? 40.318 13.278 32.447 1.00  25.27 0 A 1
ATOM   50  C C   . ASP A 1 7 ? 39.142 13.295 31.462 1.00  24.13 0 A 1
ATOM   51  O O   . ASP A 1 7 ? 38.343 14.236 31.422 1.00  23.03 0 A 1
ATOM   52  C CB  . ASP A 1 7 ? 39.948 13.661 33.886 1.00  24.59 0 A 1
ATOM   53  C CG  . ASP A 1 7 ? 39.378 12.509 34.716 1.00  22.05 0 A 1
ATOM   54  O OD1 . ASP A 1 7 ? 39.320 11.384 34.170 1.00  22.11 0 A 1
ATOM   55  O OD2 . ASP A 1 7 ? 39.037 12.771 35.885 1.00  21.92 -1 A 1
ATOM   56  N N   . CYS A 1 8 ? 39.125 12.323 30.553 1.00  25.20 0 A 1
ATOM   57  C CA  . CYS A 1 8 ? 38.018 12.091 29.648 1.00  25.61 0 A 1
ATOM   58  C C   . CYS A 1 8 ? 36.874 11.541 30.504 1.00  25.45 0 A 1
ATOM   59  O O   . CYS A 1 8 ? 36.672 10.333 30.572 1.00  23.93 0 A 1
ATOM   60  C CB  . CYS A 1 8 ? 38.422 11.117 28.525 1.00  23.84 0 A 1
ATOM   61  S SG  . CYS A 1 8 ? 39.573 11.894 27.363 1.00  21.03 0 A 1
ATOM   62  N N   . GLY A 1 9 ? 36.188 12.441 31.193 1.00  22.71 0 A 1
ATOM   63  C CA  . GLY A 1 9 ? 34.955 12.138 31.892 1.00  22.82 0 A 1
ATOM   64  C C   . GLY A 1 9 ? 33.977 11.553 30.882 1.00  23.45 0 A 1
ATOM   65  O O   . GLY A 1 9 ? 33.303 12.297 30.174 1.00  22.02 0 A 1
ATOM   66  N N   . GLY A 1 10 ? 34.000 10.233 30.769 1.00  23.38 0 A 1
ATOM   67  C CA  . GLY A 1 10 ? 33.049  9.499 29.960 1.00  22.66 0 A 1
ATOM   68  C C   . GLY A 1 10 ? 31.673  9.818 30.516 1.00  23.04 0 A 1
ATOM   69  O O   . GLY A 1 10 ? 31.304  9.312 31.566 1.00  21.28 0 A 1
ATOM   70  N N   . ALA A 1 11 ? 30.958 10.716 29.839 1.00  22.12 0 A 1
ATOM   71  C CA  . ALA A 1 11 ? 29.566 10.981 30.143 1.00  21.29 0 A 1
ATOM   72  C C   . ALA A 1 11 ? 28.851  9.643 29.971 1.00  21.40 0 A 1
ATOM   73  O O   . ALA A 1 11 ? 28.598  9.207 28.851 1.00  20.49 0 A 1
ATOM   74  C CB  . ALA A 1 11 ? 29.035 12.085 29.211 1.00  20.24 0 A 1
ATOM   75  N N   . ALA A 1 12 ? 28.606  8.973 31.101 1.00  20.68 0 A 1
ATOM   76  C CA  . ALA A 1 12 ? 27.715  7.841 31.139 1.00  19.59 0 A 1
ATOM   77  C C   . ALA A 1 12 ? 26.381  8.380 30.603 1.00  19.97 0 A 1
ATOM   78  O O   . ALA A 1 12 ? 25.678  9.097 31.311 1.00  19.10 0 A 1
ATOM   79  C CB  . ALA A 1 12 ? 27.621  7.309 32.578 1.00  18.54 0 A 1
ATOM   80  N N   . GLN A 1 13 ? 26.105  8.119 29.332 1.00  20.70 0 A 1
ATOM   81  C CA  . GLN A 1 13 ? 24.772  8.335 28.807 1.00  19.78 0 A 1
ATOM   82  C C   . GLN A 1 13 ? 23.875  7.510 29.720 1.00  19.79 0 A 1
ATOM   83  O O   . GLN A 1 13 ? 23.988  6.288 29.757 1.00  18.25 0 A 1
ATOM   84  C CB  . GLN A 1 13 ? 24.653  7.890 27.342 1.00  18.29 0 A 1
ATOM   85  C CG  . GLN A 1 13 ? 25.223  8.945 26.377 1.00  16.43 0 A 1
ATOM   86  C CD  . GLN A 1 13 ? 25.015  8.565 24.907 1.00  14.86 0 A 1
ATOM   87  N NE2 . GLN A 1 13 ? 25.090  9.515 24.000 1.00  13.85 0 A 1
ATOM   88  O OE1 . GLN A 1 13 ? 24.787  7.434 24.530 1.00  14.18 0 A 1
ATOM   89  N N   . LEU A 1 14 ? 23.090  8.214 30.531 1.00  21.27 0 A 1
ATOM   90  C CA  . LEU A 1 14 ? 22.093  7.597 31.383 1.00  20.56 0 A 1
ATOM   91  C C   . LEU A 1 14 ? 21.280  6.701 30.462 1.00  20.73 0 A 1
ATOM   92  O O   . LEU A 1 14 ? 20.612  7.206 29.554 1.00  19.45 0 A 1
ATOM   93  C CB  . LEU A 1 14 ? 21.221  8.687 32.040 1.00  18.71 0 A 1
ATOM   94  C CG  . LEU A 1 14 ? 21.890  9.387 33.241 1.00  16.56 0 A 1
ATOM   95  C CD1 . LEU A 1 14 ? 21.194 10.723 33.528 1.00  15.29 0 A 1
ATOM   96  C CD2 . LEU A 1 14 ? 21.805  8.528 34.504 1.00  16.08 0 A 1
ATOM   97  N N   . ALA A 1 15 ? 21.412  5.394 30.650 1.00  29.14 0 A 1
ATOM   98  C CA  . ALA A 1 15 ? 20.514  4.438 30.041 1.00  28.18 0 A 1
ATOM   99  C C   . ALA A 1 15 ? 19.108  4.930 30.408 1.00  28.96 0 A 1
ATOM   100 O O   . ALA A 1 15 ? 18.784  5.029 31.592 1.00  28.07 0 A 1
ATOM   101 C CB  . ALA A 1 15 ? 20.816  3.032 30.575 1.00  26.32 0 A 1
ATOM   102 N N   . GLY A 1 16 ? 18.367  5.387 29.416 1.00  32.96 0 A 1
ATOM   103 C CA  . GLY A 1 16 ? 17.004  5.834 29.651 1.00  32.55 0 A 1
ATOM   104 C C   . GLY A 1 16 ? 16.271  4.714 30.375 1.00  33.30 0 A 1
ATOM   105 O O   . GLY A 1 16 ? 16.613  3.545 30.157 1.00  31.42 0 A 1
ATOM   106 N N   . PRO A 1 17 ? 15.319  5.037 31.261 1.00  30.75 0 A 1
ATOM   107 C CA  . PRO A 1 17 ? 14.616  4.015 32.020 1.00  30.12 0 A 1
ATOM   108 C C   . PRO A 1 17 ? 14.164  2.929 31.041 1.00  31.39 0 A 1
ATOM   109 O O   . PRO A 1 17 ? 13.656  3.259 29.965 1.00  29.94 0 A 1
ATOM   110 C CB  . PRO A 1 17 ? 13.452  4.728 32.712 1.00  27.16 0 A 1
ATOM   111 C CG  . PRO A 1 17 ? 13.265  6.006 31.893 1.00  26.14 0 A 1
ATOM   112 C CD  . PRO A 1 17 ? 14.669  6.321 31.404 1.00  28.36 0 A 1
ATOM   113 N N   . ALA A 1 18 ? 14.409  1.660 31.401 1.00  35.97 0 A 1
ATOM   114 C CA  . ALA A 1 18 ? 13.965  0.516 30.620 1.00  35.52 0 A 1
ATOM   115 C C   . ALA A 1 18 ? 12.518  0.786 30.215 1.00  36.88 0 A 1
ATOM   116 O O   . ALA A 1 18 ? 11.703  1.054 31.091 1.00  35.29 0 A 1
ATOM   117 C CB  . ALA A 1 18 ? 14.086 -0.749 31.464 1.00  32.80 0 A 1
ATOM   118 N N   . ALA A 1 19 ? 12.244  0.818 28.905 1.00  40.50 0 A 1
ATOM   119 C CA  . ALA A 1 19 ? 10.930  1.191 28.411 1.00  40.29 0 A 1
ATOM   120 C C   . ALA A 1 19 ?  9.927  0.215 29.031 1.00  41.32 0 A 1
ATOM   121 O O   . ALA A 1 19 ?  9.837 -0.931 28.595 1.00  39.62 0 A 1
ATOM   122 C CB  . ALA A 1 19 ? 10.939  1.173 26.878 1.00  37.40 0 A 1
ATOM   123 N N   . GLU A 1 20 ?  9.257  0.649 30.100 1.00  45.24 0 A 1
ATOM   124 C CA  . GLU A 1 20 ?  8.265 -0.170 30.773 1.00  45.10 0 A 1
ATOM   125 C C   . GLU A 1 20 ?  7.237 -0.543 29.716 1.00  46.67 0 A 1
ATOM   126 O O   . GLU A 1 20 ?  6.725  0.321 28.995 1.00  43.66 0 A 1
ATOM   127 C CB  . GLU A 1 20 ?  7.611  0.549 31.953 1.00  40.55 0 A 1
ATOM   128 C CG  . GLU A 1 20 ?  8.530  0.623 33.190 1.00  35.09 0 A 1
ATOM   129 C CD  . GLU A 1 20 ?  7.833  1.205 34.432 1.00  31.59 0 A 1
ATOM   130 O OE1 . GLU A 1 20 ?  8.314  0.929 35.552 1.00  27.48 0 A 1
ATOM   131 O OE2 . GLU A 1 20 ?  6.825  1.922 34.265 1.00  29.18 -1 A 1
ATOM   132 N N   . ALA A 1 21 ?  6.986 -1.844 29.564 1.00  50.13 0 A 1
ATOM   133 C CA  . ALA A 1 21 ?  5.976 -2.336 28.645 1.00  51.55 0 A 1
ATOM   134 C C   . ALA A 1 21 ?  4.673 -1.599 28.965 1.00  56.03 0 A 1
ATOM   135 O O   . ALA A 1 21 ?  4.203 -1.698 30.097 1.00  52.28 0 A 1
ATOM   136 C CB  . ALA A 1 21 ?  5.844 -3.850 28.818 1.00  46.01 0 A 1
ATOM   137 N N   . ASP A 1 22 ?  4.125 -0.854 28.010 1.00  63.82 0 A 1
ATOM   138 C CA  . ASP A 1 22 ?  2.926 -0.040 28.214 1.00  64.92 0 A 1
ATOM   139 C C   . ASP A 1 22 ?  1.884 -0.866 28.985 1.00  67.76 0 A 1
ATOM   140 O O   . ASP A 1 22 ?  1.360 -1.853 28.448 1.00  64.01 0 A 1
ATOM   141 C CB  . ASP A 1 22 ?  2.373  0.463 26.869 1.00  58.26 0 A 1
ATOM   142 C CG  . ASP A 1 22 ?  1.004  1.159 26.982 1.00  51.67 0 A 1
ATOM   143 O OD1 . ASP A 1 22 ?  0.569  1.489 28.114 1.00  47.56 0 A 1
ATOM   144 O OD2 . ASP A 1 22 ?  0.344  1.311 25.929 1.00  46.29 -1 A 1
ATOM   145 N N   . PRO A 1 23 ?  1.598 -0.515 30.247 1.00  68.70 0 A 1
ATOM   146 C CA  . PRO A 1 23 ?  0.738 -1.319 31.102 1.00  71.02 0 A 1
ATOM   147 C C   . PRO A 1 23 ? -0.673 -1.426 30.540 1.00  74.70 0 A 1
ATOM   148 O O   . PRO A 1 23 ? -1.398 -2.372 30.850 1.00  71.83 0 A 1
ATOM   149 C CB  . PRO A 1 23 ?  0.784 -0.632 32.475 1.00  64.73 0 A 1
ATOM   150 C CG  . PRO A 1 23 ?  1.172  0.804 32.152 1.00  60.93 0 A 1
ATOM   151 C CD  . PRO A 1 23 ?  2.087  0.651 30.953 1.00  62.28 0 A 1
ATOM   152 N N   . LEU A 1 24 ? -1.068 -0.492 29.658 1.00  78.04 0 A 1
ATOM   153 C CA  . LEU A 1 24 ? -2.353 -0.501 28.964 1.00  80.95 0 A 1
ATOM   154 C C   . LEU A 1 24 ? -2.342 -1.360 27.693 1.00  84.09 0 A 1
ATOM   155 O O   . LEU A 1 24 ? -3.409 -1.724 27.207 1.00  81.58 0 A 1
ATOM   156 C CB  . LEU A 1 24 ? -2.774  0.938 28.640 1.00  76.08 0 A 1
ATOM   157 C CG  . LEU A 1 24 ? -2.900  1.857 29.871 1.00  69.61 0 A 1
ATOM   158 C CD1 . LEU A 1 24 ? -3.325  3.253 29.411 1.00  64.43 0 A 1
ATOM   159 C CD2 . LEU A 1 24 ? -3.940  1.336 30.869 1.00  62.51 0 A 1
ATOM   160 N N   . GLY A 1 25 ? -1.173 -1.750 27.172 1.00  81.70 0 A 1
ATOM   161 C CA  . GLY A 1 25 ? -1.048 -2.529 25.938 1.00  82.65 0 A 1
ATOM   162 C C   . GLY A 1 25 ? -1.841 -3.842 25.960 1.00  85.12 0 A 1
ATOM   163 O O   . GLY A 1 25 ? -2.476 -4.205 24.973 1.00  83.37 0 A 1
ATOM   164 N N   . ARG A 1 26 ? -1.895 -4.525 27.107 1.00  86.75 0 A 1
ATOM   165 C CA  . ARG A 1 26 ? -2.704 -5.751 27.293 1.00  87.40 0 A 1
ATOM   166 C C   . ARG A 1 26 ? -4.223 -5.514 27.278 1.00  89.70 0 A 1
ATOM   167 O O   . ARG A 1 26 ? -4.973 -6.463 27.130 1.00  88.65 0 A 1
ATOM   168 C CB  . ARG A 1 26 ? -2.266 -6.476 28.575 1.00  84.12 0 A 1
ATOM   169 C CG  . ARG A 1 26 ? -2.634 -5.714 29.863 1.00  73.99 0 A 1
ATOM   170 C CD  . ARG A 1 26 ? -2.161 -6.483 31.099 1.00  71.53 0 A 1
ATOM   171 N NE  . ARG A 1 26 ? -2.472 -5.749 32.338 1.00  65.58 0 A 1
ATOM   172 C CZ  . ARG A 1 26 ? -2.370 -6.207 33.570 1.00  59.46 0 A 1
ATOM   173 N NH1 . ARG A 1 26 ? -1.949 -7.423 33.818 1.00  55.16 1 A 1
ATOM   174 N NH2 . ARG A 1 26 ? -2.679 -5.454 34.584 1.00  52.69 0 A 1
ATOM   175 N N   . PHE A 1 27 ? -4.666 -4.280 27.427 1.00  92.08 0 A 1
ATOM   176 C CA  . PHE A 1 27 ? -6.071 -3.884 27.425 1.00  92.92 0 A 1
ATOM   177 C C   . PHE A 1 27 ? -6.482 -3.168 26.134 1.00  93.36 0 A 1
ATOM   178 O O   . PHE A 1 27 ? -7.615 -2.682 26.036 1.00  92.24 0 A 1
ATOM   179 C CB  . PHE A 1 27 ? -6.341 -3.009 28.654 1.00  92.89 0 A 1
ATOM   180 C CG  . PHE A 1 27 ? -6.029 -3.667 29.982 1.00  93.05 0 A 1
ATOM   181 C CD1 . PHE A 1 27 ? -6.702 -4.833 30.377 1.00  91.12 0 A 1
ATOM   182 C CD2 . PHE A 1 27 ? -5.081 -3.092 30.844 1.00  91.33 0 A 1
ATOM   183 C CE1 . PHE A 1 27 ? -6.456 -5.405 31.632 1.00  90.48 0 A 1
ATOM   184 C CE2 . PHE A 1 27 ? -4.833 -3.657 32.104 1.00  90.49 0 A 1
ATOM   185 C CZ  . PHE A 1 27 ? -5.525 -4.815 32.506 1.00  91.51 0 A 1
ATOM   186 N N   . THR A 1 28 ? -5.604 -3.068 25.152 1.00  93.45 0 A 1
ATOM   187 C CA  . THR A 1 28 ? -5.811 -2.313 23.916 1.00  93.41 0 A 1
ATOM   188 C C   . THR A 1 28 ? -6.186 -3.234 22.762 1.00  94.22 0 A 1
ATOM   189 O O   . THR A 1 28 ? -5.477 -4.186 22.448 1.00  93.59 0 A 1
ATOM   190 C CB  . THR A 1 28 ? -4.577 -1.463 23.588 1.00  91.71 0 A 1
ATOM   191 C CG2 . THR A 1 28 ? -4.755 -0.633 22.321 1.00  82.71 0 A 1
ATOM   192 O OG1 . THR A 1 28 ? -4.370 -0.550 24.634 1.00  84.26 0 A 1
ATOM   193 N N   . CYS A 1 29 ? -7.313 -2.950 22.101 1.00  94.51 0 A 1
ATOM   194 C CA  . CYS A 1 29 ? -7.765 -3.698 20.929 1.00  94.99 0 A 1
ATOM   195 C C   . CYS A 1 29 ? -6.831 -3.452 19.737 1.00  94.58 0 A 1
ATOM   196 O O   . CYS A 1 29 ? -6.661 -2.298 19.347 1.00  93.60 0 A 1
ATOM   197 C CB  . CYS A 1 29 ? -9.197 -3.285 20.599 1.00  95.17 0 A 1
ATOM   198 S SG  . CYS A 1 29 ? -9.804 -4.129 19.105 1.00  95.11 0 A 1
ATOM   199 N N   . PRO A 1 30 ? -6.313 -4.511 19.068 1.00  95.37 0 A 1
ATOM   200 C CA  . PRO A 1 30 ? -5.401 -4.348 17.939 1.00  95.10 0 A 1
ATOM   201 C C   . PRO A 1 30 ? -6.056 -3.716 16.702 1.00  95.18 0 A 1
ATOM   202 O O   . PRO A 1 30 ? -5.356 -3.216 15.833 1.00  93.91 0 A 1
ATOM   203 C CB  . PRO A 1 30 ? -4.891 -5.763 17.647 1.00  94.34 0 A 1
ATOM   204 C CG  . PRO A 1 30 ? -6.011 -6.667 18.147 1.00  92.48 0 A 1
ATOM   205 C CD  . PRO A 1 30 ? -6.543 -5.911 19.360 1.00  94.95 0 A 1
ATOM   206 N N   . VAL A 1 31 ? -7.392 -3.699 16.622 1.00  95.88 0 A 1
ATOM   207 C CA  . VAL A 1 31 ? -8.125 -3.120 15.485 1.00  95.85 0 A 1
ATOM   208 C C   . VAL A 1 31 ? -8.434 -1.638 15.717 1.00  95.37 0 A 1
ATOM   209 O O   . VAL A 1 31 ? -8.050 -0.815 14.900 1.00  93.93 0 A 1
ATOM   210 C CB  . VAL A 1 31 ? -9.403 -3.913 15.164 1.00  95.72 0 A 1
ATOM   211 C CG1 . VAL A 1 31 ? -10.198 -3.269 14.028 1.00  93.58 0 A 1
ATOM   212 C CG2 . VAL A 1 31 ? -9.040 -5.339 14.760 1.00  94.19 0 A 1
ATOM   213 N N   . CYS A 1 32 ? -9.115 -1.276 16.800 1.00  95.45 0 A 1
ATOM   214 C CA  . CYS A 1 32 ? -9.486  0.128 17.011 1.00  94.74 0 A 1
ATOM   215 C C   . CYS A 1 32 ? -8.438  0.951 17.782 1.00  94.14 0 A 1
ATOM   216 O O   . CYS A 1 32 ? -8.595  2.168 17.872 1.00  92.63 0 A 1
ATOM   217 C CB  . CYS A 1 32 ? -10.872  0.218 17.652 1.00  94.29 0 A 1
ATOM   218 S SG  . CYS A 1 32 ? -10.874 -0.442 19.349 1.00  93.93 0 A 1
ATOM   219 N N   . LEU A 1 33 ? -7.404  0.312 18.331 1.00  94.15 0 A 1
ATOM   220 C CA  . LEU A 1 33 ? -6.350  0.927 19.141 1.00  93.64 0 A 1
ATOM   221 C C   . LEU A 1 33 ? -6.870  1.656 20.400 1.00  93.49 0 A 1
ATOM   222 O O   . LEU A 1 33 ? -6.226  2.567 20.922 1.00  91.70 0 A 1
ATOM   223 C CB  . LEU A 1 33 ? -5.438  1.813 18.280 1.00  92.98 0 A 1
ATOM   224 C CG  . LEU A 1 33 ? -4.891  1.160 17.000 1.00  91.80 0 A 1
ATOM   225 C CD1 . LEU A 1 33 ? -4.047  2.188 16.234 1.00  89.91 0 A 1
ATOM   226 C CD2 . LEU A 1 33 ? -4.026 -0.064 17.301 1.00  89.36 0 A 1
ATOM   227 N N   . GLU A 1 34 ? -8.029  1.238 20.885 1.00  93.72 0 A 1
ATOM   228 C CA  . GLU A 1 34 ? -8.623  1.738 22.118 1.00  93.55 0 A 1
ATOM   229 C C   . GLU A 1 34 ? -8.728  0.612 23.145 1.00  93.98 0 A 1
ATOM   230 O O   . GLU A 1 34 ? -8.623 -0.571 22.804 1.00  93.21 0 A 1
ATOM   231 C CB  . GLU A 1 34 ? -10.008  2.339 21.830 1.00  92.57 0 A 1
ATOM   232 C CG  . GLU A 1 34 ? -9.958  3.560 20.911 1.00  89.32 0 A 1
ATOM   233 C CD  . GLU A 1 34 ? -11.363  4.123 20.687 1.00  86.14 0 A 1
ATOM   234 O OE1 . GLU A 1 34 ? -11.877  4.076 19.553 1.00  79.27 0 A 1
ATOM   235 O OE2 . GLU A 1 34 ? -11.981  4.648 21.639 1.00  79.72 -1 A 1
ATOM   236 N N   . VAL A 1 35 ? -8.978  0.968 24.407 1.00  94.00 0 A 1
ATOM   237 C CA  . VAL A 1 35 ? -9.313 -0.011 25.442 1.00  94.45 0 A 1
ATOM   238 C C   . VAL A 1 35 ? -10.491 -0.864 24.971 1.00  94.75 0 A 1
ATOM   239 O O   . VAL A 1 35 ? -11.454 -0.331 24.407 1.00  94.00 0 A 1
ATOM   240 C CB  . VAL A 1 35 ? -9.631  0.676 26.781 1.00  93.77 0 A 1
ATOM   241 C CG1 . VAL A 1 35 ? -10.072 -0.318 27.855 1.00  90.20 0 A 1
ATOM   242 C CG2 . VAL A 1 35 ? -8.389  1.415 27.304 1.00  90.68 0 A 1
ATOM   243 N N   . TYR A 1 36 ? -10.415 -2.186 25.198 1.00  95.57 0 A 1
ATOM   244 C CA  . TYR A 1 36 ? -11.452 -3.128 24.789 1.00  95.94 0 A 1
ATOM   245 C C   . TYR A 1 36 ? -12.841 -2.686 25.247 1.00  95.91 0 A 1
ATOM   246 O O   . TYR A 1 36 ? -13.068 -2.321 26.404 1.00  95.10 0 A 1
ATOM   247 C CB  . TYR A 1 36 ? -11.157 -4.516 25.352 1.00  95.77 0 A 1
ATOM   248 C CG  . TYR A 1 36 ? -9.954 -5.209 24.752 1.00  95.90 0 A 1
ATOM   249 C CD1 . TYR A 1 36 ? -9.946 -5.588 23.398 1.00  94.34 0 A 1
ATOM   250 C CD2 . TYR A 1 36 ? -8.836 -5.504 25.553 1.00  94.39 0 A 1
ATOM   251 C CE1 . TYR A 1 36 ? -8.837 -6.240 22.840 1.00  94.12 0 A 1
ATOM   252 C CE2 . TYR A 1 36 ? -7.719 -6.158 25.007 1.00  93.87 0 A 1
ATOM   253 C CZ  . TYR A 1 36 ? -7.722 -6.521 23.652 1.00  94.84 0 A 1
ATOM   254 O OH  . TYR A 1 36 ? -6.631 -7.149 23.119 1.00  93.64 0 A 1
ATOM   255 N N   . GLU A 1 37 ? -13.800 -2.790 24.332 1.00  96.00 0 A 1
ATOM   256 C CA  . GLU A 1 37 ? -15.215 -2.665 24.627 1.00  95.80 0 A 1
ATOM   257 C C   . GLU A 1 37 ? -15.878 -4.013 24.343 1.00  96.14 0 A 1
ATOM   258 O O   . GLU A 1 37 ? -15.876 -4.479 23.197 1.00  95.06 0 A 1
ATOM   259 C CB  . GLU A 1 37 ? -15.818 -1.537 23.799 1.00  94.37 0 A 1
ATOM   260 C CG  . GLU A 1 37 ? -17.299 -1.305 24.124 1.00  89.10 0 A 1
ATOM   261 C CD  . GLU A 1 37 ? -17.856 -0.117 23.340 1.00  84.55 0 A 1
ATOM   262 O OE1 . GLU A 1 37 ? -18.482  0.743 23.972 1.00  76.81 0 A 1
ATOM   263 O OE2 . GLU A 1 37 ? -17.606 -0.074 22.117 1.00  77.32 -1 A 1
ATOM   264 N N   . LYS A 1 38 ? -16.417 -4.646 25.375 1.00  96.47 0 A 1
ATOM   265 C CA  . LYS A 1 38 ? -16.953 -6.015 25.327 1.00  96.55 0 A 1
ATOM   266 C C   . LYS A 1 38 ? -15.926 -6.982 24.711 1.00  96.95 0 A 1
ATOM   267 O O   . LYS A 1 38 ? -16.132 -7.471 23.595 1.00  96.03 0 A 1
ATOM   268 C CB  . LYS A 1 38 ? -18.305 -6.036 24.584 1.00  95.85 0 A 1
ATOM   269 C CG  . LYS A 1 38 ? -19.350 -5.115 25.217 1.00  91.80 0 A 1
ATOM   270 C CD  . LYS A 1 38 ? -20.626 -5.134 24.371 1.00  86.26 0 A 1
ATOM   271 C CE  . LYS A 1 38 ? -21.653 -4.185 24.982 1.00  76.82 0 A 1
ATOM   272 N NZ  . LYS A 1 38 ? -22.870 -4.092 24.145 1.00  67.06 1 A 1
ATOM   273 N N   . PRO A 1 39 ? -14.780 -7.227 25.378 1.00  97.02 0 A 1
ATOM   274 C CA  . PRO A 1 39 ? -13.715 -8.056 24.835 1.00  97.26 0 A 1
ATOM   275 C C   . PRO A 1 39 ? -14.192 -9.488 24.567 1.00  97.44 0 A 1
ATOM   276 O O   . PRO A 1 39 ? -14.878 -10.105 25.390 1.00  96.15 0 A 1
ATOM   277 C CB  . PRO A 1 39 ? -12.586 -8.004 25.869 1.00  96.29 0 A 1
ATOM   278 C CG  . PRO A 1 39 ? -13.316 -7.697 27.172 1.00  94.34 0 A 1
ATOM   279 C CD  . PRO A 1 39 ? -14.449 -6.787 26.718 1.00  95.97 0 A 1
ATOM   280 N N   . VAL A 1 40 ? -13.823 -10.012 23.402 1.00  97.64 0 A 1
ATOM   281 C CA  . VAL A 1 40 ? -14.130 -11.364 22.945 1.00  97.61 0 A 1
ATOM   282 C C   . VAL A 1 40 ? -12.832 -12.044 22.538 1.00  97.50 0 A 1
ATOM   283 O O   . VAL A 1 40 ? -12.079 -11.500 21.733 1.00  96.48 0 A 1
ATOM   284 C CB  . VAL A 1 40 ? -15.133 -11.349 21.773 1.00  97.00 0 A 1
ATOM   285 C CG1 . VAL A 1 40 ? -15.464 -12.766 21.309 1.00  92.82 0 A 1
ATOM   286 C CG2 . VAL A 1 40 ? -16.449 -10.689 22.172 1.00  92.87 0 A 1
ATOM   287 N N   . GLN A 1 41 ? -12.569 -13.229 23.088 1.00  97.33 0 A 1
ATOM   288 C CA  . GLN A 1 41 ? -11.424 -14.059 22.716 1.00  97.39 0 A 1
ATOM   289 C C   . GLN A 1 41 ? -11.827 -15.037 21.614 1.00  97.39 0 A 1
ATOM   290 O O   . GLN A 1 41 ? -12.805 -15.767 21.743 1.00  96.09 0 A 1
ATOM   291 C CB  . GLN A 1 41 ? -10.876 -14.760 23.960 1.00  96.70 0 A 1
ATOM   292 C CG  . GLN A 1 41 ? -9.524 -15.443 23.678 1.00  95.18 0 A 1
ATOM   293 C CD  . GLN A 1 41 ? -8.913 -16.047 24.945 1.00  93.82 0 A 1
ATOM   294 N NE2 . GLN A 1 41 ? -7.611 -16.199 25.001 1.00  84.94 0 A 1
ATOM   295 O OE1 . GLN A 1 41 ? -9.592 -16.378 25.902 1.00  87.35 0 A 1
ATOM   296 N N   . VAL A 1 42 ? -11.076 -15.036 20.516 1.00  97.38 0 A 1
ATOM   297 C CA  . VAL A 1 42 ? -11.264 -15.922 19.366 1.00  97.21 0 A 1
ATOM   298 C C   . VAL A 1 42 ? -10.431 -17.204 19.527 1.00  97.29 0 A 1
ATOM   299 O O   . VAL A 1 42 ? -9.530 -17.233 20.364 1.00  96.16 0 A 1
ATOM   300 C CB  . VAL A 1 42 ? -10.969 -15.191 18.050 1.00  96.46 0 A 1
ATOM   301 C CG1 . VAL A 1 42 ? -11.963 -14.045 17.833 1.00  92.61 0 A 1
ATOM   302 C CG2 . VAL A 1 42 ? -9.548 -14.631 17.962 1.00  92.61 0 A 1
ATOM   303 N N   . PRO A 1 43 ? -10.678 -18.271 18.727 1.00  96.75 0 A 1
ATOM   304 C CA  . PRO A 1 43 ? -10.046 -19.580 18.947 1.00  96.39 0 A 1
ATOM   305 C C   . PRO A 1 43 ? -8.510 -19.591 18.971 1.00  96.04 0 A 1
ATOM   306 O O   . PRO A 1 43 ? -7.921 -20.411 19.666 1.00  93.74 0 A 1
ATOM   307 C CB  . PRO A 1 43 ? -10.578 -20.472 17.815 1.00  95.53 0 A 1
ATOM   308 C CG  . PRO A 1 43 ? -11.955 -19.883 17.543 1.00  93.77 0 A 1
ATOM   309 C CD  . PRO A 1 43 ? -11.738 -18.392 17.728 1.00  96.32 0 A 1
ATOM   310 N N   . CYS A 1 44 ? -7.842 -18.690 18.250 1.00  96.34 0 A 1
ATOM   311 C CA  . CYS A 1 44 ? -6.384 -18.560 18.265 1.00  95.95 0 A 1
ATOM   312 C C   . CYS A 1 44 ? -5.817 -17.882 19.529 1.00  95.51 0 A 1
ATOM   313 O O   . CYS A 1 44 ? -4.606 -17.711 19.631 1.00  93.44 0 A 1
ATOM   314 C CB  . CYS A 1 44 ? -5.929 -17.838 16.995 1.00  94.91 0 A 1
ATOM   315 S SG  . CYS A 1 44 ? -6.589 -16.139 16.933 1.00  93.75 0 A 1
ATOM   316 N N   . GLY A 1 45 ? -6.669 -17.453 20.450 1.00  95.77 0 A 1
ATOM   317 C CA  . GLY A 1 45 ? -6.269 -16.818 21.699 1.00  95.25 0 A 1
ATOM   318 C C   . GLY A 1 45 ? -6.253 -15.286 21.688 1.00  95.57 0 A 1
ATOM   319 O O   . GLY A 1 45 ? -6.276 -14.677 22.758 1.00  93.75 0 A 1
ATOM   320 N N   . HIS A 1 46 ? -6.262 -14.648 20.519 1.00  95.81 0 A 1
ATOM   321 C CA  . HIS A 1 46 ? -6.274 -13.190 20.437 1.00  96.26 0 A 1
ATOM   322 C C   . HIS A 1 46 ? -7.633 -12.595 20.830 1.00  96.41 0 A 1
ATOM   323 O O   . HIS A 1 46 ? -8.679 -13.218 20.695 1.00  95.69 0 A 1
ATOM   324 C CB  . HIS A 1 46 ? -5.837 -12.722 19.044 1.00  96.02 0 A 1
ATOM   325 C CG  . HIS A 1 46 ? -4.412 -13.095 18.746 1.00  95.87 0 A 1
ATOM   326 C CD2 . HIS A 1 46 ? -3.282 -12.520 19.258 1.00  92.94 0 A 1
ATOM   327 N ND1 . HIS A 1 46 ? -3.999 -14.133 17.943 1.00  93.30 0 A 1
ATOM   328 C CE1 . HIS A 1 46 ? -2.657 -14.182 17.967 1.00  92.76 0 A 1
ATOM   329 N NE2 . HIS A 1 46 ? -2.190 -13.210 18.761 1.00  93.00 0 A 1
ATOM   330 N N   . VAL A 1 47 ? -7.605 -11.357 21.311 1.00  96.48 0 A 1
ATOM   331 C CA  . VAL A 1 47 ? -8.788 -10.670 21.838 1.00  96.60 0 A 1
ATOM   332 C C   . VAL A 1 47 ? -9.095 -9.435 20.998 1.00  96.63 0 A 1
ATOM   333 O O   . VAL A 1 47 ? -8.200 -8.702 20.583 1.00  95.99 0 A 1
ATOM   334 C CB  . VAL A 1 47 ? -8.623 -10.326 23.331 1.00  96.29 0 A 1
ATOM   335 C CG1 . VAL A 1 47 ? -9.887 -9.682 23.905 1.00  94.25 0 A 1
ATOM   336 C CG2 . VAL A 1 47 ? -8.325 -11.573 24.171 1.00  94.31 0 A 1
ATOM   337 N N   . PHE A 1 48 ? -10.388 -9.172 20.778 1.00  97.29 0 A 1
ATOM   338 C CA  . PHE A 1 48 ? -10.904 -8.014 20.055 1.00  97.46 0 A 1
ATOM   339 C C   . PHE A 1 48 ? -12.116 -7.422 20.781 1.00  97.65 0 A 1
ATOM   340 O O   . PHE A 1 48 ? -12.800 -8.109 21.540 1.00  97.08 0 A 1
ATOM   341 C CB  . PHE A 1 48 ? -11.283 -8.420 18.625 1.00  97.22 0 A 1
ATOM   342 C CG  . PHE A 1 48 ? -10.138 -9.018 17.833 1.00  97.14 0 A 1
ATOM   343 C CD1 . PHE A 1 48 ? -9.278 -8.181 17.100 1.00  95.52 0 A 1
ATOM   344 C CD2 . PHE A 1 48 ? -9.908 -10.403 17.842 1.00  95.45 0 A 1
ATOM   345 C CE1 . PHE A 1 48 ? -8.186 -8.722 16.398 1.00  94.76 0 A 1
ATOM   346 C CE2 . PHE A 1 48 ? -8.818 -10.948 17.147 1.00  94.81 0 A 1
ATOM   347 C CZ  . PHE A 1 48 ? -7.952 -10.112 16.428 1.00  95.60 0 A 1
ATOM   348 N N   . CYS A 1 49 ? -12.436 -6.161 20.522 1.00  96.60 0 A 1
ATOM   349 C CA  . CYS A 1 49 ? -13.762 -5.648 20.858 1.00  96.73 0 A 1
ATOM   350 C C   . CYS A 1 49 ? -14.825 -6.445 20.089 1.00  97.18 0 A 1
ATOM   351 O O   . CYS A 1 49 ? -14.623 -6.733 18.916 1.00  96.24 0 A 1
ATOM   352 C CB  . CYS A 1 49 ? -13.890 -4.178 20.465 1.00  95.63 0 A 1
ATOM   353 S SG  . CYS A 1 49 ? -12.656 -3.123 21.283 1.00  93.50 0 A 1
ATOM   354 N N   . SER A 1 50 ? -15.992 -6.673 20.682 1.00  97.26 0 A 1
ATOM   355 C CA  . SER A 1 50 ? -17.111 -7.333 20.006 1.00  97.37 0 A 1
ATOM   356 C C   . SER A 1 50 ? -17.457 -6.665 18.665 1.00  97.44 0 A 1
ATOM   357 O O   . SER A 1 50 ? -17.532 -7.345 17.647 1.00  96.77 0 A 1
ATOM   358 C CB  . SER A 1 50 ? -18.328 -7.348 20.928 1.00  96.80 0 A 1
ATOM   359 O OG  . SER A 1 50 ? -19.422 -7.991 20.318 1.00  88.73 0 A 1
ATOM   360 N N   . ALA A 1 51 ? -17.567 -5.345 18.622 1.00  97.17 0 A 1
ATOM   361 C CA  . ALA A 1 51 ? -17.845 -4.608 17.390 1.00  96.82 0 A 1
ATOM   362 C C   . ALA A 1 51 ? -16.729 -4.749 16.341 1.00  97.02 0 A 1
ATOM   363 O O   . ALA A 1 51 ? -17.009 -4.964 15.167 1.00  96.01 0 A 1
ATOM   364 C CB  . ALA A 1 51 ? -18.090 -3.135 17.750 1.00  95.92 0 A 1
ATOM   365 N N   . CYS A 1 52 ? -15.458 -4.689 16.743 1.00  97.14 0 A 1
ATOM   366 C CA  . CYS A 1 52 ? -14.332 -4.876 15.826 1.00  97.12 0 A 1
ATOM   367 C C   . CYS A 1 52 ? -14.306 -6.301 15.252 1.00  97.38 0 A 1
ATOM   368 O O   . CYS A 1 52 ? -14.061 -6.474 14.069 1.00  96.57 0 A 1
ATOM   369 C CB  . CYS A 1 52 ? -13.016 -4.564 16.553 1.00  96.65 0 A 1
ATOM   370 S SG  . CYS A 1 52 ? -12.935 -2.808 17.025 1.00  95.78 0 A 1
ATOM   371 N N   . LEU A 1 53 ? -14.601 -7.308 16.073 1.00  97.28 0 A 1
ATOM   372 C CA  . LEU A 1 53 ? -14.676 -8.699 15.640 1.00  97.63 0 A 1
ATOM   373 C C   . LEU A 1 53 ? -15.800 -8.911 14.614 1.00  97.69 0 A 1
ATOM   374 O O   . LEU A 1 53 ? -15.573 -9.593 13.621 1.00  97.20 0 A 1
ATOM   375 C CB  . LEU A 1 53 ? -14.842 -9.608 16.870 1.00  97.55 0 A 1
ATOM   376 C CG  . LEU A 1 53 ? -14.962 -11.104 16.524 1.00  96.98 0 A 1
ATOM   377 C CD1 . LEU A 1 53 ? -13.725 -11.630 15.806 1.00  95.32 0 A 1
ATOM   378 C CD2 . LEU A 1 53 ? -15.149 -11.911 17.810 1.00  94.98 0 A 1
ATOM   379 N N   . GLN A 1 54 ? -16.965 -8.304 14.796 1.00  97.38 0 A 1
ATOM   380 C CA  . GLN A 1 54 ? -18.067 -8.403 13.840 1.00  97.08 0 A 1
ATOM   381 C C   . GLN A 1 54 ? -17.675 -7.888 12.449 1.00  97.03 0 A 1
ATOM   382 O O   . GLN A 1 54 ? -17.998 -8.523 11.451 1.00  95.93 0 A 1
ATOM   383 C CB  . GLN A 1 54 ? -19.298 -7.636 14.359 1.00  96.36 0 A 1
ATOM   384 C CG  . GLN A 1 54 ? -19.981 -8.327 15.555 1.00  86.05 0 A 1
ATOM   385 C CD  . GLN A 1 54 ? -20.530 -9.712 15.228 1.00  77.80 0 A 1
ATOM   386 N NE2 . GLN A 1 54 ? -20.602 -10.596 16.191 1.00  64.18 0 A 1
ATOM   387 O OE1 . GLN A 1 54 ? -20.903 -10.017 14.116 1.00  68.73 0 A 1
ATOM   388 N N   . GLU A 1 55 ? -16.921 -6.801 12.372 1.00  96.71 0 A 1
ATOM   389 C CA  . GLU A 1 55 ? -16.386 -6.297 11.102 1.00  96.16 0 A 1
ATOM   390 C C   . GLU A 1 55 ? -15.337 -7.250 10.500 1.00  96.29 0 A 1
ATOM   391 O O   . GLU A 1 55 ? -15.365 -7.536  9.312 1.00  94.96 0 A 1
ATOM   392 C CB  . GLU A 1 55 ? -15.798 -4.898 11.297 1.00  95.22 0 A 1
ATOM   393 C CG  . GLU A 1 55 ? -16.834 -3.819 11.655 1.00  89.95 0 A 1
ATOM   394 C CD  . GLU A 1 55 ? -17.916 -3.666 10.580 1.00  89.57 0 A 1
ATOM   395 O OE1 . GLU A 1 55 ? -19.122 -3.573 10.923 1.00  82.53 0 A 1
ATOM   396 O OE2 . GLU A 1 55 ? -17.603 -3.713  9.378 1.00  83.33 -1 A 1
ATOM   397 N N   . CYS A 1 56 ? -14.443 -7.818 11.318 1.00  96.73 0 A 1
ATOM   398 C CA  . CYS A 1 56 ? -13.431 -8.771 10.865 1.00  96.69 0 A 1
ATOM   399 C C   . CYS A 1 56 ? -14.019 -10.113 10.383 1.00  96.76 0 A 1
ATOM   400 O O   . CYS A 1 56 ? -13.357 -10.826  9.634 1.00  95.61 0 A 1
ATOM   401 C CB  . CYS A 1 56 ? -12.425 -9.023 11.998 1.00  96.17 0 A 1
ATOM   402 S SG  . CYS A 1 56 ? -11.458 -7.523 12.373 1.00  94.44 0 A 1
ATOM   403 N N   . LEU A 1 57 ? -15.231 -10.464 10.780 1.00  96.94 0 A 1
ATOM   404 C CA  . LEU A 1 57 ? -15.933 -11.687 10.375 1.00  96.91 0 A 1
ATOM   405 C C   . LEU A 1 57 ? -16.683 -11.560  9.040 1.00  96.58 0 A 1
ATOM   406 O O   . LEU A 1 57 ? -17.095 -12.576  8.490 1.00  95.01 0 A 1
ATOM   407 C CB  . LEU A 1 57 ? -16.891 -12.124 11.507 1.00  96.84 0 A 1
ATOM   408 C CG  . LEU A 1 57 ? -16.194 -12.754 12.729 1.00  95.86 0 A 1
ATOM   409 C CD1 . LEU A 1 57 ? -17.197 -12.885 13.879 1.00  94.08 0 A 1
ATOM   410 C CD2 . LEU A 1 57 ? -15.640 -14.142 12.430 1.00  93.90 0 A 1
ATOM   411 N N   . LYS A 1 58 ? -16.853 -10.342  8.485 1.00  95.93 0 A 1
ATOM   412 C CA  . LYS A 1 58 ? -17.586 -10.114  7.229 1.00  95.01 0 A 1
ATOM   413 C C   . LYS A 1 58 ? -16.970 -10.791  5.988 1.00  95.02 0 A 1
ATOM   414 O O   . LYS A 1 58 ? -17.740 -11.249  5.141 1.00  93.07 0 A 1
ATOM   415 C CB  . LYS A 1 58 ? -17.757 -8.608  6.967 1.00  93.88 0 A 1
ATOM   416 C CG  . LYS A 1 58 ? -18.754 -7.949  7.927 1.00  91.38 0 A 1
ATOM   417 C CD  . LYS A 1 58 ? -18.863 -6.444  7.625 1.00  87.73 0 A 1
ATOM   418 C CE  . LYS A 1 58 ? -19.872 -5.775  8.552 1.00  81.69 0 A 1
ATOM   419 N NZ  . LYS A 1 58 ? -19.912 -4.316  8.348 1.00  73.91 1 A 1
ATOM   420 N N   . PRO A 1 59 ? -15.629 -10.884  5.810 1.00  93.94 0 A 1
ATOM   421 C CA  . PRO A 1 59 ? -15.047 -11.563  4.656 1.00  93.31 0 A 1
ATOM   422 C C   . PRO A 1 59 ? -15.457 -13.039  4.579 1.00  94.18 0 A 1
ATOM   423 O O   . PRO A 1 59 ? -15.634 -13.707  5.592 1.00  92.51 0 A 1
ATOM   424 C CB  . PRO A 1 59 ? -13.528 -11.403  4.807 1.00  91.45 0 A 1
ATOM   425 C CG  . PRO A 1 59 ? -13.388 -10.161  5.662 1.00  89.95 0 A 1
ATOM   426 C CD  . PRO A 1 59 ? -14.587 -10.252  6.598 1.00  92.72 0 A 1
ATOM   427 N N   . LYS A 1 60 ? -15.520 -13.607  3.348 1.00  93.67 0 A 1
ATOM   428 C CA  . LYS A 1 60 ? -15.887 -15.020  3.131 1.00  93.35 0 A 1
ATOM   429 C C   . LYS A 1 60 ? -14.956 -16.025  3.826 1.00  93.63 0 A 1
ATOM   430 O O   . LYS A 1 60 ? -15.391 -17.101  4.204 1.00  90.33 0 A 1
ATOM   431 C CB  . LYS A 1 60 ? -15.904 -15.344  1.622 1.00  91.96 0 A 1
ATOM   432 C CG  . LYS A 1 60 ? -17.046 -14.668  0.861 1.00  79.73 0 A 1
ATOM   433 C CD  . LYS A 1 60 ? -17.053 -15.124 -0.607 1.00  72.82 0 A 1
ATOM   434 C CE  . LYS A 1 60 ? -18.203 -14.476 -1.375 1.00  61.14 0 A 1
ATOM   435 N NZ  . LYS A 1 60 ? -18.234 -14.889 -2.799 1.00  51.27 1 A 1
ATOM   436 N N   . LYS A 1 61 ? -13.663 -15.701  3.925 1.00  94.21 0 A 1
ATOM   437 C CA  . LYS A 1 61 ? -12.643 -16.493  4.625 1.00  94.38 0 A 1
ATOM   438 C C   . LYS A 1 61 ? -11.982 -15.602  5.672 1.00  95.16 0 A 1
ATOM   439 O O   . LYS A 1 61 ? -10.886 -15.093  5.430 1.00  93.19 0 A 1
ATOM   440 C CB  . LYS A 1 61 ? -11.628 -17.087  3.642 1.00  92.80 0 A 1
ATOM   441 C CG  . LYS A 1 61 ? -12.236 -18.171  2.740 1.00  82.06 0 A 1
ATOM   442 C CD  . LYS A 1 61 ? -11.128 -18.814  1.874 1.00  73.11 0 A 1
ATOM   443 C CE  . LYS A 1 61 ? -11.692 -19.908  0.982 1.00  60.89 0 A 1
ATOM   444 N NZ  . LYS A 1 61 ? -10.626 -20.559  0.176 1.00  50.73 1 A 1
ATOM   445 N N   . PRO A 1 62 ? -12.658 -15.345  6.801 1.00  95.64 0 A 1
ATOM   446 C CA  . PRO A 1 62 ? -12.149 -14.418  7.791 1.00  96.06 0 A 1
ATOM   447 C C   . PRO A 1 62 ? -10.905 -14.986  8.475 1.00  96.32 0 A 1
ATOM   448 O O   . PRO A 1 62 ? -10.848 -16.171  8.816 1.00  94.39 0 A 1
ATOM   449 C CB  . PRO A 1 62 ? -13.314 -14.176  8.749 1.00  94.84 0 A 1
ATOM   450 C CG  . PRO A 1 62 ? -14.101 -15.482  8.689 1.00  92.04 0 A 1
ATOM   451 C CD  . PRO A 1 62 ? -13.911 -15.931  7.243 1.00  94.61 0 A 1
ATOM   452 N N   . VAL A 1 63 ? -9.913 -14.133  8.689 1.00  96.56 0 A 1
ATOM   453 C CA  . VAL A 1 63 ? -8.663 -14.472  9.378 1.00  96.48 0 A 1
ATOM   454 C C   . VAL A 1 63 ? -8.422 -13.514 10.537 1.00  96.77 0 A 1
ATOM   455 O O   . VAL A 1 63 ? -8.852 -12.363 10.517 1.00  95.47 0 A 1
ATOM   456 C CB  . VAL A 1 63 ? -7.457 -14.523  8.427 1.00  94.59 0 A 1
ATOM   457 C CG1 . VAL A 1 63 ? -7.620 -15.630  7.385 1.00  87.70 0 A 1
ATOM   458 C CG2 . VAL A 1 63 ? -7.206 -13.194  7.697 1.00  87.69 0 A 1
ATOM   459 N N   . CYS A 1 64 ? -7.720 -13.984 11.565 1.00  96.43 0 A 1
ATOM   460 C CA  . CYS A 1 64 ? -7.312 -13.147 12.673 1.00  96.51 0 A 1
ATOM   461 C C   . CYS A 1 64 ? -6.358 -12.057 12.176 1.00  96.48 0 A 1
ATOM   462 O O   . CYS A 1 64 ? -5.313 -12.352 11.605 1.00  95.42 0 A 1
ATOM   463 C CB  . CYS A 1 64 ? -6.657 -14.017 13.750 1.00  96.16 0 A 1
ATOM   464 S SG  . CYS A 1 64 ? -6.101 -12.980 15.136 1.00  95.68 0 A 1
ATOM   465 N N   . GLY A 1 65 ? -6.678 -10.805 12.457 1.00  95.32 0 A 1
ATOM   466 C CA  . GLY A 1 65 ? -5.820 -9.689 12.062 1.00  95.05 0 A 1
ATOM   467 C C   . GLY A 1 65 ? -4.432 -9.687 12.703 1.00  95.55 0 A 1
ATOM   468 O O   . GLY A 1 65 ? -3.526 -9.028 12.189 1.00  93.17 0 A 1
ATOM   469 N N   . VAL A 1 66 ? -4.234 -10.430 13.787 1.00  96.23 0 A 1
ATOM   470 C CA  . VAL A 1 66 ? -2.954 -10.490 14.504 1.00  95.93 0 A 1
ATOM   471 C C   . VAL A 1 66 ? -2.088 -11.648 14.002 1.00  95.78 0 A 1
ATOM   472 O O   . VAL A 1 66 ? -0.915 -11.436 13.702 1.00  93.70 0 A 1
ATOM   473 C CB  . VAL A 1 66 ? -3.170 -10.569 16.023 1.00  95.11 0 A 1
ATOM   474 C CG1 . VAL A 1 66 ? -1.845 -10.566 16.784 1.00  92.48 0 A 1
ATOM   475 C CG2 . VAL A 1 66 ? -3.998 -9.380 16.525 1.00  93.00 0 A 1
ATOM   476 N N   . CYS A 1 67 ? -2.636 -12.863 13.877 1.00  95.67 0 A 1
ATOM   477 C CA  . CYS A 1 67 ? -1.852 -14.066 13.548 1.00  95.59 0 A 1
ATOM   478 C C   . CYS A 1 67 ? -2.243 -14.747 12.227 1.00  95.21 0 A 1
ATOM   479 O O   . CYS A 1 67 ? -1.658 -15.766 11.879 1.00  93.38 0 A 1
ATOM   480 C CB  . CYS A 1 67 ? -1.925 -15.045 14.721 1.00  94.83 0 A 1
ATOM   481 S SG  . CYS A 1 67 ? -3.594 -15.778 14.860 1.00  94.80 0 A 1
ATOM   482 N N   . ARG A 1 68 ? -3.242 -14.244 11.518 1.00  95.25 0 A 1
ATOM   483 C CA  . ARG A 1 68 ? -3.811 -14.788 10.265 1.00  95.11 0 A 1
ATOM   484 C C   . ARG A 1 68 ? -4.411 -16.201 10.362 1.00  95.57 0 A 1
ATOM   485 O O   . ARG A 1 68 ? -4.831 -16.734  9.343 1.00  93.22 0 A 1
ATOM   486 C CB  . ARG A 1 68 ? -2.796 -14.675  9.115 1.00  93.20 0 A 1
ATOM   487 C CG  . ARG A 1 68 ? -2.420 -13.222  8.777 1.00  89.46 0 A 1
ATOM   488 C CD  . ARG A 1 68 ? -1.423 -13.254  7.629 1.00  86.33 0 A 1
ATOM   489 N NE  . ARG A 1 68 ? -1.132 -11.921  7.078 1.00  83.16 0 A 1
ATOM   490 C CZ  . ARG A 1 68 ? -0.034 -11.604  6.405 1.00  80.73 0 A 1
ATOM   491 N NH1 . ARG A 1 68 ?  0.953 -12.441  6.235 1.00  72.25 1 A 1
ATOM   492 N NH2 . ARG A 1 68 ?  0.092 -10.440  5.863 1.00  74.30 0 A 1
ATOM   493 N N   . SER A 1 69 ? -4.534 -16.785 11.548 1.00  95.81 0 A 1
ATOM   494 C CA  . SER A 1 69 ? -5.300 -18.014 11.754 1.00  95.76 0 A 1
ATOM   495 C C   . SER A 1 69 ? -6.764 -17.816 11.359 1.00  96.05 0 A 1
ATOM   496 O O   . SER A 1 69 ? -7.282 -16.700 11.411 1.00  94.82 0 A 1
ATOM   497 C CB  . SER A 1 69 ? -5.224 -18.465 13.217 1.00  94.50 0 A 1
ATOM   498 O OG  . SER A 1 69 ? -3.884 -18.687 13.590 1.00  83.36 0 A 1
ATOM   499 N N   . ALA A 1 70 ? -7.445 -18.918 10.995 1.00  96.39 0 A 1
ATOM   500 C CA  . ALA A 1 70 ? -8.872 -18.874 10.680 1.00  96.30 0 A 1
ATOM   501 C C   . ALA A 1 70 ? -9.666 -18.218 11.819 1.00  96.46 0 A 1
ATOM   502 O O   . ALA A 1 70 ? -9.516 -18.573 12.990 1.00  94.55 0 A 1
ATOM   503 C CB  . ALA A 1 70 ? -9.365 -20.292 10.400 1.00  95.47 0 A 1
ATOM   504 N N   . LEU A 1 71 ? -10.503 -17.236 11.472 1.00  96.21 0 A 1
ATOM   505 C CA  . LEU A 1 71 ? -11.276 -16.468 12.436 1.00  96.54 0 A 1
ATOM   506 C C   . LEU A 1 71 ? -12.685 -17.048 12.544 1.00  96.50 0 A 1
ATOM   507 O O   . LEU A 1 71 ? -13.352 -17.291 11.537 1.00  94.50 0 A 1
ATOM   508 C CB  . LEU A 1 71 ? -11.277 -14.991 12.023 1.00  95.73 0 A 1
ATOM   509 C CG  . LEU A 1 71 ? -11.804 -14.038 13.109 1.00  95.54 0 A 1
ATOM   510 C CD1 . LEU A 1 71 ? -10.833 -13.929 14.279 1.00  92.70 0 A 1
ATOM   511 C CD2 . LEU A 1 71 ? -11.991 -12.639 12.531 1.00  92.29 0 A 1
ATOM   512 N N   . ALA A 1 72 ? -13.145 -17.221 13.764 1.00  95.90 0 A 1
ATOM   513 C CA  . ALA A 1 72 ? -14.496 -17.644 14.076 1.00  95.74 0 A 1
ATOM   514 C C   . ALA A 1 72 ? -15.062 -16.788 15.219 1.00  96.29 0 A 1
ATOM   515 O O   . ALA A 1 72 ? -14.293 -16.101 15.902 1.00  94.13 0 A 1
ATOM   516 C CB  . ALA A 1 72 ? -14.469 -19.138 14.416 1.00  93.84 0 A 1
ATOM   517 N N   . PRO A 1 73 ? -16.397 -16.810 15.444 1.00  95.38 0 A 1
ATOM   518 C CA  . PRO A 1 73 ? -16.971 -16.219 16.648 1.00  94.73 0 A 1
ATOM   519 C C   . PRO A 1 73 ? -16.270 -16.755 17.896 1.00  93.97 0 A 1
ATOM   520 O O   . PRO A 1 73 ? -15.960 -17.943 17.992 1.00  85.85 0 A 1
ATOM   521 C CB  . PRO A 1 73 ? -18.460 -16.591 16.622 1.00  92.91 0 A 1
ATOM   522 C CG  . PRO A 1 73 ? -18.742 -16.818 15.142 1.00  91.74 0 A 1
ATOM   523 C CD  . PRO A 1 73 ? -17.436 -17.427 14.630 1.00  94.57 0 A 1
ATOM   524 N N   . GLY A 1 74 ? -16.000 -15.859 18.831 1.00  93.86 0 A 1
ATOM   525 C CA  . GLY A 1 74 ? -15.309 -16.185 20.069 1.00  94.09 0 A 1
ATOM   526 C C   . GLY A 1 74 ? -16.221 -16.153 21.285 1.00  95.42 0 A 1
ATOM   527 O O   . GLY A 1 74 ? -17.434 -15.967 21.192 1.00  91.08 0 A 1
ATOM   528 N N   . VAL A 1 75 ? -15.610 -16.298 22.452 1.00  96.58 0 A 1
ATOM   529 C CA  . VAL A 1 75 ? -16.269 -16.257 23.759 1.00  96.94 0 A 1
ATOM   530 C C   . VAL A 1 75 ? -15.937 -14.947 24.477 1.00  97.28 0 A 1
ATOM   531 O O   . VAL A 1 75 ? -14.860 -14.371 24.296 1.00  95.23 0 A 1
ATOM   532 C CB  . VAL A 1 75 ? -15.923 -17.477 24.627 1.00  94.69 0 A 1
ATOM   533 C CG1 . VAL A 1 75 ? -16.473 -18.754 23.976 1.00  82.75 0 A 1
ATOM   534 C CG2 . VAL A 1 75 ? -14.425 -17.641 24.866 1.00  82.80 0 A 1
ATOM   535 N N   . ARG A 1 76 ? -16.847 -14.476 25.306 1.00  96.41 0 A 1
ATOM   536 C CA  . ARG A 1 76 ? -16.623 -13.277 26.122 1.00  96.49 0 A 1
ATOM   537 C C   . ARG A 1 76 ? -15.411 -13.483 27.030 1.00  96.63 0 A 1
ATOM   538 O O   . ARG A 1 76 ? -15.365 -14.455 27.784 1.00  95.03 0 A 1
ATOM   539 C CB  . ARG A 1 76 ? -17.903 -12.965 26.909 1.00  95.08 0 A 1
ATOM   540 C CG  . ARG A 1 76 ? -17.838 -11.640 27.680 1.00  85.67 0 A 1
ATOM   541 C CD  . ARG A 1 76 ? -19.157 -11.423 28.431 1.00  84.12 0 A 1
ATOM   542 N NE  . ARG A 1 76 ? -19.148 -10.162 29.195 1.00  78.17 0 A 1
ATOM   543 C CZ  . ARG A 1 76 ? -20.021 -9.764 30.102 1.00  74.57 0 A 1
ATOM   544 N NH1 . ARG A 1 76 ? -21.069 -10.459 30.419 1.00  69.32 1 A 1
ATOM   545 N NH2 . ARG A 1 76 ? -19.848 -8.630 30.722 1.00  66.52 0 A 1
ATOM   546 N N   . ALA A 1 77 ? -14.457 -12.566 27.003 1.00  96.34 0 A 1
ATOM   547 C CA  . ALA A 1 77 ? -13.260 -12.604 27.837 1.00  96.22 0 A 1
ATOM   548 C C   . ALA A 1 77 ? -13.562 -12.038 29.236 1.00  96.36 0 A 1
ATOM   549 O O   . ALA A 1 77 ? -13.183 -10.919 29.566 1.00  94.19 0 A 1
ATOM   550 C CB  . ALA A 1 77 ? -12.128 -11.879 27.105 1.00  95.12 0 A 1
ATOM   551 N N   . VAL A 1 78 ? -14.279 -12.814 30.051 1.00  96.57 0 A 1
ATOM   552 C CA  . VAL A 1 78 ? -14.848 -12.374 31.339 1.00  96.26 0 A 1
ATOM   553 C C   . VAL A 1 78 ? -13.780 -11.866 32.302 1.00  96.28 0 A 1
ATOM   554 O O   . VAL A 1 78 ? -13.947 -10.810 32.908 1.00  94.35 0 A 1
ATOM   555 C CB  . VAL A 1 78 ? -15.648 -13.513 32.002 1.00  95.07 0 A 1
ATOM   556 C CG1 . VAL A 1 78 ? -16.254 -13.098 33.345 1.00  87.25 0 A 1
ATOM   557 C CG2 . VAL A 1 78 ? -16.800 -13.971 31.097 1.00  87.24 0 A 1
ATOM   558 N N   . GLU A 1 79 ? -12.649 -12.558 32.408 1.00  96.05 0 A 1
ATOM   559 C CA  . GLU A 1 79 ? -11.571 -12.150 33.315 1.00  95.59 0 A 1
ATOM   560 C C   . GLU A 1 79 ? -10.939 -10.823 32.868 1.00  95.31 0 A 1
ATOM   561 O O   . GLU A 1 79 ? -10.699 -9.929 33.687 1.00  94.27 0 A 1
ATOM   562 C CB  . GLU A 1 79 ? -10.535 -13.275 33.408 1.00  94.76 0 A 1
ATOM   563 C CG  . GLU A 1 79 ? -9.396 -12.997 34.406 1.00  83.05 0 A 1
ATOM   564 C CD  . GLU A 1 79 ? -9.882 -12.644 35.822 1.00  73.85 0 A 1
ATOM   565 O OE1 . GLU A 1 79 ? -9.156 -11.899 36.508 1.00  65.09 0 A 1
ATOM   566 O OE2 . GLU A 1 79 ? -10.986 -13.080 36.205 1.00  67.72 -1 A 1
ATOM   567 N N   . LEU A 1 80 ? -10.742 -10.650 31.577 1.00  95.68 0 A 1
ATOM   568 C CA  . LEU A 1 80 ? -10.212 -9.400 31.033 1.00  95.28 0 A 1
ATOM   569 C C   . LEU A 1 80 ? -11.205 -8.248 31.228 1.00  95.62 0 A 1
ATOM   570 O O   . LEU A 1 80 ? -10.795 -7.136 31.553 1.00  94.19 0 A 1
ATOM   571 C CB  . LEU A 1 80 ? -9.876 -9.617 29.549 1.00  93.41 0 A 1
ATOM   572 C CG  . LEU A 1 80 ? -9.145 -8.417 28.905 1.00  88.35 0 A 1
ATOM   573 C CD1 . LEU A 1 80 ? -7.757 -8.206 29.507 1.00  84.78 0 A 1
ATOM   574 C CD2 . LEU A 1 80 ? -8.984 -8.689 27.415 1.00  84.41 0 A 1
ATOM   575 N N   . GLU A 1 81 ? -12.498 -8.504 31.058 1.00  95.66 0 A 1
ATOM   576 C CA  . GLU A 1 81 ? -13.546 -7.509 31.304 1.00  95.49 0 A 1
ATOM   577 C C   . GLU A 1 81 ? -13.557 -7.068 32.771 1.00  95.42 0 A 1
ATOM   578 O O   . GLU A 1 81 ? -13.551 -5.871 33.052 1.00  93.96 0 A 1
ATOM   579 C CB  . GLU A 1 81 ? -14.887 -8.089 30.854 1.00  93.88 0 A 1
ATOM   580 C CG  . GLU A 1 81 ? -15.995 -7.030 30.804 1.00  83.67 0 A 1
ATOM   581 C CD  . GLU A 1 81 ? -17.260 -7.580 30.119 1.00  83.50 0 A 1
ATOM   582 O OE1 . GLU A 1 81 ? -18.201 -6.811 29.811 1.00  77.35 0 A 1
ATOM   583 O OE2 . GLU A 1 81 ? -17.350 -8.803 29.879 1.00  78.91 -1 A 1
ATOM   584 N N   . ARG A 1 82 ? -13.439 -8.016 33.709 1.00  96.45 0 A 1
ATOM   585 C CA  . ARG A 1 82 ? -13.332 -7.725 35.137 1.00  96.15 0 A 1
ATOM   586 C C   . ARG A 1 82 ? -12.096 -6.881 35.464 1.00  96.05 0 A 1
ATOM   587 O O   . ARG A 1 82 ? -12.183 -5.929 36.238 1.00  94.88 0 A 1
ATOM   588 C CB  . ARG A 1 82 ? -13.323 -9.054 35.902 1.00  95.48 0 A 1
ATOM   589 C CG  . ARG A 1 82 ? -13.405 -8.830 37.414 1.00  83.54 0 A 1
ATOM   590 C CD  . ARG A 1 82 ? -13.311 -10.180 38.130 1.00  82.09 0 A 1
ATOM   591 N NE  . ARG A 1 82 ? -13.405 -10.008 39.587 1.00  71.19 0 A 1
ATOM   592 C CZ  . ARG A 1 82 ? -13.197 -10.957 40.485 1.00  63.85 0 A 1
ATOM   593 N NH1 . ARG A 1 82 ? -12.866 -12.161 40.120 1.00  57.00 1 A 1
ATOM   594 N NH2 . ARG A 1 82 ? -13.319 -10.689 41.751 1.00  55.10 0 A 1
ATOM   595 N N   . GLN A 1 83 ? -10.953 -7.187 34.842 1.00  95.84 0 A 1
ATOM   596 C CA  . GLN A 1 83 ? -9.740 -6.376 34.999 1.00  95.48 0 A 1
ATOM   597 C C   . GLN A 1 83 ? -9.921 -4.959 34.443 1.00  95.49 0 A 1
ATOM   598 O O   . GLN A 1 83 ? -9.458 -3.998 35.049 1.00  94.17 0 A 1
ATOM   599 C CB  . GLN A 1 83 ? -8.559 -7.070 34.315 1.00  95.02 0 A 1
ATOM   600 C CG  . GLN A 1 83 ? -8.100 -8.319 35.073 1.00  92.68 0 A 1
ATOM   601 C CD  . GLN A 1 83 ? -7.021 -9.098 34.323 1.00  91.03 0 A 1
ATOM   602 N NE2 . GLN A 1 83 ? -6.746 -10.309 34.740 1.00  81.87 0 A 1
ATOM   603 O OE1 . GLN A 1 83 ? -6.399 -8.638 33.375 1.00  84.45 0 A 1
ATOM   604 N N   . ILE A 1 84 ? -10.625 -4.801 33.316 1.00  95.61 0 A 1
ATOM   605 C CA  . ILE A 1 84 ? -10.947 -3.490 32.740 1.00  95.65 0 A 1
ATOM   606 C C   . ILE A 1 84 ? -11.892 -2.684 33.651 1.00  95.45 0 A 1
ATOM   607 O O   . ILE A 1 84 ? -11.784 -1.460 33.722 1.00  93.72 0 A 1
ATOM   608 C CB  . ILE A 1 84 ? -11.525 -3.677 31.312 1.00  95.27 0 A 1
ATOM   609 C CG1 . ILE A 1 84 ? -10.392 -4.104 30.349 1.00  93.17 0 A 1
ATOM   610 C CG2 . ILE A 1 84 ? -12.207 -2.413 30.775 1.00  93.01 0 A 1
ATOM   611 C CD1 . ILE A 1 84 ? -10.901 -4.661 29.011 1.00  89.91 0 A 1
ATOM   612 N N   . GLU A 1 85 ? -12.795 -3.344 34.351 1.00  95.69 0 A 1
ATOM   613 C CA  . GLU A 1 85 ? -13.706 -2.696 35.303 1.00  95.20 0 A 1
ATOM   614 C C   . GLU A 1 85 ? -13.019 -2.263 36.607 1.00  94.90 0 A 1
ATOM   615 O O   . GLU A 1 85 ? -13.472 -1.307 37.233 1.00  92.33 0 A 1
ATOM   616 C CB  . GLU A 1 85 ? -14.877 -3.634 35.618 1.00  94.31 0 A 1
ATOM   617 C CG  . GLU A 1 85 ? -15.851 -3.739 34.441 1.00  87.03 0 A 1
ATOM   618 C CD  . GLU A 1 85 ? -17.015 -4.703 34.690 1.00  79.97 0 A 1
ATOM   619 O OE1 . GLU A 1 85 ? -17.882 -4.794 33.780 1.00  71.07 0 A 1
ATOM   620 O OE2 . GLU A 1 85 ? -17.068 -5.333 35.772 1.00  72.52 -1 A 1
ATOM   621 N N   . SER A 1 86 ? -11.928 -2.935 36.990 1.00  94.79 0 A 1
ATOM   622 C CA  . SER A 1 86 ? -11.222 -2.693 38.253 1.00  94.46 0 A 1
ATOM   623 C C   . SER A 1 86 ? -9.913 -1.912 38.118 1.00  94.39 0 A 1
ATOM   624 O O   . SER A 1 86 ? -9.425 -1.371 39.108 1.00  91.12 0 A 1
ATOM   625 C CB  . SER A 1 86 ? -10.974 -4.019 38.973 1.00  92.65 0 A 1
ATOM   626 O OG  . SER A 1 86 ? -10.167 -4.881 38.197 1.00  85.19 0 A 1
ATOM   627 N N   . THR A 1 87 ? -9.333 -1.840 36.922 1.00  93.53 0 A 1
ATOM   628 C CA  . THR A 1 87 ? -8.075 -1.131 36.681 1.00  93.07 0 A 1
ATOM   629 C C   . THR A 1 87 ? -8.337  0.341 36.383 1.00  93.41 0 A 1
ATOM   630 O O   . THR A 1 87 ? -9.199  0.676 35.574 1.00  91.87 0 A 1
ATOM   631 C CB  . THR A 1 87 ? -7.263 -1.775 35.553 1.00  91.73 0 A 1
ATOM   632 C CG2 . THR A 1 87 ? -5.864 -1.175 35.427 1.00  84.56 0 A 1
ATOM   633 O OG1 . THR A 1 87 ? -7.080 -3.145 35.803 1.00  85.55 0 A 1
ATOM   634 N N   . GLU A 1 88 ? -7.567  1.224 37.005 1.00  92.94 0 A 1
ATOM   635 C CA  . GLU A 1 88 ? -7.627  2.660 36.760 1.00  92.60 0 A 1
ATOM   636 C C   . GLU A 1 88 ? -6.570  3.117 35.752 1.00  92.29 0 A 1
ATOM   637 O O   . GLU A 1 88 ? -5.496  2.540 35.615 1.00  89.69 0 A 1
ATOM   638 C CB  . GLU A 1 88 ? -7.515  3.447 38.070 1.00  90.36 0 A 1
ATOM   639 C CG  . GLU A 1 88 ? -8.712  3.204 39.005 1.00  81.89 0 A 1
ATOM   640 C CD  . GLU A 1 88 ? -8.760  4.168 40.202 1.00  80.14 0 A 1
ATOM   641 O OE1 . GLU A 1 88 ? -9.828  4.203 40.856 1.00  74.10 0 A 1
ATOM   642 O OE2 . GLU A 1 88 ? -7.771  4.899 40.430 1.00  75.99 -1 A 1
ATOM   643 N N   . THR A 1 89 ? -6.882  4.204 35.065 1.00  91.37 0 A 1
ATOM   644 C CA  . THR A 1 89 ? -5.955  4.953 34.222 1.00  91.10 0 A 1
ATOM   645 C C   . THR A 1 89 ? -6.260  6.441 34.322 1.00  91.91 0 A 1
ATOM   646 O O   . THR A 1 89 ? -7.359  6.843 34.699 1.00  90.60 0 A 1
ATOM   647 C CB  . THR A 1 89 ? -6.016  4.465 32.769 1.00  88.86 0 A 1
ATOM   648 C CG2 . THR A 1 89 ? -7.328  4.820 32.066 1.00  80.43 0 A 1
ATOM   649 O OG1 . THR A 1 89 ? -4.967  5.042 32.026 1.00  80.36 0 A 1
ATOM   650 N N   . SER A 1 90 ? -5.310  7.281 33.960 1.00  92.24 0 A 1
ATOM   651 C CA  . SER A 1 90 ? -5.532  8.719 33.826 1.00  92.12 0 A 1
ATOM   652 C C   . SER A 1 90 ? -5.844  9.088 32.373 1.00  92.48 0 A 1
ATOM   653 O O   . SER A 1 90 ? -5.232  8.594 31.433 1.00  89.80 0 A 1
ATOM   654 C CB  . SER A 1 90 ? -4.352  9.508 34.384 1.00  89.47 0 A 1
ATOM   655 O OG  . SER A 1 90 ? -3.161  9.213 33.688 1.00  77.69 0 A 1
ATOM   656 N N   . CYS A 1 91 ? -6.774 10.022 32.179 1.00  91.57 0 A 1
ATOM   657 C CA  . CYS A 1 91 ? -6.996 10.623 30.874 1.00  92.23 0 A 1
ATOM   658 C C   . CYS A 1 91 ? -5.785 11.479 30.489 1.00  91.83 0 A 1
ATOM   659 O O   . CYS A 1 91 ? -5.478 12.458 31.173 1.00  90.48 0 A 1
ATOM   660 C CB  . CYS A 1 91 ? -8.287 11.438 30.912 1.00  92.38 0 A 1
ATOM   661 S SG  . CYS A 1 91 ? -8.513 12.381 29.363 1.00  92.51 0 A 1
ATOM   662 N N   . HIS A 1 92 ? -5.151 11.194 29.359 1.00  90.72 0 A 1
ATOM   663 C CA  . HIS A 1 92 ? -4.003 11.956 28.862 1.00  89.69 0 A 1
ATOM   664 C C   . HIS A 1 92 ? -4.289 13.452 28.652 1.00  90.47 0 A 1
ATOM   665 O O   . HIS A 1 92 ? -3.380 14.277 28.757 1.00  86.26 0 A 1
ATOM   666 C CB  . HIS A 1 92 ? -3.527 11.329 27.544 1.00  87.26 0 A 1
ATOM   667 C CG  . HIS A 1 92 ? -2.942  9.952 27.717 1.00  84.14 0 A 1
ATOM   668 C CD2 . HIS A 1 92 ? -1.688  9.658 28.174 1.00  72.37 0 A 1
ATOM   669 N ND1 . HIS A 1 92 ? -3.566  8.754 27.459 1.00  73.33 0 A 1
ATOM   670 C CE1 . HIS A 1 92 ? -2.710  7.766 27.752 1.00  72.85 0 A 1
ATOM   671 N NE2 . HIS A 1 92 ? -1.560  8.272 28.181 1.00  73.54 0 A 1
ATOM   672 N N   . GLY A 1 93 ? -5.550 13.825 28.398 1.00  90.88 0 A 1
ATOM   673 C CA  . GLY A 1 93 ? -5.960 15.218 28.230 1.00  91.48 0 A 1
ATOM   674 C C   . GLY A 1 93 ? -6.202 15.940 29.562 1.00  92.80 0 A 1
ATOM   675 O O   . GLY A 1 93 ? -5.503 16.891 29.904 1.00  89.24 0 A 1
ATOM   676 N N   . CYS A 1 94 ? -7.197 15.492 30.348 1.00  93.59 0 A 1
ATOM   677 C CA  . CYS A 1 94 ? -7.591 16.184 31.573 1.00  94.29 0 A 1
ATOM   678 C C   . CYS A 1 94 ? -6.892 15.696 32.848 1.00  94.24 0 A 1
ATOM   679 O O   . CYS A 1 94 ? -7.126 16.286 33.901 1.00  91.03 0 A 1
ATOM   680 C CB  . CYS A 1 94 ? -9.117 16.165 31.716 1.00  92.84 0 A 1
ATOM   681 S SG  . CYS A 1 94 ? -9.717 14.509 32.172 1.00  92.26 0 A 1
ATOM   682 N N   . ARG A 1 95 ? -6.071 14.650 32.778 1.00  93.51 0 A 1
ATOM   683 C CA  . ARG A 1 95 ? -5.325 14.021 33.882 1.00  93.97 0 A 1
ATOM   684 C C   . ARG A 1 95 ? -6.189 13.426 35.003 1.00  94.62 0 A 1
ATOM   685 O O   . ARG A 1 95 ? -5.640 12.940 35.984 1.00  90.57 0 A 1
ATOM   686 C CB  . ARG A 1 95 ? -4.270 14.998 34.435 1.00  92.00 0 A 1
ATOM   687 C CG  . ARG A 1 95 ? -3.278 15.537 33.384 1.00  87.65 0 A 1
ATOM   688 C CD  . ARG A 1 95 ? -2.229 14.485 33.021 1.00  78.35 0 A 1
ATOM   689 N NE  . ARG A 1 95 ? -1.180 15.058 32.152 1.00  69.64 0 A 1
ATOM   690 C CZ  . ARG A 1 95 ?  0.086 14.670 32.080 1.00  61.56 0 A 1
ATOM   691 N NH1 . ARG A 1 95 ?  0.556 13.686 32.803 1.00  54.88 1 A 1
ATOM   692 N NH2 . ARG A 1 95 ?  0.905 15.274 31.269 1.00  55.12 0 A 1
ATOM   693 N N   . LYS A 1 96 ? -7.523 13.417 34.865 1.00  94.20 0 A 1
ATOM   694 C CA  . LYS A 1 96 ? -8.413 12.779 35.840 1.00  94.00 0 A 1
ATOM   695 C C   . LYS A 1 96 ? -8.322 11.254 35.721 1.00  93.75 0 A 1
ATOM   696 O O   . LYS A 1 96 ? -8.177 10.739 34.612 1.00  91.56 0 A 1
ATOM   697 C CB  . LYS A 1 96 ? -9.857 13.235 35.660 1.00  92.77 0 A 1
ATOM   698 C CG  . LYS A 1 96 ? -10.052 14.728 35.956 1.00  86.29 0 A 1
ATOM   699 C CD  . LYS A 1 96 ? -11.530 15.099 35.844 1.00  82.39 0 A 1
ATOM   700 C CE  . LYS A 1 96 ? -11.749 16.573 36.180 1.00  73.67 0 A 1
ATOM   701 N NZ  . LYS A 1 96 ? -13.191 16.923 36.174 1.00  65.27 1 A 1
ATOM   702 N N   . ASN A 1 97 ? -8.481 10.556 36.839 1.00  94.14 0 A 1
ATOM   703 C CA  . ASN A 1 97 ? -8.493  9.100 36.883 1.00  94.26 0 A 1
ATOM   704 C C   . ASN A 1 97 ? -9.888  8.548 36.562 1.00  94.40 0 A 1
ATOM   705 O O   . ASN A 1 97 ? -10.912  9.112 36.974 1.00  91.65 0 A 1
ATOM   706 C CB  . ASN A 1 97 ? -7.983  8.608 38.248 1.00  91.60 0 A 1
ATOM   707 C CG  . ASN A 1 97 ? -6.513  8.904 38.483 1.00  85.19 0 A 1
ATOM   708 N ND2 . ASN A 1 97 ? -6.047  8.667 39.691 1.00  74.04 0 A 1
ATOM   709 O OD1 . ASN A 1 97 ? -5.781  9.359 37.627 1.00  75.72 0 A 1
ATOM   710 N N   . PHE A 1 98 ? -9.909  7.441 35.844 1.00  93.14 0 A 1
ATOM   711 C CA  . PHE A 1 98 ? -11.099  6.685 35.470 1.00  93.39 0 A 1
ATOM   712 C C   . PHE A 1 98 ? -10.769  5.195 35.456 1.00  93.72 0 A 1
ATOM   713 O O   . PHE A 1 98 ? -9.642  4.815 35.126 1.00  91.48 0 A 1
ATOM   714 C CB  . PHE A 1 98 ? -11.582  7.107 34.076 1.00  91.77 0 A 1
ATOM   715 C CG  . PHE A 1 98 ? -12.024  8.548 33.981 1.00  92.56 0 A 1
ATOM   716 C CD1 . PHE A 1 98 ? -13.353  8.905 34.265 1.00  88.71 0 A 1
ATOM   717 C CD2 . PHE A 1 98 ? -11.102  9.544 33.623 1.00  89.37 0 A 1
ATOM   718 C CE1 . PHE A 1 98 ? -13.759 10.248 34.212 1.00  87.65 0 A 1
ATOM   719 C CE2 . PHE A 1 98 ? -11.508 10.897 33.570 1.00  87.86 0 A 1
ATOM   720 C CZ  . PHE A 1 98 ? -12.829 11.236 33.871 1.00  89.06 0 A 1
ATOM   721 N N   . PHE A 1 99 ? -11.762  4.349 35.712 1.00  94.35 0 A 1
ATOM   722 C CA  . PHE A 1 99 ? -11.644  2.940 35.359 1.00  94.66 0 A 1
ATOM   723 C C   . PHE A 1 99 ? -11.524  2.783 33.835 1.00  94.57 0 A 1
ATOM   724 O O   . PHE A 1 99 ? -12.176  3.513 33.083 1.00  92.72 0 A 1
ATOM   725 C CB  . PHE A 1 99 ? -12.844  2.160 35.906 1.00  94.21 0 A 1
ATOM   726 C CG  . PHE A 1 99 ? -12.888  2.120 37.414 1.00  93.78 0 A 1
ATOM   727 C CD1 . PHE A 1 99 ? -11.926  1.385 38.120 1.00  89.50 0 A 1
ATOM   728 C CD2 . PHE A 1 99 ? -13.865  2.839 38.126 1.00  89.51 0 A 1
ATOM   729 C CE1 . PHE A 1 99 ? -11.931  1.369 39.526 1.00  88.45 0 A 1
ATOM   730 C CE2 . PHE A 1 99 ? -13.879  2.831 39.537 1.00  88.47 0 A 1
ATOM   731 C CZ  . PHE A 1 99 ? -12.900  2.096 40.231 1.00  90.15 0 A 1
ATOM   732 N N   . LEU A 1 100 ? -10.745  1.788 33.388 1.00  93.80 0 A 1
ATOM   733 C CA  . LEU A 1 100 ? -10.573  1.492 31.962 1.00  93.57 0 A 1
ATOM   734 C C   . LEU A 1 100 ? -11.913  1.262 31.246 1.00  93.75 0 A 1
ATOM   735 O O   . LEU A 1 100 ? -12.077  1.714 30.111 1.00  92.40 0 A 1
ATOM   736 C CB  . LEU A 1 100 ? -9.669  0.260 31.794 1.00  92.74 0 A 1
ATOM   737 C CG  . LEU A 1 100 ? -8.184  0.471 32.131 1.00  91.27 0 A 1
ATOM   738 C CD1 . LEU A 1 100 ? -7.442 -0.858 31.964 1.00  87.59 0 A 1
ATOM   739 C CD2 . LEU A 1 100 ? -7.526  1.483 31.204 1.00  87.20 0 A 1
ATOM   740 N N   . SER A 1 101 ? -12.899  0.661 31.918 1.00  94.01 0 A 1
ATOM   741 C CA  . SER A 1 101 ? -14.258  0.470 31.383 1.00  93.92 0 A 1
ATOM   742 C C   . SER A 1 101 ? -14.968  1.776 30.999 1.00  94.02 0 A 1
ATOM   743 O O   . SER A 1 101 ? -15.841  1.781 30.141 1.00  91.59 0 A 1
ATOM   744 C CB  . SER A 1 101 ? -15.115 -0.290 32.403 1.00  92.85 0 A 1
ATOM   745 O OG  . SER A 1 101 ? -15.191  0.412 33.627 1.00  85.99 0 A 1
ATOM   746 N N   . LYS A 1 102 ? -14.584  2.904 31.598 1.00  94.20 0 A 1
ATOM   747 C CA  . LYS A 1 102 ? -15.191  4.225 31.368 1.00  94.24 0 A 1
ATOM   748 C C   . LYS A 1 102 ? -14.332  5.153 30.507 1.00  94.59 0 A 1
ATOM   749 O O   . LYS A 1 102 ? -14.823  6.192 30.071 1.00  92.26 0 A 1
ATOM   750 C CB  . LYS A 1 102 ? -15.536  4.887 32.707 1.00  92.92 0 A 1
ATOM   751 C CG  . LYS A 1 102 ? -16.588  4.085 33.485 1.00  87.44 0 A 1
ATOM   752 C CD  . LYS A 1 102 ? -17.050  4.842 34.740 1.00  79.39 0 A 1
ATOM   753 C CE  . LYS A 1 102 ? -18.092  4.001 35.474 1.00  71.81 0 A 1
ATOM   754 N NZ  . LYS A 1 102 ? -18.581  4.666 36.707 1.00  62.59 1 A 1
ATOM   755 N N   . ILE A 1 103 ? -13.074  4.812 30.252 1.00  93.66 0 A 1
ATOM   756 C CA  . ILE A 1 103 ? -12.164  5.735 29.553 1.00  93.07 0 A 1
ATOM   757 C C   . ILE A 1 103 ? -12.639  6.027 28.134 1.00  93.39 0 A 1
ATOM   758 O O   . ILE A 1 103 ? -12.625  7.181 27.716 1.00  92.25 0 A 1
ATOM   759 C CB  . ILE A 1 103 ? -10.699  5.245 29.604 1.00  91.46 0 A 1
ATOM   760 C CG1 . ILE A 1 103 ? -9.691  6.393 29.364 1.00  82.03 0 A 1
ATOM   761 C CG2 . ILE A 1 103 ? -10.414  4.127 28.589 1.00  81.30 0 A 1
ATOM   762 C CD1 . ILE A 1 103 ? -9.685  7.485 30.424 1.00  74.04 0 A 1
ATOM   763 N N   . ARG A 1 104 ? -13.156  5.022 27.406 1.00  92.78 0 A 1
ATOM   764 C CA  . ARG A 1 104 ? -13.630  5.175 26.021 1.00  91.99 0 A 1
ATOM   765 C C   . ARG A 1 104 ? -14.762  6.202 25.902 1.00  91.86 0 A 1
ATOM   766 O O   . ARG A 1 104 ? -14.710  7.058 25.022 1.00  89.64 0 A 1
ATOM   767 C CB  . ARG A 1 104 ? -14.042  3.795 25.468 1.00  90.36 0 A 1
ATOM   768 C CG  . ARG A 1 104 ? -14.412  3.885 23.973 1.00  85.41 0 A 1
ATOM   769 C CD  . ARG A 1 104 ? -14.951  2.571 23.413 1.00  85.69 0 A 1
ATOM   770 N NE  . ARG A 1 104 ? -13.915  1.564 23.173 1.00  84.65 0 A 1
ATOM   771 C CZ  . ARG A 1 104 ? -13.666  0.933 22.026 1.00  85.35 0 A 1
ATOM   772 N NH1 . ARG A 1 104 ? -14.297  1.207 20.925 1.00  77.15 1 A 1
ATOM   773 N NH2 . ARG A 1 104 ? -12.783 -0.006 21.968 1.00  79.33 0 A 1
ATOM   774 N N   . SER A 1 105 ? -15.756  6.141 26.784 1.00  93.19 0 A 1
ATOM   775 C CA  . SER A 1 105 ? -16.854  7.105 26.790 1.00  93.33 0 A 1
ATOM   776 C C   . SER A 1 105 ? -16.401  8.490 27.274 1.00  94.06 0 A 1
ATOM   777 O O   . SER A 1 105 ? -16.854  9.506 26.742 1.00  91.66 0 A 1
ATOM   778 C CB  . SER A 1 105 ? -18.019  6.593 27.652 1.00  91.76 0 A 1
ATOM   779 O OG  . SER A 1 105 ? -17.594  6.319 28.973 1.00  78.39 0 A 1
ATOM   780 N N   . HIS A 1 106 ? -15.482  8.551 28.227 1.00  92.78 0 A 1
ATOM   781 C CA  . HIS A 1 106 ? -14.923  9.810 28.699 1.00  93.71 0 A 1
ATOM   782 C C   . HIS A 1 106 ? -14.153 10.544 27.599 1.00  93.87 0 A 1
ATOM   783 O O   . HIS A 1 106 ? -14.417 11.721 27.341 1.00  92.25 0 A 1
ATOM   784 C CB  . HIS A 1 106 ? -14.038  9.563 29.931 1.00  94.11 0 A 1
ATOM   785 C CG  . HIS A 1 106 ? -13.336 10.815 30.371 1.00  95.17 0 A 1
ATOM   786 C CD2 . HIS A 1 106 ? -12.015 11.130 30.156 1.00  90.67 0 A 1
ATOM   787 N ND1 . HIS A 1 106 ? -13.940 11.933 30.921 1.00  90.21 0 A 1
ATOM   788 C CE1 . HIS A 1 106 ? -13.007 12.879 31.031 1.00  91.40 0 A 1
ATOM   789 N NE2 . HIS A 1 106 ? -11.833 12.427 30.584 1.00  91.92 0 A 1
ATOM   790 N N   . VAL A 1 107 ? -13.230  9.870 26.910 1.00  93.14 0 A 1
ATOM   791 C CA  . VAL A 1 107 ? -12.396 10.507 25.875 1.00  91.81 0 A 1
ATOM   792 C C   . VAL A 1 107 ? -13.207 10.961 24.666 1.00  92.03 0 A 1
ATOM   793 O O   . VAL A 1 107 ? -12.827 11.942 24.025 1.00  90.21 0 A 1
ATOM   794 C CB  . VAL A 1 107 ? -11.216  9.627 25.427 1.00  90.02 0 A 1
ATOM   795 C CG1 . VAL A 1 107 ? -10.284  9.321 26.605 1.00  82.32 0 A 1
ATOM   796 C CG2 . VAL A 1 107 ? -11.647  8.339 24.731 1.00  83.55 0 A 1
ATOM   797 N N   . ALA A 1 108 ? -14.342 10.333 24.384 1.00  91.44 0 A 1
ATOM   798 C CA  . ALA A 1 108 ? -15.253 10.760 23.322 1.00  90.17 0 A 1
ATOM   799 C C   . ALA A 1 108 ? -15.857 12.157 23.571 1.00  90.62 0 A 1
ATOM   800 O O   . ALA A 1 108 ? -16.213 12.840 22.615 1.00  88.04 0 A 1
ATOM   801 C CB  . ALA A 1 108 ? -16.352  9.707 23.176 1.00  88.63 0 A 1
ATOM   802 N N   . THR A 1 109 ? -15.947 12.589 24.826 1.00  92.29 0 A 1
ATOM   803 C CA  . THR A 1 109 ? -16.544 13.883 25.228 1.00  92.64 0 A 1
ATOM   804 C C   . THR A 1 109 ? -15.533 14.845 25.856 1.00  93.55 0 A 1
ATOM   805 O O   . THR A 1 109 ? -15.839 16.020 26.063 1.00  91.22 0 A 1
ATOM   806 C CB  . THR A 1 109 ? -17.723 13.657 26.180 1.00  91.16 0 A 1
ATOM   807 C CG2 . THR A 1 109 ? -18.849 12.852 25.528 1.00  81.85 0 A 1
ATOM   808 O OG1 . THR A 1 109 ? -17.307 12.940 27.323 1.00  84.27 0 A 1
ATOM   809 N N   . CYS A 1 110 ? -14.313 14.398 26.153 1.00  92.56 0 A 1
ATOM   810 C CA  . CYS A 1 110 ? -13.296 15.203 26.798 1.00  93.56 0 A 1
ATOM   811 C C   . CYS A 1 110 ? -12.595 16.135 25.803 1.00  93.27 0 A 1
ATOM   812 O O   . CYS A 1 110 ? -11.694 15.710 25.075 1.00  92.03 0 A 1
ATOM   813 C CB  . CYS A 1 110 ? -12.304 14.277 27.514 1.00  93.12 0 A 1
ATOM   814 S SG  . CYS A 1 110 ? -11.078 15.261 28.435 1.00  93.32 0 A 1
ATOM   815 N N   . SER A 1 111 ? -12.913 17.429 25.852 1.00  94.61 0 A 1
ATOM   816 C CA  . SER A 1 111 ? -12.275 18.432 24.986 1.00  93.92 0 A 1
ATOM   817 C C   . SER A 1 111 ? -10.753 18.484 25.153 1.00  93.62 0 A 1
ATOM   818 O O   . SER A 1 111 ? -10.034 18.625 24.166 1.00  91.76 0 A 1
ATOM   819 C CB  . SER A 1 111 ? -12.870 19.810 25.267 1.00  92.70 0 A 1
ATOM   820 O OG  . SER A 1 111 ? -12.700 20.143 26.635 1.00  79.18 0 A 1
ATOM   821 N N   . LYS A 1 112 ? -10.241 18.298 26.359 1.00  94.72 0 A 1
ATOM   822 C CA  . LYS A 1 112 ? -8.796 18.267 26.613 1.00  94.22 0 A 1
ATOM   823 C C   . LYS A 1 112 ? -8.112 17.060 25.976 1.00  93.71 0 A 1
ATOM   824 O O   . LYS A 1 112 ? -6.979 17.175 25.529 1.00  92.19 0 A 1
ATOM   825 C CB  . LYS A 1 112 ? -8.496 18.296 28.119 1.00  93.90 0 A 1
ATOM   826 C CG  . LYS A 1 112 ? -8.923 19.610 28.787 1.00  90.44 0 A 1
ATOM   827 C CD  . LYS A 1 112 ? -8.412 19.652 30.236 1.00  83.81 0 A 1
ATOM   828 C CE  . LYS A 1 112 ? -8.772 20.988 30.887 1.00  77.47 0 A 1
ATOM   829 N NZ  . LYS A 1 112 ? -8.145 21.139 32.217 1.00  68.03 1 A 1
ATOM   830 N N   . TYR A 1 113 ? -8.794 15.908 25.915 1.00  92.52 0 A 1
ATOM   831 C CA  . TYR A 1 113 ? -8.280 14.744 25.204 1.00  91.43 0 A 1
ATOM   832 C C   . TYR A 1 113 ? -8.313 14.956 23.684 1.00  90.75 0 A 1
ATOM   833 O O   . TYR A 1 113 ? -7.345 14.646 23.006 1.00  89.68 0 A 1
ATOM   834 C CB  . TYR A 1 113 ? -9.056 13.493 25.600 1.00  91.25 0 A 1
ATOM   835 C CG  . TYR A 1 113 ? -8.535 12.249 24.919 1.00  91.65 0 A 1
ATOM   836 C CD1 . TYR A 1 113 ? -9.093 11.812 23.698 1.00  88.90 0 A 1
ATOM   837 C CD2 . TYR A 1 113 ? -7.460 11.525 25.476 1.00  89.15 0 A 1
ATOM   838 C CE1 . TYR A 1 113 ? -8.593 10.666 23.050 1.00  88.57 0 A 1
ATOM   839 C CE2 . TYR A 1 113 ? -6.958 10.384 24.847 1.00  88.02 0 A 1
ATOM   840 C CZ  . TYR A 1 113 ? -7.528  9.952 23.631 1.00  88.85 0 A 1
ATOM   841 O OH  . TYR A 1 113 ? -7.041  8.831 23.007 1.00  86.56 0 A 1
ATOM   842 N N   . GLN A 1 114 ? -9.377 15.564 23.159 1.00  91.44 0 A 1
ATOM   843 C CA  . GLN A 1 114 ? -9.440 15.901 21.741 1.00  89.38 0 A 1
ATOM   844 C C   . GLN A 1 114 ? -8.323 16.878 21.347 1.00  89.46 0 A 1
ATOM   845 O O   . GLN A 1 114 ? -7.659 16.661 20.344 1.00  88.13 0 A 1
ATOM   846 C CB  . GLN A 1 114 ? -10.821 16.466 21.377 1.00  87.77 0 A 1
ATOM   847 C CG  . GLN A 1 114 ? -11.959 15.445 21.566 1.00  78.27 0 A 1
ATOM   848 C CD  . GLN A 1 114 ? -11.796 14.176 20.729 1.00  70.85 0 A 1
ATOM   849 N NE2 . GLN A 1 114 ? -12.386 13.081 21.141 1.00  61.03 0 A 1
ATOM   850 O OE1 . GLN A 1 114 ? -11.126 14.141 19.713 1.00  64.30 0 A 1
ATOM   851 N N   . ASN A 1 115 ? -8.035 17.866 22.177 1.00  92.24 0 A 1
ATOM   852 C CA  . ASN A 1 115 ? -6.906 18.768 21.961 1.00  91.57 0 A 1
ATOM   853 C C   . ASN A 1 115 ? -5.570 18.015 21.978 1.00  90.53 0 A 1
ATOM   854 O O   . ASN A 1 115 ? -4.758 18.222 21.082 1.00  89.00 0 A 1
ATOM   855 C CB  . ASN A 1 115 ? -6.920 19.886 23.007 1.00  90.90 0 A 1
ATOM   856 C CG  . ASN A 1 115 ? -8.056 20.880 22.813 1.00  84.93 0 A 1
ATOM   857 N ND2 . ASN A 1 115 ? -8.186 21.820 23.732 1.00  77.03 0 A 1
ATOM   858 O OD1 . ASN A 1 115 ? -8.817 20.857 21.874 1.00  78.14 0 A 1
ATOM   859 N N   . TYR A 1 116 ? -5.380 17.100 22.934 1.00  90.93 0 A 1
ATOM   860 C CA  . TYR A 1 116 ? -4.183 16.257 22.997 1.00  89.55 0 A 1
ATOM   861 C C   . TYR A 1 116 ? -3.976 15.427 21.716 1.00  89.00 0 A 1
ATOM   862 O O   . TYR A 1 116 ? -2.850 15.314 21.232 1.00  87.24 0 A 1
ATOM   863 C CB  . TYR A 1 116 ? -4.289 15.352 24.232 1.00  88.66 0 A 1
ATOM   864 C CG  . TYR A 1 116 ? -3.320 14.205 24.296 1.00  88.67 0 A 1
ATOM   865 C CD1 . TYR A 1 116 ? -3.632 12.968 23.690 1.00  85.45 0 A 1
ATOM   866 C CD2 . TYR A 1 116 ? -2.114 14.342 25.010 1.00  86.04 0 A 1
ATOM   867 C CE1 . TYR A 1 116 ? -2.752 11.883 23.796 1.00  85.38 0 A 1
ATOM   868 C CE2 . TYR A 1 116 ? -1.240 13.259 25.124 1.00  84.46 0 A 1
ATOM   869 C CZ  . TYR A 1 116 ? -1.556 12.025 24.523 1.00  86.06 0 A 1
ATOM   870 O OH  . TYR A 1 116 ? -0.699 10.969 24.647 1.00  83.67 0 A 1
ATOM   871 N N   . ILE A 1 117 ? -5.042 14.861 21.152 1.00  89.48 0 A 1
ATOM   872 C CA  . ILE A 1 117 ? -4.979 14.159 19.862 1.00  87.88 0 A 1
ATOM   873 C C   . ILE A 1 117 ? -4.633 15.142 18.738 1.00  87.35 0 A 1
ATOM   874 O O   . ILE A 1 117 ? -3.705 14.883 17.972 1.00  86.30 0 A 1
ATOM   875 C CB  . ILE A 1 117 ? -6.294 13.404 19.584 1.00  86.70 0 A 1
ATOM   876 C CG1 . ILE A 1 117 ? -6.551 12.251 20.589 1.00  83.41 0 A 1
ATOM   877 C CG2 . ILE A 1 117 ? -6.360 12.864 18.146 1.00  84.31 0 A 1
ATOM   878 C CD1 . ILE A 1 117 ? -5.538 11.097 20.549 1.00  78.92 0 A 1
ATOM   879 N N   . MET A 1 118 ? -5.318 16.281 18.665 1.00  86.52 0 A 1
ATOM   880 C CA  . MET A 1 118 ? -5.127 17.264 17.597 1.00  84.93 0 A 1
ATOM   881 C C   . MET A 1 118 ? -3.756 17.950 17.636 1.00  84.54 0 A 1
ATOM   882 O O   . MET A 1 118 ? -3.243 18.309 16.583 1.00  82.98 0 A 1
ATOM   883 C CB  . MET A 1 118 ? -6.245 18.307 17.637 1.00  82.67 0 A 1
ATOM   884 C CG  . MET A 1 118 ? -7.614 17.740 17.241 1.00  76.71 0 A 1
ATOM   885 S SD  . MET A 1 118 ? -7.680 16.873 15.648 1.00  71.65 0 A 1
ATOM   886 C CE  . MET A 1 118 ? -7.196 18.173 14.502 1.00  62.63 0 A 1
ATOM   887 N N   . GLU A 1 119 ? -3.139 18.109 18.803 1.00  87.23 0 A 1
ATOM   888 C CA  . GLU A 1 119 ? -1.751 18.565 18.921 1.00  86.99 0 A 1
ATOM   889 C C   . GLU A 1 119 ? -0.787 17.570 18.255 1.00  86.16 0 A 1
ATOM   890 O O   . GLU A 1 119 ?  0.055 17.970 17.461 1.00  83.61 0 A 1
ATOM   891 C CB  . GLU A 1 119 ? -1.386 18.751 20.398 1.00  85.82 0 A 1
ATOM   892 C CG  . GLU A 1 119 ? -1.935 20.060 20.959 1.00  76.46 0 A 1
ATOM   893 C CD  . GLU A 1 119 ? -1.800 20.168 22.492 1.00  71.83 0 A 1
ATOM   894 O OE1 . GLU A 1 119 ? -2.393 21.128 23.047 1.00  64.68 0 A 1
ATOM   895 O OE2 . GLU A 1 119 ? -1.159 19.297 23.110 1.00  67.04 -1 A 1
ATOM   896 N N   . GLY A 1 120 ? -0.973 16.274 18.507 1.00  84.78 0 A 1
ATOM   897 C CA  . GLY A 1 120 ? -0.225 15.222 17.832 1.00  82.80 0 A 1
ATOM   898 C C   . GLY A 1 120 ? -0.443 15.241 16.318 1.00  83.96 0 A 1
ATOM   899 O O   . GLY A 1 120 ?  0.519 15.245 15.549 1.00  82.14 0 A 1
ATOM   900 N N   . VAL A 1 121 ? -1.694 15.347 15.876 1.00  85.45 0 A 1
ATOM   901 C CA  . VAL A 1 121 ? -2.053 15.463 14.449 1.00  84.40 0 A 1
ATOM   902 C C   . VAL A 1 121 ? -1.347 16.651 13.797 1.00  84.44 0 A 1
ATOM   903 O O   . VAL A 1 121 ? -0.681 16.481 12.781 1.00  83.55 0 A 1
ATOM   904 C CB  . VAL A 1 121 ? -3.584 15.569 14.283 1.00  83.15 0 A 1
ATOM   905 C CG1 . VAL A 1 121 ? -3.987 15.949 12.861 1.00  79.64 0 A 1
ATOM   906 C CG2 . VAL A 1 121 ? -4.268 14.241 14.632 1.00  81.35 0 A 1
ATOM   907 N N   . LYS A 1 122 ? -1.429 17.849 14.400 1.00  84.49 0 A 1
ATOM   908 C CA  . LYS A 1 122 ? -0.787 19.061 13.872 1.00  83.15 0 A 1
ATOM   909 C C   . LYS A 1 122 ?  0.732 18.920 13.783 1.00  82.78 0 A 1
ATOM   910 O O   . LYS A 1 122 ?  1.312 19.383 12.810 1.00  81.17 0 A 1
ATOM   911 C CB  . LYS A 1 122 ? -1.147 20.272 14.742 1.00  81.17 0 A 1
ATOM   912 C CG  . LYS A 1 122 ? -2.576 20.750 14.496 1.00  74.23 0 A 1
ATOM   913 C CD  . LYS A 1 122 ? -2.883 21.911 15.435 1.00  69.17 0 A 1
ATOM   914 C CE  . LYS A 1 122 ? -4.311 22.408 15.221 1.00  59.96 0 A 1
ATOM   915 N NZ  . LYS A 1 122 ? -4.601 23.597 16.063 1.00  52.90 1 A 1
ATOM   916 N N   . ALA A 1 123 ?  1.358 18.251 14.734 1.00  82.45 0 A 1
ATOM   917 C CA  . ALA A 1 123 ?  2.796 18.007 14.718 1.00  81.44 0 A 1
ATOM   918 C C   . ALA A 1 123 ?  3.247 17.093 13.566 1.00  82.35 0 A 1
ATOM   919 O O   . ALA A 1 123 ?  4.414 17.118 13.177 1.00  78.41 0 A 1
ATOM   920 C CB  . ALA A 1 123 ?  3.196 17.435 16.080 1.00  78.63 0 A 1
ATOM   921 N N   . THR A 1 124 ?  2.331 16.283 13.006 1.00  80.42 0 A 1
ATOM   922 C CA  . THR A 1 124 ?  2.626 15.392 11.880 1.00  78.68 0 A 1
ATOM   923 C C   . THR A 1 124 ?  2.297 15.974 10.507 1.00  79.44 0 A 1
ATOM   924 O O   . THR A 1 124 ?  2.677 15.358  9.510 1.00  78.11 0 A 1
ATOM   925 C CB  . THR A 1 124 ?  1.925 14.032 12.020 1.00  76.36 0 A 1
ATOM   926 C CG2 . THR A 1 124 ?  2.371 13.269 13.261 1.00  72.38 0 A 1
ATOM   927 O OG1 . THR A 1 124 ?  0.524 14.173 12.072 1.00  71.87 0 A 1
ATOM   928 N N   . ILE A 1 125 ?  1.616 17.124 10.425 1.00  78.99 0 A 1
ATOM   929 C CA  . ILE A 1 125 ?  1.226 17.722  9.140 1.00  77.19 0 A 1
ATOM   930 C C   . ILE A 1 125 ?  2.476 17.945  8.287 1.00  77.19 0 A 1
ATOM   931 O O   . ILE A 1 125 ?  3.473 18.521  8.737 1.00  74.94 0 A 1
ATOM   932 C CB  . ILE A 1 125 ?  0.397 19.008  9.322 1.00  73.30 0 A 1
ATOM   933 C CG1 . ILE A 1 125 ? -0.965 18.667  9.953 1.00  70.17 0 A 1
ATOM   934 C CG2 . ILE A 1 125 ?  0.174 19.733  7.973 1.00  71.34 0 A 1
ATOM   935 C CD1 . ILE A 1 125 ? -1.815 19.879 10.363 1.00  65.21 0 A 1
ATOM   936 N N   . LYS A 1 126 ?  2.417 17.466  7.048 1.00  78.94 0 A 1
ATOM   937 C CA  . LYS A 1 126 ?  3.483 17.613  6.064 1.00  75.53 0 A 1
ATOM   938 C C   . LYS A 1 126 ?  3.222 18.836  5.208 1.00  75.24 0 A 1
ATOM   939 O O   . LYS A 1 126 ?  2.093 19.114  4.814 1.00  71.21 0 A 1
ATOM   940 C CB  . LYS A 1 126 ?  3.630 16.333  5.230 1.00  69.34 0 A 1
ATOM   941 C CG  . LYS A 1 126 ?  3.943 15.083  6.062 1.00  67.78 0 A 1
ATOM   942 C CD  . LYS A 1 126 ?  5.239 15.218  6.873 1.00  65.59 0 A 1
ATOM   943 C CE  . LYS A 1 126 ?  5.480 13.951  7.687 1.00  61.53 0 A 1
ATOM   944 N NZ  . LYS A 1 126 ?  6.711 14.062  8.508 1.00  58.94 1 A 1
ATOM   945 N N   . ASP A 1 127 ?  4.312 19.547  4.897 1.00  70.60 0 A 1
ATOM   946 C CA  . ASP A 1 127 ?  4.256 20.650  3.957 1.00  69.24 0 A 1
ATOM   947 C C   . ASP A 1 127 ?  4.038 20.101  2.539 1.00  69.11 0 A 1
ATOM   948 O O   . ASP A 1 127 ?  4.867 19.363  2.001 1.00  63.44 0 A 1
ATOM   949 C CB  . ASP A 1 127 ?  5.520 21.504  4.086 1.00  62.84 0 A 1
ATOM   950 C CG  . ASP A 1 127 ?  5.425 22.813  3.301 1.00  57.10 0 A 1
ATOM   951 O OD1 . ASP A 1 127 ?  4.523 22.940  2.452 1.00  51.26 0 A 1
ATOM   952 O OD2 . ASP A 1 127 ?  6.295 23.678  3.535 1.00  50.91 -1 A 1
ATOM   953 N N   . ALA A 1 128 ?  2.915 20.471  1.936 1.00  66.74 0 A 1
ATOM   954 C CA  . ALA A 1 128 ?  2.568 20.057  0.583 1.00  64.72 0 A 1
ATOM   955 C C   . ALA A 1 128 ?  3.573 20.571 -0.461 1.00  65.88 0 A 1
ATOM   956 O O   . ALA A 1 128 ?  3.737 19.944 -1.507 1.00  61.63 0 A 1
ATOM   957 C CB  . ALA A 1 128 ?  1.152 20.558  0.287 1.00  59.48 0 A 1
ATOM   958 N N   . SER A 1 129 ?  4.279 21.680 -0.182 1.00  64.76 0 A 1
ATOM   959 C CA  . SER A 1 129 ?  5.289 22.253 -1.078 1.00  64.11 0 A 1
ATOM   960 C C   . SER A 1 129 ?  6.510 21.345 -1.276 1.00  65.80 0 A 1
ATOM   961 O O   . SER A 1 129 ?  7.194 21.452 -2.290 1.00  61.60 0 A 1
ATOM   962 C CB  . SER A 1 129 ?  5.740 23.617 -0.553 1.00  57.62 0 A 1
ATOM   963 O OG  . SER A 1 129 ?  6.535 23.497  0.599 1.00  51.89 0 A 1
ATOM   964 N N   . LEU A 1 130 ?  6.761 20.424 -0.342 1.00  66.83 0 A 1
ATOM   965 C CA  . LEU A 1 130 ?  7.860 19.466 -0.423 1.00  65.45 0 A 1
ATOM   966 C C   . LEU A 1 130 ?  7.532 18.252 -1.299 1.00  65.81 0 A 1
ATOM   967 O O   . LEU A 1 130 ?  8.413 17.428 -1.552 1.00  60.87 0 A 1
ATOM   968 C CB  . LEU A 1 130 ?  8.247 19.016  0.998 1.00  60.03 0 A 1
ATOM   969 C CG  . LEU A 1 130 ?  8.801 20.141  1.896 1.00  55.24 0 A 1
ATOM   970 C CD1 . LEU A 1 130 ?  9.020 19.603  3.305 1.00  51.10 0 A 1
ATOM   971 C CD2 . LEU A 1 130 ? 10.132 20.678  1.376 1.00  50.02 0 A 1
ATOM   972 N N   . GLN A 1 131 ?  6.293 18.106 -1.779 1.00  65.44 0 A 1
ATOM   973 C CA  . GLN A 1 131 ?  5.961 17.023 -2.692 1.00  64.41 0 A 1
ATOM   974 C C   . GLN A 1 131 ?  6.635 17.264 -4.049 1.00  65.97 0 A 1
ATOM   975 O O   . GLN A 1 131 ?  6.384 18.287 -4.683 1.00  61.45 0 A 1
ATOM   976 C CB  . GLN A 1 131 ?  4.451 16.852 -2.871 1.00  58.32 0 A 1
ATOM   977 C CG  . GLN A 1 131 ?  3.797 16.250 -1.624 1.00  52.49 0 A 1
ATOM   978 C CD  . GLN A 1 131 ?  2.365 15.769 -1.881 1.00  47.42 0 A 1
ATOM   979 N NE2 . GLN A 1 131 ?  1.758 15.083 -0.941 1.00  41.76 0 A 1
ATOM   980 O OE1 . GLN A 1 131 ?  1.774 15.960 -2.925 1.00  44.17 0 A 1
ATOM   981 N N   . PRO A 1 132 ?  7.431 16.307 -4.537 1.00  63.49 0 A 1
ATOM   982 C CA  . PRO A 1 132 ?  8.180 16.496 -5.778 1.00  62.06 0 A 1
ATOM   983 C C   . PRO A 1 132 ?  7.274 16.605 -7.012 1.00  64.37 0 A 1
ATOM   984 O O   . PRO A 1 132 ?  7.640 17.230 -8.008 1.00  59.46 0 A 1
ATOM   985 C CB  . PRO A 1 132 ?  9.120 15.289 -5.863 1.00  55.85 0 A 1
ATOM   986 C CG  . PRO A 1 132 ?  8.442 14.225 -5.001 1.00  54.74 0 A 1
ATOM   987 C CD  . PRO A 1 132 ?  7.746 15.028 -3.914 1.00  56.63 0 A 1
ATOM   988 N N   . ARG A 1 133 ?  6.093 15.998 -6.954 1.00  65.91 0 A 1
ATOM   989 C CA  . ARG A 1 133 ?  5.062 16.093 -7.988 1.00  65.61 0 A 1
ATOM   990 C C   . ARG A 1 133 ?  3.690 16.208 -7.335 1.00  67.26 0 A 1
ATOM   991 O O   . ARG A 1 133 ?  3.329 15.370 -6.517 1.00  62.02 0 A 1
ATOM   992 C CB  . ARG A 1 133 ?  5.106 14.867 -8.917 1.00  59.22 0 A 1
ATOM   993 C CG  . ARG A 1 133 ?  6.254 14.922 -9.941 1.00  53.76 0 A 1
ATOM   994 C CD  . ARG A 1 133 ?  6.179 13.696 -10.852 1.00  49.09 0 A 1
ATOM   995 N NE  . ARG A 1 133 ?  7.099 13.784 -12.011 1.00  44.18 0 A 1
ATOM   996 C CZ  . ARG A 1 133 ?  7.105 12.929 -13.030 1.00  40.63 0 A 1
ATOM   997 N NH1 . ARG A 1 133 ?  6.368 11.855 -13.039 1.00  40.24 1 A 1
ATOM   998 N NH2 . ARG A 1 133 ?  7.823 13.151 -14.086 1.00  36.45 0 A 1
ATOM   999 N N   . ASN A 1 134 ?  2.914 17.194 -7.776 1.00  70.77 0 A 1
ATOM   1000 C CA  . ASN A 1 134 ?  1.522 17.317 -7.382 1.00  71.74 0 A 1
ATOM   1001 C C   . ASN A 1 134 ?  0.664 16.377 -8.248 1.00  74.63 0 A 1
ATOM   1002 O O   . ASN A 1 134 ?  0.103 16.775 -9.265 1.00  70.55 0 A 1
ATOM   1003 C CB  . ASN A 1 134 ?  1.118 18.806 -7.444 1.00  64.41 0 A 1
ATOM   1004 C CG  . ASN A 1 134 ? -0.109 19.084 -6.586 1.00  55.96 0 A 1
ATOM   1005 N ND2 . ASN A 1 134 ? -0.578 20.315 -6.598 1.00  47.93 0 A 1
ATOM   1006 O OD1 . ASN A 1 134 ? -0.625 18.240 -5.881 1.00  48.52 0 A 1
ATOM   1007 N N   . VAL A 1 135 ?  0.664 15.097 -7.899 1.00  76.64 0 A 1
ATOM   1008 C CA  . VAL A 1 135 ? -0.108 14.075 -8.613 1.00  78.47 0 A 1
ATOM   1009 C C   . VAL A 1 135 ? -1.535 14.086 -8.068 1.00  81.62 0 A 1
ATOM   1010 O O   . VAL A 1 135 ? -1.719 13.974 -6.850 1.00  79.45 0 A 1
ATOM   1011 C CB  . VAL A 1 135 ?  0.541 12.682 -8.494 1.00  73.23 0 A 1
ATOM   1012 C CG1 . VAL A 1 135 ? -0.230 11.641 -9.298 1.00  65.69 0 A 1
ATOM   1013 C CG2 . VAL A 1 135 ?  1.974 12.703 -9.038 1.00  66.28 0 A 1
ATOM   1014 N N   . PRO A 1 136 ? -2.566 14.192 -8.927 1.00  83.88 0 A 1
ATOM   1015 C CA  . PRO A 1 136 ? -3.948 14.139 -8.473 1.00  86.00 0 A 1
ATOM   1016 C C   . PRO A 1 136 ? -4.261 12.790 -7.818 1.00  88.57 0 A 1
ATOM   1017 O O   . PRO A 1 136 ? -3.678 11.755 -8.161 1.00  87.22 0 A 1
ATOM   1018 C CB  . PRO A 1 136 ? -4.804 14.402 -9.717 1.00  82.67 0 A 1
ATOM   1019 C CG  . PRO A 1 136 ? -3.912 13.938 -10.862 1.00  79.61 0 A 1
ATOM   1020 C CD  . PRO A 1 136 ? -2.514 14.284 -10.375 1.00  81.96 0 A 1
ATOM   1021 N N   . ASN A 1 137 ? -5.223 12.789 -6.909 1.00  90.16 0 A 1
ATOM   1022 C CA  . ASN A 1 137 ? -5.697 11.564 -6.287 1.00  91.95 0 A 1
ATOM   1023 C C   . ASN A 1 137 ? -6.399 10.678 -7.327 1.00  92.78 0 A 1
ATOM   1024 O O   . ASN A 1 137 ? -7.489 10.994 -7.794 1.00  91.72 0 A 1
ATOM   1025 C CB  . ASN A 1 137 ? -6.607 11.915 -5.101 1.00  91.32 0 A 1
ATOM   1026 C CG  . ASN A 1 137 ? -7.113 10.677 -4.372 1.00  92.29 0 A 1
ATOM   1027 N ND2 . ASN A 1 137 ? -7.919 10.877 -3.347 1.00  89.01 0 A 1
ATOM   1028 O OD1 . ASN A 1 137 ? -6.796  9.538 -4.686 1.00  89.15 0 A 1
ATOM   1029 N N   . ARG A 1 138 ? -5.780  9.557 -7.657 1.00  93.70 0 A 1
ATOM   1030 C CA  . ARG A 1 138 ? -6.289  8.519 -8.566 1.00  94.04 0 A 1
ATOM   1031 C C   . ARG A 1 138 ? -6.682  7.227 -7.836 1.00  94.42 0 A 1
ATOM   1032 O O   . ARG A 1 138 ? -6.887  6.194 -8.468 1.00  92.44 0 A 1
ATOM   1033 C CB  . ARG A 1 138 ? -5.241  8.237 -9.645 1.00  92.43 0 A 1
ATOM   1034 C CG  . ARG A 1 138 ? -4.968  9.465 -10.523 1.00  89.51 0 A 1
ATOM   1035 C CD  . ARG A 1 138 ? -3.930  9.135 -11.584 1.00  87.84 0 A 1
ATOM   1036 N NE  . ARG A 1 138 ? -3.619 10.312 -12.408 1.00  85.44 0 A 1
ATOM   1037 C CZ  . ARG A 1 138 ? -2.442 10.625 -12.921 1.00  84.57 0 A 1
ATOM   1038 N NH1 . ARG A 1 138 ? -1.391  9.873 -12.780 1.00  75.81 1 A 1
ATOM   1039 N NH2 . ARG A 1 138 ? -2.307 11.733 -13.595 1.00  78.95 0 A 1
ATOM   1040 N N   . TYR A 1 139 ? -6.750  7.282 -6.516 1.00  94.89 0 A 1
ATOM   1041 C CA  . TYR A 1 139 ? -6.905  6.100 -5.667 1.00  94.77 0 A 1
ATOM   1042 C C   . TYR A 1 139 ? -8.215  6.076 -4.889 1.00  95.24 0 A 1
ATOM   1043 O O   . TYR A 1 139 ? -8.760  5.003 -4.636 1.00  93.16 0 A 1
ATOM   1044 C CB  . TYR A 1 139 ? -5.717  6.024 -4.701 1.00  93.18 0 A 1
ATOM   1045 C CG  . TYR A 1 139 ? -4.379  5.950 -5.398 1.00  91.87 0 A 1
ATOM   1046 C CD1 . TYR A 1 139 ? -3.959  4.747 -6.003 1.00  88.15 0 A 1
ATOM   1047 C CD2 . TYR A 1 139 ? -3.552  7.084 -5.472 1.00  88.69 0 A 1
ATOM   1048 C CE1 . TYR A 1 139 ? -2.738  4.671 -6.676 1.00  86.77 0 A 1
ATOM   1049 C CE2 . TYR A 1 139 ? -2.317  7.028 -6.150 1.00  86.45 0 A 1
ATOM   1050 C CZ  . TYR A 1 139 ? -1.912  5.816 -6.751 1.00  86.78 0 A 1
ATOM   1051 O OH  . TYR A 1 139 ? -0.715  5.747 -7.422 1.00  83.40 0 A 1
ATOM   1052 N N   . THR A 1 140 ? -8.724  7.247 -4.506 1.00  96.13 0 A 1
ATOM   1053 C CA  . THR A 1 140 ? -10.011  7.387 -3.836 1.00  96.55 0 A 1
ATOM   1054 C C   . THR A 1 140 ? -10.831  8.503 -4.471 1.00  96.77 0 A 1
ATOM   1055 O O   . THR A 1 140 ? -10.283  9.506 -4.925 1.00  95.41 0 A 1
ATOM   1056 C CB  . THR A 1 140 ? -9.883  7.628 -2.320 1.00  95.66 0 A 1
ATOM   1057 C CG2 . THR A 1 140 ? -9.206  6.460 -1.609 1.00  90.83 0 A 1
ATOM   1058 O OG1 . THR A 1 140 ? -9.156  8.798 -2.039 1.00  91.40 0 A 1
ATOM   1059 N N   . PHE A 1 141 ? -12.154  8.328 -4.493 1.00  97.38 0 A 1
ATOM   1060 C CA  . PHE A 1 141 ? -13.046  9.144 -5.304 1.00  97.54 0 A 1
ATOM   1061 C C   . PHE A 1 141 ? -14.304  9.539 -4.527 1.00  97.59 0 A 1
ATOM   1062 O O   . PHE A 1 141 ? -14.798  8.753 -3.716 1.00  96.36 0 A 1
ATOM   1063 C CB  . PHE A 1 141 ? -13.415  8.364 -6.570 1.00  97.19 0 A 1
ATOM   1064 C CG  . PHE A 1 141 ? -12.221  7.780 -7.295 1.00  97.21 0 A 1
ATOM   1065 C CD1 . PHE A 1 141 ? -11.408  8.595 -8.096 1.00  95.86 0 A 1
ATOM   1066 C CD2 . PHE A 1 141 ? -11.880  6.426 -7.116 1.00  95.91 0 A 1
ATOM   1067 C CE1 . PHE A 1 141 ? -10.269  8.076 -8.724 1.00  95.15 0 A 1
ATOM   1068 C CE2 . PHE A 1 141 ? -10.743  5.895 -7.749 1.00  95.15 0 A 1
ATOM   1069 C CZ  . PHE A 1 141 ? -9.935  6.722 -8.556 1.00  95.56 0 A 1
ATOM   1070 N N   . PRO A 1 142 ? -14.864 10.741 -4.780 1.00  97.32 0 A 1
ATOM   1071 C CA  . PRO A 1 142 ? -16.180 11.103 -4.285 1.00  97.22 0 A 1
ATOM   1072 C C   . PRO A 1 142 ? -17.277 10.409 -5.104 1.00  97.47 0 A 1
ATOM   1073 O O   . PRO A 1 142 ? -17.113 10.145 -6.296 1.00  96.58 0 A 1
ATOM   1074 C CB  . PRO A 1 142 ? -16.243 12.618 -4.415 1.00  96.27 0 A 1
ATOM   1075 C CG  . PRO A 1 142 ? -15.373 12.897 -5.644 1.00  94.75 0 A 1
ATOM   1076 C CD  . PRO A 1 142 ? -14.293 11.817 -5.565 1.00  96.35 0 A 1
ATOM   1077 N N   . CYS A 1 143 ? -18.431 10.169 -4.488 1.00  96.72 0 A 1
ATOM   1078 C CA  . CYS A 1 143 ? -19.623  9.779 -5.223 1.00  96.90 0 A 1
ATOM   1079 C C   . CYS A 1 143 ? -20.145 10.974 -6.042 1.00  96.83 0 A 1
ATOM   1080 O O   . CYS A 1 143 ? -20.274 12.061 -5.504 1.00  96.16 0 A 1
ATOM   1081 C CB  . CYS A 1 143 ? -20.682  9.259 -4.245 1.00  96.57 0 A 1
ATOM   1082 S SG  . CYS A 1 143 ? -22.176  8.771 -5.154 1.00  96.11 0 A 1
ATOM   1083 N N   . PRO A 1 144 ? -20.497 10.801 -7.331 1.00  96.99 0 A 1
ATOM   1084 C CA  . PRO A 1 144 ? -21.037 11.892 -8.136 1.00  96.53 0 A 1
ATOM   1085 C C   . PRO A 1 144 ? -22.515 12.204 -7.863 1.00  96.44 0 A 1
ATOM   1086 O O   . PRO A 1 144 ? -23.033 13.187 -8.387 1.00  93.71 0 A 1
ATOM   1087 C CB  . PRO A 1 144 ? -20.804 11.435 -9.580 1.00  95.58 0 A 1
ATOM   1088 C CG  . PRO A 1 144 ? -20.938  9.916 -9.485 1.00  94.05 0 A 1
ATOM   1089 C CD  . PRO A 1 144 ? -20.323  9.597 -8.125 1.00  96.17 0 A 1
ATOM   1090 N N   . TYR A 1 145 ? -23.206 11.376 -7.071 1.00  96.73 0 A 1
ATOM   1091 C CA  . TYR A 1 145 ? -24.643 11.502 -6.798 1.00  96.54 0 A 1
ATOM   1092 C C   . TYR A 1 145 ? -24.967 11.976 -5.375 1.00  96.26 0 A 1
ATOM   1093 O O   . TYR A 1 145 ? -26.013 12.602 -5.172 1.00  93.83 0 A 1
ATOM   1094 C CB  . TYR A 1 145 ? -25.320 10.161 -7.063 1.00  95.98 0 A 1
ATOM   1095 C CG  . TYR A 1 145 ? -25.347  9.734 -8.520 1.00  95.97 0 A 1
ATOM   1096 C CD1 . TYR A 1 145 ? -25.907 10.578 -9.487 1.00  94.27 0 A 1
ATOM   1097 C CD2 . TYR A 1 145 ? -24.852  8.473 -8.901 1.00  94.42 0 A 1
ATOM   1098 C CE1 . TYR A 1 145 ? -25.986 10.176 -10.830 1.00  93.57 0 A 1
ATOM   1099 C CE2 . TYR A 1 145 ? -24.922  8.060 -10.245 1.00  93.51 0 A 1
ATOM   1100 C CZ  . TYR A 1 145 ? -25.495  8.909 -11.204 1.00  94.04 0 A 1
ATOM   1101 O OH  . TYR A 1 145 ? -25.574  8.512 -12.516 1.00  92.11 0 A 1
ATOM   1102 N N   . CYS A 1 146 ? -24.098 11.705 -4.407 1.00  96.56 0 A 1
ATOM   1103 C CA  . CYS A 1 146 ? -24.317 12.037 -3.005 1.00  96.57 0 A 1
ATOM   1104 C C   . CYS A 1 146 ? -23.058 12.662 -2.380 1.00  96.67 0 A 1
ATOM   1105 O O   . CYS A 1 146 ? -21.990 12.639 -2.998 1.00  95.20 0 A 1
ATOM   1106 C CB  . CYS A 1 146 ? -24.811 10.783 -2.272 1.00  95.26 0 A 1
ATOM   1107 S SG  . CYS A 1 146 ? -23.472  9.608 -1.922 1.00  94.82 0 A 1
ATOM   1108 N N   . PRO A 1 147 ? -23.126 13.222 -1.156 1.00  96.75 0 A 1
ATOM   1109 C CA  . PRO A 1 147 ? -21.978 13.862 -0.517 1.00  96.10 0 A 1
ATOM   1110 C C   . PRO A 1 147 ? -20.916 12.884  0.022 1.00  95.84 0 A 1
ATOM   1111 O O   . PRO A 1 147 ? -19.905 13.330  0.558 1.00  93.17 0 A 1
ATOM   1112 C CB  . PRO A 1 147 ? -22.589 14.722  0.594 1.00  95.54 0 A 1
ATOM   1113 C CG  . PRO A 1 147 ? -23.834 13.942  0.993 1.00  93.58 0 A 1
ATOM   1114 C CD  . PRO A 1 147 ? -24.320 13.390 -0.339 1.00  96.10 0 A 1
ATOM   1115 N N   . GLU A 1 148 ? -21.112 11.573 -0.084 1.00  96.02 0 A 1
ATOM   1116 C CA  . GLU A 1 148 ? -20.126 10.596  0.369 1.00  95.78 0 A 1
ATOM   1117 C C   . GLU A 1 148 ? -18.868 10.611 -0.507 1.00  95.99 0 A 1
ATOM   1118 O O   . GLU A 1 148 ? -18.919 10.830 -1.721 1.00  94.93 0 A 1
ATOM   1119 C CB  . GLU A 1 148 ? -20.720  9.181  0.469 1.00  94.75 0 A 1
ATOM   1120 C CG  . GLU A 1 148 ? -21.771  9.072  1.579 1.00  90.00 0 A 1
ATOM   1121 C CD  . GLU A 1 148 ? -22.164  7.621  1.874 1.00  85.43 0 A 1
ATOM   1122 O OE1 . GLU A 1 148 ? -23.367  7.384  2.094 1.00  75.90 0 A 1
ATOM   1123 O OE2 . GLU A 1 148 ? -21.258  6.762  1.913 1.00  77.07 -1 A 1
ATOM   1124 N N   . LYS A 1 149 ? -17.711 10.390  0.119 1.00  95.83 0 A 1
ATOM   1125 C CA  . LYS A 1 149 ? -16.396 10.495 -0.512 1.00  95.32 0 A 1
ATOM   1126 C C   . LYS A 1 149 ? -15.418  9.471  0.054 1.00  95.77 0 A 1
ATOM   1127 O O   . LYS A 1 149 ? -15.762  8.721  0.971 1.00  93.45 0 A 1
ATOM   1128 C CB  . LYS A 1 149 ? -15.882 11.944 -0.389 1.00  92.33 0 A 1
ATOM   1129 C CG  . LYS A 1 149 ? -15.698 12.422  1.062 1.00  86.72 0 A 1
ATOM   1130 C CD  . LYS A 1 149 ? -15.118 13.851  1.084 1.00  85.74 0 A 1
ATOM   1131 C CE  . LYS A 1 149 ? -14.853 14.312  2.522 1.00  74.62 0 A 1
ATOM   1132 N NZ  . LYS A 1 149 ? -14.130 15.600  2.542 1.00  67.50 1 A 1
ATOM   1133 N N   . ASN A 1 150 ? -14.196  9.456 -0.485 1.00  96.30 0 A 1
ATOM   1134 C CA  . ASN A 1 150 ? -13.109  8.565 -0.089 1.00  96.46 0 A 1
ATOM   1135 C C   . ASN A 1 150 ? -13.412  7.080 -0.352 1.00  96.51 0 A 1
ATOM   1136 O O   . ASN A 1 150 ? -12.955  6.205  0.374 1.00  94.88 0 A 1
ATOM   1137 C CB  . ASN A 1 150 ? -12.660  8.862  1.352 1.00  95.63 0 A 1
ATOM   1138 C CG  . ASN A 1 150 ? -12.299 10.319  1.594 1.00  94.10 0 A 1
ATOM   1139 N ND2 . ASN A 1 150 ? -12.589 10.829  2.766 1.00  85.62 0 A 1
ATOM   1140 O OD1 . ASN A 1 150 ? -11.781 11.028  0.747 1.00  86.69 0 A 1
ATOM   1141 N N   . PHE A 1 151 ? -14.171  6.788 -1.418 1.00  97.22 0 A 1
ATOM   1142 C CA  . PHE A 1 151 ? -14.319  5.428 -1.915 1.00  97.38 0 A 1
ATOM   1143 C C   . PHE A 1 151 ? -13.066  5.009 -2.686 1.00  97.14 0 A 1
ATOM   1144 O O   . PHE A 1 151 ? -12.599  5.759 -3.548 1.00  96.01 0 A 1
ATOM   1145 C CB  . PHE A 1 151 ? -15.553  5.320 -2.797 1.00  97.16 0 A 1
ATOM   1146 C CG  . PHE A 1 151 ? -16.847  5.588 -2.062 1.00  97.34 0 A 1
ATOM   1147 C CD1 . PHE A 1 151 ? -17.384  4.605 -1.211 1.00  96.14 0 A 1
ATOM   1148 C CD2 . PHE A 1 151 ? -17.506  6.820 -2.205 1.00  96.31 0 A 1
ATOM   1149 C CE1 . PHE A 1 151 ? -18.570  4.847 -0.507 1.00  95.75 0 A 1
ATOM   1150 C CE2 . PHE A 1 151 ? -18.699  7.072 -1.498 1.00  95.63 0 A 1
ATOM   1151 C CZ  . PHE A 1 151 ? -19.218  6.085 -0.649 1.00  96.11 0 A 1
ATOM   1152 N N   . ASP A 1 152 ? -12.551  3.813 -2.461 1.00  96.59 0 A 1
ATOM   1153 C CA  . ASP A 1 152 ? -11.708  3.176 -3.468 1.00  96.08 0 A 1
ATOM   1154 C C   . ASP A 1 152 ? -12.540  2.834 -4.717 1.00  96.30 0 A 1
ATOM   1155 O O   . ASP A 1 152 ? -13.767  2.936 -4.721 1.00  95.43 0 A 1
ATOM   1156 C CB  . ASP A 1 152 ? -10.933  1.980 -2.882 1.00  94.66 0 A 1
ATOM   1157 C CG  . ASP A 1 152 ? -11.771  0.774 -2.446 1.00  93.52 0 A 1
ATOM   1158 O OD1 . ASP A 1 152 ? -13.004  0.772 -2.614 1.00  89.31 0 A 1
ATOM   1159 O OD2 . ASP A 1 152 ? -11.172 -0.190 -1.930 1.00  88.49 -1 A 1
ATOM   1160 N N   . GLN A 1 153 ? -11.872  2.441 -5.810 1.00  96.22 0 A 1
ATOM   1161 C CA  . GLN A 1 153 ? -12.569  2.174 -7.068 1.00  96.17 0 A 1
ATOM   1162 C C   . GLN A 1 153 ? -13.653  1.101 -6.913 1.00  96.23 0 A 1
ATOM   1163 O O   . GLN A 1 153 ? -14.775  1.284 -7.380 1.00  95.32 0 A 1
ATOM   1164 C CB  . GLN A 1 153 ? -11.525  1.774 -8.124 1.00  95.06 0 A 1
ATOM   1165 C CG  . GLN A 1 153 ? -12.176  1.542 -9.495 1.00  92.05 0 A 1
ATOM   1166 C CD  . GLN A 1 153 ? -11.134  1.258 -10.577 1.00  91.89 0 A 1
ATOM   1167 N NE2 . GLN A 1 153 ? -11.208  0.125 -11.237 1.00  83.15 0 A 1
ATOM   1168 O OE1 . GLN A 1 153 ? -10.258  2.048 -10.855 1.00  85.24 0 A 1
ATOM   1169 N N   . GLU A 1 154 ? -13.351  0.002 -6.242 1.00  95.44 0 A 1
ATOM   1170 C CA  . GLU A 1 154 ? -14.307 -1.079 -6.008 1.00  94.65 0 A 1
ATOM   1171 C C   . GLU A 1 154 ? -15.455 -0.628 -5.091 1.00  95.16 0 A 1
ATOM   1172 O O   . GLU A 1 154 ? -16.620 -0.863 -5.397 1.00  94.08 0 A 1
ATOM   1173 C CB  . GLU A 1 154 ? -13.556 -2.281 -5.410 1.00  92.83 0 A 1
ATOM   1174 C CG  . GLU A 1 154 ? -14.452 -3.518 -5.266 1.00  81.01 0 A 1
ATOM   1175 C CD  . GLU A 1 154 ? -13.706 -4.727 -4.679 1.00  76.05 0 A 1
ATOM   1176 O OE1 . GLU A 1 154 ? -14.221 -5.858 -4.846 1.00  69.66 0 A 1
ATOM   1177 O OE2 . GLU A 1 154 ? -12.643 -4.530 -4.053 1.00  69.64 -1 A 1
ATOM   1178 N N   . GLY A 1 155 ? -15.129  0.110 -4.032 1.00  95.89 0 A 1
ATOM   1179 C CA  . GLY A 1 155 ? -16.102  0.688 -3.112 1.00  95.84 0 A 1
ATOM   1180 C C   . GLY A 1 155 ? -17.060  1.657 -3.800 1.00  96.47 0 A 1
ATOM   1181 O O   . GLY A 1 155 ? -18.259  1.605 -3.545 1.00  95.82 0 A 1
ATOM   1182 N N   . LEU A 1 156 ? -16.576  2.494 -4.731 1.00  96.64 0 A 1
ATOM   1183 C CA  . LEU A 1 156 ? -17.434  3.389 -5.502 1.00  97.00 0 A 1
ATOM   1184 C C   . LEU A 1 156 ? -18.366  2.617 -6.449 1.00  97.19 0 A 1
ATOM   1185 O O   . LEU A 1 156 ? -19.551  2.941 -6.552 1.00  96.67 0 A 1
ATOM   1186 C CB  . LEU A 1 156 ? -16.574  4.401 -6.279 1.00  97.10 0 A 1
ATOM   1187 C CG  . LEU A 1 156 ? -17.404  5.424 -7.068 1.00  96.55 0 A 1
ATOM   1188 C CD1 . LEU A 1 156 ? -18.261  6.325 -6.169 1.00  94.98 0 A 1
ATOM   1189 C CD2 . LEU A 1 156 ? -16.486  6.335 -7.881 1.00  94.66 0 A 1
ATOM   1190 N N   . VAL A 1 157 ? -17.863  1.587 -7.129 1.00  97.10 0 A 1
ATOM   1191 C CA  . VAL A 1 157 ? -18.674  0.726 -8.002 1.00  96.78 0 A 1
ATOM   1192 C C   . VAL A 1 157 ? -19.791  0.045 -7.207 1.00  96.71 0 A 1
ATOM   1193 O O   . VAL A 1 157 ? -20.937  0.031 -7.646 1.00  95.89 0 A 1
ATOM   1194 C CB  . VAL A 1 157 ? -17.800 -0.321 -8.725 1.00  96.08 0 A 1
ATOM   1195 C CG1 . VAL A 1 157 ? -18.628 -1.352 -9.504 1.00  93.64 0 A 1
ATOM   1196 C CG2 . VAL A 1 157 ? -16.860  0.340 -9.732 1.00  93.89 0 A 1
ATOM   1197 N N   . GLU A 1 158 ? -19.465 -0.480 -6.037 1.00  96.27 0 A 1
ATOM   1198 C CA  . GLU A 1 158 ? -20.420 -1.147 -5.159 1.00  95.79 0 A 1
ATOM   1199 C C   . GLU A 1 158 ? -21.448 -0.158 -4.580 1.00  96.10 0 A 1
ATOM   1200 O O   . GLU A 1 158 ? -22.647 -0.405 -4.669 1.00  95.26 0 A 1
ATOM   1201 C CB  . GLU A 1 158 ? -19.656 -1.897 -4.068 1.00  94.57 0 A 1
ATOM   1202 C CG  . GLU A 1 158 ? -20.588 -2.765 -3.211 1.00  83.14 0 A 1
ATOM   1203 C CD  . GLU A 1 158 ? -19.840 -3.699 -2.248 1.00  74.65 0 A 1
ATOM   1204 O OE1 . GLU A 1 158 ? -20.460 -4.720 -1.871 1.00  66.74 0 A 1
ATOM   1205 O OE2 . GLU A 1 158 ? -18.676 -3.412 -1.904 1.00  66.23 -1 A 1
ATOM   1206 N N   . HIS A 1 159 ? -20.993  1.005 -4.104 1.00  95.72 0 A 1
ATOM   1207 C CA  . HIS A 1 159 ? -21.853  2.070 -3.594 1.00  96.29 0 A 1
ATOM   1208 C C   . HIS A 1 159 ? -22.871  2.533 -4.635 1.00  96.35 0 A 1
ATOM   1209 O O   . HIS A 1 159 ? -24.073  2.560 -4.370 1.00  95.21 0 A 1
ATOM   1210 C CB  . HIS A 1 159 ? -20.972  3.236 -3.120 1.00  96.20 0 A 1
ATOM   1211 C CG  . HIS A 1 159 ? -21.766  4.429 -2.675 1.00  96.73 0 A 1
ATOM   1212 C CD2 . HIS A 1 159 ? -22.072  5.519 -3.437 1.00  94.23 0 A 1
ATOM   1213 N ND1 . HIS A 1 159 ? -22.342  4.611 -1.430 1.00  93.95 0 A 1
ATOM   1214 C CE1 . HIS A 1 159 ? -22.968  5.790 -1.454 1.00  94.18 0 A 1
ATOM   1215 N NE2 . HIS A 1 159 ? -22.832  6.368 -2.645 1.00  94.22 0 A 1
ATOM   1216 N N   . CYS A 1 160 ? -22.427  2.812 -5.869 1.00  96.64 0 A 1
ATOM   1217 C CA  . CYS A 1 160 ? -23.328  3.215 -6.941 1.00  96.34 0 A 1
ATOM   1218 C C   . CYS A 1 160 ? -24.333  2.107 -7.304 1.00  96.02 0 A 1
ATOM   1219 O O   . CYS A 1 160 ? -25.485  2.393 -7.618 1.00  94.75 0 A 1
ATOM   1220 C CB  . CYS A 1 160 ? -22.518  3.630 -8.175 1.00  96.16 0 A 1
ATOM   1221 S SG  . CYS A 1 160 ? -21.605  5.167 -7.857 1.00  95.16 0 A 1
ATOM   1222 N N   . LYS A 1 161 ? -23.911  0.844 -7.256 1.00  96.28 0 A 1
ATOM   1223 C CA  . LYS A 1 161 ? -24.794 -0.304 -7.515 1.00  95.63 0 A 1
ATOM   1224 C C   . LYS A 1 161 ? -25.867 -0.459 -6.432 1.00  95.40 0 A 1
ATOM   1225 O O   . LYS A 1 161 ? -27.003 -0.787 -6.770 1.00  93.97 0 A 1
ATOM   1226 C CB  . LYS A 1 161 ? -23.942 -1.568 -7.650 1.00  94.66 0 A 1
ATOM   1227 C CG  . LYS A 1 161 ? -24.781 -2.795 -8.025 1.00  89.09 0 A 1
ATOM   1228 C CD  . LYS A 1 161 ? -23.892 -4.045 -8.108 1.00  85.83 0 A 1
ATOM   1229 C CE  . LYS A 1 161 ? -24.756 -5.258 -8.409 1.00  75.64 0 A 1
ATOM   1230 N NZ  . LYS A 1 161 ? -23.963 -6.515 -8.371 1.00  68.55 1 A 1
ATOM   1231 N N   . LEU A 1 162 ? -25.516 -0.257 -5.174 1.00  95.87 0 A 1
ATOM   1232 C CA  . LEU A 1 162 ? -26.403 -0.484 -4.035 1.00  95.36 0 A 1
ATOM   1233 C C   . LEU A 1 162 ? -27.333  0.697 -3.751 1.00  95.38 0 A 1
ATOM   1234 O O   . LEU A 1 162 ? -28.513  0.492 -3.505 1.00  93.41 0 A 1
ATOM   1235 C CB  . LEU A 1 162 ? -25.552 -0.822 -2.791 1.00  94.40 0 A 1
ATOM   1236 C CG  . LEU A 1 162 ? -24.828 -2.185 -2.851 1.00  89.38 0 A 1
ATOM   1237 C CD1 . LEU A 1 162 ? -23.932 -2.329 -1.632 1.00  84.93 0 A 1
ATOM   1238 C CD2 . LEU A 1 162 ? -25.802 -3.360 -2.875 1.00  84.14 0 A 1
ATOM   1239 N N   . PHE A 1 163 ? -26.810  1.930 -3.814 1.00  95.88 0 A 1
ATOM   1240 C CA  . PHE A 1 163 ? -27.508  3.133 -3.357 1.00  95.56 0 A 1
ATOM   1241 C C   . PHE A 1 163 ? -27.995  4.046 -4.487 1.00  95.16 0 A 1
ATOM   1242 O O   . PHE A 1 163 ? -28.901  4.844 -4.281 1.00  92.21 0 A 1
ATOM   1243 C CB  . PHE A 1 163 ? -26.619  3.891 -2.373 1.00  95.04 0 A 1
ATOM   1244 C CG  . PHE A 1 163 ? -26.257  3.075 -1.152 1.00  94.44 0 A 1
ATOM   1245 C CD1 . PHE A 1 163 ? -27.216  2.812 -0.156 1.00  90.84 0 A 1
ATOM   1246 C CD2 . PHE A 1 163 ? -24.953  2.550 -0.997 1.00  90.88 0 A 1
ATOM   1247 C CE1 . PHE A 1 163 ? -26.891  2.037  0.970 1.00  89.84 0 A 1
ATOM   1248 C CE2 . PHE A 1 163 ? -24.625  1.777  0.128 1.00  90.05 0 A 1
ATOM   1249 C CZ  . PHE A 1 163 ? -25.597  1.525  1.106 1.00  90.61 0 A 1
ATOM   1250 N N   . HIS A 1 164 ? -27.446  3.906 -5.700 1.00  94.82 0 A 1
ATOM   1251 C CA  . HIS A 1 164 ? -27.781  4.759 -6.844 1.00  94.65 0 A 1
ATOM   1252 C C   . HIS A 1 164 ? -28.311  3.956 -8.042 1.00  93.28 0 A 1
ATOM   1253 O O   . HIS A 1 164 ? -28.154  4.335 -9.204 1.00  88.96 0 A 1
ATOM   1254 C CB  . HIS A 1 164 ? -26.585  5.656 -7.180 1.00  94.56 0 A 1
ATOM   1255 C CG  . HIS A 1 164 ? -26.202  6.538 -6.025 1.00  95.79 0 A 1
ATOM   1256 C CD2 . HIS A 1 164 ? -24.994  6.565 -5.376 1.00  93.95 0 A 1
ATOM   1257 N ND1 . HIS A 1 164 ? -27.035  7.450 -5.389 1.00  93.41 0 A 1
ATOM   1258 C CE1 . HIS A 1 164 ? -26.332  8.000 -4.388 1.00  94.12 0 A 1
ATOM   1259 N NE2 . HIS A 1 164 ? -25.097  7.488 -4.358 1.00  94.63 0 A 1
ATOM   1260 N N   . SER A 1 165 ? -28.992  2.837 -7.763 1.00  93.72 0 A 1
ATOM   1261 C CA  . SER A 1 165 ? -29.577  1.962 -8.791 1.00  92.05 0 A 1
ATOM   1262 C C   . SER A 1 165 ? -30.780  2.570 -9.523 1.00  91.62 0 A 1
ATOM   1263 O O   . SER A 1 165 ? -31.286  1.955 -10.460 1.00  86.93 0 A 1
ATOM   1264 C CB  . SER A 1 165 ? -29.972  0.624 -8.167 1.00  89.99 0 A 1
ATOM   1265 O OG  . SER A 1 165 ? -31.053  0.809 -7.284 1.00  82.75 0 A 1
ATOM   1266 N N   . THR A 1 166 ? -31.239  3.750 -9.141 1.00  93.06 0 A 1
ATOM   1267 C CA  . THR A 1 166 ? -32.318  4.505 -9.800 1.00  92.32 0 A 1
ATOM   1268 C C   . THR A 1 166 ? -31.846  5.828 -10.381 1.00  92.10 0 A 1
ATOM   1269 O O   . THR A 1 166 ? -32.547  6.417 -11.197 1.00  87.22 0 A 1
ATOM   1270 C CB  . THR A 1 166 ? -33.497  4.730 -8.839 1.00  90.52 0 A 1
ATOM   1271 C CG2 . THR A 1 166 ? -34.176  3.411 -8.459 1.00  81.58 0 A 1
ATOM   1272 O OG1 . THR A 1 166 ? -33.020  5.325 -7.656 1.00  83.97 0 A 1
ATOM   1273 N N   . ASP A 1 167 ? -30.641  6.279 -10.046 1.00  90.99 0 A 1
ATOM   1274 C CA  . ASP A 1 167 ? -30.092  7.529 -10.560 1.00  90.44 0 A 1
ATOM   1275 C C   . ASP A 1 167 ? -29.749  7.417 -12.046 1.00  89.58 0 A 1
ATOM   1276 O O   . ASP A 1 167 ? -28.907  6.632 -12.468 1.00  84.91 0 A 1
ATOM   1277 C CB  . ASP A 1 167 ? -28.872  7.972 -9.739 1.00  88.88 0 A 1
ATOM   1278 C CG  . ASP A 1 167 ? -29.302  8.606 -8.430 1.00  85.98 0 A 1
ATOM   1279 O OD1 . ASP A 1 167 ? -30.014  9.635 -8.524 1.00  78.96 0 A 1
ATOM   1280 O OD2 . ASP A 1 167 ? -28.942  8.070 -7.367 1.00  79.94 -1 A 1
ATOM   1281 N N   . THR A 1 168 ? -30.408  8.239 -12.870 1.00  91.33 0 A 1
ATOM   1282 C CA  . THR A 1 168 ? -30.223  8.286 -14.327 1.00  90.98 0 A 1
ATOM   1283 C C   . THR A 1 168 ? -29.520  9.550 -14.796 1.00  91.78 0 A 1
ATOM   1284 O O   . THR A 1 168 ? -29.229  9.697 -15.981 1.00  86.86 0 A 1
ATOM   1285 C CB  . THR A 1 168 ? -31.573  8.146 -15.049 1.00  87.36 0 A 1
ATOM   1286 C CG2 . THR A 1 168 ? -32.231  6.792 -14.781 1.00  77.15 0 A 1
ATOM   1287 O OG1 . THR A 1 168 ? -32.453  9.147 -14.607 1.00  79.97 0 A 1
ATOM   1288 N N   . LYS A 1 169 ? -29.221 10.468 -13.886 1.00  92.21 0 A 1
ATOM   1289 C CA  . LYS A 1 169 ? -28.581 11.739 -14.218 1.00  92.56 0 A 1
ATOM   1290 C C   . LYS A 1 169 ? -27.209 11.492 -14.847 1.00  93.55 0 A 1
ATOM   1291 O O   . LYS A 1 169 ? -26.375 10.763 -14.299 1.00  91.74 0 A 1
ATOM   1292 C CB  . LYS A 1 169 ? -28.499 12.611 -12.958 1.00  90.29 0 A 1
ATOM   1293 C CG  . LYS A 1 169 ? -27.984 14.023 -13.262 1.00  79.78 0 A 1
ATOM   1294 C CD  . LYS A 1 169 ? -27.936 14.855 -11.971 1.00  76.93 0 A 1
ATOM   1295 C CE  . LYS A 1 169 ? -27.385 16.255 -12.257 1.00  65.12 0 A 1
ATOM   1296 N NZ  . LYS A 1 169 ? -27.295 17.048 -11.011 1.00  58.52 1 A 1
ATOM   1297 N N   . SER A 1 170 ? -26.960 12.142 -15.977 1.00  94.11 0 A 1
ATOM   1298 C CA  . SER A 1 170 ? -25.647 12.162 -16.613 1.00  94.37 0 A 1
ATOM   1299 C C   . SER A 1 170 ? -24.656 12.940 -15.735 1.00  94.96 0 A 1
ATOM   1300 O O   . SER A 1 170 ? -24.871 14.117 -15.431 1.00  91.82 0 A 1
ATOM   1301 C CB  . SER A 1 170 ? -25.751 12.772 -18.006 1.00  91.74 0 A 1
ATOM   1302 O OG  . SER A 1 170 ? -24.482 12.810 -18.604 1.00  77.27 0 A 1
ATOM   1303 N N   . VAL A 1 171 ? -23.582 12.272 -15.328 1.00  95.61 0 A 1
ATOM   1304 C CA  . VAL A 1 171 ? -22.540 12.810 -14.457 1.00  96.13 0 A 1
ATOM   1305 C C   . VAL A 1 171 ? -21.152 12.508 -15.020 1.00  96.55 0 A 1
ATOM   1306 O O   . VAL A 1 171 ? -20.988 11.619 -15.856 1.00  95.26 0 A 1
ATOM   1307 C CB  . VAL A 1 171 ? -22.662 12.291 -13.008 1.00  94.89 0 A 1
ATOM   1308 C CG1 . VAL A 1 171 ? -23.942 12.789 -12.336 1.00  90.37 0 A 1
ATOM   1309 C CG2 . VAL A 1 171 ? -22.607 10.760 -12.933 1.00  90.11 0 A 1
ATOM   1310 N N   . VAL A 1 172 ? -20.170 13.281 -14.591 1.00  96.67 0 A 1
ATOM   1311 C CA  . VAL A 1 172 ? -18.763 13.012 -14.891 1.00  96.93 0 A 1
ATOM   1312 C C   . VAL A 1 172 ? -18.293 11.839 -14.035 1.00  97.13 0 A 1
ATOM   1313 O O   . VAL A 1 172 ? -18.535 11.820 -12.832 1.00  96.29 0 A 1
ATOM   1314 C CB  . VAL A 1 172 ? -17.900 14.254 -14.647 1.00  96.17 0 A 1
ATOM   1315 C CG1 . VAL A 1 172 ? -16.436 13.994 -14.971 1.00  93.54 0 A 1
ATOM   1316 C CG2 . VAL A 1 172 ? -18.368 15.427 -15.526 1.00  93.61 0 A 1
ATOM   1317 N N   . CYS A 1 173 ? -17.628 10.862 -14.649 1.00  96.72 0 A 1
ATOM   1318 C CA  . CYS A 1 173 ? -17.018  9.767 -13.904 1.00  96.69 0 A 1
ATOM   1319 C C   . CYS A 1 173 ? -15.810 10.284 -13.121 1.00  96.65 0 A 1
ATOM   1320 O O   . CYS A 1 173 ? -14.833 10.704 -13.749 1.00  96.01 0 A 1
ATOM   1321 C CB  . CYS A 1 173 ? -16.627  8.649 -14.872 1.00  96.20 0 A 1
ATOM   1322 S SG  . CYS A 1 173 ? -15.825  7.312 -13.935 1.00  95.70 0 A 1
ATOM   1323 N N   . PRO A 1 174 ? -15.811 10.237 -11.784 1.00  97.36 0 A 1
ATOM   1324 C CA  . PRO A 1 174 ? -14.700 10.770 -10.994 1.00  97.17 0 A 1
ATOM   1325 C C   . PRO A 1 174 ? -13.397  9.993 -11.211 1.00  96.94 0 A 1
ATOM   1326 O O   . PRO A 1 174 ? -12.323 10.574 -11.125 1.00  95.73 0 A 1
ATOM   1327 C CB  . PRO A 1 174 ? -15.183 10.703 -9.545 1.00  96.57 0 A 1
ATOM   1328 C CG  . PRO A 1 174 ? -16.189  9.562 -9.550 1.00  94.38 0 A 1
ATOM   1329 C CD  . PRO A 1 174 ? -16.837  9.676 -10.928 1.00  96.80 0 A 1
ATOM   1330 N N   . ILE A 1 175 ? -13.479  8.706 -11.551 1.00  97.18 0 A 1
ATOM   1331 C CA  . ILE A 1 175 ? -12.318  7.861 -11.836 1.00  96.85 0 A 1
ATOM   1332 C C   . ILE A 1 175 ? -11.679  8.298 -13.158 1.00  96.51 0 A 1
ATOM   1333 O O   . ILE A 1 175 ? -10.500  8.641 -13.182 1.00  95.64 0 A 1
ATOM   1334 C CB  . ILE A 1 175 ? -12.682  6.361 -11.837 1.00  96.71 0 A 1
ATOM   1335 C CG1 . ILE A 1 175 ? -13.365  5.941 -10.516 1.00  95.97 0 A 1
ATOM   1336 C CG2 . ILE A 1 175 ? -11.414  5.525 -12.089 1.00  95.67 0 A 1
ATOM   1337 C CD1 . ILE A 1 175 ? -13.973  4.536 -10.544 1.00  94.08 0 A 1
ATOM   1338 N N   . CYS A 1 176 ? -12.449  8.368 -14.244 1.00  95.94 0 A 1
ATOM   1339 C CA  . CYS A 1 176 ? -11.937  8.801 -15.544 1.00  95.42 0 A 1
ATOM   1340 C C   . CYS A 1 176 ? -11.390 10.228 -15.501 1.00  95.17 0 A 1
ATOM   1341 O O   . CYS A 1 176 ? -10.316 10.476 -16.030 1.00  94.09 0 A 1
ATOM   1342 C CB  . CYS A 1 176 ? -13.034  8.686 -16.608 1.00  94.84 0 A 1
ATOM   1343 S SG  . CYS A 1 176 ? -13.393  6.959 -16.984 1.00  93.67 0 A 1
ATOM   1344 N N   . ALA A 1 177 ? -12.090 11.153 -14.829 1.00  95.84 0 A 1
ATOM   1345 C CA  . ALA A 1 177 ? -11.675 12.548 -14.723 1.00  95.51 0 A 1
ATOM   1346 C C   . ALA A 1 177 ? -10.331 12.736 -13.990 1.00  95.02 0 A 1
ATOM   1347 O O   . ALA A 1 177 ? -9.623 13.693 -14.262 1.00  93.75 0 A 1
ATOM   1348 C CB  . ALA A 1 177 ? -12.795 13.326 -14.024 1.00  95.36 0 A 1
ATOM   1349 N N   . SER A 1 178 ? -9.965 11.809 -13.097 1.00  95.67 0 A 1
ATOM   1350 C CA  . SER A 1 178 ? -8.684 11.866 -12.379 1.00  95.07 0 A 1
ATOM   1351 C C   . SER A 1 178 ? -7.481 11.384 -13.196 1.00  94.47 0 A 1
ATOM   1352 O O   . SER A 1 178 ? -6.335 11.628 -12.815 1.00  93.01 0 A 1
ATOM   1353 C CB  . SER A 1 178 ? -8.789 11.056 -11.073 1.00  94.80 0 A 1
ATOM   1354 O OG  . SER A 1 178 ? -8.758  9.666 -11.318 1.00  92.01 0 A 1
ATOM   1355 N N   . MET A 1 179 ? -7.725 10.702 -14.313 1.00  94.66 0 A 1
ATOM   1356 C CA  . MET A 1 179 ? -6.669 10.116 -15.144 1.00  94.28 0 A 1
ATOM   1357 C C   . MET A 1 179 ? -5.972 11.187 -16.004 1.00  93.98 0 A 1
ATOM   1358 O O   . MET A 1 179 ? -6.550 12.235 -16.259 1.00  92.52 0 A 1
ATOM   1359 C CB  . MET A 1 179 ? -7.253  8.992 -16.009 1.00  93.85 0 A 1
ATOM   1360 C CG  . MET A 1 179 ? -7.810  7.833 -15.168 1.00  92.18 0 A 1
ATOM   1361 S SD  . MET A 1 179 ? -6.595  7.021 -14.092 1.00  91.05 0 A 1
ATOM   1362 C CE  . MET A 1 179 ? -7.698  6.179 -12.954 1.00  85.32 0 A 1
ATOM   1363 N N   . PRO A 1 180 ? -4.745 10.925 -16.494 1.00  92.54 0 A 1
ATOM   1364 C CA  . PRO A 1 180 ? -4.036 11.890 -17.339 1.00  91.53 0 A 1
ATOM   1365 C C   . PRO A 1 180 ? -4.805 12.282 -18.613 1.00  91.54 0 A 1
ATOM   1366 O O   . PRO A 1 180 ? -4.733 13.425 -19.054 1.00  89.39 0 A 1
ATOM   1367 C CB  . PRO A 1 180 ? -2.707 11.212 -17.708 1.00  89.76 0 A 1
ATOM   1368 C CG  . PRO A 1 180 ? -2.495 10.195 -16.589 1.00  88.42 0 A 1
ATOM   1369 C CD  . PRO A 1 180 ? -3.907  9.775 -16.215 1.00  90.70 0 A 1
ATOM   1370 N N   . TRP A 1 181 ? -5.565 11.354 -19.181 1.00  91.95 0 A 1
ATOM   1371 C CA  . TRP A 1 181 ? -6.434 11.548 -20.351 1.00  91.88 0 A 1
ATOM   1372 C C   . TRP A 1 181 ? -7.877 11.937 -19.980 1.00  91.94 0 A 1
ATOM   1373 O O   . TRP A 1 181 ? -8.750 11.970 -20.859 1.00  90.25 0 A 1
ATOM   1374 C CB  . TRP A 1 181 ? -6.412 10.272 -21.191 1.00  91.29 0 A 1
ATOM   1375 C CG  . TRP A 1 181 ? -6.875  9.050 -20.450 1.00  91.25 0 A 1
ATOM   1376 C CD1 . TRP A 1 181 ? -8.148  8.596 -20.370 1.00  90.15 0 A 1
ATOM   1377 C CD2 . TRP A 1 181 ? -6.076  8.119 -19.658 1.00  91.38 0 A 1
ATOM   1378 C CE2 . TRP A 1 181 ? -6.937  7.122 -19.140 1.00  90.34 0 A 1
ATOM   1379 C CE3 . TRP A 1 181 ? -4.699  8.032 -19.346 1.00  89.50 0 A 1
ATOM   1380 N NE1 . TRP A 1 181 ? -8.195  7.435 -19.592 1.00  89.55 0 A 1
ATOM   1381 C CZ2 . TRP A 1 181 ? -6.456  6.065 -18.329 1.00  88.57 0 A 1
ATOM   1382 C CZ3 . TRP A 1 181 ? -4.227  6.980 -18.537 1.00  88.18 0 A 1
ATOM   1383 C CH2 . TRP A 1 181 ? -5.096  6.014 -18.037 1.00  88.12 0 A 1
ATOM   1384 N N   . GLY A 1 182 ? -8.152 12.168 -18.699 1.00  92.23 0 A 1
ATOM   1385 C CA  . GLY A 1 182 ? -9.475 12.468 -18.195 1.00  92.44 0 A 1
ATOM   1386 C C   . GLY A 1 182 ? -9.956 13.858 -18.612 1.00  92.76 0 A 1
ATOM   1387 O O   . GLY A 1 182 ? -9.246 14.841 -18.465 1.00  91.22 0 A 1
ATOM   1388 N N   . ASP A 1 183 ? -11.211 13.928 -19.071 1.00  93.15 0 A 1
ATOM   1389 C CA  . ASP A 1 183 ? -11.915 15.186 -19.286 1.00  93.63 0 A 1
ATOM   1390 C C   . ASP A 1 183 ? -12.827 15.472 -18.077 1.00  94.15 0 A 1
ATOM   1391 O O   . ASP A 1 183 ? -13.806 14.750 -17.861 1.00  93.68 0 A 1
ATOM   1392 C CB  . ASP A 1 183 ? -12.686 15.146 -20.614 1.00  92.88 0 A 1
ATOM   1393 C CG  . ASP A 1 183 ? -13.416 16.449 -20.944 1.00  91.88 0 A 1
ATOM   1394 O OD1 . ASP A 1 183 ? -13.459 17.371 -20.094 1.00  89.55 0 A 1
ATOM   1395 O OD2 . ASP A 1 183 ? -13.981 16.523 -22.063 1.00  88.64 -1 A 1
ATOM   1396 N N   . PRO A 1 184 ? -12.557 16.527 -17.289 1.00  94.24 0 A 1
ATOM   1397 C CA  . PRO A 1 184 ? -13.371 16.877 -16.124 1.00  94.12 0 A 1
ATOM   1398 C C   . PRO A 1 184 ? -14.786 17.363 -16.484 1.00  95.03 0 A 1
ATOM   1399 O O   . PRO A 1 184 ? -15.637 17.455 -15.603 1.00  93.04 0 A 1
ATOM   1400 C CB  . PRO A 1 184 ? -12.572 17.956 -15.402 1.00  92.32 0 A 1
ATOM   1401 C CG  . PRO A 1 184 ? -11.790 18.641 -16.523 1.00  88.85 0 A 1
ATOM   1402 C CD  . PRO A 1 184 ? -11.466 17.482 -17.467 1.00  92.48 0 A 1
ATOM   1403 N N   . ASN A 1 185 ? -15.055 17.662 -17.752 1.00  95.24 0 A 1
ATOM   1404 C CA  . ASN A 1 185 ? -16.353 18.145 -18.235 1.00  95.58 0 A 1
ATOM   1405 C C   . ASN A 1 185 ? -17.155 17.074 -18.983 1.00  95.79 0 A 1
ATOM   1406 O O   . ASN A 1 185 ? -18.356 17.248 -19.200 1.00  93.62 0 A 1
ATOM   1407 C CB  . ASN A 1 185 ? -16.119 19.392 -19.098 1.00  95.08 0 A 1
ATOM   1408 C CG  . ASN A 1 185 ? -15.445 20.496 -18.309 1.00  93.02 0 A 1
ATOM   1409 N ND2 . ASN A 1 185 ? -14.344 21.024 -18.822 1.00  83.43 0 A 1
ATOM   1410 O OD1 . ASN A 1 185 ? -15.881 20.904 -17.246 1.00  84.00 0 A 1
ATOM   1411 N N   . TYR A 1 186 ? -16.524 15.952 -19.356 1.00  94.95 0 A 1
ATOM   1412 C CA  . TYR A 1 186 ? -17.214 14.879 -20.071 1.00  94.64 0 A 1
ATOM   1413 C C   . TYR A 1 186 ? -18.160 14.099 -19.154 1.00  94.90 0 A 1
ATOM   1414 O O   . TYR A 1 186 ? -17.753 13.420 -18.212 1.00  94.59 0 A 1
ATOM   1415 C CB  . TYR A 1 186 ? -16.209 13.960 -20.763 1.00  93.56 0 A 1
ATOM   1416 C CG  . TYR A 1 186 ? -16.886 12.901 -21.608 1.00  92.94 0 A 1
ATOM   1417 C CD1 . TYR A 1 186 ? -17.130 11.622 -21.087 1.00  91.39 0 A 1
ATOM   1418 C CD2 . TYR A 1 186 ? -17.314 13.213 -22.920 1.00  91.52 0 A 1
ATOM   1419 C CE1 . TYR A 1 186 ? -17.788 10.644 -21.863 1.00  90.53 0 A 1
ATOM   1420 C CE2 . TYR A 1 186 ? -17.970 12.244 -23.703 1.00  89.90 0 A 1
ATOM   1421 C CZ  . TYR A 1 186 ? -18.208 10.962 -23.171 1.00  89.76 0 A 1
ATOM   1422 O OH  . TYR A 1 186 ? -18.850 10.014 -23.930 1.00  87.06 0 A 1
ATOM   1423 N N   . ARG A 1 187 ? -19.449 14.159 -19.477 1.00  95.51 0 A 1
ATOM   1424 C CA  . ARG A 1 187 ? -20.507 13.443 -18.759 1.00  95.48 0 A 1
ATOM   1425 C C   . ARG A 1 187 ? -20.851 12.149 -19.489 1.00  95.18 0 A 1
ATOM   1426 O O   . ARG A 1 187 ? -21.292 12.182 -20.636 1.00  93.36 0 A 1
ATOM   1427 C CB  . ARG A 1 187 ? -21.740 14.339 -18.600 1.00  94.81 0 A 1
ATOM   1428 C CG  . ARG A 1 187 ? -21.448 15.548 -17.699 1.00  89.40 0 A 1
ATOM   1429 C CD  . ARG A 1 187 ? -22.671 16.462 -17.622 1.00  88.19 0 A 1
ATOM   1430 N NE  . ARG A 1 187 ? -22.398 17.640 -16.786 1.00  81.00 0 A 1
ATOM   1431 C CZ  . ARG A 1 187 ? -22.713 17.802 -15.507 1.00  75.91 0 A 1
ATOM   1432 N NH1 . ARG A 1 187 ? -23.378 16.903 -14.838 1.00  67.58 1 A 1
ATOM   1433 N NH2 . ARG A 1 187 ? -22.342 18.881 -14.886 1.00  68.17 0 A 1
ATOM   1434 N N   . SER A 1 188 ? -20.718 11.017 -18.801 1.00  93.83 0 A 1
ATOM   1435 C CA  . SER A 1 188 ? -21.134  9.728 -19.340 1.00  92.98 0 A 1
ATOM   1436 C C   . SER A 1 188 ? -22.653  9.698 -19.558 1.00  91.99 0 A 1
ATOM   1437 O O   . SER A 1 188 ? -23.410 10.005 -18.637 1.00  87.96 0 A 1
ATOM   1438 C CB  . SER A 1 188 ? -20.735  8.592 -18.406 1.00  91.46 0 A 1
ATOM   1439 O OG  . SER A 1 188 ? -19.323  8.504 -18.333 1.00  82.25 0 A 1
ATOM   1440 N N   . ALA A 1 189 ? -23.101  9.268 -20.735 1.00  91.22 0 A 1
ATOM   1441 C CA  . ALA A 1 189 ? -24.531  9.169 -21.057 1.00  89.72 0 A 1
ATOM   1442 C C   . ALA A 1 189 ? -25.262  8.186 -20.119 1.00  90.46 0 A 1
ATOM   1443 O O   . ALA A 1 189 ? -26.325  8.505 -19.589 1.00  86.88 0 A 1
ATOM   1444 C CB  . ALA A 1 189 ? -24.673  8.758 -22.526 1.00  87.13 0 A 1
ATOM   1445 N N   . ASN A 1 190 ? -24.655  7.019 -19.874 1.00  92.87 0 A 1
ATOM   1446 C CA  . ASN A 1 190 ? -25.115  6.050 -18.894 1.00  93.32 0 A 1
ATOM   1447 C C   . ASN A 1 190 ? -23.984  5.754 -17.895 1.00  93.97 0 A 1
ATOM   1448 O O   . ASN A 1 190 ? -23.211  4.813 -18.064 1.00  92.94 0 A 1
ATOM   1449 C CB  . ASN A 1 190 ? -25.649  4.801 -19.616 1.00  91.88 0 A 1
ATOM   1450 C CG  . ASN A 1 190 ? -26.272  3.793 -18.659 1.00  90.35 0 A 1
ATOM   1451 N ND2 . ASN A 1 190 ? -26.923  2.782 -19.188 1.00  84.20 0 A 1
ATOM   1452 O OD1 . ASN A 1 190 ? -26.177  3.897 -17.441 1.00  86.20 0 A 1
ATOM   1453 N N   . PHE A 1 191 ? -23.897  6.585 -16.866 1.00  94.70 0 A 1
ATOM   1454 C CA  . PHE A 1 191 ? -22.831  6.461 -15.869 1.00  95.20 0 A 1
ATOM   1455 C C   . PHE A 1 191 ? -22.855  5.115 -15.142 1.00  95.17 0 A 1
ATOM   1456 O O   . PHE A 1 191 ? -21.798  4.542 -14.875 1.00  94.36 0 A 1
ATOM   1457 C CB  . PHE A 1 191 ? -22.934  7.611 -14.857 1.00  95.26 0 A 1
ATOM   1458 C CG  . PHE A 1 191 ? -21.937  7.489 -13.730 1.00  95.92 0 A 1
ATOM   1459 C CD1 . PHE A 1 191 ? -22.358  7.075 -12.446 1.00  94.44 0 A 1
ATOM   1460 C CD2 . PHE A 1 191 ? -20.567  7.706 -13.961 1.00  94.63 0 A 1
ATOM   1461 C CE1 . PHE A 1 191 ? -21.420  6.898 -11.420 1.00  94.11 0 A 1
ATOM   1462 C CE2 . PHE A 1 191 ? -19.634  7.529 -12.942 1.00  93.87 0 A 1
ATOM   1463 C CZ  . PHE A 1 191 ? -20.057  7.125 -11.663 1.00  94.65 0 A 1
ATOM   1464 N N   . ARG A 1 192 ? -24.041  4.586 -14.843 1.00  93.96 0 A 1
ATOM   1465 C CA  . ARG A 1 192 ? -24.168  3.324 -14.107 1.00  92.99 0 A 1
ATOM   1466 C C   . ARG A 1 192 ? -23.573  2.150 -14.877 1.00  93.36 0 A 1
ATOM   1467 O O   . ARG A 1 192 ? -22.839  1.353 -14.308 1.00  92.35 0 A 1
ATOM   1468 C CB  . ARG A 1 192 ? -25.645  3.076 -13.793 1.00  90.94 0 A 1
ATOM   1469 C CG  . ARG A 1 192 ? -25.797  1.918 -12.789 1.00  80.12 0 A 1
ATOM   1470 C CD  . ARG A 1 192 ? -27.258  1.534 -12.607 1.00  76.04 0 A 1
ATOM   1471 N NE  . ARG A 1 192 ? -28.067  2.690 -12.224 1.00  69.06 0 A 1
ATOM   1472 C CZ  . ARG A 1 192 ? -29.351  2.825 -12.436 1.00  62.53 0 A 1
ATOM   1473 N NH1 . ARG A 1 192 ? -30.087  1.843 -12.865 1.00  57.76 1 A 1
ATOM   1474 N NH2 . ARG A 1 192 ? -29.913  3.984 -12.240 1.00  55.39 0 A 1
ATOM   1475 N N   . GLU A 1 193 ? -23.870  2.060 -16.157 1.00  93.47 0 A 1
ATOM   1476 C CA  . GLU A 1 193 ? -23.301  1.026 -17.007 1.00  93.30 0 A 1
ATOM   1477 C C   . GLU A 1 193 ? -21.804  1.266 -17.240 1.00  93.89 0 A 1
ATOM   1478 O O   . GLU A 1 193 ? -21.013  0.332 -17.155 1.00  92.92 0 A 1
ATOM   1479 C CB  . GLU A 1 193 ? -24.093  0.965 -18.308 1.00  92.20 0 A 1
ATOM   1480 C CG  . GLU A 1 193 ? -23.695 -0.253 -19.145 1.00  82.19 0 A 1
ATOM   1481 C CD  . GLU A 1 193 ? -24.656 -0.500 -20.317 1.00  75.07 0 A 1
ATOM   1482 O OE1 . GLU A 1 193 ? -24.443 -1.528 -21.013 1.00  67.02 0 A 1
ATOM   1483 O OE2 . GLU A 1 193 ? -25.592  0.301 -20.502 1.00  66.26 -1 A 1
ATOM   1484 N N   . HIS A 1 194 ? -21.414  2.525 -17.445 1.00  94.03 0 A 1
ATOM   1485 C CA  . HIS A 1 194 ? -20.014  2.921 -17.566 1.00  94.63 0 A 1
ATOM   1486 C C   . HIS A 1 194 ? -19.185  2.447 -16.370 1.00  94.66 0 A 1
ATOM   1487 O O   . HIS A 1 194 ? -18.212  1.719 -16.557 1.00  93.63 0 A 1
ATOM   1488 C CB  . HIS A 1 194 ? -19.916  4.439 -17.744 1.00  94.54 0 A 1
ATOM   1489 C CG  . HIS A 1 194 ? -18.498  4.934 -17.694 1.00  94.80 0 A 1
ATOM   1490 C CD2 . HIS A 1 194 ? -17.817  5.344 -16.583 1.00  92.88 0 A 1
ATOM   1491 N ND1 . HIS A 1 194 ? -17.613  4.955 -18.759 1.00  92.94 0 A 1
ATOM   1492 C CE1 . HIS A 1 194 ? -16.427  5.352 -18.285 1.00  92.70 0 A 1
ATOM   1493 N NE2 . HIS A 1 194 ? -16.512  5.595 -16.969 1.00  92.67 0 A 1
ATOM   1494 N N   . ILE A 1 195 ? -19.572  2.804 -15.146 1.00  95.49 0 A 1
ATOM   1495 C CA  . ILE A 1 195 ? -18.784  2.477 -13.957 1.00  95.54 0 A 1
ATOM   1496 C C   . ILE A 1 195 ? -18.712  0.960 -13.723 1.00  95.42 0 A 1
ATOM   1497 O O   . ILE A 1 195 ? -17.669  0.438 -13.358 1.00  94.45 0 A 1
ATOM   1498 C CB  . ILE A 1 195 ? -19.274  3.267 -12.723 1.00  95.16 0 A 1
ATOM   1499 C CG1 . ILE A 1 195 ? -18.188  3.240 -11.635 1.00  91.31 0 A 1
ATOM   1500 C CG2 . ILE A 1 195 ? -20.624  2.759 -12.189 1.00  91.10 0 A 1
ATOM   1501 C CD1 . ILE A 1 195 ? -18.482  4.128 -10.430 1.00  88.38 0 A 1
ATOM   1502 N N   . GLN A 1 196 ? -19.796  0.236 -14.001 1.00  94.80 0 A 1
ATOM   1503 C CA  . GLN A 1 196 ? -19.830 -1.219 -13.825 1.00  94.21 0 A 1
ATOM   1504 C C   . GLN A 1 196 ? -18.987 -1.974 -14.855 1.00  94.12 0 A 1
ATOM   1505 O O   . GLN A 1 196 ? -18.497 -3.062 -14.544 1.00  92.32 0 A 1
ATOM   1506 C CB  . GLN A 1 196 ? -21.275 -1.718 -13.884 1.00  93.16 0 A 1
ATOM   1507 C CG  . GLN A 1 196 ? -22.056 -1.326 -12.629 1.00  84.90 0 A 1
ATOM   1508 C CD  . GLN A 1 196 ? -23.503 -1.808 -12.665 1.00  78.73 0 A 1
ATOM   1509 N NE2 . GLN A 1 196 ? -24.327 -1.358 -11.751 1.00  67.22 0 A 1
ATOM   1510 O OE1 . GLN A 1 196 ? -23.911 -2.629 -13.480 1.00  70.52 0 A 1
ATOM   1511 N N   . ARG A 1 197 ? -18.824 -1.428 -16.054 1.00  93.39 0 A 1
ATOM   1512 C CA  . ARG A 1 197 ? -18.136 -2.089 -17.169 1.00  93.21 0 A 1
ATOM   1513 C C   . ARG A 1 197 ? -16.676 -1.661 -17.292 1.00  93.64 0 A 1
ATOM   1514 O O   . ARG A 1 197 ? -15.823 -2.505 -17.523 1.00  92.22 0 A 1
ATOM   1515 C CB  . ARG A 1 197 ? -18.945 -1.837 -18.450 1.00  91.79 0 A 1
ATOM   1516 C CG  . ARG A 1 197 ? -18.619 -2.839 -19.561 1.00  83.30 0 A 1
ATOM   1517 C CD  . ARG A 1 197 ? -19.554 -2.611 -20.743 1.00  79.79 0 A 1
ATOM   1518 N NE  . ARG A 1 197 ? -19.450 -3.693 -21.748 1.00  71.73 0 A 1
ATOM   1519 C CZ  . ARG A 1 197 ? -20.241 -3.871 -22.790 1.00  65.21 0 A 1
ATOM   1520 N NH1 . ARG A 1 197 ? -21.209 -3.043 -23.065 1.00  58.53 1 A 1
ATOM   1521 N NH2 . ARG A 1 197 ? -20.067 -4.896 -23.572 1.00  58.62 0 A 1
ATOM   1522 N N   . ARG A 1 198 ? -16.399 -0.366 -17.130 1.00  94.36 0 A 1
ATOM   1523 C CA  . ARG A 1 198 ? -15.072  0.209 -17.387 1.00  94.34 0 A 1
ATOM   1524 C C   . ARG A 1 198 ? -14.150  0.238 -16.171 1.00  94.35 0 A 1
ATOM   1525 O O   . ARG A 1 198 ? -12.952  0.408 -16.345 1.00  92.72 0 A 1
ATOM   1526 C CB  . ARG A 1 198 ? -15.226  1.625 -17.971 1.00  93.58 0 A 1
ATOM   1527 C CG  . ARG A 1 198 ? -16.057  1.719 -19.268 1.00  91.98 0 A 1
ATOM   1528 C CD  . ARG A 1 198 ? -15.400  0.948 -20.407 1.00  90.45 0 A 1
ATOM   1529 N NE  . ARG A 1 198 ? -16.112  1.156 -21.675 1.00  89.76 0 A 1
ATOM   1530 C CZ  . ARG A 1 198 ? -15.858  0.518 -22.805 1.00  89.85 0 A 1
ATOM   1531 N NH1 . ARG A 1 198 ? -14.897 -0.350 -22.914 1.00  83.66 1 A 1
ATOM   1532 N NH2 . ARG A 1 198 ? -16.579  0.733 -23.860 1.00  85.51 0 A 1
ATOM   1533 N N   . HIS A 1 199 ? -14.682  0.043 -14.975 1.00  95.03 0 A 1
ATOM   1534 C CA  . HIS A 1 199 ? -13.920  0.155 -13.722 1.00  95.54 0 A 1
ATOM   1535 C C   . HIS A 1 199 ? -13.878 -1.150 -12.917 1.00  94.89 0 A 1
ATOM   1536 O O   . HIS A 1 199 ? -13.812 -1.134 -11.693 1.00  91.56 0 A 1
ATOM   1537 C CB  . HIS A 1 199 ? -14.401  1.377 -12.942 1.00  95.47 0 A 1
ATOM   1538 C CG  . HIS A 1 199 ? -14.159  2.655 -13.699 1.00  95.94 0 A 1
ATOM   1539 C CD2 . HIS A 1 199 ? -15.109  3.558 -14.106 1.00  94.35 0 A 1
ATOM   1540 N ND1 . HIS A 1 199 ? -12.932  3.087 -14.167 1.00  94.02 0 A 1
ATOM   1541 C CE1 . HIS A 1 199 ? -13.150  4.234 -14.837 1.00  94.30 0 A 1
ATOM   1542 N NE2 . HIS A 1 199 ? -14.448  4.547 -14.819 1.00  94.38 0 A 1
ATOM   1543 N N   . ARG A 1 200 ? -13.867 -2.290 -13.617 1.00  95.09 0 A 1
ATOM   1544 C CA  . ARG A 1 200 ? -13.630 -3.620 -13.037 1.00  94.49 0 A 1
ATOM   1545 C C   . ARG A 1 200 ? -12.146 -3.957 -12.862 1.00  94.65 0 A 1
ATOM   1546 O O   . ARG A 1 200 ? -11.816 -4.984 -12.277 1.00  91.22 0 A 1
ATOM   1547 C CB  . ARG A 1 200 ? -14.306 -4.684 -13.921 1.00  93.21 0 A 1
ATOM   1548 C CG  . ARG A 1 200 ? -15.839 -4.650 -13.849 1.00  87.41 0 A 1
ATOM   1549 C CD  . ARG A 1 200 ? -16.336 -5.179 -12.503 1.00  79.61 0 A 1
ATOM   1550 N NE  . ARG A 1 200 ? -17.803 -5.341 -12.508 1.00  71.63 0 A 1
ATOM   1551 C CZ  . ARG A 1 200 ? -18.509 -5.997 -11.614 1.00  62.79 0 A 1
ATOM   1552 N NH1 . ARG A 1 200 ? -17.947 -6.575 -10.579 1.00  57.09 1 A 1
ATOM   1553 N NH2 . ARG A 1 200 ? -19.810 -6.074 -11.737 1.00  56.08 0 A 1
ATOM   1554 N N   . PHE A 1 201 ? -11.260 -3.118 -13.378 1.00  94.18 0 A 1
ATOM   1555 C CA  . PHE A 1 201 ? -9.804 -3.255 -13.287 1.00  94.03 0 A 1
ATOM   1556 C C   . PHE A 1 201 ? -9.181 -1.901 -12.939 1.00  93.70 0 A 1
ATOM   1557 O O   . PHE A 1 201 ? -9.806 -0.855 -13.119 1.00  92.14 0 A 1
ATOM   1558 C CB  . PHE A 1 201 ? -9.256 -3.803 -14.608 1.00  93.56 0 A 1
ATOM   1559 C CG  . PHE A 1 201 ? -9.331 -2.831 -15.764 1.00  94.00 0 A 1
ATOM   1560 C CD1 . PHE A 1 201 ? -10.525 -2.666 -16.502 1.00  93.00 0 A 1
ATOM   1561 C CD2 . PHE A 1 201 ? -8.208 -2.061 -16.109 1.00  93.09 0 A 1
ATOM   1562 C CE1 . PHE A 1 201 ? -10.593 -1.754 -17.557 1.00  92.00 0 A 1
ATOM   1563 C CE2 . PHE A 1 201 ? -8.268 -1.146 -17.172 1.00  92.01 0 A 1
ATOM   1564 C CZ  . PHE A 1 201 ? -9.461 -0.990 -17.899 1.00  92.05 0 A 1
ATOM   1565 N N   . SER A 1 202 ? -7.947 -1.905 -12.462 1.00  92.09 0 A 1
ATOM   1566 C CA  . SER A 1 202 ? -7.208 -0.674 -12.166 1.00  91.56 0 A 1
ATOM   1567 C C   . SER A 1 202 ? -6.331 -0.282 -13.350 1.00  92.07 0 A 1
ATOM   1568 O O   . SER A 1 202 ? -5.446 -1.045 -13.731 1.00  90.08 0 A 1
ATOM   1569 C CB  . SER A 1 202 ? -6.361 -0.846 -10.911 1.00  89.21 0 A 1
ATOM   1570 O OG  . SER A 1 202 ? -5.747  0.389 -10.602 1.00  79.73 0 A 1
ATOM   1571 N N   . TYR A 1 203 ? -6.521  0.927 -13.888 1.00  91.79 0 A 1
ATOM   1572 C CA  . TYR A 1 203 ? -5.644  1.473 -14.928 1.00  92.02 0 A 1
ATOM   1573 C C   . TYR A 1 203 ? -4.181  1.547 -14.478 1.00  91.42 0 A 1
ATOM   1574 O O   . TYR A 1 203 ? -3.289  1.275 -15.276 1.00  89.03 0 A 1
ATOM   1575 C CB  . TYR A 1 203 ? -6.132  2.859 -15.342 1.00  91.54 0 A 1
ATOM   1576 C CG  . TYR A 1 203 ? -7.322  2.848 -16.267 1.00  91.58 0 A 1
ATOM   1577 C CD1 . TYR A 1 203 ? -7.155  2.465 -17.614 1.00  88.64 0 A 1
ATOM   1578 C CD2 . TYR A 1 203 ? -8.594  3.227 -15.811 1.00  88.88 0 A 1
ATOM   1579 C CE1 . TYR A 1 203 ? -8.252  2.456 -18.493 1.00  87.45 0 A 1
ATOM   1580 C CE2 . TYR A 1 203 ? -9.698  3.223 -16.684 1.00  87.19 0 A 1
ATOM   1581 C CZ  . TYR A 1 203 ? -9.524  2.844 -18.028 1.00  88.36 0 A 1
ATOM   1582 O OH  . TYR A 1 203 ? -10.594  2.839 -18.881 1.00  85.84 0 A 1
ATOM   1583 N N   . ASP A 1 204 ? -3.939  1.826 -13.214 1.00  89.61 0 A 1
ATOM   1584 C CA  . ASP A 1 204 ? -2.601  1.916 -12.605 1.00  88.26 0 A 1
ATOM   1585 C C   . ASP A 1 204 ? -1.726  0.676 -12.862 1.00  88.13 0 A 1
ATOM   1586 O O   . ASP A 1 204 ? -0.506  0.773 -12.990 1.00  84.85 0 A 1
ATOM   1587 C CB  . ASP A 1 204 ? -2.831  2.127 -11.107 1.00  85.66 0 A 1
ATOM   1588 C CG  . ASP A 1 204 ? -1.543  2.215 -10.317 1.00  80.52 0 A 1
ATOM   1589 O OD1 . ASP A 1 204 ? -0.811  3.200 -10.491 1.00  73.07 0 A 1
ATOM   1590 O OD2 . ASP A 1 204 ? -1.324  1.293 -9.502 1.00  72.59 -1 A 1
ATOM   1591 N N   . THR A 1 205 ? -2.342 -0.500 -12.993 1.00  88.07 0 A 1
ATOM   1592 C CA  . THR A 1 205 ? -1.629 -1.755 -13.242 1.00  87.08 0 A 1
ATOM   1593 C C   . THR A 1 205 ? -1.233 -1.927 -14.713 1.00  87.40 0 A 1
ATOM   1594 O O   . THR A 1 205 ? -0.279 -2.643 -15.006 1.00  85.38 0 A 1
ATOM   1595 C CB  . THR A 1 205 ? -2.489 -2.947 -12.796 1.00  84.91 0 A 1
ATOM   1596 C CG2 . THR A 1 205 ? -1.743 -4.291 -12.838 1.00  79.31 0 A 1
ATOM   1597 O OG1 . THR A 1 205 ? -2.914 -2.783 -11.459 1.00  81.14 0 A 1
ATOM   1598 N N   . PHE A 1 206 ? -1.974 -1.325 -15.643 1.00  88.70 0 A 1
ATOM   1599 C CA  . PHE A 1 206 ? -1.878 -1.638 -17.073 1.00  89.09 0 A 1
ATOM   1600 C C   . PHE A 1 206 ? -1.412 -0.469 -17.947 1.00  88.98 0 A 1
ATOM   1601 O O   . PHE A 1 206 ? -1.037 -0.695 -19.100 1.00  86.68 0 A 1
ATOM   1602 C CB  . PHE A 1 206 ? -3.242 -2.143 -17.559 1.00  88.57 0 A 1
ATOM   1603 C CG  . PHE A 1 206 ? -3.709 -3.404 -16.869 1.00  89.17 0 A 1
ATOM   1604 C CD1 . PHE A 1 206 ? -3.164 -4.653 -17.222 1.00  86.84 0 A 1
ATOM   1605 C CD2 . PHE A 1 206 ? -4.674 -3.338 -15.850 1.00  87.37 0 A 1
ATOM   1606 C CE1 . PHE A 1 206 ? -3.583 -5.819 -16.563 1.00  85.97 0 A 1
ATOM   1607 C CE2 . PHE A 1 206 ? -5.100 -4.497 -15.195 1.00  85.80 0 A 1
ATOM   1608 C CZ  . PHE A 1 206 ? -4.548 -5.734 -15.553 1.00  86.54 0 A 1
ATOM   1609 N N   . VAL A 1 207 ? -1.449  0.750 -17.428 1.00  89.88 0 A 1
ATOM   1610 C CA  . VAL A 1 207 ? -1.158  1.983 -18.165 1.00  89.85 0 A 1
ATOM   1611 C C   . VAL A 1 207 ? -0.048  2.744 -17.452 1.00  89.21 0 A 1
ATOM   1612 O O   . VAL A 1 207 ? -0.130  2.983 -16.252 1.00  87.20 0 A 1
ATOM   1613 C CB  . VAL A 1 207 ? -2.420  2.851 -18.300 1.00  89.22 0 A 1
ATOM   1614 C CG1 . VAL A 1 207 ? -2.144  4.098 -19.126 1.00  84.75 0 A 1
ATOM   1615 C CG2 . VAL A 1 207 ? -3.554  2.075 -18.984 1.00  86.24 0 A 1
ATOM   1616 N N   . ASP A 1 208 ?  0.977  3.154 -18.208 1.00  87.62 0 A 1
ATOM   1617 C CA  . ASP A 1 208 ?  1.956  4.120 -17.718 1.00  87.02 0 A 1
ATOM   1618 C C   . ASP A 1 208 ?  1.372  5.532 -17.837 1.00  87.39 0 A 1
ATOM   1619 O O   . ASP A 1 208 ?  1.062  5.990 -18.938 1.00  85.60 0 A 1
ATOM   1620 C CB  . ASP A 1 208 ?  3.287  3.968 -18.480 1.00  84.76 0 A 1
ATOM   1621 C CG  . ASP A 1 208 ?  4.416  4.769 -17.836 1.00  82.47 0 A 1
ATOM   1622 O OD1 . ASP A 1 208 ?  4.148  5.838 -17.241 1.00  78.15 0 A 1
ATOM   1623 O OD2 . ASP A 1 208 ?  5.575  4.289 -17.872 1.00  77.09 -1 A 1
ATOM   1624 N N   . TYR A 1 209 ?  1.180  6.212 -16.716 1.00  88.43 0 A 1
ATOM   1625 C CA  . TYR A 1 209 ?  0.540  7.527 -16.685 1.00  88.77 0 A 1
ATOM   1626 C C   . TYR A 1 209 ?  1.400  8.658 -17.262 1.00  87.60 0 A 1
ATOM   1627 O O   . TYR A 1 209 ?  0.859  9.721 -17.573 1.00  84.29 0 A 1
ATOM   1628 C CB  . TYR A 1 209 ?  0.135  7.843 -15.248 1.00  88.68 0 A 1
ATOM   1629 C CG  . TYR A 1 209 ? -0.937  6.960 -14.634 1.00  89.84 0 A 1
ATOM   1630 C CD1 . TYR A 1 209 ? -1.959  6.388 -15.421 1.00  87.84 0 A 1
ATOM   1631 C CD2 . TYR A 1 209 ? -0.946  6.752 -13.245 1.00  88.45 0 A 1
ATOM   1632 C CE1 . TYR A 1 209 ? -2.979  5.631 -14.829 1.00  87.68 0 A 1
ATOM   1633 C CE2 . TYR A 1 209 ? -1.958  6.002 -12.642 1.00  87.42 0 A 1
ATOM   1634 C CZ  . TYR A 1 209 ? -2.987  5.442 -13.428 1.00  88.49 0 A 1
ATOM   1635 O OH  . TYR A 1 209 ? -3.992  4.732 -12.846 1.00  86.33 0 A 1
ATOM   1636 N N   . ASP A 1 210 ?  2.712  8.455 -17.403 1.00  86.57 0 A 1
ATOM   1637 C CA  . ASP A 1 210 ?  3.634  9.437 -17.966 1.00  85.48 0 A 1
ATOM   1638 C C   . ASP A 1 210 ?  3.766  9.313 -19.504 1.00  86.00 0 A 1
ATOM   1639 O O   . ASP A 1 210 ?  4.468 10.116 -20.113 1.00  82.56 0 A 1
ATOM   1640 C CB  . ASP A 1 210 ?  5.006  9.334 -17.263 1.00  82.24 0 A 1
ATOM   1641 C CG  . ASP A 1 210 ?  5.093  9.923 -15.836 1.00  77.92 0 A 1
ATOM   1642 O OD1 . ASP A 1 210 ?  4.226 10.717 -15.422 1.00  73.07 0 A 1
ATOM   1643 O OD2 . ASP A 1 210 ?  6.132  9.715 -15.169 1.00  71.70 -1 A 1
ATOM   1644 N N   . VAL A 1 211 ?  3.101  8.323 -20.118 1.00  85.51 0 A 1
ATOM   1645 C CA  . VAL A 1 211 ?  3.177  8.043 -21.558 1.00  86.07 0 A 1
ATOM   1646 C C   . VAL A 1 211 ?  1.777  8.157 -22.169 1.00  86.59 0 A 1
ATOM   1647 O O   . VAL A 1 211 ?  0.809  7.659 -21.608 1.00  83.77 0 A 1
ATOM   1648 C CB  . VAL A 1 211 ?  3.798  6.653 -21.807 1.00  83.52 0 A 1
ATOM   1649 C CG1 . VAL A 1 211 ?  4.084  6.420 -23.291 1.00  77.25 0 A 1
ATOM   1650 C CG2 . VAL A 1 211 ?  5.142  6.481 -21.088 1.00  78.71 0 A 1
ATOM   1651 N N   . ASP A 1 212 ?  1.661  8.817 -23.325 1.00  86.22 0 A 1
ATOM   1652 C CA  . ASP A 1 212 ?  0.378  8.890 -24.020 1.00  86.32 0 A 1
ATOM   1653 C C   . ASP A 1 212 ?  0.040  7.595 -24.792 1.00  87.57 0 A 1
ATOM   1654 O O   . ASP A 1 212 ?  0.844  6.658 -24.886 1.00  85.38 0 A 1
ATOM   1655 C CB  . ASP A 1 212 ?  0.284 10.174 -24.865 1.00  82.76 0 A 1
ATOM   1656 C CG  . ASP A 1 212 ?  1.161 10.203 -26.108 1.00  78.55 0 A 1
ATOM   1657 O OD1 . ASP A 1 212 ?  1.222  9.155 -26.783 1.00  72.23 0 A 1
ATOM   1658 O OD2 . ASP A 1 212 ?  1.677 11.298 -26.413 1.00  72.64 -1 A 1
ATOM   1659 N N   . GLU A 1 213 ? -1.186  7.490 -25.304 1.00  85.79 0 A 1
ATOM   1660 C CA  . GLU A 1 213 ? -1.666  6.265 -25.965 1.00  86.50 0 A 1
ATOM   1661 C C   . GLU A 1 213 ? -0.892  5.949 -27.258 1.00  87.79 0 A 1
ATOM   1662 O O   . GLU A 1 213 ? -0.663  4.784 -27.575 1.00  86.97 0 A 1
ATOM   1663 C CB  . GLU A 1 213 ? -3.179  6.396 -26.241 1.00  83.59 0 A 1
ATOM   1664 C CG  . GLU A 1 213 ? -3.815  5.075 -26.721 1.00  78.87 0 A 1
ATOM   1665 C CD  . GLU A 1 213 ? -5.352  5.138 -26.919 1.00  78.05 0 A 1
ATOM   1666 O OE1 . GLU A 1 213 ? -5.889  4.245 -27.613 1.00  72.64 0 A 1
ATOM   1667 O OE2 . GLU A 1 213 ? -6.011  6.036 -26.360 1.00  74.48 -1 A 1
ATOM   1668 N N   . GLU A 1 214 ? -0.471  6.977 -27.994 1.00  87.11 0 A 1
ATOM   1669 C CA  . GLU A 1 214 ?  0.248  6.815 -29.250 1.00  88.09 0 A 1
ATOM   1670 C C   . GLU A 1 214 ?  1.685  6.349 -29.007 1.00  89.60 0 A 1
ATOM   1671 O O   . GLU A 1 214 ?  2.134  5.363 -29.596 1.00  88.86 0 A 1
ATOM   1672 C CB  . GLU A 1 214 ?  0.174  8.133 -30.037 1.00  86.31 0 A 1
ATOM   1673 C CG  . GLU A 1 214 ?  0.722  7.978 -31.465 1.00  75.90 0 A 1
ATOM   1674 C CD  . GLU A 1 214 ?  0.474  9.205 -32.358 1.00  67.53 0 A 1
ATOM   1675 O OE1 . GLU A 1 214 ?  0.767  9.075 -33.574 1.00  60.18 0 A 1
ATOM   1676 O OE2 . GLU A 1 214 ? -0.035 10.232 -31.863 1.00  60.54 -1 A 1
ATOM   1677 N N   . ASP A 1 215 ?  2.372  6.967 -28.042 1.00  89.62 0 A 1
ATOM   1678 C CA  . ASP A 1 215 ?  3.699  6.557 -27.613 1.00  90.18 0 A 1
ATOM   1679 C C   . ASP A 1 215 ?  3.688  5.149 -27.010 1.00  90.90 0 A 1
ATOM   1680 O O   . ASP A 1 215 ?  4.576  4.350 -27.302 1.00  90.09 0 A 1
ATOM   1681 C CB  . ASP A 1 215 ?  4.249  7.559 -26.587 1.00  88.62 0 A 1
ATOM   1682 C CG  . ASP A 1 215 ?  4.861  8.816 -27.192 1.00  82.83 0 A 1
ATOM   1683 O OD1 . ASP A 1 215 ?  5.141  8.828 -28.418 1.00  77.39 0 A 1
ATOM   1684 O OD2 . ASP A 1 215 ?  5.177  9.724 -26.390 1.00  76.49 -1 A 1
ATOM   1685 N N   . MET A 1 216 ?  2.663  4.800 -26.233 1.00  90.45 0 A 1
ATOM   1686 C CA  . MET A 1 216 ?  2.479  3.434 -25.738 1.00  89.51 0 A 1
ATOM   1687 C C   . MET A 1 216 ?  2.382  2.434 -26.888 1.00  90.57 0 A 1
ATOM   1688 O O   . MET A 1 216 ?  3.073  1.411 -26.865 1.00  90.38 0 A 1
ATOM   1689 C CB  . MET A 1 216 ?  1.224  3.329 -24.850 1.00  87.51 0 A 1
ATOM   1690 C CG  . MET A 1 216 ?  1.528  3.708 -23.403 1.00  80.10 0 A 1
ATOM   1691 S SD  . MET A 1 216 ?  0.195  3.314 -22.234 1.00  74.73 0 A 1
ATOM   1692 C CE  . MET A 1 216 ? -0.720  4.854 -22.322 1.00  65.32 0 A 1
ATOM   1693 N N   . MET A 1 217 ?  1.569  2.711 -27.904 1.00  91.25 0 A 1
ATOM   1694 C CA  . MET A 1 217 ?  1.450  1.855 -29.078 1.00  92.14 0 A 1
ATOM   1695 C C   . MET A 1 217 ?  2.788  1.701 -29.806 1.00  92.80 0 A 1
ATOM   1696 O O   . MET A 1 217 ?  3.184  0.577 -30.110 1.00  92.63 0 A 1
ATOM   1697 C CB  . MET A 1 217 ?  0.381  2.401 -30.029 1.00  91.48 0 A 1
ATOM   1698 C CG  . MET A 1 217 ? -1.038  2.043 -29.574 1.00  83.73 0 A 1
ATOM   1699 S SD  . MET A 1 217 ? -1.420  0.260 -29.544 1.00  82.17 0 A 1
ATOM   1700 C CE  . MET A 1 217 ? -1.169 -0.191 -31.266 1.00  73.58 0 A 1
ATOM   1701 N N   . ASN A 1 218 ?  3.501  2.789 -30.027 1.00  93.14 0 A 1
ATOM   1702 C CA  . ASN A 1 218 ?  4.790  2.768 -30.708 1.00  92.98 0 A 1
ATOM   1703 C C   . ASN A 1 218 ?  5.847  1.966 -29.934 1.00  93.09 0 A 1
ATOM   1704 O O   . ASN A 1 218 ?  6.541  1.121 -30.516 1.00  92.30 0 A 1
ATOM   1705 C CB  . ASN A 1 218 ?  5.237  4.221 -30.956 1.00  92.46 0 A 1
ATOM   1706 C CG  . ASN A 1 218 ?  4.438  4.891 -32.066 1.00  86.72 0 A 1
ATOM   1707 N ND2 . ASN A 1 218 ?  4.318  6.200 -32.026 1.00  76.47 0 A 1
ATOM   1708 O OD1 . ASN A 1 218 ?  3.960  4.242 -32.977 1.00  79.01 0 A 1
ATOM   1709 N N   . GLN A 1 219 ?  5.926  2.148 -28.617 1.00  91.99 0 A 1
ATOM   1710 C CA  . GLN A 1 219 ?  6.840  1.375 -27.774 1.00  90.52 0 A 1
ATOM   1711 C C   . GLN A 1 219 ?  6.509 -0.119 -27.794 1.00  90.87 0 A 1
ATOM   1712 O O   . GLN A 1 219 ?  7.417 -0.952 -27.869 1.00  90.04 0 A 1
ATOM   1713 C CB  . GLN A 1 219 ?  6.787  1.881 -26.331 1.00  88.61 0 A 1
ATOM   1714 C CG  . GLN A 1 219 ?  7.480  3.236 -26.148 1.00  82.32 0 A 1
ATOM   1715 C CD  . GLN A 1 219 ?  7.475  3.691 -24.683 1.00  79.00 0 A 1
ATOM   1716 N NE2 . GLN A 1 219 ?  7.521  4.962 -24.429 1.00  69.73 0 A 1
ATOM   1717 O OE1 . GLN A 1 219 ?  7.461  2.884 -23.762 1.00  73.74 0 A 1
ATOM   1718 N N   . VAL A 1 220 ?  5.229 -0.483 -27.732 1.00  91.59 0 A 1
ATOM   1719 C CA  . VAL A 1 220 ?  4.815 -1.891 -27.746 1.00  91.50 0 A 1
ATOM   1720 C C   . VAL A 1 220 ?  5.059 -2.525 -29.102 1.00  92.28 0 A 1
ATOM   1721 O O   . VAL A 1 220 ?  5.542 -3.658 -29.143 1.00  91.64 0 A 1
ATOM   1722 C CB  . VAL A 1 220 ?  3.353 -2.049 -27.316 1.00  90.25 0 A 1
ATOM   1723 C CG1 . VAL A 1 220 ?  2.818 -3.456 -27.559 1.00  86.52 0 A 1
ATOM   1724 C CG2 . VAL A 1 220 ?  3.262 -1.791 -25.816 1.00  87.79 0 A 1
ATOM   1725 N N   . LEU A 1 221 ?  4.801 -1.824 -30.197 1.00  92.82 0 A 1
ATOM   1726 C CA  . LEU A 1 221 ?  5.121 -2.301 -31.541 1.00  92.71 0 A 1
ATOM   1727 C C   . LEU A 1 221 ?  6.612 -2.618 -31.658 1.00  92.76 0 A 1
ATOM   1728 O O   . LEU A 1 221 ?  6.967 -3.717 -32.082 1.00  92.11 0 A 1
ATOM   1729 C CB  . LEU A 1 221 ?  4.685 -1.256 -32.582 1.00  93.39 0 A 1
ATOM   1730 C CG  . LEU A 1 221 ?  3.167 -1.244 -32.845 1.00  90.34 0 A 1
ATOM   1731 C CD1 . LEU A 1 221 ?  2.793  0.010 -33.629 1.00  85.91 0 A 1
ATOM   1732 C CD2 . LEU A 1 221 ?  2.718 -2.455 -33.653 1.00  86.88 0 A 1
ATOM   1733 N N   . GLN A 1 222 ?  7.485 -1.736 -31.190 1.00  92.70 0 A 1
ATOM   1734 C CA  . GLN A 1 222 ?  8.926 -1.973 -31.205 1.00  91.72 0 A 1
ATOM   1735 C C   . GLN A 1 222 ?  9.333 -3.153 -30.307 1.00  91.16 0 A 1
ATOM   1736 O O   . GLN A 1 222 ? 10.075 -4.035 -30.750 1.00  89.11 0 A 1
ATOM   1737 C CB  . GLN A 1 222 ?  9.678 -0.707 -30.778 1.00  90.64 0 A 1
ATOM   1738 C CG  . GLN A 1 222 ?  9.628  0.382 -31.860 1.00  80.25 0 A 1
ATOM   1739 C CD  . GLN A 1 222 ? 10.405  1.643 -31.452 1.00  72.73 0 A 1
ATOM   1740 N NE2 . GLN A 1 222 ? 10.474  2.629 -32.314 1.00  61.09 0 A 1
ATOM   1741 O OE1 . GLN A 1 222 ? 10.962  1.748 -30.375 1.00  64.34 0 A 1
ATOM   1742 N N   . ARG A 1 223 ?  8.828 -3.216 -29.066 1.00  89.98 0 A 1
ATOM   1743 C CA  . ARG A 1 223 ?  9.144 -4.329 -28.153 1.00  87.50 0 A 1
ATOM   1744 C C   . ARG A 1 223 ?  8.680 -5.679 -28.685 1.00  87.67 0 A 1
ATOM   1745 O O   . ARG A 1 223 ?  9.417 -6.646 -28.572 1.00  84.13 0 A 1
ATOM   1746 C CB  . ARG A 1 223 ?  8.524 -4.085 -26.771 1.00  84.37 0 A 1
ATOM   1747 C CG  . ARG A 1 223 ?  9.322 -3.063 -25.956 1.00  76.49 0 A 1
ATOM   1748 C CD  . ARG A 1 223 ?  8.702 -2.950 -24.566 1.00  72.30 0 A 1
ATOM   1749 N NE  . ARG A 1 223 ?  9.410 -1.962 -23.738 1.00  64.80 0 A 1
ATOM   1750 C CZ  . ARG A 1 223 ?  9.162 -1.704 -22.463 1.00  59.42 0 A 1
ATOM   1751 N NH1 . ARG A 1 223 ?  8.272 -2.368 -21.794 1.00  55.35 1 A 1
ATOM   1752 N NH2 . ARG A 1 223 ?  9.815 -0.752 -21.852 1.00  52.16 0 A 1
ATOM   1753 N N   . SER A 1 224 ?  7.517 -5.729 -29.310 1.00  90.36 0 A 1
ATOM   1754 C CA  . SER A 1 224 ?  6.965 -6.971 -29.862 1.00  90.11 0 A 1
ATOM   1755 C C   . SER A 1 224 ?  7.783 -7.548 -31.018 1.00  89.84 0 A 1
ATOM   1756 O O   . SER A 1 224 ?  7.654 -8.730 -31.315 1.00  87.27 0 A 1
ATOM   1757 C CB  . SER A 1 224 ?  5.515 -6.760 -30.301 1.00  89.79 0 A 1
ATOM   1758 O OG  . SER A 1 224 ?  5.446 -5.987 -31.475 1.00  87.59 0 A 1
ATOM   1759 N N   . ILE A 1 225 ?  8.617 -6.731 -31.667 1.00  91.00 0 A 1
ATOM   1760 C CA  . ILE A 1 225 ?  9.561 -7.184 -32.696 1.00  89.89 0 A 1
ATOM   1761 C C   . ILE A 1 225 ? 10.829 -7.755 -32.046 1.00  88.16 0 A 1
ATOM   1762 O O   . ILE A 1 225 ? 11.407 -8.699 -32.570 1.00  83.38 0 A 1
ATOM   1763 C CB  . ILE A 1 225 ?  9.893 -6.029 -33.662 1.00  88.93 0 A 1
ATOM   1764 C CG1 . ILE A 1 225 ?  8.623 -5.580 -34.428 1.00  85.97 0 A 1
ATOM   1765 C CG2 . ILE A 1 225 ? 10.986 -6.422 -34.669 1.00  85.18 0 A 1
ATOM   1766 C CD1 . ILE A 1 225 ?  8.781 -4.237 -35.157 1.00  79.16 0 A 1
ATOM   1767 N N   . ILE A 1 226 ? 11.265 -7.195 -30.918 1.00  86.95 0 A 1
ATOM   1768 C CA  . ILE A 1 226 ? 12.477 -7.623 -30.200 1.00  84.02 0 A 1
ATOM   1769 C C   . ILE A 1 226 ? 12.222 -8.898 -29.386 1.00  81.60 0 A 1
ATOM   1770 O O   . ILE A 1 226 ? 13.095 -9.764 -29.322 1.00  74.97 0 A 1
ATOM   1771 C CB  . ILE A 1 226 ? 12.994 -6.477 -29.309 1.00  80.53 0 A 1
ATOM   1772 C CG1 . ILE A 1 226 ? 13.360 -5.232 -30.150 1.00  74.40 0 A 1
ATOM   1773 C CG2 . ILE A 1 226 ? 14.216 -6.921 -28.489 1.00  72.18 0 A 1
ATOM   1774 C CD1 . ILE A 1 226 ? 13.566 -3.955 -29.313 1.00  66.44 0 A 1
ATOM   1775 N N   . ASP A 1 227 ? 11.036 -9.018 -28.777 1.00  81.54 0 A 1
ATOM   1776 C CA  . ASP A 1 227 ? 10.633 -10.164 -27.944 1.00  76.57 0 A 1
ATOM   1777 C C   . ASP A 1 227 ? 10.220 -11.405 -28.769 1.00  72.49 0 A 1
ATOM   1778 O O   . ASP A 1 227 ?  9.644 -12.341 -28.214 1.00  64.73 0 A 1
ATOM   1779 C CB  . ASP A 1 227 ?  9.517 -9.747 -26.953 1.00  71.29 0 A 1
ATOM   1780 C CG  . ASP A 1 227 ?  9.959 -9.041 -25.654 1.00  66.63 0 A 1
ATOM   1781 O OD1 . ASP A 1 227 ? 11.130 -8.665 -25.504 1.00  61.86 0 A 1
ATOM   1782 O OD2 . ASP A 1 227 ?  9.104 -8.934 -24.733 1.00  61.66 -1 A 1
ATOM   1783 N N   . GLN A 1 228 ? 10.448 -11.424 -30.077 1.00  68.75 0 A 1
ATOM   1784 C CA  . GLN A 1 228 ? 10.192 -12.575 -30.947 1.00  65.89 0 A 1
ATOM   1785 C C   . GLN A 1 228 ? 11.206 -13.699 -30.761 1.00  61.35 0 A 1
ATOM   1786 O O   . GLN A 1 228 ? 12.398 -13.413 -30.595 1.00  54.60 0 A 1
ATOM   1787 C CB  . GLN A 1 228 ? 10.169 -12.175 -32.428 1.00  58.77 0 A 1
ATOM   1788 C CG  . GLN A 1 228 ?  8.828 -11.554 -32.821 1.00  55.44 0 A 1
ATOM   1789 C CD  . GLN A 1 228 ?  8.790 -11.146 -34.296 1.00  50.68 0 A 1
ATOM   1790 N NE2 . GLN A 1 228 ?  8.189 -10.037 -34.617 1.00  47.42 0 A 1
ATOM   1791 O OE1 . GLN A 1 228 ?  9.268 -11.814 -35.201 1.00  46.42 0 A 1
ATOM   1792 O OXT . GLN A 1 228 ? 10.745 -14.861 -30.837 1.00  50.99 -1 A 1
ATOM   1793 N N   . MET B 2 1 ? -15.980  5.876 11.315 1.00  67.78 0 B 1
ATOM   1794 C CA  . MET B 2 1 ? -15.016  5.233 12.233 1.00  77.57 0 B 1
ATOM   1795 C C   . MET B 2 1 ? -13.583  5.396 11.757 1.00  82.68 0 B 1
ATOM   1796 O O   . MET B 2 1 ? -12.725  5.642 12.592 1.00  79.89 0 B 1
ATOM   1797 C CB  . MET B 2 1 ? -15.337  3.753 12.475 1.00  69.79 0 B 1
ATOM   1798 C CG  . MET B 2 1 ? -16.550  3.584 13.385 1.00  63.20 0 B 1
ATOM   1799 S SD  . MET B 2 1 ? -16.768  1.876 13.924 1.00  58.40 0 B 1
ATOM   1800 C CE  . MET B 2 1 ? -18.265  2.016 14.916 1.00  47.93 0 B 1
ATOM   1801 N N   . ALA B 2 2 ? -13.327  5.384 10.444 1.00  84.33 0 B 1
ATOM   1802 C CA  . ALA B 2 2 ? -12.011  5.601  9.856 1.00  89.53 0 B 1
ATOM   1803 C C   . ALA B 2 2 ? -11.275  6.809 10.447 1.00  92.51 0 B 1
ATOM   1804 O O   . ALA B 2 2 ? -10.166  6.669 10.950 1.00  91.06 0 B 1
ATOM   1805 C CB  . ALA B 2 2 ? -12.184  5.763  8.343 1.00  85.62 0 B 1
ATOM   1806 N N   . LEU B 2 3 ? -11.922  7.980 10.521 1.00  93.23 0 B 1
ATOM   1807 C CA  . LEU B 2 3 ? -11.318  9.208 11.044 1.00  93.17 0 B 1
ATOM   1808 C C   . LEU B 2 3 ? -10.791  9.064 12.480 1.00  93.35 0 B 1
ATOM   1809 O O   . LEU B 2 3 ? -9.720  9.561 12.798 1.00  92.39 0 B 1
ATOM   1810 C CB  . LEU B 2 3 ? -12.354 10.339 10.949 1.00  91.92 0 B 1
ATOM   1811 C CG  . LEU B 2 3 ? -11.805 11.720 11.335 1.00  87.71 0 B 1
ATOM   1812 C CD1 . LEU B 2 3 ? -10.683 12.166 10.397 1.00  84.55 0 B 1
ATOM   1813 C CD2 . LEU B 2 3 ? -12.929 12.756 11.266 1.00  84.07 0 B 1
ATOM   1814 N N   . LYS B 2 4 ? -11.511  8.349 13.348 1.00  92.99 0 B 1
ATOM   1815 C CA  . LYS B 2 4 ? -11.085  8.123 14.734 1.00  92.29 0 B 1
ATOM   1816 C C   . LYS B 2 4 ? -9.810  7.273 14.796 1.00  92.77 0 B 1
ATOM   1817 O O   . LYS B 2 4 ? -8.897  7.598 15.542 1.00  91.48 0 B 1
ATOM   1818 C CB  . LYS B 2 4 ? -12.242  7.475 15.523 1.00  90.75 0 B 1
ATOM   1819 C CG  . LYS B 2 4 ? -11.971  7.503 17.037 1.00  81.64 0 B 1
ATOM   1820 C CD  . LYS B 2 4 ? -13.085  6.787 17.808 1.00  79.42 0 B 1
ATOM   1821 C CE  . LYS B 2 4 ? -12.863  6.960 19.306 1.00  68.87 0 B 1
ATOM   1822 N NZ  . LYS B 2 4 ? -13.726  6.075 20.122 1.00  62.39 1 B 1
ATOM   1823 N N   . ARG B 2 5 ? -9.738  6.218 13.983 1.00  93.52 0 B 1
ATOM   1824 C CA  . ARG B 2 5 ? -8.555  5.361 13.841 1.00  94.22 0 B 1
ATOM   1825 C C   . ARG B 2 5 ? -7.371  6.137 13.259 1.00  94.72 0 B 1
ATOM   1826 O O   . ARG B 2 5 ? -6.285  6.062 13.815 1.00  93.58 0 B 1
ATOM   1827 C CB  . ARG B 2 5 ? -8.947  4.130 13.008 1.00  93.26 0 B 1
ATOM   1828 C CG  . ARG B 2 5 ? -7.763  3.220 12.643 1.00  91.17 0 B 1
ATOM   1829 C CD  . ARG B 2 5 ? -7.051  2.609 13.842 1.00  90.32 0 B 1
ATOM   1830 N NE  . ARG B 2 5 ? -5.918  1.807 13.365 1.00  90.76 0 B 1
ATOM   1831 C CZ  . ARG B 2 5 ? -5.874  0.519 13.103 1.00  93.27 0 B 1
ATOM   1832 N NH1 . ARG B 2 5 ? -6.829 -0.293 13.422 1.00  86.62 1 B 1
ATOM   1833 N NH2 . ARG B 2 5 ? -4.853  0.035 12.491 1.00  88.04 0 B 1
ATOM   1834 N N   . ILE B 2 6 ? -7.600  6.922 12.203 1.00  94.82 0 B 1
ATOM   1835 C CA  . ILE B 2 6 ? -6.581  7.767 11.567 1.00  94.84 0 B 1
ATOM   1836 C C   . ILE B 2 6 ? -5.994  8.763 12.572 1.00  94.30 0 B 1
ATOM   1837 O O   . ILE B 2 6 ? -4.781  8.829 12.732 1.00  93.50 0 B 1
ATOM   1838 C CB  . ILE B 2 6 ? -7.201  8.475 10.343 1.00  95.03 0 B 1
ATOM   1839 C CG1 . ILE B 2 6 ? -7.484  7.457  9.212 1.00  93.92 0 B 1
ATOM   1840 C CG2 . ILE B 2 6 ? -6.294  9.597  9.815 1.00  93.97 0 B 1
ATOM   1841 C CD1 . ILE B 2 6 ? -8.371  8.004  8.078 1.00  92.53 0 B 1
ATOM   1842 N N   . ASN B 2 7 ? -6.833  9.480 13.307 1.00  93.36 0 B 1
ATOM   1843 C CA  . ASN B 2 7 ? -6.376 10.427 14.324 1.00  92.51 0 B 1
ATOM   1844 C C   . ASN B 2 7 ? -5.584  9.743 15.446 1.00  91.93 0 B 1
ATOM   1845 O O   . ASN B 2 7 ? -4.608 10.305 15.942 1.00  90.87 0 B 1
ATOM   1846 C CB  . ASN B 2 7 ? -7.594 11.151 14.916 1.00  91.87 0 B 1
ATOM   1847 C CG  . ASN B 2 7 ? -8.168 12.205 13.988 1.00  90.18 0 B 1
ATOM   1848 N ND2 . ASN B 2 7 ? -9.377 12.648 14.244 1.00  83.94 0 B 1
ATOM   1849 O OD1 . ASN B 2 7 ? -7.549 12.676 13.065 1.00  84.45 0 B 1
ATOM   1850 N N   . LYS B 2 8 ? -5.992  8.534 15.849 1.00  92.54 0 B 1
ATOM   1851 C CA  . LYS B 2 8 ? -5.270  7.773 16.860 1.00  91.74 0 B 1
ATOM   1852 C C   . LYS B 2 8 ? -3.881  7.360 16.361 1.00  91.69 0 B 1
ATOM   1853 O O   . LYS B 2 8 ? -2.909  7.595 17.070 1.00  90.33 0 B 1
ATOM   1854 C CB  . LYS B 2 8 ? -6.128  6.582 17.318 1.00  90.67 0 B 1
ATOM   1855 C CG  . LYS B 2 8 ? -5.476  5.686 18.375 1.00  84.24 0 B 1
ATOM   1856 C CD  . LYS B 2 8 ? -4.961  6.417 19.608 1.00  80.06 0 B 1
ATOM   1857 C CE  . LYS B 2 8 ? -4.384  5.399 20.591 1.00  73.96 0 B 1
ATOM   1858 N NZ  . LYS B 2 8 ? -3.234  5.945 21.360 1.00  66.71 1 B 1
ATOM   1859 N N   . GLU B 2 9 ? -3.780  6.847 15.148 1.00  93.03 0 B 1
ATOM   1860 C CA  . GLU B 2 9 ? -2.494  6.505 14.536 1.00  92.94 0 B 1
ATOM   1861 C C   . GLU B 2 9 ? -1.569  7.718 14.419 1.00  92.81 0 B 1
ATOM   1862 O O   . GLU B 2 9 ? -0.403  7.614 14.757 1.00  91.40 0 B 1
ATOM   1863 C CB  . GLU B 2 9 ? -2.689  5.887 13.146 1.00  92.61 0 B 1
ATOM   1864 C CG  . GLU B 2 9 ? -3.194  4.445 13.246 1.00  89.96 0 B 1
ATOM   1865 C CD  . GLU B 2 9 ? -3.167  3.722 11.904 1.00  92.75 0 B 1
ATOM   1866 O OE1 . GLU B 2 9 ? -4.175  3.071 11.568 1.00  89.14 0 B 1
ATOM   1867 O OE2 . GLU B 2 9 ? -2.120  3.740 11.219 1.00  90.87 -1 B 1
ATOM   1868 N N   . LEU B 2 10 ? -2.094  8.876 14.008 1.00  92.49 0 B 1
ATOM   1869 C CA  . LEU B 2 10 ? -1.310 10.112 13.934 1.00  91.71 0 B 1
ATOM   1870 C C   . LEU B 2 10 ? -0.786 10.555 15.295 1.00  91.47 0 B 1
ATOM   1871 O O   . LEU B 2 10 ?  0.379 10.929 15.412 1.00  89.99 0 B 1
ATOM   1872 C CB  . LEU B 2 10 ? -2.172 11.228 13.345 1.00  90.40 0 B 1
ATOM   1873 C CG  . LEU B 2 10 ? -2.333 11.126 11.830 1.00  86.35 0 B 1
ATOM   1874 C CD1 . LEU B 2 10 ? -3.404 12.129 11.386 1.00  83.29 0 B 1
ATOM   1875 C CD2 . LEU B 2 10 ? -1.024 11.457 11.116 1.00  84.43 0 B 1
ATOM   1876 N N   . SER B 2 11 ? -1.627 10.499 16.315 1.00  89.94 0 B 1
ATOM   1877 C CA  . SER B 2 11 ? -1.206 10.850 17.671 1.00  89.08 0 B 1
ATOM   1878 C C   . SER B 2 11 ? -0.110  9.928 18.185 1.00  88.67 0 B 1
ATOM   1879 O O   . SER B 2 11 ?  0.779 10.396 18.903 1.00  87.30 0 B 1
ATOM   1880 C CB  . SER B 2 11 ? -2.399 10.806 18.623 1.00  87.89 0 B 1
ATOM   1881 O OG  . SER B 2 11 ? -1.987 11.214 19.917 1.00  79.49 0 B 1
ATOM   1882 N N   . ASP B 2 12 ? -0.159  8.644 17.843 1.00  89.81 0 B 1
ATOM   1883 C CA  . ASP B 2 12 ?  0.865  7.676 18.228 1.00  88.54 0 B 1
ATOM   1884 C C   . ASP B 2 12 ?  2.154  7.890 17.416 1.00  88.72 0 B 1
ATOM   1885 O O   . ASP B 2 12 ?  3.242  7.969 17.988 1.00  87.51 0 B 1
ATOM   1886 C CB  . ASP B 2 12 ?  0.296  6.246 18.103 1.00  87.00 0 B 1
ATOM   1887 C CG  . ASP B 2 12 ? -0.842  5.954 19.095 1.00  83.66 0 B 1
ATOM   1888 O OD1 . ASP B 2 12 ? -1.042  6.691 20.085 1.00  81.08 0 B 1
ATOM   1889 O OD2 . ASP B 2 12 ? -1.586  4.961 18.918 1.00  80.12 -1 B 1
ATOM   1890 N N   . LEU B 2 13 ?  2.041  8.144 16.111 1.00  89.36 0 B 1
ATOM   1891 C CA  . LEU B 2 13 ?  3.143  8.469 15.203 1.00  89.20 0 B 1
ATOM   1892 C C   . LEU B 2 13 ?  3.922  9.722 15.625 1.00  89.06 0 B 1
ATOM   1893 O O   . LEU B 2 13 ?  5.142  9.748 15.521 1.00  87.20 0 B 1
ATOM   1894 C CB  . LEU B 2 13 ?  2.565  8.652 13.783 1.00  88.23 0 B 1
ATOM   1895 C CG  . LEU B 2 13 ?  3.137  7.650 12.761 1.00  85.52 0 B 1
ATOM   1896 C CD1 . LEU B 2 13 ?  2.114  7.357 11.663 1.00  81.69 0 B 1
ATOM   1897 C CD2 . LEU B 2 13 ?  4.392  8.197 12.109 1.00  80.87 0 B 1
ATOM   1898 N N   . ALA B 2 14 ?  3.225 10.753 16.106 1.00  89.21 0 B 1
ATOM   1899 C CA  . ALA B 2 14 ?  3.858 11.980 16.579 1.00  88.05 0 B 1
ATOM   1900 C C   . ALA B 2 14 ?  4.730 11.769 17.818 1.00  87.70 0 B 1
ATOM   1901 O O   . ALA B 2 14 ?  5.692 12.494 18.034 1.00  85.52 0 B 1
ATOM   1902 C CB  . ALA B 2 14 ?  2.750 12.991 16.884 1.00  86.78 0 B 1
ATOM   1903 N N   . ARG B 2 15 ?  4.386 10.774 18.651 1.00  85.81 0 B 1
ATOM   1904 C CA  . ARG B 2 15 ?  5.041 10.490 19.935 1.00  84.47 0 B 1
ATOM   1905 C C   . ARG B 2 15 ?  6.130  9.438 19.816 1.00  83.97 0 B 1
ATOM   1906 O O   . ARG B 2 15 ?  7.131  9.523 20.514 1.00  81.10 0 B 1
ATOM   1907 C CB  . ARG B 2 15 ?  3.987 10.035 20.941 1.00  82.64 0 B 1
ATOM   1908 C CG  . ARG B 2 15 ?  3.023 11.161 21.261 1.00  77.51 0 B 1
ATOM   1909 C CD  . ARG B 2 15 ?  1.820 10.615 22.028 1.00  74.91 0 B 1
ATOM   1910 N NE  . ARG B 2 15 ?  0.792 11.650 22.163 1.00  71.60 0 B 1
ATOM   1911 C CZ  . ARG B 2 15 ?  0.804 12.613 23.063 1.00  67.23 0 B 1
ATOM   1912 N NH1 . ARG B 2 15 ?  1.639 12.597 24.063 1.00  59.23 1 B 1
ATOM   1913 N NH2 . ARG B 2 15 ? -0.022 13.607 22.954 1.00  62.95 0 B 1
ATOM   1914 N N   . ASP B 2 16 ?  5.914  8.461 18.950 1.00  85.25 0 B 1
ATOM   1915 C CA  . ASP B 2 16 ?  6.834  7.353 18.701 1.00  84.40 0 B 1
ATOM   1916 C C   . ASP B 2 16 ?  6.991  7.129 17.185 1.00  85.13 0 B 1
ATOM   1917 O O   . ASP B 2 16 ?  6.443  6.181 16.621 1.00  82.61 0 B 1
ATOM   1918 C CB  . ASP B 2 16 ?  6.344  6.114 19.455 1.00  81.81 0 B 1
ATOM   1919 C CG  . ASP B 2 16 ?  7.370  4.994 19.404 1.00  77.88 0 B 1
ATOM   1920 O OD1 . ASP B 2 16 ?  8.582  5.255 19.225 1.00  74.36 0 B 1
ATOM   1921 O OD2 . ASP B 2 16 ?  6.996  3.805 19.560 1.00  72.20 -1 B 1
ATOM   1922 N N   . PRO B 2 17 ?  7.695  8.038 16.477 1.00  84.51 0 B 1
ATOM   1923 C CA  . PRO B 2 17 ?  7.898  7.911 15.046 1.00  83.58 0 B 1
ATOM   1924 C C   . PRO B 2 17 ?  8.731  6.655 14.744 1.00  84.47 0 B 1
ATOM   1925 O O   . PRO B 2 17 ?  9.738  6.401 15.405 1.00  82.03 0 B 1
ATOM   1926 C CB  . PRO B 2 17 ?  8.602  9.197 14.608 1.00  80.89 0 B 1
ATOM   1927 C CG  . PRO B 2 17 ?  9.316  9.662 15.876 1.00  78.08 0 B 1
ATOM   1928 C CD  . PRO B 2 17 ?  8.381  9.213 16.990 1.00  80.86 0 B 1
ATOM   1929 N N   . PRO B 2 18 ?  8.340  5.852 13.736 1.00  83.96 0 B 1
ATOM   1930 C CA  . PRO B 2 18 ?  9.123  4.692 13.345 1.00  82.67 0 B 1
ATOM   1931 C C   . PRO B 2 18 ? 10.488  5.120 12.787 1.00  83.04 0 B 1
ATOM   1932 O O   . PRO B 2 18 ? 10.615  6.142 12.121 1.00  79.40 0 B 1
ATOM   1933 C CB  . PRO B 2 18 ?  8.273  3.963 12.302 1.00  79.70 0 B 1
ATOM   1934 C CG  . PRO B 2 18 ?  7.452  5.085 11.681 1.00  76.91 0 B 1
ATOM   1935 C CD  . PRO B 2 18 ?  7.228  6.051 12.840 1.00  79.19 0 B 1
ATOM   1936 N N   . ALA B 2 19 ? 11.499  4.295 13.031 1.00  83.09 0 B 1
ATOM   1937 C CA  . ALA B 2 19 ? 12.825  4.516 12.475 1.00  80.56 0 B 1
ATOM   1938 C C   . ALA B 2 19 ? 12.757  4.632 10.945 1.00  80.77 0 B 1
ATOM   1939 O O   . ALA B 2 19 ? 12.070  3.858 10.280 1.00  73.16 0 B 1
ATOM   1940 C CB  . ALA B 2 19 ? 13.750  3.386 12.922 1.00  74.46 0 B 1
ATOM   1941 N N   . GLN B 2 20 ? 13.482  5.591 10.392 1.00  84.64 0 B 1
ATOM   1942 C CA  . GLN B 2 20 ? 13.617  5.840  8.956 1.00  85.83 0 B 1
ATOM   1943 C C   . GLN B 2 20 ? 12.308  6.156  8.197 1.00  88.49 0 B 1
ATOM   1944 O O   . GLN B 2 20 ? 12.316  6.225  6.974 1.00  85.74 0 B 1
ATOM   1945 C CB  . GLN B 2 20 ? 14.381  4.693  8.284 1.00  81.69 0 B 1
ATOM   1946 C CG  . GLN B 2 20 ? 15.779  4.477  8.873 1.00  75.22 0 B 1
ATOM   1947 C CD  . GLN B 2 20 ? 16.542  3.379  8.143 1.00  69.16 0 B 1
ATOM   1948 N NE2 . GLN B 2 20 ? 17.845  3.313  8.287 1.00  59.33 0 B 1
ATOM   1949 O OE1 . GLN B 2 20 ? 15.983  2.555  7.446 1.00  62.49 0 B 1
ATOM   1950 N N   . CYS B 2 21 ? 11.194  6.361  8.897 1.00  89.84 0 B 1
ATOM   1951 C CA  . CYS B 2 21 ?  9.915  6.649  8.263 1.00  90.00 0 B 1
ATOM   1952 C C   . CYS B 2 21 ?  9.263  7.882  8.893 1.00  90.65 0 B 1
ATOM   1953 O O   . CYS B 2 21 ?  9.341  8.094 10.101 1.00  88.50 0 B 1
ATOM   1954 C CB  . CYS B 2 21 ?  8.995  5.426  8.362 1.00  87.20 0 B 1
ATOM   1955 S SG  . CYS B 2 21 ?  9.723  3.967  7.545 1.00  80.55 0 B 1
ATOM   1956 N N   . SER B 2 22 ?  8.556  8.671  8.087 1.00  91.29 0 B 1
ATOM   1957 C CA  . SER B 2 22 ?  7.657  9.696  8.590 1.00  90.97 0 B 1
ATOM   1958 C C   . SER B 2 22 ?  6.365  9.711  7.786 1.00  92.02 0 B 1
ATOM   1959 O O   . SER B 2 22 ?  6.357  9.328  6.620 1.00  90.86 0 B 1
ATOM   1960 C CB  . SER B 2 22 ?  8.350 11.072  8.628 1.00  87.73 0 B 1
ATOM   1961 O OG  . SER B 2 22 ?  8.341 11.729  7.369 1.00  75.70 0 B 1
ATOM   1962 N N   . ALA B 2 23 ?  5.278 10.142  8.400 1.00  91.73 0 B 1
ATOM   1963 C CA  . ALA B 2 23 ?  4.001 10.297  7.718 1.00  92.19 0 B 1
ATOM   1964 C C   . ALA B 2 23 ?  3.159 11.377  8.396 1.00  92.24 0 B 1
ATOM   1965 O O   . ALA B 2 23 ?  3.347 11.659  9.581 1.00  90.56 0 B 1
ATOM   1966 C CB  . ALA B 2 23 ?  3.263  8.961  7.686 1.00  91.48 0 B 1
ATOM   1967 N N   . GLY B 2 24 ?  2.236 11.963  7.647 1.00  91.78 0 B 1
ATOM   1968 C CA  . GLY B 2 24 ?  1.267 12.908  8.165 1.00  91.85 0 B 1
ATOM   1969 C C   . GLY B 2 24 ?  0.304 13.410  7.095 1.00  92.71 0 B 1
ATOM   1970 O O   . GLY B 2 24 ?  0.568 13.224  5.902 1.00  91.58 0 B 1
ATOM   1971 N N   . PRO B 2 25 ? -0.806 14.045  7.509 1.00  91.86 0 B 1
ATOM   1972 C CA  . PRO B 2 25 ? -1.786 14.597  6.589 1.00  91.71 0 B 1
ATOM   1973 C C   . PRO B 2 25 ? -1.198 15.687  5.698 1.00  91.22 0 B 1
ATOM   1974 O O   . PRO B 2 25 ? -0.311 16.439  6.116 1.00  89.36 0 B 1
ATOM   1975 C CB  . PRO B 2 25 ? -2.920 15.161  7.456 1.00  90.30 0 B 1
ATOM   1976 C CG  . PRO B 2 25 ? -2.714 14.502  8.807 1.00  87.49 0 B 1
ATOM   1977 C CD  . PRO B 2 25 ? -1.210 14.272  8.870 1.00  90.30 0 B 1
ATOM   1978 N N   . VAL B 2 26 ? -1.743 15.803  4.484 1.00  90.32 0 B 1
ATOM   1979 C CA  . VAL B 2 26 ? -1.477 16.913  3.581 1.00  88.02 0 B 1
ATOM   1980 C C   . VAL B 2 26 ? -2.585 17.945  3.753 1.00  85.42 0 B 1
ATOM   1981 O O   . VAL B 2 26 ? -3.743 17.688  3.414 1.00  77.78 0 B 1
ATOM   1982 C CB  . VAL B 2 26 ? -1.364 16.427  2.125 1.00  85.72 0 B 1
ATOM   1983 C CG1 . VAL B 2 26 ? -1.046 17.595  1.189 1.00  77.55 0 B 1
ATOM   1984 C CG2 . VAL B 2 26 ? -0.240 15.400  1.986 1.00  79.80 0 B 1
ATOM   1985 N N   . GLY B 2 27 ? -2.244 19.104  4.302 1.00  84.73 0 B 1
ATOM   1986 C CA  . GLY B 2 27 ? -3.226 20.133  4.617 1.00  83.38 0 B 1
ATOM   1987 C C   . GLY B 2 27 ? -4.243 19.666  5.672 1.00  84.68 0 B 1
ATOM   1988 O O   . GLY B 2 27 ? -3.861 19.139  6.709 1.00  80.17 0 B 1
ATOM   1989 N N   . ASP B 2 28 ? -5.526 19.868  5.389 1.00  84.77 0 B 1
ATOM   1990 C CA  . ASP B 2 28 ? -6.653 19.565  6.276 1.00  84.96 0 B 1
ATOM   1991 C C   . ASP B 2 28 ? -7.362 18.243  5.939 1.00  86.48 0 B 1
ATOM   1992 O O   . ASP B 2 28 ? -8.227 17.796  6.694 1.00  82.54 0 B 1
ATOM   1993 C CB  . ASP B 2 28 ? -7.619 20.757  6.272 1.00  81.08 0 B 1
ATOM   1994 C CG  . ASP B 2 28 ? -8.260 21.059  4.912 1.00  72.57 0 B 1
ATOM   1995 O OD1 . ASP B 2 28 ? -7.688 20.665  3.873 1.00  63.33 0 B 1
ATOM   1996 O OD2 . ASP B 2 28 ? -9.319 21.731  4.923 1.00  65.40 -1 B 1
ATOM   1997 N N   . ASP B 2 29 ? -6.981 17.572  4.842 1.00  88.30 0 B 1
ATOM   1998 C CA  . ASP B 2 29 ? -7.551 16.278  4.478 1.00  89.51 0 B 1
ATOM   1999 C C   . ASP B 2 29 ? -6.884 15.130  5.242 1.00  90.72 0 B 1
ATOM   2000 O O   . ASP B 2 29 ? -5.834 14.602  4.881 1.00  90.04 0 B 1
ATOM   2001 C CB  . ASP B 2 29 ? -7.544 16.047  2.961 1.00  88.03 0 B 1
ATOM   2002 C CG  . ASP B 2 29 ? -8.349 14.793  2.580 1.00  88.82 0 B 1
ATOM   2003 O OD1 . ASP B 2 29 ? -8.915 14.134  3.485 1.00  86.13 0 B 1
ATOM   2004 O OD2 . ASP B 2 29 ? -8.462 14.500  1.368 1.00  85.03 -1 B 1
ATOM   2005 N N   . MET B 2 30 ? -7.568 14.688  6.285 1.00  92.02 0 B 1
ATOM   2006 C CA  . MET B 2 30 ? -7.129 13.578  7.124 1.00  92.71 0 B 1
ATOM   2007 C C   . MET B 2 30 ? -7.081 12.226  6.401 1.00  93.88 0 B 1
ATOM   2008 O O   . MET B 2 30 ? -6.482 11.281  6.922 1.00  92.83 0 B 1
ATOM   2009 C CB  . MET B 2 30 ? -8.065 13.484  8.337 1.00  91.24 0 B 1
ATOM   2010 C CG  . MET B 2 30 ? -8.018 14.745  9.216 1.00  85.64 0 B 1
ATOM   2011 S SD  . MET B 2 30 ? -6.387 15.173  9.866 1.00  81.44 0 B 1
ATOM   2012 C CE  . MET B 2 30 ? -6.057 13.690 10.821 1.00  70.39 0 B 1
ATOM   2013 N N   . PHE B 2 31 ? -7.711 12.107  5.231 1.00  95.19 0 B 1
ATOM   2014 C CA  . PHE B 2 31 ? -7.721 10.887  4.419 1.00  95.54 0 B 1
ATOM   2015 C C   . PHE B 2 31 ? -6.618 10.874  3.359 1.00  95.59 0 B 1
ATOM   2016 O O   . PHE B 2 31 ? -6.457  9.866  2.672 1.00  94.59 0 B 1
ATOM   2017 C CB  . PHE B 2 31 ? -9.110 10.691  3.795 1.00  95.44 0 B 1
ATOM   2018 C CG  . PHE B 2 31 ? -10.179 10.302  4.786 1.00  95.36 0 B 1
ATOM   2019 C CD1 . PHE B 2 31 ? -10.579  8.949  4.900 1.00  93.53 0 B 1
ATOM   2020 C CD2 . PHE B 2 31 ? -10.792 11.261  5.607 1.00  93.49 0 B 1
ATOM   2021 C CE1 . PHE B 2 31 ? -11.563  8.567  5.809 1.00  93.04 0 B 1
ATOM   2022 C CE2 . PHE B 2 31 ? -11.782 10.884  6.536 1.00  92.88 0 B 1
ATOM   2023 C CZ  . PHE B 2 31 ? -12.166  9.537  6.630 1.00  93.87 0 B 1
ATOM   2024 N N   . HIS B 2 32 ? -5.845 11.953  3.219 1.00  94.08 0 B 1
ATOM   2025 C CA  . HIS B 2 32 ? -4.705 12.041  2.322 1.00  93.70 0 B 1
ATOM   2026 C C   . HIS B 2 32 ? -3.444 12.368  3.114 1.00  93.83 0 B 1
ATOM   2027 O O   . HIS B 2 32 ? -3.309 13.463  3.663 1.00  92.90 0 B 1
ATOM   2028 C CB  . HIS B 2 32 ? -4.980 13.082  1.230 1.00  92.37 0 B 1
ATOM   2029 C CG  . HIS B 2 32 ? -3.832 13.329  0.294 1.00  90.15 0 B 1
ATOM   2030 C CD2 . HIS B 2 32 ? -2.800 12.493 -0.043 1.00  82.57 0 B 1
ATOM   2031 N ND1 . HIS B 2 32 ? -3.627 14.507 -0.410 1.00  81.17 0 B 1
ATOM   2032 C CE1 . HIS B 2 32 ? -2.518 14.361 -1.142 1.00  83.25 0 B 1
ATOM   2033 N NE2 . HIS B 2 32 ? -1.985 13.155 -0.942 1.00  84.25 0 B 1
ATOM   2034 N N   . TRP B 2 33 ? -2.503 11.443  3.157 1.00  94.46 0 B 1
ATOM   2035 C CA  . TRP B 2 33 ? -1.221 11.644  3.808 1.00  94.51 0 B 1
ATOM   2036 C C   . TRP B 2 33 ? -0.080 11.637  2.804 1.00  94.46 0 B 1
ATOM   2037 O O   . TRP B 2 33 ? -0.089 10.917  1.801 1.00  93.60 0 B 1
ATOM   2038 C CB  . TRP B 2 33 ? -0.976 10.594  4.902 1.00  94.54 0 B 1
ATOM   2039 C CG  . TRP B 2 33 ? -1.895 10.552  6.081 1.00  94.27 0 B 1
ATOM   2040 C CD1 . TRP B 2 33 ? -3.098 11.145  6.203 1.00  92.74 0 B 1
ATOM   2041 C CD2 . TRP B 2 33 ? -1.684  9.809  7.317 1.00  94.05 0 B 1
ATOM   2042 C CE2 . TRP B 2 33 ? -2.831  9.975  8.127 1.00  93.39 0 B 1
ATOM   2043 C CE3 . TRP B 2 33 ? -0.644  8.988  7.801 1.00  93.33 0 B 1
ATOM   2044 N NE1 . TRP B 2 33 ? -3.662 10.810  7.426 1.00  92.94 0 B 1
ATOM   2045 C CZ2 . TRP B 2 33 ? -2.950  9.333  9.375 1.00  92.46 0 B 1
ATOM   2046 C CZ3 . TRP B 2 33 ? -0.769  8.351  9.047 1.00  92.31 0 B 1
ATOM   2047 C CH2 . TRP B 2 33 ? -1.914  8.518  9.825 1.00  92.10 0 B 1
ATOM   2048 N N   . GLN B 2 34 ?  0.956 12.388  3.155 1.00  93.68 0 B 1
ATOM   2049 C CA  . GLN B 2 34 ?  2.293 12.222  2.610 1.00  92.97 0 B 1
ATOM   2050 C C   . GLN B 2 34 ?  3.117 11.393  3.585 1.00  93.29 0 B 1
ATOM   2051 O O   . GLN B 2 34 ?  3.011 11.542  4.799 1.00  92.55 0 B 1
ATOM   2052 C CB  . GLN B 2 34 ?  2.894 13.609  2.374 1.00  90.84 0 B 1
ATOM   2053 C CG  . GLN B 2 34 ?  4.272 13.583  1.717 1.00  81.60 0 B 1
ATOM   2054 C CD  . GLN B 2 34 ?  4.793 15.008  1.482 1.00  76.85 0 B 1
ATOM   2055 N NE2 . GLN B 2 34 ?  5.985 15.180  0.980 1.00  65.66 0 B 1
ATOM   2056 O OE1 . GLN B 2 34 ?  4.127 15.987  1.745 1.00  69.95 0 B 1
ATOM   2057 N N   . ALA B 2 35 ?  3.984 10.533  3.042 1.00  93.53 0 B 1
ATOM   2058 C CA  . ALA B 2 35 ?  4.963  9.811  3.828 1.00  93.67 0 B 1
ATOM   2059 C C   . ALA B 2 35 ?  6.348  9.898  3.196 1.00  93.65 0 B 1
ATOM   2060 O O   . ALA B 2 35 ?  6.489 10.166  2.003 1.00  93.05 0 B 1
ATOM   2061 C CB  . ALA B 2 35 ?  4.491  8.366  4.001 1.00  93.37 0 B 1
ATOM   2062 N N   . THR B 2 36 ?  7.364  9.662  4.007 1.00  93.71 0 B 1
ATOM   2063 C CA  . THR B 2 36 ?  8.740  9.497  3.553 1.00  93.55 0 B 1
ATOM   2064 C C   . THR B 2 36 ?  9.326  8.215  4.115 1.00  94.01 0 B 1
ATOM   2065 O O   . THR B 2 36 ?  9.079  7.867  5.272 1.00  93.18 0 B 1
ATOM   2066 C CB  . THR B 2 36 ?  9.638 10.692  3.911 1.00  91.50 0 B 1
ATOM   2067 C CG2 . THR B 2 36 ?  9.158 11.999  3.287 1.00  79.47 0 B 1
ATOM   2068 O OG1 . THR B 2 36 ?  9.704 10.889  5.307 1.00  80.87 0 B 1
ATOM   2069 N N   . ILE B 2 37 ? 10.123  7.542  3.297 1.00  94.46 0 B 1
ATOM   2070 C CA  . ILE B 2 37 ? 10.958  6.411  3.688 1.00  94.87 0 B 1
ATOM   2071 C C   . ILE B 2 37 ? 12.400  6.766  3.341 1.00  94.90 0 B 1
ATOM   2072 O O   . ILE B 2 37 ? 12.687  7.167  2.216 1.00  93.95 0 B 1
ATOM   2073 C CB  . ILE B 2 37 ? 10.491  5.117  2.997 1.00  94.09 0 B 1
ATOM   2074 C CG1 . ILE B 2 37 ?  9.096  4.701  3.516 1.00  88.39 0 B 1
ATOM   2075 C CG2 . ILE B 2 37 ? 11.504  3.984  3.217 1.00  87.66 0 B 1
ATOM   2076 C CD1 . ILE B 2 37 ?  8.482  3.499  2.786 1.00  89.22 0 B 1
ATOM   2077 N N   . MET B 2 38 ? 13.299  6.627  4.305 1.00  94.94 0 B 1
ATOM   2078 C CA  . MET B 2 38 ? 14.729  6.738  4.053 1.00  94.80 0 B 1
ATOM   2079 C C   . MET B 2 38 ? 15.263  5.401  3.540 1.00  95.49 0 B 1
ATOM   2080 O O   . MET B 2 38 ? 14.938  4.348  4.094 1.00  94.14 0 B 1
ATOM   2081 C CB  . MET B 2 38 ? 15.471  7.167  5.321 1.00  93.00 0 B 1
ATOM   2082 C CG  . MET B 2 38 ? 15.062  8.584  5.767 1.00  84.71 0 B 1
ATOM   2083 S SD  . MET B 2 38 ? 15.911  9.173  7.258 1.00  75.54 0 B 1
ATOM   2084 C CE  . MET B 2 38 ? 17.610  9.275  6.663 1.00  64.50 0 B 1
ATOM   2085 N N   . GLY B 2 39 ? 16.092  5.440  2.498 1.00  95.16 0 B 1
ATOM   2086 C CA  . GLY B 2 39 ? 16.727  4.249  1.959 1.00  95.59 0 B 1
ATOM   2087 C C   . GLY B 2 39 ? 17.574  3.534  3.018 1.00  95.61 0 B 1
ATOM   2088 O O   . GLY B 2 39 ? 18.347  4.190  3.716 1.00  94.40 0 B 1
ATOM   2089 N N   . PRO B 2 40 ? 17.452  2.206  3.161 1.00  95.20 0 B 1
ATOM   2090 C CA  . PRO B 2 40 ? 18.219  1.466  4.152 1.00  94.92 0 B 1
ATOM   2091 C C   . PRO B 2 40 ? 19.727  1.598  3.943 1.00  94.95 0 B 1
ATOM   2092 O O   . PRO B 2 40 ? 20.210  1.615  2.808 1.00  93.63 0 B 1
ATOM   2093 C CB  . PRO B 2 40 ? 17.766  0.006  4.031 1.00  93.65 0 B 1
ATOM   2094 C CG  . PRO B 2 40 ? 16.376  0.112  3.417 1.00  91.57 0 B 1
ATOM   2095 C CD  . PRO B 2 40 ? 16.492  1.331  2.509 1.00  94.29 0 B 1
ATOM   2096 N N   . ASN B 2 41 ? 20.479  1.643  5.038 1.00  93.81 0 B 1
ATOM   2097 C CA  . ASN B 2 41 ? 21.943  1.635  4.976 1.00  93.48 0 B 1
ATOM   2098 C C   . ASN B 2 41 ? 22.465  0.360  4.309 1.00  93.33 0 B 1
ATOM   2099 O O   . ASN B 2 41 ? 21.812 -0.678  4.328 1.00  90.53 0 B 1
ATOM   2100 C CB  . ASN B 2 41 ? 22.517  1.815  6.387 1.00  91.39 0 B 1
ATOM   2101 C CG  . ASN B 2 41 ? 22.268  3.203  6.944 1.00  86.79 0 B 1
ATOM   2102 N ND2 . ASN B 2 41 ? 22.274  3.347  8.252 1.00  77.38 0 B 1
ATOM   2103 O OD1 . ASN B 2 41 ? 22.089  4.177  6.231 1.00  78.50 0 B 1
ATOM   2104 N N   . ASP B 2 42 ? 23.664  0.425  3.716 1.00  92.49 0 B 1
ATOM   2105 C CA  . ASP B 2 42 ? 24.258 -0.693  2.966 1.00  92.04 0 B 1
ATOM   2106 C C   . ASP B 2 42 ? 23.317 -1.297  1.916 1.00  92.70 0 B 1
ATOM   2107 O O   . ASP B 2 42 ? 23.228 -2.511  1.735 1.00  89.76 0 B 1
ATOM   2108 C CB  . ASP B 2 42 ? 24.854 -1.738  3.919 1.00  90.12 0 B 1
ATOM   2109 C CG  . ASP B 2 42 ? 25.807 -1.129  4.936 1.00  82.38 0 B 1
ATOM   2110 O OD1 . ASP B 2 42 ? 26.612 -0.275  4.514 1.00  76.06 0 B 1
ATOM   2111 O OD2 . ASP B 2 42 ? 25.689 -1.510  6.119 1.00  73.59 -1 B 1
ATOM   2112 N N   . SER B 2 43 ? 22.586 -0.426  1.227 1.00  94.51 0 B 1
ATOM   2113 C CA  . SER B 2 43 ? 21.720 -0.767  0.106 1.00  94.94 0 B 1
ATOM   2114 C C   . SER B 2 43 ? 21.938  0.205 -1.060 1.00  95.85 0 B 1
ATOM   2115 O O   . SER B 2 43 ? 22.483  1.298 -0.867 1.00  95.06 0 B 1
ATOM   2116 C CB  . SER B 2 43 ? 20.260 -0.750  0.568 1.00  93.87 0 B 1
ATOM   2117 O OG  . SER B 2 43 ? 19.760  0.570  0.632 1.00  92.13 0 B 1
ATOM   2118 N N   . PRO B 2 44 ? 21.483 -0.138 -2.267 1.00  96.22 0 B 1
ATOM   2119 C CA  . PRO B 2 44 ? 21.507  0.789 -3.401 1.00  96.27 0 B 1
ATOM   2120 C C   . PRO B 2 44 ? 20.707  2.080 -3.165 1.00  96.61 0 B 1
ATOM   2121 O O   . PRO B 2 44 ? 20.916  3.055 -3.881 1.00  95.19 0 B 1
ATOM   2122 C CB  . PRO B 2 44 ? 20.925  0.004 -4.577 1.00  95.03 0 B 1
ATOM   2123 C CG  . PRO B 2 44 ? 21.142 -1.445 -4.190 1.00  91.74 0 B 1
ATOM   2124 C CD  . PRO B 2 44 ? 20.965 -1.428 -2.679 1.00  95.07 0 B 1
ATOM   2125 N N   . TYR B 2 45 ? 19.802  2.079 -2.182 1.00  97.20 0 B 1
ATOM   2126 C CA  . TYR B 2 45 ? 18.918  3.190 -1.844 1.00  97.36 0 B 1
ATOM   2127 C C   . TYR B 2 45 ? 19.463  4.081 -0.717 1.00  97.28 0 B 1
ATOM   2128 O O   . TYR B 2 45 ? 18.817  5.063 -0.353 1.00  95.77 0 B 1
ATOM   2129 C CB  . TYR B 2 45 ? 17.539  2.626 -1.476 1.00  97.10 0 B 1
ATOM   2130 C CG  . TYR B 2 45 ? 16.987  1.640 -2.494 1.00  97.00 0 B 1
ATOM   2131 C CD1 . TYR B 2 45 ? 16.556  2.084 -3.758 1.00  95.07 0 B 1
ATOM   2132 C CD2 . TYR B 2 45 ? 16.941  0.261 -2.196 1.00  95.13 0 B 1
ATOM   2133 C CE1 . TYR B 2 45 ? 16.076  1.176 -4.708 1.00  94.39 0 B 1
ATOM   2134 C CE2 . TYR B 2 45 ? 16.463 -0.653 -3.137 1.00  94.21 0 B 1
ATOM   2135 C CZ  . TYR B 2 45 ? 16.032 -0.196 -4.397 1.00  95.34 0 B 1
ATOM   2136 O OH  . TYR B 2 45 ? 15.558 -1.091 -5.327 1.00  93.77 0 B 1
ATOM   2137 N N   . GLN B 2 46 ? 20.620  3.760 -0.147 1.00  95.77 0 B 1
ATOM   2138 C CA  . GLN B 2 46 ? 21.212  4.494  0.962 1.00  95.84 0 B 1
ATOM   2139 C C   . GLN B 2 46 ? 21.356  5.985  0.637 1.00  95.94 0 B 1
ATOM   2140 O O   . GLN B 2 46 ? 21.851  6.359 -0.426 1.00  94.51 0 B 1
ATOM   2141 C CB  . GLN B 2 46 ? 22.570  3.877  1.331 1.00  94.80 0 B 1
ATOM   2142 C CG  . GLN B 2 46 ? 23.281  4.641  2.459 1.00  93.06 0 B 1
ATOM   2143 C CD  . GLN B 2 46 ? 24.588  3.984  2.922 1.00  90.90 0 B 1
ATOM   2144 N NE2 . GLN B 2 46 ? 25.416  4.692  3.630 1.00  80.45 0 B 1
ATOM   2145 O OE1 . GLN B 2 46 ? 24.862  2.833  2.657 1.00  84.66 0 B 1
ATOM   2146 N N   . GLY B 2 47 ? 20.951  6.831  1.590 1.00  95.47 0 B 1
ATOM   2147 C CA  . GLY B 2 47 ? 20.984  8.289  1.463 1.00  95.07 0 B 1
ATOM   2148 C C   . GLY B 2 47 ? 19.782  8.883  0.729 1.00  95.38 0 B 1
ATOM   2149 O O   . GLY B 2 47 ? 19.565 10.084  0.813 1.00  92.71 0 B 1
ATOM   2150 N N   . GLY B 2 48 ? 18.980  8.054  0.058 1.00  95.71 0 B 1
ATOM   2151 C CA  . GLY B 2 48 ? 17.761  8.502 -0.600 1.00  95.41 0 B 1
ATOM   2152 C C   . GLY B 2 48 ? 16.619  8.755  0.378 1.00  95.34 0 B 1
ATOM   2153 O O   . GLY B 2 48 ? 16.424  8.016  1.342 1.00  94.03 0 B 1
ATOM   2154 N N   . VAL B 2 49 ? 15.813  9.772  0.078 1.00  95.37 0 B 1
ATOM   2155 C CA  . VAL B 2 49 ? 14.538 10.063  0.743 1.00  94.75 0 B 1
ATOM   2156 C C   . VAL B 2 49 ? 13.415  9.878 -0.276 1.00  94.98 0 B 1
ATOM   2157 O O   . VAL B 2 49 ? 13.263 10.659 -1.214 1.00  93.98 0 B 1
ATOM   2158 C CB  . VAL B 2 49 ? 14.513 11.471  1.359 1.00  92.87 0 B 1
ATOM   2159 C CG1 . VAL B 2 49 ? 13.190 11.710  2.092 1.00  88.01 0 B 1
ATOM   2160 C CG2 . VAL B 2 49 ? 15.653 11.657  2.366 1.00  88.65 0 B 1
ATOM   2161 N N   . PHE B 2 50 ? 12.628  8.837 -0.085 1.00  95.13 0 B 1
ATOM   2162 C CA  . PHE B 2 50 ? 11.545  8.463 -0.990 1.00  95.31 0 B 1
ATOM   2163 C C   . PHE B 2 50 ? 10.217  8.970 -0.444 1.00  95.07 0 B 1
ATOM   2164 O O   . PHE B 2 50 ?  9.832  8.621  0.668 1.00  94.32 0 B 1
ATOM   2165 C CB  . PHE B 2 50 ? 11.533  6.950 -1.194 1.00  95.66 0 B 1
ATOM   2166 C CG  . PHE B 2 50 ? 12.820  6.410 -1.779 1.00  95.92 0 B 1
ATOM   2167 C CD1 . PHE B 2 50 ? 13.011  6.372 -3.170 1.00  95.13 0 B 1
ATOM   2168 C CD2 . PHE B 2 50 ? 13.865  6.015 -0.927 1.00  95.28 0 B 1
ATOM   2169 C CE1 . PHE B 2 50 ? 14.227  5.952 -3.708 1.00  94.92 0 B 1
ATOM   2170 C CE2 . PHE B 2 50 ? 15.097  5.599 -1.460 1.00  94.89 0 B 1
ATOM   2171 C CZ  . PHE B 2 50 ? 15.277  5.568 -2.849 1.00  95.44 0 B 1
ATOM   2172 N N   . PHE B 2 51 ?  9.511  9.767 -1.235 1.00  94.29 0 B 1
ATOM   2173 C CA  . PHE B 2 51 ?  8.177 10.258 -0.906 1.00  94.17 0 B 1
ATOM   2174 C C   . PHE B 2 51 ?  7.111  9.270 -1.376 1.00  94.56 0 B 1
ATOM   2175 O O   . PHE B 2 51 ?  7.211  8.682 -2.448 1.00  94.17 0 B 1
ATOM   2176 C CB  . PHE B 2 51 ?  7.962 11.656 -1.501 1.00  93.13 0 B 1
ATOM   2177 C CG  . PHE B 2 51 ?  8.800 12.729 -0.858 1.00  91.87 0 B 1
ATOM   2178 C CD1 . PHE B 2 51 ?  8.238 13.576  0.115 1.00  88.57 0 B 1
ATOM   2179 C CD2 . PHE B 2 51 ? 10.153 12.898 -1.206 1.00  87.98 0 B 1
ATOM   2180 C CE1 . PHE B 2 51 ?  9.006 14.574  0.726 1.00  86.51 0 B 1
ATOM   2181 C CE2 . PHE B 2 51 ? 10.929 13.893 -0.593 1.00  85.76 0 B 1
ATOM   2182 C CZ  . PHE B 2 51 ? 10.357 14.732  0.370 1.00  87.01 0 B 1
ATOM   2183 N N   . LEU B 2 52 ?  6.063  9.122 -0.549 1.00  94.22 0 B 1
ATOM   2184 C CA  . LEU B 2 52 ?  4.886  8.322 -0.835 1.00  94.61 0 B 1
ATOM   2185 C C   . LEU B 2 52 ?  3.620  9.135 -0.584 1.00  94.40 0 B 1
ATOM   2186 O O   . LEU B 2 52 ?  3.591 10.010  0.282 1.00  93.75 0 B 1
ATOM   2187 C CB  . LEU B 2 52 ?  4.855  7.024 -0.014 1.00  94.96 0 B 1
ATOM   2188 C CG  . LEU B 2 52 ?  6.076  6.089 -0.183 1.00  94.30 0 B 1
ATOM   2189 C CD1 . LEU B 2 52 ?  7.154  6.357  0.869 1.00  90.40 0 B 1
ATOM   2190 C CD2 . LEU B 2 52 ?  5.642  4.632 -0.041 1.00  90.34 0 B 1
ATOM   2191 N N   . THR B 2 53 ?  2.555  8.782 -1.289 1.00  94.76 0 B 1
ATOM   2192 C CA  . THR B 2 53 ?  1.191  9.215 -0.985 1.00  94.64 0 B 1
ATOM   2193 C C   . THR B 2 53 ?  0.405  8.065 -0.370 1.00  95.06 0 B 1
ATOM   2194 O O   . THR B 2 53 ?  0.564  6.905 -0.767 1.00  94.89 0 B 1
ATOM   2195 C CB  . THR B 2 53 ?  0.462  9.743 -2.223 1.00  93.33 0 B 1
ATOM   2196 C CG2 . THR B 2 53 ?  1.068 11.057 -2.702 1.00  84.59 0 B 1
ATOM   2197 O OG1 . THR B 2 53 ?  0.518  8.819 -3.285 1.00  84.57 0 B 1
ATOM   2198 N N   . ILE B 2 54 ? -0.449  8.407  0.588 1.00  95.39 0 B 1
ATOM   2199 C CA  . ILE B 2 54 ? -1.350  7.471  1.247 1.00  95.71 0 B 1
ATOM   2200 C C   . ILE B 2 54 ? -2.757  8.050  1.178 1.00  95.77 0 B 1
ATOM   2201 O O   . ILE B 2 54 ? -2.998  9.152  1.667 1.00  95.22 0 B 1
ATOM   2202 C CB  . ILE B 2 54 ? -0.924  7.206  2.705 1.00  95.68 0 B 1
ATOM   2203 C CG1 . ILE B 2 54 ?  0.541  6.715  2.797 1.00  94.80 0 B 1
ATOM   2204 C CG2 . ILE B 2 54 ? -1.888  6.201  3.364 1.00  94.89 0 B 1
ATOM   2205 C CD1 . ILE B 2 54 ?  1.078  6.602  4.219 1.00  92.73 0 B 1
ATOM   2206 N N   . HIS B 2 55 ? -3.686  7.292  0.604 1.00  96.34 0 B 1
ATOM   2207 C CA  . HIS B 2 55 ? -5.102  7.622  0.572 1.00  96.38 0 B 1
ATOM   2208 C C   . HIS B 2 55 ? -5.899  6.556  1.315 1.00  96.64 0 B 1
ATOM   2209 O O   . HIS B 2 55 ? -5.823  5.369  0.994 1.00  96.10 0 B 1
ATOM   2210 C CB  . HIS B 2 55 ? -5.576  7.797 -0.867 1.00  95.62 0 B 1
ATOM   2211 C CG  . HIS B 2 55 ? -4.944  8.971 -1.561 1.00  94.31 0 B 1
ATOM   2212 C CD2 . HIS B 2 55 ? -3.842  8.951 -2.374 1.00  84.67 0 B 1
ATOM   2213 N ND1 . HIS B 2 55 ? -5.365 10.280 -1.485 1.00  84.02 0 B 1
ATOM   2214 C CE1 . HIS B 2 55 ? -4.551 11.025 -2.249 1.00  86.89 0 B 1
ATOM   2215 N NE2 . HIS B 2 55 ? -3.608 10.252 -2.805 1.00  88.17 0 B 1
ATOM   2216 N N   . PHE B 2 56 ? -6.665  6.975  2.320 1.00  97.00 0 B 1
ATOM   2217 C CA  . PHE B 2 56 ? -7.489  6.090  3.122 1.00  97.24 0 B 1
ATOM   2218 C C   . PHE B 2 56 ? -8.882  5.941  2.505 1.00  97.28 0 B 1
ATOM   2219 O O   . PHE B 2 56 ? -9.535  6.948  2.229 1.00  96.20 0 B 1
ATOM   2220 C CB  . PHE B 2 56 ? -7.589  6.616  4.553 1.00  96.92 0 B 1
ATOM   2221 C CG  . PHE B 2 56 ? -6.262  6.638  5.268 1.00  96.97 0 B 1
ATOM   2222 C CD1 . PHE B 2 56 ? -5.804  5.502  5.950 1.00  95.54 0 B 1
ATOM   2223 C CD2 . PHE B 2 56 ? -5.475  7.802  5.248 1.00  95.52 0 B 1
ATOM   2224 C CE1 . PHE B 2 56 ? -4.583  5.525  6.621 1.00  94.97 0 B 1
ATOM   2225 C CE2 . PHE B 2 56 ? -4.247  7.831  5.920 1.00  94.73 0 B 1
ATOM   2226 C CZ  . PHE B 2 56 ? -3.802  6.699  6.610 1.00  95.45 0 B 1
ATOM   2227 N N   . PRO B 2 57 ? -9.381  4.704  2.317 1.00  96.97 0 B 1
ATOM   2228 C CA  . PRO B 2 57 ? -10.777  4.488  1.994 1.00  96.75 0 B 1
ATOM   2229 C C   . PRO B 2 57 ? -11.664  4.778  3.209 1.00  96.45 0 B 1
ATOM   2230 O O   . PRO B 2 57 ? -11.216  4.716  4.358 1.00  95.30 0 B 1
ATOM   2231 C CB  . PRO B 2 57 ? -10.848  3.030  1.537 1.00  95.93 0 B 1
ATOM   2232 C CG  . PRO B 2 57 ? -9.767  2.359  2.387 1.00  94.64 0 B 1
ATOM   2233 C CD  . PRO B 2 57 ? -8.688  3.433  2.505 1.00  96.42 0 B 1
ATOM   2234 N N   . THR B 2 58 ? -12.950  5.059  2.967 1.00  95.93 0 B 1
ATOM   2235 C CA  . THR B 2 58 ? -13.913  5.406  4.032 1.00  95.07 0 B 1
ATOM   2236 C C   . THR B 2 58 ? -14.114  4.301  5.081 1.00  94.84 0 B 1
ATOM   2237 O O   . THR B 2 58 ? -14.460  4.595  6.226 1.00  92.19 0 B 1
ATOM   2238 C CB  . THR B 2 58 ? -15.254  5.820  3.403 1.00  93.13 0 B 1
ATOM   2239 C CG2 . THR B 2 58 ? -16.037  4.662  2.782 1.00  79.95 0 B 1
ATOM   2240 O OG1 . THR B 2 58 ? -16.065  6.411  4.379 1.00  80.63 0 B 1
ATOM   2241 N N   . ASP B 2 59 ? -13.869  3.051  4.690 1.00  94.95 0 B 1
ATOM   2242 C CA  . ASP B 2 59 ? -13.977  1.847  5.517 1.00  94.07 0 B 1
ATOM   2243 C C   . ASP B 2 59 ? -12.637  1.363  6.091 1.00  95.05 0 B 1
ATOM   2244 O O   . ASP B 2 59 ? -12.550  0.272  6.656 1.00  92.92 0 B 1
ATOM   2245 C CB  . ASP B 2 59 ? -14.764  0.764  4.751 1.00  90.58 0 B 1
ATOM   2246 C CG  . ASP B 2 59 ? -14.252  0.432  3.341 1.00  82.89 0 B 1
ATOM   2247 O OD1 . ASP B 2 59 ? -13.408  1.165  2.797 1.00  74.65 0 B 1
ATOM   2248 O OD2 . ASP B 2 59 ? -14.779 -0.545  2.761 1.00  75.57 -1 B 1
ATOM   2249 N N   . TYR B 2 60 ? -11.591  2.192  6.053 1.00  96.37 0 B 1
ATOM   2250 C CA  . TYR B 2 60 ? -10.372  1.943  6.827 1.00  97.01 0 B 1
ATOM   2251 C C   . TYR B 2 60 ? -10.699  1.781  8.326 1.00  97.38 0 B 1
ATOM   2252 O O   . TYR B 2 60 ? -11.505  2.547  8.862 1.00  96.39 0 B 1
ATOM   2253 C CB  . TYR B 2 60 ? -9.375  3.090  6.599 1.00  96.88 0 B 1
ATOM   2254 C CG  . TYR B 2 60 ? -8.052  2.904  7.289 1.00  97.08 0 B 1
ATOM   2255 C CD1 . TYR B 2 60 ? -7.772  3.524  8.521 1.00  96.38 0 B 1
ATOM   2256 C CD2 . TYR B 2 60 ? -7.083  2.071  6.706 1.00  96.44 0 B 1
ATOM   2257 C CE1 . TYR B 2 60 ? -6.539  3.312  9.166 1.00  96.28 0 B 1
ATOM   2258 C CE2 . TYR B 2 60 ? -5.857  1.845  7.337 1.00  96.12 0 B 1
ATOM   2259 C CZ  . TYR B 2 60 ? -5.581  2.465  8.573 1.00  96.55 0 B 1
ATOM   2260 O OH  . TYR B 2 60 ? -4.377  2.234  9.189 1.00  95.80 0 B 1
ATOM   2261 N N   . PRO B 2 61 ? -10.111  0.806  9.063 1.00  96.86 0 B 1
ATOM   2262 C CA  . PRO B 2 61 ? -9.008 -0.077  8.682 1.00  96.87 0 B 1
ATOM   2263 C C   . PRO B 2 61 ? -9.426 -1.439  8.098 1.00  96.98 0 B 1
ATOM   2264 O O   . PRO B 2 61 ? -8.596 -2.334  8.017 1.00  95.47 0 B 1
ATOM   2265 C CB  . PRO B 2 61 ? -8.218 -0.241  9.977 1.00  96.19 0 B 1
ATOM   2266 C CG  . PRO B 2 61 ? -9.329 -0.322 11.019 1.00  95.14 0 B 1
ATOM   2267 C CD  . PRO B 2 61 ? -10.352  0.681 10.491 1.00  96.04 0 B 1
ATOM   2268 N N   . PHE B 2 62 ? -10.693 -1.627  7.728 1.00  96.63 0 B 1
ATOM   2269 C CA  . PHE B 2 62 ? -11.170 -2.910  7.221 1.00  96.49 0 B 1
ATOM   2270 C C   . PHE B 2 62 ? -10.841 -3.141  5.747 1.00  96.19 0 B 1
ATOM   2271 O O   . PHE B 2 62 ? -10.809 -4.280  5.287 1.00  94.45 0 B 1
ATOM   2272 C CB  . PHE B 2 62 ? -12.666 -3.051  7.512 1.00  95.98 0 B 1
ATOM   2273 C CG  . PHE B 2 62 ? -12.984 -2.912  8.985 1.00  95.81 0 B 1
ATOM   2274 C CD1 . PHE B 2 62 ? -12.572 -3.911  9.886 1.00  94.06 0 B 1
ATOM   2275 C CD2 . PHE B 2 62 ? -13.623 -1.759  9.475 1.00  94.37 0 B 1
ATOM   2276 C CE1 . PHE B 2 62 ? -12.802 -3.761 11.259 1.00  93.46 0 B 1
ATOM   2277 C CE2 . PHE B 2 62 ? -13.849 -1.608 10.845 1.00  93.34 0 B 1
ATOM   2278 C CZ  . PHE B 2 62 ? -13.439 -2.607 11.741 1.00  94.12 0 B 1
ATOM   2279 N N   . LYS B 2 63 ? -10.532 -2.069  5.018 1.00  96.17 0 B 1
ATOM   2280 C CA  . LYS B 2 63 ? -9.863 -2.105  3.724 1.00  95.80 0 B 1
ATOM   2281 C C   . LYS B 2 63 ? -8.457 -1.508  3.824 1.00  96.44 0 B 1
ATOM   2282 O O   . LYS B 2 63 ? -8.231 -0.620  4.655 1.00  95.93 0 B 1
ATOM   2283 C CB  . LYS B 2 63 ? -10.690 -1.368  2.676 1.00  94.07 0 B 1
ATOM   2284 C CG  . LYS B 2 63 ? -11.905 -2.187  2.211 1.00  87.67 0 B 1
ATOM   2285 C CD  . LYS B 2 63 ? -12.521 -1.451  1.027 1.00  84.86 0 B 1
ATOM   2286 C CE  . LYS B 2 63 ? -13.752 -2.130  0.464 1.00  78.66 0 B 1
ATOM   2287 N NZ  . LYS B 2 63 ? -14.302 -1.273 -0.615 1.00  71.67 1 B 1
ATOM   2288 N N   . PRO B 2 64 ? -7.515 -1.966  2.969 1.00  96.56 0 B 1
ATOM   2289 C CA  . PRO B 2 64 ? -6.165 -1.421  2.960 1.00  96.62 0 B 1
ATOM   2290 C C   . PRO B 2 64 ? -6.141  0.042  2.500 1.00  96.99 0 B 1
ATOM   2291 O O   . PRO B 2 64 ? -6.929  0.431  1.627 1.00  96.42 0 B 1
ATOM   2292 C CB  . PRO B 2 64 ? -5.367 -2.327  2.010 1.00  95.54 0 B 1
ATOM   2293 C CG  . PRO B 2 64 ? -6.429 -2.872  1.062 1.00  93.80 0 B 1
ATOM   2294 C CD  . PRO B 2 64 ? -7.661 -2.990  1.947 1.00  95.47 0 B 1
ATOM   2295 N N   . PRO B 2 65 ? -5.198  0.849  3.005 1.00  97.32 0 B 1
ATOM   2296 C CA  . PRO B 2 65 ? -4.907  2.143  2.427 1.00  97.26 0 B 1
ATOM   2297 C C   . PRO B 2 65 ? -4.316  1.973  1.023 1.00  97.05 0 B 1
ATOM   2298 O O   . PRO B 2 65 ? -3.663  0.974  0.714 1.00  95.97 0 B 1
ATOM   2299 C CB  . PRO B 2 65 ? -3.929  2.812  3.394 1.00  96.67 0 B 1
ATOM   2300 C CG  . PRO B 2 65 ? -3.141  1.616  3.941 1.00  95.27 0 B 1
ATOM   2301 C CD  . PRO B 2 65 ? -4.193  0.505  4.005 1.00  96.72 0 B 1
ATOM   2302 N N   . LYS B 2 66 ? -4.505  2.976  0.171 1.00  96.70 0 B 1
ATOM   2303 C CA  . LYS B 2 66 ? -3.833  3.049 -1.125 1.00  96.49 0 B 1
ATOM   2304 C C   . LYS B 2 66 ? -2.508  3.775 -0.921 1.00  96.49 0 B 1
ATOM   2305 O O   . LYS B 2 66 ? -2.500  4.950 -0.589 1.00  95.43 0 B 1
ATOM   2306 C CB  . LYS B 2 66 ? -4.727  3.750 -2.158 1.00  95.46 0 B 1
ATOM   2307 C CG  . LYS B 2 66 ? -6.109  3.101 -2.331 1.00  90.50 0 B 1
ATOM   2308 C CD  . LYS B 2 66 ? -6.044  1.661 -2.828 1.00  86.39 0 B 1
ATOM   2309 C CE  . LYS B 2 66 ? -7.470  1.144 -3.036 1.00  80.77 0 B 1
ATOM   2310 N NZ  . LYS B 2 66 ? -7.504 -0.247 -3.551 1.00  71.54 1 B 1
ATOM   2311 N N   . VAL B 2 67 ? -1.403  3.065 -1.115 1.00  96.67 0 B 1
ATOM   2312 C CA  . VAL B 2 67 ? -0.045  3.602 -0.920 1.00  96.69 0 B 1
ATOM   2313 C C   . VAL B 2 67 ?  0.713  3.509 -2.231 1.00  96.24 0 B 1
ATOM   2314 O O   . VAL B 2 67 ?  0.749  2.439 -2.841 1.00  95.20 0 B 1
ATOM   2315 C CB  . VAL B 2 67 ?  0.710  2.872  0.203 1.00  96.40 0 B 1
ATOM   2316 C CG1 . VAL B 2 67 ?  2.024  3.585  0.522 1.00  94.69 0 B 1
ATOM   2317 C CG2 . VAL B 2 67 ? -0.109  2.796  1.496 1.00  94.91 0 B 1
ATOM   2318 N N   . ALA B 2 68 ?  1.319  4.609 -2.661 1.00  95.82 0 B 1
ATOM   2319 C CA  . ALA B 2 68 ?  2.131  4.665 -3.871 1.00  95.48 0 B 1
ATOM   2320 C C   . ALA B 2 68 ?  3.353  5.570 -3.675 1.00  95.57 0 B 1
ATOM   2321 O O   . ALA B 2 68 ?  3.290  6.564 -2.951 1.00  94.84 0 B 1
ATOM   2322 C CB  . ALA B 2 68 ?  1.263  5.157 -5.034 1.00  94.13 0 B 1
ATOM   2323 N N   . PHE B 2 69 ?  4.455  5.250 -4.337 1.00  95.06 0 B 1
ATOM   2324 C CA  . PHE B 2 69 ?  5.616  6.124 -4.401 1.00  94.91 0 B 1
ATOM   2325 C C   . PHE B 2 69 ?  5.334  7.321 -5.320 1.00  94.23 0 B 1
ATOM   2326 O O   . PHE B 2 69 ?  4.788  7.158 -6.418 1.00  93.06 0 B 1
ATOM   2327 C CB  . PHE B 2 69 ?  6.850  5.350 -4.864 1.00  95.24 0 B 1
ATOM   2328 C CG  . PHE B 2 69 ?  7.486  4.505 -3.788 1.00  95.63 0 B 1
ATOM   2329 C CD1 . PHE B 2 69 ?  8.538  5.036 -3.012 1.00  94.80 0 B 1
ATOM   2330 C CD2 . PHE B 2 69 ?  7.054  3.196 -3.542 1.00  94.94 0 B 1
ATOM   2331 C CE1 . PHE B 2 69 ?  9.153  4.266 -2.012 1.00  94.75 0 B 1
ATOM   2332 C CE2 . PHE B 2 69 ?  7.660  2.416 -2.537 1.00  94.72 0 B 1
ATOM   2333 C CZ  . PHE B 2 69 ?  8.709  2.952 -1.774 1.00  95.35 0 B 1
ATOM   2334 N N   . THR B 2 70 ?  5.742  8.508 -4.905 1.00  93.77 0 B 1
ATOM   2335 C CA  . THR B 2 70 ?  5.795  9.694 -5.774 1.00  93.02 0 B 1
ATOM   2336 C C   . THR B 2 70 ?  7.220  9.961 -6.263 1.00  92.80 0 B 1
ATOM   2337 O O   . THR B 2 70 ?  7.417 10.458 -7.374 1.00  91.14 0 B 1
ATOM   2338 C CB  . THR B 2 70 ?  5.232 10.934 -5.076 1.00  91.69 0 B 1
ATOM   2339 C CG2 . THR B 2 70 ?  3.745 10.794 -4.771 1.00  80.34 0 B 1
ATOM   2340 O OG1 . THR B 2 70 ?  5.875 11.155 -3.838 1.00  82.34 0 B 1
ATOM   2341 N N   . THR B 2 71 ?  8.216  9.569 -5.478 1.00  93.81 0 B 1
ATOM   2342 C CA  . THR B 2 71 ?  9.613  9.518 -5.913 1.00  94.06 0 B 1
ATOM   2343 C C   . THR B 2 71 ?  9.832  8.289 -6.797 1.00  94.27 0 B 1
ATOM   2344 O O   . THR B 2 71 ?  9.477  7.172 -6.420 1.00  93.61 0 B 1
ATOM   2345 C CB  . THR B 2 71 ? 10.564  9.485 -4.717 1.00  93.52 0 B 1
ATOM   2346 C CG2 . THR B 2 71 ? 12.029  9.580 -5.147 1.00  89.12 0 B 1
ATOM   2347 O OG1 . THR B 2 71 ? 10.318 10.590 -3.880 1.00  89.26 0 B 1
ATOM   2348 N N   . ARG B 2 72 ? 10.442  8.479 -7.957 1.00  94.01 0 B 1
ATOM   2349 C CA  . ARG B 2 72 ? 10.813  7.371 -8.842 1.00  94.12 0 B 1
ATOM   2350 C C   . ARG B 2 72 ? 11.846  6.471 -8.162 1.00  95.06 0 B 1
ATOM   2351 O O   . ARG B 2 72 ? 12.823  6.956 -7.598 1.00  94.13 0 B 1
ATOM   2352 C CB  . ARG B 2 72 ? 11.339  7.884 -10.188 1.00  92.34 0 B 1
ATOM   2353 C CG  . ARG B 2 72 ? 10.221  8.485 -11.063 1.00  82.51 0 B 1
ATOM   2354 C CD  . ARG B 2 72 ? 10.760  8.827 -12.453 1.00  76.79 0 B 1
ATOM   2355 N NE  . ARG B 2 72 ?  9.694  9.269 -13.374 1.00  69.53 0 B 1
ATOM   2356 C CZ  . ARG B 2 72 ?  9.823  9.464 -14.674 1.00  62.56 0 B 1
ATOM   2357 N NH1 . ARG B 2 72 ? 10.973  9.344 -15.289 1.00  57.07 1 B 1
ATOM   2358 N NH2 . ARG B 2 72 ?  8.785  9.775 -15.411 1.00  55.91 0 B 1
ATOM   2359 N N   . ILE B 2 73 ? 11.643  5.164 -8.273 1.00  95.02 0 B 1
ATOM   2360 C CA  . ILE B 2 73 ? 12.508  4.150 -7.672 1.00  95.55 0 B 1
ATOM   2361 C C   . ILE B 2 73 ? 12.694  2.977 -8.639 1.00  95.62 0 B 1
ATOM   2362 O O   . ILE B 2 73 ? 11.778  2.592 -9.353 1.00  94.44 0 B 1
ATOM   2363 C CB  . ILE B 2 73 ? 11.949  3.734 -6.292 1.00  95.03 0 B 1
ATOM   2364 C CG1 . ILE B 2 73 ? 12.936  2.796 -5.565 1.00  92.00 0 B 1
ATOM   2365 C CG2 . ILE B 2 73 ? 10.547  3.106 -6.400 1.00  90.67 0 B 1
ATOM   2366 C CD1 . ILE B 2 73 ? 12.592  2.581 -4.079 1.00  90.20 0 B 1
ATOM   2367 N N   . TYR B 2 74 ? 13.896  2.413 -8.662 1.00  96.16 0 B 1
ATOM   2368 C CA  . TYR B 2 74 ? 14.209  1.244 -9.480 1.00  96.40 0 B 1
ATOM   2369 C C   . TYR B 2 74 ? 14.077 -0.023 -8.634 1.00  96.48 0 B 1
ATOM   2370 O O   . TYR B 2 74 ? 14.950 -0.326 -7.823 1.00  95.48 0 B 1
ATOM   2371 C CB  . TYR B 2 74 ? 15.607  1.415 -10.070 1.00  96.42 0 B 1
ATOM   2372 C CG  . TYR B 2 74 ? 15.928  0.416 -11.149 1.00  96.63 0 B 1
ATOM   2373 C CD1 . TYR B 2 74 ? 16.689 -0.742 -10.864 1.00  95.37 0 B 1
ATOM   2374 C CD2 . TYR B 2 74 ? 15.484  0.638 -12.467 1.00  95.44 0 B 1
ATOM   2375 C CE1 . TYR B 2 74 ? 17.012 -1.651 -11.880 1.00  95.05 0 B 1
ATOM   2376 C CE2 . TYR B 2 74 ? 15.809 -0.269 -13.497 1.00  95.06 0 B 1
ATOM   2377 C CZ  . TYR B 2 74 ? 16.575 -1.400 -13.195 1.00  95.82 0 B 1
ATOM   2378 O OH  . TYR B 2 74 ? 16.909 -2.277 -14.202 1.00  94.73 0 B 1
ATOM   2379 N N   . HIS B 2 75 ? 12.970 -0.749 -8.802 1.00  96.27 0 B 1
ATOM   2380 C CA  . HIS B 2 75 ? 12.644 -1.933 -8.011 1.00  96.24 0 B 1
ATOM   2381 C C   . HIS B 2 75 ? 11.724 -2.895 -8.790 1.00  95.65 0 B 1
ATOM   2382 O O   . HIS B 2 75 ? 10.788 -2.428 -9.434 1.00  94.28 0 B 1
ATOM   2383 C CB  . HIS B 2 75 ? 11.972 -1.474 -6.710 1.00  96.17 0 B 1
ATOM   2384 C CG  . HIS B 2 75 ? 11.804 -2.578 -5.713 1.00  96.37 0 B 1
ATOM   2385 C CD2 . HIS B 2 75 ? 12.714 -2.955 -4.763 1.00  91.35 0 B 1
ATOM   2386 N ND1 . HIS B 2 75 ? 10.720 -3.415 -5.590 1.00  91.41 0 B 1
ATOM   2387 C CE1 . HIS B 2 75 ? 10.978 -4.270 -4.583 1.00  91.83 0 B 1
ATOM   2388 N NE2 . HIS B 2 75 ? 12.180 -4.024 -4.064 1.00  92.55 0 B 1
ATOM   2389 N N   . PRO B 2 76 ? 11.906 -4.224 -8.702 1.00  94.63 0 B 1
ATOM   2390 C CA  . PRO B 2 76 ? 11.097 -5.181 -9.472 1.00  94.09 0 B 1
ATOM   2391 C C   . PRO B 2 76 ?  9.597 -5.167 -9.159 1.00  92.81 0 B 1
ATOM   2392 O O   . PRO B 2 76 ?  8.782 -5.491 -10.024 1.00  90.03 0 B 1
ATOM   2393 C CB  . PRO B 2 76 ? 11.682 -6.559 -9.148 1.00  93.62 0 B 1
ATOM   2394 C CG  . PRO B 2 76 ? 13.112 -6.262 -8.712 1.00  92.18 0 B 1
ATOM   2395 C CD  . PRO B 2 76 ? 12.986 -4.906 -8.022 1.00  94.54 0 B 1
ATOM   2396 N N   . ASN B 2 77 ?  9.229 -4.783 -7.922 1.00  94.16 0 B 1
ATOM   2397 C CA  . ASN B 2 77 ?  7.840 -4.813 -7.437 1.00  94.49 0 B 1
ATOM   2398 C C   . ASN B 2 77 ?  7.198 -3.416 -7.354 1.00  94.36 0 B 1
ATOM   2399 O O   . ASN B 2 77 ?  6.160 -3.266 -6.714 1.00  93.26 0 B 1
ATOM   2400 C CB  . ASN B 2 77 ?  7.795 -5.552 -6.096 1.00  94.58 0 B 1
ATOM   2401 C CG  . ASN B 2 77 ?  8.434 -6.928 -6.152 1.00  94.07 0 B 1
ATOM   2402 N ND2 . ASN B 2 77 ?  7.849 -7.858 -6.870 1.00  87.67 0 B 1
ATOM   2403 O OD1 . ASN B 2 77 ?  9.480 -7.172 -5.568 1.00  88.29 0 B 1
ATOM   2404 N N   . ILE B 2 78 ?  7.801 -2.398 -7.982 1.00  93.94 0 B 1
ATOM   2405 C CA  . ILE B 2 78 ?  7.289 -1.023 -8.014 1.00  93.86 0 B 1
ATOM   2406 C C   . ILE B 2 78 ?  7.366 -0.520 -9.461 1.00  92.52 0 B 1
ATOM   2407 O O   . ILE B 2 78 ?  8.443 -0.506 -10.048 1.00  90.59 0 B 1
ATOM   2408 C CB  . ILE B 2 78 ?  8.061 -0.097 -7.045 1.00  94.52 0 B 1
ATOM   2409 C CG1 . ILE B 2 78 ?  8.115 -0.683 -5.611 1.00  94.05 0 B 1
ATOM   2410 C CG2 . ILE B 2 78 ?  7.410  1.301 -7.033 1.00  94.02 0 B 1
ATOM   2411 C CD1 . ILE B 2 78 ?  9.031  0.083 -4.648 1.00  92.97 0 B 1
ATOM   2412 N N   . ASN B 2 79 ?  6.227 -0.118 -10.037 1.00  90.72 0 B 1
ATOM   2413 C CA  . ASN B 2 79 ?  6.171  0.332 -11.430 1.00  89.13 0 B 1
ATOM   2414 C C   . ASN B 2 79 ?  6.482  1.839 -11.581 1.00  89.45 0 B 1
ATOM   2415 O O   . ASN B 2 79 ?  6.727  2.552 -10.607 1.00  88.24 0 B 1
ATOM   2416 C CB  . ASN B 2 79 ?  4.837 -0.109 -12.063 1.00  86.45 0 B 1
ATOM   2417 C CG  . ASN B 2 79 ?  3.623  0.687 -11.615 1.00  85.56 0 B 1
ATOM   2418 N ND2 . ASN B 2 79 ?  2.445  0.293 -12.052 1.00  81.83 0 B 1
ATOM   2419 O OD1 . ASN B 2 79 ?  3.708  1.659 -10.898 1.00  80.57 0 B 1
ATOM   2420 N N   . SER B 2 80 ?  6.455  2.328 -12.819 1.00  87.09 0 B 1
ATOM   2421 C CA  . SER B 2 80 ?  6.702  3.731 -13.152 1.00  86.39 0 B 1
ATOM   2422 C C   . SER B 2 80 ?  5.677  4.706 -12.557 1.00  87.42 0 B 1
ATOM   2423 O O   . SER B 2 80 ?  6.019  5.855 -12.285 1.00  85.93 0 B 1
ATOM   2424 C CB  . SER B 2 80 ?  6.737  3.906 -14.677 1.00  83.92 0 B 1
ATOM   2425 O OG  . SER B 2 80 ?  5.579  3.354 -15.266 1.00  76.39 0 B 1
ATOM   2426 N N   . ASN B 2 81 ?  4.450  4.244 -12.277 1.00  88.74 0 B 1
ATOM   2427 C CA  . ASN B 2 81 ?  3.410  5.031 -11.606 1.00  89.09 0 B 1
ATOM   2428 C C   . ASN B 2 81 ?  3.622  5.128 -10.091 1.00  90.01 0 B 1
ATOM   2429 O O   . ASN B 2 81 ?  2.861  5.807 -9.397 1.00  89.15 0 B 1
ATOM   2430 C CB  . ASN B 2 81 ?  2.031  4.408 -11.902 1.00  87.84 0 B 1
ATOM   2431 C CG  . ASN B 2 81 ?  1.681  4.323 -13.371 1.00  86.70 0 B 1
ATOM   2432 N ND2 . ASN B 2 81 ?  0.878  3.341 -13.728 1.00  81.30 0 B 1
ATOM   2433 O OD1 . ASN B 2 81 ?  2.083  5.113 -14.200 1.00  81.51 0 B 1
ATOM   2434 N N   . GLY B 2 82 ?  4.614  4.442 -9.541 1.00  90.99 0 B 1
ATOM   2435 C CA  . GLY B 2 82 ?  4.832  4.311 -8.104 1.00  91.99 0 B 1
ATOM   2436 C C   . GLY B 2 82 ?  3.940  3.269 -7.424 1.00  93.04 0 B 1
ATOM   2437 O O   . GLY B 2 82 ?  3.943  3.172 -6.189 1.00  92.70 0 B 1
ATOM   2438 N N   . SER B 2 83 ?  3.189  2.483 -8.195 1.00  91.98 0 B 1
ATOM   2439 C CA  . SER B 2 83 ?  2.351  1.403 -7.672 1.00  91.70 0 B 1
ATOM   2440 C C   . SER B 2 83 ?  3.214  0.306 -7.064 1.00  92.45 0 B 1
ATOM   2441 O O   . SER B 2 83 ?  4.191 -0.145 -7.673 1.00  91.59 0 B 1
ATOM   2442 C CB  . SER B 2 83 ?  1.487  0.818 -8.776 1.00  90.06 0 B 1
ATOM   2443 O OG  . SER B 2 83 ?  0.452  0.029 -8.233 1.00  79.36 0 B 1
ATOM   2444 N N   . ILE B 2 84 ?  2.845 -0.128 -5.870 1.00  93.56 0 B 1
ATOM   2445 C CA  . ILE B 2 84 ?  3.573 -1.132 -5.104 1.00  94.15 0 B 1
ATOM   2446 C C   . ILE B 2 84 ?  2.797 -2.447 -5.165 1.00  93.41 0 B 1
ATOM   2447 O O   . ILE B 2 84 ?  1.686 -2.543 -4.631 1.00  91.26 0 B 1
ATOM   2448 C CB  . ILE B 2 84 ?  3.797 -0.676 -3.643 1.00  94.48 0 B 1
ATOM   2449 C CG1 . ILE B 2 84 ?  4.402  0.749 -3.558 1.00  93.09 0 B 1
ATOM   2450 C CG2 . ILE B 2 84 ?  4.701 -1.683 -2.917 1.00  92.82 0 B 1
ATOM   2451 C CD1 . ILE B 2 84 ?  4.381  1.336 -2.141 1.00  92.27 0 B 1
ATOM   2452 N N   . CYS B 2 85 ?  3.378 -3.478 -5.773 1.00  91.88 0 B 1
ATOM   2453 C CA  . CYS B 2 85 ?  2.804 -4.815 -5.696 1.00  90.72 0 B 1
ATOM   2454 C C   . CYS B 2 85 ?  3.278 -5.504 -4.423 1.00  91.21 0 B 1
ATOM   2455 O O   . CYS B 2 85 ?  4.383 -6.031 -4.348 1.00  88.94 0 B 1
ATOM   2456 C CB  . CYS B 2 85 ?  3.081 -5.614 -6.962 1.00  86.81 0 B 1
ATOM   2457 S SG  . CYS B 2 85 ?  1.775 -6.862 -7.124 1.00  78.33 0 B 1
ATOM   2458 N N   . LEU B 2 86 ?  2.423 -5.447 -3.399 1.00  93.28 0 B 1
ATOM   2459 C CA  . LEU B 2 86 ?  2.686 -6.003 -2.081 1.00  93.75 0 B 1
ATOM   2460 C C   . LEU B 2 86 ?  1.393 -6.620 -1.538 1.00  94.17 0 B 1
ATOM   2461 O O   . LEU B 2 86 ?  0.355 -5.968 -1.524 1.00  92.30 0 B 1
ATOM   2462 C CB  . LEU B 2 86 ?  3.223 -4.875 -1.189 1.00  92.49 0 B 1
ATOM   2463 C CG  . LEU B 2 86 ?  3.696 -5.330  0.196 1.00  91.57 0 B 1
ATOM   2464 C CD1 . LEU B 2 86 ?  4.855 -6.311  0.107 1.00  89.04 0 B 1
ATOM   2465 C CD2 . LEU B 2 86 ?  4.166 -4.120  0.997 1.00  88.52 0 B 1
ATOM   2466 N N   . ASP B 2 87 ?  1.466 -7.861 -1.091 1.00  94.17 0 B 1
ATOM   2467 C CA  . ASP B 2 87 ?  0.290 -8.633 -0.680 1.00  94.29 0 B 1
ATOM   2468 C C   . ASP B 2 87 ? -0.482 -8.005  0.493 1.00  94.92 0 B 1
ATOM   2469 O O   . ASP B 2 87 ? -1.722 -7.985  0.480 1.00  93.34 0 B 1
ATOM   2470 C CB  . ASP B 2 87 ?  0.713 -10.084 -0.394 1.00  92.56 0 B 1
ATOM   2471 C CG  . ASP B 2 87 ?  1.645 -10.265  0.820 1.00  92.04 0 B 1
ATOM   2472 O OD1 . ASP B 2 87 ?  2.193 -9.258  1.326 1.00  88.18 0 B 1
ATOM   2473 O OD2 . ASP B 2 87 ?  1.755 -11.405  1.301 1.00  87.86 -1 B 1
ATOM   2474 N N   . ILE B 2 88 ?  0.210 -7.397  1.455 1.00  95.22 0 B 1
ATOM   2475 C CA  . ILE B 2 88 ? -0.419 -6.705  2.588 1.00  95.48 0 B 1
ATOM   2476 C C   . ILE B 2 88 ? -1.187 -5.432  2.178 1.00  95.85 0 B 1
ATOM   2477 O O   . ILE B 2 88 ? -2.016 -4.973  2.948 1.00  94.85 0 B 1
ATOM   2478 C CB  . ILE B 2 88 ?  0.591 -6.363  3.713 1.00  94.78 0 B 1
ATOM   2479 C CG1 . ILE B 2 88 ?  1.685 -5.384  3.243 1.00  90.54 0 B 1
ATOM   2480 C CG2 . ILE B 2 88 ?  1.188 -7.659  4.299 1.00  90.12 0 B 1
ATOM   2481 C CD1 . ILE B 2 88 ?  2.439 -4.720  4.393 1.00  89.79 0 B 1
ATOM   2482 N N   . LEU B 2 89 ? -0.945 -4.893  0.995 1.00  95.51 0 B 1
ATOM   2483 C CA  . LEU B 2 89 ? -1.732 -3.782  0.437 1.00  95.22 0 B 1
ATOM   2484 C C   . LEU B 2 89 ? -2.910 -4.273 -0.427 1.00  94.42 0 B 1
ATOM   2485 O O   . LEU B 2 89 ? -3.615 -3.472 -1.030 1.00  91.68 0 B 1
ATOM   2486 C CB  . LEU B 2 89 ? -0.812 -2.836 -0.360 1.00  95.09 0 B 1
ATOM   2487 C CG  . LEU B 2 89 ?  0.283 -2.144  0.482 1.00  94.63 0 B 1
ATOM   2488 C CD1 . LEU B 2 89 ?  1.145 -1.277 -0.435 1.00  93.32 0 B 1
ATOM   2489 C CD2 . LEU B 2 89 ? -0.301 -1.252  1.570 1.00  92.82 0 B 1
ATOM   2490 N N   . ARG B 2 90 ? -3.105 -5.594 -0.502 1.00  93.45 0 B 1
ATOM   2491 C CA  . ARG B 2 90 ? -4.106 -6.259 -1.345 1.00  91.66 0 B 1
ATOM   2492 C C   . ARG B 2 90 ? -4.817 -7.370 -0.553 1.00  91.38 0 B 1
ATOM   2493 O O   . ARG B 2 90 ? -5.542 -7.090  0.405 1.00  85.44 0 B 1
ATOM   2494 C CB  . ARG B 2 90 ? -3.438 -6.768 -2.647 1.00  88.33 0 B 1
ATOM   2495 C CG  . ARG B 2 90 ? -2.813 -5.655 -3.523 1.00  83.29 0 B 1
ATOM   2496 C CD  . ARG B 2 90 ? -2.249 -6.262 -4.810 1.00  76.91 0 B 1
ATOM   2497 N NE  . ARG B 2 90 ? -1.599 -5.254 -5.679 1.00  68.88 0 B 1
ATOM   2498 C CZ  . ARG B 2 90 ? -1.075 -5.472 -6.867 1.00  61.71 0 B 1
ATOM   2499 N NH1 . ARG B 2 90 ? -1.120 -6.650 -7.434 1.00  56.25 1 B 1
ATOM   2500 N NH2 . ARG B 2 90 ? -0.489 -4.514 -7.511 1.00  54.73 0 B 1
ATOM   2501 N N   . SER B 2 91 ? -4.609 -8.614 -0.936 1.00  92.42 0 B 1
ATOM   2502 C CA  . SER B 2 91 ? -5.319 -9.785 -0.416 1.00  91.69 0 B 1
ATOM   2503 C C   . SER B 2 91 ? -4.917 -10.189  1.006 1.00  92.49 0 B 1
ATOM   2504 O O   . SER B 2 91 ? -5.680 -10.871  1.678 1.00  90.40 0 B 1
ATOM   2505 C CB  . SER B 2 91 ? -5.087 -10.975 -1.356 1.00  89.52 0 B 1
ATOM   2506 O OG  . SER B 2 91 ? -3.703 -11.221 -1.490 1.00  84.73 0 B 1
ATOM   2507 N N   . GLN B 2 92 ? -3.737 -9.785  1.468 1.00  93.61 0 B 1
ATOM   2508 C CA  . GLN B 2 92 ? -3.206 -10.119  2.785 1.00  94.09 0 B 1
ATOM   2509 C C   . GLN B 2 92 ? -3.243 -8.934  3.764 1.00  94.81 0 B 1
ATOM   2510 O O   . GLN B 2 92 ? -2.524 -8.933  4.763 1.00  93.63 0 B 1
ATOM   2511 C CB  . GLN B 2 92 ? -1.791 -10.719  2.659 1.00  93.31 0 B 1
ATOM   2512 C CG  . GLN B 2 92 ? -1.757 -12.014  1.843 1.00  89.86 0 B 1
ATOM   2513 C CD  . GLN B 2 92 ? -2.586 -13.122  2.477 1.00  86.71 0 B 1
ATOM   2514 N NE2 . GLN B 2 92 ? -3.368 -13.827  1.705 1.00  74.40 0 B 1
ATOM   2515 O OE1 . GLN B 2 92 ? -2.534 -13.365  3.671 1.00  76.96 0 B 1
ATOM   2516 N N   . TRP B 2 93 ? -4.081 -7.936  3.488 1.00  95.56 0 B 1
ATOM   2517 C CA  . TRP B 2 93 ? -4.313 -6.834  4.414 1.00  96.23 0 B 1
ATOM   2518 C C   . TRP B 2 93 ? -4.808 -7.342  5.771 1.00  96.40 0 B 1
ATOM   2519 O O   . TRP B 2 93 ? -5.594 -8.285  5.855 1.00  95.36 0 B 1
ATOM   2520 C CB  . TRP B 2 93 ? -5.299 -5.824  3.836 1.00  96.08 0 B 1
ATOM   2521 C CG  . TRP B 2 93 ? -5.696 -4.746  4.803 1.00  96.32 0 B 1
ATOM   2522 C CD1 . TRP B 2 93 ? -6.926 -4.592  5.349 1.00  95.59 0 B 1
ATOM   2523 C CD2 . TRP B 2 93 ? -4.860 -3.694  5.389 1.00  96.47 0 B 1
ATOM   2524 C CE2 . TRP B 2 93 ? -5.667 -2.934  6.277 1.00  96.20 0 B 1
ATOM   2525 C CE3 . TRP B 2 93 ? -3.510 -3.327  5.241 1.00  96.36 0 B 1
ATOM   2526 N NE1 . TRP B 2 93 ? -6.918 -3.512  6.229 1.00  95.81 0 B 1
ATOM   2527 C CZ2 . TRP B 2 93 ? -5.149 -1.838  7.006 1.00  95.88 0 B 1
ATOM   2528 C CZ3 . TRP B 2 93 ? -2.990 -2.229  5.962 1.00  95.73 0 B 1
ATOM   2529 C CH2 . TRP B 2 93 ? -3.802 -1.495  6.840 1.00  95.58 0 B 1
ATOM   2530 N N   . SER B 2 94 ? -4.364 -6.678  6.822 1.00  96.16 0 B 1
ATOM   2531 C CA  . SER B 2 94 ? -4.858 -6.908  8.168 1.00  96.18 0 B 1
ATOM   2532 C C   . SER B 2 94 ? -5.286 -5.585  8.804 1.00  96.32 0 B 1
ATOM   2533 O O   . SER B 2 94 ? -4.492 -4.642  8.829 1.00  95.65 0 B 1
ATOM   2534 C CB  . SER B 2 94 ? -3.761 -7.557  9.024 1.00  95.30 0 B 1
ATOM   2535 O OG  . SER B 2 94 ? -4.146 -7.491 10.376 1.00  91.79 0 B 1
ATOM   2536 N N   . PRO B 2 95 ? -6.488 -5.526  9.404 1.00  96.66 0 B 1
ATOM   2537 C CA  . PRO B 2 95 ? -6.933 -4.328 10.118 1.00  96.49 0 B 1
ATOM   2538 C C   . PRO B 2 95 ? -6.105 -4.010 11.372 1.00  96.08 0 B 1
ATOM   2539 O O   . PRO B 2 95 ? -6.222 -2.903 11.908 1.00  94.43 0 B 1
ATOM   2540 C CB  . PRO B 2 95 ? -8.407 -4.604 10.447 1.00  95.59 0 B 1
ATOM   2541 C CG  . PRO B 2 95 ? -8.472 -6.121 10.555 1.00  92.94 0 B 1
ATOM   2542 C CD  . PRO B 2 95 ? -7.481 -6.576  9.484 1.00  96.09 0 B 1
ATOM   2543 N N   . ALA B 2 96 ? -5.253 -4.918 11.810 1.00  96.17 0 B 1
ATOM   2544 C CA  . ALA B 2 96 ? -4.302 -4.663 12.894 1.00  95.69 0 B 1
ATOM   2545 C C   . ALA B 2 96 ? -3.023 -3.935 12.441 1.00  95.31 0 B 1
ATOM   2546 O O   . ALA B 2 96 ? -2.259 -3.457 13.285 1.00  93.73 0 B 1
ATOM   2547 C CB  . ALA B 2 96 ? -3.972 -5.997 13.581 1.00  94.78 0 B 1
ATOM   2548 N N   . LEU B 2 97 ? -2.772 -3.831 11.135 1.00  95.72 0 B 1
ATOM   2549 C CA  . LEU B 2 97 ? -1.645 -3.052 10.616 1.00  95.45 0 B 1
ATOM   2550 C C   . LEU B 2 97 ? -1.938 -1.554 10.746 1.00  95.31 0 B 1
ATOM   2551 O O   . LEU B 2 97 ? -3.005 -1.068 10.382 1.00  94.46 0 B 1
ATOM   2552 C CB  . LEU B 2 97 ? -1.335 -3.427  9.156 1.00  94.83 0 B 1
ATOM   2553 C CG  . LEU B 2 97 ? -0.716 -4.825  8.977 1.00  92.79 0 B 1
ATOM   2554 C CD1 . LEU B 2 97 ? -0.687 -5.206  7.495 1.00  91.22 0 B 1
ATOM   2555 C CD2 . LEU B 2 97 ?  0.716 -4.884  9.499 1.00  90.69 0 B 1
ATOM   2556 N N   . THR B 2 98 ? -0.942 -0.823 11.242 1.00  95.46 0 B 1
ATOM   2557 C CA  . THR B 2 98 ? -0.924  0.638 11.248 1.00  95.11 0 B 1
ATOM   2558 C C   . THR B 2 98 ? -0.078  1.157 10.087 1.00  95.45 0 B 1
ATOM   2559 O O   . THR B 2 98 ?  0.766  0.431  9.548 1.00  94.79 0 B 1
ATOM   2560 C CB  . THR B 2 98 ? -0.378  1.184 12.574 1.00  93.88 0 B 1
ATOM   2561 C CG2 . THR B 2 98 ? -1.198  0.733 13.777 1.00  88.78 0 B 1
ATOM   2562 O OG1 . THR B 2 98 ?  0.949  0.758 12.778 1.00  89.11 0 B 1
ATOM   2563 N N   . ILE B 2 99 ? -0.234  2.432  9.735 1.00  94.97 0 B 1
ATOM   2564 C CA  . ILE B 2 99 ?  0.597  3.068  8.697 1.00  95.13 0 B 1
ATOM   2565 C C   . ILE B 2 99 ?  2.085  2.993  9.054 1.00  95.04 0 B 1
ATOM   2566 O O   . ILE B 2 99 ?  2.895  2.686  8.180 1.00  94.58 0 B 1
ATOM   2567 C CB  . ILE B 2 99 ?  0.146  4.521  8.451 1.00  94.83 0 B 1
ATOM   2568 C CG1 . ILE B 2 99 ? -1.279  4.568  7.867 1.00  91.84 0 B 1
ATOM   2569 C CG2 . ILE B 2 99 ?  1.122  5.268  7.531 1.00  92.71 0 B 1
ATOM   2570 C CD1 . ILE B 2 99 ? -1.495  3.741  6.587 1.00  86.27 0 B 1
ATOM   2571 N N   . SER B 2 100 ?  2.442  3.149 10.313 1.00  94.46 0 B 1
ATOM   2572 C CA  . SER B 2 100 ?  3.811  2.936 10.793 1.00  94.08 0 B 1
ATOM   2573 C C   . SER B 2 100 ?  4.358  1.567 10.366 1.00  94.48 0 B 1
ATOM   2574 O O   . SER B 2 100 ?  5.437  1.466  9.778 1.00  93.89 0 B 1
ATOM   2575 C CB  . SER B 2 100 ?  3.827  3.073 12.316 1.00  92.52 0 B 1
ATOM   2576 O OG  . SER B 2 100 ?  5.097  2.756 12.844 1.00  80.54 0 B 1
ATOM   2577 N N   . LYS B 2 101 ?  3.584  0.495 10.572 1.00  94.41 0 B 1
ATOM   2578 C CA  . LYS B 2 101 ?  3.984 -0.873 10.208 1.00  94.40 0 B 1
ATOM   2579 C C   . LYS B 2 101 ?  3.944 -1.120  8.701 1.00  94.90 0 B 1
ATOM   2580 O O   . LYS B 2 101 ?  4.781 -1.856  8.198 1.00  94.26 0 B 1
ATOM   2581 C CB  . LYS B 2 101 ?  3.124 -1.892 10.969 1.00  93.62 0 B 1
ATOM   2582 C CG  . LYS B 2 101 ?  3.286 -1.818 12.496 1.00  89.40 0 B 1
ATOM   2583 C CD  . LYS B 2 101 ?  4.721 -2.062 12.958 1.00  83.04 0 B 1
ATOM   2584 C CE  . LYS B 2 101 ?  4.803 -1.972 14.481 1.00  78.61 0 B 1
ATOM   2585 N NZ  . LYS B 2 101 ?  6.164 -2.277 14.978 1.00  70.11 1 B 1
ATOM   2586 N N   . VAL B 2 102 ?  3.027 -0.478  7.973 1.00  95.31 0 B 1
ATOM   2587 C CA  . VAL B 2 102 ?  2.984 -0.522  6.512 1.00  95.67 0 B 1
ATOM   2588 C C   . VAL B 2 102 ?  4.244  0.119  5.925 1.00  95.74 0 B 1
ATOM   2589 O O   . VAL B 2 102 ?  4.895 -0.495  5.086 1.00  95.38 0 B 1
ATOM   2590 C CB  . VAL B 2 102 ?  1.709  0.150  5.971 1.00  95.54 0 B 1
ATOM   2591 C CG1 . VAL B 2 102 ?  1.732  0.304  4.454 1.00  94.07 0 B 1
ATOM   2592 C CG2 . VAL B 2 102 ?  0.474 -0.684  6.327 1.00  94.51 0 B 1
ATOM   2593 N N   . LEU B 2 103 ?  4.645  1.300  6.392 1.00  95.44 0 B 1
ATOM   2594 C CA  . LEU B 2 103 ?  5.844  1.985  5.915 1.00  95.31 0 B 1
ATOM   2595 C C   . LEU B 2 103 ?  7.120  1.197  6.219 1.00  95.35 0 B 1
ATOM   2596 O O   . LEU B 2 103 ?  7.957  1.028  5.334 1.00  94.82 0 B 1
ATOM   2597 C CB  . LEU B 2 103 ?  5.921  3.392  6.530 1.00  95.09 0 B 1
ATOM   2598 C CG  . LEU B 2 103 ?  4.828  4.362  6.054 1.00  94.21 0 B 1
ATOM   2599 C CD1 . LEU B 2 103 ?  4.954  5.666  6.834 1.00  93.24 0 B 1
ATOM   2600 C CD2 . LEU B 2 103 ?  4.918  4.672  4.563 1.00  92.80 0 B 1
ATOM   2601 N N   . LEU B 2 104 ?  7.236  0.628  7.414 1.00  94.84 0 B 1
ATOM   2602 C CA  . LEU B 2 104 ?  8.345 -0.268  7.750 1.00  94.57 0 B 1
ATOM   2603 C C   . LEU B 2 104 ?  8.374 -1.513  6.852 1.00  94.60 0 B 1
ATOM   2604 O O   . LEU B 2 104 ?  9.440 -1.939  6.419 1.00  93.70 0 B 1
ATOM   2605 C CB  . LEU B 2 104 ?  8.228 -0.696  9.220 1.00  93.54 0 B 1
ATOM   2606 C CG  . LEU B 2 104 ?  8.605  0.413 10.222 1.00  87.65 0 B 1
ATOM   2607 C CD1 . LEU B 2 104 ?  8.161 -0.020 11.617 1.00  85.26 0 B 1
ATOM   2608 C CD2 . LEU B 2 104 ? 10.113  0.659 10.247 1.00  84.77 0 B 1
ATOM   2609 N N   . SER B 2 105 ?  7.207 -2.069  6.531 1.00  95.49 0 B 1
ATOM   2610 C CA  . SER B 2 105 ?  7.084 -3.216  5.627 1.00  95.31 0 B 1
ATOM   2611 C C   . SER B 2 105 ?  7.548 -2.864  4.211 1.00  95.47 0 B 1
ATOM   2612 O O   . SER B 2 105 ?  8.354 -3.594  3.645 1.00  94.67 0 B 1
ATOM   2613 C CB  . SER B 2 105 ?  5.647 -3.726  5.588 1.00  95.10 0 B 1
ATOM   2614 O OG  . SER B 2 105 ?  5.236 -4.153  6.868 1.00  90.76 0 B 1
ATOM   2615 N N   . ILE B 2 106 ?  7.125 -1.717  3.679 1.00  95.88 0 B 1
ATOM   2616 C CA  . ILE B 2 106 ?  7.568 -1.208  2.375 1.00  96.08 0 B 1
ATOM   2617 C C   . ILE B 2 106 ?  9.082 -0.943  2.387 1.00  95.91 0 B 1
ATOM   2618 O O   . ILE B 2 106 ?  9.772 -1.353  1.461 1.00  95.25 0 B 1
ATOM   2619 C CB  . ILE B 2 106 ?  6.772  0.054  1.981 1.00  96.19 0 B 1
ATOM   2620 C CG1 . ILE B 2 106 ?  5.286 -0.289  1.740 1.00  95.47 0 B 1
ATOM   2621 C CG2 . ILE B 2 106 ?  7.363  0.694  0.707 1.00  95.65 0 B 1
ATOM   2622 C CD1 . ILE B 2 106 ?  4.379  0.946  1.713 1.00  94.28 0 B 1
ATOM   2623 N N   . CYS B 2 107 ?  9.610 -0.334  3.442 1.00  95.42 0 B 1
ATOM   2624 C CA  . CYS B 2 107 ? 11.050 -0.118  3.592 1.00  95.01 0 B 1
ATOM   2625 C C   . CYS B 2 107 ? 11.823 -1.444  3.519 1.00  94.80 0 B 1
ATOM   2626 O O   . CYS B 2 107 ? 12.798 -1.559  2.771 1.00  94.15 0 B 1
ATOM   2627 C CB  . CYS B 2 107 ? 11.302  0.623  4.912 1.00  94.39 0 B 1
ATOM   2628 S SG  . CYS B 2 107 ? 13.044  1.130  5.018 1.00  90.02 0 B 1
ATOM   2629 N N   . SER B 2 108 ? 11.348 -2.466  4.212 1.00  95.24 0 B 1
ATOM   2630 C CA  . SER B 2 108 ? 11.965 -3.795  4.175 1.00  94.97 0 B 1
ATOM   2631 C C   . SER B 2 108 ? 11.862 -4.496  2.817 1.00  94.80 0 B 1
ATOM   2632 O O   . SER B 2 108 ? 12.731 -5.289  2.482 1.00  93.27 0 B 1
ATOM   2633 C CB  . SER B 2 108 ? 11.380 -4.692  5.276 1.00  94.11 0 B 1
ATOM   2634 O OG  . SER B 2 108 ? 10.098 -5.176  4.958 1.00  90.56 0 B 1
ATOM   2635 N N   . LEU B 2 109 ? 10.830 -4.190  2.014 1.00  95.47 0 B 1
ATOM   2636 C CA  . LEU B 2 109 ? 10.678 -4.709  0.649 1.00  95.24 0 B 1
ATOM   2637 C C   . LEU B 2 109 ? 11.762 -4.161 -0.283 1.00  95.36 0 B 1
ATOM   2638 O O   . LEU B 2 109 ? 12.162 -4.862 -1.210 1.00  94.23 0 B 1
ATOM   2639 C CB  . LEU B 2 109 ?  9.274 -4.352  0.137 1.00  94.86 0 B 1
ATOM   2640 C CG  . LEU B 2 109 ?  8.968 -4.820 -1.304 1.00  93.54 0 B 1
ATOM   2641 C CD1 . LEU B 2 109 ?  8.835 -6.330 -1.391 1.00  90.76 0 B 1
ATOM   2642 C CD2 . LEU B 2 109 ?  7.680 -4.173 -1.804 1.00  90.23 0 B 1
ATOM   2643 N N   . LEU B 2 110 ? 12.271 -2.946 -0.043 1.00  95.52 0 B 1
ATOM   2644 C CA  . LEU B 2 110 ? 13.271 -2.334 -0.911 1.00  95.57 0 B 1
ATOM   2645 C C   . LEU B 2 110 ? 14.533 -3.193 -1.070 1.00  95.40 0 B 1
ATOM   2646 O O   . LEU B 2 110 ? 15.058 -3.320 -2.172 1.00  93.89 0 B 1
ATOM   2647 C CB  . LEU B 2 110 ? 13.654 -0.933 -0.388 1.00  95.37 0 B 1
ATOM   2648 C CG  . LEU B 2 110 ? 12.517  0.107 -0.362 1.00  94.57 0 B 1
ATOM   2649 C CD1 . LEU B 2 110 ? 13.076  1.466  0.046 1.00  92.84 0 B 1
ATOM   2650 C CD2 . LEU B 2 110 ? 11.817  0.249 -1.706 1.00  92.31 0 B 1
ATOM   2651 N N   . CYS B 2 111 ? 14.958 -3.830  0.016 1.00  94.28 0 B 1
ATOM   2652 C CA  . CYS B 2 111 ? 16.124 -4.725  0.023 1.00  93.61 0 B 1
ATOM   2653 C C   . CYS B 2 111 ? 15.778 -6.209 -0.172 1.00  93.69 0 B 1
ATOM   2654 O O   . CYS B 2 111 ? 16.689 -7.027 -0.290 1.00  90.28 0 B 1
ATOM   2655 C CB  . CYS B 2 111 ? 16.897 -4.511  1.322 1.00  91.36 0 B 1
ATOM   2656 S SG  . CYS B 2 111 ? 17.558 -2.825  1.371 1.00  87.11 0 B 1
ATOM   2657 N N   . ASP B 2 112 ? 14.490 -6.564 -0.211 1.00  93.80 0 B 1
ATOM   2658 C CA  . ASP B 2 112 ? 13.990 -7.928 -0.354 1.00  93.21 0 B 1
ATOM   2659 C C   . ASP B 2 112 ? 12.919 -8.003 -1.458 1.00  93.67 0 B 1
ATOM   2660 O O   . ASP B 2 112 ? 11.733 -8.244 -1.198 1.00  91.53 0 B 1
ATOM   2661 C CB  . ASP B 2 112 ? 13.495 -8.414  1.020 1.00  91.41 0 B 1
ATOM   2662 C CG  . ASP B 2 112 ? 12.971 -9.844  0.996 1.00  85.72 0 B 1
ATOM   2663 O OD1 . ASP B 2 112 ? 13.560 -10.683  0.281 1.00  80.44 0 B 1
ATOM   2664 O OD2 . ASP B 2 112 ? 11.972 -10.088  1.708 1.00  78.89 -1 B 1
ATOM   2665 N N   . PRO B 2 113 ? 13.303 -7.717 -2.725 1.00  94.80 0 B 1
ATOM   2666 C CA  . PRO B 2 113 ? 12.381 -7.798 -3.840 1.00  94.82 0 B 1
ATOM   2667 C C   . PRO B 2 113 ? 11.972 -9.248 -4.102 1.00  94.81 0 B 1
ATOM   2668 O O   . PRO B 2 113 ? 12.765 -10.179 -3.937 1.00  92.60 0 B 1
ATOM   2669 C CB  . PRO B 2 113 ? 13.122 -7.196 -5.032 1.00  93.58 0 B 1
ATOM   2670 C CG  . PRO B 2 113 ? 14.587 -7.480 -4.716 1.00  90.91 0 B 1
ATOM   2671 C CD  . PRO B 2 113 ? 14.642 -7.374 -3.193 1.00  93.73 0 B 1
ATOM   2672 N N   . ASN B 2 114 ? 10.753 -9.442 -4.616 1.00  93.08 0 B 1
ATOM   2673 C CA  . ASN B 2 114 ? 10.336 -10.709 -5.194 1.00  92.63 0 B 1
ATOM   2674 C C   . ASN B 2 114 ? 10.462 -10.653 -6.728 1.00  91.96 0 B 1
ATOM   2675 O O   . ASN B 2 114 ?  9.563 -10.144 -7.395 1.00  90.19 0 B 1
ATOM   2676 C CB  . ASN B 2 114 ?  8.914 -11.039 -4.730 1.00  91.64 0 B 1
ATOM   2677 C CG  . ASN B 2 114 ?  8.417 -12.341 -5.341 1.00  90.17 0 B 1
ATOM   2678 N ND2 . ASN B 2 114 ?  7.126 -12.538 -5.361 1.00  85.12 0 B 1
ATOM   2679 O OD1 . ASN B 2 114 ?  9.177 -13.184 -5.808 1.00  86.01 0 B 1
ATOM   2680 N N   . PRO B 2 115 ? 11.562 -11.169 -7.305 1.00  91.61 0 B 1
ATOM   2681 C CA  . PRO B 2 115 ? 11.765 -11.152 -8.743 1.00  90.63 0 B 1
ATOM   2682 C C   . PRO B 2 115 ? 11.002 -12.270 -9.474 1.00  89.26 0 B 1
ATOM   2683 O O   . PRO B 2 115 ? 11.035 -12.305 -10.703 1.00  85.61 0 B 1
ATOM   2684 C CB  . PRO B 2 115 ? 13.280 -11.278 -8.906 1.00  89.91 0 B 1
ATOM   2685 C CG  . PRO B 2 115 ? 13.652 -12.197 -7.748 1.00  89.56 0 B 1
ATOM   2686 C CD  . PRO B 2 115 ? 12.712 -11.750 -6.635 1.00  92.14 0 B 1
ATOM   2687 N N   . ASP B 2 116 ? 10.359 -13.194 -8.757 1.00  87.88 0 B 1
ATOM   2688 C CA  . ASP B 2 116 ?  9.617 -14.317 -9.347 1.00  85.74 0 B 1
ATOM   2689 C C   . ASP B 2 116 ?  8.164 -13.956 -9.695 1.00  84.59 0 B 1
ATOM   2690 O O   . ASP B 2 116 ?  7.601 -14.558 -10.600 1.00  81.19 0 B 1
ATOM   2691 C CB  . ASP B 2 116 ?  9.658 -15.539 -8.412 1.00  84.96 0 B 1
ATOM   2692 C CG  . ASP B 2 116 ? 11.067 -16.058 -8.214 1.00  82.35 0 B 1
ATOM   2693 O OD1 . ASP B 2 116 ? 11.795 -16.161 -9.228 1.00  78.92 0 B 1
ATOM   2694 O OD2 . ASP B 2 116 ? 11.442 -16.369 -7.064 1.00  77.87 -1 B 1
ATOM   2695 N N   . ASP B 2 117 ?  7.603 -12.951 -9.036 1.00  83.97 0 B 1
ATOM   2696 C CA  . ASP B 2 117 ?  6.311 -12.363 -9.379 1.00  82.21 0 B 1
ATOM   2697 C C   . ASP B 2 117 ?  6.463 -10.840 -9.537 1.00  82.59 0 B 1
ATOM   2698 O O   . ASP B 2 117 ?  6.060 -10.059 -8.674 1.00  79.78 0 B 1
ATOM   2699 C CB  . ASP B 2 117 ?  5.257 -12.782 -8.342 1.00  79.55 0 B 1
ATOM   2700 C CG  . ASP B 2 117 ?  3.830 -12.395 -8.743 1.00  75.46 0 B 1
ATOM   2701 O OD1 . ASP B 2 117 ?  3.600 -12.042 -9.920 1.00  72.21 0 B 1
ATOM   2702 O OD2 . ASP B 2 117 ?  2.947 -12.487 -7.857 1.00  70.17 -1 B 1
ATOM   2703 N N   . PRO B 2 118 ?  7.146 -10.379 -10.589 1.00  83.41 0 B 1
ATOM   2704 C CA  . PRO B 2 118 ?  7.517 -8.988 -10.711 1.00  82.40 0 B 1
ATOM   2705 C C   . PRO B 2 118 ?  6.358 -8.135 -11.237 1.00  82.84 0 B 1
ATOM   2706 O O   . PRO B 2 118 ?  5.635 -8.517 -12.153 1.00  80.57 0 B 1
ATOM   2707 C CB  . PRO B 2 118 ?  8.702 -8.980 -11.674 1.00  79.73 0 B 1
ATOM   2708 C CG  . PRO B 2 118 ?  8.391 -10.149 -12.607 1.00  78.88 0 B 1
ATOM   2709 C CD  . PRO B 2 118 ?  7.713 -11.155 -11.683 1.00  81.72 0 B 1
ATOM   2710 N N   . LEU B 2 119 ?  6.286 -6.898 -10.756 1.00  82.96 0 B 1
ATOM   2711 C CA  . LEU B 2 119 ?  5.484 -5.862 -11.407 1.00  82.86 0 B 1
ATOM   2712 C C   . LEU B 2 119 ?  6.213 -5.277 -12.628 1.00  82.67 0 B 1
ATOM   2713 O O   . LEU B 2 119 ?  5.569 -4.861 -13.585 1.00  80.40 0 B 1
ATOM   2714 C CB  . LEU B 2 119 ?  5.125 -4.798 -10.364 1.00  82.00 0 B 1
ATOM   2715 C CG  . LEU B 2 119 ?  4.096 -3.756 -10.851 1.00  80.19 0 B 1
ATOM   2716 C CD1 . LEU B 2 119 ?  2.757 -4.382 -11.241 1.00  77.41 0 B 1
ATOM   2717 C CD2 . LEU B 2 119 ?  3.828 -2.758 -9.725 1.00  77.89 0 B 1
ATOM   2718 N N   . VAL B 2 120 ?  7.543 -5.279 -12.607 1.00  83.81 0 B 1
ATOM   2719 C CA  . VAL B 2 120 ?  8.398 -4.829 -13.713 1.00  84.58 0 B 1
ATOM   2720 C C   . VAL B 2 120 ?  9.366 -5.952 -14.115 1.00  85.27 0 B 1
ATOM   2721 O O   . VAL B 2 120 ? 10.465 -6.043 -13.575 1.00  84.45 0 B 1
ATOM   2722 C CB  . VAL B 2 120 ?  9.147 -3.525 -13.375 1.00  84.25 0 B 1
ATOM   2723 C CG1 . VAL B 2 120 ?  9.750 -2.937 -14.659 1.00  81.45 0 B 1
ATOM   2724 C CG2 . VAL B 2 120 ?  8.243 -2.469 -12.754 1.00  82.08 0 B 1
ATOM   2725 N N   . PRO B 2 121 ?  9.001 -6.831 -15.082 1.00  82.13 0 B 1
ATOM   2726 C CA  . PRO B 2 121 ?  9.770 -8.032 -15.412 1.00  81.56 0 B 1
ATOM   2727 C C   . PRO B 2 121 ? 11.182 -7.746 -15.888 1.00  83.95 0 B 1
ATOM   2728 O O   . PRO B 2 121 ? 12.087 -8.518 -15.593 1.00  83.48 0 B 1
ATOM   2729 C CB  . PRO B 2 121 ?  8.985 -8.747 -16.514 1.00  78.84 0 B 1
ATOM   2730 C CG  . PRO B 2 121 ?  7.572 -8.236 -16.308 1.00  76.01 0 B 1
ATOM   2731 C CD  . PRO B 2 121 ?  7.796 -6.806 -15.857 1.00  77.90 0 B 1
ATOM   2732 N N   . GLU B 2 122 ? 11.405 -6.638 -16.581 1.00  82.92 0 B 1
ATOM   2733 C CA  . GLU B 2 122 ? 12.740 -6.283 -17.061 1.00  84.25 0 B 1
ATOM   2734 C C   . GLU B 2 122 ? 13.703 -5.978 -15.901 1.00  87.52 0 B 1
ATOM   2735 O O   . GLU B 2 122 ? 14.844 -6.438 -15.900 1.00  88.07 0 B 1
ATOM   2736 C CB  . GLU B 2 122 ? 12.624 -5.111 -18.046 1.00  81.78 0 B 1
ATOM   2737 C CG  . GLU B 2 122 ? 13.963 -4.652 -18.657 1.00  73.47 0 B 1
ATOM   2738 C CD  . GLU B 2 122 ? 14.751 -5.773 -19.364 1.00  67.30 0 B 1
ATOM   2739 O OE1 . GLU B 2 122 ? 15.962 -5.573 -19.582 1.00  59.10 0 B 1
ATOM   2740 O OE2 . GLU B 2 122 ? 14.219 -6.865 -19.644 1.00  58.32 -1 B 1
ATOM   2741 N N   . ILE B 2 123 ? 13.216 -5.291 -14.866 1.00  89.89 0 B 1
ATOM   2742 C CA  . ILE B 2 123 ? 14.010 -5.039 -13.650 1.00  92.26 0 B 1
ATOM   2743 C C   . ILE B 2 123 ? 14.261 -6.353 -12.903 1.00  93.59 0 B 1
ATOM   2744 O O   . ILE B 2 123 ? 15.375 -6.594 -12.450 1.00  93.56 0 B 1
ATOM   2745 C CB  . ILE B 2 123 ? 13.339 -3.985 -12.745 1.00  92.65 0 B 1
ATOM   2746 C CG1 . ILE B 2 123 ? 13.131 -2.664 -13.513 1.00  91.51 0 B 1
ATOM   2747 C CG2 . ILE B 2 123 ? 14.184 -3.769 -11.481 1.00  91.26 0 B 1
ATOM   2748 C CD1 . ILE B 2 123 ? 12.521 -1.517 -12.682 1.00  90.36 0 B 1
ATOM   2749 N N   . ALA B 2 124 ? 13.264 -7.230 -12.827 1.00  91.75 0 B 1
ATOM   2750 C CA  . ALA B 2 124 ? 13.408 -8.545 -12.216 1.00  91.95 0 B 1
ATOM   2751 C C   . ALA B 2 124 ? 14.413 -9.433 -12.960 1.00  93.20 0 B 1
ATOM   2752 O O   . ALA B 2 124 ? 15.226 -10.114 -12.322 1.00  93.23 0 B 1
ATOM   2753 C CB  . ALA B 2 124 ? 12.039 -9.212 -12.168 1.00  90.73 0 B 1
ATOM   2754 N N   . ARG B 2 125 ? 14.418 -9.388 -14.296 1.00  91.21 0 B 1
ATOM   2755 C CA  . ARG B 2 125 ? 15.394 -10.087 -15.132 1.00  91.59 0 B 1
ATOM   2756 C C   . ARG B 2 125 ? 16.805 -9.606 -14.818 1.00  93.71 0 B 1
ATOM   2757 O O   . ARG B 2 125 ? 17.651 -10.427 -14.497 1.00  93.81 0 B 1
ATOM   2758 C CB  . ARG B 2 125 ? 15.039 -9.889 -16.613 1.00  89.34 0 B 1
ATOM   2759 C CG  . ARG B 2 125 ? 15.892 -10.756 -17.543 1.00  80.38 0 B 1
ATOM   2760 C CD  . ARG B 2 125 ? 15.617 -10.423 -19.016 1.00  75.79 0 B 1
ATOM   2761 N NE  . ARG B 2 125 ? 16.128 -9.096 -19.392 1.00  67.31 0 B 1
ATOM   2762 C CZ  . ARG B 2 125 ? 17.373 -8.786 -19.706 1.00  59.95 0 B 1
ATOM   2763 N NH1 . ARG B 2 125 ? 18.328 -9.677 -19.730 1.00  54.17 1 B 1
ATOM   2764 N NH2 . ARG B 2 125 ? 17.681 -7.558 -20.004 1.00  52.25 0 B 1
ATOM   2765 N N   . ILE B 2 126 ? 17.033 -8.293 -14.807 1.00  93.94 0 B 1
ATOM   2766 C CA  . ILE B 2 126 ? 18.336 -7.713 -14.462 1.00  95.47 0 B 1
ATOM   2767 C C   . ILE B 2 126 ? 18.742 -8.089 -13.030 1.00  96.51 0 B 1
ATOM   2768 O O   . ILE B 2 126 ? 19.878 -8.495 -12.806 1.00  96.38 0 B 1
ATOM   2769 C CB  . ILE B 2 126 ? 18.338 -6.179 -14.683 1.00  95.44 0 B 1
ATOM   2770 C CG1 . ILE B 2 126 ? 18.189 -5.864 -16.187 1.00  92.12 0 B 1
ATOM   2771 C CG2 . ILE B 2 126 ? 19.630 -5.542 -14.142 1.00  91.79 0 B 1
ATOM   2772 C CD1 . ILE B 2 126 ? 17.901 -4.391 -16.494 1.00  80.42 0 B 1
ATOM   2773 N N   . TYR B 2 127 ? 17.820 -8.041 -12.076 1.00  96.11 0 B 1
ATOM   2774 C CA  . TYR B 2 127 ? 18.085 -8.443 -10.697 1.00  96.69 0 B 1
ATOM   2775 C C   . TYR B 2 127 ? 18.567 -9.900 -10.582 1.00  97.09 0 B 1
ATOM   2776 O O   . TYR B 2 127 ? 19.472 -10.192 -9.807 1.00  96.59 0 B 1
ATOM   2777 C CB  . TYR B 2 127 ? 16.822 -8.225 -9.854 1.00  96.48 0 B 1
ATOM   2778 C CG  . TYR B 2 127 ? 16.995 -8.592 -8.398 1.00  96.28 0 B 1
ATOM   2779 C CD1 . TYR B 2 127 ? 16.665 -9.891 -7.931 1.00  94.94 0 B 1
ATOM   2780 C CD2 . TYR B 2 127 ? 17.493 -7.645 -7.480 1.00  95.09 0 B 1
ATOM   2781 C CE1 . TYR B 2 127 ? 16.832 -10.224 -6.576 1.00  94.57 0 B 1
ATOM   2782 C CE2 . TYR B 2 127 ? 17.657 -7.969 -6.129 1.00  94.32 0 B 1
ATOM   2783 C CZ  . TYR B 2 127 ? 17.323 -9.265 -5.679 1.00  94.64 0 B 1
ATOM   2784 O OH  . TYR B 2 127 ? 17.495 -9.584 -4.359 1.00  93.22 0 B 1
ATOM   2785 N N   . LYS B 2 128 ? 17.989 -10.809 -11.371 1.00  96.02 0 B 1
ATOM   2786 C CA  . LYS B 2 128 ? 18.353 -12.233 -11.389 1.00  96.01 0 B 1
ATOM   2787 C C   . LYS B 2 128 ? 19.653 -12.516 -12.140 1.00  96.55 0 B 1
ATOM   2788 O O   . LYS B 2 128 ? 20.429 -13.347 -11.696 1.00  95.30 0 B 1
ATOM   2789 C CB  . LYS B 2 128 ? 17.217 -13.047 -12.014 1.00  95.07 0 B 1
ATOM   2790 C CG  . LYS B 2 128 ? 15.996 -13.173 -11.081 1.00  91.29 0 B 1
ATOM   2791 C CD  . LYS B 2 128 ? 14.875 -13.942 -11.784 1.00  86.06 0 B 1
ATOM   2792 C CE  . LYS B 2 128 ? 13.737 -14.158 -10.809 1.00  77.50 0 B 1
ATOM   2793 N NZ  . LYS B 2 128 ? 12.631 -14.966 -11.390 1.00  69.46 1 B 1
ATOM   2794 N N   . THR B 2 129 ? 19.878 -11.846 -13.276 1.00  96.40 0 B 1
ATOM   2795 C CA  . THR B 2 129 ? 20.977 -12.178 -14.200 1.00  96.56 0 B 1
ATOM   2796 C C   . THR B 2 129 ? 22.228 -11.322 -14.010 1.00  97.07 0 B 1
ATOM   2797 O O   . THR B 2 129 ? 23.318 -11.779 -14.330 1.00  95.38 0 B 1
ATOM   2798 C CB  . THR B 2 129 ? 20.529 -12.068 -15.660 1.00  95.56 0 B 1
ATOM   2799 C CG2 . THR B 2 129 ? 19.365 -13.012 -15.975 1.00  86.95 0 B 1
ATOM   2800 O OG1 . THR B 2 129 ? 20.119 -10.755 -15.988 1.00  89.31 0 B 1
ATOM   2801 N N   . ASP B 2 130 ? 22.086 -10.099 -13.508 1.00  96.97 0 B 1
ATOM   2802 C CA  . ASP B 2 130 ? 23.182 -9.136 -13.351 1.00  97.43 0 B 1
ATOM   2803 C C   . ASP B 2 130 ? 22.921 -8.228 -12.137 1.00  97.55 0 B 1
ATOM   2804 O O   . ASP B 2 130 ? 22.449 -7.092 -12.237 1.00  96.44 0 B 1
ATOM   2805 C CB  . ASP B 2 130 ? 23.369 -8.358 -14.659 1.00  97.12 0 B 1
ATOM   2806 C CG  . ASP B 2 130 ? 24.611 -7.455 -14.670 1.00  96.50 0 B 1
ATOM   2807 O OD1 . ASP B 2 130 ? 25.199 -7.201 -13.592 1.00  94.13 0 B 1
ATOM   2808 O OD2 . ASP B 2 130 ? 24.923 -6.952 -15.775 1.00  93.38 -1 B 1
ATOM   2809 N N   . ARG B 2 131 ? 23.247 -8.759 -10.954 1.00  96.93 0 B 1
ATOM   2810 C CA  . ARG B 2 131 ? 23.024 -8.065 -9.683 1.00  96.85 0 B 1
ATOM   2811 C C   . ARG B 2 131 ? 23.831 -6.772 -9.570 1.00  97.33 0 B 1
ATOM   2812 O O   . ARG B 2 131 ? 23.340 -5.811 -8.984 1.00  96.39 0 B 1
ATOM   2813 C CB  . ARG B 2 131 ? 23.325 -9.027 -8.521 1.00  95.26 0 B 1
ATOM   2814 C CG  . ARG B 2 131 ? 22.968 -8.429 -7.142 1.00  84.56 0 B 1
ATOM   2815 C CD  . ARG B 2 131 ? 21.473 -8.101 -6.991 1.00  82.93 0 B 1
ATOM   2816 N NE  . ARG B 2 131 ? 20.666 -9.327 -6.987 1.00  80.54 0 B 1
ATOM   2817 C CZ  . ARG B 2 131 ? 20.274 -10.016 -5.928 1.00  77.14 0 B 1
ATOM   2818 N NH1 . ARG B 2 131 ? 20.530 -9.612 -4.713 1.00  68.88 1 B 1
ATOM   2819 N NH2 . ARG B 2 131 ? 19.634 -11.132 -6.068 1.00  70.39 0 B 1
ATOM   2820 N N   . ASP B 2 132 ? 25.020 -6.728 -10.131 1.00  97.79 0 B 1
ATOM   2821 C CA  . ASP B 2 132 ? 25.858 -5.534 -10.085 1.00  97.74 0 B 1
ATOM   2822 C C   . ASP B 2 132 ? 25.276 -4.414 -10.938 1.00  97.93 0 B 1
ATOM   2823 O O   . ASP B 2 132 ? 25.202 -3.261 -10.504 1.00  97.37 0 B 1
ATOM   2824 C CB  . ASP B 2 132 ? 27.288 -5.876 -10.519 1.00  97.32 0 B 1
ATOM   2825 C CG  . ASP B 2 132 ? 28.028 -6.743 -9.496 1.00  91.54 0 B 1
ATOM   2826 O OD1 . ASP B 2 132 ? 27.664 -6.658 -8.301 1.00  85.12 0 B 1
ATOM   2827 O OD2 . ASP B 2 132 ? 28.961 -7.442 -9.920 1.00  85.52 -1 B 1
ATOM   2828 N N   . LYS B 2 133 ? 24.764 -4.744 -12.124 1.00  97.93 0 B 1
ATOM   2829 C CA  . LYS B 2 133 ? 24.022 -3.807 -12.968 1.00  98.08 0 B 1
ATOM   2830 C C   . LYS B 2 133 ? 22.765 -3.306 -12.264 1.00  98.05 0 B 1
ATOM   2831 O O   . LYS B 2 133 ? 22.517 -2.102 -12.283 1.00  97.56 0 B 1
ATOM   2832 C CB  . LYS B 2 133 ? 23.707 -4.478 -14.305 1.00  97.85 0 B 1
ATOM   2833 C CG  . LYS B 2 133 ? 23.006 -3.525 -15.292 1.00  96.37 0 B 1
ATOM   2834 C CD  . LYS B 2 133 ? 22.776 -4.245 -16.621 1.00  94.30 0 B 1
ATOM   2835 C CE  . LYS B 2 133 ? 22.049 -3.343 -17.609 1.00  88.68 0 B 1
ATOM   2836 N NZ  . LYS B 2 133 ? 21.776 -4.066 -18.879 1.00  81.09 1 B 1
ATOM   2837 N N   . TYR B 2 134 ? 22.005 -4.195 -11.620 1.00  97.92 0 B 1
ATOM   2838 C CA  . TYR B 2 134 ? 20.846 -3.806 -10.819 1.00  97.87 0 B 1
ATOM   2839 C C   . TYR B 2 134 ? 21.223 -2.790 -9.739 1.00  97.97 0 B 1
ATOM   2840 O O   . TYR B 2 134 ? 20.649 -1.705 -9.682 1.00  97.71 0 B 1
ATOM   2841 C CB  . TYR B 2 134 ? 20.204 -5.053 -10.192 1.00  97.48 0 B 1
ATOM   2842 C CG  . TYR B 2 134 ? 19.094 -4.719 -9.211 1.00  97.36 0 B 1
ATOM   2843 C CD1 . TYR B 2 134 ? 19.357 -4.646 -7.820 1.00  96.27 0 B 1
ATOM   2844 C CD2 . TYR B 2 134 ? 17.803 -4.441 -9.680 1.00  96.45 0 B 1
ATOM   2845 C CE1 . TYR B 2 134 ? 18.341 -4.305 -6.928 1.00  95.83 0 B 1
ATOM   2846 C CE2 . TYR B 2 134 ? 16.769 -4.098 -8.786 1.00  95.50 0 B 1
ATOM   2847 C CZ  . TYR B 2 134 ? 17.050 -4.027 -7.406 1.00  95.79 0 B 1
ATOM   2848 O OH  . TYR B 2 134 ? 16.049 -3.683 -6.543 1.00  94.27 0 B 1
ATOM   2849 N N   . ASN B 2 135 ? 22.248 -3.095 -8.940 1.00  97.84 0 B 1
ATOM   2850 C CA  . ASN B 2 135 ? 22.709 -2.230 -7.861 1.00  97.74 0 B 1
ATOM   2851 C C   . ASN B 2 135 ? 23.219 -0.874 -8.372 1.00  97.95 0 B 1
ATOM   2852 O O   . ASN B 2 135 ? 22.984  0.153 -7.737 1.00  97.51 0 B 1
ATOM   2853 C CB  . ASN B 2 135 ? 23.815 -2.953 -7.089 1.00  97.25 0 B 1
ATOM   2854 C CG  . ASN B 2 135 ? 23.305 -4.094 -6.212 1.00  96.00 0 B 1
ATOM   2855 N ND2 . ASN B 2 135 ? 24.183 -4.996 -5.830 1.00  89.60 0 B 1
ATOM   2856 O OD1 . ASN B 2 135 ? 22.154 -4.163 -5.822 1.00  90.13 0 B 1
ATOM   2857 N N   . ARG B 2 136 ? 23.911 -0.852 -9.504 1.00  98.06 0 B 1
ATOM   2858 C CA  . ARG B 2 136 ? 24.388  0.378 -10.133 1.00  98.12 0 B 1
ATOM   2859 C C   . ARG B 2 136 ? 23.223  1.262 -10.573 1.00  98.13 0 B 1
ATOM   2860 O O   . ARG B 2 136 ? 23.174  2.422 -10.174 1.00  97.77 0 B 1
ATOM   2861 C CB  . ARG B 2 136 ? 25.336  0.042 -11.294 1.00  97.71 0 B 1
ATOM   2862 C CG  . ARG B 2 136 ? 25.964  1.321 -11.872 1.00  92.19 0 B 1
ATOM   2863 C CD  . ARG B 2 136 ? 26.878  1.011 -13.073 1.00  90.82 0 B 1
ATOM   2864 N NE  . ARG B 2 136 ? 26.099  0.523 -14.223 1.00  83.38 0 B 1
ATOM   2865 C CZ  . ARG B 2 136 ? 26.458 -0.397 -15.104 1.00  77.00 0 B 1
ATOM   2866 N NH1 . ARG B 2 136 ? 27.617 -0.983 -15.043 1.00  66.56 1 B 1
ATOM   2867 N NH2 . ARG B 2 136 ? 25.648 -0.726 -16.063 1.00  69.57 0 B 1
ATOM   2868 N N   . ILE B 2 137 ? 22.274  0.712 -11.323 1.00  98.00 0 B 1
ATOM   2869 C CA  . ILE B 2 137 ? 21.111  1.473 -11.806 1.00  98.07 0 B 1
ATOM   2870 C C   . ILE B 2 137 ? 20.264  1.964 -10.626 1.00  98.09 0 B 1
ATOM   2871 O O   . ILE B 2 137 ? 19.861  3.122 -10.605 1.00  97.66 0 B 1
ATOM   2872 C CB  . ILE B 2 137 ? 20.277  0.648 -12.804 1.00  97.84 0 B 1
ATOM   2873 C CG1 . ILE B 2 137 ? 21.102  0.317 -14.066 1.00  96.31 0 B 1
ATOM   2874 C CG2 . ILE B 2 137 ? 19.009  1.425 -13.209 1.00  96.31 0 B 1
ATOM   2875 C CD1 . ILE B 2 137 ? 20.439 -0.721 -14.985 1.00  92.32 0 B 1
ATOM   2876 N N   . SER B 2 138 ? 20.052  1.135 -9.611 1.00  97.94 0 B 1
ATOM   2877 C CA  . SER B 2 138 ? 19.317  1.542 -8.408 1.00  97.82 0 B 1
ATOM   2878 C C   . SER B 2 138 ? 19.994  2.700 -7.670 1.00  97.86 0 B 1
ATOM   2879 O O   . SER B 2 138 ? 19.310  3.626 -7.244 1.00  97.19 0 B 1
ATOM   2880 C CB  . SER B 2 138 ? 19.148  0.365 -7.446 1.00  96.95 0 B 1
ATOM   2881 O OG  . SER B 2 138 ? 18.390 -0.662 -8.044 1.00  83.38 0 B 1
ATOM   2882 N N   . ARG B 2 139 ? 21.328  2.706 -7.564 1.00  98.02 0 B 1
ATOM   2883 C CA  . ARG B 2 139 ? 22.097  3.833 -6.998 1.00  98.01 0 B 1
ATOM   2884 C C   . ARG B 2 139 ? 21.978  5.090 -7.861 1.00  98.04 0 B 1
ATOM   2885 O O   . ARG B 2 139 ? 21.722  6.159 -7.317 1.00  97.66 0 B 1
ATOM   2886 C CB  . ARG B 2 139 ? 23.569  3.450 -6.811 1.00  97.50 0 B 1
ATOM   2887 C CG  . ARG B 2 139 ? 23.794  2.713 -5.491 1.00  88.98 0 B 1
ATOM   2888 C CD  . ARG B 2 139 ? 25.273  2.352 -5.284 1.00  85.89 0 B 1
ATOM   2889 N NE  . ARG B 2 139 ? 25.519  0.901 -5.406 1.00  75.76 0 B 1
ATOM   2890 C CZ  . ARG B 2 139 ? 26.637  0.308 -5.781 1.00  67.14 0 B 1
ATOM   2891 N NH1 . ARG B 2 139 ? 27.671  0.980 -6.195 1.00  58.39 1 B 1
ATOM   2892 N NH2 . ARG B 2 139 ? 26.734 -0.996 -5.750 1.00  60.21 0 B 1
ATOM   2893 N N   . GLU B 2 140 ? 22.112  4.964 -9.174 1.00  98.28 0 B 1
ATOM   2894 C CA  . GLU B 2 140 ? 21.976  6.084 -10.104 1.00  98.09 0 B 1
ATOM   2895 C C   . GLU B 2 140 ? 20.586  6.737 -10.009 1.00  98.01 0 B 1
ATOM   2896 O O   . GLU B 2 140 ? 20.461  7.960 -9.948 1.00  97.20 0 B 1
ATOM   2897 C CB  . GLU B 2 140 ? 22.218  5.603 -11.548 1.00  97.69 0 B 1
ATOM   2898 C CG  . GLU B 2 140 ? 23.693  5.306 -11.856 1.00  86.28 0 B 1
ATOM   2899 C CD  . GLU B 2 140 ? 23.893  4.552 -13.191 1.00  85.73 0 B 1
ATOM   2900 O OE1 . GLU B 2 140 ? 25.022  4.045 -13.422 1.00  81.09 0 B 1
ATOM   2901 O OE2 . GLU B 2 140 ? 22.927  4.442 -13.978 1.00  83.48 -1 B 1
ATOM   2902 N N   . TRP B 2 141 ? 19.528  5.929 -9.938 1.00  97.96 0 B 1
ATOM   2903 C CA  . TRP B 2 141 ? 18.161  6.431 -9.764 1.00  97.62 0 B 1
ATOM   2904 C C   . TRP B 2 141 ? 17.960  7.079 -8.395 1.00  97.67 0 B 1
ATOM   2905 O O   . TRP B 2 141 ? 17.322  8.125 -8.315 1.00  96.17 0 B 1
ATOM   2906 C CB  . TRP B 2 141 ? 17.149  5.305 -9.970 1.00  96.88 0 B 1
ATOM   2907 C CG  . TRP B 2 141 ? 16.838  4.963 -11.390 1.00  95.89 0 B 1
ATOM   2908 C CD1 . TRP B 2 141 ? 17.728  4.841 -12.396 1.00  93.48 0 B 1
ATOM   2909 C CD2 . TRP B 2 141 ? 15.524  4.691 -11.973 1.00  94.37 0 B 1
ATOM   2910 C CE2 . TRP B 2 141 ? 15.710  4.396 -13.344 1.00  93.43 0 B 1
ATOM   2911 C CE3 . TRP B 2 141 ? 14.212  4.658 -11.452 1.00  93.07 0 B 1
ATOM   2912 N NE1 . TRP B 2 141 ? 17.065  4.507 -13.568 1.00  92.61 0 B 1
ATOM   2913 C CZ2 . TRP B 2 141 ? 14.623  4.072 -14.196 1.00  91.47 0 B 1
ATOM   2914 C CZ3 . TRP B 2 141 ? 13.139  4.336 -12.296 1.00  90.72 0 B 1
ATOM   2915 C CH2 . TRP B 2 141 ? 13.335  4.048 -13.642 1.00  90.47 0 B 1
ATOM   2916 N N   . THR B 2 142 ? 18.536  6.515 -7.340 1.00  97.84 0 B 1
ATOM   2917 C CA  . THR B 2 142 ? 18.501  7.103 -5.998 1.00  97.79 0 B 1
ATOM   2918 C C   . THR B 2 142 ? 19.161  8.480 -5.998 1.00  97.54 0 B 1
ATOM   2919 O O   . THR B 2 142 ? 18.529  9.440 -5.582 1.00  96.49 0 B 1
ATOM   2920 C CB  . THR B 2 142 ? 19.157  6.183 -4.962 1.00  97.35 0 B 1
ATOM   2921 C CG2 . THR B 2 142 ? 19.066  6.740 -3.541 1.00  94.47 0 B 1
ATOM   2922 O OG1 . THR B 2 142 ? 18.503  4.939 -4.951 1.00  94.23 0 B 1
ATOM   2923 N N   . GLN B 2 143 ? 20.359  8.605 -6.555 1.00  97.71 0 B 1
ATOM   2924 C CA  . GLN B 2 143 ? 21.059  9.886 -6.671 1.00  97.51 0 B 1
ATOM   2925 C C   . GLN B 2 143 ? 20.299 10.906 -7.513 1.00  97.18 0 B 1
ATOM   2926 O O   . GLN B 2 143 ? 20.311 12.093 -7.226 1.00  95.94 0 B 1
ATOM   2927 C CB  . GLN B 2 143 ? 22.440  9.656 -7.287 1.00  97.16 0 B 1
ATOM   2928 C CG  . GLN B 2 143 ? 23.406  8.981 -6.299 1.00  89.30 0 B 1
ATOM   2929 C CD  . GLN B 2 143 ? 24.752  8.630 -6.930 1.00  84.31 0 B 1
ATOM   2930 N NE2 . GLN B 2 143 ? 25.723  8.261 -6.135 1.00  72.48 0 B 1
ATOM   2931 O OE1 . GLN B 2 143 ? 24.956  8.665 -8.132 1.00  75.82 0 B 1
ATOM   2932 N N   . LYS B 2 144 ? 19.619 10.473 -8.575 1.00  96.62 0 B 1
ATOM   2933 C CA  . LYS B 2 144 ? 18.924 11.362 -9.501 1.00  96.24 0 B 1
ATOM   2934 C C   . LYS B 2 144 ? 17.562 11.843 -8.998 1.00  95.63 0 B 1
ATOM   2935 O O   . LYS B 2 144 ? 17.145 12.946 -9.349 1.00  94.19 0 B 1
ATOM   2936 C CB  . LYS B 2 144 ? 18.803 10.645 -10.857 1.00  96.08 0 B 1
ATOM   2937 C CG  . LYS B 2 144 ? 18.178 11.538 -11.927 1.00  90.65 0 B 1
ATOM   2938 C CD  . LYS B 2 144 ? 18.188 10.825 -13.281 1.00  87.85 0 B 1
ATOM   2939 C CE  . LYS B 2 144 ? 17.533 11.737 -14.322 1.00  78.58 0 B 1
ATOM   2940 N NZ  . LYS B 2 144 ? 17.453 11.071 -15.648 1.00  69.93 1 B 1
ATOM   2941 N N   . TYR B 2 145 ? 16.836 10.996 -8.257 1.00  95.92 0 B 1
ATOM   2942 C CA  . TYR B 2 145 ? 15.431 11.243 -7.929 1.00  95.10 0 B 1
ATOM   2943 C C   . TYR B 2 145 ? 15.125 11.349 -6.432 1.00  94.56 0 B 1
ATOM   2944 O O   . TYR B 2 145 ? 14.068 11.876 -6.085 1.00  92.32 0 B 1
ATOM   2945 C CB  . TYR B 2 145 ? 14.570 10.133 -8.559 1.00  94.57 0 B 1
ATOM   2946 C CG  . TYR B 2 145 ? 14.646 10.020 -10.065 1.00  94.41 0 B 1
ATOM   2947 C CD1 . TYR B 2 145 ? 14.209 11.082 -10.881 1.00  92.76 0 B 1
ATOM   2948 C CD2 . TYR B 2 145 ? 15.125  8.840 -10.665 1.00  93.01 0 B 1
ATOM   2949 C CE1 . TYR B 2 145 ? 14.247 10.966 -12.277 1.00  92.01 0 B 1
ATOM   2950 C CE2 . TYR B 2 145 ? 15.169  8.714 -12.062 1.00  91.85 0 B 1
ATOM   2951 C CZ  . TYR B 2 145 ? 14.729  9.780 -12.866 1.00  92.21 0 B 1
ATOM   2952 O OH  . TYR B 2 145 ? 14.754  9.662 -14.238 1.00  90.53 0 B 1
ATOM   2953 N N   . ALA B 2 146 ? 16.004 10.852 -5.569 1.00  94.02 0 B 1
ATOM   2954 C CA  . ALA B 2 146 ? 15.761 10.755 -4.134 1.00  93.44 0 B 1
ATOM   2955 C C   . ALA B 2 146 ? 16.789 11.510 -3.266 1.00  93.02 0 B 1
ATOM   2956 O O   . ALA B 2 146 ? 16.679 11.477 -2.040 1.00  89.41 0 B 1
ATOM   2957 C CB  . ALA B 2 146 ? 15.667  9.272 -3.762 1.00  92.66 0 B 1
ATOM   2958 N N   . MET B 2 147 ? 17.766 12.172 -3.870 1.00  91.62 0 B 1
ATOM   2959 C CA  . MET B 2 147 ? 18.760 13.030 -3.211 1.00  90.70 0 B 1
ATOM   2960 C C   . MET B 2 147 ? 18.625 14.475 -3.675 1.00  85.57 0 B 1
ATOM   2961 O O   . MET B 2 147 ? 18.202 14.707 -4.822 1.00  79.41 0 B 1
ATOM   2962 C CB  . MET B 2 147 ? 20.191 12.523 -3.449 1.00  86.98 0 B 1
ATOM   2963 C CG  . MET B 2 147 ? 20.441 11.153 -2.834 1.00  84.36 0 B 1
ATOM   2964 S SD  . MET B 2 147 ? 22.164 10.585 -3.064 1.00  81.93 0 B 1
ATOM   2965 C CE  . MET B 2 147 ? 22.136  9.062 -2.129 1.00  74.22 0 B 1
ATOM   2966 O OXT . MET B 2 147 ? 18.998 15.388 -2.865 1.00  81.62 -1 B 1
ATOM   2967 N N   . MET C 3 1 ? -2.255 -24.943 -24.725 1.00  93.76 0 C 1
ATOM   2968 C CA  . MET C 3 1 ? -0.867 -24.458 -24.582 1.00  95.67 0 C 1
ATOM   2969 C C   . MET C 3 1 ? -0.873 -23.223 -23.718 1.00  95.90 0 C 1
ATOM   2970 O O   . MET C 3 1 ? -1.914 -22.584 -23.584 1.00  93.96 0 C 1
ATOM   2971 C CB  . MET C 3 1 ? -0.208 -24.207 -25.947 1.00  92.83 0 C 1
ATOM   2972 C CG  . MET C 3 1 ? -0.803 -23.035 -26.729 1.00  91.04 0 C 1
ATOM   2973 S SD  . MET C 3 1 ? -0.059 -22.814 -28.364 1.00  92.60 0 C 1
ATOM   2974 C CE  . MET C 3 1 ? -0.890 -21.317 -28.904 1.00  87.77 0 C 1
ATOM   2975 N N   . GLN C 3 2 ?  0.255 -22.856 -23.139 1.00  96.26 0 C 1
ATOM   2976 C CA  . GLN C 3 2 ?  0.380 -21.645 -22.347 1.00  95.75 0 C 1
ATOM   2977 C C   . GLN C 3 2 ?  1.004 -20.531 -23.190 1.00  95.86 0 C 1
ATOM   2978 O O   . GLN C 3 2 ?  1.966 -20.767 -23.921 1.00  94.03 0 C 1
ATOM   2979 C CB  . GLN C 3 2 ?  1.188 -21.976 -21.085 1.00  93.07 0 C 1
ATOM   2980 C CG  . GLN C 3 2 ?  1.188 -20.826 -20.086 1.00  81.84 0 C 1
ATOM   2981 C CD  . GLN C 3 2 ?  1.788 -21.284 -18.766 1.00  81.57 0 C 1
ATOM   2982 N NE2 . GLN C 3 2 ?  0.973 -21.710 -17.828 1.00  69.94 0 C 1
ATOM   2983 O OE1 . GLN C 3 2 ?  2.991 -21.276 -18.579 1.00  73.21 0 C 1
ATOM   2984 N N   . ILE C 3 3 ?  0.459 -19.332 -23.096 1.00  96.68 0 C 1
ATOM   2985 C CA  . ILE C 3 3 ?  1.025 -18.106 -23.669 1.00  96.36 0 C 1
ATOM   2986 C C   . ILE C 3 3 ?  1.096 -17.011 -22.603 1.00  96.07 0 C 1
ATOM   2987 O O   . ILE C 3 3 ?  0.393 -17.060 -21.594 1.00  95.11 0 C 1
ATOM   2988 C CB  . ILE C 3 3 ?  0.250 -17.611 -24.909 1.00  96.12 0 C 1
ATOM   2989 C CG1 . ILE C 3 3 ? -1.205 -17.220 -24.576 1.00  93.21 0 C 1
ATOM   2990 C CG2 . ILE C 3 3 ?  0.325 -18.656 -26.030 1.00  91.05 0 C 1
ATOM   2991 C CD1 . ILE C 3 3 ? -1.920 -16.475 -25.709 1.00  92.60 0 C 1
ATOM   2992 N N   . PHE C 3 4 ?  1.916 -16.002 -22.854 1.00  94.80 0 C 1
ATOM   2993 C CA  . PHE C 3 4 ?  2.060 -14.845 -21.987 1.00  93.79 0 C 1
ATOM   2994 C C   . PHE C 3 4 ?  1.499 -13.588 -22.658 1.00  94.32 0 C 1
ATOM   2995 O O   . PHE C 3 4 ?  1.619 -13.402 -23.861 1.00  93.74 0 C 1
ATOM   2996 C CB  . PHE C 3 4 ?  3.527 -14.670 -21.593 1.00  91.98 0 C 1
ATOM   2997 C CG  . PHE C 3 4 ?  4.134 -15.910 -20.974 1.00  90.44 0 C 1
ATOM   2998 C CD1 . PHE C 3 4 ?  3.726 -16.341 -19.691 1.00  85.77 0 C 1
ATOM   2999 C CD2 . PHE C 3 4 ?  5.078 -16.670 -21.688 1.00  84.80 0 C 1
ATOM   3000 C CE1 . PHE C 3 4 ?  4.248 -17.510 -19.140 1.00  82.91 0 C 1
ATOM   3001 C CE2 . PHE C 3 4 ?  5.604 -17.847 -21.134 1.00  81.93 0 C 1
ATOM   3002 C CZ  . PHE C 3 4 ?  5.188 -18.272 -19.860 1.00  84.00 0 C 1
ATOM   3003 N N   . VAL C 3 5 ?  0.900 -12.714 -21.873 1.00  93.65 0 C 1
ATOM   3004 C CA  . VAL C 3 5 ?  0.453 -11.388 -22.299 1.00  93.86 0 C 1
ATOM   3005 C C   . VAL C 3 5 ?  1.128 -10.360 -21.404 1.00  92.41 0 C 1
ATOM   3006 O O   . VAL C 3 5 ?  0.882 -10.330 -20.204 1.00  90.76 0 C 1
ATOM   3007 C CB  . VAL C 3 5 ? -1.075 -11.258 -22.269 1.00  94.64 0 C 1
ATOM   3008 C CG1 . VAL C 3 5 ? -1.510 -9.888 -22.797 1.00  93.43 0 C 1
ATOM   3009 C CG2 . VAL C 3 5 ? -1.761 -12.327 -23.113 1.00  93.58 0 C 1
ATOM   3010 N N   . LYS C 3 6 ?  1.983 -9.513 -21.974 1.00  91.66 0 C 1
ATOM   3011 C CA  . LYS C 3 6 ?  2.706 -8.456 -21.260 1.00  90.62 0 C 1
ATOM   3012 C C   . LYS C 3 6 ?  2.079 -7.094 -21.523 1.00  91.50 0 C 1
ATOM   3013 O O   . LYS C 3 6 ?  1.634 -6.791 -22.620 1.00  90.82 0 C 1
ATOM   3014 C CB  . LYS C 3 6 ?  4.188 -8.446 -21.649 1.00  87.73 0 C 1
ATOM   3015 C CG  . LYS C 3 6 ?  4.994 -9.654 -21.146 1.00  77.90 0 C 1
ATOM   3016 C CD  . LYS C 3 6 ?  6.457 -9.478 -21.566 1.00  75.71 0 C 1
ATOM   3017 C CE  . LYS C 3 6 ?  7.340 -10.688 -21.324 1.00  67.18 0 C 1
ATOM   3018 N NZ  . LYS C 3 6 ?  8.633 -10.549 -22.068 1.00  61.81 1 C 1
ATOM   3019 N N   . THR C 3 7 ?  2.131 -6.235 -20.512 1.00  87.78 0 C 1
ATOM   3020 C CA  . THR C 3 7 ?  1.804 -4.805 -20.648 1.00  86.28 0 C 1
ATOM   3021 C C   . THR C 3 7 ?  3.075 -3.955 -20.560 1.00  85.56 0 C 1
ATOM   3022 O O   . THR C 3 7 ?  4.121 -4.418 -20.102 1.00  83.22 0 C 1
ATOM   3023 C CB  . THR C 3 7 ?  0.801 -4.353 -19.587 1.00  84.43 0 C 1
ATOM   3024 C CG2 . THR C 3 7 ? -0.450 -5.216 -19.569 1.00  76.29 0 C 1
ATOM   3025 O OG1 . THR C 3 7 ?  1.386 -4.400 -18.312 1.00  76.87 0 C 1
ATOM   3026 N N   . LEU C 3 8 ?  2.998 -2.684 -20.962 1.00  82.42 0 C 1
ATOM   3027 C CA  . LEU C 3 8 ?  4.118 -1.739 -20.850 1.00  80.23 0 C 1
ATOM   3028 C C   . LEU C 3 8 ?  4.574 -1.502 -19.412 1.00  78.66 0 C 1
ATOM   3029 O O   . LEU C 3 8 ?  5.772 -1.326 -19.176 1.00  74.68 0 C 1
ATOM   3030 C CB  . LEU C 3 8 ?  3.718 -0.400 -21.468 1.00  79.36 0 C 1
ATOM   3031 C CG  . LEU C 3 8 ?  3.935 -0.356 -22.981 1.00  76.01 0 C 1
ATOM   3032 C CD1 . LEU C 3 8 ?  3.267  0.892 -23.516 1.00  72.63 0 C 1
ATOM   3033 C CD2 . LEU C 3 8 ?  5.426 -0.298 -23.330 1.00  71.81 0 C 1
ATOM   3034 N N   . THR C 3 9 ?  3.643 -1.531 -18.464 1.00  80.04 0 C 1
ATOM   3035 C CA  . THR C 3 9 ?  3.937 -1.393 -17.023 1.00  77.49 0 C 1
ATOM   3036 C C   . THR C 3 9 ?  4.663 -2.603 -16.443 1.00  75.42 0 C 1
ATOM   3037 O O   . THR C 3 9 ?  5.084 -2.577 -15.291 1.00  71.13 0 C 1
ATOM   3038 C CB  . THR C 3 9 ?  2.646 -1.175 -16.230 1.00  76.09 0 C 1
ATOM   3039 C CG2 . THR C 3 9 ?  1.959  0.130 -16.621 1.00  72.71 0 C 1
ATOM   3040 O OG1 . THR C 3 9 ?  1.737 -2.227 -16.472 1.00  73.26 0 C 1
ATOM   3041 N N   . GLY C 3 10 ?  4.814 -3.669 -17.224 1.00  75.31 0 C 1
ATOM   3042 C CA  . GLY C 3 10 ?  5.484 -4.896 -16.830 1.00  73.95 0 C 1
ATOM   3043 C C   . GLY C 3 10 ?  4.572 -5.983 -16.280 1.00  75.94 0 C 1
ATOM   3044 O O   . GLY C 3 10 ?  5.044 -7.094 -16.056 1.00  74.13 0 C 1
ATOM   3045 N N   . LYS C 3 11 ?  3.269 -5.737 -16.132 1.00  77.32 0 C 1
ATOM   3046 C CA  . LYS C 3 11 ?  2.337 -6.798 -15.744 1.00  79.20 0 C 1
ATOM   3047 C C   . LYS C 3 11 ?  2.382 -7.923 -16.782 1.00  81.61 0 C 1
ATOM   3048 O O   . LYS C 3 11 ?  2.237 -7.679 -17.976 1.00  81.92 0 C 1
ATOM   3049 C CB  . LYS C 3 11 ?  0.927 -6.225 -15.584 1.00  77.72 0 C 1
ATOM   3050 C CG  . LYS C 3 11 ? -0.145 -7.240 -15.156 1.00  74.25 0 C 1
ATOM   3051 C CD  . LYS C 3 11 ?  0.089 -7.812 -13.754 1.00  73.02 0 C 1
ATOM   3052 C CE  . LYS C 3 11 ? -1.060 -8.762 -13.412 1.00  69.16 0 C 1
ATOM   3053 N NZ  . LYS C 3 11 ? -0.924 -9.366 -12.067 1.00  64.24 1 C 1
ATOM   3054 N N   . THR C 3 12 ?  2.555 -9.161 -16.319 1.00  81.09 0 C 1
ATOM   3055 C CA  . THR C 3 12 ?  2.486 -10.358 -17.160 1.00  81.42 0 C 1
ATOM   3056 C C   . THR C 3 12 ?  1.282 -11.198 -16.754 1.00  83.10 0 C 1
ATOM   3057 O O   . THR C 3 12 ?  1.090 -11.489 -15.578 1.00  82.49 0 C 1
ATOM   3058 C CB  . THR C 3 12 ?  3.779 -11.179 -17.106 1.00  79.03 0 C 1
ATOM   3059 C CG2 . THR C 3 12 ?  3.768 -12.340 -18.092 1.00  73.81 0 C 1
ATOM   3060 O OG1 . THR C 3 12 ?  4.869 -10.352 -17.467 1.00  74.34 0 C 1
ATOM   3061 N N   . ILE C 3 13 ?  0.472 -11.577 -17.741 1.00  86.65 0 C 1
ATOM   3062 C CA  . ILE C 3 13 ? -0.702 -12.427 -17.586 1.00  88.11 0 C 1
ATOM   3063 C C   . ILE C 3 13 ? -0.397 -13.747 -18.285 1.00  90.04 0 C 1
ATOM   3064 O O   . ILE C 3 13 ?  0.003 -13.750 -19.446 1.00  89.99 0 C 1
ATOM   3065 C CB  . ILE C 3 13 ? -1.954 -11.753 -18.186 1.00  87.23 0 C 1
ATOM   3066 C CG1 . ILE C 3 13 ? -2.183 -10.313 -17.663 1.00  83.71 0 C 1
ATOM   3067 C CG2 . ILE C 3 13 ? -3.191 -12.626 -17.895 1.00  82.31 0 C 1
ATOM   3068 C CD1 . ILE C 3 13 ? -3.164 -9.514 -18.536 1.00  80.16 0 C 1
ATOM   3069 N N   . THR C 3 14 ? -0.611 -14.869 -17.611 1.00  90.93 0 C 1
ATOM   3070 C CA  . THR C 3 14 ? -0.453 -16.196 -18.209 1.00  91.29 0 C 1
ATOM   3071 C C   . THR C 3 14 ? -1.824 -16.732 -18.610 1.00  93.15 0 C 1
ATOM   3072 O O   . THR C 3 14 ? -2.739 -16.724 -17.788 1.00  92.50 0 C 1
ATOM   3073 C CB  . THR C 3 14 ?  0.232 -17.156 -17.238 1.00  88.47 0 C 1
ATOM   3074 C CG2 . THR C 3 14 ?  0.619 -18.466 -17.911 1.00  77.40 0 C 1
ATOM   3075 O OG1 . THR C 3 14 ?  1.424 -16.577 -16.751 1.00  79.77 0 C 1
ATOM   3076 N N   . LEU C 3 15 ? -1.977 -17.198 -19.857 1.00  94.68 0 C 1
ATOM   3077 C CA  . LEU C 3 15 ? -3.238 -17.734 -20.374 1.00  95.79 0 C 1
ATOM   3078 C C   . LEU C 3 15 ? -3.055 -19.172 -20.858 1.00  96.45 0 C 1
ATOM   3079 O O   . LEU C 3 15 ? -2.082 -19.486 -21.535 1.00  95.71 0 C 1
ATOM   3080 C CB  . LEU C 3 15 ? -3.772 -16.852 -21.512 1.00  95.43 0 C 1
ATOM   3081 C CG  . LEU C 3 15 ? -4.083 -15.390 -21.143 1.00  93.65 0 C 1
ATOM   3082 C CD1 . LEU C 3 15 ? -4.541 -14.653 -22.396 1.00  90.58 0 C 1
ATOM   3083 C CD2 . LEU C 3 15 ? -5.179 -15.275 -20.091 1.00  90.22 0 C 1
ATOM   3084 N N   . GLU C 3 16 ? -4.045 -20.018 -20.554 1.00  96.81 0 C 1
ATOM   3085 C CA  . GLU C 3 16 ? -4.207 -21.330 -21.191 1.00  97.07 0 C 1
ATOM   3086 C C   . GLU C 3 16 ? -5.101 -21.172 -22.418 1.00  97.47 0 C 1
ATOM   3087 O O   . GLU C 3 16 ? -6.240 -20.707 -22.323 1.00  96.50 0 C 1
ATOM   3088 C CB  . GLU C 3 16 ? -4.793 -22.340 -20.196 1.00  96.08 0 C 1
ATOM   3089 C CG  . GLU C 3 16 ? -3.818 -22.731 -19.075 1.00  83.52 0 C 1
ATOM   3090 C CD  . GLU C 3 16 ? -2.511 -23.345 -19.584 1.00  79.23 0 C 1
ATOM   3091 O OE1 . GLU C 3 16 ? -1.473 -23.152 -18.906 1.00  72.46 0 C 1
ATOM   3092 O OE2 . GLU C 3 16 ? -2.535 -23.971 -20.665 1.00  72.01 -1 C 1
ATOM   3093 N N   . VAL C 3 17 ? -4.558 -21.536 -23.589 1.00  97.37 0 C 1
ATOM   3094 C CA  . VAL C 3 17 ? -5.192 -21.355 -24.890 1.00  97.44 0 C 1
ATOM   3095 C C   . VAL C 3 17 ? -4.913 -22.553 -25.799 1.00  97.56 0 C 1
ATOM   3096 O O   . VAL C 3 17 ? -3.967 -23.312 -25.577 1.00  96.47 0 C 1
ATOM   3097 C CB  . VAL C 3 17 ? -4.722 -20.055 -25.583 1.00  96.82 0 C 1
ATOM   3098 C CG1 . VAL C 3 17 ? -5.071 -18.803 -24.771 1.00  93.94 0 C 1
ATOM   3099 C CG2 . VAL C 3 17 ? -3.209 -20.042 -25.864 1.00  93.83 0 C 1
ATOM   3100 N N   . GLU C 3 18 ? -5.721 -22.687 -26.853 1.00  97.33 0 C 1
ATOM   3101 C CA  . GLU C 3 18 ? -5.473 -23.622 -27.945 1.00  97.12 0 C 1
ATOM   3102 C C   . GLU C 3 18 ? -5.088 -22.855 -29.219 1.00  97.39 0 C 1
ATOM   3103 O O   . GLU C 3 18 ? -5.540 -21.722 -29.411 1.00  96.06 0 C 1
ATOM   3104 C CB  . GLU C 3 18 ? -6.706 -24.503 -28.178 1.00  95.87 0 C 1
ATOM   3105 C CG  . GLU C 3 18 ? -7.003 -25.466 -27.009 1.00  87.49 0 C 1
ATOM   3106 C CD  . GLU C 3 18 ? -5.839 -26.424 -26.710 1.00  80.22 0 C 1
ATOM   3107 O OE1 . GLU C 3 18 ? -5.680 -26.807 -25.529 1.00  72.26 0 C 1
ATOM   3108 O OE2 . GLU C 3 18 ? -5.084 -26.757 -27.660 1.00  71.52 -1 C 1
ATOM   3109 N N   . PRO C 3 19 ? -4.298 -23.448 -30.139 1.00  97.27 0 C 1
ATOM   3110 C CA  . PRO C 3 19 ? -3.950 -22.796 -31.400 1.00  96.89 0 C 1
ATOM   3111 C C   . PRO C 3 19 ? -5.163 -22.371 -32.239 1.00  96.95 0 C 1
ATOM   3112 O O   . PRO C 3 19 ? -5.080 -21.418 -33.013 1.00  95.75 0 C 1
ATOM   3113 C CB  . PRO C 3 19 ? -3.093 -23.813 -32.156 1.00  95.97 0 C 1
ATOM   3114 C CG  . PRO C 3 19 ? -2.494 -24.670 -31.043 1.00  93.62 0 C 1
ATOM   3115 C CD  . PRO C 3 19 ? -3.605 -24.713 -29.999 1.00  96.52 0 C 1
ATOM   3116 N N   . SER C 3 20 ? -6.294 -23.081 -32.095 1.00  97.30 0 C 1
ATOM   3117 C CA  . SER C 3 20 ? -7.569 -22.785 -32.747 1.00  97.37 0 C 1
ATOM   3118 C C   . SER C 3 20 ? -8.379 -21.668 -32.078 1.00  97.41 0 C 1
ATOM   3119 O O   . SER C 3 20 ? -9.415 -21.286 -32.623 1.00  95.93 0 C 1
ATOM   3120 C CB  . SER C 3 20 ? -8.407 -24.065 -32.802 1.00  96.46 0 C 1
ATOM   3121 O OG  . SER C 3 20 ? -8.571 -24.592 -31.496 1.00  89.55 0 C 1
ATOM   3122 N N   . ASP C 3 21 ? -7.965 -21.157 -30.906 1.00  97.47 0 C 1
ATOM   3123 C CA  . ASP C 3 21 ? -8.650 -20.049 -30.250 1.00  97.50 0 C 1
ATOM   3124 C C   . ASP C 3 21 ? -8.562 -18.784 -31.116 1.00  97.76 0 C 1
ATOM   3125 O O   . ASP C 3 21 ? -7.497 -18.429 -31.630 1.00  97.03 0 C 1
ATOM   3126 C CB  . ASP C 3 21 ? -8.088 -19.762 -28.846 1.00  97.05 0 C 1
ATOM   3127 C CG  . ASP C 3 21 ? -8.580 -20.703 -27.735 1.00  96.05 0 C 1
ATOM   3128 O OD1 . ASP C 3 21 ? -9.700 -21.234 -27.841 1.00  91.69 0 C 1
ATOM   3129 O OD2 . ASP C 3 21 ? -7.890 -20.776 -26.691 1.00  91.56 -1 C 1
ATOM   3130 N N   . THR C 3 22 ? -9.684 -18.088 -31.256 1.00  97.93 0 C 1
ATOM   3131 C CA  . THR C 3 22 ? -9.712 -16.771 -31.902 1.00  98.01 0 C 1
ATOM   3132 C C   . THR C 3 22 ? -9.095 -15.708 -30.995 1.00  98.19 0 C 1
ATOM   3133 O O   . THR C 3 22 ? -9.030 -15.857 -29.769 1.00  97.66 0 C 1
ATOM   3134 C CB  . THR C 3 22 ? -11.131 -16.354 -32.313 1.00  97.44 0 C 1
ATOM   3135 C CG2 . THR C 3 22 ? -11.776 -17.340 -33.277 1.00  91.04 0 C 1
ATOM   3136 O OG1 . THR C 3 22 ? -11.959 -16.236 -31.180 1.00  91.20 0 C 1
ATOM   3137 N N   . ILE C 3 23 ? -8.680 -14.589 -31.581 1.00  97.82 0 C 1
ATOM   3138 C CA  . ILE C 3 23 ? -8.223 -13.430 -30.814 1.00  97.88 0 C 1
ATOM   3139 C C   . ILE C 3 23 ? -9.337 -12.901 -29.897 1.00  97.93 0 C 1
ATOM   3140 O O   . ILE C 3 23 ? -9.056 -12.509 -28.763 1.00  97.68 0 C 1
ATOM   3141 C CB  . ILE C 3 23 ? -7.681 -12.340 -31.761 1.00  97.58 0 C 1
ATOM   3142 C CG1 . ILE C 3 23 ? -6.493 -12.840 -32.617 1.00  95.80 0 C 1
ATOM   3143 C CG2 . ILE C 3 23 ? -7.273 -11.070 -30.992 1.00  96.56 0 C 1
ATOM   3144 C CD1 . ILE C 3 23 ? -5.325 -13.463 -31.845 1.00  92.73 0 C 1
ATOM   3145 N N   . GLU C 3 24 ? -10.601 -12.964 -30.334 1.00  97.93 0 C 1
ATOM   3146 C CA  . GLU C 3 24 ? -11.763 -12.640 -29.505 1.00  97.65 0 C 1
ATOM   3147 C C   . GLU C 3 24 ? -11.845 -13.541 -28.260 1.00  97.76 0 C 1
ATOM   3148 O O   . GLU C 3 24 ? -11.981 -13.042 -27.141 1.00  97.06 0 C 1
ATOM   3149 C CB  . GLU C 3 24 ? -13.028 -12.747 -30.365 1.00  96.53 0 C 1
ATOM   3150 C CG  . GLU C 3 24 ? -14.271 -12.227 -29.638 1.00  83.97 0 C 1
ATOM   3151 C CD  . GLU C 3 24 ? -15.536 -12.261 -30.517 1.00  78.31 0 C 1
ATOM   3152 O OE1 . GLU C 3 24 ? -16.550 -11.666 -30.088 1.00  72.28 0 C 1
ATOM   3153 O OE2 . GLU C 3 24 ? -15.496 -12.886 -31.606 1.00  72.75 -1 C 1
ATOM   3154 N N   . ASN C 3 25 ? -11.620 -14.856 -28.407 1.00  97.92 0 C 1
ATOM   3155 C CA  . ASN C 3 25 ? -11.571 -15.780 -27.278 1.00  97.69 0 C 1
ATOM   3156 C C   . ASN C 3 25 ? -10.417 -15.459 -26.321 1.00  97.85 0 C 1
ATOM   3157 O O   . ASN C 3 25 ? -10.570 -15.541 -25.100 1.00  97.24 0 C 1
ATOM   3158 C CB  . ASN C 3 25 ? -11.427 -17.228 -27.782 1.00  96.69 0 C 1
ATOM   3159 C CG  . ASN C 3 25 ? -12.664 -17.781 -28.473 1.00  88.03 0 C 1
ATOM   3160 N ND2 . ASN C 3 25 ? -12.532 -18.946 -29.068 1.00  76.73 0 C 1
ATOM   3161 O OD1 . ASN C 3 25 ? -13.734 -17.218 -28.468 1.00  78.17 0 C 1
ATOM   3162 N N   . VAL C 3 26 ? -9.257 -15.074 -26.852 1.00  98.05 0 C 1
ATOM   3163 C CA  . VAL C 3 26 ? -8.115 -14.647 -26.024 1.00  98.02 0 C 1
ATOM   3164 C C   . VAL C 3 26 ? -8.469 -13.387 -25.233 1.00  98.11 0 C 1
ATOM   3165 O O   . VAL C 3 26 ? -8.196 -13.327 -24.033 1.00  97.68 0 C 1
ATOM   3166 C CB  . VAL C 3 26 ? -6.854 -14.433 -26.874 1.00  97.70 0 C 1
ATOM   3167 C CG1 . VAL C 3 26 ? -5.679 -13.924 -26.032 1.00  95.66 0 C 1
ATOM   3168 C CG2 . VAL C 3 26 ? -6.405 -15.740 -27.519 1.00  96.09 0 C 1
ATOM   3169 N N   . LYS C 3 27 ? -9.117 -12.402 -25.853 1.00  98.17 0 C 1
ATOM   3170 C CA  . LYS C 3 27 ? -9.586 -11.186 -25.176 1.00  98.15 0 C 1
ATOM   3171 C C   . LYS C 3 27 ? -10.632 -11.498 -24.096 1.00  97.96 0 C 1
ATOM   3172 O O   . LYS C 3 27 ? -10.565 -10.909 -23.023 1.00  97.45 0 C 1
ATOM   3173 C CB  . LYS C 3 27 ? -10.148 -10.194 -26.197 1.00  97.96 0 C 1
ATOM   3174 C CG  . LYS C 3 27 ? -9.047 -9.531 -27.036 1.00  97.29 0 C 1
ATOM   3175 C CD  . LYS C 3 27 ? -9.684 -8.564 -28.039 1.00  96.35 0 C 1
ATOM   3176 C CE  . LYS C 3 27 ? -8.629 -7.836 -28.872 1.00  94.49 0 C 1
ATOM   3177 N NZ  . LYS C 3 27 ? -9.252 -6.919 -29.834 1.00  92.57 1 C 1
ATOM   3178 N N   . ALA C 3 28 ? -11.529 -12.447 -24.340 1.00  98.13 0 C 1
ATOM   3179 C CA  . ALA C 3 28 ? -12.484 -12.917 -23.337 1.00  97.90 0 C 1
ATOM   3180 C C   . ALA C 3 28 ? -11.770 -13.551 -22.132 1.00  97.70 0 C 1
ATOM   3181 O O   . ALA C 3 28 ? -12.048 -13.184 -20.990 1.00  96.90 0 C 1
ATOM   3182 C CB  . ALA C 3 28 ? -13.471 -13.881 -23.997 1.00  97.70 0 C 1
ATOM   3183 N N   . LYS C 3 29 ? -10.761 -14.402 -22.360 1.00  97.96 0 C 1
ATOM   3184 C CA  . LYS C 3 29 ? -9.930 -14.987 -21.291 1.00  97.61 0 C 1
ATOM   3185 C C   . LYS C 3 29 ? -9.173 -13.921 -20.483 1.00  97.22 0 C 1
ATOM   3186 O O   . LYS C 3 29 ? -9.012 -14.068 -19.272 1.00  96.23 0 C 1
ATOM   3187 C CB  . LYS C 3 29 ? -8.953 -16.012 -21.881 1.00  97.58 0 C 1
ATOM   3188 C CG  . LYS C 3 29 ? -9.657 -17.294 -22.362 1.00  95.95 0 C 1
ATOM   3189 C CD  . LYS C 3 29 ? -8.690 -18.260 -23.063 1.00  93.55 0 C 1
ATOM   3190 C CE  . LYS C 3 29 ? -9.456 -19.487 -23.552 1.00  89.97 0 C 1
ATOM   3191 N NZ  . LYS C 3 29 ? -8.604 -20.500 -24.213 1.00  83.13 1 C 1
ATOM   3192 N N   . ILE C 3 30 ? -8.722 -12.842 -21.124 1.00  97.50 0 C 1
ATOM   3193 C CA  . ILE C 3 30 ? -8.114 -11.699 -20.427 1.00  97.14 0 C 1
ATOM   3194 C C   . ILE C 3 30 ? -9.161 -10.972 -19.577 1.00  96.60 0 C 1
ATOM   3195 O O   . ILE C 3 30 ? -8.871 -10.620 -18.435 1.00  95.47 0 C 1
ATOM   3196 C CB  . ILE C 3 30 ? -7.407 -10.739 -21.404 1.00  97.15 0 C 1
ATOM   3197 C CG1 . ILE C 3 30 ? -6.193 -11.425 -22.065 1.00  96.42 0 C 1
ATOM   3198 C CG2 . ILE C 3 30 ? -6.928 -9.463 -20.679 1.00  96.40 0 C 1
ATOM   3199 C CD1 . ILE C 3 30 ? -5.661 -10.680 -23.293 1.00  95.37 0 C 1
ATOM   3200 N N   . GLN C 3 31 ? -10.378 -10.786 -20.101 1.00  97.10 0 C 1
ATOM   3201 C CA  . GLN C 3 31 ? -11.469 -10.173 -19.338 1.00  96.82 0 C 1
ATOM   3202 C C   . GLN C 3 31 ? -11.810 -10.992 -18.093 1.00  96.17 0 C 1
ATOM   3203 O O   . GLN C 3 31 ? -11.951 -10.420 -17.016 1.00  94.45 0 C 1
ATOM   3204 C CB  . GLN C 3 31 ? -12.710 -9.999 -20.229 1.00  96.35 0 C 1
ATOM   3205 C CG  . GLN C 3 31 ? -13.838 -9.278 -19.478 1.00  95.29 0 C 1
ATOM   3206 C CD  . GLN C 3 31 ? -15.103 -9.101 -20.313 1.00  93.71 0 C 1
ATOM   3207 N NE2 . GLN C 3 31 ? -15.986 -8.221 -19.905 1.00  85.32 0 C 1
ATOM   3208 O OE1 . GLN C 3 31 ? -15.335 -9.730 -21.332 1.00  88.84 0 C 1
ATOM   3209 N N   . ASP C 3 32 ? -11.887 -12.307 -18.207 1.00  96.83 0 C 1
ATOM   3210 C CA  . ASP C 3 32 ? -12.201 -13.195 -17.091 1.00  96.36 0 C 1
ATOM   3211 C C   . ASP C 3 32 ? -11.135 -13.139 -15.988 1.00  95.66 0 C 1
ATOM   3212 O O   . ASP C 3 32 ? -11.460 -13.208 -14.804 1.00  93.88 0 C 1
ATOM   3213 C CB  . ASP C 3 32 ? -12.351 -14.635 -17.601 1.00  96.16 0 C 1
ATOM   3214 C CG  . ASP C 3 32 ? -13.612 -14.866 -18.443 1.00  90.03 0 C 1
ATOM   3215 O OD1 . ASP C 3 32 ? -14.552 -14.055 -18.347 1.00  85.53 0 C 1
ATOM   3216 O OD2 . ASP C 3 32 ? -13.630 -15.900 -19.146 1.00  84.76 -1 C 1
ATOM   3217 N N   . LYS C 3 33 ? -9.860 -12.976 -16.360 1.00  95.10 0 C 1
ATOM   3218 C CA  . LYS C 3 33 ? -8.747 -12.891 -15.414 1.00  93.99 0 C 1
ATOM   3219 C C   . LYS C 3 33 ? -8.549 -11.509 -14.802 1.00  93.19 0 C 1
ATOM   3220 O O   . LYS C 3 33 ? -8.255 -11.408 -13.614 1.00  90.29 0 C 1
ATOM   3221 C CB  . LYS C 3 33 ? -7.444 -13.366 -16.076 1.00  92.56 0 C 1
ATOM   3222 C CG  . LYS C 3 33 ? -7.131 -14.804 -15.680 1.00  86.04 0 C 1
ATOM   3223 C CD  . LYS C 3 33 ? -5.720 -15.179 -16.126 1.00  85.00 0 C 1
ATOM   3224 C CE  . LYS C 3 33 ? -5.344 -16.532 -15.526 1.00  79.28 0 C 1
ATOM   3225 N NZ  . LYS C 3 33 ? -3.930 -16.872 -15.768 1.00  72.67 1 C 1
ATOM   3226 N N   . GLU C 3 34 ? -8.634 -10.456 -15.622 1.00  94.75 0 C 1
ATOM   3227 C CA  . GLU C 3 34 ? -8.205 -9.108 -15.244 1.00  93.63 0 C 1
ATOM   3228 C C   . GLU C 3 34 ? -9.351 -8.082 -15.245 1.00  93.48 0 C 1
ATOM   3229 O O   . GLU C 3 34 ? -9.161 -6.941 -14.831 1.00  90.98 0 C 1
ATOM   3230 C CB  . GLU C 3 34 ? -7.055 -8.660 -16.158 1.00  92.24 0 C 1
ATOM   3231 C CG  . GLU C 3 34 ? -5.821 -9.581 -16.146 1.00  89.58 0 C 1
ATOM   3232 C CD  . GLU C 3 34 ? -5.041 -9.630 -14.816 1.00  89.19 0 C 1
ATOM   3233 O OE1 . GLU C 3 34 ? -4.324 -10.632 -14.596 1.00  83.32 0 C 1
ATOM   3234 O OE2 . GLU C 3 34 ? -5.055 -8.643 -14.056 1.00  83.47 -1 C 1
ATOM   3235 N N   . GLY C 3 35 ? -10.532 -8.453 -15.714 1.00  94.78 0 C 1
ATOM   3236 C CA  . GLY C 3 35 ? -11.713 -7.593 -15.755 1.00  94.53 0 C 1
ATOM   3237 C C   . GLY C 3 35 ? -11.706 -6.520 -16.851 1.00  95.24 0 C 1
ATOM   3238 O O   . GLY C 3 35 ? -12.564 -5.638 -16.852 1.00  93.85 0 C 1
ATOM   3239 N N   . ILE C 3 36 ? -10.765 -6.571 -17.789 1.00  95.20 0 C 1
ATOM   3240 C CA  . ILE C 3 36 ? -10.631 -5.580 -18.868 1.00  95.57 0 C 1
ATOM   3241 C C   . ILE C 3 36 ? -11.625 -5.906 -19.989 1.00  96.02 0 C 1
ATOM   3242 O O   . ILE C 3 36 ? -11.539 -6.983 -20.566 1.00  95.64 0 C 1
ATOM   3243 C CB  . ILE C 3 36 ? -9.192 -5.536 -19.414 1.00  95.00 0 C 1
ATOM   3244 C CG1 . ILE C 3 36 ? -8.158 -5.353 -18.277 1.00  93.13 0 C 1
ATOM   3245 C CG2 . ILE C 3 36 ? -9.063 -4.382 -20.436 1.00  93.18 0 C 1
ATOM   3246 C CD1 . ILE C 3 36 ? -6.710 -5.524 -18.744 1.00  90.53 0 C 1
ATOM   3247 N N   . PRO C 3 37 ? -12.543 -4.989 -20.363 1.00  95.38 0 C 1
ATOM   3248 C CA  . PRO C 3 37 ? -13.469 -5.226 -21.466 1.00  95.28 0 C 1
ATOM   3249 C C   . PRO C 3 37 ? -12.739 -5.495 -22.792 1.00  95.71 0 C 1
ATOM   3250 O O   . PRO C 3 37 ? -11.791 -4.769 -23.104 1.00  95.07 0 C 1
ATOM   3251 C CB  . PRO C 3 37 ? -14.339 -3.964 -21.549 1.00  93.93 0 C 1
ATOM   3252 C CG  . PRO C 3 37 ? -14.255 -3.390 -20.144 1.00  91.80 0 C 1
ATOM   3253 C CD  . PRO C 3 37 ? -12.840 -3.732 -19.710 1.00  94.24 0 C 1
ATOM   3254 N N   . PRO C 3 38 ? -13.184 -6.455 -23.619 1.00  95.43 0 C 1
ATOM   3255 C CA  . PRO C 3 38 ? -12.521 -6.798 -24.884 1.00  95.58 0 C 1
ATOM   3256 C C   . PRO C 3 38 ? -12.355 -5.616 -25.848 1.00  95.13 0 C 1
ATOM   3257 O O   . PRO C 3 38 ? -11.320 -5.504 -26.496 1.00  94.01 0 C 1
ATOM   3258 C CB  . PRO C 3 38 ? -13.376 -7.901 -25.510 1.00  95.06 0 C 1
ATOM   3259 C CG  . PRO C 3 38 ? -13.980 -8.588 -24.299 1.00  93.59 0 C 1
ATOM   3260 C CD  . PRO C 3 38 ? -14.225 -7.433 -23.332 1.00  95.84 0 C 1
ATOM   3261 N N   . ASP C 3 39 ? -13.323 -4.706 -25.894 1.00  95.33 0 C 1
ATOM   3262 C CA  . ASP C 3 39 ? -13.281 -3.515 -26.747 1.00  94.42 0 C 1
ATOM   3263 C C   . ASP C 3 39 ? -12.232 -2.476 -26.316 1.00  94.47 0 C 1
ATOM   3264 O O   . ASP C 3 39 ? -11.866 -1.595 -27.098 1.00  92.66 0 C 1
ATOM   3265 C CB  . ASP C 3 39 ? -14.682 -2.891 -26.821 1.00  92.85 0 C 1
ATOM   3266 C CG  . ASP C 3 39 ? -15.145 -2.253 -25.514 1.00  91.11 0 C 1
ATOM   3267 O OD1 . ASP C 3 39 ? -14.865 -2.790 -24.413 1.00  87.94 0 C 1
ATOM   3268 O OD2 . ASP C 3 39 ? -15.799 -1.190 -25.555 1.00  86.30 -1 C 1
ATOM   3269 N N   . GLN C 3 40 ? -11.699 -2.574 -25.083 1.00  94.50 0 C 1
ATOM   3270 C CA  . GLN C 3 40 ? -10.556 -1.782 -24.625 1.00  94.68 0 C 1
ATOM   3271 C C   . GLN C 3 40 ? -9.209 -2.478 -24.862 1.00  94.95 0 C 1
ATOM   3272 O O   . GLN C 3 40 ? -8.170 -1.857 -24.643 1.00  93.94 0 C 1
ATOM   3273 C CB  . GLN C 3 40 ? -10.703 -1.398 -23.148 1.00  93.78 0 C 1
ATOM   3274 C CG  . GLN C 3 40 ? -11.847 -0.406 -22.928 1.00  91.88 0 C 1
ATOM   3275 C CD  . GLN C 3 40 ? -11.785  0.200 -21.531 1.00  91.88 0 C 1
ATOM   3276 N NE2 . GLN C 3 40 ? -11.058  1.284 -21.342 1.00  84.43 0 C 1
ATOM   3277 O OE1 . GLN C 3 40 ? -12.379 -0.285 -20.582 1.00  86.23 0 C 1
ATOM   3278 N N   . GLN C 3 41 ? -9.189 -3.726 -25.288 1.00  95.66 0 C 1
ATOM   3279 C CA  . GLN C 3 41 ? -7.957 -4.488 -25.473 1.00  96.11 0 C 1
ATOM   3280 C C   . GLN C 3 41 ? -7.444 -4.381 -26.910 1.00  96.16 0 C 1
ATOM   3281 O O   . GLN C 3 41 ? -8.156 -4.673 -27.868 1.00  95.39 0 C 1
ATOM   3282 C CB  . GLN C 3 41 ? -8.157 -5.951 -25.097 1.00  96.22 0 C 1
ATOM   3283 C CG  . GLN C 3 41 ? -8.594 -6.177 -23.640 1.00  95.51 0 C 1
ATOM   3284 C CD  . GLN C 3 41 ? -8.800 -7.661 -23.358 1.00  96.26 0 C 1
ATOM   3285 N NE2 . GLN C 3 41 ? -9.777 -8.032 -22.574 1.00  91.52 0 C 1
ATOM   3286 O OE1 . GLN C 3 41 ? -8.073 -8.502 -23.881 1.00  91.58 0 C 1
ATOM   3287 N N   . ARG C 3 42 ? -6.169 -4.025 -27.057 1.00  96.10 0 C 1
ATOM   3288 C CA  . ARG C 3 42 ? -5.409 -4.160 -28.297 1.00  95.83 0 C 1
ATOM   3289 C C   . ARG C 3 42 ? -4.290 -5.171 -28.055 1.00  96.35 0 C 1
ATOM   3290 O O   . ARG C 3 42 ? -3.428 -4.931 -27.221 1.00  95.30 0 C 1
ATOM   3291 C CB  . ARG C 3 42 ? -4.849 -2.803 -28.737 1.00  94.52 0 C 1
ATOM   3292 C CG  . ARG C 3 42 ? -5.951 -1.841 -29.214 1.00  90.06 0 C 1
ATOM   3293 C CD  . ARG C 3 42 ? -5.310 -0.500 -29.564 1.00  85.49 0 C 1
ATOM   3294 N NE  . ARG C 3 42 ? -6.247  0.425 -30.226 1.00  78.77 0 C 1
ATOM   3295 C CZ  . ARG C 3 42 ? -5.943  1.662 -30.606 1.00  73.67 0 C 1
ATOM   3296 N NH1 . ARG C 3 42 ? -4.778  2.188 -30.364 1.00  64.91 1 C 1
ATOM   3297 N NH2 . ARG C 3 42 ? -6.801  2.391 -31.234 1.00  65.69 0 C 1
ATOM   3298 N N   . LEU C 3 43 ? -4.323 -6.292 -28.774 1.00  96.51 0 C 1
ATOM   3299 C CA  . LEU C 3 43 ? -3.283 -7.309 -28.717 1.00  97.04 0 C 1
ATOM   3300 C C   . LEU C 3 43 ? -2.316 -7.130 -29.879 1.00  97.12 0 C 1
ATOM   3301 O O   . LEU C 3 43 ? -2.739 -6.909 -31.014 1.00  96.44 0 C 1
ATOM   3302 C CB  . LEU C 3 43 ? -3.888 -8.718 -28.676 1.00  97.02 0 C 1
ATOM   3303 C CG  . LEU C 3 43 ? -4.662 -9.028 -27.382 1.00  96.28 0 C 1
ATOM   3304 C CD1 . LEU C 3 43 ? -5.315 -10.400 -27.491 1.00  94.91 0 C 1
ATOM   3305 C CD2 . LEU C 3 43 ? -3.752 -9.035 -26.155 1.00  94.23 0 C 1
ATOM   3306 N N   . ILE C 3 44 ? -1.025 -7.228 -29.603 1.00  96.96 0 C 1
ATOM   3307 C CA  . ILE C 3 44 ?  0.054 -7.056 -30.573 1.00  96.84 0 C 1
ATOM   3308 C C   . ILE C 3 44 ?  0.992 -8.252 -30.468 1.00  96.84 0 C 1
ATOM   3309 O O   . ILE C 3 44 ?  1.378 -8.670 -29.377 1.00  96.19 0 C 1
ATOM   3310 C CB  . ILE C 3 44 ?  0.775 -5.709 -30.360 1.00  96.13 0 C 1
ATOM   3311 C CG1 . ILE C 3 44 ? -0.207 -4.533 -30.585 1.00  92.93 0 C 1
ATOM   3312 C CG2 . ILE C 3 44 ?  1.977 -5.576 -31.301 1.00  92.76 0 C 1
ATOM   3313 C CD1 . ILE C 3 44 ?  0.330 -3.188 -30.110 1.00  83.83 0 C 1
ATOM   3314 N N   . PHE C 3 45 ?  1.365 -8.805 -31.635 1.00  96.18 0 C 1
ATOM   3315 C CA  . PHE C 3 45 ?  2.372 -9.847 -31.758 1.00  96.12 0 C 1
ATOM   3316 C C   . PHE C 3 45 ?  3.215 -9.580 -32.998 1.00  95.72 0 C 1
ATOM   3317 O O   . PHE C 3 45 ?  2.675 -9.216 -34.055 1.00  93.97 0 C 1
ATOM   3318 C CB  . PHE C 3 45 ?  1.695 -11.218 -31.835 1.00  95.97 0 C 1
ATOM   3319 C CG  . PHE C 3 45 ?  2.669 -12.368 -31.967 1.00  96.44 0 C 1
ATOM   3320 C CD1 . PHE C 3 45 ?  2.805 -13.039 -33.193 1.00  94.73 0 C 1
ATOM   3321 C CD2 . PHE C 3 45 ?  3.444 -12.755 -30.870 1.00  94.93 0 C 1
ATOM   3322 C CE1 . PHE C 3 45 ?  3.712 -14.111 -33.312 1.00  94.39 0 C 1
ATOM   3323 C CE2 . PHE C 3 45 ?  4.353 -13.821 -30.978 1.00  94.43 0 C 1
ATOM   3324 C CZ  . PHE C 3 45 ?  4.483 -14.504 -32.201 1.00  95.16 0 C 1
ATOM   3325 N N   . ALA C 3 46 ?  4.517 -9.729 -32.879 1.00  94.60 0 C 1
ATOM   3326 C CA  . ALA C 3 46 ?  5.420 -9.600 -34.014 1.00  94.05 0 C 1
ATOM   3327 C C   . ALA C 3 46 ?  5.285 -8.274 -34.783 1.00  94.30 0 C 1
ATOM   3328 O O   . ALA C 3 46 ?  5.309 -8.232 -36.013 1.00  91.03 0 C 1
ATOM   3329 C CB  . ALA C 3 46 ?  5.266 -10.867 -34.892 1.00  92.31 0 C 1
ATOM   3330 N N   . GLY C 3 47 ?  5.081 -7.161 -34.056 1.00  94.38 0 C 1
ATOM   3331 C CA  . GLY C 3 47 ?  4.896 -5.828 -34.639 1.00  94.18 0 C 1
ATOM   3332 C C   . GLY C 3 47 ?  3.536 -5.594 -35.303 1.00  94.71 0 C 1
ATOM   3333 O O   . GLY C 3 47 ?  3.343 -4.559 -35.951 1.00  92.47 0 C 1
ATOM   3334 N N   . LYS C 3 48 ?  2.585 -6.528 -35.178 1.00  94.49 0 C 1
ATOM   3335 C CA  . LYS C 3 48 ?  1.252 -6.431 -35.787 1.00  94.34 0 C 1
ATOM   3336 C C   . LYS C 3 48 ?  0.164 -6.438 -34.721 1.00  95.10 0 C 1
ATOM   3337 O O   . LYS C 3 48 ?  0.212 -7.226 -33.779 1.00  93.97 0 C 1
ATOM   3338 C CB  . LYS C 3 48 ?  1.042 -7.577 -36.781 1.00  91.90 0 C 1
ATOM   3339 C CG  . LYS C 3 48 ?  2.002 -7.475 -37.978 1.00  82.21 0 C 1
ATOM   3340 C CD  . LYS C 3 48 ?  1.771 -8.638 -38.942 1.00  79.02 0 C 1
ATOM   3341 C CE  . LYS C 3 48 ?  2.782 -8.564 -40.085 1.00  68.33 0 C 1
ATOM   3342 N NZ  . LYS C 3 48 ?  2.647 -9.726 -40.996 1.00  61.52 1 C 1
ATOM   3343 N N   . GLN C 3 49 ? -0.854 -5.603 -34.931 1.00  95.85 0 C 1
ATOM   3344 C CA  . GLN C 3 49 ? -2.091 -5.702 -34.169 1.00  95.87 0 C 1
ATOM   3345 C C   . GLN C 3 49 ? -2.885 -6.925 -34.649 1.00  96.07 0 C 1
ATOM   3346 O O   . GLN C 3 49 ? -3.012 -7.155 -35.850 1.00  94.88 0 C 1
ATOM   3347 C CB  . GLN C 3 49 ? -2.875 -4.385 -34.270 1.00  94.30 0 C 1
ATOM   3348 C CG  . GLN C 3 49 ? -4.118 -4.392 -33.357 1.00  89.30 0 C 1
ATOM   3349 C CD  . GLN C 3 49 ? -4.853 -3.047 -33.326 1.00  88.61 0 C 1
ATOM   3350 N NE2 . GLN C 3 49 ? -6.102 -3.049 -32.925 1.00  79.64 0 C 1
ATOM   3351 O OE1 . GLN C 3 49 ? -4.334 -1.990 -33.633 1.00  83.11 0 C 1
ATOM   3352 N N   . LEU C 3 50 ? -3.396 -7.709 -33.715 1.00  96.75 0 C 1
ATOM   3353 C CA  . LEU C 3 50 ? -4.149 -8.927 -33.987 1.00  96.99 0 C 1
ATOM   3354 C C   . LEU C 3 50 ? -5.636 -8.614 -34.204 1.00  96.97 0 C 1
ATOM   3355 O O   . LEU C 3 50 ? -6.238 -7.844 -33.451 1.00  95.86 0 C 1
ATOM   3356 C CB  . LEU C 3 50 ? -3.935 -9.926 -32.834 1.00  96.94 0 C 1
ATOM   3357 C CG  . LEU C 3 50 ? -2.459 -10.246 -32.485 1.00  96.24 0 C 1
ATOM   3358 C CD1 . LEU C 3 50 ? -2.406 -11.292 -31.384 1.00  94.45 0 C 1
ATOM   3359 C CD2 . LEU C 3 50 ? -1.666 -10.769 -33.680 1.00  93.87 0 C 1
ATOM   3360 N N   . GLU C 3 51 ? -6.214 -9.218 -35.234 1.00  96.52 0 C 1
ATOM   3361 C CA  . GLU C 3 51 ? -7.618 -9.056 -35.609 1.00  96.34 0 C 1
ATOM   3362 C C   . GLU C 3 51 ? -8.502 -10.091 -34.895 1.00  96.54 0 C 1
ATOM   3363 O O   . GLU C 3 51 ? -8.163 -11.272 -34.864 1.00  95.25 0 C 1
ATOM   3364 C CB  . GLU C 3 51 ? -7.779 -9.202 -37.134 1.00  95.05 0 C 1
ATOM   3365 C CG  . GLU C 3 51 ? -7.118 -8.067 -37.940 1.00  86.04 0 C 1
ATOM   3366 C CD  . GLU C 3 51 ? -7.130 -8.317 -39.465 1.00  79.65 0 C 1
ATOM   3367 O OE1 . GLU C 3 51 ? -6.625 -7.439 -40.197 1.00  72.73 0 C 1
ATOM   3368 O OE2 . GLU C 3 51 ? -7.557 -9.402 -39.924 1.00  73.23 -1 C 1
ATOM   3369 N N   . ASP C 3 52 ? -9.666 -9.671 -34.395 1.00  96.20 0 C 1
ATOM   3370 C CA  . ASP C 3 52 ? -10.529 -10.490 -33.533 1.00  96.27 0 C 1
ATOM   3371 C C   . ASP C 3 52 ? -11.017 -11.789 -34.193 1.00  96.08 0 C 1
ATOM   3372 O O   . ASP C 3 52 ? -11.095 -12.830 -33.530 1.00  91.61 0 C 1
ATOM   3373 C CB  . ASP C 3 52 ? -11.723 -9.643 -33.046 1.00  94.97 0 C 1
ATOM   3374 C CG  . ASP C 3 52 ? -11.305 -8.545 -32.065 1.00  94.15 0 C 1
ATOM   3375 O OD1 . ASP C 3 52 ? -10.201 -8.653 -31.491 1.00  90.05 0 C 1
ATOM   3376 O OD2 . ASP C 3 52 ? -12.051 -7.566 -31.852 1.00  88.90 -1 C 1
ATOM   3377 N N   . GLY C 3 53 ? -11.293 -11.757 -35.482 1.00  95.87 0 C 1
ATOM   3378 C CA  . GLY C 3 53 ? -11.805 -12.909 -36.229 1.00  95.88 0 C 1
ATOM   3379 C C   . GLY C 3 53 ? -10.762 -13.955 -36.621 1.00  96.74 0 C 1
ATOM   3380 O O   . GLY C 3 53 ? -11.129 -14.998 -37.159 1.00  93.94 0 C 1
ATOM   3381 N N   . ARG C 3 54 ? -9.471 -13.707 -36.392 1.00  97.11 0 C 1
ATOM   3382 C CA  . ARG C 3 54 ? -8.400 -14.668 -36.700 1.00  97.30 0 C 1
ATOM   3383 C C   . ARG C 3 54 ? -8.050 -15.521 -35.492 1.00  97.66 0 C 1
ATOM   3384 O O   . ARG C 3 54 ? -8.341 -15.169 -34.354 1.00  96.58 0 C 1
ATOM   3385 C CB  . ARG C 3 54 ? -7.167 -13.962 -37.263 1.00  96.54 0 C 1
ATOM   3386 C CG  . ARG C 3 54 ? -7.470 -13.176 -38.540 1.00  91.58 0 C 1
ATOM   3387 C CD  . ARG C 3 54 ? -6.173 -12.960 -39.317 1.00  85.12 0 C 1
ATOM   3388 N NE  . ARG C 3 54 ? -6.327 -11.940 -40.352 1.00  76.76 0 C 1
ATOM   3389 C CZ  . ARG C 3 54 ? -5.597 -11.773 -41.428 1.00  69.30 0 C 1
ATOM   3390 N NH1 . ARG C 3 54 ? -4.635 -12.606 -41.757 1.00  62.26 1 C 1
ATOM   3391 N NH2 . ARG C 3 54 ? -5.831 -10.740 -42.180 1.00  62.97 0 C 1
ATOM   3392 N N   . THR C 3 55 ? -7.387 -16.652 -35.766 1.00  97.62 0 C 1
ATOM   3393 C CA  . THR C 3 55 ? -6.930 -17.581 -34.730 1.00  97.64 0 C 1
ATOM   3394 C C   . THR C 3 55 ? -5.472 -17.329 -34.341 1.00  97.52 0 C 1
ATOM   3395 O O   . THR C 3 55 ? -4.717 -16.664 -35.050 1.00  96.61 0 C 1
ATOM   3396 C CB  . THR C 3 55 ? -7.120 -19.042 -35.166 1.00  97.03 0 C 1
ATOM   3397 C CG2 . THR C 3 55 ? -8.564 -19.369 -35.533 1.00  90.99 0 C 1
ATOM   3398 O OG1 . THR C 3 55 ? -6.295 -19.325 -36.267 1.00  91.25 0 C 1
ATOM   3399 N N   . LEU C 3 56 ? -5.041 -17.895 -33.215 1.00  97.39 0 C 1
ATOM   3400 C CA  . LEU C 3 56 ? -3.635 -17.867 -32.817 1.00  97.12 0 C 1
ATOM   3401 C C   . LEU C 3 56 ? -2.744 -18.572 -33.851 1.00  96.81 0 C 1
ATOM   3402 O O   . LEU C 3 56 ? -1.638 -18.092 -34.134 1.00  95.98 0 C 1
ATOM   3403 C CB  . LEU C 3 56 ? -3.481 -18.518 -31.436 1.00  97.05 0 C 1
ATOM   3404 C CG  . LEU C 3 56 ? -4.124 -17.739 -30.272 1.00  96.37 0 C 1
ATOM   3405 C CD1 . LEU C 3 56 ? -3.999 -18.550 -28.991 1.00  94.49 0 C 1
ATOM   3406 C CD2 . LEU C 3 56 ? -3.456 -16.385 -30.038 1.00  93.89 0 C 1
ATOM   3407 N N   . SER C 3 57 ? -3.222 -19.662 -34.469 1.00  97.23 0 C 1
ATOM   3408 C CA  . SER C 3 57 ? -2.487 -20.387 -35.511 1.00  96.79 0 C 1
ATOM   3409 C C   . SER C 3 57 ? -2.288 -19.564 -36.781 1.00  96.55 0 C 1
ATOM   3410 O O   . SER C 3 57 ? -1.220 -19.648 -37.380 1.00  94.95 0 C 1
ATOM   3411 C CB  . SER C 3 57 ? -3.162 -21.724 -35.848 1.00  95.71 0 C 1
ATOM   3412 O OG  . SER C 3 57 ? -4.517 -21.554 -36.199 1.00  83.83 0 C 1
ATOM   3413 N N   . ASP C 3 58 ? -3.238 -18.711 -37.157 1.00  97.18 0 C 1
ATOM   3414 C CA  . ASP C 3 58 ? -3.112 -17.822 -38.328 1.00  96.91 0 C 1
ATOM   3415 C C   . ASP C 3 58 ? -1.943 -16.832 -38.189 1.00  96.79 0 C 1
ATOM   3416 O O   . ASP C 3 58 ? -1.366 -16.385 -39.181 1.00  95.19 0 C 1
ATOM   3417 C CB  . ASP C 3 58 ? -4.397 -17.011 -38.534 1.00  96.60 0 C 1
ATOM   3418 C CG  . ASP C 3 58 ? -5.635 -17.836 -38.866 1.00  94.70 0 C 1
ATOM   3419 O OD1 . ASP C 3 58 ? -5.499 -18.886 -39.514 1.00  90.44 0 C 1
ATOM   3420 O OD2 . ASP C 3 58 ? -6.738 -17.392 -38.463 1.00  90.36 -1 C 1
ATOM   3421 N N   . TYR C 3 59 ? -1.587 -16.486 -36.951 1.00  96.67 0 C 1
ATOM   3422 C CA  . TYR C 3 59 ? -0.450 -15.624 -36.637 1.00  96.39 0 C 1
ATOM   3423 C C   . TYR C 3 59 ?  0.826 -16.403 -36.269 1.00  95.82 0 C 1
ATOM   3424 O O   . TYR C 3 59 ?  1.819 -15.783 -35.875 1.00  93.56 0 C 1
ATOM   3425 C CB  . TYR C 3 59 ? -0.853 -14.639 -35.536 1.00  96.19 0 C 1
ATOM   3426 C CG  . TYR C 3 59 ? -1.868 -13.612 -35.990 1.00  96.75 0 C 1
ATOM   3427 C CD1 . TYR C 3 59 ? -1.491 -12.591 -36.895 1.00  95.24 0 C 1
ATOM   3428 C CD2 . TYR C 3 59 ? -3.191 -13.645 -35.512 1.00  95.48 0 C 1
ATOM   3429 C CE1 . TYR C 3 59 ? -2.416 -11.620 -37.304 1.00  94.91 0 C 1
ATOM   3430 C CE2 . TYR C 3 59 ? -4.126 -12.683 -35.917 1.00  94.74 0 C 1
ATOM   3431 C CZ  . TYR C 3 59 ? -3.733 -11.666 -36.808 1.00  96.05 0 C 1
ATOM   3432 O OH  . TYR C 3 59 ? -4.637 -10.719 -37.195 1.00  95.00 0 C 1
ATOM   3433 N N   . ASN C 3 60 ?  0.812 -17.724 -36.384 1.00  95.48 0 C 1
ATOM   3434 C CA  . ASN C 3 60 ?  1.915 -18.601 -35.978 1.00  94.95 0 C 1
ATOM   3435 C C   . ASN C 3 60 ?  2.335 -18.416 -34.513 1.00  95.12 0 C 1
ATOM   3436 O O   . ASN C 3 60 ?  3.510 -18.522 -34.162 1.00  92.96 0 C 1
ATOM   3437 C CB  . ASN C 3 60 ?  3.053 -18.474 -37.008 1.00  93.54 0 C 1
ATOM   3438 C CG  . ASN C 3 60 ?  4.048 -19.618 -36.945 1.00  84.82 0 C 1
ATOM   3439 N ND2 . ASN C 3 60 ?  5.280 -19.371 -37.325 1.00  71.78 0 C 1
ATOM   3440 O OD1 . ASN C 3 60 ?  3.739 -20.744 -36.597 1.00  75.44 0 C 1
ATOM   3441 N N   . ILE C 3 61 ?  1.378 -18.127 -33.646 1.00  95.90 0 C 1
ATOM   3442 C CA  . ILE C 3 61 ?  1.593 -17.998 -32.206 1.00  96.12 0 C 1
ATOM   3443 C C   . ILE C 3 61 ?  1.713 -19.402 -31.609 1.00  96.07 0 C 1
ATOM   3444 O O   . ILE C 3 61 ?  0.773 -20.208 -31.666 1.00  94.81 0 C 1
ATOM   3445 C CB  . ILE C 3 61 ?  0.480 -17.158 -31.549 1.00  96.14 0 C 1
ATOM   3446 C CG1 . ILE C 3 61 ?  0.533 -15.703 -32.081 1.00  94.83 0 C 1
ATOM   3447 C CG2 . ILE C 3 61 ?  0.617 -17.157 -30.017 1.00  94.94 0 C 1
ATOM   3448 C CD1 . ILE C 3 61 ? -0.713 -14.871 -31.751 1.00  92.42 0 C 1
ATOM   3449 N N   . GLN C 3 62 ?  2.865 -19.700 -31.026 1.00  95.53 0 C 1
ATOM   3450 C CA  . GLN C 3 62 ?  3.205 -21.009 -30.476 1.00  95.10 0 C 1
ATOM   3451 C C   . GLN C 3 62 ?  3.158 -21.009 -28.943 1.00  95.48 0 C 1
ATOM   3452 O O   . GLN C 3 62 ?  2.884 -19.984 -28.307 1.00  93.36 0 C 1
ATOM   3453 C CB  . GLN C 3 62 ?  4.571 -21.452 -31.020 1.00  93.00 0 C 1
ATOM   3454 C CG  . GLN C 3 62 ?  4.575 -21.556 -32.553 1.00  88.26 0 C 1
ATOM   3455 C CD  . GLN C 3 62 ?  5.845 -22.186 -33.116 1.00  83.30 0 C 1
ATOM   3456 N NE2 . GLN C 3 62 ?  6.011 -22.186 -34.421 1.00  70.15 0 C 1
ATOM   3457 O OE1 . GLN C 3 62 ?  6.693 -22.709 -32.410 1.00  74.32 0 C 1
ATOM   3458 N N   . LYS C 3 63 ?  3.414 -22.164 -28.333 1.00  95.57 0 C 1
ATOM   3459 C CA  . LYS C 3 63 ?  3.574 -22.265 -26.884 1.00  95.64 0 C 1
ATOM   3460 C C   . LYS C 3 63 ?  4.623 -21.269 -26.381 1.00  95.03 0 C 1
ATOM   3461 O O   . LYS C 3 63 ?  5.625 -21.040 -27.058 1.00  92.36 0 C 1
ATOM   3462 C CB  . LYS C 3 63 ?  3.902 -23.708 -26.462 1.00  94.73 0 C 1
ATOM   3463 C CG  . LYS C 3 63 ?  5.282 -24.179 -26.948 1.00  87.34 0 C 1
ATOM   3464 C CD  . LYS C 3 63 ?  5.647 -25.541 -26.342 1.00  85.63 0 C 1
ATOM   3465 C CE  . LYS C 3 63 ?  7.110 -25.849 -26.674 1.00  72.26 0 C 1
ATOM   3466 N NZ  . LYS C 3 63 ?  7.630 -26.940 -25.843 1.00  63.23 1 C 1
ATOM   3467 N N   . GLU C 3 64 ?  4.387 -20.715 -25.206 1.00  94.62 0 C 1
ATOM   3468 C CA  . GLU C 3 64 ?  5.286 -19.748 -24.546 1.00  94.13 0 C 1
ATOM   3469 C C   . GLU C 3 64 ?  5.504 -18.437 -25.326 1.00  93.91 0 C 1
ATOM   3470 O O   . GLU C 3 64 ?  6.281 -17.598 -24.881 1.00  91.51 0 C 1
ATOM   3471 C CB  . GLU C 3 64 ?  6.598 -20.423 -24.124 1.00  92.68 0 C 1
ATOM   3472 C CG  . GLU C 3 64 ?  6.381 -21.577 -23.124 1.00  88.87 0 C 1
ATOM   3473 C CD  . GLU C 3 64 ?  7.631 -22.448 -22.914 1.00  81.82 0 C 1
ATOM   3474 O OE1 . GLU C 3 64 ?  7.445 -23.574 -22.399 1.00  73.60 0 C 1
ATOM   3475 O OE2 . GLU C 3 64 ?  8.735 -22.041 -23.309 1.00  74.06 -1 C 1
ATOM   3476 N N   . SER C 3 65 ?  4.785 -18.210 -26.428 1.00  94.65 0 C 1
ATOM   3477 C CA  . SER C 3 65 ?  4.808 -16.930 -27.126 1.00  94.46 0 C 1
ATOM   3478 C C   . SER C 3 65 ?  4.321 -15.800 -26.220 1.00  94.46 0 C 1
ATOM   3479 O O   . SER C 3 65 ?  3.422 -15.979 -25.390 1.00  93.42 0 C 1
ATOM   3480 C CB  . SER C 3 65 ?  3.954 -16.949 -28.392 1.00  94.16 0 C 1
ATOM   3481 O OG  . SER C 3 65 ?  4.470 -17.865 -29.342 1.00  88.15 0 C 1
ATOM   3482 N N   . THR C 3 66 ?  4.900 -14.615 -26.409 1.00  94.08 0 C 1
ATOM   3483 C CA  . THR C 3 66 ?  4.499 -13.406 -25.692 1.00  93.58 0 C 1
ATOM   3484 C C   . THR C 3 66 ?  3.703 -12.483 -26.600 1.00  94.55 0 C 1
ATOM   3485 O O   . THR C 3 66 ?  4.231 -11.955 -27.579 1.00  94.02 0 C 1
ATOM   3486 C CB  . THR C 3 66 ?  5.704 -12.687 -25.080 1.00  90.95 0 C 1
ATOM   3487 C CG2 . THR C 3 66 ?  5.278 -11.432 -24.323 1.00  82.59 0 C 1
ATOM   3488 O OG1 . THR C 3 66 ?  6.363 -13.519 -24.142 1.00  83.97 0 C 1
ATOM   3489 N N   . LEU C 3 67 ?  2.442 -12.248 -26.250 1.00  95.60 0 C 1
ATOM   3490 C CA  . LEU C 3 67 ?  1.631 -11.168 -26.798 1.00  95.87 0 C 1
ATOM   3491 C C   . LEU C 3 67 ?  1.843 -9.908 -25.962 1.00  95.68 0 C 1
ATOM   3492 O O   . LEU C 3 67 ?  2.139 -9.971 -24.772 1.00  94.65 0 C 1
ATOM   3493 C CB  . LEU C 3 67 ?  0.148 -11.565 -26.817 1.00  95.96 0 C 1
ATOM   3494 C CG  . LEU C 3 67 ? -0.181 -12.913 -27.494 1.00  94.11 0 C 1
ATOM   3495 C CD1 . LEU C 3 67 ? -1.694 -13.100 -27.551 1.00  90.32 0 C 1
ATOM   3496 C CD2 . LEU C 3 67 ?  0.358 -12.978 -28.914 1.00  90.17 0 C 1
ATOM   3497 N N   . HIS C 3 68 ?  1.627 -8.741 -26.569 1.00  95.84 0 C 1
ATOM   3498 C CA  . HIS C 3 68 ?  1.616 -7.472 -25.865 1.00  95.57 0 C 1
ATOM   3499 C C   . HIS C 3 68 ?  0.194 -6.909 -25.830 1.00  96.12 0 C 1
ATOM   3500 O O   . HIS C 3 68 ? -0.499 -6.905 -26.842 1.00  95.57 0 C 1
ATOM   3501 C CB  . HIS C 3 68 ?  2.613 -6.503 -26.494 1.00  94.14 0 C 1
ATOM   3502 C CG  . HIS C 3 68 ?  4.038 -6.950 -26.347 1.00  92.04 0 C 1
ATOM   3503 C CD2 . HIS C 3 68 ?  4.668 -7.904 -27.109 1.00  81.41 0 C 1
ATOM   3504 N ND1 . HIS C 3 68 ?  4.960 -6.515 -25.412 1.00  82.33 0 C 1
ATOM   3505 C CE1 . HIS C 3 68 ?  6.105 -7.177 -25.620 1.00  82.30 0 C 1
ATOM   3506 N NE2 . HIS C 3 68 ?  5.963 -8.029 -26.634 1.00  83.17 0 C 1
ATOM   3507 N N   . LEU C 3 69 ? -0.227 -6.420 -24.663 1.00  95.29 0 C 1
ATOM   3508 C CA  . LEU C 3 69 ? -1.516 -5.774 -24.443 1.00  95.31 0 C 1
ATOM   3509 C C   . LEU C 3 69 ? -1.314 -4.270 -24.268 1.00  95.04 0 C 1
ATOM   3510 O O   . LEU C 3 69 ? -0.592 -3.835 -23.373 1.00  93.83 0 C 1
ATOM   3511 C CB  . LEU C 3 69 ? -2.203 -6.423 -23.227 1.00  95.32 0 C 1
ATOM   3512 C CG  . LEU C 3 69 ? -3.524 -5.749 -22.789 1.00  95.04 0 C 1
ATOM   3513 C CD1 . LEU C 3 69 ? -4.615 -5.896 -23.834 1.00  93.23 0 C 1
ATOM   3514 C CD2 . LEU C 3 69 ? -4.017 -6.382 -21.491 1.00  92.73 0 C 1
ATOM   3515 N N   . VAL C 3 70 ? -2.021 -3.492 -25.083 1.00  95.15 0 C 1
ATOM   3516 C CA  . VAL C 3 70 ? -2.200 -2.046 -24.912 1.00  94.99 0 C 1
ATOM   3517 C C   . VAL C 3 70 ? -3.673 -1.773 -24.692 1.00  95.02 0 C 1
ATOM   3518 O O   . VAL C 3 70 ? -4.528 -2.337 -25.381 1.00  94.10 0 C 1
ATOM   3519 C CB  . VAL C 3 70 ? -1.668 -1.253 -26.117 1.00  93.54 0 C 1
ATOM   3520 C CG1 . VAL C 3 70 ? -1.779  0.260 -25.887 1.00  86.66 0 C 1
ATOM   3521 C CG2 . VAL C 3 70 ? -0.196 -1.559 -26.353 1.00  88.06 0 C 1
ATOM   3522 N N   . LEU C 3 71 ? -3.985 -0.899 -23.745 1.00  94.33 0 C 1
ATOM   3523 C CA  . LEU C 3 71 ? -5.359 -0.482 -23.497 1.00  93.75 0 C 1
ATOM   3524 C C   . LEU C 3 71 ? -5.726  0.715 -24.364 1.00  93.14 0 C 1
ATOM   3525 O O   . LEU C 3 71 ? -4.960  1.662 -24.518 1.00  91.10 0 C 1
ATOM   3526 C CB  . LEU C 3 71 ? -5.583 -0.183 -22.013 1.00  92.95 0 C 1
ATOM   3527 C CG  . LEU C 3 71 ? -5.346 -1.375 -21.072 1.00  90.81 0 C 1
ATOM   3528 C CD1 . LEU C 3 71 ? -5.825 -0.997 -19.673 1.00  86.39 0 C 1
ATOM   3529 C CD2 . LEU C 3 71 ? -6.102 -2.629 -21.502 1.00  85.12 0 C 1
ATOM   3530 N N   . ARG C 3 72 ? -6.958  0.687 -24.872 1.00  92.89 0 C 1
ATOM   3531 C CA  . ARG C 3 72 ? -7.627  1.854 -25.434 1.00  91.73 0 C 1
ATOM   3532 C C   . ARG C 3 72 ? -8.136  2.711 -24.279 1.00  91.18 0 C 1
ATOM   3533 O O   . ARG C 3 72 ? -8.942  2.246 -23.473 1.00  88.23 0 C 1
ATOM   3534 C CB  . ARG C 3 72 ? -8.740  1.378 -26.363 1.00  89.96 0 C 1
ATOM   3535 C CG  . ARG C 3 72 ? -8.788  2.216 -27.643 1.00  80.94 0 C 1
ATOM   3536 C CD  . ARG C 3 72 ? -9.839  1.662 -28.586 1.00  78.00 0 C 1
ATOM   3537 N NE  . ARG C 3 72 ? -9.596  2.103 -29.974 1.00  69.65 0 C 1
ATOM   3538 C CZ  . ARG C 3 72 ? -10.292  1.718 -31.028 1.00  63.37 0 C 1
ATOM   3539 N NH1 . ARG C 3 72 ? -11.309  0.911 -30.919 1.00  57.24 1 C 1
ATOM   3540 N NH2 . ARG C 3 72 ? -9.958  2.123 -32.208 1.00  55.19 0 C 1
ATOM   3541 N N   . LEU C 3 73 ? -7.646  3.955 -24.172 1.00  89.68 0 C 1
ATOM   3542 C CA  . LEU C 3 73 ? -7.936  4.847 -23.044 1.00  86.49 0 C 1
ATOM   3543 C C   . LEU C 3 73 ? -9.172  5.707 -23.313 1.00  82.58 0 C 1
ATOM   3544 O O   . LEU C 3 73 ? -10.091  5.764 -22.491 1.00  74.13 0 C 1
ATOM   3545 C CB  . LEU C 3 73 ? -6.714  5.735 -22.759 1.00  84.89 0 C 1
ATOM   3546 C CG  . LEU C 3 73 ? -5.413  4.956 -22.467 1.00  83.89 0 C 1
ATOM   3547 C CD1 . LEU C 3 73 ? -4.278  5.943 -22.209 1.00  80.13 0 C 1
ATOM   3548 C CD2 . LEU C 3 73 ? -5.562  4.023 -21.268 1.00  81.16 0 C 1
ATOM   3549 N N   . ARG C 3 74 ? -9.209  6.369 -24.468 1.00  77.25 0 C 1
ATOM   3550 C CA  . ARG C 3 74 ? -10.388  7.066 -24.973 1.00  71.29 0 C 1
ATOM   3551 C C   . ARG C 3 74 ? -11.217  6.070 -25.762 1.00  64.85 0 C 1
ATOM   3552 O O   . ARG C 3 74 ? -10.668  5.240 -26.479 1.00  55.29 0 C 1
ATOM   3553 C CB  . ARG C 3 74 ? -9.982  8.300 -25.779 1.00  66.16 0 C 1
ATOM   3554 C CG  . ARG C 3 74 ? -9.321  9.357 -24.877 1.00  58.54 0 C 1
ATOM   3555 C CD  . ARG C 3 74 ? -8.975 10.621 -25.663 1.00  53.52 0 C 1
ATOM   3556 N NE  . ARG C 3 74 ? -8.355 11.638 -24.789 1.00  46.85 0 C 1
ATOM   3557 C CZ  . ARG C 3 74 ? -7.871 12.809 -25.169 1.00  42.40 0 C 1
ATOM   3558 N NH1 . ARG C 3 74 ? -7.924 13.197 -26.411 1.00  38.50 1 C 1
ATOM   3559 N NH2 . ARG C 3 74 ? -7.322 13.588 -24.293 1.00  36.74 0 C 1
ATOM   3560 N N   . GLY C 3 75 ? -12.519  6.133 -25.572 1.00  63.52 0 C 1
ATOM   3561 C CA  . GLY C 3 75 ? -13.433  5.128 -26.097 1.00  57.87 0 C 1
ATOM   3562 C C   . GLY C 3 75 ? -13.183  4.800 -27.566 1.00  54.21 0 C 1
ATOM   3563 O O   . GLY C 3 75 ? -12.922  5.677 -28.383 1.00  47.93 0 C 1
ATOM   3564 N N   . GLY C 3 76 ? -13.284  3.515 -27.850 1.00  50.57 0 C 1
ATOM   3565 C CA  . GLY C 3 76 ? -13.456  3.020 -29.206 1.00  45.58 0 C 1
ATOM   3566 C C   . GLY C 3 76 ? -14.844  3.307 -29.714 1.00  41.17 0 C 1
ATOM   3567 O O   . GLY C 3 76 ? -15.748  3.576 -28.890 1.00  35.72 0 C 1
ATOM   3568 O OXT . GLY C 3 76 ? -14.980  3.259 -30.970 1.00  40.61 -1 C 1
ATOM   3569 N N   . MET D 4 1 ? 21.201 -10.910 26.999 1.00  92.64 0 D 1
ATOM   3570 C CA  . MET D 4 1 ? 21.015 -9.449 26.914 1.00  94.75 0 D 1
ATOM   3571 C C   . MET D 4 1 ? 19.546 -9.151 26.707 1.00  94.80 0 D 1
ATOM   3572 O O   . MET D 4 1 ? 18.801 -10.028 26.283 1.00  92.67 0 D 1
ATOM   3573 C CB  . MET D 4 1 ? 21.886 -8.818 25.822 1.00  91.47 0 D 1
ATOM   3574 C CG  . MET D 4 1 ? 21.478 -9.187 24.396 1.00  88.99 0 D 1
ATOM   3575 S SD  . MET D 4 1 ? 22.561 -8.475 23.123 1.00  90.78 0 D 1
ATOM   3576 C CE  . MET D 4 1 ? 21.714 -9.041 21.636 1.00  84.37 0 D 1
ATOM   3577 N N   . GLN D 4 2 ? 19.107 -7.939 26.980 1.00  95.75 0 D 1
ATOM   3578 C CA  . GLN D 4 2 ? 17.733 -7.514 26.753 1.00  95.37 0 D 1
ATOM   3579 C C   . GLN D 4 2 ? 17.626 -6.757 25.430 1.00  95.55 0 D 1
ATOM   3580 O O   . GLN D 4 2 ? 18.460 -5.907 25.129 1.00  93.69 0 D 1
ATOM   3581 C CB  . GLN D 4 2 ? 17.285 -6.699 27.966 1.00  92.62 0 D 1
ATOM   3582 C CG  . GLN D 4 2 ? 15.793 -6.415 27.939 1.00  81.09 0 D 1
ATOM   3583 C CD  . GLN D 4 2 ? 15.355 -5.812 29.276 1.00  81.61 0 D 1
ATOM   3584 N NE2 . GLN D 4 2 ? 14.901 -6.622 30.198 1.00  70.31 0 D 1
ATOM   3585 O OE1 . GLN D 4 2 ? 15.442 -4.613 29.487 1.00  73.40 0 D 1
ATOM   3586 N N   . ILE D 4 3 ? 16.605 -7.070 24.641 1.00  96.25 0 D 1
ATOM   3587 C CA  . ILE D 4 3 ? 16.213 -6.320 23.444 1.00  96.17 0 D 1
ATOM   3588 C C   . ILE D 4 3 ? 14.721 -5.989 23.494 1.00  96.07 0 D 1
ATOM   3589 O O   . ILE D 4 3 ? 13.946 -6.625 24.217 1.00  95.11 0 D 1
ATOM   3590 C CB  . ILE D 4 3 ? 16.565 -7.041 22.126 1.00  95.62 0 D 1
ATOM   3591 C CG1 . ILE D 4 3 ? 15.800 -8.379 21.971 1.00  92.44 0 D 1
ATOM   3592 C CG2 . ILE D 4 3 ? 18.081 -7.222 22.011 1.00  90.30 0 D 1
ATOM   3593 C CD1 . ILE D 4 3 ? 15.915 -8.997 20.568 1.00  91.81 0 D 1
ATOM   3594 N N   . PHE D 4 4 ? 14.302 -5.018 22.688 1.00  95.50 0 D 1
ATOM   3595 C CA  . PHE D 4 4 ? 12.906 -4.615 22.562 1.00  95.15 0 D 1
ATOM   3596 C C   . PHE D 4 4 ? 12.337 -5.019 21.209 1.00  95.10 0 D 1
ATOM   3597 O O   . PHE D 4 4 ? 13.014 -4.969 20.185 1.00  94.37 0 D 1
ATOM   3598 C CB  . PHE D 4 4 ? 12.779 -3.106 22.818 1.00  94.36 0 D 1
ATOM   3599 C CG  . PHE D 4 4 ? 13.375 -2.664 24.138 1.00  93.75 0 D 1
ATOM   3600 C CD1 . PHE D 4 4 ? 12.805 -3.092 25.343 1.00  90.36 0 D 1
ATOM   3601 C CD2 . PHE D 4 4 ? 14.534 -1.867 24.156 1.00  90.16 0 D 1
ATOM   3602 C CE1 . PHE D 4 4 ? 13.389 -2.716 26.576 1.00  88.79 0 D 1
ATOM   3603 C CE2 . PHE D 4 4 ? 15.111 -1.494 25.378 1.00  88.19 0 D 1
ATOM   3604 C CZ  . PHE D 4 4 ? 14.547 -1.919 26.596 1.00  89.74 0 D 1
ATOM   3605 N N   . VAL D 4 5 ? 11.057 -5.401 21.188 1.00  94.85 0 D 1
ATOM   3606 C CA  . VAL D 4 5 ? 10.312 -5.655 19.960 1.00  94.87 0 D 1
ATOM   3607 C C   . VAL D 4 5 ?  9.034 -4.824 19.979 1.00  94.21 0 D 1
ATOM   3608 O O   . VAL D 4 5 ?  8.186 -5.005 20.845 1.00  93.09 0 D 1
ATOM   3609 C CB  . VAL D 4 5 ? 10.004 -7.148 19.752 1.00  94.94 0 D 1
ATOM   3610 C CG1 . VAL D 4 5 ?  9.286 -7.386 18.417 1.00  93.02 0 D 1
ATOM   3611 C CG2 . VAL D 4 5 ? 11.282 -7.999 19.759 1.00  93.37 0 D 1
ATOM   3612 N N   . LYS D 4 6 ?  8.886 -3.912 19.016 1.00  93.49 0 D 1
ATOM   3613 C CA  . LYS D 4 6 ?  7.630 -3.178 18.805 1.00  92.70 0 D 1
ATOM   3614 C C   . LYS D 4 6 ?  6.663 -4.024 17.982 1.00  93.01 0 D 1
ATOM   3615 O O   . LYS D 4 6 ?  6.904 -4.280 16.803 1.00  92.10 0 D 1
ATOM   3616 C CB  . LYS D 4 6 ?  7.885 -1.806 18.164 1.00  91.21 0 D 1
ATOM   3617 C CG  . LYS D 4 6 ?  8.587 -0.834 19.130 1.00  83.46 0 D 1
ATOM   3618 C CD  . LYS D 4 6 ?  8.654  0.594 18.549 1.00  77.41 0 D 1
ATOM   3619 C CE  . LYS D 4 6 ?  9.386  1.507 19.515 1.00  70.62 0 D 1
ATOM   3620 N NZ  . LYS D 4 6 ?  9.488  2.902 19.014 1.00  63.07 1 D 1
ATOM   3621 N N   . THR D 4 7 ?  5.559 -4.421 18.608 1.00  91.76 0 D 1
ATOM   3622 C CA  . THR D 4 7 ?  4.521 -5.257 17.995 1.00  90.48 0 D 1
ATOM   3623 C C   . THR D 4 7 ?  3.701 -4.488 16.949 1.00  90.29 0 D 1
ATOM   3624 O O   . THR D 4 7 ?  3.911 -3.284 16.734 1.00  88.14 0 D 1
ATOM   3625 C CB  . THR D 4 7 ?  3.579 -5.850 19.057 1.00  88.58 0 D 1
ATOM   3626 C CG2 . THR D 4 7 ?  4.333 -6.562 20.173 1.00  82.60 0 D 1
ATOM   3627 O OG1 . THR D 4 7 ?  2.793 -4.828 19.620 1.00  83.49 0 D 1
ATOM   3628 N N   . LEU D 4 8 ?  2.748 -5.159 16.301 1.00  88.42 0 D 1
ATOM   3629 C CA  . LEU D 4 8 ?  1.873 -4.559 15.282 1.00  86.44 0 D 1
ATOM   3630 C C   . LEU D 4 8 ?  1.136 -3.309 15.782 1.00  85.87 0 D 1
ATOM   3631 O O   . LEU D 4 8 ?  1.055 -2.316 15.064 1.00  80.88 0 D 1
ATOM   3632 C CB  . LEU D 4 8 ?  0.852 -5.604 14.790 1.00  84.37 0 D 1
ATOM   3633 C CG  . LEU D 4 8 ?  1.464 -6.815 14.056 1.00  81.53 0 D 1
ATOM   3634 C CD1 . LEU D 4 8 ?  0.360 -7.796 13.698 1.00  77.10 0 D 1
ATOM   3635 C CD2 . LEU D 4 8 ?  2.192 -6.402 12.781 1.00  77.20 0 D 1
ATOM   3636 N N   . THR D 4 9 ?  0.663 -3.340 17.016 1.00  84.11 0 D 1
ATOM   3637 C CA  . THR D 4 9 ? -0.122 -2.263 17.638 1.00  81.15 0 D 1
ATOM   3638 C C   . THR D 4 9 ?  0.731 -1.144 18.250 1.00  80.52 0 D 1
ATOM   3639 O O   . THR D 4 9 ?  0.193 -0.200 18.819 1.00  76.28 0 D 1
ATOM   3640 C CB  . THR D 4 9 ? -1.045 -2.838 18.720 1.00  78.51 0 D 1
ATOM   3641 C CG2 . THR D 4 9 ? -2.046 -3.821 18.125 1.00  72.20 0 D 1
ATOM   3642 O OG1 . THR D 4 9 ? -0.295 -3.549 19.683 1.00  74.13 0 D 1
ATOM   3643 N N   . GLY D 4 10 ?  2.056 -1.237 18.155 1.00  79.33 0 D 1
ATOM   3644 C CA  . GLY D 4 10 ?  2.982 -0.287 18.769 1.00  78.59 0 D 1
ATOM   3645 C C   . GLY D 4 10 ?  3.408 -0.650 20.187 1.00  81.01 0 D 1
ATOM   3646 O O   . GLY D 4 10 ?  4.410 -0.110 20.659 1.00  78.75 0 D 1
ATOM   3647 N N   . LYS D 4 11 ?  2.755 -1.622 20.831 1.00  83.62 0 D 1
ATOM   3648 C CA  . LYS D 4 11 ?  3.174 -2.150 22.138 1.00  84.52 0 D 1
ATOM   3649 C C   . LYS D 4 11 ?  4.614 -2.647 22.053 1.00  86.93 0 D 1
ATOM   3650 O O   . LYS D 4 11 ?  4.962 -3.396 21.153 1.00  86.50 0 D 1
ATOM   3651 C CB  . LYS D 4 11 ?  2.223 -3.281 22.553 1.00  81.54 0 D 1
ATOM   3652 C CG  . LYS D 4 11 ?  2.601 -3.965 23.880 1.00  73.67 0 D 1
ATOM   3653 C CD  . LYS D 4 11 ?  1.753 -5.220 24.077 1.00  71.62 0 D 1
ATOM   3654 C CE  . LYS D 4 11 ?  2.268 -6.083 25.242 1.00  63.21 0 D 1
ATOM   3655 N NZ  . LYS D 4 11 ?  1.764 -7.469 25.136 1.00  57.65 1 D 1
ATOM   3656 N N   . THR D 4 12 ?  5.429 -2.268 23.035 1.00  87.87 0 D 1
ATOM   3657 C CA  . THR D 4 12 ?  6.800 -2.769 23.155 1.00  88.62 0 D 1
ATOM   3658 C C   . THR D 4 12 ?  6.836 -3.968 24.091 1.00  89.63 0 D 1
ATOM   3659 O O   . THR D 4 12 ?  6.360 -3.897 25.221 1.00  88.75 0 D 1
ATOM   3660 C CB  . THR D 4 12 ?  7.761 -1.659 23.608 1.00  87.20 0 D 1
ATOM   3661 C CG2 . THR D 4 12 ?  9.219 -2.119 23.608 1.00  80.65 0 D 1
ATOM   3662 O OG1 . THR D 4 12 ?  7.679 -0.581 22.698 1.00  81.31 0 D 1
ATOM   3663 N N   . ILE D 4 13 ?  7.403 -5.082 23.620 1.00  91.67 0 D 1
ATOM   3664 C CA  . ILE D 4 13 ?  7.720 -6.252 24.446 1.00  91.71 0 D 1
ATOM   3665 C C   . ILE D 4 13 ?  9.226 -6.346 24.641 1.00  92.92 0 D 1
ATOM   3666 O O   . ILE D 4 13 ? 10.008 -6.005 23.748 1.00  92.57 0 D 1
ATOM   3667 C CB  . ILE D 4 13 ?  7.120 -7.558 23.877 1.00  89.82 0 D 1
ATOM   3668 C CG1 . ILE D 4 13 ?  7.647 -7.898 22.468 1.00  82.10 0 D 1
ATOM   3669 C CG2 . ILE D 4 13 ?  5.590 -7.462 23.897 1.00  79.81 0 D 1
ATOM   3670 C CD1 . ILE D 4 13 ?  7.236 -9.274 21.959 1.00  78.40 0 D 1
ATOM   3671 N N   . THR D 4 14 ?  9.618 -6.828 25.803 1.00  93.80 0 D 1
ATOM   3672 C CA  . THR D 4 14 ? 11.017 -7.051 26.154 1.00  94.08 0 D 1
ATOM   3673 C C   . THR D 4 14 ? 11.343 -8.534 26.023 1.00  94.58 0 D 1
ATOM   3674 O O   . THR D 4 14 ? 10.582 -9.372 26.516 1.00  93.58 0 D 1
ATOM   3675 C CB  . THR D 4 14 ? 11.291 -6.558 27.582 1.00  92.81 0 D 1
ATOM   3676 C CG2 . THR D 4 14 ? 12.776 -6.564 27.888 1.00  82.63 0 D 1
ATOM   3677 O OG1 . THR D 4 14 ? 10.833 -5.227 27.731 1.00  84.00 0 D 1
ATOM   3678 N N   . LEU D 4 15 ? 12.446 -8.873 25.365 1.00  95.29 0 D 1
ATOM   3679 C CA  . LEU D 4 15 ? 12.936 -10.241 25.208 1.00  95.56 0 D 1
ATOM   3680 C C   . LEU D 4 15 ? 14.323 -10.379 25.825 1.00  95.95 0 D 1
ATOM   3681 O O   . LEU D 4 15 ? 15.190 -9.535 25.603 1.00  94.86 0 D 1
ATOM   3682 C CB  . LEU D 4 15 ? 12.964 -10.638 23.726 1.00  94.80 0 D 1
ATOM   3683 C CG  . LEU D 4 15 ? 11.618 -10.613 22.989 1.00  92.88 0 D 1
ATOM   3684 C CD1 . LEU D 4 15 ? 11.841 -11.021 21.537 1.00  89.64 0 D 1
ATOM   3685 C CD2 . LEU D 4 15 ? 10.601 -11.585 23.591 1.00  89.46 0 D 1
ATOM   3686 N N   . GLU D 4 16 ? 14.529 -11.479 26.545 1.00  96.31 0 D 1
ATOM   3687 C CA  . GLU D 4 16 ? 15.856 -11.929 26.958 1.00  96.26 0 D 1
ATOM   3688 C C   . GLU D 4 16 ? 16.431 -12.836 25.863 1.00  96.46 0 D 1
ATOM   3689 O O   . GLU D 4 16 ? 15.822 -13.839 25.498 1.00  95.08 0 D 1
ATOM   3690 C CB  . GLU D 4 16 ? 15.795 -12.656 28.308 1.00  95.11 0 D 1
ATOM   3691 C CG  . GLU D 4 16 ? 15.454 -11.730 29.481 1.00  82.85 0 D 1
ATOM   3692 C CD  . GLU D 4 16 ? 16.463 -10.581 29.650 1.00  78.21 0 D 1
ATOM   3693 O OE1 . GLU D 4 16 ? 16.034 -9.499 30.118 1.00  71.95 0 D 1
ATOM   3694 O OE2 . GLU D 4 16 ? 17.637 -10.775 29.287 1.00  71.80 -1 D 1
ATOM   3695 N N   . VAL D 4 17 ? 17.574 -12.437 25.318 1.00  96.37 0 D 1
ATOM   3696 C CA  . VAL D 4 17 ? 18.247 -13.090 24.191 1.00  96.41 0 D 1
ATOM   3697 C C   . VAL D 4 17 ? 19.756 -13.087 24.392 1.00  96.59 0 D 1
ATOM   3698 O O   . VAL D 4 17 ? 20.302 -12.288 25.156 1.00  95.37 0 D 1
ATOM   3699 C CB  . VAL D 4 17 ? 17.893 -12.407 22.848 1.00  95.65 0 D 1
ATOM   3700 C CG1 . VAL D 4 17 ? 16.401 -12.466 22.536 1.00  92.05 0 D 1
ATOM   3701 C CG2 . VAL D 4 17 ? 18.341 -10.936 22.791 1.00  91.97 0 D 1
ATOM   3702 N N   . GLU D 4 18 ? 20.433 -13.963 23.653 1.00  96.42 0 D 1
ATOM   3703 C CA  . GLU D 4 18 ? 21.887 -13.950 23.528 1.00  96.33 0 D 1
ATOM   3704 C C   . GLU D 4 18 ? 22.297 -13.474 22.121 1.00  96.66 0 D 1
ATOM   3705 O O   . GLU D 4 18 ? 21.547 -13.691 21.162 1.00  95.30 0 D 1
ATOM   3706 C CB  . GLU D 4 18 ? 22.462 -15.336 23.839 1.00  94.94 0 D 1
ATOM   3707 C CG  . GLU D 4 18 ? 22.280 -15.760 25.311 1.00  86.41 0 D 1
ATOM   3708 C CD  . GLU D 4 18 ? 22.940 -14.782 26.306 1.00  80.22 0 D 1
ATOM   3709 O OE1 . GLU D 4 18 ? 22.414 -14.646 27.423 1.00  72.65 0 D 1
ATOM   3710 O OE2 . GLU D 4 18 ? 23.959 -14.156 25.930 1.00  72.04 -1 D 1
ATOM   3711 N N   . PRO D 4 19 ? 23.471 -12.864 21.941 1.00  96.26 0 D 1
ATOM   3712 C CA  . PRO D 4 19 ? 23.949 -12.468 20.610 1.00  96.07 0 D 1
ATOM   3713 C C   . PRO D 4 19 ? 24.022 -13.620 19.606 1.00  96.28 0 D 1
ATOM   3714 O O   . PRO D 4 19 ? 23.883 -13.401 18.399 1.00  95.01 0 D 1
ATOM   3715 C CB  . PRO D 4 19 ? 25.343 -11.870 20.852 1.00  95.22 0 D 1
ATOM   3716 C CG  . PRO D 4 19 ? 25.278 -11.388 22.297 1.00  92.76 0 D 1
ATOM   3717 C CD  . PRO D 4 19 ? 24.385 -12.427 22.971 1.00  95.57 0 D 1
ATOM   3718 N N   . SER D 4 20 ? 24.220 -14.863 20.096 1.00  96.64 0 D 1
ATOM   3719 C CA  . SER D 4 20 ? 24.240 -16.093 19.311 1.00  96.59 0 D 1
ATOM   3720 C C   . SER D 4 20 ? 22.852 -16.649 18.962 1.00  96.72 0 D 1
ATOM   3721 O O   . SER D 4 20 ? 22.773 -17.624 18.213 1.00  95.01 0 D 1
ATOM   3722 C CB  . SER D 4 20 ? 25.042 -17.163 20.067 1.00  95.63 0 D 1
ATOM   3723 O OG  . SER D 4 20 ? 24.498 -17.353 21.360 1.00  88.35 0 D 1
ATOM   3724 N N   . ASP D 4 21 ? 21.760 -16.084 19.495 1.00  96.75 0 D 1
ATOM   3725 C CA  . ASP D 4 21 ? 20.412 -16.521 19.147 1.00  96.82 0 D 1
ATOM   3726 C C   . ASP D 4 21 ? 20.141 -16.253 17.660 1.00  97.16 0 D 1
ATOM   3727 O O   . ASP D 4 21 ? 20.419 -15.170 17.134 1.00  96.30 0 D 1
ATOM   3728 C CB  . ASP D 4 21 ? 19.334 -15.833 20.009 1.00  96.20 0 D 1
ATOM   3729 C CG  . ASP D 4 21 ? 19.121 -16.426 21.408 1.00  94.85 0 D 1
ATOM   3730 O OD1 . ASP D 4 21 ? 19.413 -17.622 21.611 1.00  89.84 0 D 1
ATOM   3731 O OD2 . ASP D 4 21 ? 18.529 -15.721 22.257 1.00  89.81 -1 D 1
ATOM   3732 N N   . THR D 4 22 ? 19.559 -17.246 16.981 1.00  97.43 0 D 1
ATOM   3733 C CA  . THR D 4 22 ? 19.082 -17.076 15.607 1.00  97.54 0 D 1
ATOM   3734 C C   . THR D 4 22 ? 17.816 -16.220 15.579 1.00  97.55 0 D 1
ATOM   3735 O O   . THR D 4 22 ? 17.086 -16.097 16.564 1.00  96.87 0 D 1
ATOM   3736 C CB  . THR D 4 22 ? 18.824 -18.424 14.911 1.00  96.90 0 D 1
ATOM   3737 C CG2 . THR D 4 22 ? 20.067 -19.299 14.849 1.00  90.29 0 D 1
ATOM   3738 O OG1 . THR D 4 22 ? 17.805 -19.138 15.571 1.00  90.64 0 D 1
ATOM   3739 N N   . ILE D 4 23 ? 17.520 -15.644 14.418 1.00  97.23 0 D 1
ATOM   3740 C CA  . ILE D 4 23 ? 16.262 -14.927 14.203 1.00  97.18 0 D 1
ATOM   3741 C C   . ILE D 4 23 ? 15.053 -15.855 14.393 1.00  97.24 0 D 1
ATOM   3742 O O   . ILE D 4 23 ? 14.044 -15.428 14.944 1.00  96.81 0 D 1
ATOM   3743 C CB  . ILE D 4 23 ? 16.261 -14.243 12.824 1.00  96.80 0 D 1
ATOM   3744 C CG1 . ILE D 4 23 ? 17.420 -13.230 12.666 1.00  94.79 0 D 1
ATOM   3745 C CG2 . ILE D 4 23 ? 14.916 -13.554 12.527 1.00  95.62 0 D 1
ATOM   3746 C CD1 . ILE D 4 23 ? 17.519 -12.150 13.753 1.00  91.68 0 D 1
ATOM   3747 N N   . GLU D 4 24 ? 15.175 -17.126 14.022 1.00  97.33 0 D 1
ATOM   3748 C CA  . GLU D 4 24 ? 14.162 -18.153 14.286 1.00  96.98 0 D 1
ATOM   3749 C C   . GLU D 4 24 ? 13.895 -18.313 15.795 1.00  97.08 0 D 1
ATOM   3750 O O   . GLU D 4 24 ? 12.739 -18.270 16.223 1.00  96.24 0 D 1
ATOM   3751 C CB  . GLU D 4 24 ? 14.621 -19.470 13.646 1.00  95.73 0 D 1
ATOM   3752 C CG  . GLU D 4 24 ? 13.534 -20.549 13.683 1.00  82.76 0 D 1
ATOM   3753 C CD  . GLU D 4 24 ? 13.964 -21.848 12.977 1.00  76.40 0 D 1
ATOM   3754 O OE1 . GLU D 4 24 ? 13.079 -22.726 12.799 1.00  70.36 0 D 1
ATOM   3755 O OE2 . GLU D 4 24 ? 15.154 -21.978 12.622 1.00  70.45 -1 D 1
ATOM   3756 N N   . ASN D 4 25 ? 14.940 -18.372 16.626 1.00  97.20 0 D 1
ATOM   3757 C CA  . ASN D 4 25 ? 14.787 -18.422 18.081 1.00  96.86 0 D 1
ATOM   3758 C C   . ASN D 4 25 ? 14.110 -17.167 18.632 1.00  96.96 0 D 1
ATOM   3759 O O   . ASN D 4 25 ? 13.274 -17.251 19.539 1.00  95.98 0 D 1
ATOM   3760 C CB  . ASN D 4 25 ? 16.166 -18.584 18.747 1.00  95.84 0 D 1
ATOM   3761 C CG  . ASN D 4 25 ? 16.812 -19.940 18.535 1.00  87.74 0 D 1
ATOM   3762 N ND2 . ASN D 4 25 ? 18.071 -20.069 18.931 1.00  75.98 0 D 1
ATOM   3763 O OD1 . ASN D 4 25 ? 16.230 -20.890 18.057 1.00  77.51 0 D 1
ATOM   3764 N N   . VAL D 4 26 ? 14.419 -15.993 18.089 1.00  97.39 0 D 1
ATOM   3765 C CA  . VAL D 4 26 ? 13.752 -14.738 18.474 1.00  97.21 0 D 1
ATOM   3766 C C   . VAL D 4 26 ? 12.267 -14.777 18.106 1.00  97.21 0 D 1
ATOM   3767 O O   . VAL D 4 26 ? 11.431 -14.390 18.921 1.00  96.74 0 D 1
ATOM   3768 C CB  . VAL D 4 26 ? 14.445 -13.516 17.849 1.00  96.83 0 D 1
ATOM   3769 C CG1 . VAL D 4 26 ? 13.724 -12.210 18.184 1.00  94.67 0 D 1
ATOM   3770 C CG2 . VAL D 4 26 ? 15.882 -13.377 18.367 1.00  95.11 0 D 1
ATOM   3771 N N   . LYS D 4 27 ? 11.916 -15.298 16.927 1.00  97.59 0 D 1
ATOM   3772 C CA  . LYS D 4 27 ? 10.524 -15.467 16.513 1.00  97.66 0 D 1
ATOM   3773 C C   . LYS D 4 27 ?  9.768 -16.452 17.403 1.00  97.28 0 D 1
ATOM   3774 O O   . LYS D 4 27 ?  8.620 -16.180 17.743 1.00  96.70 0 D 1
ATOM   3775 C CB  . LYS D 4 27 ? 10.453 -15.909 15.041 1.00  97.66 0 D 1
ATOM   3776 C CG  . LYS D 4 27 ? 10.795 -14.775 14.063 1.00  97.07 0 D 1
ATOM   3777 C CD  . LYS D 4 27 ? 10.735 -15.313 12.630 1.00  96.16 0 D 1
ATOM   3778 C CE  . LYS D 4 27 ? 11.003 -14.216 11.604 1.00  94.15 0 D 1
ATOM   3779 N NZ  . LYS D 4 27 ? 10.932 -14.765 10.232 1.00  91.65 1 D 1
ATOM   3780 N N   . ALA D 4 28 ? 10.394 -17.535 17.840 1.00  97.70 0 D 1
ATOM   3781 C CA  . ALA D 4 28 ?  9.812 -18.465 18.809 1.00  97.44 0 D 1
ATOM   3782 C C   . ALA D 4 28 ?  9.509 -17.767 20.149 1.00  96.91 0 D 1
ATOM   3783 O O   . ALA D 4 28 ?  8.382 -17.836 20.644 1.00  95.69 0 D 1
ATOM   3784 C CB  . ALA D 4 28 ? 10.749 -19.660 18.976 1.00  97.08 0 D 1
ATOM   3785 N N   . LYS D 4 29 ? 10.450 -16.970 20.678 1.00  97.09 0 D 1
ATOM   3786 C CA  . LYS D 4 29 ? 10.235 -16.165 21.895 1.00  96.41 0 D 1
ATOM   3787 C C   . LYS D 4 29 ?  9.113 -15.136 21.741 1.00  95.74 0 D 1
ATOM   3788 O O   . LYS D 4 29 ?  8.417 -14.820 22.708 1.00  94.53 0 D 1
ATOM   3789 C CB  . LYS D 4 29 ? 11.551 -15.469 22.295 1.00  96.47 0 D 1
ATOM   3790 C CG  . LYS D 4 29 ? 12.628 -16.445 22.814 1.00  94.90 0 D 1
ATOM   3791 C CD  . LYS D 4 29 ? 13.969 -15.741 23.067 1.00  92.54 0 D 1
ATOM   3792 C CE  . LYS D 4 29 ? 15.012 -16.758 23.523 1.00  89.04 0 D 1
ATOM   3793 N NZ  . LYS D 4 29 ? 16.365 -16.178 23.754 1.00  82.75 1 D 1
ATOM   3794 N N   . ILE D 4 30 ?  8.906 -14.592 20.538 1.00  96.40 0 D 1
ATOM   3795 C CA  . ILE D 4 30 ?  7.775 -13.702 20.248 1.00  96.00 0 D 1
ATOM   3796 C C   . ILE D 4 30 ?  6.463 -14.494 20.222 1.00  95.40 0 D 1
ATOM   3797 O O   . ILE D 4 30 ?  5.468 -14.004 20.754 1.00  94.12 0 D 1
ATOM   3798 C CB  . ILE D 4 30 ?  7.989 -12.919 18.932 1.00  96.05 0 D 1
ATOM   3799 C CG1 . ILE D 4 30 ?  9.154 -11.912 19.085 1.00  95.07 0 D 1
ATOM   3800 C CG2 . ILE D 4 30 ?  6.714 -12.148 18.536 1.00  95.09 0 D 1
ATOM   3801 C CD1 . ILE D 4 30 ?  9.681 -11.382 17.748 1.00  93.81 0 D 1
ATOM   3802 N N   . GLN D 4 31 ?  6.449 -15.707 19.650 1.00  96.21 0 D 1
ATOM   3803 C CA  . GLN D 4 31 ?  5.265 -16.572 19.651 1.00  95.81 0 D 1
ATOM   3804 C C   . GLN D 4 31 ?  4.805 -16.876 21.077 1.00  94.88 0 D 1
ATOM   3805 O O   . GLN D 4 31 ?  3.616 -16.757 21.364 1.00  92.78 0 D 1
ATOM   3806 C CB  . GLN D 4 31 ?  5.553 -17.872 18.885 1.00  95.63 0 D 1
ATOM   3807 C CG  . GLN D 4 31 ?  4.307 -18.774 18.794 1.00  94.46 0 D 1
ATOM   3808 C CD  . GLN D 4 31 ?  4.565 -20.092 18.065 1.00  92.81 0 D 1
ATOM   3809 N NE2 . GLN D 4 31 ?  3.526 -20.800 17.701 1.00  84.51 0 D 1
ATOM   3810 O OE1 . GLN D 4 31 ?  5.678 -20.504 17.814 1.00  87.50 0 D 1
ATOM   3811 N N   . ASP D 4 32 ?  5.716 -17.169 21.973 1.00  95.31 0 D 1
ATOM   3812 C CA  . ASP D 4 32 ?  5.394 -17.461 23.371 1.00  94.56 0 D 1
ATOM   3813 C C   . ASP D 4 32 ?  4.725 -16.276 24.086 1.00  93.68 0 D 1
ATOM   3814 O O   . ASP D 4 32 ?  3.894 -16.461 24.973 1.00  91.44 0 D 1
ATOM   3815 C CB  . ASP D 4 32 ?  6.676 -17.849 24.122 1.00  94.26 0 D 1
ATOM   3816 C CG  . ASP D 4 32 ?  7.291 -19.175 23.669 1.00  89.75 0 D 1
ATOM   3817 O OD1 . ASP D 4 32 ?  6.561 -19.993 23.069 1.00  84.39 0 D 1
ATOM   3818 O OD2 . ASP D 4 32 ?  8.490 -19.361 23.953 1.00  84.13 -1 D 1
ATOM   3819 N N   . LYS D 4 33 ?  5.058 -15.040 23.706 1.00  92.93 0 D 1
ATOM   3820 C CA  . LYS D 4 33 ?  4.511 -13.822 24.322 1.00  91.96 0 D 1
ATOM   3821 C C   . LYS D 4 33 ?  3.267 -13.270 23.636 1.00  91.37 0 D 1
ATOM   3822 O O   . LYS D 4 33 ?  2.401 -12.721 24.316 1.00  87.98 0 D 1
ATOM   3823 C CB  . LYS D 4 33 ?  5.589 -12.734 24.395 1.00  90.83 0 D 1
ATOM   3824 C CG  . LYS D 4 33 ?  6.613 -13.037 25.501 1.00  87.90 0 D 1
ATOM   3825 C CD  . LYS D 4 33 ?  7.428 -11.779 25.829 1.00  84.92 0 D 1
ATOM   3826 C CE  . LYS D 4 33 ?  8.335 -12.055 27.027 1.00  80.91 0 D 1
ATOM   3827 N NZ  . LYS D 4 33 ?  8.916 -10.812 27.586 1.00  74.43 1 D 1
ATOM   3828 N N   . GLU D 4 34 ?  3.186 -13.348 22.303 1.00  93.35 0 D 1
ATOM   3829 C CA  . GLU D 4 34 ?  2.157 -12.680 21.501 1.00  92.24 0 D 1
ATOM   3830 C C   . GLU D 4 34 ?  1.268 -13.655 20.715 1.00  92.39 0 D 1
ATOM   3831 O O   . GLU D 4 34 ?  0.306 -13.228 20.077 1.00  89.86 0 D 1
ATOM   3832 C CB  . GLU D 4 34 ?  2.816 -11.648 20.569 1.00  90.92 0 D 1
ATOM   3833 C CG  . GLU D 4 34 ?  3.585 -10.532 21.292 1.00  87.55 0 D 1
ATOM   3834 C CD  . GLU D 4 34 ?  2.692 -9.562 22.097 1.00  87.06 0 D 1
ATOM   3835 O OE1 . GLU D 4 34 ?  3.063 -9.193 23.230 1.00  80.71 0 D 1
ATOM   3836 O OE2 . GLU D 4 34 ?  1.655 -9.102 21.574 1.00  81.17 -1 D 1
ATOM   3837 N N   . GLY D 4 35 ?  1.570 -14.962 20.725 1.00  93.48 0 D 1
ATOM   3838 C CA  . GLY D 4 35 ?  0.772 -15.992 20.058 1.00  93.40 0 D 1
ATOM   3839 C C   . GLY D 4 35 ?  0.794 -15.930 18.528 1.00  94.32 0 D 1
ATOM   3840 O O   . GLY D 4 35 ? -0.105 -16.461 17.872 1.00  92.53 0 D 1
ATOM   3841 N N   . ILE D 4 36 ?  1.775 -15.254 17.935 1.00  94.64 0 D 1
ATOM   3842 C CA  . ILE D 4 36 ?  1.918 -15.128 16.482 1.00  95.35 0 D 1
ATOM   3843 C C   . ILE D 4 36 ?  2.870 -16.217 15.988 1.00  95.83 0 D 1
ATOM   3844 O O   . ILE D 4 36 ?  4.029 -16.200 16.390 1.00  95.17 0 D 1
ATOM   3845 C CB  . ILE D 4 36 ?  2.411 -13.724 16.076 1.00  94.85 0 D 1
ATOM   3846 C CG1 . ILE D 4 36 ?  1.520 -12.615 16.679 1.00  92.19 0 D 1
ATOM   3847 C CG2 . ILE D 4 36 ?  2.427 -13.613 14.536 1.00  92.19 0 D 1
ATOM   3848 C CD1 . ILE D 4 36 ?  2.065 -11.206 16.470 1.00  87.41 0 D 1
ATOM   3849 N N   . PRO D 4 37 ?  2.432 -17.137 15.095 1.00  96.15 0 D 1
ATOM   3850 C CA  . PRO D 4 37 ?  3.307 -18.172 14.554 1.00  96.15 0 D 1
ATOM   3851 C C   . PRO D 4 37 ?  4.547 -17.585 13.862 1.00  96.33 0 D 1
ATOM   3852 O O   . PRO D 4 37 ?  4.418 -16.575 13.161 1.00  95.72 0 D 1
ATOM   3853 C CB  . PRO D 4 37 ?  2.438 -18.964 13.567 1.00  95.12 0 D 1
ATOM   3854 C CG  . PRO D 4 37 ?  1.026 -18.730 14.065 1.00  92.81 0 D 1
ATOM   3855 C CD  . PRO D 4 37 ?  1.080 -17.309 14.605 1.00  95.39 0 D 1
ATOM   3856 N N   . PRO D 4 38 ?  5.737 -18.203 13.984 1.00  96.40 0 D 1
ATOM   3857 C CA  . PRO D 4 38 ?  6.971 -17.691 13.380 1.00  96.37 0 D 1
ATOM   3858 C C   . PRO D 4 38 ?  6.877 -17.467 11.868 1.00  96.11 0 D 1
ATOM   3859 O O   . PRO D 4 38 ?  7.408 -16.487 11.354 1.00  95.15 0 D 1
ATOM   3860 C CB  . PRO D 4 38 ?  8.051 -18.721 13.724 1.00  95.60 0 D 1
ATOM   3861 C CG  . PRO D 4 38 ?  7.559 -19.305 15.041 1.00  93.59 0 D 1
ATOM   3862 C CD  . PRO D 4 38 ?  6.047 -19.325 14.853 1.00  95.91 0 D 1
ATOM   3863 N N   . ASP D 4 39 ?  6.148 -18.328 11.153 1.00  96.63 0 D 1
ATOM   3864 C CA  . ASP D 4 39 ?  5.941 -18.227  9.706 1.00  95.92 0 D 1
ATOM   3865 C C   . ASP D 4 39 ?  5.097 -17.014  9.289 1.00  95.96 0 D 1
ATOM   3866 O O   . ASP D 4 39 ?  5.143 -16.600  8.128 1.00  94.21 0 D 1
ATOM   3867 C CB  . ASP D 4 39 ?  5.308 -19.532  9.187 1.00  94.80 0 D 1
ATOM   3868 C CG  . ASP D 4 39 ?  3.835 -19.642  9.565 1.00  88.99 0 D 1
ATOM   3869 O OD1 . ASP D 4 39 ?  3.531 -19.452 10.759 1.00  82.79 0 D 1
ATOM   3870 O OD2 . ASP D 4 39 ?  3.002 -19.826  8.645 1.00  82.71 -1 D 1
ATOM   3871 N N   . GLN D 4 40 ?  4.346 -16.408 10.212 1.00  96.03 0 D 1
ATOM   3872 C CA  . GLN D 4 40 ?  3.589 -15.168  9.997 1.00  95.68 0 D 1
ATOM   3873 C C   . GLN D 4 40 ?  4.359 -13.920 10.447 1.00  95.75 0 D 1
ATOM   3874 O O   . GLN D 4 40 ?  3.897 -12.796 10.202 1.00  93.63 0 D 1
ATOM   3875 C CB  . GLN D 4 40 ?  2.228 -15.244 10.704 1.00  94.68 0 D 1
ATOM   3876 C CG  . GLN D 4 40 ?  1.355 -16.405 10.204 1.00  91.33 0 D 1
ATOM   3877 C CD  . GLN D 4 40 ?  1.121 -16.358  8.693 1.00  91.19 0 D 1
ATOM   3878 N NE2 . GLN D 4 40 ?  1.247 -17.473  8.023 1.00  82.06 0 D 1
ATOM   3879 O OE1 . GLN D 4 40 ?  0.828 -15.320  8.112 1.00  84.00 0 D 1
ATOM   3880 N N   . GLN D 4 41 ?  5.510 -14.073 11.072 1.00  96.16 0 D 1
ATOM   3881 C CA  . GLN D 4 41 ?  6.317 -12.966 11.559 1.00  96.34 0 D 1
ATOM   3882 C C   . GLN D 4 41 ?  7.344 -12.522 10.520 1.00  96.35 0 D 1
ATOM   3883 O O   . GLN D 4 41 ?  8.048 -13.328  9.922 1.00  95.31 0 D 1
ATOM   3884 C CB  . GLN D 4 41 ?  7.019 -13.334 12.864 1.00  96.14 0 D 1
ATOM   3885 C CG  . GLN D 4 41 ?  6.065 -13.686 14.020 1.00  94.94 0 D 1
ATOM   3886 C CD  . GLN D 4 41 ?  6.848 -14.054 15.279 1.00  96.00 0 D 1
ATOM   3887 N NE2 . GLN D 4 41 ?  6.388 -14.998 16.063 1.00  90.78 0 D 1
ATOM   3888 O OE1 . GLN D 4 41 ?  7.895 -13.483 15.560 1.00  91.00 0 D 1
ATOM   3889 N N   . ARG D 4 42 ?  7.485 -11.203 10.366 1.00  96.52 0 D 1
ATOM   3890 C CA  . ARG D 4 42 ?  8.630 -10.567  9.709 1.00  96.32 0 D 1
ATOM   3891 C C   . ARG D 4 42 ?  9.246 -9.581 10.691 1.00  96.37 0 D 1
ATOM   3892 O O   . ARG D 4 42 ?  8.552 -8.679 11.170 1.00  94.91 0 D 1
ATOM   3893 C CB  . ARG D 4 42 ?  8.176 -9.917  8.391 1.00  95.68 0 D 1
ATOM   3894 C CG  . ARG D 4 42 ?  9.307 -9.279  7.575 1.00  94.07 0 D 1
ATOM   3895 C CD  . ARG D 4 42 ?  8.730 -8.707  6.275 1.00  92.01 0 D 1
ATOM   3896 N NE  . ARG D 4 42 ?  9.732 -8.118  5.377 1.00  89.76 0 D 1
ATOM   3897 C CZ  . ARG D 4 42 ? 10.173 -8.590  4.212 1.00  88.79 0 D 1
ATOM   3898 N NH1 . ARG D 4 42 ?  9.853 -9.759  3.738 1.00  81.40 1 D 1
ATOM   3899 N NH2 . ARG D 4 42 ? 10.952 -7.880  3.463 1.00  83.55 0 D 1
ATOM   3900 N N   . LEU D 4 43 ? 10.525 -9.768 11.000 1.00  96.54 0 D 1
ATOM   3901 C CA  . LEU D 4 43 ? 11.277 -8.866 11.855 1.00  96.53 0 D 1
ATOM   3902 C C   . LEU D 4 43 ? 12.100 -7.898 11.006 1.00  96.31 0 D 1
ATOM   3903 O O   . LEU D 4 43 ? 12.706 -8.309 10.014 1.00  95.33 0 D 1
ATOM   3904 C CB  . LEU D 4 43 ? 12.153 -9.652 12.837 1.00  96.47 0 D 1
ATOM   3905 C CG  . LEU D 4 43 ? 11.359 -10.434 13.892 1.00  95.40 0 D 1
ATOM   3906 C CD1 . LEU D 4 43 ? 12.323 -11.262 14.751 1.00  93.57 0 D 1
ATOM   3907 C CD2 . LEU D 4 43 ? 10.579 -9.501 14.826 1.00  92.98 0 D 1
ATOM   3908 N N   . ILE D 4 44 ? 12.108 -6.636 11.392 1.00  96.16 0 D 1
ATOM   3909 C CA  . ILE D 4 44 ? 12.823 -5.557 10.704 1.00  95.71 0 D 1
ATOM   3910 C C   . ILE D 4 44 ? 13.740 -4.866 11.702 1.00  95.52 0 D 1
ATOM   3911 O O   . ILE D 4 44 ? 13.324 -4.489 12.793 1.00  94.84 0 D 1
ATOM   3912 C CB  . ILE D 4 44 ? 11.832 -4.569 10.049 1.00  94.93 0 D 1
ATOM   3913 C CG1 . ILE D 4 44 ? 10.926 -5.289  9.011 1.00  92.85 0 D 1
ATOM   3914 C CG2 . ILE D 4 44 ? 12.590 -3.407  9.376 1.00  92.64 0 D 1
ATOM   3915 C CD1 . ILE D 4 44 ?  9.761 -4.429  8.509 1.00  89.52 0 D 1
ATOM   3916 N N   . PHE D 4 45 ? 14.995 -4.660 11.291 1.00  94.59 0 D 1
ATOM   3917 C CA  . PHE D 4 45 ? 15.981 -3.868 12.008 1.00  94.44 0 D 1
ATOM   3918 C C   . PHE D 4 45 ? 16.724 -2.983 11.010 1.00  93.70 0 D 1
ATOM   3919 O O   . PHE D 4 45 ? 17.079 -3.433  9.921 1.00  92.36 0 D 1
ATOM   3920 C CB  . PHE D 4 45 ? 16.940 -4.785 12.772 1.00  94.37 0 D 1
ATOM   3921 C CG  . PHE D 4 45 ? 17.984 -4.032 13.559 1.00  94.70 0 D 1
ATOM   3922 C CD1 . PHE D 4 45 ? 19.337 -4.030 13.146 1.00  92.72 0 D 1
ATOM   3923 C CD2 . PHE D 4 45 ? 17.618 -3.322 14.721 1.00  92.80 0 D 1
ATOM   3924 C CE1 . PHE D 4 45 ? 20.300 -3.336 13.879 1.00  92.20 0 D 1
ATOM   3925 C CE2 . PHE D 4 45 ? 18.583 -2.618 15.458 1.00  91.95 0 D 1
ATOM   3926 C CZ  . PHE D 4 45 ? 19.932 -2.631 15.049 1.00  92.84 0 D 1
ATOM   3927 N N   . ALA D 4 46 ? 16.925 -1.715 11.353 1.00  92.80 0 D 1
ATOM   3928 C CA  . ALA D 4 46 ? 17.564 -0.728 10.472 1.00  91.85 0 D 1
ATOM   3929 C C   . ALA D 4 46 ? 16.986 -0.703  9.036 1.00  92.13 0 D 1
ATOM   3930 O O   . ALA D 4 46 ? 17.713 -0.581  8.052 1.00  88.99 0 D 1
ATOM   3931 C CB  . ALA D 4 46 ? 19.089 -0.916 10.543 1.00  90.16 0 D 1
ATOM   3932 N N   . GLY D 4 47 ? 15.666 -0.856  8.912 1.00  92.16 0 D 1
ATOM   3933 C CA  . GLY D 4 47 ? 14.952 -0.851  7.629 1.00  91.96 0 D 1
ATOM   3934 C C   . GLY D 4 47 ? 15.059 -2.142  6.792 1.00  92.82 0 D 1
ATOM   3935 O O   . GLY D 4 47 ? 14.473 -2.203  5.719 1.00  90.78 0 D 1
ATOM   3936 N N   . LYS D 4 48 ? 15.766 -3.170  7.279 1.00  92.85 0 D 1
ATOM   3937 C CA  . LYS D 4 48 ? 15.964 -4.438  6.562 1.00  93.30 0 D 1
ATOM   3938 C C   . LYS D 4 48 ? 15.229 -5.591  7.246 1.00  94.02 0 D 1
ATOM   3939 O O   . LYS D 4 48 ? 15.123 -5.635  8.470 1.00  92.99 0 D 1
ATOM   3940 C CB  . LYS D 4 48 ? 17.458 -4.753  6.436 1.00  91.78 0 D 1
ATOM   3941 C CG  . LYS D 4 48 ? 18.209 -3.711  5.588 1.00  88.06 0 D 1
ATOM   3942 C CD  . LYS D 4 48 ? 19.686 -4.083  5.464 1.00  85.20 0 D 1
ATOM   3943 C CE  . LYS D 4 48 ? 20.437 -3.009  4.677 1.00  78.98 0 D 1
ATOM   3944 N NZ  . LYS D 4 48 ? 21.891 -3.310  4.576 1.00  71.26 1 D 1
ATOM   3945 N N   . GLN D 4 49 ? 14.768 -6.562  6.437 1.00  94.76 0 D 1
ATOM   3946 C CA  . GLN D 4 49 ? 14.293 -7.850  6.949 1.00  94.86 0 D 1
ATOM   3947 C C   . GLN D 4 49 ? 15.446 -8.628  7.586 1.00  95.16 0 D 1
ATOM   3948 O O   . GLN D 4 49 ? 16.553 -8.654  7.058 1.00  93.47 0 D 1
ATOM   3949 C CB  . GLN D 4 49 ? 13.634 -8.657  5.816 1.00  92.77 0 D 1
ATOM   3950 C CG  . GLN D 4 49 ? 13.277 -10.091  6.262 1.00  85.66 0 D 1
ATOM   3951 C CD  . GLN D 4 49 ? 12.542 -10.900  5.199 1.00  81.77 0 D 1
ATOM   3952 N NE2 . GLN D 4 49 ? 12.756 -12.187  5.101 1.00  69.88 0 D 1
ATOM   3953 O OE1 . GLN D 4 49 ? 11.734 -10.380  4.465 1.00  75.26 0 D 1
ATOM   3954 N N   . LEU D 4 50 ? 15.145 -9.311  8.682 1.00  95.65 0 D 1
ATOM   3955 C CA  . LEU D 4 50 ? 16.036 -10.269  9.314 1.00  95.96 0 D 1
ATOM   3956 C C   . LEU D 4 50 ? 15.740 -11.681  8.797 1.00  95.87 0 D 1
ATOM   3957 O O   . LEU D 4 50 ? 14.584 -12.122  8.795 1.00  94.69 0 D 1
ATOM   3958 C CB  . LEU D 4 50 ? 15.900 -10.159 10.841 1.00  96.05 0 D 1
ATOM   3959 C CG  . LEU D 4 50 ? 16.095 -8.747 11.426 1.00  95.30 0 D 1
ATOM   3960 C CD1 . LEU D 4 50 ? 15.996 -8.800 12.949 1.00  92.99 0 D 1
ATOM   3961 C CD2 . LEU D 4 50 ? 17.455 -8.144 11.062 1.00  92.30 0 D 1
ATOM   3962 N N   . GLU D 4 51 ? 16.773 -12.391  8.350 1.00  95.62 0 D 1
ATOM   3963 C CA  . GLU D 4 51 ? 16.686 -13.758  7.818 1.00  95.00 0 D 1
ATOM   3964 C C   . GLU D 4 51 ? 16.767 -14.792  8.943 1.00  95.62 0 D 1
ATOM   3965 O O   . GLU D 4 51 ? 17.610 -14.681  9.828 1.00  94.53 0 D 1
ATOM   3966 C CB  . GLU D 4 51 ? 17.816 -14.004  6.803 1.00  93.32 0 D 1
ATOM   3967 C CG  . GLU D 4 51 ? 17.705 -13.165  5.517 1.00  84.51 0 D 1
ATOM   3968 C CD  . GLU D 4 51 ? 18.943 -13.280  4.604 1.00  77.40 0 D 1
ATOM   3969 O OE1 . GLU D 4 51 ? 18.974 -12.570  3.577 1.00  70.39 0 D 1
ATOM   3970 O OE2 . GLU D 4 51 ? 19.910 -13.996  4.938 1.00  69.61 -1 D 1
ATOM   3971 N N   . ASP D 4 52 ? 15.941 -15.842  8.883 1.00  94.93 0 D 1
ATOM   3972 C CA  . ASP D 4 52 ? 15.760 -16.806  9.974 1.00  95.08 0 D 1
ATOM   3973 C C   . ASP D 4 52 ? 17.047 -17.553 10.362 1.00  94.59 0 D 1
ATOM   3974 O O   . ASP D 4 52 ? 17.303 -17.776 11.546 1.00  90.17 0 D 1
ATOM   3975 C CB  . ASP D 4 52 ? 14.647 -17.807  9.606 1.00  94.06 0 D 1
ATOM   3976 C CG  . ASP D 4 52 ? 13.260 -17.150  9.606 1.00  92.85 0 D 1
ATOM   3977 O OD1 . ASP D 4 52 ? 13.114 -16.091 10.245 1.00  88.60 0 D 1
ATOM   3978 O OD2 . ASP D 4 52 ? 12.307 -17.649  8.972 1.00  87.88 -1 D 1
ATOM   3979 N N   . GLY D 4 53 ? 17.868 -17.880  9.372 1.00  94.95 0 D 1
ATOM   3980 C CA  . GLY D 4 53 ? 19.113 -18.621  9.587 1.00  95.08 0 D 1
ATOM   3981 C C   . GLY D 4 53 ? 20.294 -17.803 10.124 1.00  96.02 0 D 1
ATOM   3982 O O   . GLY D 4 53 ? 21.346 -18.379 10.394 1.00  93.18 0 D 1
ATOM   3983 N N   . ARG D 4 54 ? 20.146 -16.487 10.267 1.00  96.30 0 D 1
ATOM   3984 C CA  . ARG D 4 54 ? 21.203 -15.618 10.805 1.00  96.54 0 D 1
ATOM   3985 C C   . ARG D 4 54 ? 21.006 -15.369 12.301 1.00  97.16 0 D 1
ATOM   3986 O O   . ARG D 4 54 ? 19.917 -15.548 12.839 1.00  95.89 0 D 1
ATOM   3987 C CB  . ARG D 4 54 ? 21.298 -14.305 10.034 1.00  95.37 0 D 1
ATOM   3988 C CG  . ARG D 4 54 ? 21.602 -14.519  8.546 1.00  90.62 0 D 1
ATOM   3989 C CD  . ARG D 4 54 ? 22.196 -13.245  7.959 1.00  83.10 0 D 1
ATOM   3990 N NE  . ARG D 4 54 ? 22.166 -13.262  6.494 1.00  75.40 0 D 1
ATOM   3991 C CZ  . ARG D 4 54 ? 22.872 -12.526  5.671 1.00  67.97 0 D 1
ATOM   3992 N NH1 . ARG D 4 54 ? 23.808 -11.706  6.092 1.00  61.50 1 D 1
ATOM   3993 N NH2 . ARG D 4 54 ? 22.622 -12.607  4.397 1.00  61.36 0 D 1
ATOM   3994 N N   . THR D 4 55 ? 22.079 -14.930 12.950 1.00  96.92 0 D 1
ATOM   3995 C CA  . THR D 4 55 ? 22.073 -14.601 14.376 1.00  97.03 0 D 1
ATOM   3996 C C   . THR D 4 55 ? 21.875 -13.098 14.603 1.00  96.91 0 D 1
ATOM   3997 O O   . THR D 4 55 ? 22.028 -12.270 13.702 1.00  95.89 0 D 1
ATOM   3998 C CB  . THR D 4 55 ? 23.353 -15.087 15.072 1.00  96.46 0 D 1
ATOM   3999 C CG2 . THR D 4 55 ? 23.587 -16.579 14.913 1.00  90.01 0 D 1
ATOM   4000 O OG1 . THR D 4 55 ? 24.462 -14.390 14.576 1.00  90.60 0 D 1
ATOM   4001 N N   . LEU D 4 56 ? 21.563 -12.717 15.843 1.00  96.78 0 D 1
ATOM   4002 C CA  . LEU D 4 56 ? 21.513 -11.305 16.230 1.00  96.44 0 D 1
ATOM   4003 C C   . LEU D 4 56 ? 22.877 -10.619 16.054 1.00  96.11 0 D 1
ATOM   4004 O O   . LEU D 4 56 ? 22.919 -9.458 15.633 1.00  95.01 0 D 1
ATOM   4005 C CB  . LEU D 4 56 ? 21.033 -11.191 17.683 1.00  96.36 0 D 1
ATOM   4006 C CG  . LEU D 4 56 ? 19.570 -11.614 17.918 1.00  95.53 0 D 1
ATOM   4007 C CD1 . LEU D 4 56 ? 19.265 -11.555 19.415 1.00  92.92 0 D 1
ATOM   4008 C CD2 . LEU D 4 56 ? 18.582 -10.691 17.206 1.00  92.39 0 D 1
ATOM   4009 N N   . SER D 4 57 ? 23.975 -11.322 16.321 1.00  96.52 0 D 1
ATOM   4010 C CA  . SER D 4 57 ? 25.324 -10.786 16.137 1.00  95.99 0 D 1
ATOM   4011 C C   . SER D 4 57 ? 25.667 -10.512 14.669 1.00  95.68 0 D 1
ATOM   4012 O O   . SER D 4 57 ? 26.319 -9.505 14.399 1.00  93.92 0 D 1
ATOM   4013 C CB  . SER D 4 57 ? 26.374 -11.714 16.759 1.00  94.89 0 D 1
ATOM   4014 O OG  . SER D 4 57 ? 26.294 -13.032 16.264 1.00  83.30 0 D 1
ATOM   4015 N N   . ASP D 4 58 ? 25.160 -11.308 13.723 1.00  96.28 0 D 1
ATOM   4016 C CA  . ASP D 4 58 ? 25.376 -11.091 12.281 1.00  95.52 0 D 1
ATOM   4017 C C   . ASP D 4 58 ? 24.796 -9.749 11.798 1.00  95.25 0 D 1
ATOM   4018 O O   . ASP D 4 58 ? 25.282 -9.163 10.833 1.00  93.39 0 D 1
ATOM   4019 C CB  . ASP D 4 58 ? 24.730 -12.215 11.457 1.00  95.03 0 D 1
ATOM   4020 C CG  . ASP D 4 58 ? 25.334 -13.599 11.694 1.00  92.84 0 D 1
ATOM   4021 O OD1 . ASP D 4 58 ? 26.552 -13.682 11.959 1.00  88.52 0 D 1
ATOM   4022 O OD2 . ASP D 4 58 ? 24.557 -14.575 11.608 1.00  88.28 -1 D 1
ATOM   4023 N N   . TYR D 4 59 ? 23.748 -9.263 12.475 1.00  95.48 0 D 1
ATOM   4024 C CA  . TYR D 4 59 ? 23.123 -7.969 12.201 1.00  94.97 0 D 1
ATOM   4025 C C   . TYR D 4 59 ? 23.627 -6.839 13.106 1.00  94.60 0 D 1
ATOM   4026 O O   . TYR D 4 59 ? 23.079 -5.736 13.066 1.00  92.06 0 D 1
ATOM   4027 C CB  . TYR D 4 59 ? 21.605 -8.121 12.275 1.00  94.45 0 D 1
ATOM   4028 C CG  . TYR D 4 59 ? 21.024 -8.954 11.151 1.00  94.82 0 D 1
ATOM   4029 C CD1 . TYR D 4 59 ? 20.998 -8.447  9.838 1.00  92.58 0 D 1
ATOM   4030 C CD2 . TYR D 4 59 ? 20.493 -10.229 11.413 1.00  92.89 0 D 1
ATOM   4031 C CE1 . TYR D 4 59 ? 20.446 -9.201  8.796 1.00  91.82 0 D 1
ATOM   4032 C CE2 . TYR D 4 59 ? 19.942 -10.991 10.378 1.00  91.63 0 D 1
ATOM   4033 C CZ  . TYR D 4 59 ? 19.911 -10.475  9.068 1.00  93.25 0 D 1
ATOM   4034 O OH  . TYR D 4 59 ? 19.355 -11.210  8.056 1.00  91.44 0 D 1
ATOM   4035 N N   . ASN D 4 60 ? 24.640 -7.091 13.924 1.00  94.36 0 D 1
ATOM   4036 C CA  . ASN D 4 60 ? 25.157 -6.153 14.917 1.00  93.76 0 D 1
ATOM   4037 C C   . ASN D 4 60 ? 24.067 -5.623 15.876 1.00  94.33 0 D 1
ATOM   4038 O O   . ASN D 4 60 ? 24.076 -4.457 16.288 1.00  92.22 0 D 1
ATOM   4039 C CB  . ASN D 4 60 ? 25.977 -5.068 14.200 1.00  91.99 0 D 1
ATOM   4040 C CG  . ASN D 4 60 ? 26.870 -4.270 15.129 1.00  83.08 0 D 1
ATOM   4041 N ND2 . ASN D 4 60 ? 27.175 -3.038 14.768 1.00  70.74 0 D 1
ATOM   4042 O OD1 . ASN D 4 60 ? 27.326 -4.730 16.157 1.00  74.31 0 D 1
ATOM   4043 N N   . ILE D 4 61 ? 23.101 -6.469 16.214 1.00  95.14 0 D 1
ATOM   4044 C CA  . ILE D 4 61 ? 22.043 -6.148 17.172 1.00  95.54 0 D 1
ATOM   4045 C C   . ILE D 4 61 ? 22.631 -6.256 18.584 1.00  95.47 0 D 1
ATOM   4046 O O   . ILE D 4 61 ? 23.046 -7.335 19.026 1.00  94.21 0 D 1
ATOM   4047 C CB  . ILE D 4 61 ? 20.807 -7.044 16.970 1.00  95.60 0 D 1
ATOM   4048 C CG1 . ILE D 4 61 ? 20.173 -6.750 15.586 1.00  93.82 0 D 1
ATOM   4049 C CG2 . ILE D 4 61 ? 19.767 -6.811 18.082 1.00  94.07 0 D 1
ATOM   4050 C CD1 . ILE D 4 61 ? 19.134 -7.784 15.146 1.00  90.68 0 D 1
ATOM   4051 N N   . GLN D 4 62 ? 22.649 -5.134 19.287 1.00  95.43 0 D 1
ATOM   4052 C CA  . GLN D 4 62 ? 23.236 -5.009 20.617 1.00  94.81 0 D 1
ATOM   4053 C C   . GLN D 4 62 ? 22.158 -4.965 21.700 1.00  95.18 0 D 1
ATOM   4054 O O   . GLN D 4 62 ? 20.957 -4.974 21.418 1.00  93.21 0 D 1
ATOM   4055 C CB  . GLN D 4 62 ? 24.157 -3.777 20.649 1.00  92.54 0 D 1
ATOM   4056 C CG  . GLN D 4 62 ? 25.293 -3.875 19.619 1.00  87.09 0 D 1
ATOM   4057 C CD  . GLN D 4 62 ? 26.324 -2.751 19.746 1.00  81.65 0 D 1
ATOM   4058 N NE2 . GLN D 4 62 ? 27.269 -2.675 18.840 1.00  68.36 0 D 1
ATOM   4059 O OE1 . GLN D 4 62 ? 26.314 -1.948 20.662 1.00  72.74 0 D 1
ATOM   4060 N N   . LYS D 4 63 ? 22.582 -4.912 22.964 1.00  95.27 0 D 1
ATOM   4061 C CA  . LYS D 4 63 ? 21.670 -4.695 24.087 1.00  95.31 0 D 1
ATOM   4062 C C   . LYS D 4 63 ? 20.805 -3.451 23.858 1.00  95.02 0 D 1
ATOM   4063 O O   . LYS D 4 63 ? 21.282 -2.467 23.278 1.00  92.53 0 D 1
ATOM   4064 C CB  . LYS D 4 63 ? 22.443 -4.618 25.418 1.00  94.06 0 D 1
ATOM   4065 C CG  . LYS D 4 63 ? 23.357 -3.384 25.520 1.00  86.32 0 D 1
ATOM   4066 C CD  . LYS D 4 63 ? 23.946 -3.253 26.922 1.00  84.36 0 D 1
ATOM   4067 C CE  . LYS D 4 63 ? 24.642 -1.896 27.037 1.00  71.33 0 D 1
ATOM   4068 N NZ  . LYS D 4 63 ? 24.929 -1.542 28.451 1.00  62.78 1 D 1
ATOM   4069 N N   . GLU D 4 64 ? 19.561 -3.500 24.318 1.00  95.01 0 D 1
ATOM   4070 C CA  . GLU D 4 64 ? 18.588 -2.402 24.209 1.00  94.73 0 D 1
ATOM   4071 C C   . GLU D 4 64 ? 18.225 -1.999 22.765 1.00  94.30 0 D 1
ATOM   4072 O O   . GLU D 4 64 ? 17.481 -1.042 22.560 1.00  91.31 0 D 1
ATOM   4073 C CB  . GLU D 4 64 ? 19.021 -1.202 25.078 1.00  93.32 0 D 1
ATOM   4074 C CG  . GLU D 4 64 ? 19.142 -1.564 26.563 1.00  89.34 0 D 1
ATOM   4075 C CD  . GLU D 4 64 ? 19.854 -0.487 27.402 1.00  82.34 0 D 1
ATOM   4076 O OE1 . GLU D 4 64 ? 20.290 -0.836 28.529 1.00  74.10 0 D 1
ATOM   4077 O OE2 . GLU D 4 64 ? 20.046  0.648 26.913 1.00  74.56 -1 D 1
ATOM   4078 N N   . SER D 4 65 ? 18.673 -2.747 21.755 1.00  94.36 0 D 1
ATOM   4079 C CA  . SER D 4 65 ? 18.227 -2.549 20.380 1.00  93.96 0 D 1
ATOM   4080 C C   . SER D 4 65 ? 16.724 -2.781 20.255 1.00  94.19 0 D 1
ATOM   4081 O O   . SER D 4 65 ? 16.148 -3.656 20.901 1.00  93.00 0 D 1
ATOM   4082 C CB  . SER D 4 65 ? 18.968 -3.465 19.401 1.00  93.24 0 D 1
ATOM   4083 O OG  . SER D 4 65 ? 20.346 -3.140 19.363 1.00  87.15 0 D 1
ATOM   4084 N N   . THR D 4 66 ? 16.074 -2.020 19.363 1.00  93.59 0 D 1
ATOM   4085 C CA  . THR D 4 66 ? 14.646 -2.176 19.059 1.00  93.16 0 D 1
ATOM   4086 C C   . THR D 4 66 ? 14.452 -2.814 17.688 1.00  93.87 0 D 1
ATOM   4087 O O   . THR D 4 66 ? 14.810 -2.224 16.665 1.00  93.07 0 D 1
ATOM   4088 C CB  . THR D 4 66 ? 13.900 -0.840 19.159 1.00  91.31 0 D 1
ATOM   4089 C CG2 . THR D 4 66 ? 12.400 -0.992 18.897 1.00  84.79 0 D 1
ATOM   4090 O OG1 . THR D 4 66 ? 14.012 -0.315 20.464 1.00  85.40 0 D 1
ATOM   4091 N N   . LEU D 4 67 ? 13.833 -4.002 17.671 1.00  94.92 0 D 1
ATOM   4092 C CA  . LEU D 4 67 ? 13.330 -4.641 16.460 1.00  95.25 0 D 1
ATOM   4093 C C   . LEU D 4 67 ? 11.873 -4.227 16.213 1.00  95.16 0 D 1
ATOM   4094 O O   . LEU D 4 67 ? 11.123 -3.943 17.153 1.00  94.29 0 D 1
ATOM   4095 C CB  . LEU D 4 67 ? 13.449 -6.171 16.566 1.00  95.29 0 D 1
ATOM   4096 C CG  . LEU D 4 67 ? 14.832 -6.713 16.977 1.00  93.87 0 D 1
ATOM   4097 C CD1 . LEU D 4 67 ? 14.826 -8.241 16.894 1.00  90.93 0 D 1
ATOM   4098 C CD2 . LEU D 4 67 ? 15.945 -6.197 16.071 1.00  90.89 0 D 1
ATOM   4099 N N   . HIS D 4 68 ? 11.442 -4.241 14.962 1.00  95.21 0 D 1
ATOM   4100 C CA  . HIS D 4 68 ? 10.047 -4.041 14.597 1.00  94.97 0 D 1
ATOM   4101 C C   . HIS D 4 68 ?  9.446 -5.345 14.083 1.00  95.40 0 D 1
ATOM   4102 O O   . HIS D 4 68 ?  9.954 -5.936 13.138 1.00  94.65 0 D 1
ATOM   4103 C CB  . HIS D 4 68 ?  9.921 -2.903 13.583 1.00  94.00 0 D 1
ATOM   4104 C CG  . HIS D 4 68 ? 10.284 -1.564 14.160 1.00  92.19 0 D 1
ATOM   4105 C CD2 . HIS D 4 68 ? 11.531 -1.001 14.206 1.00  82.43 0 D 1
ATOM   4106 N ND1 . HIS D 4 68 ?  9.420 -0.663 14.760 1.00  83.00 0 D 1
ATOM   4107 C CE1 . HIS D 4 68 ? 10.124  0.410 15.129 1.00  83.76 0 D 1
ATOM   4108 N NE2 . HIS D 4 68 ? 11.413  0.247 14.815 1.00  84.72 0 D 1
ATOM   4109 N N   . LEU D 4 69 ?  8.330 -5.768 14.678 1.00  95.49 0 D 1
ATOM   4110 C CA  . LEU D 4 69 ?  7.523 -6.880 14.206 1.00  95.43 0 D 1
ATOM   4111 C C   . LEU D 4 69 ?  6.442 -6.359 13.260 1.00  95.20 0 D 1
ATOM   4112 O O   . LEU D 4 69 ?  5.644 -5.488 13.621 1.00  93.77 0 D 1
ATOM   4113 C CB  . LEU D 4 69 ?  6.925 -7.616 15.413 1.00  95.23 0 D 1
ATOM   4114 C CG  . LEU D 4 69 ?  5.978 -8.768 15.057 1.00  94.79 0 D 1
ATOM   4115 C CD1 . LEU D 4 69 ?  6.688 -9.897 14.322 1.00  92.52 0 D 1
ATOM   4116 C CD2 . LEU D 4 69 ?  5.360 -9.328 16.339 1.00  92.15 0 D 1
ATOM   4117 N N   . VAL D 4 70 ?  6.397 -6.942 12.064 1.00  95.28 0 D 1
ATOM   4118 C CA  . VAL D 4 70 ?  5.297 -6.793 11.103 1.00  94.47 0 D 1
ATOM   4119 C C   . VAL D 4 70 ?  4.802 -8.180 10.702 1.00  94.34 0 D 1
ATOM   4120 O O   . VAL D 4 70 ?  5.366 -9.192 11.113 1.00  92.11 0 D 1
ATOM   4121 C CB  . VAL D 4 70 ?  5.711 -5.921  9.889 1.00  93.00 0 D 1
ATOM   4122 C CG1 . VAL D 4 70 ?  6.156 -4.534 10.343 1.00  88.62 0 D 1
ATOM   4123 C CG2 . VAL D 4 70 ?  6.819 -6.554  9.057 1.00  89.85 0 D 1
ATOM   4124 N N   . LEU D 4 71 ?  3.714 -8.250  9.927 1.00  94.10 0 D 1
ATOM   4125 C CA  . LEU D 4 71 ?  3.252 -9.522  9.379 1.00  93.89 0 D 1
ATOM   4126 C C   . LEU D 4 71 ?  4.113 -9.930  8.183 1.00  93.72 0 D 1
ATOM   4127 O O   . LEU D 4 71 ?  4.595 -9.071  7.446 1.00  91.23 0 D 1
ATOM   4128 C CB  . LEU D 4 71 ?  1.769 -9.437  8.999 1.00  92.90 0 D 1
ATOM   4129 C CG  . LEU D 4 71 ?  0.832 -9.295 10.211 1.00  90.79 0 D 1
ATOM   4130 C CD1 . LEU D 4 71 ? -0.592 -9.055  9.732 1.00  88.06 0 D 1
ATOM   4131 C CD2 . LEU D 4 71 ?  0.837 -10.545 11.092 1.00  88.07 0 D 1
ATOM   4132 N N   . ARG D 4 72 ?  4.244 -11.239  7.965 1.00  94.79 0 D 1
ATOM   4133 C CA  . ARG D 4 72 ?  4.850 -11.800  6.754 1.00  94.74 0 D 1
ATOM   4134 C C   . ARG D 4 72 ?  4.205 -11.163  5.530 1.00  94.67 0 D 1
ATOM   4135 O O   . ARG D 4 72 ?  2.986 -11.086  5.431 1.00  91.99 0 D 1
ATOM   4136 C CB  . ARG D 4 72 ?  4.689 -13.317  6.744 1.00  93.18 0 D 1
ATOM   4137 C CG  . ARG D 4 72 ?  5.385 -13.956  5.531 1.00  86.78 0 D 1
ATOM   4138 C CD  . ARG D 4 72 ?  5.197 -15.470  5.546 1.00  80.76 0 D 1
ATOM   4139 N NE  . ARG D 4 72 ?  5.892 -16.110  4.426 1.00  70.51 0 D 1
ATOM   4140 C CZ  . ARG D 4 72 ?  6.157 -17.402  4.333 1.00  61.97 0 D 1
ATOM   4141 N NH1 . ARG D 4 72 ?  5.747 -18.252  5.227 1.00  55.23 1 D 1
ATOM   4142 N NH2 . ARG D 4 72 ?  6.854 -17.867  3.336 1.00  52.50 0 D 1
ATOM   4143 N N   . LEU D 4 73 ?  5.044 -10.750  4.589 1.00  94.17 0 D 1
ATOM   4144 C CA  . LEU D 4 73 ?  4.637 -10.149  3.334 1.00  92.37 0 D 1
ATOM   4145 C C   . LEU D 4 73 ?  5.444 -10.743  2.187 1.00  91.68 0 D 1
ATOM   4146 O O   . LEU D 4 73 ?  6.505 -11.338  2.397 1.00  88.08 0 D 1
ATOM   4147 C CB  . LEU D 4 73 ?  4.774 -8.617  3.444 1.00  90.07 0 D 1
ATOM   4148 C CG  . LEU D 4 73 ?  6.206 -8.091  3.679 1.00  89.79 0 D 1
ATOM   4149 C CD1 . LEU D 4 73 ?  7.012 -7.918  2.394 1.00  85.19 0 D 1
ATOM   4150 C CD2 . LEU D 4 73 ?  6.123 -6.727  4.352 1.00  87.31 0 D 1
ATOM   4151 N N   . ARG D 4 74 ?  4.914 -10.548  0.979 1.00  91.76 0 D 1
ATOM   4152 C CA  . ARG D 4 74 ?  5.596 -10.889 -0.262 1.00  90.77 0 D 1
ATOM   4153 C C   . ARG D 4 74 ?  5.297 -9.810 -1.298 1.00  90.38 0 D 1
ATOM   4154 O O   . ARG D 4 74 ?  4.141 -9.433 -1.487 1.00  87.61 0 D 1
ATOM   4155 C CB  . ARG D 4 74 ?  5.148 -12.287 -0.702 1.00  88.23 0 D 1
ATOM   4156 C CG  . ARG D 4 74 ?  6.044 -12.834 -1.814 1.00  78.65 0 D 1
ATOM   4157 C CD  . ARG D 4 74 ?  5.615 -14.244 -2.201 1.00  74.21 0 D 1
ATOM   4158 N NE  . ARG D 4 74 ?  6.477 -14.765 -3.287 1.00  64.17 0 D 1
ATOM   4159 C CZ  . ARG D 4 74 ?  6.404 -15.939 -3.868 1.00  56.70 0 D 1
ATOM   4160 N NH1 . ARG D 4 74 ?  5.512 -16.813 -3.508 1.00  51.06 1 D 1
ATOM   4161 N NH2 . ARG D 4 74 ?  7.226 -16.243 -4.816 1.00  47.45 0 D 1
ATOM   4162 N N   . GLY D 4 75 ?  6.339 -9.308 -1.951 1.00  90.32 0 D 1
ATOM   4163 C CA  . GLY D 4 75 ?  6.176 -8.536 -3.175 1.00  87.99 0 D 1
ATOM   4164 C C   . GLY D 4 75 ?  5.694 -9.459 -4.299 1.00  85.62 0 D 1
ATOM   4165 O O   . GLY D 4 75 ?  6.012 -10.647 -4.294 1.00  79.75 0 D 1
ATOM   4166 N N   . GLY D 4 76 ?  4.917 -8.926 -5.232 1.00  78.72 0 D 1
ATOM   4167 C CA  . GLY D 4 76 ?  4.393 -9.681 -6.355 1.00  71.43 0 D 1
ATOM   4168 C C   . GLY D 4 76 ?  3.874 -8.787 -7.455 1.00  64.60 0 D 1
ATOM   4169 O O   . GLY D 4 76 ?  3.807 -7.556 -7.267 1.00  58.58 0 D 1
ATOM   4170 O OXT . GLY D 4 76 ?  3.530 -9.343 -8.534 1.00  62.36 -1 D 1
HETATM 4171 P PA  . NAD E 5 1 ? -19.076  6.777 -22.266 1.00  85.79 0 E 1
HETATM 4172 P PN  . NAD E 5 1 ? -19.110  3.882 -22.406 1.00  85.45 0 E 1
HETATM 4173 C C1B . NAD E 5 1 ? -14.244  7.317 -21.744 1.00  86.91 0 E 1
HETATM 4174 C C1D . NAD E 5 1 ? -23.139  2.143 -24.797 1.00  61.55 0 E 1
HETATM 4175 N N1A . NAD E 5 1 ? -12.725 11.643 -19.500 1.00  89.19 0 E 1
HETATM 4176 N N1N . NAD E 5 1 ? -22.250  1.156 -25.442 1.00  63.15 0 E 1
HETATM 4177 O O1A . NAD E 5 1 ? -19.690  7.814 -23.154 1.00  70.87 -1 E 1
HETATM 4178 O O1N . NAD E 5 1 ? -18.249  3.352 -23.516 1.00  72.44 -1 E 1
HETATM 4179 C C2A . NAD E 5 1 ? -12.116 10.869 -20.438 1.00  87.83 0 E 1
HETATM 4180 C C2B . NAD E 5 1 ? -14.703  5.925 -21.435 1.00  85.80 0 E 1
HETATM 4181 C C2D . NAD E 5 1 ? -23.985  1.505 -23.740 1.00  66.65 0 E 1
HETATM 4182 C C2N . NAD E 5 1 ? -22.510  0.759 -26.714 1.00  59.24 0 E 1
HETATM 4183 O O2A . NAD E 5 1 ? -19.340  6.887 -20.804 1.00  74.37 0 E 1
HETATM 4184 O O2B . NAD E 5 1 ? -13.689  5.168 -20.834 1.00  80.80 0 E 1
HETATM 4185 O O2D . NAD E 5 1 ? -25.343  1.909 -23.927 1.00  60.45 0 E 1
HETATM 4186 O O2N . NAD E 5 1 ? -18.548  3.896 -21.038 1.00  71.90 0 E 1
HETATM 4187 C C3B . NAD E 5 1 ? -15.056  5.379 -22.810 1.00  83.17 0 E 1
HETATM 4188 C C3D . NAD E 5 1 ? -23.444  2.015 -22.455 1.00  70.24 0 E 1
HETATM 4189 C C3N . NAD E 5 1 ? -21.701 -0.176 -27.354 1.00  61.54 0 E 1
HETATM 4190 N N3A . NAD E 5 1 ? -12.624  9.752 -20.901 1.00  88.48 0 E 1
HETATM 4191 O O3  . NAD E 5 1 ? -19.555  5.357 -22.808 1.00  82.94 0 E 1
HETATM 4192 O O3B . NAD E 5 1 ? -13.919  4.784 -23.396 1.00  80.27 0 E 1
HETATM 4193 O O3D . NAD E 5 1 ? -24.422  2.222 -21.468 1.00  62.97 0 E 1
HETATM 4194 C C4A . NAD E 5 1 ? -13.812  9.367 -20.430 1.00  88.53 0 E 1
HETATM 4195 C C4B . NAD E 5 1 ? -15.442  6.584 -23.617 1.00  83.27 0 E 1
HETATM 4196 C C4D . NAD E 5 1 ? -22.785  3.332 -22.787 1.00  68.81 0 E 1
HETATM 4197 C C4N . NAD E 5 1 ? -20.597 -0.696 -26.686 1.00  58.72 0 E 1
HETATM 4198 O O4B . NAD E 5 1 ? -14.903  7.713 -22.952 1.00  82.99 0 E 1
HETATM 4199 O O4D . NAD E 5 1 ? -22.414  3.212 -24.160 1.00  65.85 0 E 1
HETATM 4200 C C5A . NAD E 5 1 ? -14.523 10.111 -19.466 1.00  89.75 0 E 1
HETATM 4201 C C5B . NAD E 5 1 ? -16.940  6.745 -23.765 1.00  79.26 0 E 1
HETATM 4202 C C5D . NAD E 5 1 ? -21.626  3.588 -21.855 1.00  73.35 0 E 1
HETATM 4203 C C5N . NAD E 5 1 ? -20.335 -0.269 -25.385 1.00  60.65 0 E 1
HETATM 4204 O O5B . NAD E 5 1 ? -17.512  6.784 -22.469 1.00  81.88 0 E 1
HETATM 4205 O O5D . NAD E 5 1 ? -20.460  3.065 -22.434 1.00  78.62 0 E 1
HETATM 4206 C C6A . NAD E 5 1 ? -13.927 11.288 -18.993 1.00  90.74 0 E 1
HETATM 4207 C C6N . NAD E 5 1 ? -21.186  0.645 -24.782 1.00  63.81 0 E 1
HETATM 4208 N N6A . NAD E 5 1 ? -14.508 12.077 -18.076 1.00  91.27 0 E 1
HETATM 4209 C C7N . NAD E 5 1 ? -22.011 -0.586 -28.764 1.00  55.70 0 E 1
HETATM 4210 N N7A . NAD E 5 1 ? -15.677  9.478 -19.207 1.00  90.36 0 E 1
HETATM 4211 N N7N . NAD E 5 1 ? -21.299 -1.551 -29.321 1.00  50.43 0 E 1
HETATM 4212 O O7N . NAD E 5 1 ? -22.934 -0.046 -29.374 1.00  49.31 0 E 1
HETATM 4213 C C8A . NAD E 5 1 ? -15.689  8.409 -19.979 1.00  89.74 0 E 1
HETATM 4214 N N9A . NAD E 5 1 ? -14.574  8.316 -20.733 1.00  87.53 0 E 1
HETATM 4215 ZN ZN  . ZN  F 6 1 ? -23.604  8.145 -3.445 1.00  96.21 0 F 1
HETATM 4216 ZN ZN  . ZN  G 7 1 ? -11.699 -2.664 19.015 1.00  95.04 0 G 1
HETATM 4217 ZN ZN  . ZN  H 8 1 ? -15.089  6.144 -15.802 1.00  94.98 0 H 1
HETATM 4218 ZN ZN  . ZN  I 9 1 ? -5.002 -14.769 16.271 1.00  95.27 0 I 1
HETATM 4219 ZN ZN  . ZN  J 10 1 ? -10.365 13.750 30.165 1.00  90.97 0 J 1
