# Supplementary material for: RNF114 and RNF166 exemplify reader-writer E3 ligases that extend K11 polyubiquitin onto sites of MARUbylation
Source: EMBO J. 2025 Oct 2;44(21):5993–6018. doi: 10.1038/s44318-025-00577-z (PMC12583694; doi:10.1038/s44318-025-00577-z)
Supplement: Supplementary file 6 — Source data Fig. 4 [file 44318_2025_577_MOESM6_ESM.zip › Figure 4/4D-F/RNF114-FL-AF3-3.cif]

# generated by PyMOL 3.1.4.1
#
data_fold_2024_11_14_22_43_rnf114_ube2d3_2xub_nad_5xzn_model_3
_entry.id fold_2024_11_14_22_43_rnf114_ube2d3_2xub_nad_5xzn_model_3
#
loop_
_atom_site.group_PDB
_atom_site.id
_atom_site.type_symbol
_atom_site.label_atom_id
_atom_site.label_alt_id
_atom_site.label_comp_id
_atom_site.label_asym_id
_atom_site.label_entity_id
_atom_site.label_seq_id
_atom_site.pdbx_PDB_ins_code
_atom_site.Cartn_x
_atom_site.Cartn_y
_atom_site.Cartn_z
_atom_site.occupancy
_atom_site.B_iso_or_equiv
_atom_site.pdbx_formal_charge
_atom_site.auth_asym_id
_atom_site.pdbx_PDB_model_num
ATOM   1   N N   . MET A 1 1 ? 48.870 31.557 16.295 1.00  19.74 0 A 1
ATOM   2   C CA  . MET A 1 1 ? 47.648 31.231 15.537 1.00  23.72 0 A 1
ATOM   3   C C   . MET A 1 1 ? 47.043 29.993 16.184 1.00  25.06 0 A 1
ATOM   4   O O   . MET A 1 1 ? 47.518 28.899 15.930 1.00  24.11 0 A 1
ATOM   5   C CB  . MET A 1 1 ? 47.964 30.992 14.056 1.00  23.29 0 A 1
ATOM   6   C CG  . MET A 1 1 ? 48.340 32.283 13.325 1.00  20.94 0 A 1
ATOM   7   S SD  . MET A 1 1 ? 48.905 31.990 11.627 1.00  19.45 0 A 1
ATOM   8   C CE  . MET A 1 1 ? 49.013 33.681 11.003 1.00  16.19 0 A 1
ATOM   9   N N   . ALA A 1 2 ? 46.134 30.200 17.128 1.00  23.33 0 A 1
ATOM   10  C CA  . ALA A 1 2 ? 45.570 29.099 17.902 1.00  24.51 0 A 1
ATOM   11  C C   . ALA A 1 2 ? 44.586 28.327 17.005 1.00  23.90 0 A 1
ATOM   12  O O   . ALA A 1 2 ? 43.568 28.879 16.591 1.00  23.07 0 A 1
ATOM   13  C CB  . ALA A 1 2 ? 44.905 29.661 19.162 1.00  23.88 0 A 1
ATOM   14  N N   . ALA A 1 3 ? 44.927 27.096 16.672 1.00  23.38 0 A 1
ATOM   15  C CA  . ALA A 1 3 ? 44.034 26.213 15.945 1.00  24.17 0 A 1
ATOM   16  C C   . ALA A 1 3 ? 42.832 25.908 16.852 1.00  23.86 0 A 1
ATOM   17  O O   . ALA A 1 3 ? 42.935 25.102 17.769 1.00  22.77 0 A 1
ATOM   18  C CB  . ALA A 1 3 ? 44.808 24.953 15.530 1.00  23.37 0 A 1
ATOM   19  N N   . GLN A 1 4 ? 41.734 26.605 16.622 1.00  21.38 0 A 1
ATOM   20  C CA  . GLN A 1 4 ? 40.479 26.263 17.272 1.00  22.48 0 A 1
ATOM   21  C C   . GLN A 1 4 ? 40.100 24.859 16.814 1.00  21.63 0 A 1
ATOM   22  O O   . GLN A 1 4 ? 39.623 24.668 15.698 1.00  20.55 0 A 1
ATOM   23  C CB  . GLN A 1 4 ? 39.381 27.282 16.929 1.00  21.81 0 A 1
ATOM   24  C CG  . GLN A 1 4 ? 39.477 28.570 17.766 1.00  19.30 0 A 1
ATOM   25  C CD  . GLN A 1 4 ? 38.362 29.576 17.455 1.00  17.14 0 A 1
ATOM   26  N NE2 . GLN A 1 4 ? 38.060 30.480 18.359 1.00  16.87 0 A 1
ATOM   27  O OE1 . GLN A 1 4 ? 37.753 29.574 16.397 1.00  17.05 0 A 1
ATOM   28  N N   . GLN A 1 5 ? 40.371 23.876 17.671 1.00  22.26 0 A 1
ATOM   29  C CA  . GLN A 1 5 ? 39.800 22.542 17.526 1.00  23.03 0 A 1
ATOM   30  C C   . GLN A 1 5 ? 38.277 22.732 17.555 1.00  22.08 0 A 1
ATOM   31  O O   . GLN A 1 5 ? 37.703 23.037 18.594 1.00  21.23 0 A 1
ATOM   32  C CB  . GLN A 1 5 ? 40.276 21.618 18.653 1.00  22.70 0 A 1
ATOM   33  C CG  . GLN A 1 5 ? 41.688 21.079 18.401 1.00  20.75 0 A 1
ATOM   34  C CD  . GLN A 1 5 ? 42.194 20.176 19.536 1.00  19.09 0 A 1
ATOM   35  N NE2 . GLN A 1 5 ? 43.053 19.218 19.258 1.00  18.89 0 A 1
ATOM   36  O OE1 . GLN A 1 5 ? 41.847 20.330 20.691 1.00  19.59 0 A 1
ATOM   37  N N   . ARG A 1 6 ? 37.663 22.662 16.386 1.00  23.10 0 A 1
ATOM   38  C CA  . ARG A 1 6 ? 36.206 22.569 16.306 1.00  24.71 0 A 1
ATOM   39  C C   . ARG A 1 6 ? 35.847 21.237 16.934 1.00  23.56 0 A 1
ATOM   40  O O   . ARG A 1 6 ? 36.049 20.196 16.316 1.00  22.63 0 A 1
ATOM   41  C CB  . ARG A 1 6 ? 35.701 22.663 14.857 1.00  24.05 0 A 1
ATOM   42  C CG  . ARG A 1 6 ? 35.722 24.112 14.350 1.00  22.36 0 A 1
ATOM   43  C CD  . ARG A 1 6 ? 35.094 24.173 12.942 1.00  20.88 0 A 1
ATOM   44  N NE  . ARG A 1 6 ? 35.034 25.543 12.427 1.00  18.98 0 A 1
ATOM   45  C CZ  . ARG A 1 6 ? 34.506 25.922 11.274 1.00  17.52 0 A 1
ATOM   46  N NH1 . ARG A 1 6 ? 33.969 25.068 10.448 1.00  17.60 1 A 1
ATOM   47  N NH2 . ARG A 1 6 ? 34.495 27.180 10.930 1.00  18.14 0 A 1
ATOM   48  N N   . ASP A 1 7 ? 35.392 21.312 18.176 1.00  23.31 0 A 1
ATOM   49  C CA  . ASP A 1 7 ? 34.809 20.186 18.869 1.00  23.97 0 A 1
ATOM   50  C C   . ASP A 1 7 ? 33.586 19.781 18.040 1.00  23.03 0 A 1
ATOM   51  O O   . ASP A 1 7 ? 32.546 20.447 18.050 1.00  21.95 0 A 1
ATOM   52  C CB  . ASP A 1 7 ? 34.472 20.586 20.313 1.00  23.26 0 A 1
ATOM   53  C CG  . ASP A 1 7 ? 34.936 19.586 21.381 1.00  20.84 0 A 1
ATOM   54  O OD1 . ASP A 1 7 ? 35.369 18.484 20.995 1.00  20.92 0 A 1
ATOM   55  O OD2 . ASP A 1 7 ? 34.852 19.964 22.570 1.00  20.61 -1 A 1
ATOM   56  N N   . CYS A 1 8 ? 33.761 18.761 17.210 1.00  24.40 0 A 1
ATOM   57  C CA  . CYS A 1 8 ? 32.656 18.107 16.526 1.00  24.71 0 A 1
ATOM   58  C C   . CYS A 1 8 ? 31.879 17.366 17.618 1.00  24.65 0 A 1
ATOM   59  O O   . CYS A 1 8 ? 32.071 16.173 17.819 1.00  23.08 0 A 1
ATOM   60  C CB  . CYS A 1 8 ? 33.172 17.158 15.428 1.00  22.90 0 A 1
ATOM   61  S SG  . CYS A 1 8 ? 33.816 18.094 14.019 1.00  20.16 0 A 1
ATOM   62  N N   . GLY A 1 9 ? 31.074 18.109 18.351 1.00  22.31 0 A 1
ATOM   63  C CA  . GLY A 1 9 ? 30.123 17.568 19.299 1.00  22.32 0 A 1
ATOM   64  C C   . GLY A 1 9 ? 29.232 16.595 18.546 1.00  22.95 0 A 1
ATOM   65  O O   . GLY A 1 9 ? 28.298 17.013 17.863 1.00  21.54 0 A 1
ATOM   66  N N   . GLY A 1 10 ? 29.604 15.323 18.591 1.00  23.68 0 A 1
ATOM   67  C CA  . GLY A 1 10 ? 28.764 14.266 18.069 1.00  23.06 0 A 1
ATOM   68  C C   . GLY A 1 10 ? 27.428 14.407 18.765 1.00  23.44 0 A 1
ATOM   69  O O   . GLY A 1 10 ? 27.356 14.265 19.981 1.00  21.66 0 A 1
ATOM   70  N N   . ALA A 1 11 ? 26.407 14.776 18.011 1.00  22.32 0 A 1
ATOM   71  C CA  . ALA A 1 11 ? 25.051 14.818 18.528 1.00  21.49 0 A 1
ATOM   72  C C   . ALA A 1 11 ? 24.740 13.396 18.998 1.00  21.60 0 A 1
ATOM   73  O O   . ALA A 1 11 ? 24.452 12.518 18.187 1.00  20.71 0 A 1
ATOM   74  C CB  . ALA A 1 11 ? 24.099 15.325 17.440 1.00  20.36 0 A 1
ATOM   75  N N   . ALA A 1 12 ? 24.902 13.169 20.306 1.00  20.78 0 A 1
ATOM   76  C CA  . ALA A 1 12 ? 24.457 11.949 20.922 1.00  19.79 0 A 1
ATOM   77  C C   . ALA A 1 12 ? 22.982 11.826 20.531 1.00  20.17 0 A 1
ATOM   78  O O   . ALA A 1 12 ? 22.183 12.690 20.871 1.00  19.31 0 A 1
ATOM   79  C CB  . ALA A 1 12 ? 24.665 12.027 22.445 1.00  18.62 0 A 1
ATOM   80  N N   . GLN A 1 13 ? 22.661 10.808 19.735 1.00  22.00 0 A 1
ATOM   81  C CA  . GLN A 1 13 ? 21.270 10.451 19.528 1.00  21.28 0 A 1
ATOM   82  C C   . GLN A 1 13 ? 20.717 10.240 20.933 1.00  21.29 0 A 1
ATOM   83  O O   . GLN A 1 13 ? 21.132  9.313 21.622 1.00  19.74 0 A 1
ATOM   84  C CB  . GLN A 1 13 ? 21.136  9.182 18.681 1.00  19.69 0 A 1
ATOM   85  C CG  . GLN A 1 13 ? 21.324  9.451 17.177 1.00  17.73 0 A 1
ATOM   86  C CD  . GLN A 1 13 ? 21.117  8.202 16.329 1.00  16.05 0 A 1
ATOM   87  N NE2 . GLN A 1 13 ? 20.890  8.349 15.045 1.00  14.91 0 A 1
ATOM   88  O OE1 . GLN A 1 13 ? 21.149  7.068 16.778 1.00  15.36 0 A 1
ATOM   89  N N   . LEU A 1 14 ? 19.889 11.175 21.369 1.00  22.37 0 A 1
ATOM   90  C CA  . LEU A 1 14 ? 19.179 11.047 22.618 1.00  21.76 0 A 1
ATOM   91  C C   . LEU A 1 14 ? 18.430  9.731 22.491 1.00  22.03 0 A 1
ATOM   92  O O   . LEU A 1 14 ? 17.493  9.630 21.701 1.00  20.65 0 A 1
ATOM   93  C CB  . LEU A 1 14 ? 18.225 12.241 22.826 1.00  19.70 0 A 1
ATOM   94  C CG  . LEU A 1 14 ? 18.922 13.519 23.330 1.00  17.37 0 A 1
ATOM   95  C CD1 . LEU A 1 14 ? 18.019 14.733 23.103 1.00  15.97 0 A 1
ATOM   96  C CD2 . LEU A 1 14 ? 19.234 13.433 24.822 1.00  16.63 0 A 1
ATOM   97  N N   . ALA A 1 15 ? 18.928  8.719 23.195 1.00  31.24 0 A 1
ATOM   98  C CA  . ALA A 1 15 ? 18.180  7.496 23.393 1.00  30.48 0 A 1
ATOM   99  C C   . ALA A 1 15 ? 16.832  7.960 23.934 1.00  31.16 0 A 1
ATOM   100 O O   . ALA A 1 15 ? 16.770  8.575 24.997 1.00  30.25 0 A 1
ATOM   101 C CB  . ALA A 1 15 ? 18.944  6.579 24.359 1.00  28.61 0 A 1
ATOM   102 N N   . GLY A 1 16 ? 15.793  7.810 23.114 1.00  35.66 0 A 1
ATOM   103 C CA  . GLY A 1 16 ? 14.449  8.154 23.553 1.00  35.45 0 A 1
ATOM   104 C C   . GLY A 1 16 ? 14.218  7.441 24.879 1.00  36.00 0 A 1
ATOM   105 O O   . GLY A 1 16 ? 14.738  6.338 25.051 1.00  34.14 0 A 1
ATOM   106 N N   . PRO A 1 17 ? 13.520  8.068 25.824 1.00  31.65 0 A 1
ATOM   107 C CA  . PRO A 1 17 ? 13.299  7.456 27.120 1.00  31.02 0 A 1
ATOM   108 C C   . PRO A 1 17 ? 12.819  6.029 26.878 1.00  32.09 0 A 1
ATOM   109 O O   . PRO A 1 17 ? 11.968  5.822 26.009 1.00  30.62 0 A 1
ATOM   110 C CB  . PRO A 1 17 ? 12.262  8.330 27.828 1.00  28.13 0 A 1
ATOM   111 C CG  . PRO A 1 17 ? 11.569  9.069 26.692 1.00  26.97 0 A 1
ATOM   112 C CD  . PRO A 1 17 ? 12.671  9.225 25.647 1.00  29.01 0 A 1
ATOM   113 N N   . ALA A 1 18 ? 13.413  5.072 27.598 1.00  36.27 0 A 1
ATOM   114 C CA  . ALA A 1 18 ? 12.981  3.688 27.555 1.00  35.62 0 A 1
ATOM   115 C C   . ALA A 1 18 ? 11.466  3.702 27.711 1.00  36.58 0 A 1
ATOM   116 O O   . ALA A 1 18 ? 10.973  4.145 28.742 1.00  34.92 0 A 1
ATOM   117 C CB  . ALA A 1 18 ? 13.672  2.898 28.671 1.00  33.05 0 A 1
ATOM   118 N N   . ALA A 1 19 ? 10.748  3.359 26.637 1.00  40.40 0 A 1
ATOM   119 C CA  . ALA A 1 19 ?  9.303  3.447 26.649 1.00  40.09 0 A 1
ATOM   120 C C   . ALA A 1 19 ?  8.862  2.507 27.764 1.00  40.62 0 A 1
ATOM   121 O O   . ALA A 1 19 ?  9.025  1.295 27.641 1.00  38.90 0 A 1
ATOM   122 C CB  . ALA A 1 19 ?  8.749  3.070 25.270 1.00  37.49 0 A 1
ATOM   123 N N   . GLU A 1 20 ?  8.398  3.076 28.886 1.00  43.04 0 A 1
ATOM   124 C CA  . GLU A 1 20 ?  7.800  2.290 29.949 1.00  42.90 0 A 1
ATOM   125 C C   . GLU A 1 20 ?  6.775  1.392 29.278 1.00  44.27 0 A 1
ATOM   126 O O   . GLU A 1 20 ?  5.955  1.869 28.490 1.00  41.34 0 A 1
ATOM   127 C CB  . GLU A 1 20 ?  7.118  3.166 30.997 1.00  38.79 0 A 1
ATOM   128 C CG  . GLU A 1 20 ?  8.115  3.831 31.964 1.00  33.57 0 A 1
ATOM   129 C CD  . GLU A 1 20 ?  7.419  4.620 33.093 1.00  30.34 0 A 1
ATOM   130 O OE1 . GLU A 1 20 ?  8.049  4.790 34.156 1.00  26.58 0 A 1
ATOM   131 O OE2 . GLU A 1 20 ?  6.270  5.059 32.882 1.00  27.72 -1 A 1
ATOM   132 N N   . ALA A 1 21 ?  6.885  0.084 29.486 1.00  49.23 0 A 1
ATOM   133 C CA  . ALA A 1 21 ?  6.010 -0.892 28.867 1.00  50.45 0 A 1
ATOM   134 C C   . ALA A 1 21 ?  4.567 -0.476 29.165 1.00  54.83 0 A 1
ATOM   135 O O   . ALA A 1 21 ?  4.140 -0.604 30.313 1.00  51.44 0 A 1
ATOM   136 C CB  . ALA A 1 21 ?  6.347 -2.278 29.425 1.00  45.17 0 A 1
ATOM   137 N N   . ASP A 1 22 ?  3.873  0.097 28.180 1.00  62.62 0 A 1
ATOM   138 C CA  . ASP A 1 22 ?  2.562  0.694 28.398 1.00  63.62 0 A 1
ATOM   139 C C   . ASP A 1 22 ?  1.667 -0.361 29.062 1.00  66.46 0 A 1
ATOM   140 O O   . ASP A 1 22 ?  1.298 -1.353 28.411 1.00  62.81 0 A 1
ATOM   141 C CB  . ASP A 1 22 ?  1.967  1.227 27.088 1.00  57.13 0 A 1
ATOM   142 C CG  . ASP A 1 22 ?  0.530  1.762 27.240 1.00  50.73 0 A 1
ATOM   143 O OD1 . ASP A 1 22 ?  0.025  1.867 28.389 1.00  46.62 0 A 1
ATOM   144 O OD2 . ASP A 1 22 ? -0.112  2.021 26.195 1.00  45.22 -1 A 1
ATOM   145 N N   . PRO A 1 23 ?  1.346 -0.210 30.342 1.00  68.10 0 A 1
ATOM   146 C CA  . PRO A 1 23 ?  0.618 -1.226 31.082 1.00  70.32 0 A 1
ATOM   147 C C   . PRO A 1 23 ? -0.780 -1.435 30.500 1.00  74.10 0 A 1
ATOM   148 O O   . PRO A 1 23 ? -1.394 -2.475 30.720 1.00  71.21 0 A 1
ATOM   149 C CB  . PRO A 1 23 ?  0.600 -0.727 32.530 1.00  63.91 0 A 1
ATOM   150 C CG  . PRO A 1 23 ?  0.740  0.783 32.395 1.00  60.17 0 A 1
ATOM   151 C CD  . PRO A 1 23 ?  1.641  0.939 31.182 1.00  61.46 0 A 1
ATOM   152 N N   . LEU A 1 24 ? -1.259 -0.480 29.703 1.00  77.44 0 A 1
ATOM   153 C CA  . LEU A 1 24 ? -2.541 -0.552 29.006 1.00  80.35 0 A 1
ATOM   154 C C   . LEU A 1 24 ? -2.472 -1.373 27.714 1.00  83.59 0 A 1
ATOM   155 O O   . LEU A 1 24 ? -3.509 -1.793 27.211 1.00  81.01 0 A 1
ATOM   156 C CB  . LEU A 1 24 ? -3.039  0.869 28.706 1.00  75.40 0 A 1
ATOM   157 C CG  . LEU A 1 24 ? -3.157  1.774 29.946 1.00  69.00 0 A 1
ATOM   158 C CD1 . LEU A 1 24 ? -3.641  3.154 29.505 1.00  63.81 0 A 1
ATOM   159 C CD2 . LEU A 1 24 ? -4.149  1.206 30.963 1.00  61.94 0 A 1
ATOM   160 N N   . GLY A 1 25 ? -1.278 -1.671 27.187 1.00  81.30 0 A 1
ATOM   161 C CA  . GLY A 1 25 ? -1.104 -2.415 25.938 1.00  82.15 0 A 1
ATOM   162 C C   . GLY A 1 25 ? -1.836 -3.760 25.918 1.00  84.62 0 A 1
ATOM   163 O O   . GLY A 1 25 ? -2.441 -4.130 24.910 1.00  82.85 0 A 1
ATOM   164 N N   . ARG A 1 26 ? -1.872 -4.475 27.056 1.00  86.35 0 A 1
ATOM   165 C CA  . ARG A 1 26 ? -2.624 -5.737 27.194 1.00  87.10 0 A 1
ATOM   166 C C   . ARG A 1 26 ? -4.149 -5.577 27.172 1.00  89.50 0 A 1
ATOM   167 O O   . ARG A 1 26 ? -4.851 -6.558 26.984 1.00  88.45 0 A 1
ATOM   168 C CB  . ARG A 1 26 ? -2.164 -6.485 28.458 1.00  83.66 0 A 1
ATOM   169 C CG  . ARG A 1 26 ? -2.672 -5.851 29.766 1.00  73.46 0 A 1
ATOM   170 C CD  . ARG A 1 26 ? -2.168 -6.631 30.975 1.00  70.90 0 A 1
ATOM   171 N NE  . ARG A 1 26 ? -2.777 -6.140 32.221 1.00  64.83 0 A 1
ATOM   172 C CZ  . ARG A 1 26 ? -2.732 -6.730 33.407 1.00  58.61 0 A 1
ATOM   173 N NH1 . ARG A 1 26 ? -2.065 -7.832 33.595 1.00  54.54 1 A 1
ATOM   174 N NH2 . ARG A 1 26 ? -3.362 -6.228 34.422 1.00  51.92 0 A 1
ATOM   175 N N   . PHE A 1 27 ? -4.655 -4.370 27.358 1.00  91.98 0 A 1
ATOM   176 C CA  . PHE A 1 27 ? -6.076 -4.040 27.357 1.00  92.92 0 A 1
ATOM   177 C C   . PHE A 1 27 ? -6.521 -3.335 26.067 1.00  93.36 0 A 1
ATOM   178 O O   . PHE A 1 27 ? -7.668 -2.900 25.970 1.00  92.27 0 A 1
ATOM   179 C CB  . PHE A 1 27 ? -6.399 -3.197 28.592 1.00  92.89 0 A 1
ATOM   180 C CG  . PHE A 1 27 ? -6.099 -3.865 29.916 1.00  93.06 0 A 1
ATOM   181 C CD1 . PHE A 1 27 ? -6.755 -5.051 30.281 1.00  91.16 0 A 1
ATOM   182 C CD2 . PHE A 1 27 ? -5.180 -3.282 30.806 1.00  91.35 0 A 1
ATOM   183 C CE1 . PHE A 1 27 ? -6.520 -5.634 31.531 1.00  90.50 0 A 1
ATOM   184 C CE2 . PHE A 1 27 ? -4.951 -3.856 32.064 1.00  90.51 0 A 1
ATOM   185 C CZ  . PHE A 1 27 ? -5.629 -5.035 32.431 1.00  91.52 0 A 1
ATOM   186 N N   . THR A 1 28 ? -5.638 -3.196 25.093 1.00  93.35 0 A 1
ATOM   187 C CA  . THR A 1 28 ? -5.876 -2.449 23.848 1.00  93.31 0 A 1
ATOM   188 C C   . THR A 1 28 ? -6.258 -3.381 22.704 1.00  94.12 0 A 1
ATOM   189 O O   . THR A 1 28 ? -5.543 -4.318 22.379 1.00  93.40 0 A 1
ATOM   190 C CB  . THR A 1 28 ? -4.659 -1.585 23.502 1.00  91.63 0 A 1
ATOM   191 C CG2 . THR A 1 28 ? -4.868 -0.763 22.235 1.00  82.47 0 A 1
ATOM   192 O OG1 . THR A 1 28 ? -4.447 -0.664 24.542 1.00  84.10 0 A 1
ATOM   193 N N   . CYS A 1 29 ? -7.391 -3.114 22.061 1.00  94.41 0 A 1
ATOM   194 C CA  . CYS A 1 29 ? -7.850 -3.861 20.892 1.00  94.79 0 A 1
ATOM   195 C C   . CYS A 1 29 ? -6.930 -3.602 19.690 1.00  94.48 0 A 1
ATOM   196 O O   . CYS A 1 29 ? -6.775 -2.448 19.303 1.00  93.53 0 A 1
ATOM   197 C CB  . CYS A 1 29 ? -9.291 -3.462 20.584 1.00  95.04 0 A 1
ATOM   198 S SG  . CYS A 1 29 ? -9.909 -4.306 19.088 1.00  94.98 0 A 1
ATOM   199 N N   . PRO A 1 30 ? -6.419 -4.647 19.010 1.00  95.17 0 A 1
ATOM   200 C CA  . PRO A 1 30 ? -5.517 -4.469 17.876 1.00  95.00 0 A 1
ATOM   201 C C   . PRO A 1 30 ? -6.183 -3.826 16.653 1.00  95.08 0 A 1
ATOM   202 O O   . PRO A 1 30 ? -5.491 -3.325 15.778 1.00  93.86 0 A 1
ATOM   203 C CB  . PRO A 1 30 ? -5.005 -5.883 17.566 1.00  94.21 0 A 1
ATOM   204 C CG  . PRO A 1 30 ? -6.110 -6.796 18.077 1.00  92.38 0 A 1
ATOM   205 C CD  . PRO A 1 30 ? -6.637 -6.051 19.295 1.00  94.80 0 A 1
ATOM   206 N N   . VAL A 1 31 ? -7.515 -3.803 16.574 1.00  95.78 0 A 1
ATOM   207 C CA  . VAL A 1 31 ? -8.254 -3.213 15.449 1.00  95.85 0 A 1
ATOM   208 C C   . VAL A 1 31 ? -8.566 -1.741 15.688 1.00  95.37 0 A 1
ATOM   209 O O   . VAL A 1 31 ? -8.201 -0.904 14.871 1.00  93.93 0 A 1
ATOM   210 C CB  . VAL A 1 31 ? -9.533 -4.009 15.135 1.00  95.69 0 A 1
ATOM   211 C CG1 . VAL A 1 31 ? -10.330 -3.364 14.002 1.00  93.56 0 A 1
ATOM   212 C CG2 . VAL A 1 31 ? -9.179 -5.443 14.723 1.00  94.15 0 A 1
ATOM   213 N N   . CYS A 1 32 ? -9.245 -1.389 16.780 1.00  95.45 0 A 1
ATOM   214 C CA  . CYS A 1 32 ? -9.612  0.011 17.016 1.00  94.84 0 A 1
ATOM   215 C C   . CYS A 1 32 ? -8.558  0.824 17.782 1.00  94.24 0 A 1
ATOM   216 O O   . CYS A 1 32 ? -8.714  2.034 17.889 1.00  92.83 0 A 1
ATOM   217 C CB  . CYS A 1 32 ? -10.988  0.085 17.681 1.00  94.40 0 A 1
ATOM   218 S SG  . CYS A 1 32 ? -10.971 -0.607 19.362 1.00  94.03 0 A 1
ATOM   219 N N   . LEU A 1 33 ? -7.515  0.187 18.302 1.00  94.15 0 A 1
ATOM   220 C CA  . LEU A 1 33 ? -6.452  0.783 19.126 1.00  93.74 0 A 1
ATOM   221 C C   . LEU A 1 33 ? -6.969  1.493 20.395 1.00  93.59 0 A 1
ATOM   222 O O   . LEU A 1 33 ? -6.338  2.409 20.915 1.00  91.91 0 A 1
ATOM   223 C CB  . LEU A 1 33 ? -5.545  1.683 18.274 1.00  93.14 0 A 1
ATOM   224 C CG  . LEU A 1 33 ? -4.981  1.046 16.997 1.00  91.98 0 A 1
ATOM   225 C CD1 . LEU A 1 33 ? -4.125  2.081 16.253 1.00  90.11 0 A 1
ATOM   226 C CD2 . LEU A 1 33 ? -4.128 -0.187 17.289 1.00  89.55 0 A 1
ATOM   227 N N   . GLU A 1 34 ? -8.122  1.049 20.892 1.00  93.92 0 A 1
ATOM   228 C CA  . GLU A 1 34 ? -8.723  1.537 22.124 1.00  93.75 0 A 1
ATOM   229 C C   . GLU A 1 34 ? -8.831  0.411 23.150 1.00  94.18 0 A 1
ATOM   230 O O   . GLU A 1 34 ? -8.734 -0.768 22.801 1.00  93.39 0 A 1
ATOM   231 C CB  . GLU A 1 34 ? -10.101  2.144 21.850 1.00  92.87 0 A 1
ATOM   232 C CG  . GLU A 1 34 ? -10.058  3.307 20.863 1.00  89.73 0 A 1
ATOM   233 C CD  . GLU A 1 34 ? -11.446  3.951 20.772 1.00  86.61 0 A 1
ATOM   234 O OE1 . GLU A 1 34 ? -11.720  4.884 21.555 1.00  79.81 0 A 1
ATOM   235 O OE2 . GLU A 1 34 ? -12.272  3.544 19.937 1.00  80.31 -1 A 1
ATOM   236 N N   . VAL A 1 35 ? -9.078  0.757 24.403 1.00  94.10 0 A 1
ATOM   237 C CA  . VAL A 1 35 ? -9.405 -0.221 25.442 1.00  94.55 0 A 1
ATOM   238 C C   . VAL A 1 35 ? -10.576 -1.087 24.972 1.00  94.85 0 A 1
ATOM   239 O O   . VAL A 1 35 ? -11.538 -0.574 24.403 1.00  94.11 0 A 1
ATOM   240 C CB  . VAL A 1 35 ? -9.735  0.477 26.774 1.00  93.90 0 A 1
ATOM   241 C CG1 . VAL A 1 35 ? -10.169 -0.515 27.854 1.00  90.44 0 A 1
ATOM   242 C CG2 . VAL A 1 35 ? -8.509  1.232 27.298 1.00  90.91 0 A 1
ATOM   243 N N   . TYR A 1 36 ? -10.478 -2.397 25.204 1.00  95.57 0 A 1
ATOM   244 C CA  . TYR A 1 36 ? -11.509 -3.351 24.806 1.00  95.94 0 A 1
ATOM   245 C C   . TYR A 1 36 ? -12.900 -2.931 25.285 1.00  96.01 0 A 1
ATOM   246 O O   . TYR A 1 36 ? -13.112 -2.566 26.442 1.00  95.15 0 A 1
ATOM   247 C CB  . TYR A 1 36 ? -11.190 -4.740 25.360 1.00  95.81 0 A 1
ATOM   248 C CG  . TYR A 1 36 ? -9.993 -5.419 24.733 1.00  95.91 0 A 1
ATOM   249 C CD1 . TYR A 1 36 ? -10.023 -5.812 23.379 1.00  94.40 0 A 1
ATOM   250 C CD2 . TYR A 1 36 ? -8.845 -5.693 25.507 1.00  94.44 0 A 1
ATOM   251 C CE1 . TYR A 1 36 ? -8.918 -6.457 22.797 1.00  94.16 0 A 1
ATOM   252 C CE2 . TYR A 1 36 ? -7.742 -6.337 24.932 1.00  93.92 0 A 1
ATOM   253 C CZ  . TYR A 1 36 ? -7.778 -6.715 23.577 1.00  94.85 0 A 1
ATOM   254 O OH  . TYR A 1 36 ? -6.696 -7.328 23.015 1.00  93.66 0 A 1
ATOM   255 N N   . GLU A 1 37 ? -13.866 -3.068 24.383 1.00  96.00 0 A 1
ATOM   256 C CA  . GLU A 1 37 ? -15.281 -2.959 24.698 1.00  95.80 0 A 1
ATOM   257 C C   . GLU A 1 37 ? -15.940 -4.310 24.408 1.00  96.14 0 A 1
ATOM   258 O O   . GLU A 1 37 ? -15.934 -4.769 23.260 1.00  95.10 0 A 1
ATOM   259 C CB  . GLU A 1 37 ? -15.908 -1.819 23.905 1.00  94.40 0 A 1
ATOM   260 C CG  . GLU A 1 37 ? -17.379 -1.605 24.271 1.00  89.21 0 A 1
ATOM   261 C CD  . GLU A 1 37 ? -17.965 -0.372 23.576 1.00  84.72 0 A 1
ATOM   262 O OE1 . GLU A 1 37 ? -18.850  0.258 24.183 1.00  77.11 0 A 1
ATOM   263 O OE2 . GLU A 1 37 ? -17.511 -0.067 22.454 1.00  77.56 -1 A 1
ATOM   264 N N   . LYS A 1 38 ? -16.490 -4.942 25.436 1.00  96.37 0 A 1
ATOM   265 C CA  . LYS A 1 38 ? -17.019 -6.307 25.384 1.00  96.55 0 A 1
ATOM   266 C C   . LYS A 1 38 ? -15.993 -7.268 24.754 1.00  96.95 0 A 1
ATOM   267 O O   . LYS A 1 38 ? -16.203 -7.760 23.642 1.00  96.05 0 A 1
ATOM   268 C CB  . LYS A 1 38 ? -18.371 -6.337 24.651 1.00  95.84 0 A 1
ATOM   269 C CG  . LYS A 1 38 ? -19.421 -5.434 25.304 1.00  91.72 0 A 1
ATOM   270 C CD  . LYS A 1 38 ? -20.714 -5.470 24.486 1.00  86.17 0 A 1
ATOM   271 C CE  . LYS A 1 38 ? -21.745 -4.545 25.126 1.00  76.71 0 A 1
ATOM   272 N NZ  . LYS A 1 38 ? -22.991 -4.488 24.328 1.00  66.98 1 A 1
ATOM   273 N N   . PRO A 1 39 ? -14.837 -7.500 25.410 1.00  97.02 0 A 1
ATOM   274 C CA  . PRO A 1 39 ? -13.767 -8.318 24.855 1.00  97.26 0 A 1
ATOM   275 C C   . PRO A 1 39 ? -14.234 -9.748 24.585 1.00  97.44 0 A 1
ATOM   276 O O   . PRO A 1 39 ? -14.904 -10.373 25.409 1.00  96.28 0 A 1
ATOM   277 C CB  . PRO A 1 39 ? -12.630 -8.255 25.877 1.00  96.32 0 A 1
ATOM   278 C CG  . PRO A 1 39 ? -13.349 -7.963 27.193 1.00  94.36 0 A 1
ATOM   279 C CD  . PRO A 1 39 ? -14.497 -7.064 26.753 1.00  95.97 0 A 1
ATOM   280 N N   . VAL A 1 40 ? -13.862 -10.260 23.411 1.00  97.64 0 A 1
ATOM   281 C CA  . VAL A 1 40 ? -14.159 -11.617 22.951 1.00  97.61 0 A 1
ATOM   282 C C   . VAL A 1 40 ? -12.858 -12.285 22.545 1.00  97.50 0 A 1
ATOM   283 O O   . VAL A 1 40 ? -12.113 -11.733 21.735 1.00  96.50 0 A 1
ATOM   284 C CB  . VAL A 1 40 ? -15.163 -11.608 21.787 1.00  97.04 0 A 1
ATOM   285 C CG1 . VAL A 1 40 ? -15.487 -13.021 21.321 1.00  92.95 0 A 1
ATOM   286 C CG2 . VAL A 1 40 ? -16.486 -10.953 22.192 1.00  92.95 0 A 1
ATOM   287 N N   . GLN A 1 41 ? -12.578 -13.464 23.085 1.00  97.33 0 A 1
ATOM   288 C CA  . GLN A 1 41 ? -11.435 -14.284 22.709 1.00  97.49 0 A 1
ATOM   289 C C   . GLN A 1 41 ? -11.830 -15.254 21.602 1.00  97.39 0 A 1
ATOM   290 O O   . GLN A 1 41 ? -12.803 -16.001 21.728 1.00  96.16 0 A 1
ATOM   291 C CB  . GLN A 1 41 ? -10.879 -14.991 23.946 1.00  96.73 0 A 1
ATOM   292 C CG  . GLN A 1 41 ? -9.527 -15.670 23.654 1.00  95.20 0 A 1
ATOM   293 C CD  . GLN A 1 41 ? -8.905 -16.276 24.916 1.00  93.82 0 A 1
ATOM   294 N NE2 . GLN A 1 41 ? -7.601 -16.435 24.959 1.00  84.94 0 A 1
ATOM   295 O OE1 . GLN A 1 41 ? -9.577 -16.615 25.879 1.00  87.33 0 A 1
ATOM   296 N N   . VAL A 1 42 ? -11.080 -15.236 20.506 1.00  97.38 0 A 1
ATOM   297 C CA  . VAL A 1 42 ? -11.267 -16.111 19.346 1.00  97.21 0 A 1
ATOM   298 C C   . VAL A 1 42 ? -10.415 -17.383 19.485 1.00  97.29 0 A 1
ATOM   299 O O   . VAL A 1 42 ? -9.503 -17.404 20.314 1.00  96.25 0 A 1
ATOM   300 C CB  . VAL A 1 42 ? -10.990 -15.359 18.037 1.00  96.51 0 A 1
ATOM   301 C CG1 . VAL A 1 42 ? -12.000 -14.233 17.839 1.00  92.76 0 A 1
ATOM   302 C CG2 . VAL A 1 42 ? -9.582 -14.781 17.954 1.00  92.70 0 A 1
ATOM   303 N N   . PRO A 1 43 ? -10.660 -18.448 18.680 1.00  96.75 0 A 1
ATOM   304 C CA  . PRO A 1 43 ? -10.005 -19.754 18.884 1.00  96.49 0 A 1
ATOM   305 C C   . PRO A 1 43 ? -8.469 -19.743 18.900 1.00  96.04 0 A 1
ATOM   306 O O   . PRO A 1 43 ? -7.871 -20.569 19.575 1.00  93.87 0 A 1
ATOM   307 C CB  . PRO A 1 43 ? -10.541 -20.638 17.748 1.00  95.66 0 A 1
ATOM   308 C CG  . PRO A 1 43 ? -11.925 -20.062 17.494 1.00  93.97 0 A 1
ATOM   309 C CD  . PRO A 1 43 ? -11.726 -18.570 17.695 1.00  96.43 0 A 1
ATOM   310 N N   . CYS A 1 44 ? -7.821 -18.823 18.181 1.00  96.34 0 A 1
ATOM   311 C CA  . CYS A 1 44 ? -6.361 -18.677 18.194 1.00  96.05 0 A 1
ATOM   312 C C   . CYS A 1 44 ? -5.803 -17.998 19.468 1.00  95.61 0 A 1
ATOM   313 O O   . CYS A 1 44 ? -4.595 -17.805 19.560 1.00  93.54 0 A 1
ATOM   314 C CB  . CYS A 1 44 ? -5.918 -17.939 16.926 1.00  94.89 0 A 1
ATOM   315 S SG  . CYS A 1 44 ? -6.625 -16.262 16.855 1.00  93.66 0 A 1
ATOM   316 N N   . GLY A 1 45 ? -6.657 -17.603 20.397 1.00  95.67 0 A 1
ATOM   317 C CA  . GLY A 1 45 ? -6.264 -16.979 21.657 1.00  95.15 0 A 1
ATOM   318 C C   . GLY A 1 45 ? -6.263 -15.447 21.659 1.00  95.47 0 A 1
ATOM   319 O O   . GLY A 1 45 ? -6.309 -14.846 22.733 1.00  93.69 0 A 1
ATOM   320 N N   . HIS A 1 46 ? -6.270 -14.797 20.484 1.00  95.81 0 A 1
ATOM   321 C CA  . HIS A 1 46 ? -6.298 -13.339 20.410 1.00  96.16 0 A 1
ATOM   322 C C   . HIS A 1 46 ? -7.659 -12.760 20.810 1.00  96.31 0 A 1
ATOM   323 O O   . HIS A 1 46 ? -8.693 -13.400 20.682 1.00  95.68 0 A 1
ATOM   324 C CB  . HIS A 1 46 ? -5.863 -12.860 19.021 1.00  95.92 0 A 1
ATOM   325 C CG  . HIS A 1 46 ? -4.437 -13.222 18.720 1.00  95.74 0 A 1
ATOM   326 C CD2 . HIS A 1 46 ? -3.309 -12.631 19.245 1.00  92.86 0 A 1
ATOM   327 N ND1 . HIS A 1 46 ? -4.009 -14.245 17.917 1.00  93.22 0 A 1
ATOM   328 C CE1 . HIS A 1 46 ? -2.667 -14.284 17.938 1.00  92.65 0 A 1
ATOM   329 N NE2 . HIS A 1 46 ? -2.207 -13.313 18.738 1.00  92.87 0 A 1
ATOM   330 N N   . VAL A 1 47 ? -7.643 -11.525 21.286 1.00  96.48 0 A 1
ATOM   331 C CA  . VAL A 1 47 ? -8.830 -10.853 21.812 1.00  96.60 0 A 1
ATOM   332 C C   . VAL A 1 47 ? -9.160 -9.620 20.974 1.00  96.63 0 A 1
ATOM   333 O O   . VAL A 1 47 ? -8.269 -8.882 20.545 1.00  95.96 0 A 1
ATOM   334 C CB  . VAL A 1 47 ? -8.667 -10.509 23.302 1.00  96.31 0 A 1
ATOM   335 C CG1 . VAL A 1 47 ? -9.938 -9.877 23.882 1.00  94.38 0 A 1
ATOM   336 C CG2 . VAL A 1 47 ? -8.354 -11.754 24.140 1.00  94.40 0 A 1
ATOM   337 N N   . PHE A 1 48 ? -10.450 -9.376 20.763 1.00  97.29 0 A 1
ATOM   338 C CA  . PHE A 1 48 ? -10.980 -8.216 20.049 1.00  97.46 0 A 1
ATOM   339 C C   . PHE A 1 48 ? -12.189 -7.641 20.787 1.00  97.65 0 A 1
ATOM   340 O O   . PHE A 1 48 ? -12.867 -8.343 21.535 1.00  97.05 0 A 1
ATOM   341 C CB  . PHE A 1 48 ? -11.364 -8.622 18.623 1.00  97.17 0 A 1
ATOM   342 C CG  . PHE A 1 48 ? -10.226 -9.198 17.808 1.00  97.07 0 A 1
ATOM   343 C CD1 . PHE A 1 48 ? -9.391 -8.344 17.058 1.00  95.48 0 A 1
ATOM   344 C CD2 . PHE A 1 48 ? -9.963 -10.575 17.826 1.00  95.40 0 A 1
ATOM   345 C CE1 . PHE A 1 48 ? -8.302 -8.866 16.343 1.00  94.69 0 A 1
ATOM   346 C CE2 . PHE A 1 48 ? -8.869 -11.104 17.116 1.00  94.74 0 A 1
ATOM   347 C CZ  . PHE A 1 48 ? -8.039 -10.252 16.369 1.00  95.51 0 A 1
ATOM   348 N N   . CYS A 1 49 ? -12.508 -6.378 20.546 1.00  96.60 0 A 1
ATOM   349 C CA  . CYS A 1 49 ? -13.832 -5.871 20.891 1.00  96.73 0 A 1
ATOM   350 C C   . CYS A 1 49 ? -14.892 -6.663 20.117 1.00  97.18 0 A 1
ATOM   351 O O   . CYS A 1 49 ? -14.692 -6.936 18.942 1.00  96.26 0 A 1
ATOM   352 C CB  . CYS A 1 49 ? -13.963 -4.396 20.505 1.00  95.61 0 A 1
ATOM   353 S SG  . CYS A 1 49 ? -12.728 -3.340 21.322 1.00  93.52 0 A 1
ATOM   354 N N   . SER A 1 50 ? -16.058 -6.901 20.715 1.00  97.16 0 A 1
ATOM   355 C CA  . SER A 1 50 ? -17.171 -7.569 20.034 1.00  97.37 0 A 1
ATOM   356 C C   . SER A 1 50 ? -17.523 -6.896 18.696 1.00  97.44 0 A 1
ATOM   357 O O   . SER A 1 50 ? -17.587 -7.565 17.670 1.00  96.79 0 A 1
ATOM   358 C CB  . SER A 1 50 ? -18.388 -7.596 20.957 1.00  96.79 0 A 1
ATOM   359 O OG  . SER A 1 50 ? -19.481 -8.239 20.339 1.00  88.69 0 A 1
ATOM   360 N N   . ALA A 1 51 ? -17.652 -5.571 18.659 1.00  97.07 0 A 1
ATOM   361 C CA  . ALA A 1 51 ? -17.936 -4.831 17.432 1.00  96.72 0 A 1
ATOM   362 C C   . ALA A 1 51 ? -16.818 -4.953 16.378 1.00  96.92 0 A 1
ATOM   363 O O   . ALA A 1 51 ? -17.106 -5.164 15.205 1.00  95.90 0 A 1
ATOM   364 C CB  . ALA A 1 51 ? -18.195 -3.363 17.802 1.00  95.86 0 A 1
ATOM   365 N N   . CYS A 1 52 ? -15.555 -4.882 16.777 1.00  97.04 0 A 1
ATOM   366 C CA  . CYS A 1 52 ? -14.432 -5.053 15.856 1.00  97.02 0 A 1
ATOM   367 C C   . CYS A 1 52 ? -14.384 -6.473 15.283 1.00  97.28 0 A 1
ATOM   368 O O   . CYS A 1 52 ? -14.128 -6.644 14.096 1.00  96.53 0 A 1
ATOM   369 C CB  . CYS A 1 52 ? -13.112 -4.722 16.573 1.00  96.53 0 A 1
ATOM   370 S SG  . CYS A 1 52 ? -13.059 -2.970 17.061 1.00  95.61 0 A 1
ATOM   371 N N   . LEU A 1 53 ? -14.670 -7.485 16.097 1.00  97.18 0 A 1
ATOM   372 C CA  . LEU A 1 53 ? -14.732 -8.872 15.656 1.00  97.53 0 A 1
ATOM   373 C C   . LEU A 1 53 ? -15.848 -9.091 14.631 1.00  97.69 0 A 1
ATOM   374 O O   . LEU A 1 53 ? -15.616 -9.779 13.639 1.00  97.21 0 A 1
ATOM   375 C CB  . LEU A 1 53 ? -14.888 -9.789 16.884 1.00  97.53 0 A 1
ATOM   376 C CG  . LEU A 1 53 ? -14.994 -11.284 16.532 1.00  96.97 0 A 1
ATOM   377 C CD1 . LEU A 1 53 ? -13.746 -11.799 15.810 1.00  95.31 0 A 1
ATOM   378 C CD2 . LEU A 1 53 ? -15.172 -12.101 17.810 1.00  94.97 0 A 1
ATOM   379 N N   . GLN A 1 54 ? -17.022 -8.488 14.807 1.00  97.28 0 A 1
ATOM   380 C CA  . GLN A 1 54 ? -18.116 -8.597 13.841 1.00  97.08 0 A 1
ATOM   381 C C   . GLN A 1 54 ? -17.724 -8.076 12.458 1.00  96.93 0 A 1
ATOM   382 O O   . GLN A 1 54 ? -18.036 -8.714 11.456 1.00  95.95 0 A 1
ATOM   383 C CB  . GLN A 1 54 ? -19.363 -7.855 14.354 1.00  96.31 0 A 1
ATOM   384 C CG  . GLN A 1 54 ? -20.030 -8.540 15.564 1.00  85.99 0 A 1
ATOM   385 C CD  . GLN A 1 54 ? -20.491 -9.965 15.279 1.00  77.78 0 A 1
ATOM   386 N NE2 . GLN A 1 54 ? -20.506 -10.823 16.268 1.00  64.08 0 A 1
ATOM   387 O OE1 . GLN A 1 54 ? -20.854 -10.329 14.180 1.00  68.66 0 A 1
ATOM   388 N N   . GLU A 1 55 ? -16.973 -6.983 12.380 1.00  96.61 0 A 1
ATOM   389 C CA  . GLU A 1 55 ? -16.435 -6.479 11.112 1.00  96.16 0 A 1
ATOM   390 C C   . GLU A 1 55 ? -15.382 -7.434 10.509 1.00  96.29 0 A 1
ATOM   391 O O   . GLU A 1 55 ? -15.414 -7.724  9.323 1.00  94.95 0 A 1
ATOM   392 C CB  . GLU A 1 55 ? -15.839 -5.083 11.316 1.00  95.16 0 A 1
ATOM   393 C CG  . GLU A 1 55 ? -16.870 -4.003 11.665 1.00  89.88 0 A 1
ATOM   394 C CD  . GLU A 1 55 ? -17.926 -3.828 10.572 1.00  89.45 0 A 1
ATOM   395 O OE1 . GLU A 1 55 ? -19.133 -3.701 10.894 1.00  82.52 0 A 1
ATOM   396 O OE2 . GLU A 1 55 ? -17.588 -3.878  9.376 1.00  83.27 -1 A 1
ATOM   397 N N   . CYS A 1 56 ? -14.495 -7.999 11.334 1.00  96.63 0 A 1
ATOM   398 C CA  . CYS A 1 56 ? -13.485 -8.957 10.887 1.00  96.69 0 A 1
ATOM   399 C C   . CYS A 1 56 ? -14.080 -10.300 10.410 1.00  96.76 0 A 1
ATOM   400 O O   . CYS A 1 56 ? -13.415 -11.016  9.666 1.00  95.69 0 A 1
ATOM   401 C CB  . CYS A 1 56 ? -12.476 -9.198 12.016 1.00  96.14 0 A 1
ATOM   402 S SG  . CYS A 1 56 ? -11.517 -7.693 12.379 1.00  94.38 0 A 1
ATOM   403 N N   . LEU A 1 57 ? -15.291 -10.645 10.818 1.00  96.84 0 A 1
ATOM   404 C CA  . LEU A 1 57 ? -16.000 -11.872 10.427 1.00  96.81 0 A 1
ATOM   405 C C   . LEU A 1 57 ? -16.758 -11.747  9.094 1.00  96.58 0 A 1
ATOM   406 O O   . LEU A 1 57 ? -17.178 -12.766  8.558 1.00  95.00 0 A 1
ATOM   407 C CB  . LEU A 1 57 ? -16.940 -12.307 11.562 1.00  96.81 0 A 1
ATOM   408 C CG  . LEU A 1 57 ? -16.229 -12.942 12.776 1.00  95.83 0 A 1
ATOM   409 C CD1 . LEU A 1 57 ? -17.232 -13.080 13.934 1.00  94.02 0 A 1
ATOM   410 C CD2 . LEU A 1 57 ? -15.675 -14.326 12.469 1.00  93.85 0 A 1
ATOM   411 N N   . LYS A 1 58 ? -16.935 -10.536  8.539 1.00  95.93 0 A 1
ATOM   412 C CA  . LYS A 1 58 ? -17.674 -10.316  7.287 1.00  95.11 0 A 1
ATOM   413 C C   . LYS A 1 58 ? -17.087 -11.035  6.056 1.00  95.02 0 A 1
ATOM   414 O O   . LYS A 1 58 ? -17.873 -11.516  5.237 1.00  93.13 0 A 1
ATOM   415 C CB  . LYS A 1 58 ? -17.811 -8.814  6.994 1.00  93.91 0 A 1
ATOM   416 C CG  . LYS A 1 58 ? -18.798 -8.103  7.933 1.00  91.39 0 A 1
ATOM   417 C CD  . LYS A 1 58 ? -18.855 -6.609  7.596 1.00  87.76 0 A 1
ATOM   418 C CE  . LYS A 1 58 ? -19.867 -5.892  8.493 1.00  81.79 0 A 1
ATOM   419 N NZ  . LYS A 1 58 ? -19.858 -4.432  8.258 1.00  74.06 1 A 1
ATOM   420 N N   . PRO A 1 59 ? -15.757 -11.143  5.861 1.00  93.94 0 A 1
ATOM   421 C CA  . PRO A 1 59 ? -15.198 -11.866  4.721 1.00  93.31 0 A 1
ATOM   422 C C   . PRO A 1 59 ? -15.611 -13.345  4.705 1.00  94.28 0 A 1
ATOM   423 O O   . PRO A 1 59 ? -15.751 -13.979  5.745 1.00  92.55 0 A 1
ATOM   424 C CB  . PRO A 1 59 ? -13.679 -11.704  4.828 1.00  91.40 0 A 1
ATOM   425 C CG  . PRO A 1 59 ? -13.515 -10.434  5.648 1.00  89.85 0 A 1
ATOM   426 C CD  . PRO A 1 59 ? -14.698 -10.494  6.607 1.00  92.64 0 A 1
ATOM   427 N N   . LYS A 1 60 ? -15.717 -13.946  3.499 1.00  93.77 0 A 1
ATOM   428 C CA  . LYS A 1 60 ? -16.087 -15.371  3.343 1.00  93.55 0 A 1
ATOM   429 C C   . LYS A 1 60 ? -15.133 -16.353  4.036 1.00  93.83 0 A 1
ATOM   430 O O   . LYS A 1 60 ? -15.547 -17.419  4.457 1.00  90.66 0 A 1
ATOM   431 C CB  . LYS A 1 60 ? -16.171 -15.745  1.855 1.00  92.15 0 A 1
ATOM   432 C CG  . LYS A 1 60 ? -17.352 -15.099  1.119 1.00  79.92 0 A 1
ATOM   433 C CD  . LYS A 1 60 ? -17.423 -15.612 -0.324 1.00  73.03 0 A 1
ATOM   434 C CE  . LYS A 1 60 ? -18.610 -14.994 -1.052 1.00  61.40 0 A 1
ATOM   435 N NZ  . LYS A 1 60 ? -18.710 -15.460 -2.461 1.00  51.50 1 A 1
ATOM   436 N N   . LYS A 1 61 ? -13.840 -16.021  4.078 1.00  94.41 0 A 1
ATOM   437 C CA  . LYS A 1 61 ? -12.794 -16.788  4.771 1.00  94.58 0 A 1
ATOM   438 C C   . LYS A 1 61 ? -12.104 -15.861  5.774 1.00  95.26 0 A 1
ATOM   439 O O   . LYS A 1 61 ? -11.015 -15.361  5.483 1.00  93.30 0 A 1
ATOM   440 C CB  . LYS A 1 61 ? -11.811 -17.412  3.773 1.00  93.09 0 A 1
ATOM   441 C CG  . LYS A 1 61 ? -12.444 -18.529  2.932 1.00  82.52 0 A 1
ATOM   442 C CD  . LYS A 1 61 ? -11.361 -19.205  2.052 1.00  73.77 0 A 1
ATOM   443 C CE  . LYS A 1 61 ? -11.956 -20.332  1.228 1.00  61.59 0 A 1
ATOM   444 N NZ  . LYS A 1 61 ? -10.918 -21.012  0.414 1.00  51.48 1 A 1
ATOM   445 N N   . PRO A 1 62 ? -12.745 -15.577  6.902 1.00  95.74 0 A 1
ATOM   446 C CA  . PRO A 1 62 ? -12.213 -14.616  7.850 1.00  96.16 0 A 1
ATOM   447 C C   . PRO A 1 62 ? -10.955 -15.162  8.527 1.00  96.42 0 A 1
ATOM   448 O O   . PRO A 1 62 ? -10.881 -16.343  8.882 1.00  94.46 0 A 1
ATOM   449 C CB  . PRO A 1 62 ? -13.357 -14.338  8.828 1.00  94.90 0 A 1
ATOM   450 C CG  . PRO A 1 62 ? -14.143 -15.648  8.834 1.00  92.08 0 A 1
ATOM   451 C CD  . PRO A 1 62 ? -13.985 -16.151  7.402 1.00  94.70 0 A 1
ATOM   452 N N   . VAL A 1 63 ? -9.977 -14.301  8.718 1.00  96.66 0 A 1
ATOM   453 C CA  . VAL A 1 63 ? -8.716 -14.617  9.394 1.00  96.48 0 A 1
ATOM   454 C C   . VAL A 1 63 ? -8.471 -13.639 10.540 1.00  96.87 0 A 1
ATOM   455 O O   . VAL A 1 63 ? -8.908 -12.486 10.506 1.00  95.50 0 A 1
ATOM   456 C CB  . VAL A 1 63 ? -7.516 -14.662  8.429 1.00  94.63 0 A 1
ATOM   457 C CG1 . VAL A 1 63 ? -7.688 -15.788  7.402 1.00  87.79 0 A 1
ATOM   458 C CG2 . VAL A 1 63 ? -7.296 -13.346  7.682 1.00  87.74 0 A 1
ATOM   459 N N   . CYS A 1 64 ? -7.765 -14.092 11.556 1.00  96.43 0 A 1
ATOM   460 C CA  . CYS A 1 64 ? -7.347 -13.239 12.660 1.00  96.51 0 A 1
ATOM   461 C C   . CYS A 1 64 ? -6.407 -12.148 12.149 1.00  96.48 0 A 1
ATOM   462 O O   . CYS A 1 64 ? -5.364 -12.440 11.570 1.00  95.43 0 A 1
ATOM   463 C CB  . CYS A 1 64 ? -6.680 -14.106 13.727 1.00  96.10 0 A 1
ATOM   464 S SG  . CYS A 1 64 ? -6.125 -13.062 15.110 1.00  95.60 0 A 1
ATOM   465 N N   . GLY A 1 65 ? -6.724 -10.895 12.427 1.00  95.22 0 A 1
ATOM   466 C CA  . GLY A 1 65 ? -5.875 -9.774 12.025 1.00  95.05 0 A 1
ATOM   467 C C   . GLY A 1 65 ? -4.487 -9.752 12.673 1.00  95.45 0 A 1
ATOM   468 O O   . GLY A 1 65 ? -3.595 -9.085 12.167 1.00  93.10 0 A 1
ATOM   469 N N   . VAL A 1 66 ? -4.290 -10.495 13.759 1.00  96.13 0 A 1
ATOM   470 C CA  . VAL A 1 66 ? -3.007 -10.553 14.475 1.00  95.83 0 A 1
ATOM   471 C C   . VAL A 1 66 ? -2.126 -11.693 13.970 1.00  95.68 0 A 1
ATOM   472 O O   . VAL A 1 66 ? -0.958 -11.465 13.678 1.00  93.64 0 A 1
ATOM   473 C CB  . VAL A 1 66 ? -3.227 -10.649 15.998 1.00  95.00 0 A 1
ATOM   474 C CG1 . VAL A 1 66 ? -1.901 -10.643 16.757 1.00  92.44 0 A 1
ATOM   475 C CG2 . VAL A 1 66 ? -4.069 -9.478 16.515 1.00  92.92 0 A 1
ATOM   476 N N   . CYS A 1 67 ? -2.669 -12.907 13.831 1.00  95.57 0 A 1
ATOM   477 C CA  . CYS A 1 67 ? -1.874 -14.095 13.482 1.00  95.49 0 A 1
ATOM   478 C C   . CYS A 1 67 ? -2.281 -14.792 12.179 1.00  95.11 0 A 1
ATOM   479 O O   . CYS A 1 67 ? -1.695 -15.807 11.820 1.00  93.38 0 A 1
ATOM   480 C CB  . CYS A 1 67 ? -1.905 -15.071 14.667 1.00  94.78 0 A 1
ATOM   481 S SG  . CYS A 1 67 ? -3.558 -15.823 14.840 1.00  94.75 0 A 1
ATOM   482 N N   . ARG A 1 68 ? -3.300 -14.295 11.486 1.00  95.15 0 A 1
ATOM   483 C CA  . ARG A 1 68 ? -3.881 -14.852 10.248 1.00  95.11 0 A 1
ATOM   484 C C   . ARG A 1 68 ? -4.452 -16.277 10.359 1.00  95.57 0 A 1
ATOM   485 O O   . ARG A 1 68 ? -4.866 -16.830  9.347 1.00  93.22 0 A 1
ATOM   486 C CB  . ARG A 1 68 ? -2.899 -14.724  9.082 1.00  93.21 0 A 1
ATOM   487 C CG  . ARG A 1 68 ? -2.542 -13.264  8.748 1.00  89.47 0 A 1
ATOM   488 C CD  . ARG A 1 68 ? -1.584 -13.272  7.567 1.00  86.34 0 A 1
ATOM   489 N NE  . ARG A 1 68 ? -1.306 -11.923  7.053 1.00  83.16 0 A 1
ATOM   490 C CZ  . ARG A 1 68 ? -0.285 -11.612  6.265 1.00  80.73 0 A 1
ATOM   491 N NH1 . ARG A 1 68 ?  0.615 -12.490  5.919 1.00  72.26 1 A 1
ATOM   492 N NH2 . ARG A 1 68 ? -0.157 -10.422  5.795 1.00  74.32 0 A 1
ATOM   493 N N   . SER A 1 69 ? -4.557 -16.847 11.553 1.00  95.81 0 A 1
ATOM   494 C CA  . SER A 1 69 ? -5.295 -18.091 11.769 1.00  95.76 0 A 1
ATOM   495 C C   . SER A 1 69 ? -6.765 -17.928 11.399 1.00  96.15 0 A 1
ATOM   496 O O   . SER A 1 69 ? -7.303 -16.819 11.444 1.00  94.89 0 A 1
ATOM   497 C CB  . SER A 1 69 ? -5.185 -18.537 13.234 1.00  94.55 0 A 1
ATOM   498 O OG  . SER A 1 69 ? -3.837 -18.730 13.587 1.00  83.49 0 A 1
ATOM   499 N N   . ALA A 1 70 ? -7.432 -19.044 11.057 1.00  96.39 0 A 1
ATOM   500 C CA  . ALA A 1 70 ? -8.861 -19.035 10.763 1.00  96.40 0 A 1
ATOM   501 C C   . ALA A 1 70 ? -9.649 -18.377 11.901 1.00  96.56 0 A 1
ATOM   502 O O   . ALA A 1 70 ? -9.481 -18.714 13.075 1.00  94.71 0 A 1
ATOM   503 C CB  . ALA A 1 70 ? -9.325 -20.469 10.506 1.00  95.60 0 A 1
ATOM   504 N N   . LEU A 1 71 ? -10.516 -17.427 11.541 1.00  96.31 0 A 1
ATOM   505 C CA  . LEU A 1 71 ? -11.301 -16.660 12.496 1.00  96.64 0 A 1
ATOM   506 C C   . LEU A 1 71 ? -12.706 -17.246 12.587 1.00  96.60 0 A 1
ATOM   507 O O   . LEU A 1 71 ? -13.356 -17.507 11.575 1.00  94.62 0 A 1
ATOM   508 C CB  . LEU A 1 71 ? -11.300 -15.183 12.077 1.00  95.78 0 A 1
ATOM   509 C CG  . LEU A 1 71 ? -11.818 -14.225 13.163 1.00  95.56 0 A 1
ATOM   510 C CD1 . LEU A 1 71 ? -10.828 -14.094 14.309 1.00  92.68 0 A 1
ATOM   511 C CD2 . LEU A 1 71 ? -12.026 -12.838 12.572 1.00  92.28 0 A 1
ATOM   512 N N   . ALA A 1 72 ? -13.182 -17.405 13.808 1.00  96.00 0 A 1
ATOM   513 C CA  . ALA A 1 72 ? -14.542 -17.838 14.100 1.00  95.84 0 A 1
ATOM   514 C C   . ALA A 1 72 ? -15.114 -16.981 15.244 1.00  96.29 0 A 1
ATOM   515 O O   . ALA A 1 72 ? -14.355 -16.293 15.927 1.00  94.15 0 A 1
ATOM   516 C CB  . ALA A 1 72 ? -14.510 -19.332 14.432 1.00  93.96 0 A 1
ATOM   517 N N   . PRO A 1 73 ? -16.445 -17.020 15.464 1.00  95.48 0 A 1
ATOM   518 C CA  . PRO A 1 73 ? -17.024 -16.444 16.668 1.00  94.73 0 A 1
ATOM   519 C C   . PRO A 1 73 ? -16.316 -16.986 17.910 1.00  93.87 0 A 1
ATOM   520 O O   . PRO A 1 73 ? -16.009 -18.170 18.005 1.00  85.54 0 A 1
ATOM   521 C CB  . PRO A 1 73 ? -18.506 -16.830 16.639 1.00  92.86 0 A 1
ATOM   522 C CG  . PRO A 1 73 ? -18.788 -17.049 15.155 1.00  91.65 0 A 1
ATOM   523 C CD  . PRO A 1 73 ? -17.473 -17.639 14.646 1.00  94.52 0 A 1
ATOM   524 N N   . GLY A 1 74 ? -16.022 -16.092 18.838 1.00  93.86 0 A 1
ATOM   525 C CA  . GLY A 1 74 ? -15.315 -16.423 20.062 1.00  93.99 0 A 1
ATOM   526 C C   . GLY A 1 74 ? -16.215 -16.429 21.284 1.00  95.32 0 A 1
ATOM   527 O O   . GLY A 1 74 ? -17.437 -16.280 21.204 1.00  90.96 0 A 1
ATOM   528 N N   . VAL A 1 75 ? -15.593 -16.573 22.433 1.00  96.48 0 A 1
ATOM   529 C CA  . VAL A 1 75 ? -16.237 -16.549 23.747 1.00  96.94 0 A 1
ATOM   530 C C   . VAL A 1 75 ? -15.920 -15.244 24.474 1.00  97.28 0 A 1
ATOM   531 O O   . VAL A 1 75 ? -14.849 -14.655 24.295 1.00  95.29 0 A 1
ATOM   532 C CB  . VAL A 1 75 ? -15.860 -17.777 24.594 1.00  94.74 0 A 1
ATOM   533 C CG1 . VAL A 1 75 ? -16.411 -19.055 23.944 1.00  82.83 0 A 1
ATOM   534 C CG2 . VAL A 1 75 ? -14.356 -17.926 24.798 1.00  82.86 0 A 1
ATOM   535 N N   . ARG A 1 76 ? -16.836 -14.794 25.310 1.00  96.41 0 A 1
ATOM   536 C CA  . ARG A 1 76 ? -16.627 -13.593 26.129 1.00  96.49 0 A 1
ATOM   537 C C   . ARG A 1 76 ? -15.410 -13.786 27.037 1.00  96.63 0 A 1
ATOM   538 O O   . ARG A 1 76 ? -15.349 -14.762 27.777 1.00  95.12 0 A 1
ATOM   539 C CB  . ARG A 1 76 ? -17.913 -13.305 26.917 1.00  95.14 0 A 1
ATOM   540 C CG  . ARG A 1 76 ? -17.875 -11.973 27.682 1.00  85.83 0 A 1
ATOM   541 C CD  . ARG A 1 76 ? -19.191 -11.776 28.431 1.00  84.26 0 A 1
ATOM   542 N NE  . ARG A 1 76 ? -19.214 -10.514 29.199 1.00  78.39 0 A 1
ATOM   543 C CZ  . ARG A 1 76 ? -20.080 -10.155 30.136 1.00  74.78 0 A 1
ATOM   544 N NH1 . ARG A 1 76 ? -21.091 -10.896 30.455 1.00  69.51 1 A 1
ATOM   545 N NH2 . ARG A 1 76 ? -19.917 -9.040 30.770 1.00  66.77 0 A 1
ATOM   546 N N   . ALA A 1 77 ? -14.470 -12.853 26.998 1.00  96.44 0 A 1
ATOM   547 C CA  . ALA A 1 77 ? -13.261 -12.889 27.820 1.00  96.32 0 A 1
ATOM   548 C C   . ALA A 1 77 ? -13.560 -12.334 29.226 1.00  96.46 0 A 1
ATOM   549 O O   . ALA A 1 77 ? -13.173 -11.218 29.568 1.00  94.32 0 A 1
ATOM   550 C CB  . ALA A 1 77 ? -12.149 -12.144 27.088 1.00  95.23 0 A 1
ATOM   551 N N   . VAL A 1 78 ? -14.276 -13.118 30.038 1.00  96.57 0 A 1
ATOM   552 C CA  . VAL A 1 78 ? -14.841 -12.684 31.329 1.00  96.36 0 A 1
ATOM   553 C C   . VAL A 1 78 ? -13.765 -12.186 32.292 1.00  96.38 0 A 1
ATOM   554 O O   . VAL A 1 78 ? -13.933 -11.133 32.905 1.00  94.46 0 A 1
ATOM   555 C CB  . VAL A 1 78 ? -15.639 -13.833 31.987 1.00  95.17 0 A 1
ATOM   556 C CG1 . VAL A 1 78 ? -16.242 -13.429 33.334 1.00  87.46 0 A 1
ATOM   557 C CG2 . VAL A 1 78 ? -16.790 -14.289 31.084 1.00  87.43 0 A 1
ATOM   558 N N   . GLU A 1 79 ? -12.628 -12.868 32.385 1.00  96.05 0 A 1
ATOM   559 C CA  . GLU A 1 79 ? -11.550 -12.462 33.287 1.00  95.59 0 A 1
ATOM   560 C C   . GLU A 1 79 ? -10.918 -11.134 32.843 1.00  95.31 0 A 1
ATOM   561 O O   . GLU A 1 79 ? -10.653 -10.259 33.666 1.00  94.29 0 A 1
ATOM   562 C CB  . GLU A 1 79 ? -10.521 -13.587 33.388 1.00  94.75 0 A 1
ATOM   563 C CG  . GLU A 1 79 ? -9.332 -13.287 34.325 1.00  82.98 0 A 1
ATOM   564 C CD  . GLU A 1 79 ? -9.746 -12.863 35.748 1.00  73.85 0 A 1
ATOM   565 O OE1 . GLU A 1 79 ? -8.963 -12.156 36.405 1.00  65.26 0 A 1
ATOM   566 O OE2 . GLU A 1 79 ? -10.855 -13.204 36.214 1.00  67.78 -1 A 1
ATOM   567 N N   . LEU A 1 80 ? -10.736 -10.946 31.539 1.00  95.68 0 A 1
ATOM   568 C CA  . LEU A 1 80 ? -10.215 -9.694 31.004 1.00  95.28 0 A 1
ATOM   569 C C   . LEU A 1 80 ? -11.212 -8.542 31.211 1.00  95.72 0 A 1
ATOM   570 O O   . LEU A 1 80 ? -10.809 -7.436 31.546 1.00  94.24 0 A 1
ATOM   571 C CB  . LEU A 1 80 ? -9.880 -9.893 29.523 1.00  93.42 0 A 1
ATOM   572 C CG  . LEU A 1 80 ? -9.149 -8.690 28.885 1.00  88.28 0 A 1
ATOM   573 C CD1 . LEU A 1 80 ? -7.757 -8.480 29.490 1.00  84.74 0 A 1
ATOM   574 C CD2 . LEU A 1 80 ? -8.983 -8.947 27.397 1.00  84.38 0 A 1
ATOM   575 N N   . GLU A 1 81 ? -12.500 -8.803 31.050 1.00  95.66 0 A 1
ATOM   576 C CA  . GLU A 1 81 ? -13.556 -7.826 31.320 1.00  95.49 0 A 1
ATOM   577 C C   . GLU A 1 81 ? -13.555 -7.403 32.790 1.00  95.42 0 A 1
ATOM   578 O O   . GLU A 1 81 ? -13.549 -6.204 33.083 1.00  94.10 0 A 1
ATOM   579 C CB  . GLU A 1 81 ? -14.897 -8.417 30.874 1.00  93.97 0 A 1
ATOM   580 C CG  . GLU A 1 81 ? -16.020 -7.373 30.857 1.00  83.82 0 A 1
ATOM   581 C CD  . GLU A 1 81 ? -17.290 -7.932 30.181 1.00  83.66 0 A 1
ATOM   582 O OE1 . GLU A 1 81 ? -18.247 -7.172 29.918 1.00  77.54 0 A 1
ATOM   583 O OE2 . GLU A 1 81 ? -17.364 -9.149 29.905 1.00  79.11 -1 A 1
ATOM   584 N N   . ARG A 1 82 ? -13.434 -8.352 33.724 1.00  96.45 0 A 1
ATOM   585 C CA  . ARG A 1 82 ? -13.317 -8.078 35.160 1.00  96.25 0 A 1
ATOM   586 C C   . ARG A 1 82 ? -12.081 -7.226 35.474 1.00  96.15 0 A 1
ATOM   587 O O   . ARG A 1 82 ? -12.172 -6.279 36.267 1.00  95.03 0 A 1
ATOM   588 C CB  . ARG A 1 82 ? -13.278 -9.415 35.908 1.00  95.57 0 A 1
ATOM   589 C CG  . ARG A 1 82 ? -13.408 -9.247 37.430 1.00  83.61 0 A 1
ATOM   590 C CD  . ARG A 1 82 ? -13.340 -10.603 38.145 1.00  82.16 0 A 1
ATOM   591 N NE  . ARG A 1 82 ? -11.977 -11.160 38.135 1.00  71.31 0 A 1
ATOM   592 C CZ  . ARG A 1 82 ? -11.134 -11.256 39.157 1.00  64.00 0 A 1
ATOM   593 N NH1 . ARG A 1 82 ? -11.472 -10.875 40.362 1.00  57.12 1 A 1
ATOM   594 N NH2 . ARG A 1 82 ? -9.949 -11.740 38.976 1.00  55.26 0 A 1
ATOM   595 N N   . GLN A 1 83 ? -10.942 -7.508 34.832 1.00  95.94 0 A 1
ATOM   596 C CA  . GLN A 1 83 ? -9.731 -6.687 34.989 1.00  95.68 0 A 1
ATOM   597 C C   . GLN A 1 83 ? -9.922 -5.264 34.439 1.00  95.69 0 A 1
ATOM   598 O O   . GLN A 1 83 ? -9.452 -4.312 35.052 1.00  94.38 0 A 1
ATOM   599 C CB  . GLN A 1 83 ? -8.548 -7.359 34.285 1.00  95.22 0 A 1
ATOM   600 C CG  . GLN A 1 83 ? -8.070 -8.616 35.029 1.00  92.86 0 A 1
ATOM   601 C CD  . GLN A 1 83 ? -6.985 -9.377 34.268 1.00  91.20 0 A 1
ATOM   602 N NE2 . GLN A 1 83 ? -6.709 -10.595 34.652 1.00  82.04 0 A 1
ATOM   603 O OE1 . GLN A 1 83 ? -6.353 -8.890 33.338 1.00  84.58 0 A 1
ATOM   604 N N   . ILE A 1 84 ? -10.635 -5.105 33.317 1.00  95.71 0 A 1
ATOM   605 C CA  . ILE A 1 84 ? -10.965 -3.788 32.749 1.00  95.85 0 A 1
ATOM   606 C C   . ILE A 1 84 ? -11.913 -3.001 33.671 1.00  95.65 0 A 1
ATOM   607 O O   . ILE A 1 84 ? -11.815 -1.780 33.746 1.00  94.01 0 A 1
ATOM   608 C CB  . ILE A 1 84 ? -11.543 -3.975 31.326 1.00  95.44 0 A 1
ATOM   609 C CG1 . ILE A 1 84 ? -10.415 -4.390 30.352 1.00  93.40 0 A 1
ATOM   610 C CG2 . ILE A 1 84 ? -12.246 -2.714 30.802 1.00  93.25 0 A 1
ATOM   611 C CD1 . ILE A 1 84 ? -10.925 -4.940 29.014 1.00  90.18 0 A 1
ATOM   612 N N   . GLU A 1 85 ? -12.797 -3.677 34.381 1.00  95.79 0 A 1
ATOM   613 C CA  . GLU A 1 85 ? -13.710 -3.048 35.343 1.00  95.40 0 A 1
ATOM   614 C C   . GLU A 1 85 ? -13.025 -2.627 36.649 1.00  95.10 0 A 1
ATOM   615 O O   . GLU A 1 85 ? -13.506 -1.698 37.304 1.00  92.62 0 A 1
ATOM   616 C CB  . GLU A 1 85 ? -14.884 -3.989 35.643 1.00  94.54 0 A 1
ATOM   617 C CG  . GLU A 1 85 ? -15.845 -4.081 34.449 1.00  87.33 0 A 1
ATOM   618 C CD  . GLU A 1 85 ? -17.032 -5.013 34.686 1.00  80.29 0 A 1
ATOM   619 O OE1 . GLU A 1 85 ? -17.911 -5.039 33.785 1.00  71.43 0 A 1
ATOM   620 O OE2 . GLU A 1 85 ? -17.096 -5.674 35.747 1.00  72.82 -1 A 1
ATOM   621 N N   . SER A 1 86 ? -11.918 -3.270 37.013 1.00  94.99 0 A 1
ATOM   622 C CA  . SER A 1 86 ? -11.205 -3.028 38.280 1.00  94.66 0 A 1
ATOM   623 C C   . SER A 1 86 ? -9.910 -2.223 38.141 1.00  94.59 0 A 1
ATOM   624 O O   . SER A 1 86 ? -9.415 -1.710 39.141 1.00  91.36 0 A 1
ATOM   625 C CB  . SER A 1 86 ? -10.932 -4.362 38.981 1.00  92.91 0 A 1
ATOM   626 O OG  . SER A 1 86 ? -10.131 -5.210 38.184 1.00  85.50 0 A 1
ATOM   627 N N   . THR A 1 87 ? -9.346 -2.113 36.931 1.00  93.83 0 A 1
ATOM   628 C CA  . THR A 1 87 ? -8.102 -1.371 36.688 1.00  93.37 0 A 1
ATOM   629 C C   . THR A 1 87 ? -8.408  0.092 36.398 1.00  93.71 0 A 1
ATOM   630 O O   . THR A 1 87 ? -9.280  0.403 35.589 1.00  92.18 0 A 1
ATOM   631 C CB  . THR A 1 87 ? -7.286 -1.993 35.556 1.00  91.97 0 A 1
ATOM   632 C CG2 . THR A 1 87 ? -5.899 -1.363 35.420 1.00  84.82 0 A 1
ATOM   633 O OG1 . THR A 1 87 ? -7.077 -3.364 35.794 1.00  85.83 0 A 1
ATOM   634 N N   . GLU A 1 88 ? -7.655  0.996 37.001 1.00  93.14 0 A 1
ATOM   635 C CA  . GLU A 1 88 ? -7.753  2.426 36.757 1.00  92.80 0 A 1
ATOM   636 C C   . GLU A 1 88 ? -6.708  2.913 35.747 1.00  92.59 0 A 1
ATOM   637 O O   . GLU A 1 88 ? -5.624  2.354 35.608 1.00  89.99 0 A 1
ATOM   638 C CB  . GLU A 1 88 ? -7.661  3.224 38.063 1.00  90.68 0 A 1
ATOM   639 C CG  . GLU A 1 88 ? -8.854  2.955 38.994 1.00  82.27 0 A 1
ATOM   640 C CD  . GLU A 1 88 ? -8.922  3.905 40.196 1.00  80.56 0 A 1
ATOM   641 O OE1 . GLU A 1 88 ? -9.982  3.902 40.860 1.00  74.58 0 A 1
ATOM   642 O OE2 . GLU A 1 88 ? -7.951  4.661 40.424 1.00  76.36 -1 A 1
ATOM   643 N N   . THR A 1 89 ? -7.044  3.993 35.048 1.00  91.77 0 A 1
ATOM   644 C CA  . THR A 1 89 ? -6.133  4.755 34.197 1.00  91.40 0 A 1
ATOM   645 C C   . THR A 1 89 ? -6.474  6.235 34.275 1.00  92.21 0 A 1
ATOM   646 O O   . THR A 1 89 ? -7.586  6.616 34.647 1.00  90.98 0 A 1
ATOM   647 C CB  . THR A 1 89 ? -6.181  4.250 32.748 1.00  89.29 0 A 1
ATOM   648 C CG2 . THR A 1 89 ? -7.508  4.550 32.047 1.00  80.94 0 A 1
ATOM   649 O OG1 . THR A 1 89 ? -5.153  4.855 31.998 1.00  80.97 0 A 1
ATOM   650 N N   . SER A 1 90 ? -5.543  7.096 33.888 1.00  92.74 0 A 1
ATOM   651 C CA  . SER A 1 90 ? -5.802  8.517 33.728 1.00  92.62 0 A 1
ATOM   652 C C   . SER A 1 90 ? -6.141  8.863 32.274 1.00  92.98 0 A 1
ATOM   653 O O   . SER A 1 90 ? -5.557  8.344 31.329 1.00  90.37 0 A 1
ATOM   654 C CB  . SER A 1 90 ? -4.628  9.349 34.257 1.00  90.09 0 A 1
ATOM   655 O OG  . SER A 1 90 ? -3.442  9.076 33.536 1.00  78.24 0 A 1
ATOM   656 N N   . CYS A 1 91 ? -7.075  9.794 32.084 1.00  92.47 0 A 1
ATOM   657 C CA  . CYS A 1 91 ? -7.321 10.368 30.767 1.00  93.23 0 A 1
ATOM   658 C C   . CYS A 1 91 ? -6.121 11.228 30.353 1.00  92.83 0 A 1
ATOM   659 O O   . CYS A 1 91 ? -5.803 12.202 31.033 1.00  91.46 0 A 1
ATOM   660 C CB  . CYS A 1 91 ? -8.618 11.172 30.820 1.00  93.36 0 A 1
ATOM   661 S SG  . CYS A 1 91 ? -8.880 12.087 29.262 1.00  93.53 0 A 1
ATOM   662 N N   . HIS A 1 92 ? -5.515 10.963 29.204 1.00  91.92 0 A 1
ATOM   663 C CA  . HIS A 1 92 ? -4.392 11.748 28.686 1.00  91.09 0 A 1
ATOM   664 C C   . HIS A 1 92 ? -4.718 13.240 28.475 1.00  91.97 0 A 1
ATOM   665 O O   . HIS A 1 92 ? -3.805 14.071 28.517 1.00  88.00 0 A 1
ATOM   666 C CB  . HIS A 1 92 ? -3.903 11.137 27.366 1.00  88.83 0 A 1
ATOM   667 C CG  . HIS A 1 92 ? -3.185  9.831 27.554 1.00  85.86 0 A 1
ATOM   668 C CD2 . HIS A 1 92 ? -3.675  8.589 27.289 1.00  73.90 0 A 1
ATOM   669 N ND1 . HIS A 1 92 ? -1.901  9.670 28.029 1.00  74.92 0 A 1
ATOM   670 C CE1 . HIS A 1 92 ? -1.629  8.356 28.054 1.00  74.78 0 A 1
ATOM   671 N NE2 . HIS A 1 92 ? -2.679  7.666 27.609 1.00  75.67 0 A 1
ATOM   672 N N   . GLY A 1 93 ? -5.981 13.601 28.284 1.00  91.88 0 A 1
ATOM   673 C CA  . GLY A 1 93 ? -6.419 14.985 28.149 1.00  92.58 0 A 1
ATOM   674 C C   . GLY A 1 93 ? -6.633 15.685 29.496 1.00  93.80 0 A 1
ATOM   675 O O   . GLY A 1 93 ? -5.898 16.603 29.855 1.00  90.38 0 A 1
ATOM   676 N N   . CYS A 1 94 ? -7.639 15.262 30.265 1.00  94.29 0 A 1
ATOM   677 C CA  . CYS A 1 94 ? -8.008 15.937 31.516 1.00  94.99 0 A 1
ATOM   678 C C   . CYS A 1 94 ? -7.268 15.443 32.761 1.00  94.94 0 A 1
ATOM   679 O O   . CYS A 1 94 ? -7.469 16.015 33.828 1.00  91.99 0 A 1
ATOM   680 C CB  . CYS A 1 94 ? -9.529 15.883 31.697 1.00  93.63 0 A 1
ATOM   681 S SG  . CYS A 1 94 ? -10.080 14.202 32.127 1.00  93.11 0 A 1
ATOM   682 N N   . ARG A 1 95 ? -6.453 14.394 32.658 1.00  94.11 0 A 1
ATOM   683 C CA  . ARG A 1 95 ? -5.669 13.754 33.733 1.00  94.57 0 A 1
ATOM   684 C C   . ARG A 1 95 ? -6.494 13.182 34.901 1.00  95.12 0 A 1
ATOM   685 O O   . ARG A 1 95 ? -5.905 12.726 35.873 1.00  91.29 0 A 1
ATOM   686 C CB  . ARG A 1 95 ? -4.558 14.695 34.219 1.00  92.83 0 A 1
ATOM   687 C CG  . ARG A 1 95 ? -3.614 15.209 33.109 1.00  88.67 0 A 1
ATOM   688 C CD  . ARG A 1 95 ? -2.799 14.065 32.495 1.00  79.53 0 A 1
ATOM   689 N NE  . ARG A 1 95 ? -1.778 14.583 31.559 1.00  70.81 0 A 1
ATOM   690 C CZ  . ARG A 1 95 ? -0.762 13.896 31.057 1.00  62.81 0 A 1
ATOM   691 N NH1 . ARG A 1 95 ? -0.569 12.634 31.349 1.00  55.96 1 A 1
ATOM   692 N NH2 . ARG A 1 95 ?  0.086 14.465 30.256 1.00  56.31 0 A 1
ATOM   693 N N   . LYS A 1 96 ? -7.822 13.146 34.783 1.00  94.70 0 A 1
ATOM   694 C CA  . LYS A 1 96 ? -8.675 12.504 35.781 1.00  94.50 0 A 1
ATOM   695 C C   . LYS A 1 96 ? -8.578 10.981 35.661 1.00  94.45 0 A 1
ATOM   696 O O   . LYS A 1 96 ? -8.452 10.472 34.549 1.00  92.27 0 A 1
ATOM   697 C CB  . LYS A 1 96 ? -10.128 12.950 35.642 1.00  93.48 0 A 1
ATOM   698 C CG  . LYS A 1 96 ? -10.322 14.445 35.939 1.00  87.20 0 A 1
ATOM   699 C CD  . LYS A 1 96 ? -11.811 14.799 35.873 1.00  83.21 0 A 1
ATOM   700 C CE  . LYS A 1 96 ? -12.030 16.274 36.204 1.00  74.68 0 A 1
ATOM   701 N NZ  . LYS A 1 96 ? -13.477 16.602 36.250 1.00  66.17 1 A 1
ATOM   702 N N   . ASN A 1 97 ? -8.702 10.292 36.787 1.00  94.54 0 A 1
ATOM   703 C CA  . ASN A 1 97 ? -8.695  8.835 36.839 1.00  94.66 0 A 1
ATOM   704 C C   . ASN A 1 97 ? -10.089  8.259 36.557 1.00  94.80 0 A 1
ATOM   705 O O   . ASN A 1 97 ? -11.109  8.815 36.986 1.00  92.21 0 A 1
ATOM   706 C CB  . ASN A 1 97 ? -8.138  8.354 38.188 1.00  92.14 0 A 1
ATOM   707 C CG  . ASN A 1 97 ? -6.666  8.683 38.378 1.00  85.87 0 A 1
ATOM   708 N ND2 . ASN A 1 97 ? -6.169  8.501 39.583 1.00  74.56 0 A 1
ATOM   709 O OD1 . ASN A 1 97 ? -5.966  9.115 37.484 1.00  76.32 0 A 1
ATOM   710 N N   . PHE A 1 98 ? -10.110  7.147 35.839 1.00  93.54 0 A 1
ATOM   711 C CA  . PHE A 1 98 ? -11.301  6.378 35.506 1.00  93.79 0 A 1
ATOM   712 C C   . PHE A 1 98 ? -10.946  4.892 35.480 1.00  94.12 0 A 1
ATOM   713 O O   . PHE A 1 98 ? -9.823  4.530 35.113 1.00  91.95 0 A 1
ATOM   714 C CB  . PHE A 1 98 ? -11.841  6.791 34.134 1.00  92.34 0 A 1
ATOM   715 C CG  . PHE A 1 98 ? -12.289  8.227 34.047 1.00  93.14 0 A 1
ATOM   716 C CD1 . PHE A 1 98 ? -13.611  8.587 34.386 1.00  89.46 0 A 1
ATOM   717 C CD2 . PHE A 1 98 ? -11.388  9.229 33.651 1.00  90.10 0 A 1
ATOM   718 C CE1 . PHE A 1 98 ? -14.016  9.927 34.351 1.00  88.45 0 A 1
ATOM   719 C CE2 . PHE A 1 98 ? -11.793 10.579 33.615 1.00  88.67 0 A 1
ATOM   720 C CZ  . PHE A 1 98 ? -13.103 10.913 33.969 1.00  89.80 0 A 1
ATOM   721 N N   . PHE A 1 99 ? -11.909  4.026 35.762 1.00  94.65 0 A 1
ATOM   722 C CA  . PHE A 1 99 ? -11.765  2.615 35.402 1.00  94.96 0 A 1
ATOM   723 C C   . PHE A 1 99 ? -11.656  2.462 33.880 1.00  94.87 0 A 1
ATOM   724 O O   . PHE A 1 99 ? -12.320  3.177 33.121 1.00  93.13 0 A 1
ATOM   725 C CB  . PHE A 1 99 ? -12.945  1.811 35.958 1.00  94.59 0 A 1
ATOM   726 C CG  . PHE A 1 99 ? -12.962  1.748 37.463 1.00  94.20 0 A 1
ATOM   727 C CD1 . PHE A 1 99 ? -11.980  1.017 38.141 1.00  90.03 0 A 1
ATOM   728 C CD2 . PHE A 1 99 ? -13.942  2.433 38.197 1.00  90.11 0 A 1
ATOM   729 C CE1 . PHE A 1 99 ? -11.961  0.976 39.540 1.00  89.06 0 A 1
ATOM   730 C CE2 . PHE A 1 99 ? -13.932  2.395 39.607 1.00  89.14 0 A 1
ATOM   731 C CZ  . PHE A 1 99 ? -12.937  1.668 40.274 1.00  90.69 0 A 1
ATOM   732 N N   . LEU A 1 100 ? -10.863  1.487 33.420 1.00  94.10 0 A 1
ATOM   733 C CA  . LEU A 1 100 ? -10.687  1.196 31.994 1.00  93.97 0 A 1
ATOM   734 C C   . LEU A 1 100 ? -12.025  0.950 31.281 1.00  94.05 0 A 1
ATOM   735 O O   . LEU A 1 100 ? -12.209  1.401 30.147 1.00  92.78 0 A 1
ATOM   736 C CB  . LEU A 1 100 ? -9.769 -0.024 31.826 1.00  93.10 0 A 1
ATOM   737 C CG  . LEU A 1 100 ? -8.285  0.229 32.131 1.00  91.55 0 A 1
ATOM   738 C CD1 . LEU A 1 100 ? -7.512 -1.084 32.015 1.00  87.92 0 A 1
ATOM   739 C CD2 . LEU A 1 100 ? -7.664  1.209 31.142 1.00  87.48 0 A 1
ATOM   740 N N   . SER A 1 101 ? -12.997  0.339 31.956 1.00  94.21 0 A 1
ATOM   741 C CA  . SER A 1 101 ? -14.354  0.133 31.420 1.00  94.22 0 A 1
ATOM   742 C C   . SER A 1 101 ? -15.104  1.429 31.089 1.00  94.22 0 A 1
ATOM   743 O O   . SER A 1 101 ? -16.034  1.423 30.286 1.00  91.98 0 A 1
ATOM   744 C CB  . SER A 1 101 ? -15.182 -0.690 32.416 1.00  93.17 0 A 1
ATOM   745 O OG  . SER A 1 101 ? -15.301 -0.031 33.657 1.00  86.43 0 A 1
ATOM   746 N N   . LYS A 1 102 ? -14.710  2.559 31.670 1.00  94.70 0 A 1
ATOM   747 C CA  . LYS A 1 102 ? -15.333  3.871 31.477 1.00  94.64 0 A 1
ATOM   748 C C   . LYS A 1 102 ? -14.515  4.806 30.587 1.00  94.99 0 A 1
ATOM   749 O O   . LYS A 1 102 ? -15.054  5.809 30.125 1.00  92.83 0 A 1
ATOM   750 C CB  . LYS A 1 102 ? -15.616  4.525 32.843 1.00  93.48 0 A 1
ATOM   751 C CG  . LYS A 1 102 ? -16.538  3.709 33.772 1.00  88.10 0 A 1
ATOM   752 C CD  . LYS A 1 102 ? -17.910  3.421 33.166 1.00  80.02 0 A 1
ATOM   753 C CE  . LYS A 1 102 ? -18.768  2.651 34.167 1.00  72.52 0 A 1
ATOM   754 N NZ  . LYS A 1 102 ? -20.056  2.212 33.567 1.00  63.26 1 A 1
ATOM   755 N N   . ILE A 1 103 ? -13.251  4.509 30.326 1.00  94.26 0 A 1
ATOM   756 C CA  . ILE A 1 103 ? -12.369  5.443 29.609 1.00  93.67 0 A 1
ATOM   757 C C   . ILE A 1 103 ? -12.870  5.714 28.193 1.00  93.99 0 A 1
ATOM   758 O O   . ILE A 1 103 ? -12.888  6.869 27.773 1.00  92.86 0 A 1
ATOM   759 C CB  . ILE A 1 103 ? -10.898  4.977 29.644 1.00  91.99 0 A 1
ATOM   760 C CG1 . ILE A 1 103 ? -9.913  6.133 29.385 1.00  82.48 0 A 1
ATOM   761 C CG2 . ILE A 1 103 ? -10.606  3.853 28.634 1.00  81.77 0 A 1
ATOM   762 C CD1 . ILE A 1 103 ? -9.916  7.235 30.440 1.00  74.58 0 A 1
ATOM   763 N N   . ARG A 1 104 ? -13.358  4.692 27.470 1.00  93.58 0 A 1
ATOM   764 C CA  . ARG A 1 104 ? -13.846  4.836 26.091 1.00  92.79 0 A 1
ATOM   765 C C   . ARG A 1 104 ? -15.010  5.833 25.980 1.00  92.76 0 A 1
ATOM   766 O O   . ARG A 1 104 ? -14.981  6.698 25.110 1.00  90.61 0 A 1
ATOM   767 C CB  . ARG A 1 104 ? -14.239  3.455 25.537 1.00  91.16 0 A 1
ATOM   768 C CG  . ARG A 1 104 ? -14.630  3.545 24.047 1.00  86.04 0 A 1
ATOM   769 C CD  . ARG A 1 104 ? -15.139  2.217 23.484 1.00  86.23 0 A 1
ATOM   770 N NE  . ARG A 1 104 ? -14.077  1.229 23.299 1.00  85.18 0 A 1
ATOM   771 C CZ  . ARG A 1 104 ? -13.718  0.642 22.161 1.00  85.92 0 A 1
ATOM   772 N NH1 . ARG A 1 104 ? -14.248  0.942 21.017 1.00  77.69 1 A 1
ATOM   773 N NH2 . ARG A 1 104 ? -12.826 -0.291 22.157 1.00  79.91 0 A 1
ATOM   774 N N   . SER A 1 105 ? -15.996  5.743 26.859 1.00  93.89 0 A 1
ATOM   775 C CA  . SER A 1 105 ? -17.124  6.682 26.879 1.00  94.13 0 A 1
ATOM   776 C C   . SER A 1 105 ? -16.704  8.075 27.360 1.00  94.76 0 A 1
ATOM   777 O O   . SER A 1 105 ? -17.187  9.077 26.838 1.00  92.64 0 A 1
ATOM   778 C CB  . SER A 1 105 ? -18.269  6.138 27.742 1.00  92.56 0 A 1
ATOM   779 O OG  . SER A 1 105 ? -17.837  5.842 29.056 1.00  78.94 0 A 1
ATOM   780 N N   . HIS A 1 106 ? -15.763  8.160 28.293 1.00  93.68 0 A 1
ATOM   781 C CA  . HIS A 1 106 ? -15.233  9.430 28.762 1.00  94.61 0 A 1
ATOM   782 C C   . HIS A 1 106 ? -14.494 10.180 27.653 1.00  94.87 0 A 1
ATOM   783 O O   . HIS A 1 106 ? -14.790 11.348 27.392 1.00  93.35 0 A 1
ATOM   784 C CB  . HIS A 1 106 ? -14.335  9.199 29.981 1.00  94.99 0 A 1
ATOM   785 C CG  . HIS A 1 106 ? -13.643 10.468 30.408 1.00  95.91 0 A 1
ATOM   786 C CD2 . HIS A 1 106 ? -12.330 10.799 30.184 1.00  91.65 0 A 1
ATOM   787 N ND1 . HIS A 1 106 ? -14.269 11.581 30.942 1.00  91.25 0 A 1
ATOM   788 C CE1 . HIS A 1 106 ? -13.349 12.543 31.043 1.00  92.24 0 A 1
ATOM   789 N NE2 . HIS A 1 106 ? -12.169 12.101 30.595 1.00  92.72 0 A 1
ATOM   790 N N   . VAL A 1 107 ? -13.563  9.537 26.960 1.00  94.24 0 A 1
ATOM   791 C CA  . VAL A 1 107 ? -12.749 10.194 25.926 1.00  93.11 0 A 1
ATOM   792 C C   . VAL A 1 107 ? -13.580 10.641 24.721 1.00  93.33 0 A 1
ATOM   793 O O   . VAL A 1 107 ? -13.229 11.630 24.085 1.00  91.61 0 A 1
ATOM   794 C CB  . VAL A 1 107 ? -11.551  9.342 25.464 1.00  91.37 0 A 1
ATOM   795 C CG1 . VAL A 1 107 ? -10.610  9.049 26.628 1.00  83.91 0 A 1
ATOM   796 C CG2 . VAL A 1 107 ? -11.972  8.042 24.764 1.00  85.13 0 A 1
ATOM   797 N N   . ALA A 1 108 ? -14.697  9.984 24.447 1.00  92.64 0 A 1
ATOM   798 C CA  . ALA A 1 108 ? -15.627 10.393 23.395 1.00  91.57 0 A 1
ATOM   799 C C   . ALA A 1 108 ? -16.258 11.775 23.653 1.00  92.02 0 A 1
ATOM   800 O O   . ALA A 1 108 ? -16.609 12.470 22.706 1.00  89.56 0 A 1
ATOM   801 C CB  . ALA A 1 108 ? -16.708  9.318 23.257 1.00  90.15 0 A 1
ATOM   802 N N   . THR A 1 109 ? -16.362 12.200 24.909 1.00  93.29 0 A 1
ATOM   803 C CA  . THR A 1 109 ? -16.978 13.477 25.318 1.00  93.54 0 A 1
ATOM   804 C C   . THR A 1 109 ? -15.977 14.457 25.945 1.00  94.35 0 A 1
ATOM   805 O O   . THR A 1 109 ? -16.308 15.613 26.181 1.00  92.17 0 A 1
ATOM   806 C CB  . THR A 1 109 ? -18.145 13.230 26.277 1.00  92.18 0 A 1
ATOM   807 C CG2 . THR A 1 109 ? -19.257 12.399 25.636 1.00  82.93 0 A 1
ATOM   808 O OG1 . THR A 1 109 ? -17.705 12.530 27.423 1.00  85.38 0 A 1
ATOM   809 N N   . CYS A 1 110 ? -14.742 14.031 26.198 1.00  93.66 0 A 1
ATOM   810 C CA  . CYS A 1 110 ? -13.726 14.853 26.837 1.00  94.76 0 A 1
ATOM   811 C C   . CYS A 1 110 ? -13.055 15.793 25.828 1.00  94.57 0 A 1
ATOM   812 O O   . CYS A 1 110 ? -12.163 15.380 25.086 1.00  93.35 0 A 1
ATOM   813 C CB  . CYS A 1 110 ? -12.714 13.940 27.535 1.00  94.26 0 A 1
ATOM   814 S SG  . CYS A 1 110 ? -11.494 14.946 28.446 1.00  94.45 0 A 1
ATOM   815 N N   . SER A 1 111 ? -13.384 17.081 25.872 1.00  95.51 0 A 1
ATOM   816 C CA  . SER A 1 111 ? -12.769 18.088 25.004 1.00  94.92 0 A 1
ATOM   817 C C   . SER A 1 111 ? -11.246 18.166 25.160 1.00  94.72 0 A 1
ATOM   818 O O   . SER A 1 111 ? -10.533 18.314 24.172 1.00  92.93 0 A 1
ATOM   819 C CB  . SER A 1 111 ? -13.386 19.461 25.286 1.00  93.76 0 A 1
ATOM   820 O OG  . SER A 1 111 ? -13.222 19.798 26.648 1.00  80.10 0 A 1
ATOM   821 N N   . LYS A 1 112 ? -10.724 17.995 26.375 1.00  95.52 0 A 1
ATOM   822 C CA  . LYS A 1 112 ? -9.276 17.981 26.621 1.00  95.12 0 A 1
ATOM   823 C C   . LYS A 1 112 ? -8.582 16.785 25.982 1.00  94.71 0 A 1
ATOM   824 O O   . LYS A 1 112 ? -7.453 16.909 25.535 1.00  93.36 0 A 1
ATOM   825 C CB  . LYS A 1 112 ? -8.972 18.018 28.123 1.00  94.81 0 A 1
ATOM   826 C CG  . LYS A 1 112 ? -9.409 19.331 28.788 1.00  91.40 0 A 1
ATOM   827 C CD  . LYS A 1 112 ? -8.883 19.389 30.228 1.00  84.79 0 A 1
ATOM   828 C CE  . LYS A 1 112 ? -9.250 20.728 30.874 1.00  78.50 0 A 1
ATOM   829 N NZ  . LYS A 1 112 ? -8.601 20.904 32.191 1.00  68.86 1 A 1
ATOM   830 N N   . TYR A 1 113 ? -9.250 15.632 25.919 1.00  93.82 0 A 1
ATOM   831 C CA  . TYR A 1 113 ? -8.721 14.473 25.199 1.00  93.03 0 A 1
ATOM   832 C C   . TYR A 1 113 ? -8.756 14.697 23.682 1.00  92.55 0 A 1
ATOM   833 O O   . TYR A 1 113 ? -7.780 14.394 23.007 1.00  91.66 0 A 1
ATOM   834 C CB  . TYR A 1 113 ? -9.480 13.210 25.582 1.00  92.86 0 A 1
ATOM   835 C CG  . TYR A 1 113 ? -8.958 11.981 24.873 1.00  93.20 0 A 1
ATOM   836 C CD1 . TYR A 1 113 ? -9.518 11.567 23.648 1.00  90.74 0 A 1
ATOM   837 C CD2 . TYR A 1 113 ? -7.875 11.253 25.412 1.00  90.92 0 A 1
ATOM   838 C CE1 . TYR A 1 113 ? -9.027 10.439 22.983 1.00  90.39 0 A 1
ATOM   839 C CE2 . TYR A 1 113 ? -7.371 10.129 24.754 1.00  89.91 0 A 1
ATOM   840 C CZ  . TYR A 1 113 ? -7.953  9.715 23.538 1.00  90.54 0 A 1
ATOM   841 O OH  . TYR A 1 113 ? -7.467  8.608 22.885 1.00  88.41 0 A 1
ATOM   842 N N   . GLN A 1 114 ? -9.814 15.290 23.149 1.00  93.34 0 A 1
ATOM   843 C CA  . GLN A 1 114 ? -9.872 15.632 21.729 1.00  91.68 0 A 1
ATOM   844 C C   . GLN A 1 114 ? -8.759 16.624 21.358 1.00  91.96 0 A 1
ATOM   845 O O   . GLN A 1 114 ? -8.086 16.419 20.357 1.00  90.71 0 A 1
ATOM   846 C CB  . GLN A 1 114 ? -11.260 16.184 21.356 1.00  90.26 0 A 1
ATOM   847 C CG  . GLN A 1 114 ? -12.395 15.167 21.566 1.00  80.48 0 A 1
ATOM   848 C CD  . GLN A 1 114 ? -12.214 13.865 20.786 1.00  72.94 0 A 1
ATOM   849 N NE2 . GLN A 1 114 ? -12.800 12.780 21.243 1.00  62.59 0 A 1
ATOM   850 O OE1 . GLN A 1 114 ? -11.547 13.799 19.771 1.00  66.00 0 A 1
ATOM   851 N N   . ASN A 1 115 ? -8.488 17.614 22.193 1.00  93.94 0 A 1
ATOM   852 C CA  . ASN A 1 115 ? -7.362 18.528 22.006 1.00  93.47 0 A 1
ATOM   853 C C   . ASN A 1 115 ? -6.027 17.786 22.030 1.00  92.83 0 A 1
ATOM   854 O O   . ASN A 1 115 ? -5.208 17.992 21.139 1.00  91.29 0 A 1
ATOM   855 C CB  . ASN A 1 115 ? -7.403 19.640 23.055 1.00  92.81 0 A 1
ATOM   856 C CG  . ASN A 1 115 ? -8.551 20.612 22.871 1.00  86.71 0 A 1
ATOM   857 N ND2 . ASN A 1 115 ? -8.712 21.529 23.805 1.00  78.48 0 A 1
ATOM   858 O OD1 . ASN A 1 115 ? -9.311 20.592 21.923 1.00  79.72 0 A 1
ATOM   859 N N   . TYR A 1 116 ? -5.832 16.859 22.974 1.00  93.03 0 A 1
ATOM   860 C CA  . TYR A 1 116 ? -4.624 16.029 23.038 1.00  92.15 0 A 1
ATOM   861 C C   . TYR A 1 116 ? -4.401 15.212 21.751 1.00  91.90 0 A 1
ATOM   862 O O   . TYR A 1 116 ? -3.270 15.105 21.280 1.00  90.36 0 A 1
ATOM   863 C CB  . TYR A 1 116 ? -4.723 15.099 24.258 1.00  91.39 0 A 1
ATOM   864 C CG  . TYR A 1 116 ? -3.736 13.963 24.277 1.00  91.42 0 A 1
ATOM   865 C CD1 . TYR A 1 116 ? -4.099 12.694 23.759 1.00  88.58 0 A 1
ATOM   866 C CD2 . TYR A 1 116 ? -2.450 14.142 24.819 1.00  89.09 0 A 1
ATOM   867 C CE1 . TYR A 1 116 ? -3.189 11.634 23.786 1.00  88.44 0 A 1
ATOM   868 C CE2 . TYR A 1 116 ? -1.538 13.077 24.853 1.00  87.73 0 A 1
ATOM   869 C CZ  . TYR A 1 116 ? -1.907 11.815 24.339 1.00  88.83 0 A 1
ATOM   870 O OH  . TYR A 1 116 ? -1.016 10.777 24.375 1.00  86.62 0 A 1
ATOM   871 N N   . ILE A 1 117 ? -5.453 14.658 21.173 1.00  91.88 0 A 1
ATOM   872 C CA  . ILE A 1 117 ? -5.367 13.963 19.879 1.00  90.58 0 A 1
ATOM   873 C C   . ILE A 1 117 ? -5.018 14.959 18.768 1.00  90.25 0 A 1
ATOM   874 O O   . ILE A 1 117 ? -4.066 14.721 18.025 1.00  89.42 0 A 1
ATOM   875 C CB  . ILE A 1 117 ? -6.669 13.192 19.574 1.00  89.66 0 A 1
ATOM   876 C CG1 . ILE A 1 117 ? -6.908 12.023 20.564 1.00  86.69 0 A 1
ATOM   877 C CG2 . ILE A 1 117 ? -6.708 12.673 18.128 1.00  87.54 0 A 1
ATOM   878 C CD1 . ILE A 1 117 ? -5.878 10.887 20.511 1.00  82.39 0 A 1
ATOM   879 N N   . MET A 1 118 ? -5.723 16.086 18.688 1.00  90.02 0 A 1
ATOM   880 C CA  . MET A 1 118 ? -5.528 17.075 17.628 1.00  88.63 0 A 1
ATOM   881 C C   . MET A 1 118 ? -4.171 17.783 17.690 1.00  88.34 0 A 1
ATOM   882 O O   . MET A 1 118 ? -3.640 18.137 16.644 1.00  86.99 0 A 1
ATOM   883 C CB  . MET A 1 118 ? -6.666 18.100 17.647 1.00  86.82 0 A 1
ATOM   884 C CG  . MET A 1 118 ? -8.019 17.503 17.233 1.00  80.39 0 A 1
ATOM   885 S SD  . MET A 1 118 ? -8.044 16.608 15.649 1.00  75.58 0 A 1
ATOM   886 C CE  . MET A 1 118 ? -7.544 17.891 14.488 1.00  65.49 0 A 1
ATOM   887 N N   . GLU A 1 119 ? -3.579 17.963 18.863 1.00  90.13 0 A 1
ATOM   888 C CA  . GLU A 1 119 ? -2.196 18.432 19.000 1.00  89.89 0 A 1
ATOM   889 C C   . GLU A 1 119 ? -1.215 17.466 18.341 1.00  89.46 0 A 1
ATOM   890 O O   . GLU A 1 119 ? -0.356 17.885 17.569 1.00  87.20 0 A 1
ATOM   891 C CB  . GLU A 1 119 ? -1.858 18.603 20.486 1.00  88.94 0 A 1
ATOM   892 C CG  . GLU A 1 119 ? -2.428 19.892 21.073 1.00  79.01 0 A 1
ATOM   893 C CD  . GLU A 1 119 ? -2.334 19.948 22.610 1.00  74.56 0 A 1
ATOM   894 O OE1 . GLU A 1 119 ? -2.951 20.885 23.183 1.00  67.46 0 A 1
ATOM   895 O OE2 . GLU A 1 119 ? -1.701 19.063 23.222 1.00  69.62 -1 A 1
ATOM   896 N N   . GLY A 1 120 ? -1.381 16.170 18.565 1.00  88.08 0 A 1
ATOM   897 C CA  . GLY A 1 120 ? -0.597 15.137 17.892 1.00  86.50 0 A 1
ATOM   898 C C   . GLY A 1 120 ? -0.802 15.153 16.378 1.00  87.56 0 A 1
ATOM   899 O O   . GLY A 1 120 ?  0.166 15.150 15.625 1.00  85.58 0 A 1
ATOM   900 N N   . VAL A 1 121 ? -2.047 15.257 15.925 1.00  88.75 0 A 1
ATOM   901 C CA  . VAL A 1 121 ? -2.391 15.355 14.494 1.00  87.60 0 A 1
ATOM   902 C C   . VAL A 1 121 ? -1.699 16.562 13.850 1.00  87.64 0 A 1
ATOM   903 O O   . VAL A 1 121 ? -1.004 16.402 12.853 1.00  86.84 0 A 1
ATOM   904 C CB  . VAL A 1 121 ? -3.921 15.413 14.297 1.00  86.56 0 A 1
ATOM   905 C CG1 . VAL A 1 121 ? -4.313 15.734 12.857 1.00  83.37 0 A 1
ATOM   906 C CG2 . VAL A 1 121 ? -4.572 14.079 14.671 1.00  85.02 0 A 1
ATOM   907 N N   . LYS A 1 122 ? -1.828 17.754 14.442 1.00  87.69 0 A 1
ATOM   908 C CA  . LYS A 1 122 ? -1.210 18.982 13.927 1.00  86.35 0 A 1
ATOM   909 C C   . LYS A 1 122 ?  0.311 18.892 13.860 1.00  86.08 0 A 1
ATOM   910 O O   . LYS A 1 122 ?  0.898 19.367 12.900 1.00  84.57 0 A 1
ATOM   911 C CB  . LYS A 1 122 ? -1.625 20.179 14.791 1.00  84.47 0 A 1
ATOM   912 C CG  . LYS A 1 122 ? -3.071 20.600 14.530 1.00  77.07 0 A 1
ATOM   913 C CD  . LYS A 1 122 ? -3.435 21.756 15.453 1.00  72.00 0 A 1
ATOM   914 C CE  . LYS A 1 122 ? -4.880 22.191 15.202 1.00  62.56 0 A 1
ATOM   915 N NZ  . LYS A 1 122 ? -5.235 23.393 16.001 1.00  55.20 1 A 1
ATOM   916 N N   . ALA A 1 123 ?  0.947 18.239 14.824 1.00  85.95 0 A 1
ATOM   917 C CA  . ALA A 1 123 ?  2.390 18.044 14.833 1.00  85.14 0 A 1
ATOM   918 C C   . ALA A 1 123 ?  2.898 17.146 13.689 1.00  85.65 0 A 1
ATOM   919 O O   . ALA A 1 123 ?  4.077 17.197 13.347 1.00  82.05 0 A 1
ATOM   920 C CB  . ALA A 1 123 ?  2.782 17.477 16.199 1.00  83.05 0 A 1
ATOM   921 N N   . THR A 1 124 ?  2.022 16.332 13.087 1.00  84.32 0 A 1
ATOM   922 C CA  . THR A 1 124 ?  2.379 15.450 11.967 1.00  82.48 0 A 1
ATOM   923 C C   . THR A 1 124 ?  2.088 16.036 10.587 1.00  82.94 0 A 1
ATOM   924 O O   . THR A 1 124 ?  2.506 15.436  9.603 1.00  81.55 0 A 1
ATOM   925 C CB  . THR A 1 124 ?  1.699 14.082 12.072 1.00  80.59 0 A 1
ATOM   926 C CG2 . THR A 1 124 ?  2.135 13.311 13.316 1.00  76.41 0 A 1
ATOM   927 O OG1 . THR A 1 124 ?  0.297 14.191 12.092 1.00  75.80 0 A 1
ATOM   928 N N   . ILE A 1 125 ?  1.385 17.171 10.492 1.00  82.09 0 A 1
ATOM   929 C CA  . ILE A 1 125 ?  1.013 17.767  9.201 1.00  80.39 0 A 1
ATOM   930 C C   . ILE A 1 125 ?  2.275 18.026  8.384 1.00  80.09 0 A 1
ATOM   931 O O   . ILE A 1 125 ?  3.249 18.615  8.857 1.00  78.07 0 A 1
ATOM   932 C CB  . ILE A 1 125 ?  0.147 19.030  9.371 1.00  77.36 0 A 1
ATOM   933 C CG1 . ILE A 1 125 ? -1.219 18.647  9.991 1.00  74.46 0 A 1
ATOM   934 C CG2 . ILE A 1 125 ? -0.073 19.744  8.023 1.00  75.79 0 A 1
ATOM   935 C CD1 . ILE A 1 125 ? -2.114 19.828 10.371 1.00  69.33 0 A 1
ATOM   936 N N   . LYS A 1 126 ?  2.261 17.561  7.136 1.00  82.14 0 A 1
ATOM   937 C CA  . LYS A 1 126 ?  3.351 17.724  6.180 1.00  78.83 0 A 1
ATOM   938 C C   . LYS A 1 126 ?  3.062 18.908  5.269 1.00  78.24 0 A 1
ATOM   939 O O   . LYS A 1 126 ?  1.926 19.140  4.863 1.00  74.36 0 A 1
ATOM   940 C CB  . LYS A 1 126 ?  3.570 16.429  5.384 1.00  73.06 0 A 1
ATOM   941 C CG  . LYS A 1 126 ?  3.914 15.208  6.251 1.00  71.75 0 A 1
ATOM   942 C CD  . LYS A 1 126 ?  5.203 15.398  7.054 1.00  69.66 0 A 1
ATOM   943 C CE  . LYS A 1 126 ?  5.479 14.144  7.872 1.00  66.25 0 A 1
ATOM   944 N NZ  . LYS A 1 126 ?  6.733 14.264  8.658 1.00  62.91 1 A 1
ATOM   945 N N   . ASP A 1 127 ?  4.139 19.613  4.914 1.00  74.00 0 A 1
ATOM   946 C CA  . ASP A 1 127 ?  4.061 20.646  3.895 1.00  72.54 0 A 1
ATOM   947 C C   . ASP A 1 127 ?  3.879 19.998  2.520 1.00  72.41 0 A 1
ATOM   948 O O   . ASP A 1 127 ?  4.724 19.225  2.057 1.00  66.55 0 A 1
ATOM   949 C CB  . ASP A 1 127 ?  5.299 21.542  3.979 1.00  66.30 0 A 1
ATOM   950 C CG  . ASP A 1 127 ?  5.188 22.787  3.098 1.00  60.41 0 A 1
ATOM   951 O OD1 . ASP A 1 127 ?  4.312 22.821  2.210 1.00  54.19 0 A 1
ATOM   952 O OD2 . ASP A 1 127 ?  6.017 23.699  3.295 1.00  54.06 -1 A 1
ATOM   953 N N   . ALA A 1 128 ?  2.775 20.315  1.861 1.00  69.54 0 A 1
ATOM   954 C CA  . ALA A 1 128 ?  2.465 19.813  0.533 1.00  67.42 0 A 1
ATOM   955 C C   . ALA A 1 128 ?  3.488 20.256 -0.522 1.00  68.68 0 A 1
ATOM   956 O O   . ALA A 1 128 ?  3.684 19.558 -1.520 1.00  64.35 0 A 1
ATOM   957 C CB  . ALA A 1 128 ?  1.054 20.284  0.167 1.00  62.15 0 A 1
ATOM   958 N N   . SER A 1 129 ?  4.172 21.388 -0.303 1.00  67.86 0 A 1
ATOM   959 C CA  . SER A 1 129 ?  5.189 21.916 -1.219 1.00  67.61 0 A 1
ATOM   960 C C   . SER A 1 129 ?  6.430 21.024 -1.327 1.00  69.20 0 A 1
ATOM   961 O O   . SER A 1 129 ?  7.154 21.104 -2.319 1.00  64.76 0 A 1
ATOM   962 C CB  . SER A 1 129 ?  5.603 23.321 -0.784 1.00  61.33 0 A 1
ATOM   963 O OG  . SER A 1 129 ?  6.374 23.293  0.398 1.00  55.50 0 A 1
ATOM   964 N N   . LEU A 1 130 ?  6.665 20.153 -0.354 1.00  68.93 0 A 1
ATOM   965 C CA  . LEU A 1 130 ?  7.792 19.224 -0.343 1.00  68.05 0 A 1
ATOM   966 C C   . LEU A 1 130 ?  7.554 17.985 -1.222 1.00  68.71 0 A 1
ATOM   967 O O   . LEU A 1 130 ?  8.469 17.189 -1.399 1.00  63.65 0 A 1
ATOM   968 C CB  . LEU A 1 130 ?  8.101 18.809  1.100 1.00  62.49 0 A 1
ATOM   969 C CG  . LEU A 1 130 ?  8.566 19.960  2.011 1.00  57.50 0 A 1
ATOM   970 C CD1 . LEU A 1 130 ?  8.719 19.442  3.437 1.00  53.31 0 A 1
ATOM   971 C CD2 . LEU A 1 130 ?  9.897 20.541  1.561 1.00  52.39 0 A 1
ATOM   972 N N   . GLN A 1 131 ?  6.351 17.792 -1.763 1.00  68.44 0 A 1
ATOM   973 C CA  . GLN A 1 131 ?  6.099 16.660 -2.651 1.00  67.91 0 A 1
ATOM   974 C C   . GLN A 1 131 ?  6.842 16.872 -3.983 1.00  70.37 0 A 1
ATOM   975 O O   . GLN A 1 131 ?  6.570 17.848 -4.683 1.00  65.97 0 A 1
ATOM   976 C CB  . GLN A 1 131 ?  4.611 16.442 -2.899 1.00  61.13 0 A 1
ATOM   977 C CG  . GLN A 1 131 ?  3.902 15.915 -1.652 1.00  54.80 0 A 1
ATOM   978 C CD  . GLN A 1 131 ?  2.472 15.424 -1.938 1.00  49.65 0 A 1
ATOM   979 N NE2 . GLN A 1 131 ?  1.757 14.972 -0.940 1.00  43.50 0 A 1
ATOM   980 O OE1 . GLN A 1 131 ?  1.990 15.418 -3.054 1.00  46.09 0 A 1
ATOM   981 N N   . PRO A 1 132 ?  7.716 15.944 -4.382 1.00  66.79 0 A 1
ATOM   982 C CA  . PRO A 1 132 ?  8.489 16.095 -5.615 1.00  65.96 0 A 1
ATOM   983 C C   . PRO A 1 132 ?  7.628 16.004 -6.872 1.00  68.57 0 A 1
ATOM   984 O O   . PRO A 1 132 ?  8.032 16.442 -7.946 1.00  63.08 0 A 1
ATOM   985 C CB  . PRO A 1 132 ?  9.534 14.971 -5.555 1.00  59.84 0 A 1
ATOM   986 C CG  . PRO A 1 132 ?  8.864 13.901 -4.695 1.00  59.06 0 A 1
ATOM   987 C CD  . PRO A 1 132 ?  8.055 14.714 -3.686 1.00  61.17 0 A 1
ATOM   988 N N   . ARG A 1 133 ?  6.438 15.414 -6.756 1.00  69.91 0 A 1
ATOM   989 C CA  . ARG A 1 133 ?  5.511 15.240 -7.866 1.00  69.61 0 A 1
ATOM   990 C C   . ARG A 1 133 ?  4.089 15.520 -7.399 1.00  70.76 0 A 1
ATOM   991 O O   . ARG A 1 133 ?  3.574 14.820 -6.535 1.00  65.46 0 A 1
ATOM   992 C CB  . ARG A 1 133 ?  5.686 13.817 -8.426 1.00  63.77 0 A 1
ATOM   993 C CG  . ARG A 1 133 ?  5.548 13.792 -9.950 1.00  58.55 0 A 1
ATOM   994 C CD  . ARG A 1 133 ?  5.770 12.379 -10.494 1.00  54.16 0 A 1
ATOM   995 N NE  . ARG A 1 133 ?  5.844 12.415 -11.962 1.00  48.53 0 A 1
ATOM   996 C CZ  . ARG A 1 133 ?  5.766 11.397 -12.802 1.00  45.07 0 A 1
ATOM   997 N NH1 . ARG A 1 133 ?  5.664 10.153 -12.422 1.00  44.38 1 A 1
ATOM   998 N NH2 . ARG A 1 133 ?  5.792 11.627 -14.071 1.00  40.37 0 A 1
ATOM   999 N N   . ASN A 1 134 ?  3.445 16.500 -8.036 1.00  73.27 0 A 1
ATOM   1000 C CA  . ASN A 1 134 ?  2.033 16.766 -7.809 1.00  74.24 0 A 1
ATOM   1001 C C   . ASN A 1 134 ?  1.199 15.788 -8.659 1.00  76.73 0 A 1
ATOM   1002 O O   . ASN A 1 134 ?  0.862 16.075 -9.806 1.00  72.19 0 A 1
ATOM   1003 C CB  . ASN A 1 134 ?  1.739 18.245 -8.086 1.00  66.74 0 A 1
ATOM   1004 C CG  . ASN A 1 134 ?  0.352 18.637 -7.596 1.00  58.18 0 A 1
ATOM   1005 N ND2 . ASN A 1 134 ? -0.061 19.858 -7.865 1.00  50.15 0 A 1
ATOM   1006 O OD1 . ASN A 1 134 ? -0.361 17.883 -6.960 1.00  50.19 0 A 1
ATOM   1007 N N   . VAL A 1 135 ?  0.961 14.607 -8.119 1.00  77.54 0 A 1
ATOM   1008 C CA  . VAL A 1 135 ?  0.153 13.575 -8.777 1.00  78.87 0 A 1
ATOM   1009 C C   . VAL A 1 135 ? -1.292 13.722 -8.299 1.00  82.02 0 A 1
ATOM   1010 O O   . VAL A 1 135 ? -1.533 13.691 -7.090 1.00  79.56 0 A 1
ATOM   1011 C CB  . VAL A 1 135 ?  0.693 12.161 -8.517 1.00  73.37 0 A 1
ATOM   1012 C CG1 . VAL A 1 135 ? -0.087 11.116 -9.315 1.00  65.82 0 A 1
ATOM   1013 C CG2 . VAL A 1 135 ?  2.164 12.044 -8.942 1.00  66.37 0 A 1
ATOM   1014 N N   . PRO A 1 136 ? -2.275 13.856 -9.212 1.00  84.48 0 A 1
ATOM   1015 C CA  . PRO A 1 136 ? -3.672 13.897 -8.816 1.00  86.50 0 A 1
ATOM   1016 C C   . PRO A 1 136 ? -4.078 12.583 -8.128 1.00  88.97 0 A 1
ATOM   1017 O O   . PRO A 1 136 ? -3.541 11.511 -8.424 1.00  87.50 0 A 1
ATOM   1018 C CB  . PRO A 1 136 ? -4.461 14.147 -10.106 1.00  83.22 0 A 1
ATOM   1019 C CG  . PRO A 1 136 ? -3.542 13.594 -11.195 1.00  80.07 0 A 1
ATOM   1020 C CD  . PRO A 1 136 ? -2.149 13.877 -10.656 1.00  82.50 0 A 1
ATOM   1021 N N   . ASN A 1 137 ? -5.054 12.667 -7.238 1.00  90.86 0 A 1
ATOM   1022 C CA  . ASN A 1 137 ? -5.579 11.484 -6.575 1.00  92.55 0 A 1
ATOM   1023 C C   . ASN A 1 137 ? -6.298 10.579 -7.591 1.00  93.28 0 A 1
ATOM   1024 O O   . ASN A 1 137 ? -7.379 10.909 -8.079 1.00  92.12 0 A 1
ATOM   1025 C CB  . ASN A 1 137 ? -6.491 11.907 -5.416 1.00  91.99 0 A 1
ATOM   1026 C CG  . ASN A 1 137 ? -7.022 10.714 -4.630 1.00  92.96 0 A 1
ATOM   1027 N ND2 . ASN A 1 137 ? -7.819 10.967 -3.616 1.00  89.78 0 A 1
ATOM   1028 O OD1 . ASN A 1 137 ? -6.731  9.556 -4.906 1.00  89.93 0 A 1
ATOM   1029 N N   . ARG A 1 138 ? -5.700  9.426 -7.870 1.00  93.80 0 A 1
ATOM   1030 C CA  . ARG A 1 138 ? -6.236  8.359 -8.737 1.00  93.94 0 A 1
ATOM   1031 C C   . ARG A 1 138 ? -6.591  7.089 -7.948 1.00  94.32 0 A 1
ATOM   1032 O O   . ARG A 1 138 ? -6.799  6.032 -8.528 1.00  92.32 0 A 1
ATOM   1033 C CB  . ARG A 1 138 ? -5.225  8.050 -9.846 1.00  92.32 0 A 1
ATOM   1034 C CG  . ARG A 1 138 ? -4.985  9.256 -10.767 1.00  89.35 0 A 1
ATOM   1035 C CD  . ARG A 1 138 ? -4.031  8.877 -11.886 1.00  87.61 0 A 1
ATOM   1036 N NE  . ARG A 1 138 ? -3.745 10.029 -12.757 1.00  85.13 0 A 1
ATOM   1037 C CZ  . ARG A 1 138 ? -2.557 10.404 -13.207 1.00  84.10 0 A 1
ATOM   1038 N NH1 . ARG A 1 138 ? -1.462  9.750 -12.950 1.00  75.30 1 A 1
ATOM   1039 N NH2 . ARG A 1 138 ? -2.452 11.485 -13.932 1.00  78.48 0 A 1
ATOM   1040 N N   . TYR A 1 139 ? -6.636  7.206 -6.626 1.00  94.89 0 A 1
ATOM   1041 C CA  . TYR A 1 139 ? -6.762  6.058 -5.723 1.00  94.67 0 A 1
ATOM   1042 C C   . TYR A 1 139 ? -8.078  6.049 -4.955 1.00  95.24 0 A 1
ATOM   1043 O O   . TYR A 1 139 ? -8.620  4.974 -4.674 1.00  93.24 0 A 1
ATOM   1044 C CB  . TYR A 1 139 ? -5.579  6.062 -4.749 1.00  93.13 0 A 1
ATOM   1045 C CG  . TYR A 1 139 ? -4.233  6.048 -5.425 1.00  91.80 0 A 1
ATOM   1046 C CD1 . TYR A 1 139 ? -3.747  4.865 -6.016 1.00  88.14 0 A 1
ATOM   1047 C CD2 . TYR A 1 139 ? -3.460  7.226 -5.503 1.00  88.61 0 A 1
ATOM   1048 C CE1 . TYR A 1 139 ? -2.509  4.848 -6.674 1.00  86.65 0 A 1
ATOM   1049 C CE2 . TYR A 1 139 ? -2.215  7.223 -6.164 1.00  86.37 0 A 1
ATOM   1050 C CZ  . TYR A 1 139 ? -1.737  6.034 -6.748 1.00  86.65 0 A 1
ATOM   1051 O OH  . TYR A 1 139 ? -0.532  6.028 -7.399 1.00  83.25 0 A 1
ATOM   1052 N N   . THR A 1 140 ? -8.603  7.219 -4.617 1.00  96.23 0 A 1
ATOM   1053 C CA  . THR A 1 140 ? -9.904  7.369 -3.970 1.00  96.65 0 A 1
ATOM   1054 C C   . THR A 1 140 ? -10.723  8.460 -4.653 1.00  96.87 0 A 1
ATOM   1055 O O   . THR A 1 140 ? -10.174  9.443 -5.156 1.00  95.57 0 A 1
ATOM   1056 C CB  . THR A 1 140 ? -9.803  7.661 -2.463 1.00  95.85 0 A 1
ATOM   1057 C CG2 . THR A 1 140 ? -9.125  6.525 -1.704 1.00  91.35 0 A 1
ATOM   1058 O OG1 . THR A 1 140 ? -9.092  8.847 -2.209 1.00  91.84 0 A 1
ATOM   1059 N N   . PHE A 1 141 ? -12.042  8.290 -4.668 1.00  97.48 0 A 1
ATOM   1060 C CA  . PHE A 1 141 ? -12.941  9.081 -5.500 1.00  97.64 0 A 1
ATOM   1061 C C   . PHE A 1 141 ? -14.186  9.507 -4.727 1.00  97.69 0 A 1
ATOM   1062 O O   . PHE A 1 141 ? -14.675  8.749 -3.882 1.00  96.53 0 A 1
ATOM   1063 C CB  . PHE A 1 141 ? -13.324  8.251 -6.739 1.00  97.23 0 A 1
ATOM   1064 C CG  . PHE A 1 141 ? -12.139  7.634 -7.451 1.00  97.15 0 A 1
ATOM   1065 C CD1 . PHE A 1 141 ? -11.340  8.410 -8.307 1.00  95.80 0 A 1
ATOM   1066 C CD2 . PHE A 1 141 ? -11.789  6.297 -7.205 1.00  95.83 0 A 1
ATOM   1067 C CE1 . PHE A 1 141 ? -10.210  7.860 -8.929 1.00  95.02 0 A 1
ATOM   1068 C CE2 . PHE A 1 141 ? -10.667  5.735 -7.829 1.00  95.02 0 A 1
ATOM   1069 C CZ  . PHE A 1 141 ? -9.867  6.516 -8.689 1.00  95.38 0 A 1
ATOM   1070 N N   . PRO A 1 142 ? -14.748 10.690 -5.023 1.00  97.42 0 A 1
ATOM   1071 C CA  . PRO A 1 142 ? -16.055 11.078 -4.518 1.00  97.32 0 A 1
ATOM   1072 C C   . PRO A 1 142 ? -17.169 10.365 -5.291 1.00  97.57 0 A 1
ATOM   1073 O O   . PRO A 1 142 ? -17.032 10.053 -6.478 1.00  96.70 0 A 1
ATOM   1074 C CB  . PRO A 1 142 ? -16.108 12.592 -4.708 1.00  96.43 0 A 1
ATOM   1075 C CG  . PRO A 1 142 ? -15.263 12.811 -5.962 1.00  94.92 0 A 1
ATOM   1076 C CD  . PRO A 1 142 ? -14.184 11.736 -5.858 1.00  96.51 0 A 1
ATOM   1077 N N   . CYS A 1 143 ? -18.312 10.162 -4.647 1.00  96.92 0 A 1
ATOM   1078 C CA  . CYS A 1 143 ? -19.519  9.745 -5.350 1.00  97.10 0 A 1
ATOM   1079 C C   . CYS A 1 143 ? -20.053 10.908 -6.212 1.00  97.03 0 A 1
ATOM   1080 O O   . CYS A 1 143 ? -20.173 12.021 -5.709 1.00  96.31 0 A 1
ATOM   1081 C CB  . CYS A 1 143 ? -20.559  9.274 -4.323 1.00  96.72 0 A 1
ATOM   1082 S SG  . CYS A 1 143 ? -22.072  8.754 -5.182 1.00  96.28 0 A 1
ATOM   1083 N N   . PRO A 1 144 ? -20.432 10.693 -7.486 1.00  97.09 0 A 1
ATOM   1084 C CA  . PRO A 1 144 ? -20.986 11.750 -8.323 1.00  96.63 0 A 1
ATOM   1085 C C   . PRO A 1 144 ? -22.463 12.080 -8.025 1.00  96.54 0 A 1
ATOM   1086 O O   . PRO A 1 144 ? -22.982 13.052 -8.568 1.00  93.84 0 A 1
ATOM   1087 C CB  . PRO A 1 144 ? -20.792 11.237 -9.748 1.00  95.70 0 A 1
ATOM   1088 C CG  . PRO A 1 144 ? -20.923  9.720 -9.592 1.00  94.17 0 A 1
ATOM   1089 C CD  . PRO A 1 144 ? -20.283  9.456 -8.228 1.00  96.27 0 A 1
ATOM   1090 N N   . TYR A 1 145 ? -23.144 11.279 -7.201 1.00  96.83 0 A 1
ATOM   1091 C CA  . TYR A 1 145 ? -24.570 11.422 -6.897 1.00  96.64 0 A 1
ATOM   1092 C C   . TYR A 1 145 ? -24.866 11.957 -5.495 1.00  96.46 0 A 1
ATOM   1093 O O   . TYR A 1 145 ? -25.912 12.573 -5.292 1.00  93.96 0 A 1
ATOM   1094 C CB  . TYR A 1 145 ? -25.252 10.068 -7.093 1.00  96.12 0 A 1
ATOM   1095 C CG  . TYR A 1 145 ? -25.304  9.579 -8.527 1.00  96.10 0 A 1
ATOM   1096 C CD1 . TYR A 1 145 ? -25.916 10.371 -9.513 1.00  94.40 0 A 1
ATOM   1097 C CD2 . TYR A 1 145 ? -24.785  8.322 -8.872 1.00  94.54 0 A 1
ATOM   1098 C CE1 . TYR A 1 145 ? -26.018  9.910 -10.833 1.00  93.65 0 A 1
ATOM   1099 C CE2 . TYR A 1 145 ? -24.879  7.848 -10.189 1.00  93.58 0 A 1
ATOM   1100 C CZ  . TYR A 1 145 ? -25.502  8.638 -11.173 1.00  94.10 0 A 1
ATOM   1101 O OH  . TYR A 1 145 ? -25.612  8.185 -12.460 1.00  92.12 0 A 1
ATOM   1102 N N   . CYS A 1 146 ? -23.966 11.742 -4.535 1.00  96.76 0 A 1
ATOM   1103 C CA  . CYS A 1 146 ? -24.161 12.139 -3.149 1.00  96.67 0 A 1
ATOM   1104 C C   . CYS A 1 146 ? -22.877 12.769 -2.564 1.00  96.77 0 A 1
ATOM   1105 O O   . CYS A 1 146 ? -21.829 12.713 -3.210 1.00  95.33 0 A 1
ATOM   1106 C CB  . CYS A 1 146 ? -24.667 10.925 -2.353 1.00  95.40 0 A 1
ATOM   1107 S SG  . CYS A 1 146 ? -23.355  9.730 -1.973 1.00  94.98 0 A 1
ATOM   1108 N N   . PRO A 1 147 ? -22.912 13.373 -1.366 1.00  96.85 0 A 1
ATOM   1109 C CA  . PRO A 1 147 ? -21.743 14.020 -0.772 1.00  96.20 0 A 1
ATOM   1110 C C   . PRO A 1 147 ? -20.678 13.050 -0.230 1.00  95.94 0 A 1
ATOM   1111 O O   . PRO A 1 147 ? -19.629 13.504  0.221 1.00  93.35 0 A 1
ATOM   1112 C CB  . PRO A 1 147 ? -22.318 14.911  0.329 1.00  95.65 0 A 1
ATOM   1113 C CG  . PRO A 1 147 ? -23.563 14.160  0.777 1.00  93.66 0 A 1
ATOM   1114 C CD  . PRO A 1 147 ? -24.086 13.580 -0.536 1.00  96.15 0 A 1
ATOM   1115 N N   . GLU A 1 148 ? -20.914 11.735 -0.267 1.00  96.22 0 A 1
ATOM   1116 C CA  . GLU A 1 148 ? -19.949 10.741  0.185 1.00  95.98 0 A 1
ATOM   1117 C C   . GLU A 1 148 ? -18.688 10.739 -0.685 1.00  96.19 0 A 1
ATOM   1118 O O   . GLU A 1 148 ? -18.741 10.910 -1.911 1.00  95.17 0 A 1
ATOM   1119 C CB  . GLU A 1 148 ? -20.575  9.342  0.227 1.00  94.93 0 A 1
ATOM   1120 C CG  . GLU A 1 148 ? -21.695  9.175  1.265 1.00  90.11 0 A 1
ATOM   1121 C CD  . GLU A 1 148 ? -21.209  9.341  2.706 1.00  85.48 0 A 1
ATOM   1122 O OE1 . GLU A 1 148 ? -22.046  9.728  3.550 1.00  76.17 0 A 1
ATOM   1123 O OE2 . GLU A 1 148 ? -20.011  9.098  2.962 1.00  77.21 -1 A 1
ATOM   1124 N N   . LYS A 1 149 ? -17.526 10.535 -0.062 1.00  95.93 0 A 1
ATOM   1125 C CA  . LYS A 1 149 ? -16.212 10.630 -0.689 1.00  95.52 0 A 1
ATOM   1126 C C   . LYS A 1 149 ? -15.240  9.606 -0.121 1.00  95.97 0 A 1
ATOM   1127 O O   . LYS A 1 149 ? -15.587  8.862  0.801 1.00  93.80 0 A 1
ATOM   1128 C CB  . LYS A 1 149 ? -15.694 12.078 -0.593 1.00  92.51 0 A 1
ATOM   1129 C CG  . LYS A 1 149 ? -15.522 12.579  0.851 1.00  86.78 0 A 1
ATOM   1130 C CD  . LYS A 1 149 ? -14.961 14.009  0.867 1.00  85.90 0 A 1
ATOM   1131 C CE  . LYS A 1 149 ? -14.752 14.477  2.319 1.00  74.77 0 A 1
ATOM   1132 N NZ  . LYS A 1 149 ? -14.080 15.793  2.364 1.00  67.50 1 A 1
ATOM   1133 N N   . ASN A 1 150 ? -14.025  9.585 -0.649 1.00  96.50 0 A 1
ATOM   1134 C CA  . ASN A 1 150 ? -12.938  8.695 -0.238 1.00  96.66 0 A 1
ATOM   1135 C C   . ASN A 1 150 ? -13.244  7.207 -0.474 1.00  96.71 0 A 1
ATOM   1136 O O   . ASN A 1 150 ? -12.758  6.349  0.254 1.00  95.14 0 A 1
ATOM   1137 C CB  . ASN A 1 150 ? -12.491  9.015  1.206 1.00  95.88 0 A 1
ATOM   1138 C CG  . ASN A 1 150 ? -12.152 10.480  1.434 1.00  94.45 0 A 1
ATOM   1139 N ND2 . ASN A 1 150 ? -12.444 10.996  2.602 1.00  86.08 0 A 1
ATOM   1140 O OD1 . ASN A 1 150 ? -11.641 11.181  0.578 1.00  87.07 0 A 1
ATOM   1141 N N   . PHE A 1 151 ? -14.024  6.891 -1.506 1.00  97.32 0 A 1
ATOM   1142 C CA  . PHE A 1 151 ? -14.189  5.517 -1.957 1.00  97.48 0 A 1
ATOM   1143 C C   . PHE A 1 151 ? -12.945  5.062 -2.720 1.00  97.24 0 A 1
ATOM   1144 O O   . PHE A 1 151 ? -12.476  5.761 -3.617 1.00  96.15 0 A 1
ATOM   1145 C CB  . PHE A 1 151 ? -15.438  5.392 -2.827 1.00  97.28 0 A 1
ATOM   1146 C CG  . PHE A 1 151 ? -16.719  5.672 -2.078 1.00  97.44 0 A 1
ATOM   1147 C CD1 . PHE A 1 151 ? -17.250  4.715 -1.201 1.00  96.28 0 A 1
ATOM   1148 C CD2 . PHE A 1 151 ? -17.377  6.905 -2.238 1.00  96.46 0 A 1
ATOM   1149 C CE1 . PHE A 1 151 ? -18.418  4.975 -0.476 1.00  95.90 0 A 1
ATOM   1150 C CE2 . PHE A 1 151 ? -18.555  7.176 -1.518 1.00  95.78 0 A 1
ATOM   1151 C CZ  . PHE A 1 151 ? -19.067  6.217 -0.633 1.00  96.24 0 A 1
ATOM   1152 N N   . ASP A 1 152 ? -12.433  3.871 -2.444 1.00  96.69 0 A 1
ATOM   1153 C CA  . ASP A 1 152 ? -11.605  3.183 -3.430 1.00  96.18 0 A 1
ATOM   1154 C C   . ASP A 1 152 ? -12.456  2.787 -4.645 1.00  96.40 0 A 1
ATOM   1155 O O   . ASP A 1 152 ? -13.684  2.895 -4.634 1.00  95.52 0 A 1
ATOM   1156 C CB  . ASP A 1 152 ? -10.834  2.006 -2.798 1.00  94.78 0 A 1
ATOM   1157 C CG  . ASP A 1 152 ? -11.681  0.822 -2.322 1.00  93.66 0 A 1
ATOM   1158 O OD1 . ASP A 1 152 ? -12.926  0.867 -2.390 1.00  89.64 0 A 1
ATOM   1159 O OD2 . ASP A 1 152 ? -11.088 -0.175 -1.860 1.00  88.76 -1 A 1
ATOM   1160 N N   . GLN A 1 153 ? -11.807  2.354 -5.723 1.00  96.32 0 A 1
ATOM   1161 C CA  . GLN A 1 153 ? -12.525  2.045 -6.968 1.00  96.27 0 A 1
ATOM   1162 C C   . GLN A 1 153 ? -13.620  0.989 -6.752 1.00  96.33 0 A 1
ATOM   1163 O O   . GLN A 1 153 ? -14.743  1.161 -7.216 1.00  95.43 0 A 1
ATOM   1164 C CB  . GLN A 1 153 ? -11.505  1.598 -8.021 1.00  95.07 0 A 1
ATOM   1165 C CG  . GLN A 1 153 ? -12.172  1.377 -9.383 1.00  91.97 0 A 1
ATOM   1166 C CD  . GLN A 1 153 ? -11.155  1.005 -10.457 1.00  91.68 0 A 1
ATOM   1167 N NE2 . GLN A 1 153 ? -11.245 -0.176 -11.020 1.00  82.94 0 A 1
ATOM   1168 O OE1 . GLN A 1 153 ? -10.282  1.766 -10.812 1.00  85.09 0 A 1
ATOM   1169 N N   . GLU A 1 154 ? -13.308 -0.084 -6.049 1.00  95.44 0 A 1
ATOM   1170 C CA  . GLU A 1 154 ? -14.267 -1.148 -5.755 1.00  94.65 0 A 1
ATOM   1171 C C   . GLU A 1 154 ? -15.397 -0.657 -4.837 1.00  95.16 0 A 1
ATOM   1172 O O   . GLU A 1 154 ? -16.569 -0.901 -5.113 1.00  94.17 0 A 1
ATOM   1173 C CB  . GLU A 1 154 ? -13.508 -2.327 -5.125 1.00  92.76 0 A 1
ATOM   1174 C CG  . GLU A 1 154 ? -14.400 -3.553 -4.909 1.00  81.00 0 A 1
ATOM   1175 C CD  . GLU A 1 154 ? -13.637 -4.735 -4.284 1.00  76.03 0 A 1
ATOM   1176 O OE1 . GLU A 1 154 ? -14.157 -5.874 -4.378 1.00  69.76 0 A 1
ATOM   1177 O OE2 . GLU A 1 154 ? -12.562 -4.503 -3.690 1.00  69.68 -1 A 1
ATOM   1178 N N   . GLY A 1 155 ? -15.057  0.122 -3.812 1.00  95.99 0 A 1
ATOM   1179 C CA  . GLY A 1 155 ? -16.014  0.735 -2.901 1.00  96.04 0 A 1
ATOM   1180 C C   . GLY A 1 155 ? -16.975  1.687 -3.609 1.00  96.67 0 A 1
ATOM   1181 O O   . GLY A 1 155 ? -18.171  1.654 -3.330 1.00  96.03 0 A 1
ATOM   1182 N N   . LEU A 1 156 ? -16.504  2.478 -4.580 1.00  96.74 0 A 1
ATOM   1183 C CA  . LEU A 1 156 ? -17.369  3.345 -5.374 1.00  97.10 0 A 1
ATOM   1184 C C   . LEU A 1 156 ? -18.325  2.536 -6.271 1.00  97.29 0 A 1
ATOM   1185 O O   . LEU A 1 156 ? -19.509  2.868 -6.356 1.00  96.78 0 A 1
ATOM   1186 C CB  . LEU A 1 156 ? -16.511  4.316 -6.208 1.00  97.18 0 A 1
ATOM   1187 C CG  . LEU A 1 156 ? -17.351  5.314 -7.029 1.00  96.64 0 A 1
ATOM   1188 C CD1 . LEU A 1 156 ? -18.192  6.246 -6.154 1.00  95.12 0 A 1
ATOM   1189 C CD2 . LEU A 1 156 ? -16.439  6.190 -7.885 1.00  94.80 0 A 1
ATOM   1190 N N   . VAL A 1 157 ? -17.835  1.478 -6.912 1.00  97.10 0 A 1
ATOM   1191 C CA  . VAL A 1 157 ? -18.671  0.588 -7.737 1.00  96.88 0 A 1
ATOM   1192 C C   . VAL A 1 157 ? -19.775 -0.048 -6.891 1.00  96.81 0 A 1
ATOM   1193 O O   . VAL A 1 157 ? -20.935 -0.061 -7.300 1.00  96.00 0 A 1
ATOM   1194 C CB  . VAL A 1 157 ? -17.815 -0.497 -8.425 1.00  96.15 0 A 1
ATOM   1195 C CG1 . VAL A 1 157 ? -18.666 -1.552 -9.147 1.00  93.73 0 A 1
ATOM   1196 C CG2 . VAL A 1 157 ? -16.886  0.111 -9.475 1.00  93.99 0 A 1
ATOM   1197 N N   . GLU A 1 158 ? -19.433 -0.532 -5.710 1.00  96.37 0 A 1
ATOM   1198 C CA  . GLU A 1 158 ? -20.378 -1.156 -4.793 1.00  95.89 0 A 1
ATOM   1199 C C   . GLU A 1 158 ? -21.380 -0.141 -4.227 1.00  96.20 0 A 1
ATOM   1200 O O   . GLU A 1 158 ? -22.587 -0.385 -4.272 1.00  95.38 0 A 1
ATOM   1201 C CB  . GLU A 1 158 ? -19.593 -1.881 -3.696 1.00  94.67 0 A 1
ATOM   1202 C CG  . GLU A 1 158 ? -20.512 -2.731 -2.803 1.00  83.26 0 A 1
ATOM   1203 C CD  . GLU A 1 158 ? -19.748 -3.657 -1.844 1.00  74.83 0 A 1
ATOM   1204 O OE1 . GLU A 1 158 ? -20.357 -4.677 -1.461 1.00  66.96 0 A 1
ATOM   1205 O OE2 . GLU A 1 158 ? -18.584 -3.356 -1.510 1.00  66.44 -1 A 1
ATOM   1206 N N   . HIS A 1 159 ? -20.914  1.030 -3.814 1.00  95.82 0 A 1
ATOM   1207 C CA  . HIS A 1 159 ? -21.753  2.127 -3.324 1.00  96.39 0 A 1
ATOM   1208 C C   . HIS A 1 159 ? -22.794  2.548 -4.367 1.00  96.45 0 A 1
ATOM   1209 O O   . HIS A 1 159 ? -23.986  2.590 -4.076 1.00  95.39 0 A 1
ATOM   1210 C CB  . HIS A 1 159 ? -20.858  3.306 -2.925 1.00  96.32 0 A 1
ATOM   1211 C CG  . HIS A 1 159 ? -21.635  4.519 -2.512 1.00  96.84 0 A 1
ATOM   1212 C CD2 . HIS A 1 159 ? -21.973  5.570 -3.311 1.00  94.39 0 A 1
ATOM   1213 N ND1 . HIS A 1 159 ? -22.168  4.756 -1.256 1.00  94.12 0 A 1
ATOM   1214 C CE1 . HIS A 1 159 ? -22.803  5.929 -1.315 1.00  94.34 0 A 1
ATOM   1215 N NE2 . HIS A 1 159 ? -22.706  6.453 -2.532 1.00  94.37 0 A 1
ATOM   1216 N N   . CYS A 1 160 ? -22.371  2.775 -5.618 1.00  96.64 0 A 1
ATOM   1217 C CA  . CYS A 1 160 ? -23.293  3.143 -6.688 1.00  96.44 0 A 1
ATOM   1218 C C   . CYS A 1 160 ? -24.306  2.023 -6.989 1.00  96.12 0 A 1
ATOM   1219 O O   . CYS A 1 160 ? -25.469  2.298 -7.281 1.00  94.89 0 A 1
ATOM   1220 C CB  . CYS A 1 160 ? -22.506  3.509 -7.954 1.00  96.31 0 A 1
ATOM   1221 S SG  . CYS A 1 160 ? -21.572  5.052 -7.702 1.00  95.34 0 A 1
ATOM   1222 N N   . LYS A 1 161 ? -23.876  0.762 -6.900 1.00  96.48 0 A 1
ATOM   1223 C CA  . LYS A 1 161 ? -24.770 -0.384 -7.102 1.00  95.73 0 A 1
ATOM   1224 C C   . LYS A 1 161 ? -25.825 -0.504 -6.006 1.00  95.50 0 A 1
ATOM   1225 O O   . LYS A 1 161 ? -26.968 -0.850 -6.309 1.00  94.05 0 A 1
ATOM   1226 C CB  . LYS A 1 161 ? -23.919 -1.656 -7.196 1.00  94.78 0 A 1
ATOM   1227 C CG  . LYS A 1 161 ? -24.760 -2.900 -7.513 1.00  89.31 0 A 1
ATOM   1228 C CD  . LYS A 1 161 ? -23.854 -4.133 -7.586 1.00  86.01 0 A 1
ATOM   1229 C CE  . LYS A 1 161 ? -24.687 -5.382 -7.839 1.00  75.85 0 A 1
ATOM   1230 N NZ  . LYS A 1 161 ? -23.833 -6.595 -7.833 1.00  68.72 1 A 1
ATOM   1231 N N   . LEU A 1 162 ? -25.464 -0.237 -4.755 1.00  95.97 0 A 1
ATOM   1232 C CA  . LEU A 1 162 ? -26.337 -0.407 -3.595 1.00  95.46 0 A 1
ATOM   1233 C C   . LEU A 1 162 ? -27.254  0.802 -3.356 1.00  95.48 0 A 1
ATOM   1234 O O   . LEU A 1 162 ? -28.436  0.617 -3.101 1.00  93.49 0 A 1
ATOM   1235 C CB  . LEU A 1 162 ? -25.475 -0.689 -2.351 1.00  94.49 0 A 1
ATOM   1236 C CG  . LEU A 1 162 ? -24.775 -2.066 -2.354 1.00  89.65 0 A 1
ATOM   1237 C CD1 . LEU A 1 162 ? -23.851 -2.172 -1.147 1.00  85.27 0 A 1
ATOM   1238 C CD2 . LEU A 1 162 ? -25.769 -3.230 -2.299 1.00  84.48 0 A 1
ATOM   1239 N N   . PHE A 1 163 ? -26.727  2.020 -3.481 1.00  96.08 0 A 1
ATOM   1240 C CA  . PHE A 1 163 ? -27.412  3.248 -3.067 1.00  95.76 0 A 1
ATOM   1241 C C   . PHE A 1 163 ? -27.894  4.116 -4.230 1.00  95.36 0 A 1
ATOM   1242 O O   . PHE A 1 163 ? -28.814  4.908 -4.050 1.00  92.50 0 A 1
ATOM   1243 C CB  . PHE A 1 163 ? -26.493  4.035 -2.120 1.00  95.28 0 A 1
ATOM   1244 C CG  . PHE A 1 163 ? -26.127  3.272 -0.869 1.00  94.73 0 A 1
ATOM   1245 C CD1 . PHE A 1 163 ? -27.081  3.075  0.152 1.00  91.22 0 A 1
ATOM   1246 C CD2 . PHE A 1 163 ? -24.839  2.722 -0.711 1.00  91.29 0 A 1
ATOM   1247 C CE1 . PHE A 1 163 ? -26.755  2.356  1.310 1.00  90.26 0 A 1
ATOM   1248 C CE2 . PHE A 1 163 ? -24.510  1.994  0.445 1.00  90.50 0 A 1
ATOM   1249 C CZ  . PHE A 1 163 ? -25.471  1.814  1.450 1.00  91.03 0 A 1
ATOM   1250 N N   . HIS A 1 164 ? -27.339  3.942 -5.436 1.00  95.02 0 A 1
ATOM   1251 C CA  . HIS A 1 164 ? -27.663  4.758 -6.605 1.00  94.85 0 A 1
ATOM   1252 C C   . HIS A 1 164 ? -28.179  3.918 -7.777 1.00  93.58 0 A 1
ATOM   1253 O O   . HIS A 1 164 ? -27.978  4.228 -8.954 1.00  89.16 0 A 1
ATOM   1254 C CB  . HIS A 1 164 ? -26.462  5.636 -6.969 1.00  94.79 0 A 1
ATOM   1255 C CG  . HIS A 1 164 ? -26.087  6.553 -5.848 1.00  96.00 0 A 1
ATOM   1256 C CD2 . HIS A 1 164 ? -24.888  6.596 -5.180 1.00  94.20 0 A 1
ATOM   1257 N ND1 . HIS A 1 164 ? -26.918  7.493 -5.263 1.00  93.68 0 A 1
ATOM   1258 C CE1 . HIS A 1 164 ? -26.234  8.074 -4.273 1.00  94.37 0 A 1
ATOM   1259 N NE2 . HIS A 1 164 ? -25.002  7.560 -4.200 1.00  94.85 0 A 1
ATOM   1260 N N   . SER A 1 165 ? -28.864  2.813 -7.466 1.00  94.02 0 A 1
ATOM   1261 C CA  . SER A 1 165 ? -29.390  1.894 -8.486 1.00  92.25 0 A 1
ATOM   1262 C C   . SER A 1 165 ? -30.499  2.497 -9.352 1.00  91.72 0 A 1
ATOM   1263 O O   . SER A 1 165 ? -30.703  2.037 -10.476 1.00  87.03 0 A 1
ATOM   1264 C CB  . SER A 1 165 ? -29.867  0.615 -7.815 1.00  90.16 0 A 1
ATOM   1265 O OG  . SER A 1 165 ? -30.951  0.851 -6.952 1.00  82.92 0 A 1
ATOM   1266 N N   . THR A 1 166 ? -31.175  3.515 -8.851 1.00  93.26 0 A 1
ATOM   1267 C CA  . THR A 1 166 ? -32.246  4.263 -9.521 1.00  92.62 0 A 1
ATOM   1268 C C   . THR A 1 166 ? -31.786  5.597 -10.097 1.00  92.30 0 A 1
ATOM   1269 O O   . THR A 1 166 ? -32.514  6.208 -10.868 1.00  87.35 0 A 1
ATOM   1270 C CB  . THR A 1 166 ? -33.409  4.509 -8.546 1.00  90.80 0 A 1
ATOM   1271 C CG2 . THR A 1 166 ? -34.090  3.203 -8.141 1.00  81.81 0 A 1
ATOM   1272 O OG1 . THR A 1 166 ? -32.914  5.106 -7.366 1.00  84.24 0 A 1
ATOM   1273 N N   . ASP A 1 167 ? -30.576  6.042 -9.778 1.00  91.19 0 A 1
ATOM   1274 C CA  . ASP A 1 167 ? -30.026  7.288 -10.306 1.00  90.54 0 A 1
ATOM   1275 C C   . ASP A 1 167 ? -29.616  7.109 -11.767 1.00  89.58 0 A 1
ATOM   1276 O O   . ASP A 1 167 ? -28.662  6.415 -12.111 1.00  84.84 0 A 1
ATOM   1277 C CB  . ASP A 1 167 ? -28.858  7.782 -9.439 1.00  88.99 0 A 1
ATOM   1278 C CG  . ASP A 1 167 ? -29.351  8.378 -8.136 1.00  86.10 0 A 1
ATOM   1279 O OD1 . ASP A 1 167 ? -30.082  9.395 -8.219 1.00  78.99 0 A 1
ATOM   1280 O OD2 . ASP A 1 167 ? -29.000  7.835 -7.069 1.00  80.02 -1 A 1
ATOM   1281 N N   . THR A 1 168 ? -30.356  7.775 -12.658 1.00  91.73 0 A 1
ATOM   1282 C CA  . THR A 1 168 ? -30.134  7.736 -14.110 1.00  91.28 0 A 1
ATOM   1283 C C   . THR A 1 168 ? -29.484  9.007 -14.648 1.00  91.98 0 A 1
ATOM   1284 O O   . THR A 1 168 ? -29.226  9.122 -15.843 1.00  87.00 0 A 1
ATOM   1285 C CB  . THR A 1 168 ? -31.450  7.461 -14.854 1.00  87.68 0 A 1
ATOM   1286 C CG2 . THR A 1 168 ? -32.044  6.098 -14.492 1.00  77.76 0 A 1
ATOM   1287 O OG1 . THR A 1 168 ? -32.397  8.444 -14.526 1.00  80.46 0 A 1
ATOM   1288 N N   . LYS A 1 169 ? -29.210  9.979 -13.786 1.00  92.31 0 A 1
ATOM   1289 C CA  . LYS A 1 169 ? -28.613 11.248 -14.184 1.00  92.66 0 A 1
ATOM   1290 C C   . LYS A 1 169 ? -27.255 11.022 -14.840 1.00  93.55 0 A 1
ATOM   1291 O O   . LYS A 1 169 ? -26.381 10.351 -14.292 1.00  91.78 0 A 1
ATOM   1292 C CB  . LYS A 1 169 ? -28.525 12.179 -12.967 1.00  90.26 0 A 1
ATOM   1293 C CG  . LYS A 1 169 ? -28.036 13.582 -13.342 1.00  79.75 0 A 1
ATOM   1294 C CD  . LYS A 1 169 ? -27.958 14.458 -12.084 1.00  76.84 0 A 1
ATOM   1295 C CE  . LYS A 1 169 ? -27.413 15.842 -12.429 1.00  65.02 0 A 1
ATOM   1296 N NZ  . LYS A 1 169 ? -27.269 16.660 -11.209 1.00  58.46 1 A 1
ATOM   1297 N N   . SER A 1 170 ? -27.057 11.647 -15.994 1.00  94.21 0 A 1
ATOM   1298 C CA  . SER A 1 170 ? -25.772 11.660 -16.669 1.00  94.57 0 A 1
ATOM   1299 C C   . SER A 1 170 ? -24.756 12.464 -15.854 1.00  95.06 0 A 1
ATOM   1300 O O   . SER A 1 170 ? -24.953 13.653 -15.593 1.00  92.01 0 A 1
ATOM   1301 C CB  . SER A 1 170 ? -25.936 12.233 -18.076 1.00  91.87 0 A 1
ATOM   1302 O OG  . SER A 1 170 ? -24.738 12.098 -18.790 1.00  77.46 0 A 1
ATOM   1303 N N   . VAL A 1 171 ? -23.680 11.804 -15.445 1.00  95.71 0 A 1
ATOM   1304 C CA  . VAL A 1 171 ? -22.620 12.368 -14.601 1.00  96.23 0 A 1
ATOM   1305 C C   . VAL A 1 171 ? -21.245 12.048 -15.175 1.00  96.65 0 A 1
ATOM   1306 O O   . VAL A 1 171 ? -21.081 11.117 -15.969 1.00  95.40 0 A 1
ATOM   1307 C CB  . VAL A 1 171 ? -22.719 11.889 -13.142 1.00  95.02 0 A 1
ATOM   1308 C CG1 . VAL A 1 171 ? -23.991 12.409 -12.464 1.00  90.55 0 A 1
ATOM   1309 C CG2 . VAL A 1 171 ? -22.663 10.362 -13.017 1.00  90.27 0 A 1
ATOM   1310 N N   . VAL A 1 172 ? -20.254 12.836 -14.789 1.00  96.77 0 A 1
ATOM   1311 C CA  . VAL A 1 172 ? -18.852 12.571 -15.093 1.00  96.93 0 A 1
ATOM   1312 C C   . VAL A 1 172 ? -18.365 11.435 -14.199 1.00  97.13 0 A 1
ATOM   1313 O O   . VAL A 1 172 ? -18.581 11.459 -12.996 1.00  96.34 0 A 1
ATOM   1314 C CB  . VAL A 1 172 ? -17.999 13.828 -14.916 1.00  96.23 0 A 1
ATOM   1315 C CG1 . VAL A 1 172 ? -16.537 13.567 -15.260 1.00  93.66 0 A 1
ATOM   1316 C CG2 . VAL A 1 172 ? -18.503 14.966 -15.813 1.00  93.73 0 A 1
ATOM   1317 N N   . CYS A 1 173 ? -17.708 10.437 -14.786 1.00  96.62 0 A 1
ATOM   1318 C CA  . CYS A 1 173 ? -17.079  9.377 -14.010 1.00  96.59 0 A 1
ATOM   1319 C C   . CYS A 1 173 ? -15.855  9.929 -13.269 1.00  96.55 0 A 1
ATOM   1320 O O   . CYS A 1 173 ? -14.888 10.317 -13.934 1.00  95.91 0 A 1
ATOM   1321 C CB  . CYS A 1 173 ? -16.699  8.222 -14.939 1.00  96.09 0 A 1
ATOM   1322 S SG  . CYS A 1 173 ? -15.875  6.926 -13.966 1.00  95.56 0 A 1
ATOM   1323 N N   . PRO A 1 174 ? -15.833  9.934 -11.937 1.00  97.46 0 A 1
ATOM   1324 C CA  . PRO A 1 174 ? -14.707 10.503 -11.197 1.00  97.27 0 A 1
ATOM   1325 C C   . PRO A 1 174 ? -13.410  9.726 -11.408 1.00  96.94 0 A 1
ATOM   1326 O O   . PRO A 1 174 ? -12.331 10.316 -11.372 1.00  95.66 0 A 1
ATOM   1327 C CB  . PRO A 1 174 ? -15.159 10.488 -9.731 1.00  96.63 0 A 1
ATOM   1328 C CG  . PRO A 1 174 ? -16.163  9.345 -9.669 1.00  94.49 0 A 1
ATOM   1329 C CD  . PRO A 1 174 ? -16.841  9.399 -11.036 1.00  96.86 0 A 1
ATOM   1330 N N   . ILE A 1 175 ? -13.485  8.426 -11.687 1.00  97.08 0 A 1
ATOM   1331 C CA  . ILE A 1 175 ? -12.324  7.581 -11.967 1.00  96.65 0 A 1
ATOM   1332 C C   . ILE A 1 175 ? -11.715  7.970 -13.317 1.00  96.31 0 A 1
ATOM   1333 O O   . ILE A 1 175 ? -10.534  8.310 -13.375 1.00  95.41 0 A 1
ATOM   1334 C CB  . ILE A 1 175 ? -12.682  6.081 -11.901 1.00  96.49 0 A 1
ATOM   1335 C CG1 . ILE A 1 175 ? -13.340  5.713 -10.542 1.00  95.75 0 A 1
ATOM   1336 C CG2 . ILE A 1 175 ? -11.411  5.238 -12.138 1.00  95.44 0 A 1
ATOM   1337 C CD1 . ILE A 1 175 ? -13.918  4.300 -10.491 1.00  93.84 0 A 1
ATOM   1338 N N   . CYS A 1 176 ? -12.506  7.986 -14.386 1.00  95.64 0 A 1
ATOM   1339 C CA  . CYS A 1 176 ? -12.023  8.374 -15.716 1.00  95.12 0 A 1
ATOM   1340 C C   . CYS A 1 176 ? -11.484  9.808 -15.737 1.00  94.87 0 A 1
ATOM   1341 O O   . CYS A 1 176 ? -10.427 10.046 -16.295 1.00  93.72 0 A 1
ATOM   1342 C CB  . CYS A 1 176 ? -13.136  8.205 -16.750 1.00  94.49 0 A 1
ATOM   1343 S SG  . CYS A 1 176 ? -13.501  6.460 -17.040 1.00  93.30 0 A 1
ATOM   1344 N N   . ALA A 1 177 ? -12.180 10.746 -15.091 1.00  95.64 0 A 1
ATOM   1345 C CA  . ALA A 1 177 ? -11.773 12.150 -15.045 1.00  95.31 0 A 1
ATOM   1346 C C   . ALA A 1 177 ? -10.428 12.375 -14.338 1.00  94.82 0 A 1
ATOM   1347 O O   . ALA A 1 177 ? -9.723 13.325 -14.664 1.00  93.48 0 A 1
ATOM   1348 C CB  . ALA A 1 177 ? -12.895 12.945 -14.366 1.00  95.14 0 A 1
ATOM   1349 N N   . SER A 1 178 ? -10.045 11.500 -13.399 1.00  95.37 0 A 1
ATOM   1350 C CA  . SER A 1 178 ? -8.762 11.596 -12.701 1.00  94.87 0 A 1
ATOM   1351 C C   . SER A 1 178 ? -7.557 11.113 -13.517 1.00  94.17 0 A 1
ATOM   1352 O O   . SER A 1 178 ? -6.407 11.401 -13.162 1.00  92.68 0 A 1
ATOM   1353 C CB  . SER A 1 178 ? -8.831 10.833 -11.368 1.00  94.55 0 A 1
ATOM   1354 O OG  . SER A 1 178 ? -8.776  9.435 -11.569 1.00  91.62 0 A 1
ATOM   1355 N N   . MET A 1 179 ? -7.797 10.377 -14.600 1.00  94.36 0 A 1
ATOM   1356 C CA  . MET A 1 179 ? -6.746  9.785 -15.430 1.00  93.88 0 A 1
ATOM   1357 C C   . MET A 1 179 ? -6.069 10.841 -16.324 1.00  93.58 0 A 1
ATOM   1358 O O   . MET A 1 179 ? -6.677 11.869 -16.613 1.00  92.09 0 A 1
ATOM   1359 C CB  . MET A 1 179 ? -7.320  8.629 -16.255 1.00  93.33 0 A 1
ATOM   1360 C CG  . MET A 1 179 ? -7.859  7.484 -15.377 1.00  91.60 0 A 1
ATOM   1361 S SD  . MET A 1 179 ? -6.623  6.709 -14.294 1.00  90.37 0 A 1
ATOM   1362 C CE  . MET A 1 179 ? -7.706  5.865 -13.138 1.00  84.69 0 A 1
ATOM   1363 N N   . PRO A 1 180 ? -4.848 10.594 -16.807 1.00  91.94 0 A 1
ATOM   1364 C CA  . PRO A 1 180 ? -4.154 11.544 -17.687 1.00  90.73 0 A 1
ATOM   1365 C C   . PRO A 1 180 ? -4.924 11.877 -18.975 1.00  90.84 0 A 1
ATOM   1366 O O   . PRO A 1 180 ? -4.866 13.002 -19.457 1.00  88.54 0 A 1
ATOM   1367 C CB  . PRO A 1 180 ? -2.811 10.888 -18.027 1.00  88.79 0 A 1
ATOM   1368 C CG  . PRO A 1 180 ? -2.578  9.909 -16.879 1.00  87.40 0 A 1
ATOM   1369 C CD  . PRO A 1 180 ? -3.986  9.470 -16.495 1.00  89.67 0 A 1
ATOM   1370 N N   . TRP A 1 181 ? -5.669 10.911 -19.501 1.00  91.05 0 A 1
ATOM   1371 C CA  . TRP A 1 181 ? -6.534 11.041 -20.674 1.00  90.98 0 A 1
ATOM   1372 C C   . TRP A 1 181 ? -7.987 11.407 -20.321 1.00  91.14 0 A 1
ATOM   1373 O O   . TRP A 1 181 ? -8.866 11.379 -21.195 1.00  89.44 0 A 1
ATOM   1374 C CB  . TRP A 1 181 ? -6.481  9.740 -21.467 1.00  90.29 0 A 1
ATOM   1375 C CG  . TRP A 1 181 ? -6.958  8.541 -20.694 1.00  90.19 0 A 1
ATOM   1376 C CD1 . TRP A 1 181 ? -8.230  8.099 -20.608 1.00  89.12 0 A 1
ATOM   1377 C CD2 . TRP A 1 181 ? -6.171  7.635 -19.853 1.00  90.33 0 A 1
ATOM   1378 C CE2 . TRP A 1 181 ? -7.049  6.664 -19.300 1.00  89.13 0 A 1
ATOM   1379 C CE3 . TRP A 1 181 ? -4.795  7.545 -19.525 1.00  88.21 0 A 1
ATOM   1380 N NE1 . TRP A 1 181 ? -8.296  6.974 -19.777 1.00  88.43 0 A 1
ATOM   1381 C CZ2 . TRP A 1 181 ? -6.584  5.637 -18.444 1.00  87.18 0 A 1
ATOM   1382 C CZ3 . TRP A 1 181 ? -4.340  6.522 -18.677 1.00  86.87 0 A 1
ATOM   1383 C CH2 . TRP A 1 181 ? -5.225  5.584 -18.141 1.00  86.77 0 A 1
ATOM   1384 N N   . GLY A 1 182 ? -8.269 11.685 -19.051 1.00  91.53 0 A 1
ATOM   1385 C CA  . GLY A 1 182 ? -9.602 11.972 -18.557 1.00  91.74 0 A 1
ATOM   1386 C C   . GLY A 1 182 ? -10.122 13.325 -19.030 1.00  92.06 0 A 1
ATOM   1387 O O   . GLY A 1 182 ? -9.429 14.330 -18.941 1.00  90.54 0 A 1
ATOM   1388 N N   . ASP A 1 183 ? -11.388 13.356 -19.473 1.00  92.75 0 A 1
ATOM   1389 C CA  . ASP A 1 183 ? -12.117 14.592 -19.723 1.00  93.23 0 A 1
ATOM   1390 C C   . ASP A 1 183 ? -12.997 14.922 -18.506 1.00  93.85 0 A 1
ATOM   1391 O O   . ASP A 1 183 ? -13.957 14.203 -18.223 1.00  93.43 0 A 1
ATOM   1392 C CB  . ASP A 1 183 ? -12.928 14.481 -21.023 1.00  92.35 0 A 1
ATOM   1393 C CG  . ASP A 1 183 ? -13.680 15.765 -21.388 1.00  91.24 0 A 1
ATOM   1394 O OD1 . ASP A 1 183 ? -13.702 16.721 -20.580 1.00  88.81 0 A 1
ATOM   1395 O OD2 . ASP A 1 183 ? -14.278 15.783 -22.494 1.00  87.87 -1 A 1
ATOM   1396 N N   . PRO A 1 184 ? -12.709 16.010 -17.766 1.00  94.04 0 A 1
ATOM   1397 C CA  . PRO A 1 184 ? -13.486 16.398 -16.592 1.00  94.02 0 A 1
ATOM   1398 C C   . PRO A 1 184 ? -14.909 16.866 -16.924 1.00  94.93 0 A 1
ATOM   1399 O O   . PRO A 1 184 ? -15.730 16.994 -16.019 1.00  92.95 0 A 1
ATOM   1400 C CB  . PRO A 1 184 ? -12.665 17.512 -15.932 1.00  92.14 0 A 1
ATOM   1401 C CG  . PRO A 1 184 ? -11.927 18.150 -17.107 1.00  88.63 0 A 1
ATOM   1402 C CD  . PRO A 1 184 ? -11.629 16.954 -18.016 1.00  92.21 0 A 1
ATOM   1403 N N   . ASN A 1 185 ? -15.218 17.103 -18.197 1.00  95.14 0 A 1
ATOM   1404 C CA  . ASN A 1 185 ? -16.534 17.570 -18.654 1.00  95.58 0 A 1
ATOM   1405 C C   . ASN A 1 185 ? -17.353 16.470 -19.338 1.00  95.79 0 A 1
ATOM   1406 O O   . ASN A 1 185 ? -18.562 16.635 -19.526 1.00  93.59 0 A 1
ATOM   1407 C CB  . ASN A 1 185 ? -16.331 18.777 -19.574 1.00  95.01 0 A 1
ATOM   1408 C CG  . ASN A 1 185 ? -15.625 19.914 -18.860 1.00  92.92 0 A 1
ATOM   1409 N ND2 . ASN A 1 185 ? -14.522 20.379 -19.417 1.00  83.38 0 A 1
ATOM   1410 O OD1 . ASN A 1 185 ? -16.036 20.389 -17.817 1.00  84.02 0 A 1
ATOM   1411 N N   . TYR A 1 186 ? -16.730 15.336 -19.680 1.00  94.65 0 A 1
ATOM   1412 C CA  . TYR A 1 186 ? -17.434 14.243 -20.344 1.00  94.44 0 A 1
ATOM   1413 C C   . TYR A 1 186 ? -18.359 13.497 -19.371 1.00  94.70 0 A 1
ATOM   1414 O O   . TYR A 1 186 ? -17.926 12.853 -18.418 1.00  94.44 0 A 1
ATOM   1415 C CB  . TYR A 1 186 ? -16.445 13.289 -21.015 1.00  93.24 0 A 1
ATOM   1416 C CG  . TYR A 1 186 ? -17.149 12.194 -21.795 1.00  92.58 0 A 1
ATOM   1417 C CD1 . TYR A 1 186 ? -17.387 10.943 -21.201 1.00  91.05 0 A 1
ATOM   1418 C CD2 . TYR A 1 186 ? -17.613 12.437 -23.103 1.00  91.21 0 A 1
ATOM   1419 C CE1 . TYR A 1 186 ? -18.074  9.933 -21.909 1.00  90.19 0 A 1
ATOM   1420 C CE2 . TYR A 1 186 ? -18.297 11.438 -23.818 1.00  89.54 0 A 1
ATOM   1421 C CZ  . TYR A 1 186 ? -18.525 10.191 -23.217 1.00  89.38 0 A 1
ATOM   1422 O OH  . TYR A 1 186 ? -19.203  9.211 -23.907 1.00  86.60 0 A 1
ATOM   1423 N N   . ARG A 1 187 ? -19.657 13.536 -19.664 1.00  95.41 0 A 1
ATOM   1424 C CA  . ARG A 1 187 ? -20.685 12.844 -18.890 1.00  95.48 0 A 1
ATOM   1425 C C   . ARG A 1 187 ? -21.061 11.528 -19.575 1.00  95.08 0 A 1
ATOM   1426 O O   . ARG A 1 187 ? -21.518 11.532 -20.714 1.00  93.26 0 A 1
ATOM   1427 C CB  . ARG A 1 187 ? -21.910 13.737 -18.701 1.00  94.82 0 A 1
ATOM   1428 C CG  . ARG A 1 187 ? -21.573 15.003 -17.903 1.00  89.45 0 A 1
ATOM   1429 C CD  . ARG A 1 187 ? -22.834 15.817 -17.647 1.00  88.25 0 A 1
ATOM   1430 N NE  . ARG A 1 187 ? -22.524 17.062 -16.935 1.00  81.00 0 A 1
ATOM   1431 C CZ  . ARG A 1 187 ? -23.337 17.726 -16.135 1.00  75.89 0 A 1
ATOM   1432 N NH1 . ARG A 1 187 ? -24.557 17.321 -15.887 1.00  67.59 1 A 1
ATOM   1433 N NH2 . ARG A 1 187 ? -22.923 18.833 -15.575 1.00  68.13 0 A 1
ATOM   1434 N N   . SER A 1 188 ? -20.926 10.424 -18.846 1.00  93.93 0 A 1
ATOM   1435 C CA  . SER A 1 188 ? -21.384  9.124 -19.329 1.00  93.08 0 A 1
ATOM   1436 C C   . SER A 1 188 ? -22.902  9.089 -19.444 1.00  92.09 0 A 1
ATOM   1437 O O   . SER A 1 188 ? -23.601  9.396 -18.482 1.00  88.07 0 A 1
ATOM   1438 C CB  . SER A 1 188 ? -20.914  8.006 -18.394 1.00  91.49 0 A 1
ATOM   1439 O OG  . SER A 1 188 ? -19.504  7.909 -18.431 1.00  82.42 0 A 1
ATOM   1440 N N   . ALA A 1 189 ? -23.423  8.651 -20.589 1.00  91.52 0 A 1
ATOM   1441 C CA  . ALA A 1 189 ? -24.867  8.533 -20.807 1.00  90.02 0 A 1
ATOM   1442 C C   . ALA A 1 189 ? -25.524  7.536 -19.840 1.00  90.66 0 A 1
ATOM   1443 O O   . ALA A 1 189 ? -26.559  7.834 -19.242 1.00  87.09 0 A 1
ATOM   1444 C CB  . ALA A 1 189 ? -25.103  8.133 -22.269 1.00  87.50 0 A 1
ATOM   1445 N N   . ASN A 1 190 ? -24.886  6.388 -19.642 1.00  92.97 0 A 1
ATOM   1446 C CA  . ASN A 1 190 ? -25.283  5.388 -18.658 1.00  93.42 0 A 1
ATOM   1447 C C   . ASN A 1 190 ? -24.126  5.141 -17.675 1.00  94.07 0 A 1
ATOM   1448 O O   . ASN A 1 190 ? -23.350  4.193 -17.820 1.00  92.97 0 A 1
ATOM   1449 C CB  . ASN A 1 190 ? -25.775  4.127 -19.384 1.00  91.96 0 A 1
ATOM   1450 C CG  . ASN A 1 190 ? -26.358  3.098 -18.426 1.00  90.38 0 A 1
ATOM   1451 N ND2 . ASN A 1 190 ? -26.974  2.066 -18.961 1.00  84.12 0 A 1
ATOM   1452 O OD1 . ASN A 1 190 ? -26.269  3.205 -17.216 1.00  86.21 0 A 1
ATOM   1453 N N   . PHE A 1 191 ? -24.020  6.002 -16.680 1.00  94.70 0 A 1
ATOM   1454 C CA  . PHE A 1 191 ? -22.939  5.919 -15.694 1.00  95.20 0 A 1
ATOM   1455 C C   . PHE A 1 191 ? -22.955  4.599 -14.907 1.00  95.17 0 A 1
ATOM   1456 O O   . PHE A 1 191 ? -21.902  4.033 -14.639 1.00  94.40 0 A 1
ATOM   1457 C CB  . PHE A 1 191 ? -23.014  7.108 -14.742 1.00  95.28 0 A 1
ATOM   1458 C CG  . PHE A 1 191 ? -21.982  7.040 -13.636 1.00  95.91 0 A 1
ATOM   1459 C CD1 . PHE A 1 191 ? -22.358  6.689 -12.332 1.00  94.39 0 A 1
ATOM   1460 C CD2 . PHE A 1 191 ? -20.627  7.264 -13.928 1.00  94.60 0 A 1
ATOM   1461 C CE1 . PHE A 1 191 ? -21.388  6.575 -11.320 1.00  94.07 0 A 1
ATOM   1462 C CE2 . PHE A 1 191 ? -19.658  7.146 -12.925 1.00  93.82 0 A 1
ATOM   1463 C CZ  . PHE A 1 191 ? -20.032  6.804 -11.617 1.00  94.62 0 A 1
ATOM   1464 N N   . ARG A 1 192 ? -24.136  4.094 -14.574 1.00  93.96 0 A 1
ATOM   1465 C CA  . ARG A 1 192 ? -24.277  2.853 -13.806 1.00  92.99 0 A 1
ATOM   1466 C C   . ARG A 1 192 ? -23.673  1.662 -14.543 1.00  93.46 0 A 1
ATOM   1467 O O   . ARG A 1 192 ? -22.946  0.871 -13.946 1.00  92.40 0 A 1
ATOM   1468 C CB  . ARG A 1 192 ? -25.762  2.623 -13.498 1.00  90.93 0 A 1
ATOM   1469 C CG  . ARG A 1 192 ? -25.975  1.391 -12.611 1.00  80.10 0 A 1
ATOM   1470 C CD  . ARG A 1 192 ? -27.466  1.151 -12.412 1.00  76.03 0 A 1
ATOM   1471 N NE  . ARG A 1 192 ? -27.698 -0.047 -11.581 1.00  69.05 0 A 1
ATOM   1472 C CZ  . ARG A 1 192 ? -28.867 -0.633 -11.388 1.00  62.48 0 A 1
ATOM   1473 N NH1 . ARG A 1 192 ? -29.949 -0.210 -11.978 1.00  57.73 1 A 1
ATOM   1474 N NH2 . ARG A 1 192 ? -28.972 -1.650 -10.596 1.00  55.32 0 A 1
ATOM   1475 N N   . GLU A 1 193 ? -23.962  1.529 -15.823 1.00  93.37 0 A 1
ATOM   1476 C CA  . GLU A 1 193 ? -23.386  0.471 -16.644 1.00  93.20 0 A 1
ATOM   1477 C C   . GLU A 1 193 ? -21.890  0.708 -16.887 1.00  93.89 0 A 1
ATOM   1478 O O   . GLU A 1 193 ? -21.089 -0.215 -16.771 1.00  92.88 0 A 1
ATOM   1479 C CB  . GLU A 1 193 ? -24.170  0.386 -17.952 1.00  92.15 0 A 1
ATOM   1480 C CG  . GLU A 1 193 ? -23.755 -0.840 -18.767 1.00  82.10 0 A 1
ATOM   1481 C CD  . GLU A 1 193 ? -24.620 -1.015 -20.035 1.00  74.94 0 A 1
ATOM   1482 O OE1 . GLU A 1 193 ? -24.385 -2.033 -20.734 1.00  66.78 0 A 1
ATOM   1483 O OE2 . GLU A 1 193 ? -25.495 -0.167 -20.278 1.00  66.04 -1 A 1
ATOM   1484 N N   . HIS A 1 194 ? -21.508  1.962 -17.150 1.00  93.93 0 A 1
ATOM   1485 C CA  . HIS A 1 194 ? -20.122  2.354 -17.319 1.00  94.43 0 A 1
ATOM   1486 C C   . HIS A 1 194 ? -19.263  1.936 -16.122 1.00  94.46 0 A 1
ATOM   1487 O O   . HIS A 1 194 ? -18.287  1.214 -16.303 1.00  93.49 0 A 1
ATOM   1488 C CB  . HIS A 1 194 ? -20.033  3.862 -17.560 1.00  94.39 0 A 1
ATOM   1489 C CG  . HIS A 1 194 ? -18.614  4.369 -17.565 1.00  94.64 0 A 1
ATOM   1490 C CD2 . HIS A 1 194 ? -17.906  4.841 -16.494 1.00  92.71 0 A 1
ATOM   1491 N ND1 . HIS A 1 194 ? -17.753  4.341 -18.652 1.00  92.78 0 A 1
ATOM   1492 C CE1 . HIS A 1 194 ? -16.567  4.779 -18.227 1.00  92.50 0 A 1
ATOM   1493 N NE2 . HIS A 1 194 ? -16.616  5.090 -16.930 1.00  92.49 0 A 1
ATOM   1494 N N   . ILE A 1 195 ? -19.635  2.335 -14.917 1.00  95.39 0 A 1
ATOM   1495 C CA  . ILE A 1 195 ? -18.826  2.064 -13.728 1.00  95.44 0 A 1
ATOM   1496 C C   . ILE A 1 195 ? -18.734  0.562 -13.428 1.00  95.32 0 A 1
ATOM   1497 O O   . ILE A 1 195 ? -17.672  0.065 -13.072 1.00  94.38 0 A 1
ATOM   1498 C CB  . ILE A 1 195 ? -19.312  2.900 -12.527 1.00  95.10 0 A 1
ATOM   1499 C CG1 . ILE A 1 195 ? -18.205  2.943 -11.454 1.00  91.27 0 A 1
ATOM   1500 C CG2 . ILE A 1 195 ? -20.645  2.400 -11.943 1.00  91.04 0 A 1
ATOM   1501 C CD1 . ILE A 1 195 ? -18.488  3.887 -10.290 1.00  88.36 0 A 1
ATOM   1502 N N   . GLN A 1 196 ? -19.821 -0.184 -13.649 1.00  94.70 0 A 1
ATOM   1503 C CA  . GLN A 1 196 ? -19.840 -1.637 -13.418 1.00  94.11 0 A 1
ATOM   1504 C C   . GLN A 1 196 ? -19.034 -2.422 -14.447 1.00  94.02 0 A 1
ATOM   1505 O O   . GLN A 1 196 ? -18.536 -3.496 -14.127 1.00  92.18 0 A 1
ATOM   1506 C CB  . GLN A 1 196 ? -21.279 -2.140 -13.394 1.00  93.09 0 A 1
ATOM   1507 C CG  . GLN A 1 196 ? -22.021 -1.681 -12.133 1.00  84.87 0 A 1
ATOM   1508 C CD  . GLN A 1 196 ? -23.459 -2.187 -12.088 1.00  78.81 0 A 1
ATOM   1509 N NE2 . GLN A 1 196 ? -24.258 -1.675 -11.179 1.00  67.35 0 A 1
ATOM   1510 O OE1 . GLN A 1 196 ? -23.896 -3.059 -12.828 1.00  70.58 0 A 1
ATOM   1511 N N   . ARG A 1 197 ? -18.902 -1.920 -15.669 1.00  93.09 0 A 1
ATOM   1512 C CA  . ARG A 1 197 ? -18.199 -2.598 -16.768 1.00  92.91 0 A 1
ATOM   1513 C C   . ARG A 1 197 ? -16.742 -2.175 -16.873 1.00  93.24 0 A 1
ATOM   1514 O O   . ARG A 1 197 ? -15.880 -3.023 -17.046 1.00  91.73 0 A 1
ATOM   1515 C CB  . ARG A 1 197 ? -18.983 -2.367 -18.067 1.00  91.40 0 A 1
ATOM   1516 C CG  . ARG A 1 197 ? -18.366 -3.085 -19.278 1.00  82.94 0 A 1
ATOM   1517 C CD  . ARG A 1 197 ? -19.262 -2.917 -20.503 1.00  79.50 0 A 1
ATOM   1518 N NE  . ARG A 1 197 ? -18.636 -3.484 -21.723 1.00  71.44 0 A 1
ATOM   1519 C CZ  . ARG A 1 197 ? -19.252 -3.982 -22.777 1.00  64.93 0 A 1
ATOM   1520 N NH1 . ARG A 1 197 ? -20.551 -4.061 -22.851 1.00  58.29 1 A 1
ATOM   1521 N NH2 . ARG A 1 197 ? -18.562 -4.406 -23.792 1.00  58.34 0 A 1
ATOM   1522 N N   . ARG A 1 198 ? -16.475 -0.881 -16.787 1.00  93.96 0 A 1
ATOM   1523 C CA  . ARG A 1 198 ? -15.156 -0.308 -17.091 1.00  93.84 0 A 1
ATOM   1524 C C   . ARG A 1 198 ? -14.217 -0.232 -15.886 1.00  93.85 0 A 1
ATOM   1525 O O   . ARG A 1 198 ? -13.021 -0.072 -16.089 1.00  92.18 0 A 1
ATOM   1526 C CB  . ARG A 1 198 ? -15.323  1.082 -17.717 1.00  93.14 0 A 1
ATOM   1527 C CG  . ARG A 1 198 ? -16.150  1.122 -19.014 1.00  91.57 0 A 1
ATOM   1528 C CD  . ARG A 1 198 ? -15.485  0.308 -20.122 1.00  90.07 0 A 1
ATOM   1529 N NE  . ARG A 1 198 ? -16.159  0.503 -21.407 1.00  89.40 0 A 1
ATOM   1530 C CZ  . ARG A 1 198 ? -15.948 -0.209 -22.502 1.00  89.48 0 A 1
ATOM   1531 N NH1 . ARG A 1 198 ? -15.081 -1.180 -22.540 1.00  83.26 1 A 1
ATOM   1532 N NH2 . ARG A 1 198 ? -16.606  0.038 -23.586 1.00  85.13 0 A 1
ATOM   1533 N N   . HIS A 1 199 ? -14.733 -0.372 -14.681 1.00  94.73 0 A 1
ATOM   1534 C CA  . HIS A 1 199 ? -13.962 -0.183 -13.448 1.00  95.14 0 A 1
ATOM   1535 C C   . HIS A 1 199 ? -13.911 -1.429 -12.568 1.00  94.39 0 A 1
ATOM   1536 O O   . HIS A 1 199 ? -13.821 -1.342 -11.346 1.00  91.11 0 A 1
ATOM   1537 C CB  . HIS A 1 199 ? -14.445  1.077 -12.733 1.00  95.17 0 A 1
ATOM   1538 C CG  . HIS A 1 199 ? -14.196  2.315 -13.558 1.00  95.66 0 A 1
ATOM   1539 C CD2 . HIS A 1 199 ? -15.134  3.215 -13.991 1.00  94.15 0 A 1
ATOM   1540 N ND1 . HIS A 1 199 ? -12.969  2.696 -14.067 1.00  93.80 0 A 1
ATOM   1541 C CE1 . HIS A 1 199 ? -13.174  3.807 -14.788 1.00  94.11 0 A 1
ATOM   1542 N NE2 . HIS A 1 199 ? -14.469  4.153 -14.762 1.00  94.18 0 A 1
ATOM   1543 N N   . ARG A 1 200 ? -13.892 -2.618 -13.194 1.00  94.79 0 A 1
ATOM   1544 C CA  . ARG A 1 200 ? -13.637 -3.907 -12.520 1.00  94.19 0 A 1
ATOM   1545 C C   . ARG A 1 200 ? -12.151 -4.263 -12.426 1.00  94.15 0 A 1
ATOM   1546 O O   . ARG A 1 200 ? -11.804 -5.290 -11.844 1.00  90.60 0 A 1
ATOM   1547 C CB  . ARG A 1 200 ? -14.401 -5.030 -13.218 1.00  92.97 0 A 1
ATOM   1548 C CG  . ARG A 1 200 ? -15.912 -4.912 -12.992 1.00  87.28 0 A 1
ATOM   1549 C CD  . ARG A 1 200 ? -16.583 -6.195 -13.470 1.00  79.65 0 A 1
ATOM   1550 N NE  . ARG A 1 200 ? -18.022 -6.199 -13.156 1.00  71.83 0 A 1
ATOM   1551 C CZ  . ARG A 1 200 ? -18.811 -7.249 -13.221 1.00  63.08 0 A 1
ATOM   1552 N NH1 . ARG A 1 200 ? -18.373 -8.420 -13.603 1.00  57.30 1 A 1
ATOM   1553 N NH2 . ARG A 1 200 ? -20.071 -7.135 -12.900 1.00  56.47 0 A 1
ATOM   1554 N N   . PHE A 1 201 ? -11.285 -3.456 -12.994 1.00  93.48 0 A 1
ATOM   1555 C CA  . PHE A 1 201 ? -9.832 -3.598 -12.937 1.00  93.23 0 A 1
ATOM   1556 C C   . PHE A 1 201 ? -9.201 -2.228 -12.657 1.00  92.90 0 A 1
ATOM   1557 O O   . PHE A 1 201 ? -9.828 -1.193 -12.887 1.00  91.30 0 A 1
ATOM   1558 C CB  . PHE A 1 201 ? -9.321 -4.202 -14.250 1.00  92.59 0 A 1
ATOM   1559 C CG  . PHE A 1 201 ? -9.413 -3.271 -15.433 1.00  92.97 0 A 1
ATOM   1560 C CD1 . PHE A 1 201 ? -10.615 -3.133 -16.152 1.00  91.91 0 A 1
ATOM   1561 C CD2 . PHE A 1 201 ? -8.292 -2.517 -15.823 1.00  92.01 0 A 1
ATOM   1562 C CE1 . PHE A 1 201 ? -10.701 -2.254 -17.237 1.00  90.80 0 A 1
ATOM   1563 C CE2 . PHE A 1 201 ? -8.368 -1.637 -16.909 1.00  90.85 0 A 1
ATOM   1564 C CZ  . PHE A 1 201 ? -9.573 -1.503 -17.620 1.00  90.87 0 A 1
ATOM   1565 N N   . SER A 1 202 ? -7.973 -2.218 -12.179 1.00  90.59 0 A 1
ATOM   1566 C CA  . SER A 1 202 ? -7.241 -0.978 -11.940 1.00  89.96 0 A 1
ATOM   1567 C C   . SER A 1 202 ? -6.377 -0.619 -13.143 1.00  90.57 0 A 1
ATOM   1568 O O   . SER A 1 202 ? -5.487 -1.386 -13.501 1.00  88.39 0 A 1
ATOM   1569 C CB  . SER A 1 202 ? -6.370 -1.101 -10.684 1.00  87.61 0 A 1
ATOM   1570 O OG  . SER A 1 202 ? -5.741  0.136 -10.438 1.00  78.20 0 A 1
ATOM   1571 N N   . TYR A 1 203 ? -6.576  0.566 -13.726 1.00  90.29 0 A 1
ATOM   1572 C CA  . TYR A 1 203 ? -5.711  1.084 -14.790 1.00  90.42 0 A 1
ATOM   1573 C C   . TYR A 1 203 ? -4.241  1.174 -14.359 1.00  89.82 0 A 1
ATOM   1574 O O   . TYR A 1 203 ? -3.363  0.846 -15.146 1.00  87.40 0 A 1
ATOM   1575 C CB  . TYR A 1 203 ? -6.200  2.464 -15.238 1.00  89.95 0 A 1
ATOM   1576 C CG  . TYR A 1 203 ? -7.386  2.420 -16.174 1.00  90.15 0 A 1
ATOM   1577 C CD1 . TYR A 1 203 ? -7.200  2.041 -17.519 1.00  87.24 0 A 1
ATOM   1578 C CD2 . TYR A 1 203 ? -8.670  2.773 -15.730 1.00  87.54 0 A 1
ATOM   1579 C CE1 . TYR A 1 203 ? -8.285  2.013 -18.407 1.00  85.97 0 A 1
ATOM   1580 C CE2 . TYR A 1 203 ? -9.758  2.746 -16.613 1.00  85.70 0 A 1
ATOM   1581 C CZ  . TYR A 1 203 ? -9.567  2.366 -17.956 1.00  86.88 0 A 1
ATOM   1582 O OH  . TYR A 1 203 ? -10.635  2.339 -18.819 1.00  84.14 0 A 1
ATOM   1583 N N   . ASP A 1 204 ? -3.991  1.506 -13.105 1.00  87.71 0 A 1
ATOM   1584 C CA  . ASP A 1 204 ? -2.649  1.607 -12.510 1.00  86.26 0 A 1
ATOM   1585 C C   . ASP A 1 204 ? -1.795  0.338 -12.701 1.00  85.93 0 A 1
ATOM   1586 O O   . ASP A 1 204 ? -0.572  0.405 -12.828 1.00  82.52 0 A 1
ATOM   1587 C CB  . ASP A 1 204 ? -2.860  1.896 -11.025 1.00  83.74 0 A 1
ATOM   1588 C CG  . ASP A 1 204 ? -1.568  2.097 -10.257 1.00  78.83 0 A 1
ATOM   1589 O OD1 . ASP A 1 204 ? -0.799  2.999 -10.627 1.00  71.56 0 A 1
ATOM   1590 O OD2 . ASP A 1 204 ? -1.381  1.361 -9.267 1.00  71.13 -1 A 1
ATOM   1591 N N   . THR A 1 205 ? -2.438 -0.827 -12.789 1.00  85.87 0 A 1
ATOM   1592 C CA  . THR A 1 205 ? -1.747 -2.108 -12.982 1.00  84.78 0 A 1
ATOM   1593 C C   . THR A 1 205 ? -1.356 -2.358 -14.441 1.00  85.00 0 A 1
ATOM   1594 O O   . THR A 1 205 ? -0.454 -3.148 -14.698 1.00  82.90 0 A 1
ATOM   1595 C CB  . THR A 1 205 ? -2.632 -3.264 -12.483 1.00  82.44 0 A 1
ATOM   1596 C CG2 . THR A 1 205 ? -1.904 -4.613 -12.439 1.00  76.72 0 A 1
ATOM   1597 O OG1 . THR A 1 205 ? -3.089 -3.026 -11.165 1.00  78.66 0 A 1
ATOM   1598 N N   . PHE A 1 206 ? -2.048 -1.734 -15.399 1.00  86.30 0 A 1
ATOM   1599 C CA  . PHE A 1 206 ? -1.948 -2.093 -16.817 1.00  86.79 0 A 1
ATOM   1600 C C   . PHE A 1 206 ? -1.462 -0.955 -17.721 1.00  86.68 0 A 1
ATOM   1601 O O   . PHE A 1 206 ? -1.102 -1.214 -18.873 1.00  84.31 0 A 1
ATOM   1602 C CB  . PHE A 1 206 ? -3.316 -2.594 -17.301 1.00  86.11 0 A 1
ATOM   1603 C CG  . PHE A 1 206 ? -3.814 -3.825 -16.579 1.00  86.71 0 A 1
ATOM   1604 C CD1 . PHE A 1 206 ? -3.325 -5.097 -16.921 1.00  84.22 0 A 1
ATOM   1605 C CD2 . PHE A 1 206 ? -4.760 -3.709 -15.541 1.00  84.70 0 A 1
ATOM   1606 C CE1 . PHE A 1 206 ? -3.768 -6.234 -16.241 1.00  83.13 0 A 1
ATOM   1607 C CE2 . PHE A 1 206 ? -5.211 -4.848 -14.863 1.00  82.98 0 A 1
ATOM   1608 C CZ  . PHE A 1 206 ? -4.709 -6.107 -15.210 1.00  83.73 0 A 1
ATOM   1609 N N   . VAL A 1 207 ? -1.461  0.274 -17.230 1.00  87.58 0 A 1
ATOM   1610 C CA  . VAL A 1 207 ? -1.171  1.485 -17.997 1.00  87.35 0 A 1
ATOM   1611 C C   . VAL A 1 207 ? -0.083  2.286 -17.289 1.00  86.41 0 A 1
ATOM   1612 O O   . VAL A 1 207 ? -0.185  2.551 -16.099 1.00  84.13 0 A 1
ATOM   1613 C CB  . VAL A 1 207 ? -2.443  2.338 -18.167 1.00  86.57 0 A 1
ATOM   1614 C CG1 . VAL A 1 207 ? -2.170  3.577 -19.007 1.00  81.87 0 A 1
ATOM   1615 C CG2 . VAL A 1 207 ? -3.555  1.535 -18.851 1.00  83.37 0 A 1
ATOM   1616 N N   . ASP A 1 208 ?  0.935  2.696 -18.045 1.00  85.12 0 A 1
ATOM   1617 C CA  . ASP A 1 208 ?  1.888  3.697 -17.579 1.00  84.32 0 A 1
ATOM   1618 C C   . ASP A 1 208 ?  1.290  5.091 -17.790 1.00  84.59 0 A 1
ATOM   1619 O O   . ASP A 1 208 ?  1.010  5.493 -18.914 1.00  82.65 0 A 1
ATOM   1620 C CB  . ASP A 1 208 ?  3.234  3.525 -18.303 1.00  81.86 0 A 1
ATOM   1621 C CG  . ASP A 1 208 ?  4.346  4.401 -17.707 1.00  79.19 0 A 1
ATOM   1622 O OD1 . ASP A 1 208 ?  4.031  5.455 -17.109 1.00  74.88 0 A 1
ATOM   1623 O OD2 . ASP A 1 208 ?  5.525  3.992 -17.777 1.00  73.76 -1 A 1
ATOM   1624 N N   . TYR A 1 209 ?  1.060  5.824 -16.714 1.00  86.23 0 A 1
ATOM   1625 C CA  . TYR A 1 209 ?  0.422  7.140 -16.774 1.00  86.57 0 A 1
ATOM   1626 C C   . TYR A 1 209 ?  1.296  8.238 -17.385 1.00  85.60 0 A 1
ATOM   1627 O O   . TYR A 1 209 ?  0.773  9.298 -17.733 1.00  82.05 0 A 1
ATOM   1628 C CB  . TYR A 1 209 ? -0.034  7.537 -15.367 1.00  86.49 0 A 1
ATOM   1629 C CG  . TYR A 1 209 ? -1.109  6.663 -14.747 1.00  87.86 0 A 1
ATOM   1630 C CD1 . TYR A 1 209 ? -2.138  6.111 -15.531 1.00  85.82 0 A 1
ATOM   1631 C CD2 . TYR A 1 209 ? -1.102  6.442 -13.358 1.00  86.55 0 A 1
ATOM   1632 C CE1 . TYR A 1 209 ? -3.152  5.343 -14.935 1.00  85.76 0 A 1
ATOM   1633 C CE2 . TYR A 1 209 ? -2.112  5.682 -12.754 1.00  85.54 0 A 1
ATOM   1634 C CZ  . TYR A 1 209 ? -3.145  5.135 -13.540 1.00  86.52 0 A 1
ATOM   1635 O OH  . TYR A 1 209 ? -4.135  4.399 -12.962 1.00  84.20 0 A 1
ATOM   1636 N N   . ASP A 1 210 ?  2.598  8.007 -17.521 1.00  84.57 0 A 1
ATOM   1637 C CA  . ASP A 1 210 ?  3.536  8.949 -18.131 1.00  83.48 0 A 1
ATOM   1638 C C   . ASP A 1 210 ?  3.682  8.753 -19.647 1.00  83.80 0 A 1
ATOM   1639 O O   . ASP A 1 210 ?  4.357  9.550 -20.302 1.00  80.26 0 A 1
ATOM   1640 C CB  . ASP A 1 210 ?  4.903  8.842 -17.437 1.00  80.47 0 A 1
ATOM   1641 C CG  . ASP A 1 210 ?  4.943  9.376 -15.999 1.00  76.27 0 A 1
ATOM   1642 O OD1 . ASP A 1 210 ?  4.170 10.295 -15.649 1.00  71.49 0 A 1
ATOM   1643 O OD2 . ASP A 1 210 ?  5.853  9.007 -15.237 1.00  70.28 -1 A 1
ATOM   1644 N N   . VAL A 1 211 ?  3.069  7.708 -20.199 1.00  83.01 0 A 1
ATOM   1645 C CA  . VAL A 1 211 ?  3.166  7.348 -21.620 1.00  83.47 0 A 1
ATOM   1646 C C   . VAL A 1 211 ?  1.774  7.420 -22.243 1.00  84.29 0 A 1
ATOM   1647 O O   . VAL A 1 211 ?  0.799  6.958 -21.654 1.00  81.30 0 A 1
ATOM   1648 C CB  . VAL A 1 211 ?  3.801  5.955 -21.786 1.00  80.49 0 A 1
ATOM   1649 C CG1 . VAL A 1 211 ?  4.110  5.652 -23.249 1.00  74.31 0 A 1
ATOM   1650 C CG2 . VAL A 1 211 ?  5.131  5.831 -21.032 1.00  75.56 0 A 1
ATOM   1651 N N   . ASP A 1 212 ?  1.658  8.010 -23.423 1.00  84.62 0 A 1
ATOM   1652 C CA  . ASP A 1 212 ?  0.379  8.032 -24.128 1.00  84.92 0 A 1
ATOM   1653 C C   . ASP A 1 212 ?  0.043  6.680 -24.801 1.00  86.27 0 A 1
ATOM   1654 O O   . ASP A 1 212 ?  0.843  5.737 -24.817 1.00  84.23 0 A 1
ATOM   1655 C CB  . ASP A 1 212 ?  0.286  9.251 -25.059 1.00  81.43 0 A 1
ATOM   1656 C CG  . ASP A 1 212 ?  1.184  9.192 -26.293 1.00  77.24 0 A 1
ATOM   1657 O OD1 . ASP A 1 212 ?  1.260  8.101 -26.883 1.00  71.11 0 A 1
ATOM   1658 O OD2 . ASP A 1 212 ?  1.698 10.262 -26.672 1.00  71.58 -1 A 1
ATOM   1659 N N   . GLU A 1 213 ? -1.179  6.543 -25.315 1.00  84.09 0 A 1
ATOM   1660 C CA  . GLU A 1 213 ? -1.647  5.282 -25.899 1.00  85.00 0 A 1
ATOM   1661 C C   . GLU A 1 213 ? -0.860  4.891 -27.159 1.00  86.49 0 A 1
ATOM   1662 O O   . GLU A 1 213 ? -0.630  3.703 -27.409 1.00  85.80 0 A 1
ATOM   1663 C CB  . GLU A 1 213 ? -3.154  5.392 -26.206 1.00  82.20 0 A 1
ATOM   1664 C CG  . GLU A 1 213 ? -3.773  4.039 -26.611 1.00  77.53 0 A 1
ATOM   1665 C CD  . GLU A 1 213 ? -5.291  4.086 -26.900 1.00  76.66 0 A 1
ATOM   1666 O OE1 . GLU A 1 213 ? -5.771  3.178 -27.625 1.00  71.34 0 A 1
ATOM   1667 O OE2 . GLU A 1 213 ? -5.993  4.974 -26.395 1.00  73.18 -1 A 1
ATOM   1668 N N   . GLU A 1 214 ? -0.421  5.876 -27.945 1.00  85.91 0 A 1
ATOM   1669 C CA  . GLU A 1 214 ?  0.295  5.643 -29.192 1.00  87.09 0 A 1
ATOM   1670 C C   . GLU A 1 214 ?  1.729  5.184 -28.921 1.00  88.60 0 A 1
ATOM   1671 O O   . GLU A 1 214 ?  2.171  4.170 -29.458 1.00  87.86 0 A 1
ATOM   1672 C CB  . GLU A 1 214 ?  0.215  6.912 -30.050 1.00  85.14 0 A 1
ATOM   1673 C CG  . GLU A 1 214 ?  0.705  6.669 -31.481 1.00  75.21 0 A 1
ATOM   1674 C CD  . GLU A 1 214 ?  0.418  7.844 -32.437 1.00  66.84 0 A 1
ATOM   1675 O OE1 . GLU A 1 214 ?  0.608  7.622 -33.662 1.00  59.58 0 A 1
ATOM   1676 O OE2 . GLU A 1 214 ? -0.012  8.911 -31.973 1.00  59.83 -1 A 1
ATOM   1677 N N   . ASP A 1 215 ?  2.412  5.839 -27.989 1.00  88.32 0 A 1
ATOM   1678 C CA  . ASP A 1 215 ?  3.738  5.446 -27.537 1.00  88.78 0 A 1
ATOM   1679 C C   . ASP A 1 215 ?  3.725  4.075 -26.860 1.00  89.50 0 A 1
ATOM   1680 O O   . ASP A 1 215 ?  4.603  3.251 -27.117 1.00  88.64 0 A 1
ATOM   1681 C CB  . ASP A 1 215 ?  4.291  6.498 -26.559 1.00  87.14 0 A 1
ATOM   1682 C CG  . ASP A 1 215 ?  4.919  7.714 -27.236 1.00  81.48 0 A 1
ATOM   1683 O OD1 . ASP A 1 215 ?  5.193  7.657 -28.457 1.00  76.06 0 A 1
ATOM   1684 O OD2 . ASP A 1 215 ?  5.244  8.655 -26.477 1.00  75.06 -1 A 1
ATOM   1685 N N   . MET A 1 216 ?  2.709  3.777 -26.044 1.00  88.95 0 A 1
ATOM   1686 C CA  . MET A 1 216 ?  2.517  2.447 -25.476 1.00  88.01 0 A 1
ATOM   1687 C C   . MET A 1 216 ?  2.409  1.388 -26.564 1.00  89.07 0 A 1
ATOM   1688 O O   . MET A 1 216 ?  3.084  0.358 -26.500 1.00  88.94 0 A 1
ATOM   1689 C CB  . MET A 1 216 ?  1.259  2.407 -24.591 1.00  85.83 0 A 1
ATOM   1690 C CG  . MET A 1 216 ?  1.576  2.823 -23.160 1.00  78.62 0 A 1
ATOM   1691 S SD  . MET A 1 216 ?  0.229  2.527 -21.983 1.00  73.29 0 A 1
ATOM   1692 C CE  . MET A 1 216 ? -0.582  4.121 -22.098 1.00  64.38 0 A 1
ATOM   1693 N N   . MET A 1 217 ?  1.590  1.642 -27.590 1.00  90.15 0 A 1
ATOM   1694 C CA  . MET A 1 217 ?  1.412  0.727 -28.700 1.00  91.14 0 A 1
ATOM   1695 C C   . MET A 1 217 ?  2.726  0.492 -29.450 1.00  92.00 0 A 1
ATOM   1696 O O   . MET A 1 217 ?  3.101 -0.654 -29.695 1.00  91.82 0 A 1
ATOM   1697 C CB  . MET A 1 217 ?  0.311  1.269 -29.618 1.00  90.48 0 A 1
ATOM   1698 C CG  . MET A 1 217 ? -0.103  0.259 -30.677 1.00  83.01 0 A 1
ATOM   1699 S SD  . MET A 1 217 ? -0.929 -1.207 -30.011 1.00  81.28 0 A 1
ATOM   1700 C CE  . MET A 1 217 ? -1.312 -2.047 -31.554 1.00  72.60 0 A 1
ATOM   1701 N N   . ASN A 1 218 ?  3.474  1.548 -29.726 1.00  92.24 0 A 1
ATOM   1702 C CA  . ASN A 1 218 ?  4.762  1.464 -30.414 1.00  92.08 0 A 1
ATOM   1703 C C   . ASN A 1 218 ?  5.809  0.685 -29.606 1.00  92.09 0 A 1
ATOM   1704 O O   . ASN A 1 218 ?  6.488 -0.191 -30.153 1.00  91.25 0 A 1
ATOM   1705 C CB  . ASN A 1 218 ?  5.234  2.896 -30.728 1.00  91.57 0 A 1
ATOM   1706 C CG  . ASN A 1 218 ?  4.451  3.525 -31.868 1.00  85.97 0 A 1
ATOM   1707 N ND2 . ASN A 1 218 ?  4.364  4.840 -31.892 1.00  75.82 0 A 1
ATOM   1708 O OD1 . ASN A 1 218 ?  3.947  2.847 -32.739 1.00  78.40 0 A 1
ATOM   1709 N N   . GLN A 1 219 ?  5.896  0.921 -28.300 1.00  90.59 0 A 1
ATOM   1710 C CA  . GLN A 1 219 ?  6.801  0.173 -27.436 1.00  88.82 0 A 1
ATOM   1711 C C   . GLN A 1 219 ?  6.459 -1.325 -27.391 1.00  89.27 0 A 1
ATOM   1712 O O   . GLN A 1 219 ?  7.352 -2.167 -27.439 1.00  88.32 0 A 1
ATOM   1713 C CB  . GLN A 1 219 ?  6.756  0.726 -26.004 1.00  86.55 0 A 1
ATOM   1714 C CG  . GLN A 1 219 ?  7.464  2.076 -25.869 1.00  80.20 0 A 1
ATOM   1715 C CD  . GLN A 1 219 ?  7.449  2.582 -24.413 1.00  76.77 0 A 1
ATOM   1716 N NE2 . GLN A 1 219 ?  7.543  3.854 -24.204 1.00  67.75 0 A 1
ATOM   1717 O OE1 . GLN A 1 219 ?  7.379  1.806 -23.472 1.00  71.36 0 A 1
ATOM   1718 N N   . VAL A 1 220 ?  5.171 -1.653 -27.318 1.00  90.19 0 A 1
ATOM   1719 C CA  . VAL A 1 220 ?  4.729 -3.058 -27.285 1.00  90.20 0 A 1
ATOM   1720 C C   . VAL A 1 220 ?  4.958 -3.745 -28.621 1.00  90.98 0 A 1
ATOM   1721 O O   . VAL A 1 220 ?  5.413 -4.885 -28.621 1.00  90.54 0 A 1
ATOM   1722 C CB  . VAL A 1 220 ?  3.275 -3.171 -26.843 1.00  88.65 0 A 1
ATOM   1723 C CG1 . VAL A 1 220 ?  2.724 -4.575 -27.025 1.00  84.92 0 A 1
ATOM   1724 C CG2 . VAL A 1 220 ?  3.193 -2.849 -25.355 1.00  86.05 0 A 1
ATOM   1725 N N   . LEU A 1 221 ?  4.711 -3.069 -29.728 1.00  92.12 0 A 1
ATOM   1726 C CA  . LEU A 1 221 ?  5.015 -3.599 -31.057 1.00  92.11 0 A 1
ATOM   1727 C C   . LEU A 1 221 ?  6.497 -3.962 -31.165 1.00  92.16 0 A 1
ATOM   1728 O O   . LEU A 1 221 ?  6.816 -5.082 -31.562 1.00  91.58 0 A 1
ATOM   1729 C CB  . LEU A 1 221 ?  4.609 -2.577 -32.132 1.00  92.87 0 A 1
ATOM   1730 C CG  . LEU A 1 221 ?  3.093 -2.518 -32.398 1.00  89.83 0 A 1
ATOM   1731 C CD1 . LEU A 1 221 ?  2.770 -1.287 -33.242 1.00  85.43 0 A 1
ATOM   1732 C CD2 . LEU A 1 221 ?  2.593 -3.746 -33.152 1.00  86.40 0 A 1
ATOM   1733 N N   . GLN A 1 222 ?  7.400 -3.095 -30.719 1.00  91.90 0 A 1
ATOM   1734 C CA  . GLN A 1 222 ?  8.831 -3.379 -30.730 1.00  90.82 0 A 1
ATOM   1735 C C   . GLN A 1 222 ?  9.209 -4.538 -29.796 1.00  90.26 0 A 1
ATOM   1736 O O   . GLN A 1 222 ?  9.936 -5.445 -30.206 1.00  88.27 0 A 1
ATOM   1737 C CB  . GLN A 1 222 ?  9.624 -2.126 -30.345 1.00  89.71 0 A 1
ATOM   1738 C CG  . GLN A 1 222 ?  9.602 -1.069 -31.454 1.00  79.57 0 A 1
ATOM   1739 C CD  . GLN A 1 222 ? 10.442  0.166 -31.101 1.00  72.04 0 A 1
ATOM   1740 N NE2 . GLN A 1 222 ? 10.554  1.113 -31.999 1.00  60.51 0 A 1
ATOM   1741 O OE1 . GLN A 1 222 ? 11.006  0.286 -30.028 1.00  63.66 0 A 1
ATOM   1742 N N   . ARG A 1 223 ?  8.690 -4.561 -28.563 1.00  88.48 0 A 1
ATOM   1743 C CA  . ARG A 1 223 ?  8.979 -5.648 -27.608 1.00  86.00 0 A 1
ATOM   1744 C C   . ARG A 1 223 ?  8.469 -7.003 -28.088 1.00  86.17 0 A 1
ATOM   1745 O O   . ARG A 1 223 ?  9.167 -7.994 -27.927 1.00  82.80 0 A 1
ATOM   1746 C CB  . ARG A 1 223 ?  8.382 -5.335 -26.234 1.00  82.78 0 A 1
ATOM   1747 C CG  . ARG A 1 223 ?  9.210 -4.299 -25.473 1.00  75.19 0 A 1
ATOM   1748 C CD  . ARG A 1 223 ?  8.595 -4.102 -24.086 1.00  71.16 0 A 1
ATOM   1749 N NE  . ARG A 1 223 ?  9.333 -3.087 -23.309 1.00  64.05 0 A 1
ATOM   1750 C CZ  . ARG A 1 223 ?  9.090 -2.734 -22.053 1.00  58.82 0 A 1
ATOM   1751 N NH1 . ARG A 1 223 ?  8.160 -3.324 -21.355 1.00  55.09 1 A 1
ATOM   1752 N NH2 . ARG A 1 223 ?  9.774 -1.781 -21.498 1.00  51.85 0 A 1
ATOM   1753 N N   . SER A 1 224 ?  7.305 -7.032 -28.698 1.00  89.86 0 A 1
ATOM   1754 C CA  . SER A 1 224 ?  6.706 -8.277 -29.197 1.00  89.61 0 A 1
ATOM   1755 C C   . SER A 1 224 ?  7.508 -8.943 -30.310 1.00  89.44 0 A 1
ATOM   1756 O O   . SER A 1 224 ?  7.350 -10.137 -30.536 1.00  86.81 0 A 1
ATOM   1757 C CB  . SER A 1 224 ?  5.272 -8.021 -29.667 1.00  89.24 0 A 1
ATOM   1758 O OG  . SER A 1 224 ?  5.251 -7.293 -30.871 1.00  86.98 0 A 1
ATOM   1759 N N   . ILE A 1 225 ?  8.371 -8.207 -30.999 1.00  90.60 0 A 1
ATOM   1760 C CA  . ILE A 1 225 ?  9.298 -8.755 -31.996 1.00  89.69 0 A 1
ATOM   1761 C C   . ILE A 1 225 ? 10.502 -9.407 -31.310 1.00  87.96 0 A 1
ATOM   1762 O O   . ILE A 1 225 ? 11.042 -10.387 -31.814 1.00  83.29 0 A 1
ATOM   1763 C CB  . ILE A 1 225 ?  9.730 -7.651 -32.983 1.00  88.73 0 A 1
ATOM   1764 C CG1 . ILE A 1 225 ?  8.515 -7.119 -33.769 1.00  85.75 0 A 1
ATOM   1765 C CG2 . ILE A 1 225 ? 10.800 -8.161 -33.965 1.00  84.97 0 A 1
ATOM   1766 C CD1 . ILE A 1 225 ?  8.788 -5.816 -34.535 1.00  78.97 0 A 1
ATOM   1767 N N   . ILE A 1 226 ? 10.934 -8.871 -30.168 1.00  86.65 0 A 1
ATOM   1768 C CA  . ILE A 1 226 ? 12.111 -9.352 -29.430 1.00  83.72 0 A 1
ATOM   1769 C C   . ILE A 1 226 ? 11.767 -10.567 -28.558 1.00  81.50 0 A 1
ATOM   1770 O O   . ILE A 1 226 ? 12.568 -11.487 -28.454 1.00  74.78 0 A 1
ATOM   1771 C CB  . ILE A 1 226 ? 12.703 -8.206 -28.578 1.00  80.07 0 A 1
ATOM   1772 C CG1 . ILE A 1 226 ? 13.121 -7.007 -29.464 1.00  73.89 0 A 1
ATOM   1773 C CG2 . ILE A 1 226 ? 13.917 -8.697 -27.764 1.00  71.64 0 A 1
ATOM   1774 C CD1 . ILE A 1 226 ? 13.452 -5.727 -28.665 1.00  65.94 0 A 1
ATOM   1775 N N   . ASP A 1 227 ? 10.573 -10.563 -27.942 1.00  81.64 0 A 1
ATOM   1776 C CA  . ASP A 1 227 ? 10.090 -11.625 -27.049 1.00  76.97 0 A 1
ATOM   1777 C C   . ASP A 1 227 ?  9.544 -12.857 -27.802 1.00  72.99 0 A 1
ATOM   1778 O O   . ASP A 1 227 ?  8.901 -13.711 -27.193 1.00  65.19 0 A 1
ATOM   1779 C CB  . ASP A 1 227 ?  9.053 -11.055 -26.044 1.00  71.61 0 A 1
ATOM   1780 C CG  . ASP A 1 227 ?  9.598 -10.307 -24.812 1.00  66.93 0 A 1
ATOM   1781 O OD1 . ASP A 1 227 ? 10.822 -10.130 -24.666 1.00  62.16 0 A 1
ATOM   1782 O OD2 . ASP A 1 227 ?  8.778 -9.949 -23.923 1.00  62.15 -1 A 1
ATOM   1783 N N   . GLN A 1 228 ?  9.733 -12.944 -29.108 1.00  69.45 0 A 1
ATOM   1784 C CA  . GLN A 1 228 ?  9.341 -14.092 -29.928 1.00  66.89 0 A 1
ATOM   1785 C C   . GLN A 1 228 ? 10.219 -15.318 -29.724 1.00  62.45 0 A 1
ATOM   1786 O O   . GLN A 1 228 ? 11.454 -15.163 -29.623 1.00  55.55 0 A 1
ATOM   1787 C CB  . GLN A 1 228 ?  9.328 -13.754 -31.424 1.00  59.80 0 A 1
ATOM   1788 C CG  . GLN A 1 228 ?  7.993 -13.161 -31.870 1.00  56.38 0 A 1
ATOM   1789 C CD  . GLN A 1 228 ?  7.857 -13.241 -33.387 1.00  51.55 0 A 1
ATOM   1790 N NE2 . GLN A 1 228 ?  6.865 -13.946 -33.885 1.00  48.19 0 A 1
ATOM   1791 O OE1 . GLN A 1 228 ?  8.637 -12.718 -34.164 1.00  47.19 0 A 1
ATOM   1792 O OXT . GLN A 1 228 ?  9.627 -16.410 -29.704 1.00  51.88 -1 A 1
ATOM   1793 N N   . MET B 2 1 ? -15.817  5.042 11.677 1.00  67.38 0 B 1
ATOM   1794 C CA  . MET B 2 1 ? -14.657  4.464 12.388 1.00  77.17 0 B 1
ATOM   1795 C C   . MET B 2 1 ? -13.329  4.939 11.805 1.00  82.18 0 B 1
ATOM   1796 O O   . MET B 2 1 ? -12.464  5.297 12.583 1.00  79.49 0 B 1
ATOM   1797 C CB  . MET B 2 1 ? -14.700  2.929 12.421 1.00  69.86 0 B 1
ATOM   1798 C CG  . MET B 2 1 ? -15.734  2.407 13.414 1.00  63.99 0 B 1
ATOM   1799 S SD  . MET B 2 1 ? -15.593  0.625 13.656 1.00  59.45 0 B 1
ATOM   1800 C CE  . MET B 2 1 ? -17.019  0.301 14.705 1.00  49.03 0 B 1
ATOM   1801 N N   . ALA B 2 2 ? -13.195  5.035 10.475 1.00  84.33 0 B 1
ATOM   1802 C CA  . ALA B 2 2 ? -11.973  5.429  9.787 1.00  89.33 0 B 1
ATOM   1803 C C   . ALA B 2 2 ? -11.288  6.661 10.397 1.00  92.51 0 B 1
ATOM   1804 O O   . ALA B 2 2 ? -10.167  6.553 10.884 1.00  90.99 0 B 1
ATOM   1805 C CB  . ALA B 2 2 ? -12.300  5.672  8.309 1.00  85.26 0 B 1
ATOM   1806 N N   . LEU B 2 3 ? -11.987  7.802 10.507 1.00  93.53 0 B 1
ATOM   1807 C CA  . LEU B 2 3 ? -11.410  9.043 11.026 1.00  93.77 0 B 1
ATOM   1808 C C   . LEU B 2 3 ? -10.871  8.901 12.458 1.00  94.05 0 B 1
ATOM   1809 O O   . LEU B 2 3 ? -9.797  9.406 12.769 1.00  93.08 0 B 1
ATOM   1810 C CB  . LEU B 2 3 ? -12.475 10.147 10.948 1.00  92.55 0 B 1
ATOM   1811 C CG  . LEU B 2 3 ? -11.960 11.543 11.343 1.00  88.45 0 B 1
ATOM   1812 C CD1 . LEU B 2 3 ? -10.845 12.020 10.419 1.00  85.40 0 B 1
ATOM   1813 C CD2 . LEU B 2 3 ? -13.108 12.545 11.288 1.00  84.93 0 B 1
ATOM   1814 N N   . LYS B 2 4 ? -11.568  8.172 13.327 1.00  93.79 0 B 1
ATOM   1815 C CA  . LYS B 2 4 ? -11.137  7.940 14.704 1.00  93.19 0 B 1
ATOM   1816 C C   . LYS B 2 4 ? -9.845  7.124 14.754 1.00  93.67 0 B 1
ATOM   1817 O O   . LYS B 2 4 ? -8.934  7.459 15.504 1.00  92.38 0 B 1
ATOM   1818 C CB  . LYS B 2 4 ? -12.272  7.261 15.486 1.00  91.67 0 B 1
ATOM   1819 C CG  . LYS B 2 4 ? -12.011  7.289 17.002 1.00  82.53 0 B 1
ATOM   1820 C CD  . LYS B 2 4 ? -13.128  6.559 17.762 1.00  80.46 0 B 1
ATOM   1821 C CE  . LYS B 2 4 ? -12.953  6.776 19.256 1.00  69.91 0 B 1
ATOM   1822 N NZ  . LYS B 2 4 ? -13.849  5.910 20.067 1.00  63.30 1 B 1
ATOM   1823 N N   . ARG B 2 5 ? -9.749  6.079 13.921 1.00  94.02 0 B 1
ATOM   1824 C CA  . ARG B 2 5 ? -8.551  5.240 13.776 1.00  94.72 0 B 1
ATOM   1825 C C   . ARG B 2 5 ? -7.381  6.039 13.192 1.00  95.22 0 B 1
ATOM   1826 O O   . ARG B 2 5 ? -6.294  5.980 13.746 1.00  94.07 0 B 1
ATOM   1827 C CB  . ARG B 2 5 ? -8.922  4.003 12.954 1.00  93.53 0 B 1
ATOM   1828 C CG  . ARG B 2 5 ? -7.732  3.099 12.627 1.00  91.34 0 B 1
ATOM   1829 C CD  . ARG B 2 5 ? -7.075  2.458 13.859 1.00  90.49 0 B 1
ATOM   1830 N NE  . ARG B 2 5 ? -5.880  1.728 13.428 1.00  90.87 0 B 1
ATOM   1831 C CZ  . ARG B 2 5 ? -5.758  0.469 13.053 1.00  93.30 0 B 1
ATOM   1832 N NH1 . ARG B 2 5 ? -6.693 -0.412 13.215 1.00  86.64 1 B 1
ATOM   1833 N NH2 . ARG B 2 5 ? -4.672  0.099 12.480 1.00  88.06 0 B 1
ATOM   1834 N N   . ILE B 2 6 ? -7.627  6.822 12.135 1.00  95.42 0 B 1
ATOM   1835 C CA  . ILE B 2 6 ? -6.629  7.695 11.500 1.00  95.44 0 B 1
ATOM   1836 C C   . ILE B 2 6 ? -6.059  8.697 12.517 1.00  95.20 0 B 1
ATOM   1837 O O   . ILE B 2 6 ? -4.849  8.774 12.691 1.00  94.38 0 B 1
ATOM   1838 C CB  . ILE B 2 6 ? -7.261  8.400 10.284 1.00  95.54 0 B 1
ATOM   1839 C CG1 . ILE B 2 6 ? -7.525  7.385  9.151 1.00  94.38 0 B 1
ATOM   1840 C CG2 . ILE B 2 6 ? -6.378  9.544  9.766 1.00  94.46 0 B 1
ATOM   1841 C CD1 . ILE B 2 6 ? -8.440  7.915  8.030 1.00  92.94 0 B 1
ATOM   1842 N N   . ASN B 2 7 ? -6.917  9.404 13.238 1.00  94.56 0 B 1
ATOM   1843 C CA  . ASN B 2 7 ? -6.483 10.358 14.252 1.00  94.01 0 B 1
ATOM   1844 C C   . ASN B 2 7 ? -5.695  9.687 15.389 1.00  93.53 0 B 1
ATOM   1845 O O   . ASN B 2 7 ? -4.747 10.268 15.906 1.00  92.48 0 B 1
ATOM   1846 C CB  . ASN B 2 7 ? -7.711 11.084 14.805 1.00  93.38 0 B 1
ATOM   1847 C CG  . ASN B 2 7 ? -8.291 12.108 13.845 1.00  91.82 0 B 1
ATOM   1848 N ND2 . ASN B 2 7 ? -9.475 12.600 14.128 1.00  85.42 0 B 1
ATOM   1849 O OD1 . ASN B 2 7 ? -7.703 12.518 12.868 1.00  85.99 0 B 1
ATOM   1850 N N   . LYS B 2 8 ? -6.074  8.470 15.775 1.00  93.74 0 B 1
ATOM   1851 C CA  . LYS B 2 8 ? -5.338  7.710 16.783 1.00  92.94 0 B 1
ATOM   1852 C C   . LYS B 2 8 ? -3.938  7.331 16.288 1.00  92.89 0 B 1
ATOM   1853 O O   . LYS B 2 8 ? -2.977  7.571 17.004 1.00  91.60 0 B 1
ATOM   1854 C CB  . LYS B 2 8 ? -6.171  6.495 17.228 1.00  91.89 0 B 1
ATOM   1855 C CG  . LYS B 2 8 ? -5.505  5.620 18.300 1.00  85.46 0 B 1
ATOM   1856 C CD  . LYS B 2 8 ? -5.065  6.369 19.553 1.00  81.44 0 B 1
ATOM   1857 C CE  . LYS B 2 8 ? -4.491  5.370 20.555 1.00  75.61 0 B 1
ATOM   1858 N NZ  . LYS B 2 8 ? -3.437  5.967 21.409 1.00  68.33 1 B 1
ATOM   1859 N N   . GLU B 2 9 ? -3.812  6.842 15.055 1.00  93.93 0 B 1
ATOM   1860 C CA  . GLU B 2 9 ? -2.512  6.533 14.452 1.00  93.84 0 B 1
ATOM   1861 C C   . GLU B 2 9 ? -1.621  7.767 14.323 1.00  93.81 0 B 1
ATOM   1862 O O   . GLU B 2 9 ? -0.439  7.692 14.637 1.00  92.44 0 B 1
ATOM   1863 C CB  . GLU B 2 9 ? -2.691  5.885 13.072 1.00  93.26 0 B 1
ATOM   1864 C CG  . GLU B 2 9 ? -3.156  4.441 13.198 1.00  90.38 0 B 1
ATOM   1865 C CD  . GLU B 2 9 ? -3.138  3.713 11.857 1.00  93.23 0 B 1
ATOM   1866 O OE1 . GLU B 2 9 ? -4.153  3.066 11.533 1.00  89.57 0 B 1
ATOM   1867 O OE2 . GLU B 2 9 ? -2.096  3.727 11.173 1.00  91.27 -1 B 1
ATOM   1868 N N   . LEU B 2 10 ? -2.171  8.914 13.911 1.00  93.79 0 B 1
ATOM   1869 C CA  . LEU B 2 10 ? -1.438 10.174 13.852 1.00  93.21 0 B 1
ATOM   1870 C C   . LEU B 2 10 ? -0.940 10.621 15.225 1.00  93.17 0 B 1
ATOM   1871 O O   . LEU B 2 10 ?  0.219 11.008 15.371 1.00  91.84 0 B 1
ATOM   1872 C CB  . LEU B 2 10 ? -2.351 11.265 13.277 1.00  91.99 0 B 1
ATOM   1873 C CG  . LEU B 2 10 ? -2.512 11.182 11.758 1.00  88.19 0 B 1
ATOM   1874 C CD1 . LEU B 2 10 ? -3.623 12.147 11.308 1.00  85.53 0 B 1
ATOM   1875 C CD2 . LEU B 2 10 ? -1.210 11.559 11.064 1.00  86.49 0 B 1
ATOM   1876 N N   . SER B 2 11 ? -1.796 10.539 16.229 1.00  91.94 0 B 1
ATOM   1877 C CA  . SER B 2 11 ? -1.438 10.869 17.597 1.00  91.28 0 B 1
ATOM   1878 C C   . SER B 2 11 ? -0.323  9.977 18.138 1.00  90.87 0 B 1
ATOM   1879 O O   . SER B 2 11 ?  0.531 10.453 18.886 1.00  89.47 0 B 1
ATOM   1880 C CB  . SER B 2 11 ? -2.683 10.752 18.476 1.00  90.18 0 B 1
ATOM   1881 O OG  . SER B 2 11 ? -2.401 10.988 19.837 1.00  81.86 0 B 1
ATOM   1882 N N   . ASP B 2 12 ? -0.310  8.694 17.762 1.00  91.41 0 B 1
ATOM   1883 C CA  . ASP B 2 12 ?  0.722  7.746 18.169 1.00  90.04 0 B 1
ATOM   1884 C C   . ASP B 2 12 ?  2.027  7.992 17.384 1.00  90.22 0 B 1
ATOM   1885 O O   . ASP B 2 12 ?  3.095  8.085 17.988 1.00  88.96 0 B 1
ATOM   1886 C CB  . ASP B 2 12 ?  0.182  6.308 18.042 1.00  88.54 0 B 1
ATOM   1887 C CG  . ASP B 2 12 ? -0.957  5.990 19.028 1.00  85.18 0 B 1
ATOM   1888 O OD1 . ASP B 2 12 ? -1.198  6.735 20.009 1.00  82.52 0 B 1
ATOM   1889 O OD2 . ASP B 2 12 ? -1.665  4.972 18.853 1.00  81.63 -1 B 1
ATOM   1890 N N   . LEU B 2 13 ?  1.951  8.242 16.072 1.00  90.86 0 B 1
ATOM   1891 C CA  . LEU B 2 13 ?  3.079  8.617 15.223 1.00  90.70 0 B 1
ATOM   1892 C C   . LEU B 2 13 ?  3.795  9.887 15.695 1.00  90.76 0 B 1
ATOM   1893 O O   . LEU B 2 13 ?  5.015  9.940 15.643 1.00  88.93 0 B 1
ATOM   1894 C CB  . LEU B 2 13 ?  2.584  8.845 13.778 1.00  89.50 0 B 1
ATOM   1895 C CG  . LEU B 2 13 ?  2.537  7.564 12.927 1.00  86.67 0 B 1
ATOM   1896 C CD1 . LEU B 2 13 ?  1.697  7.792 11.675 1.00  82.97 0 B 1
ATOM   1897 C CD2 . LEU B 2 13 ?  3.936  7.156 12.482 1.00  82.11 0 B 1
ATOM   1898 N N   . ALA B 2 14 ?  3.051 10.889 16.148 1.00  91.01 0 B 1
ATOM   1899 C CA  . ALA B 2 14 ?  3.634 12.130 16.663 1.00  90.35 0 B 1
ATOM   1900 C C   . ALA B 2 14 ?  4.479 11.915 17.927 1.00  90.00 0 B 1
ATOM   1901 O O   . ALA B 2 14 ?  5.414 12.668 18.180 1.00  88.03 0 B 1
ATOM   1902 C CB  . ALA B 2 14 ?  2.497 13.106 16.951 1.00  89.35 0 B 1
ATOM   1903 N N   . ARG B 2 15 ?  4.132 10.902 18.729 1.00  88.11 0 B 1
ATOM   1904 C CA  . ARG B 2 15 ?  4.754 10.636 20.035 1.00  86.87 0 B 1
ATOM   1905 C C   . ARG B 2 15 ?  5.846  9.574 19.967 1.00  86.17 0 B 1
ATOM   1906 O O   . ARG B 2 15 ?  6.778  9.623 20.767 1.00  83.40 0 B 1
ATOM   1907 C CB  . ARG B 2 15 ?  3.665 10.232 21.031 1.00  85.19 0 B 1
ATOM   1908 C CG  . ARG B 2 15 ?  2.746 11.420 21.311 1.00  80.41 0 B 1
ATOM   1909 C CD  . ARG B 2 15 ?  1.616 11.029 22.265 1.00  77.96 0 B 1
ATOM   1910 N NE  . ARG B 2 15 ?  0.714 12.182 22.485 1.00  75.12 0 B 1
ATOM   1911 C CZ  . ARG B 2 15 ? -0.343 12.493 21.750 1.00  71.35 0 B 1
ATOM   1912 N NH1 . ARG B 2 15 ? -0.770 11.711 20.811 1.00  62.43 1 B 1
ATOM   1913 N NH2 . ARG B 2 15 ? -0.967 13.601 21.939 1.00  67.20 0 B 1
ATOM   1914 N N   . ASP B 2 16 ?  5.731  8.648 19.033 1.00  86.95 0 B 1
ATOM   1915 C CA  . ASP B 2 16 ?  6.679  7.556 18.827 1.00  85.80 0 B 1
ATOM   1916 C C   . ASP B 2 16 ?  6.939  7.364 17.319 1.00  86.33 0 B 1
ATOM   1917 O O   . ASP B 2 16 ?  6.475  6.396 16.702 1.00  83.70 0 B 1
ATOM   1918 C CB  . ASP B 2 16 ?  6.136  6.322 19.538 1.00  83.19 0 B 1
ATOM   1919 C CG  . ASP B 2 16 ?  7.115  5.150 19.580 1.00  79.15 0 B 1
ATOM   1920 O OD1 . ASP B 2 16 ?  8.206  5.208 18.983 1.00  75.53 0 B 1
ATOM   1921 O OD2 . ASP B 2 16 ?  6.707  4.085 20.087 1.00  73.32 -1 B 1
ATOM   1922 N N   . PRO B 2 17 ?  7.623  8.337 16.672 1.00  85.61 0 B 1
ATOM   1923 C CA  . PRO B 2 17 ?  7.920  8.265 15.255 1.00  84.68 0 B 1
ATOM   1924 C C   . PRO B 2 17 ?  8.942  7.144 14.981 1.00  85.37 0 B 1
ATOM   1925 O O   . PRO B 2 17 ?  9.978  7.074 15.639 1.00  82.84 0 B 1
ATOM   1926 C CB  . PRO B 2 17 ?  8.449  9.643 14.874 1.00  82.00 0 B 1
ATOM   1927 C CG  . PRO B 2 17 ?  9.055 10.162 16.176 1.00  79.39 0 B 1
ATOM   1928 C CD  . PRO B 2 17 ?  8.164  9.556 17.246 1.00  82.29 0 B 1
ATOM   1929 N N   . PRO B 2 18 ?  8.712  6.284 13.970 1.00  85.36 0 B 1
ATOM   1930 C CA  . PRO B 2 18 ?  9.704  5.306 13.569 1.00  84.47 0 B 1
ATOM   1931 C C   . PRO B 2 18 ? 10.931  6.004 12.950 1.00  85.54 0 B 1
ATOM   1932 O O   . PRO B 2 18 ? 10.792  6.927 12.154 1.00  82.40 0 B 1
ATOM   1933 C CB  . PRO B 2 18 ?  8.988  4.385 12.576 1.00  81.21 0 B 1
ATOM   1934 C CG  . PRO B 2 18 ?  7.906  5.281 11.980 1.00  78.23 0 B 1
ATOM   1935 C CD  . PRO B 2 18 ?  7.546  6.230 13.120 1.00  80.63 0 B 1
ATOM   1936 N N   . ALA B 2 19 ? 12.133  5.534 13.275 1.00  86.29 0 B 1
ATOM   1937 C CA  . ALA B 2 19 ? 13.392  6.201 12.919 1.00  84.86 0 B 1
ATOM   1938 C C   . ALA B 2 19 ? 13.605  6.427 11.407 1.00  84.97 0 B 1
ATOM   1939 O O   . ALA B 2 19 ? 14.236  7.398 11.001 1.00  77.53 0 B 1
ATOM   1940 C CB  . ALA B 2 19 ? 14.539  5.383 13.509 1.00  79.75 0 B 1
ATOM   1941 N N   . GLN B 2 20 ? 13.089  5.526 10.562 1.00  87.74 0 B 1
ATOM   1942 C CA  . GLN B 2 20 ? 13.341  5.527  9.116 1.00  88.73 0 B 1
ATOM   1943 C C   . GLN B 2 20 ? 12.162  6.007  8.274 1.00  90.89 0 B 1
ATOM   1944 O O   . GLN B 2 20 ? 12.243  6.018  7.045 1.00  88.09 0 B 1
ATOM   1945 C CB  . GLN B 2 20 ? 13.745  4.122  8.690 1.00  85.32 0 B 1
ATOM   1946 C CG  . GLN B 2 20 ? 15.122  3.768  9.256 1.00  78.62 0 B 1
ATOM   1947 C CD  . GLN B 2 20 ? 15.490  2.337  8.933 1.00  73.13 0 B 1
ATOM   1948 N NE2 . GLN B 2 20 ? 16.743  1.979  9.080 1.00  62.33 0 B 1
ATOM   1949 O OE1 . GLN B 2 20 ? 14.656  1.527  8.583 1.00  65.29 0 B 1
ATOM   1950 N N   . CYS B 2 21 ? 11.058  6.355  8.909 1.00  91.44 0 B 1
ATOM   1951 C CA  . CYS B 2 21 ?  9.833  6.695  8.209 1.00  91.50 0 B 1
ATOM   1952 C C   . CYS B 2 21 ?  9.195  7.924  8.841 1.00  91.75 0 B 1
ATOM   1953 O O   . CYS B 2 21 ?  9.218  8.086 10.057 1.00  89.62 0 B 1
ATOM   1954 C CB  . CYS B 2 21 ?  8.871  5.498  8.237 1.00  88.85 0 B 1
ATOM   1955 S SG  . CYS B 2 21 ?  9.626  3.985  7.533 1.00  82.50 0 B 1
ATOM   1956 N N   . SER B 2 22 ?  8.554  8.760  8.032 1.00  92.59 0 B 1
ATOM   1957 C CA  . SER B 2 22 ?  7.663  9.795  8.528 1.00  92.17 0 B 1
ATOM   1958 C C   . SER B 2 22 ?  6.353  9.774  7.761 1.00  93.02 0 B 1
ATOM   1959 O O   . SER B 2 22 ?  6.324  9.369  6.602 1.00  91.86 0 B 1
ATOM   1960 C CB  . SER B 2 22 ?  8.348 11.170  8.532 1.00  89.01 0 B 1
ATOM   1961 O OG  . SER B 2 22 ?  8.244 11.845  7.289 1.00  77.27 0 B 1
ATOM   1962 N N   . ALA B 2 23 ?  5.277 10.191  8.394 1.00  92.93 0 B 1
ATOM   1963 C CA  . ALA B 2 23 ?  3.987 10.316  7.735 1.00  93.39 0 B 1
ATOM   1964 C C   . ALA B 2 23 ?  3.135 11.381  8.424 1.00  93.44 0 B 1
ATOM   1965 O O   . ALA B 2 23 ?  3.311 11.651  9.609 1.00  91.73 0 B 1
ATOM   1966 C CB  . ALA B 2 23 ?  3.274  8.960  7.729 1.00  92.56 0 B 1
ATOM   1967 N N   . GLY B 2 24 ?  2.211 11.963  7.671 1.00  93.18 0 B 1
ATOM   1968 C CA  . GLY B 2 24 ?  1.235 12.896  8.193 1.00  93.15 0 B 1
ATOM   1969 C C   . GLY B 2 24 ?  0.287 13.411  7.112 1.00  94.01 0 B 1
ATOM   1970 O O   . GLY B 2 24 ?  0.552 13.222  5.920 1.00  92.80 0 B 1
ATOM   1971 N N   . PRO B 2 25 ? -0.810 14.066  7.516 1.00  93.26 0 B 1
ATOM   1972 C CA  . PRO B 2 25 ? -1.795 14.596  6.591 1.00  93.21 0 B 1
ATOM   1973 C C   . PRO B 2 25 ? -1.213 15.688  5.697 1.00  92.82 0 B 1
ATOM   1974 O O   . PRO B 2 25 ? -0.329 16.445  6.100 1.00  90.98 0 B 1
ATOM   1975 C CB  . PRO B 2 25 ? -2.935 15.154  7.452 1.00  91.83 0 B 1
ATOM   1976 C CG  . PRO B 2 25 ? -2.709 14.527  8.819 1.00  89.02 0 B 1
ATOM   1977 C CD  . PRO B 2 25 ? -1.208 14.320  8.878 1.00  91.90 0 B 1
ATOM   1978 N N   . VAL B 2 26 ? -1.766 15.798  4.484 1.00  91.52 0 B 1
ATOM   1979 C CA  . VAL B 2 26 ? -1.513 16.905  3.570 1.00  89.52 0 B 1
ATOM   1980 C C   . VAL B 2 26 ? -2.630 17.943  3.757 1.00  87.02 0 B 1
ATOM   1981 O O   . VAL B 2 26 ? -3.779 17.692  3.402 1.00  79.46 0 B 1
ATOM   1982 C CB  . VAL B 2 26 ? -1.424 16.417  2.120 1.00  87.44 0 B 1
ATOM   1983 C CG1 . VAL B 2 26 ? -1.144 17.578  1.168 1.00  79.45 0 B 1
ATOM   1984 C CG2 . VAL B 2 26 ? -0.289 15.398  1.962 1.00  81.61 0 B 1
ATOM   1985 N N   . GLY B 2 27 ? -2.286 19.081  4.341 1.00  86.13 0 B 1
ATOM   1986 C CA  . GLY B 2 27 ? -3.268 20.098  4.694 1.00  84.78 0 B 1
ATOM   1987 C C   . GLY B 2 27 ? -4.315 19.571  5.689 1.00  86.08 0 B 1
ATOM   1988 O O   . GLY B 2 27 ? -3.979 18.853  6.626 1.00  81.62 0 B 1
ATOM   1989 N N   . ASP B 2 28 ? -5.581 19.890  5.442 1.00  86.27 0 B 1
ATOM   1990 C CA  . ASP B 2 28 ? -6.687 19.555  6.350 1.00  86.36 0 B 1
ATOM   1991 C C   . ASP B 2 28 ? -7.389 18.223  6.005 1.00  87.78 0 B 1
ATOM   1992 O O   . ASP B 2 28 ? -8.303 17.798  6.713 1.00  83.83 0 B 1
ATOM   1993 C CB  . ASP B 2 28 ? -7.693 20.712  6.376 1.00  82.44 0 B 1
ATOM   1994 C CG  . ASP B 2 28 ? -7.093 22.015  6.919 1.00  73.70 0 B 1
ATOM   1995 O OD1 . ASP B 2 28 ? -6.277 21.941  7.862 1.00  64.34 0 B 1
ATOM   1996 O OD2 . ASP B 2 28 ? -7.486 23.080  6.400 1.00  66.55 -1 B 1
ATOM   1997 N N   . ASP B 2 29 ? -6.968 17.544  4.938 1.00  89.60 0 B 1
ATOM   1998 C CA  . ASP B 2 29 ? -7.562 16.263  4.557 1.00  90.61 0 B 1
ATOM   1999 C C   . ASP B 2 29 ? -6.907 15.103  5.321 1.00  91.72 0 B 1
ATOM   2000 O O   . ASP B 2 29 ? -5.853 14.587  4.953 1.00  90.93 0 B 1
ATOM   2001 C CB  . ASP B 2 29 ? -7.549 16.052  3.041 1.00  89.29 0 B 1
ATOM   2002 C CG  . ASP B 2 29 ? -8.392 14.829  2.627 1.00  89.99 0 B 1
ATOM   2003 O OD1 . ASP B 2 29 ? -8.933 14.131  3.521 1.00  87.46 0 B 1
ATOM   2004 O OD2 . ASP B 2 29 ? -8.551 14.599  1.409 1.00  86.19 -1 B 1
ATOM   2005 N N   . MET B 2 30 ? -7.586 14.631  6.361 1.00  93.22 0 B 1
ATOM   2006 C CA  . MET B 2 30 ? -7.126 13.507  7.168 1.00  93.91 0 B 1
ATOM   2007 C C   . MET B 2 30 ? -7.096 12.169  6.416 1.00  94.78 0 B 1
ATOM   2008 O O   . MET B 2 30 ? -6.494 11.210  6.903 1.00  93.65 0 B 1
ATOM   2009 C CB  . MET B 2 30 ? -7.997 13.372  8.424 1.00  92.48 0 B 1
ATOM   2010 C CG  . MET B 2 30 ? -7.947 14.585  9.359 1.00  86.97 0 B 1
ATOM   2011 S SD  . MET B 2 30 ? -6.301 14.974 10.025 1.00  83.10 0 B 1
ATOM   2012 C CE  . MET B 2 30 ? -5.864 16.386  8.997 1.00  72.18 0 B 1
ATOM   2013 N N   . PHE B 2 31 ? -7.735 12.077  5.248 1.00  95.69 0 B 1
ATOM   2014 C CA  . PHE B 2 31 ? -7.747 10.880  4.410 1.00  96.04 0 B 1
ATOM   2015 C C   . PHE B 2 31 ? -6.634 10.875  3.346 1.00  95.99 0 B 1
ATOM   2016 O O   . PHE B 2 31 ? -6.474  9.880  2.649 1.00  94.98 0 B 1
ATOM   2017 C CB  . PHE B 2 31 ? -9.129 10.706  3.772 1.00  95.84 0 B 1
ATOM   2018 C CG  . PHE B 2 31 ? -10.207 10.303  4.751 1.00  95.71 0 B 1
ATOM   2019 C CD1 . PHE B 2 31 ? -10.600  8.953  4.859 1.00  93.85 0 B 1
ATOM   2020 C CD2 . PHE B 2 31 ? -10.831 11.262  5.575 1.00  93.81 0 B 1
ATOM   2021 C CE1 . PHE B 2 31 ? -11.596  8.556  5.762 1.00  93.30 0 B 1
ATOM   2022 C CE2 . PHE B 2 31 ? -11.827 10.876  6.493 1.00  93.12 0 B 1
ATOM   2023 C CZ  . PHE B 2 31 ? -12.208  9.526  6.579 1.00  94.09 0 B 1
ATOM   2024 N N   . HIS B 2 32 ? -5.859 11.956  3.228 1.00  94.78 0 B 1
ATOM   2025 C CA  . HIS B 2 32 ? -4.722 12.055  2.322 1.00  94.40 0 B 1
ATOM   2026 C C   . HIS B 2 32 ? -3.462 12.396  3.115 1.00  94.53 0 B 1
ATOM   2027 O O   . HIS B 2 32 ? -3.334 13.482  3.668 1.00  93.60 0 B 1
ATOM   2028 C CB  . HIS B 2 32 ? -5.015 13.101  1.241 1.00  93.17 0 B 1
ATOM   2029 C CG  . HIS B 2 32 ? -3.871 13.370  0.304 1.00  90.98 0 B 1
ATOM   2030 C CD2 . HIS B 2 32 ? -2.840 12.546 -0.062 1.00  83.38 0 B 1
ATOM   2031 N ND1 . HIS B 2 32 ? -3.681 14.566 -0.383 1.00  81.94 0 B 1
ATOM   2032 C CE1 . HIS B 2 32 ? -2.574 14.441 -1.126 1.00  84.11 0 B 1
ATOM   2033 N NE2 . HIS B 2 32 ? -2.041 13.226 -0.957 1.00  85.06 0 B 1
ATOM   2034 N N   . TRP B 2 33 ? -2.513 11.473  3.150 1.00  95.16 0 B 1
ATOM   2035 C CA  . TRP B 2 33 ? -1.236 11.669  3.813 1.00  95.21 0 B 1
ATOM   2036 C C   . TRP B 2 33 ? -0.080 11.660  2.820 1.00  95.16 0 B 1
ATOM   2037 O O   . TRP B 2 33 ? -0.083 10.943  1.818 1.00  94.25 0 B 1
ATOM   2038 C CB  . TRP B 2 33 ? -1.004 10.621  4.909 1.00  95.24 0 B 1
ATOM   2039 C CG  . TRP B 2 33 ? -1.928 10.584  6.089 1.00  95.01 0 B 1
ATOM   2040 C CD1 . TRP B 2 33 ? -3.139 11.164  6.198 1.00  93.55 0 B 1
ATOM   2041 C CD2 . TRP B 2 33 ? -1.714  9.866  7.332 1.00  94.78 0 B 1
ATOM   2042 C CE2 . TRP B 2 33 ? -2.871 10.019  8.132 1.00  94.13 0 B 1
ATOM   2043 C CE3 . TRP B 2 33 ? -0.663  9.068  7.842 1.00  94.11 0 B 1
ATOM   2044 N NE1 . TRP B 2 33 ? -3.709 10.835  7.417 1.00  93.68 0 B 1
ATOM   2045 C CZ2 . TRP B 2 33 ? -3.003  9.378  9.383 1.00  93.25 0 B 1
ATOM   2046 C CZ3 . TRP B 2 33 ? -0.792  8.441  9.091 1.00  93.15 0 B 1
ATOM   2047 C CH2 . TRP B 2 33 ? -1.957  8.583  9.850 1.00  92.93 0 B 1
ATOM   2048 N N   . GLN B 2 34 ?  0.959 12.412  3.172 1.00  94.38 0 B 1
ATOM   2049 C CA  . GLN B 2 34 ?  2.291 12.252  2.633 1.00  93.87 0 B 1
ATOM   2050 C C   . GLN B 2 34 ?  3.119 11.415  3.602 1.00  94.19 0 B 1
ATOM   2051 O O   . GLN B 2 34 ?  3.005 11.561  4.819 1.00  93.38 0 B 1
ATOM   2052 C CB  . GLN B 2 34 ?  2.891 13.640  2.398 1.00  91.79 0 B 1
ATOM   2053 C CG  . GLN B 2 34 ?  4.324 13.609  1.862 1.00  82.83 0 B 1
ATOM   2054 C CD  . GLN B 2 34 ?  4.816 15.040  1.573 1.00  78.02 0 B 1
ATOM   2055 N NE2 . GLN B 2 34 ?  6.098 15.282  1.556 1.00  66.54 0 B 1
ATOM   2056 O OE1 . GLN B 2 34 ?  4.043 15.945  1.354 1.00  71.13 0 B 1
ATOM   2057 N N   . ALA B 2 35 ?  3.989 10.565  3.065 1.00  94.23 0 B 1
ATOM   2058 C CA  . ALA B 2 35 ?  4.968  9.843  3.850 1.00  94.37 0 B 1
ATOM   2059 C C   . ALA B 2 35 ?  6.357  9.916  3.214 1.00  94.45 0 B 1
ATOM   2060 O O   . ALA B 2 35 ?  6.495 10.181  2.016 1.00  93.85 0 B 1
ATOM   2061 C CB  . ALA B 2 35 ?  4.488  8.403  4.036 1.00  94.01 0 B 1
ATOM   2062 N N   . THR B 2 36 ?  7.370  9.665  4.011 1.00  94.51 0 B 1
ATOM   2063 C CA  . THR B 2 36 ?  8.739  9.474  3.543 1.00  94.45 0 B 1
ATOM   2064 C C   . THR B 2 36 ?  9.321  8.189  4.116 1.00  94.81 0 B 1
ATOM   2065 O O   . THR B 2 36 ?  9.052  7.832  5.266 1.00  94.01 0 B 1
ATOM   2066 C CB  . THR B 2 36 ?  9.665 10.658  3.869 1.00  92.46 0 B 1
ATOM   2067 C CG2 . THR B 2 36 ?  9.168 11.972  3.283 1.00  80.73 0 B 1
ATOM   2068 O OG1 . THR B 2 36 ?  9.805 10.839  5.262 1.00  81.99 0 B 1
ATOM   2069 N N   . ILE B 2 37 ? 10.136  7.518  3.308 1.00  95.16 0 B 1
ATOM   2070 C CA  . ILE B 2 37 ? 10.958  6.382  3.712 1.00  95.47 0 B 1
ATOM   2071 C C   . ILE B 2 37 ? 12.411  6.726  3.391 1.00  95.60 0 B 1
ATOM   2072 O O   . ILE B 2 37 ? 12.714  7.156  2.282 1.00  94.69 0 B 1
ATOM   2073 C CB  . ILE B 2 37 ? 10.490  5.088  3.006 1.00  94.70 0 B 1
ATOM   2074 C CG1 . ILE B 2 37 ?  9.089  4.677  3.521 1.00  89.19 0 B 1
ATOM   2075 C CG2 . ILE B 2 37 ? 11.496  3.950  3.223 1.00  88.66 0 B 1
ATOM   2076 C CD1 . ILE B 2 37 ?  8.477  3.485  2.770 1.00  90.14 0 B 1
ATOM   2077 N N   . MET B 2 38 ? 13.298  6.536  4.353 1.00  95.64 0 B 1
ATOM   2078 C CA  . MET B 2 38 ? 14.736  6.624  4.119 1.00  95.50 0 B 1
ATOM   2079 C C   . MET B 2 38 ? 15.253  5.305  3.559 1.00  95.99 0 B 1
ATOM   2080 O O   . MET B 2 38 ? 14.909  4.235  4.060 1.00  94.71 0 B 1
ATOM   2081 C CB  . MET B 2 38 ? 15.465  6.997  5.410 1.00  93.99 0 B 1
ATOM   2082 C CG  . MET B 2 38 ? 15.077  8.406  5.893 1.00  85.81 0 B 1
ATOM   2083 S SD  . MET B 2 38 ? 15.963  8.962  7.370 1.00  76.87 0 B 1
ATOM   2084 C CE  . MET B 2 38 ? 17.643  9.084  6.739 1.00  65.53 0 B 1
ATOM   2085 N N   . GLY B 2 39 ? 16.081  5.374  2.519 1.00  95.56 0 B 1
ATOM   2086 C CA  . GLY B 2 39 ? 16.723  4.197  1.952 1.00  95.79 0 B 1
ATOM   2087 C C   . GLY B 2 39 ? 17.587  3.480  2.991 1.00  95.81 0 B 1
ATOM   2088 O O   . GLY B 2 39 ? 18.372  4.137  3.674 1.00  94.64 0 B 1
ATOM   2089 N N   . PRO B 2 40 ? 17.479  2.150  3.121 1.00  95.40 0 B 1
ATOM   2090 C CA  . PRO B 2 40 ? 18.261  1.408  4.101 1.00  95.02 0 B 1
ATOM   2091 C C   . PRO B 2 40 ? 19.768  1.557  3.873 1.00  95.15 0 B 1
ATOM   2092 O O   . PRO B 2 40 ? 20.231  1.558  2.733 1.00  93.84 0 B 1
ATOM   2093 C CB  . PRO B 2 40 ? 17.819 -0.051  3.983 1.00  93.77 0 B 1
ATOM   2094 C CG  . PRO B 2 40 ? 16.424  0.043  3.371 1.00  91.60 0 B 1
ATOM   2095 C CD  . PRO B 2 40 ? 16.522  1.274  2.472 1.00  94.41 0 B 1
ATOM   2096 N N   . ASN B 2 41 ? 20.533  1.615  4.954 1.00  94.01 0 B 1
ATOM   2097 C CA  . ASN B 2 41 ? 21.992  1.620  4.881 1.00  93.78 0 B 1
ATOM   2098 C C   . ASN B 2 41 ? 22.518  0.339  4.208 1.00  93.63 0 B 1
ATOM   2099 O O   . ASN B 2 41 ? 21.866 -0.699  4.225 1.00  90.92 0 B 1
ATOM   2100 C CB  . ASN B 2 41 ? 22.580  1.805  6.282 1.00  91.91 0 B 1
ATOM   2101 C CG  . ASN B 2 41 ? 22.327  3.197  6.838 1.00  87.57 0 B 1
ATOM   2102 N ND2 . ASN B 2 41 ? 22.371  3.343  8.146 1.00  78.36 0 B 1
ATOM   2103 O OD1 . ASN B 2 41 ? 22.107  4.162  6.130 1.00  79.42 0 B 1
ATOM   2104 N N   . ASP B 2 42 ? 23.712  0.411  3.609 1.00  92.79 0 B 1
ATOM   2105 C CA  . ASP B 2 42 ? 24.316 -0.701  2.868 1.00  92.24 0 B 1
ATOM   2106 C C   . ASP B 2 42 ? 23.383 -1.322  1.819 1.00  92.90 0 B 1
ATOM   2107 O O   . ASP B 2 42 ? 23.297 -2.535  1.637 1.00  89.91 0 B 1
ATOM   2108 C CB  . ASP B 2 42 ? 24.911 -1.745  3.830 1.00  90.33 0 B 1
ATOM   2109 C CG  . ASP B 2 42 ? 25.828 -1.117  4.868 1.00  82.59 0 B 1
ATOM   2110 O OD1 . ASP B 2 42 ? 26.640 -0.252  4.461 1.00  76.27 0 B 1
ATOM   2111 O OD2 . ASP B 2 42 ? 25.676 -1.480  6.050 1.00  73.82 -1 B 1
ATOM   2112 N N   . SER B 2 43 ? 22.653 -0.447  1.120 1.00  94.61 0 B 1
ATOM   2113 C CA  . SER B 2 43 ? 21.789 -0.791 -0.000 1.00  95.14 0 B 1
ATOM   2114 C C   . SER B 2 43 ? 21.986  0.197 -1.154 1.00  95.95 0 B 1
ATOM   2115 O O   . SER B 2 43 ? 22.516  1.295 -0.951 1.00  95.19 0 B 1
ATOM   2116 C CB  . SER B 2 43 ? 20.330 -0.813  0.465 1.00  94.03 0 B 1
ATOM   2117 O OG  . SER B 2 43 ? 19.795  0.488  0.541 1.00  92.36 0 B 1
ATOM   2118 N N   . PRO B 2 44 ? 21.534 -0.132 -2.366 1.00  96.32 0 B 1
ATOM   2119 C CA  . PRO B 2 44 ? 21.551  0.815 -3.479 1.00  96.47 0 B 1
ATOM   2120 C C   . PRO B 2 44 ? 20.735  2.090 -3.230 1.00  96.71 0 B 1
ATOM   2121 O O   . PRO B 2 44 ? 20.946  3.086 -3.913 1.00  95.47 0 B 1
ATOM   2122 C CB  . PRO B 2 44 ? 20.984  0.038 -4.672 1.00  95.26 0 B 1
ATOM   2123 C CG  . PRO B 2 44 ? 21.202 -1.415 -4.303 1.00  92.00 0 B 1
ATOM   2124 C CD  . PRO B 2 44 ? 21.028 -1.415 -2.789 1.00  95.29 0 B 1
ATOM   2125 N N   . TYR B 2 45 ? 19.825  2.060 -2.253 1.00  97.30 0 B 1
ATOM   2126 C CA  . TYR B 2 45 ? 18.933  3.153 -1.890 1.00  97.46 0 B 1
ATOM   2127 C C   . TYR B 2 45 ? 19.485  4.038 -0.755 1.00  97.48 0 B 1
ATOM   2128 O O   . TYR B 2 45 ? 18.831  5.009 -0.375 1.00  95.99 0 B 1
ATOM   2129 C CB  . TYR B 2 45 ? 17.565  2.563 -1.509 1.00  97.20 0 B 1
ATOM   2130 C CG  . TYR B 2 45 ? 17.014  1.593 -2.529 1.00  97.07 0 B 1
ATOM   2131 C CD1 . TYR B 2 45 ? 16.559  2.055 -3.781 1.00  95.15 0 B 1
ATOM   2132 C CD2 . TYR B 2 45 ? 16.978  0.208 -2.252 1.00  95.21 0 B 1
ATOM   2133 C CE1 . TYR B 2 45 ? 16.074  1.156 -4.738 1.00  94.48 0 B 1
ATOM   2134 C CE2 . TYR B 2 45 ? 16.496 -0.697 -3.205 1.00  94.31 0 B 1
ATOM   2135 C CZ  . TYR B 2 45 ? 16.042 -0.223 -4.451 1.00  95.40 0 B 1
ATOM   2136 O OH  . TYR B 2 45 ? 15.563 -1.101 -5.387 1.00  93.84 0 B 1
ATOM   2137 N N   . GLN B 2 46 ? 20.655  3.719 -0.210 1.00  96.17 0 B 1
ATOM   2138 C CA  . GLN B 2 46 ? 21.258  4.447  0.896 1.00  96.24 0 B 1
ATOM   2139 C C   . GLN B 2 46 ? 21.385  5.946  0.587 1.00  96.34 0 B 1
ATOM   2140 O O   . GLN B 2 46 ? 21.852  6.335 -0.482 1.00  95.08 0 B 1
ATOM   2141 C CB  . GLN B 2 46 ? 22.633  3.840  1.224 1.00  95.19 0 B 1
ATOM   2142 C CG  . GLN B 2 46 ? 23.361  4.600  2.347 1.00  93.35 0 B 1
ATOM   2143 C CD  . GLN B 2 46 ? 24.692  3.950  2.760 1.00  91.23 0 B 1
ATOM   2144 N NE2 . GLN B 2 46 ? 25.508  4.641  3.498 1.00  80.71 0 B 1
ATOM   2145 O OE1 . GLN B 2 46 ? 24.996  2.824  2.426 1.00  84.93 0 B 1
ATOM   2146 N N   . GLY B 2 47 ? 20.991  6.767  1.555 1.00  95.97 0 B 1
ATOM   2147 C CA  . GLY B 2 47 ? 20.999  8.223  1.448 1.00  95.67 0 B 1
ATOM   2148 C C   . GLY B 2 47 ? 19.791  8.816  0.733 1.00  95.98 0 B 1
ATOM   2149 O O   . GLY B 2 47 ? 19.570 10.019  0.829 1.00  93.45 0 B 1
ATOM   2150 N N   . GLY B 2 48 ? 18.986  7.991  0.062 1.00  96.21 0 B 1
ATOM   2151 C CA  . GLY B 2 48 ? 17.764  8.438 -0.586 1.00  95.91 0 B 1
ATOM   2152 C C   . GLY B 2 48 ? 16.629  8.696  0.401 1.00  95.94 0 B 1
ATOM   2153 O O   . GLY B 2 48 ? 16.433  7.946  1.361 1.00  94.74 0 B 1
ATOM   2154 N N   . VAL B 2 49 ? 15.831  9.720  0.114 1.00  95.97 0 B 1
ATOM   2155 C CA  . VAL B 2 49 ? 14.556 10.003  0.781 1.00  95.45 0 B 1
ATOM   2156 C C   . VAL B 2 49 ? 13.437  9.824 -0.239 1.00  95.68 0 B 1
ATOM   2157 O O   . VAL B 2 49 ? 13.287 10.609 -1.178 1.00  94.69 0 B 1
ATOM   2158 C CB  . VAL B 2 49 ? 14.531 11.405  1.405 1.00  93.83 0 B 1
ATOM   2159 C CG1 . VAL B 2 49 ? 13.206 11.640  2.133 1.00  89.35 0 B 1
ATOM   2160 C CG2 . VAL B 2 49 ? 15.665 11.583  2.419 1.00  90.01 0 B 1
ATOM   2161 N N   . PHE B 2 50 ? 12.656  8.786 -0.058 1.00  95.83 0 B 1
ATOM   2162 C CA  . PHE B 2 50 ? 11.577  8.423 -0.964 1.00  96.01 0 B 1
ATOM   2163 C C   . PHE B 2 50 ? 10.249  8.936 -0.422 1.00  95.77 0 B 1
ATOM   2164 O O   . PHE B 2 50 ?  9.857  8.583  0.685 1.00  95.00 0 B 1
ATOM   2165 C CB  . PHE B 2 50 ? 11.551  6.908 -1.172 1.00  96.21 0 B 1
ATOM   2166 C CG  . PHE B 2 50 ? 12.832  6.364 -1.760 1.00  96.42 0 B 1
ATOM   2167 C CD1 . PHE B 2 50 ? 13.015  6.322 -3.155 1.00  95.62 0 B 1
ATOM   2168 C CD2 . PHE B 2 50 ? 13.880  5.954 -0.917 1.00  95.78 0 B 1
ATOM   2169 C CE1 . PHE B 2 50 ? 14.229  5.890 -3.699 1.00  95.40 0 B 1
ATOM   2170 C CE2 . PHE B 2 50 ? 15.097  5.520 -1.456 1.00  95.36 0 B 1
ATOM   2171 C CZ  . PHE B 2 50 ? 15.273  5.493 -2.848 1.00  95.84 0 B 1
ATOM   2172 N N   . PHE B 2 51 ?  9.555  9.738 -1.209 1.00  94.99 0 B 1
ATOM   2173 C CA  . PHE B 2 51 ?  8.221 10.245 -0.885 1.00  94.87 0 B 1
ATOM   2174 C C   . PHE B 2 51 ?  7.151  9.266 -1.354 1.00  95.06 0 B 1
ATOM   2175 O O   . PHE B 2 51 ?  7.252  8.670 -2.426 1.00  94.62 0 B 1
ATOM   2176 C CB  . PHE B 2 51 ?  8.016 11.639 -1.478 1.00  93.90 0 B 1
ATOM   2177 C CG  . PHE B 2 51 ?  8.858 12.709 -0.821 1.00  92.78 0 B 1
ATOM   2178 C CD1 . PHE B 2 51 ?  8.288 13.579  0.124 1.00  89.64 0 B 1
ATOM   2179 C CD2 . PHE B 2 51 ? 10.225 12.841 -1.138 1.00  89.13 0 B 1
ATOM   2180 C CE1 . PHE B 2 51 ?  9.063 14.568  0.736 1.00  87.82 0 B 1
ATOM   2181 C CE2 . PHE B 2 51 ? 11.008 13.829 -0.519 1.00  87.12 0 B 1
ATOM   2182 C CZ  . PHE B 2 51 ? 10.429 14.695  0.419 1.00  88.38 0 B 1
ATOM   2183 N N   . LEU B 2 52 ?  6.108  9.129 -0.536 1.00  94.82 0 B 1
ATOM   2184 C CA  . LEU B 2 52 ?  4.923  8.345 -0.821 1.00  95.11 0 B 1
ATOM   2185 C C   . LEU B 2 52 ?  3.669  9.171 -0.585 1.00  94.90 0 B 1
ATOM   2186 O O   . LEU B 2 52 ?  3.647 10.068  0.261 1.00  94.22 0 B 1
ATOM   2187 C CB  . LEU B 2 52 ?  4.881  7.054  0.019 1.00  95.43 0 B 1
ATOM   2188 C CG  . LEU B 2 52 ?  6.084  6.100 -0.156 1.00  94.73 0 B 1
ATOM   2189 C CD1 . LEU B 2 52 ?  7.175  6.366  0.892 1.00  90.93 0 B 1
ATOM   2190 C CD2 . LEU B 2 52 ?  5.634  4.652  0.010 1.00  90.90 0 B 1
ATOM   2191 N N   . THR B 2 53 ?  2.611  8.821 -1.293 1.00  95.26 0 B 1
ATOM   2192 C CA  . THR B 2 53 ?  1.255  9.281 -1.014 1.00  95.04 0 B 1
ATOM   2193 C C   . THR B 2 53 ?  0.426  8.146 -0.427 1.00  95.46 0 B 1
ATOM   2194 O O   . THR B 2 53 ?  0.579  6.986 -0.825 1.00  95.21 0 B 1
ATOM   2195 C CB  . THR B 2 53 ?  0.621  9.910 -2.270 1.00  93.73 0 B 1
ATOM   2196 C CG2 . THR B 2 53 ?  0.374  8.914 -3.403 1.00  85.08 0 B 1
ATOM   2197 O OG1 . THR B 2 53 ? -0.609 10.489 -1.930 1.00  85.04 0 B 1
ATOM   2198 N N   . ILE B 2 54 ? -0.421  8.481  0.536 1.00  95.69 0 B 1
ATOM   2199 C CA  . ILE B 2 54 ? -1.329  7.550  1.200 1.00  96.01 0 B 1
ATOM   2200 C C   . ILE B 2 54 ? -2.729  8.120  1.127 1.00  96.07 0 B 1
ATOM   2201 O O   . ILE B 2 54 ? -2.976  9.223  1.620 1.00  95.51 0 B 1
ATOM   2202 C CB  . ILE B 2 54 ? -0.901  7.288  2.661 1.00  95.97 0 B 1
ATOM   2203 C CG1 . ILE B 2 54 ?  0.560  6.786  2.753 1.00  95.10 0 B 1
ATOM   2204 C CG2 . ILE B 2 54 ? -1.873  6.292  3.326 1.00  95.20 0 B 1
ATOM   2205 C CD1 . ILE B 2 54 ?  1.099  6.664  4.180 1.00  93.03 0 B 1
ATOM   2206 N N   . HIS B 2 55 ? -3.658  7.359  0.563 1.00  96.54 0 B 1
ATOM   2207 C CA  . HIS B 2 55 ? -5.076  7.674  0.551 1.00  96.58 0 B 1
ATOM   2208 C C   . HIS B 2 55 ? -5.852  6.605  1.311 1.00  96.84 0 B 1
ATOM   2209 O O   . HIS B 2 55 ? -5.754  5.413  1.013 1.00  96.31 0 B 1
ATOM   2210 C CB  . HIS B 2 55 ? -5.574  7.829 -0.883 1.00  95.85 0 B 1
ATOM   2211 C CG  . HIS B 2 55 ? -4.991  9.024 -1.586 1.00  94.61 0 B 1
ATOM   2212 C CD2 . HIS B 2 55 ? -3.875  9.048 -2.375 1.00  85.19 0 B 1
ATOM   2213 N ND1 . HIS B 2 55 ? -5.482 10.308 -1.544 1.00  84.51 0 B 1
ATOM   2214 C CE1 . HIS B 2 55 ? -4.690 11.082 -2.302 1.00  87.43 0 B 1
ATOM   2215 N NE2 . HIS B 2 55 ? -3.701 10.350 -2.830 1.00  88.64 0 B 1
ATOM   2216 N N   . PHE B 2 56 ? -6.625  7.027  2.307 1.00  97.20 0 B 1
ATOM   2217 C CA  . PHE B 2 56 ? -7.450  6.138  3.105 1.00  97.44 0 B 1
ATOM   2218 C C   . PHE B 2 56 ? -8.837  5.979  2.474 1.00  97.38 0 B 1
ATOM   2219 O O   . PHE B 2 56 ? -9.499  6.987  2.206 1.00  96.42 0 B 1
ATOM   2220 C CB  . PHE B 2 56 ? -7.571  6.663  4.531 1.00  97.10 0 B 1
ATOM   2221 C CG  . PHE B 2 56 ? -6.250  6.682  5.269 1.00  97.14 0 B 1
ATOM   2222 C CD1 . PHE B 2 56 ? -5.814  5.538  5.957 1.00  95.81 0 B 1
ATOM   2223 C CD2 . PHE B 2 56 ? -5.451  7.835  5.251 1.00  95.77 0 B 1
ATOM   2224 C CE1 . PHE B 2 56 ? -4.603  5.559  6.650 1.00  95.23 0 B 1
ATOM   2225 C CE2 . PHE B 2 56 ? -4.232  7.860  5.941 1.00  95.01 0 B 1
ATOM   2226 C CZ  . PHE B 2 56 ? -3.810  6.725  6.649 1.00  95.67 0 B 1
ATOM   2227 N N   . PRO B 2 57 ? -9.320  4.739  2.270 1.00  97.17 0 B 1
ATOM   2228 C CA  . PRO B 2 57 ? -10.716  4.515  1.938 1.00  96.85 0 B 1
ATOM   2229 C C   . PRO B 2 57 ? -11.605  4.755  3.162 1.00  96.65 0 B 1
ATOM   2230 O O   . PRO B 2 57 ? -11.159  4.651  4.307 1.00  95.45 0 B 1
ATOM   2231 C CB  . PRO B 2 57 ? -10.766  3.070  1.451 1.00  96.09 0 B 1
ATOM   2232 C CG  . PRO B 2 57 ? -9.683  2.387  2.285 1.00  94.78 0 B 1
ATOM   2233 C CD  . PRO B 2 57 ? -8.620  3.470  2.441 1.00  96.53 0 B 1
ATOM   2234 N N   . THR B 2 58 ? -12.895  4.997  2.922 1.00  96.03 0 B 1
ATOM   2235 C CA  . THR B 2 58 ? -13.900  5.163  3.986 1.00  95.17 0 B 1
ATOM   2236 C C   . THR B 2 58 ? -14.016  3.953  4.908 1.00  94.94 0 B 1
ATOM   2237 O O   . THR B 2 58 ? -14.327  4.110  6.088 1.00  92.35 0 B 1
ATOM   2238 C CB  . THR B 2 58 ? -15.286  5.417  3.378 1.00  93.28 0 B 1
ATOM   2239 C CG2 . THR B 2 58 ? -15.393  6.826  2.799 1.00  80.36 0 B 1
ATOM   2240 O OG1 . THR B 2 58 ? -15.544  4.501  2.343 1.00  81.03 0 B 1
ATOM   2241 N N   . ASP B 2 59 ? -13.704  2.756  4.382 1.00  95.05 0 B 1
ATOM   2242 C CA  . ASP B 2 59 ? -13.779  1.483  5.112 1.00  94.27 0 B 1
ATOM   2243 C C   . ASP B 2 59 ? -12.515  1.181  5.940 1.00  95.15 0 B 1
ATOM   2244 O O   . ASP B 2 59 ? -12.423  0.125  6.564 1.00  93.15 0 B 1
ATOM   2245 C CB  . ASP B 2 59 ? -14.053  0.340  4.124 1.00  90.90 0 B 1
ATOM   2246 C CG  . ASP B 2 59 ? -15.350  0.482  3.328 1.00  83.90 0 B 1
ATOM   2247 O OD1 . ASP B 2 59 ? -16.214  1.289  3.716 1.00  76.32 0 B 1
ATOM   2248 O OD2 . ASP B 2 59 ? -15.447 -0.229  2.296 1.00  76.68 -1 B 1
ATOM   2249 N N   . TYR B 2 60 ? -11.523  2.075  5.969 1.00  96.57 0 B 1
ATOM   2250 C CA  . TYR B 2 60 ? -10.331  1.880  6.794 1.00  97.11 0 B 1
ATOM   2251 C C   . TYR B 2 60 ? -10.705  1.723  8.278 1.00  97.38 0 B 1
ATOM   2252 O O   . TYR B 2 60 ? -11.537  2.483  8.778 1.00  96.47 0 B 1
ATOM   2253 C CB  . TYR B 2 60 ? -9.363  3.050  6.585 1.00  96.98 0 B 1
ATOM   2254 C CG  . TYR B 2 60 ? -8.036  2.868  7.278 1.00  97.16 0 B 1
ATOM   2255 C CD1 . TYR B 2 60 ? -7.769  3.501  8.513 1.00  96.48 0 B 1
ATOM   2256 C CD2 . TYR B 2 60 ? -7.058  2.041  6.708 1.00  96.54 0 B 1
ATOM   2257 C CE1 . TYR B 2 60 ? -6.538  3.303  9.166 1.00  96.37 0 B 1
ATOM   2258 C CE2 . TYR B 2 60 ? -5.830  1.833  7.353 1.00  96.22 0 B 1
ATOM   2259 C CZ  . TYR B 2 60 ? -5.572  2.466  8.585 1.00  96.62 0 B 1
ATOM   2260 O OH  . TYR B 2 60 ? -4.369  2.253  9.212 1.00  95.88 0 B 1
ATOM   2261 N N   . PRO B 2 61 ? -10.130  0.745  9.032 1.00  96.96 0 B 1
ATOM   2262 C CA  . PRO B 2 61 ? -9.012 -0.131  8.681 1.00  96.97 0 B 1
ATOM   2263 C C   . PRO B 2 61 ? -9.397 -1.490  8.090 1.00  96.98 0 B 1
ATOM   2264 O O   . PRO B 2 61 ? -8.551 -2.375  8.011 1.00  95.52 0 B 1
ATOM   2265 C CB  . PRO B 2 61 ? -8.267 -0.296 10.003 1.00  96.25 0 B 1
ATOM   2266 C CG  . PRO B 2 61 ? -9.414 -0.384 11.009 1.00  95.22 0 B 1
ATOM   2267 C CD  . PRO B 2 61 ? -10.422  0.609 10.451 1.00  96.12 0 B 1
ATOM   2268 N N   . PHE B 2 62 ? -10.656 -1.694  7.692 1.00  96.63 0 B 1
ATOM   2269 C CA  . PHE B 2 62 ? -11.100 -2.992  7.176 1.00  96.49 0 B 1
ATOM   2270 C C   . PHE B 2 62 ? -10.744 -3.210  5.703 1.00  96.09 0 B 1
ATOM   2271 O O   . PHE B 2 62 ? -10.676 -4.345  5.238 1.00  94.42 0 B 1
ATOM   2272 C CB  . PHE B 2 62 ? -12.602 -3.159  7.425 1.00  95.94 0 B 1
ATOM   2273 C CG  . PHE B 2 62 ? -12.958 -3.038  8.894 1.00  95.75 0 B 1
ATOM   2274 C CD1 . PHE B 2 62 ? -12.550 -4.039  9.797 1.00  93.99 0 B 1
ATOM   2275 C CD2 . PHE B 2 62 ? -13.634 -1.904  9.372 1.00  94.29 0 B 1
ATOM   2276 C CE1 . PHE B 2 62 ? -12.820 -3.903 11.165 1.00  93.37 0 B 1
ATOM   2277 C CE2 . PHE B 2 62 ? -13.896 -1.761 10.736 1.00  93.26 0 B 1
ATOM   2278 C CZ  . PHE B 2 62 ? -13.486 -2.759 11.635 1.00  94.01 0 B 1
ATOM   2279 N N   . LYS B 2 63 ? -10.446 -2.126  4.979 1.00  96.17 0 B 1
ATOM   2280 C CA  . LYS B 2 63 ? -9.765 -2.145  3.682 1.00  95.80 0 B 1
ATOM   2281 C C   . LYS B 2 63 ? -8.363 -1.542  3.815 1.00  96.44 0 B 1
ATOM   2282 O O   . LYS B 2 63 ? -8.156 -0.664  4.657 1.00  95.95 0 B 1
ATOM   2283 C CB  . LYS B 2 63 ? -10.591 -1.399  2.636 1.00  94.15 0 B 1
ATOM   2284 C CG  . LYS B 2 63 ? -11.847 -2.174  2.198 1.00  87.99 0 B 1
ATOM   2285 C CD  . LYS B 2 63 ? -12.490 -1.425  1.039 1.00  85.11 0 B 1
ATOM   2286 C CE  . LYS B 2 63 ? -13.720 -2.125  0.481 1.00  79.02 0 B 1
ATOM   2287 N NZ  . LYS B 2 63 ? -14.281 -1.333 -0.637 1.00  72.04 1 B 1
ATOM   2288 N N   . PRO B 2 64 ? -7.406 -1.976  2.958 1.00  96.56 0 B 1
ATOM   2289 C CA  . PRO B 2 64 ? -6.069 -1.413  2.967 1.00  96.62 0 B 1
ATOM   2290 C C   . PRO B 2 64 ? -6.059  0.055  2.517 1.00  97.09 0 B 1
ATOM   2291 O O   . PRO B 2 64 ? -6.855  0.435  1.644 1.00  96.48 0 B 1
ATOM   2292 C CB  . PRO B 2 64 ? -5.247 -2.294  2.014 1.00  95.44 0 B 1
ATOM   2293 C CG  . PRO B 2 64 ? -6.288 -2.847  1.054 1.00  93.66 0 B 1
ATOM   2294 C CD  . PRO B 2 64 ? -7.527 -2.990  1.926 1.00  95.34 0 B 1
ATOM   2295 N N   . PRO B 2 65 ? -5.128  0.870  3.030 1.00  97.32 0 B 1
ATOM   2296 C CA  . PRO B 2 65 ? -4.859  2.172  2.451 1.00  97.26 0 B 1
ATOM   2297 C C   . PRO B 2 65 ? -4.261  2.014  1.051 1.00  97.15 0 B 1
ATOM   2298 O O   . PRO B 2 65 ? -3.594  1.024  0.739 1.00  96.03 0 B 1
ATOM   2299 C CB  . PRO B 2 65 ? -3.881  2.844  3.422 1.00  96.74 0 B 1
ATOM   2300 C CG  . PRO B 2 65 ? -3.085  1.651  3.963 1.00  95.38 0 B 1
ATOM   2301 C CD  . PRO B 2 65 ? -4.125  0.535  4.025 1.00  96.81 0 B 1
ATOM   2302 N N   . LYS B 2 66 ? -4.469  3.012  0.198 1.00  96.60 0 B 1
ATOM   2303 C CA  . LYS B 2 66 ? -3.802  3.101 -1.102 1.00  96.39 0 B 1
ATOM   2304 C C   . LYS B 2 66 ? -2.480  3.824 -0.906 1.00  96.39 0 B 1
ATOM   2305 O O   . LYS B 2 66 ? -2.466  5.009 -0.605 1.00  95.45 0 B 1
ATOM   2306 C CB  . LYS B 2 66 ? -4.704  3.802 -2.127 1.00  95.44 0 B 1
ATOM   2307 C CG  . LYS B 2 66 ? -6.090  3.156 -2.291 1.00  90.63 0 B 1
ATOM   2308 C CD  . LYS B 2 66 ? -6.035  1.709 -2.791 1.00  86.57 0 B 1
ATOM   2309 C CE  . LYS B 2 66 ? -7.465  1.203 -2.966 1.00  81.08 0 B 1
ATOM   2310 N NZ  . LYS B 2 66 ? -7.519 -0.181 -3.493 1.00  71.94 1 B 1
ATOM   2311 N N   . VAL B 2 67 ? -1.375  3.100 -1.057 1.00  96.67 0 B 1
ATOM   2312 C CA  . VAL B 2 67 ? -0.017  3.630 -0.869 1.00  96.69 0 B 1
ATOM   2313 C C   . VAL B 2 67 ?  0.732  3.530 -2.190 1.00  96.14 0 B 1
ATOM   2314 O O   . VAL B 2 67 ?  0.764  2.457 -2.791 1.00  95.10 0 B 1
ATOM   2315 C CB  . VAL B 2 67 ?  0.744  2.895  0.246 1.00  96.43 0 B 1
ATOM   2316 C CG1 . VAL B 2 67 ?  2.064  3.601  0.558 1.00  94.77 0 B 1
ATOM   2317 C CG2 . VAL B 2 67 ? -0.062  2.823  1.544 1.00  95.01 0 B 1
ATOM   2318 N N   . ALA B 2 68 ?  1.327  4.630 -2.634 1.00  95.82 0 B 1
ATOM   2319 C CA  . ALA B 2 68 ?  2.141  4.665 -3.843 1.00  95.48 0 B 1
ATOM   2320 C C   . ALA B 2 68 ?  3.363  5.574 -3.652 1.00  95.67 0 B 1
ATOM   2321 O O   . ALA B 2 68 ?  3.298  6.571 -2.933 1.00  94.98 0 B 1
ATOM   2322 C CB  . ALA B 2 68 ?  1.275  5.146 -5.007 1.00  94.03 0 B 1
ATOM   2323 N N   . PHE B 2 69 ?  4.470  5.247 -4.314 1.00  95.06 0 B 1
ATOM   2324 C CA  . PHE B 2 69 ?  5.627  6.122 -4.378 1.00  95.01 0 B 1
ATOM   2325 C C   . PHE B 2 69 ?  5.347  7.319 -5.292 1.00  94.23 0 B 1
ATOM   2326 O O   . PHE B 2 69 ?  4.797  7.168 -6.384 1.00  93.01 0 B 1
ATOM   2327 C CB  . PHE B 2 69 ?  6.860  5.347 -4.847 1.00  95.35 0 B 1
ATOM   2328 C CG  . PHE B 2 69 ?  7.501  4.505 -3.763 1.00  95.78 0 B 1
ATOM   2329 C CD1 . PHE B 2 69 ?  8.557  5.041 -2.998 1.00  94.98 0 B 1
ATOM   2330 C CD2 . PHE B 2 69 ?  7.073  3.197 -3.520 1.00  95.13 0 B 1
ATOM   2331 C CE1 . PHE B 2 69 ?  9.176  4.271 -2.002 1.00  94.97 0 B 1
ATOM   2332 C CE2 . PHE B 2 69 ?  7.681  2.422 -2.513 1.00  94.94 0 B 1
ATOM   2333 C CZ  . PHE B 2 69 ?  8.732  2.957 -1.755 1.00  95.57 0 B 1
ATOM   2334 N N   . THR B 2 70 ?  5.761  8.501 -4.875 1.00  94.07 0 B 1
ATOM   2335 C CA  . THR B 2 70 ?  5.807  9.692 -5.735 1.00  93.42 0 B 1
ATOM   2336 C C   . THR B 2 70 ?  7.227  9.961 -6.231 1.00  93.20 0 B 1
ATOM   2337 O O   . THR B 2 70 ?  7.418 10.472 -7.336 1.00  91.61 0 B 1
ATOM   2338 C CB  . THR B 2 70 ?  5.239 10.923 -5.019 1.00  92.18 0 B 1
ATOM   2339 C CG2 . THR B 2 70 ?  3.759 10.757 -4.672 1.00  80.98 0 B 1
ATOM   2340 O OG1 . THR B 2 70 ?  5.910 11.146 -3.804 1.00  82.96 0 B 1
ATOM   2341 N N   . THR B 2 71 ?  8.231  9.551 -5.468 1.00  94.21 0 B 1
ATOM   2342 C CA  . THR B 2 71 ?  9.625  9.496 -5.917 1.00  94.36 0 B 1
ATOM   2343 C C   . THR B 2 71 ?  9.837  8.278 -6.814 1.00  94.57 0 B 1
ATOM   2344 O O   . THR B 2 71 ?  9.469  7.164 -6.448 1.00  93.81 0 B 1
ATOM   2345 C CB  . THR B 2 71 ? 10.590  9.442 -4.722 1.00  93.98 0 B 1
ATOM   2346 C CG2 . THR B 2 71 ? 12.052  9.539 -5.152 1.00  89.94 0 B 1
ATOM   2347 O OG1 . THR B 2 71 ? 10.343 10.521 -3.860 1.00  90.01 0 B 1
ATOM   2348 N N   . ARG B 2 72 ? 10.470  8.479 -7.964 1.00  94.11 0 B 1
ATOM   2349 C CA  . ARG B 2 72 ? 10.845  7.368 -8.847 1.00  94.12 0 B 1
ATOM   2350 C C   . ARG B 2 72 ? 11.878  6.470 -8.165 1.00  95.16 0 B 1
ATOM   2351 O O   . ARG B 2 72 ? 12.844  6.954 -7.592 1.00  94.22 0 B 1
ATOM   2352 C CB  . ARG B 2 72 ? 11.371  7.876 -10.196 1.00  92.35 0 B 1
ATOM   2353 C CG  . ARG B 2 72 ? 10.257  8.456 -11.086 1.00  82.61 0 B 1
ATOM   2354 C CD  . ARG B 2 72 ? 10.795  8.768 -12.485 1.00  76.81 0 B 1
ATOM   2355 N NE  . ARG B 2 72 ?  9.732  9.208 -13.406 1.00  69.58 0 B 1
ATOM   2356 C CZ  . ARG B 2 72 ?  9.827  9.306 -14.722 1.00  62.61 0 B 1
ATOM   2357 N NH1 . ARG B 2 72 ? 10.954  9.068 -15.357 1.00  57.09 1 B 1
ATOM   2358 N NH2 . ARG B 2 72 ?  8.798  9.640 -15.451 1.00  55.92 0 B 1
ATOM   2359 N N   . ILE B 2 73 ? 11.674  5.162 -8.287 1.00  95.02 0 B 1
ATOM   2360 C CA  . ILE B 2 73 ? 12.539  4.151 -7.688 1.00  95.55 0 B 1
ATOM   2361 C C   . ILE B 2 73 ? 12.722  2.978 -8.657 1.00  95.42 0 B 1
ATOM   2362 O O   . ILE B 2 73 ? 11.796  2.595 -9.367 1.00  94.12 0 B 1
ATOM   2363 C CB  . ILE B 2 73 ? 11.982  3.736 -6.306 1.00  95.01 0 B 1
ATOM   2364 C CG1 . ILE B 2 73 ? 12.958  2.784 -5.587 1.00  91.92 0 B 1
ATOM   2365 C CG2 . ILE B 2 73 ? 10.569  3.124 -6.413 1.00  90.61 0 B 1
ATOM   2366 C CD1 . ILE B 2 73 ? 12.625  2.564 -4.108 1.00  90.16 0 B 1
ATOM   2367 N N   . TYR B 2 74 ? 13.922  2.409 -8.691 1.00  96.16 0 B 1
ATOM   2368 C CA  . TYR B 2 74 ? 14.227  1.240 -9.503 1.00  96.30 0 B 1
ATOM   2369 C C   . TYR B 2 74 ? 14.094 -0.022 -8.648 1.00  96.28 0 B 1
ATOM   2370 O O   . TYR B 2 74 ? 14.967 -0.326 -7.844 1.00  95.36 0 B 1
ATOM   2371 C CB  . TYR B 2 74 ? 15.614  1.403 -10.106 1.00  96.26 0 B 1
ATOM   2372 C CG  . TYR B 2 74 ? 15.924  0.407 -11.193 1.00  96.46 0 B 1
ATOM   2373 C CD1 . TYR B 2 74 ? 16.678 -0.754 -10.918 1.00  95.18 0 B 1
ATOM   2374 C CD2 . TYR B 2 74 ? 15.470  0.642 -12.509 1.00  95.24 0 B 1
ATOM   2375 C CE1 . TYR B 2 74 ? 16.987 -1.659 -11.947 1.00  94.84 0 B 1
ATOM   2376 C CE2 . TYR B 2 74 ? 15.784 -0.257 -13.540 1.00  94.84 0 B 1
ATOM   2377 C CZ  . TYR B 2 74 ? 16.540 -1.396 -13.259 1.00  95.64 0 B 1
ATOM   2378 O OH  . TYR B 2 74 ? 16.857 -2.274 -14.269 1.00  94.57 0 B 1
ATOM   2379 N N   . HIS B 2 75 ? 12.981 -0.745 -8.804 1.00  95.97 0 B 1
ATOM   2380 C CA  . HIS B 2 75 ? 12.663 -1.922 -8.004 1.00  95.94 0 B 1
ATOM   2381 C C   . HIS B 2 75 ? 11.737 -2.887 -8.767 1.00  95.35 0 B 1
ATOM   2382 O O   . HIS B 2 75 ? 10.793 -2.415 -9.409 1.00  93.95 0 B 1
ATOM   2383 C CB  . HIS B 2 75 ? 12.008 -1.460 -6.698 1.00  95.95 0 B 1
ATOM   2384 C CG  . HIS B 2 75 ? 11.842 -2.567 -5.702 1.00  96.18 0 B 1
ATOM   2385 C CD2 . HIS B 2 75 ? 12.762 -2.962 -4.768 1.00  91.23 0 B 1
ATOM   2386 N ND1 . HIS B 2 75 ? 10.753 -3.394 -5.565 1.00  91.33 0 B 1
ATOM   2387 C CE1 . HIS B 2 75 ? 11.013 -4.255 -4.566 1.00  91.72 0 B 1
ATOM   2388 N NE2 . HIS B 2 75 ? 12.223 -4.025 -4.065 1.00  92.40 0 B 1
ATOM   2389 N N   . PRO B 2 76 ? 11.916 -4.214 -8.682 1.00  94.23 0 B 1
ATOM   2390 C CA  . PRO B 2 76 ? 11.099 -5.167 -9.448 1.00  93.59 0 B 1
ATOM   2391 C C   . PRO B 2 76 ?  9.599 -5.145 -9.129 1.00  92.21 0 B 1
ATOM   2392 O O   . PRO B 2 76 ?  8.782 -5.458 -9.994 1.00  89.31 0 B 1
ATOM   2393 C CB  . PRO B 2 76 ? 11.682 -6.549 -9.119 1.00  93.24 0 B 1
ATOM   2394 C CG  . PRO B 2 76 ? 13.115 -6.256 -8.700 1.00  91.88 0 B 1
ATOM   2395 C CD  . PRO B 2 76 ? 13.001 -4.899 -8.011 1.00  94.22 0 B 1
ATOM   2396 N N   . ASN B 2 77 ?  9.243 -4.767 -7.895 1.00  93.66 0 B 1
ATOM   2397 C CA  . ASN B 2 77 ?  7.856 -4.790 -7.407 1.00  93.99 0 B 1
ATOM   2398 C C   . ASN B 2 77 ?  7.224 -3.390 -7.312 1.00  93.86 0 B 1
ATOM   2399 O O   . ASN B 2 77 ?  6.195 -3.234 -6.655 1.00  92.77 0 B 1
ATOM   2400 C CB  . ASN B 2 77 ?  7.812 -5.539 -6.070 1.00  94.16 0 B 1
ATOM   2401 C CG  . ASN B 2 77 ?  8.437 -6.916 -6.137 1.00  93.71 0 B 1
ATOM   2402 N ND2 . ASN B 2 77 ?  7.821 -7.843 -6.827 1.00  87.36 0 B 1
ATOM   2403 O OD1 . ASN B 2 77 ?  9.500 -7.162 -5.588 1.00  88.00 0 B 1
ATOM   2404 N N   . ILE B 2 78 ?  7.824 -2.376 -7.939 1.00  93.44 0 B 1
ATOM   2405 C CA  . ILE B 2 78 ?  7.313 -1.003 -7.967 1.00  93.36 0 B 1
ATOM   2406 C C   . ILE B 2 78 ?  7.383 -0.498 -9.412 1.00  91.92 0 B 1
ATOM   2407 O O   . ILE B 2 78 ?  8.457 -0.473 -10.006 1.00  89.76 0 B 1
ATOM   2408 C CB  . ILE B 2 78 ?  8.093 -0.077 -7.004 1.00  94.13 0 B 1
ATOM   2409 C CG1 . ILE B 2 78 ?  8.142 -0.653 -5.568 1.00  93.72 0 B 1
ATOM   2410 C CG2 . ILE B 2 78 ?  7.449  1.323 -6.995 1.00  93.68 0 B 1
ATOM   2411 C CD1 . ILE B 2 78 ?  9.079  0.096 -4.617 1.00  92.71 0 B 1
ATOM   2412 N N   . ASN B 2 79 ?  6.236 -0.115 -9.979 1.00  89.62 0 B 1
ATOM   2413 C CA  . ASN B 2 79 ?  6.171  0.344 -11.373 1.00  87.93 0 B 1
ATOM   2414 C C   . ASN B 2 79 ?  6.467  1.857 -11.512 1.00  88.15 0 B 1
ATOM   2415 O O   . ASN B 2 79 ?  6.694  2.566 -10.533 1.00  86.68 0 B 1
ATOM   2416 C CB  . ASN B 2 79 ?  4.837 -0.104 -12.001 1.00  84.81 0 B 1
ATOM   2417 C CG  . ASN B 2 79 ?  3.615  0.669 -11.540 1.00  83.72 0 B 1
ATOM   2418 N ND2 . ASN B 2 79 ?  2.439  0.267 -11.963 1.00  79.90 0 B 1
ATOM   2419 O OD1 . ASN B 2 79 ?  3.699  1.642 -10.828 1.00  78.32 0 B 1
ATOM   2420 N N   . SER B 2 80 ?  6.442  2.347 -12.750 1.00  85.99 0 B 1
ATOM   2421 C CA  . SER B 2 80 ?  6.662  3.757 -13.075 1.00  85.09 0 B 1
ATOM   2422 C C   . SER B 2 80 ?  5.610  4.709 -12.495 1.00  86.02 0 B 1
ATOM   2423 O O   . SER B 2 80 ?  5.923  5.865 -12.217 1.00  84.37 0 B 1
ATOM   2424 C CB  . SER B 2 80 ?  6.699  3.930 -14.602 1.00  82.37 0 B 1
ATOM   2425 O OG  . SER B 2 80 ?  5.548  3.343 -15.170 1.00  75.02 0 B 1
ATOM   2426 N N   . ASN B 2 81 ?  4.401  4.216 -12.217 1.00  87.54 0 B 1
ATOM   2427 C CA  . ASN B 2 81 ?  3.334  4.977 -11.552 1.00  87.89 0 B 1
ATOM   2428 C C   . ASN B 2 81 ?  3.547  5.092 -10.036 1.00  89.21 0 B 1
ATOM   2429 O O   . ASN B 2 81 ?  2.771  5.754 -9.347 1.00  88.35 0 B 1
ATOM   2430 C CB  . ASN B 2 81 ?  1.976  4.316 -11.844 1.00  86.05 0 B 1
ATOM   2431 C CG  . ASN B 2 81 ?  1.631  4.185 -13.307 1.00  84.42 0 B 1
ATOM   2432 N ND2 . ASN B 2 81 ?  0.836  3.189 -13.646 1.00  78.82 0 B 1
ATOM   2433 O OD1 . ASN B 2 81 ?  2.040  4.948 -14.156 1.00  78.90 0 B 1
ATOM   2434 N N   . GLY B 2 82 ?  4.567  4.431 -9.496 1.00  89.99 0 B 1
ATOM   2435 C CA  . GLY B 2 82 ?  4.789  4.308 -8.059 1.00  91.39 0 B 1
ATOM   2436 C C   . GLY B 2 82 ?  3.914  3.256 -7.375 1.00  92.54 0 B 1
ATOM   2437 O O   . GLY B 2 82 ?  3.918  3.162 -6.142 1.00  92.30 0 B 1
ATOM   2438 N N   . SER B 2 83 ?  3.175  2.457 -8.143 1.00  91.08 0 B 1
ATOM   2439 C CA  . SER B 2 83 ?  2.350  1.374 -7.622 1.00  90.90 0 B 1
ATOM   2440 C C   . SER B 2 83 ?  3.221  0.283 -7.007 1.00  91.75 0 B 1
ATOM   2441 O O   . SER B 2 83 ?  4.209 -0.151 -7.606 1.00  90.91 0 B 1
ATOM   2442 C CB  . SER B 2 83 ?  1.491  0.773 -8.729 1.00  89.19 0 B 1
ATOM   2443 O OG  . SER B 2 83 ?  0.450 -0.005 -8.186 1.00  78.58 0 B 1
ATOM   2444 N N   . ILE B 2 84 ?  2.852 -0.153 -5.820 1.00  92.96 0 B 1
ATOM   2445 C CA  . ILE B 2 84 ?  3.604 -1.137 -5.044 1.00  93.65 0 B 1
ATOM   2446 C C   . ILE B 2 84 ?  2.858 -2.470 -5.105 1.00  92.81 0 B 1
ATOM   2447 O O   . ILE B 2 84 ?  1.749 -2.598 -4.579 1.00  90.54 0 B 1
ATOM   2448 C CB  . ILE B 2 84 ?  3.810 -0.664 -3.587 1.00  94.11 0 B 1
ATOM   2449 C CG1 . ILE B 2 84 ?  4.393  0.768 -3.513 1.00  92.83 0 B 1
ATOM   2450 C CG2 . ILE B 2 84 ?  4.731 -1.655 -2.853 1.00  92.51 0 B 1
ATOM   2451 C CD1 . ILE B 2 84 ?  4.372  1.367 -2.099 1.00  92.03 0 B 1
ATOM   2452 N N   . CYS B 2 85 ?  3.480 -3.477 -5.708 1.00  91.18 0 B 1
ATOM   2453 C CA  . CYS B 2 85 ?  2.957 -4.829 -5.683 1.00  89.92 0 B 1
ATOM   2454 C C   . CYS B 2 85 ?  3.366 -5.507 -4.379 1.00  90.61 0 B 1
ATOM   2455 O O   . CYS B 2 85 ?  4.473 -6.019 -4.246 1.00  88.16 0 B 1
ATOM   2456 C CB  . CYS B 2 85 ?  3.416 -5.589 -6.930 1.00  85.79 0 B 1
ATOM   2457 S SG  . CYS B 2 85 ?  2.160 -6.824 -7.327 1.00  77.36 0 B 1
ATOM   2458 N N   . LEU B 2 86 ?  2.471 -5.445 -3.397 1.00  92.38 0 B 1
ATOM   2459 C CA  . LEU B 2 86 ?  2.705 -5.972 -2.058 1.00  93.15 0 B 1
ATOM   2460 C C   . LEU B 2 86 ?  1.412 -6.593 -1.529 1.00  93.47 0 B 1
ATOM   2461 O O   . LEU B 2 86 ?  0.373 -5.939 -1.503 1.00  91.65 0 B 1
ATOM   2462 C CB  . LEU B 2 86 ?  3.212 -4.820 -1.179 1.00  91.92 0 B 1
ATOM   2463 C CG  . LEU B 2 86 ?  3.682 -5.248  0.220 1.00  91.05 0 B 1
ATOM   2464 C CD1 . LEU B 2 86 ?  4.880 -6.186  0.160 1.00  88.47 0 B 1
ATOM   2465 C CD2 . LEU B 2 86 ?  4.103 -4.013  1.017 1.00  88.00 0 B 1
ATOM   2466 N N   . ASP B 2 87 ?  1.485 -7.834 -1.083 1.00  93.47 0 B 1
ATOM   2467 C CA  . ASP B 2 87 ?  0.311 -8.612 -0.679 1.00  93.59 0 B 1
ATOM   2468 C C   . ASP B 2 87 ? -0.463 -7.990  0.499 1.00  94.22 0 B 1
ATOM   2469 O O   . ASP B 2 87 ? -1.701 -7.970  0.489 1.00  92.71 0 B 1
ATOM   2470 C CB  . ASP B 2 87 ?  0.728 -10.064 -0.397 1.00  91.77 0 B 1
ATOM   2471 C CG  . ASP B 2 87 ?  1.658 -10.264  0.814 1.00  91.25 0 B 1
ATOM   2472 O OD1 . ASP B 2 87 ?  2.228 -9.270  1.322 1.00  87.48 0 B 1
ATOM   2473 O OD2 . ASP B 2 87 ?  1.747 -11.408  1.285 1.00  87.22 -1 B 1
ATOM   2474 N N   . ILE B 2 88 ?  0.231 -7.387  1.459 1.00  94.82 0 B 1
ATOM   2475 C CA  . ILE B 2 88 ? -0.401 -6.701  2.597 1.00  95.18 0 B 1
ATOM   2476 C C   . ILE B 2 88 ? -1.166 -5.430  2.201 1.00  95.55 0 B 1
ATOM   2477 O O   . ILE B 2 88 ? -1.998 -4.977  2.969 1.00  94.48 0 B 1
ATOM   2478 C CB  . ILE B 2 88 ?  0.601 -6.378  3.726 1.00  94.46 0 B 1
ATOM   2479 C CG1 . ILE B 2 88 ?  1.703 -5.396  3.275 1.00  90.14 0 B 1
ATOM   2480 C CG2 . ILE B 2 88 ?  1.193 -7.678  4.306 1.00  89.60 0 B 1
ATOM   2481 C CD1 . ILE B 2 88 ?  2.435 -4.734  4.442 1.00  89.33 0 B 1
ATOM   2482 N N   . LEU B 2 89 ? -0.923 -4.870  1.018 1.00  95.11 0 B 1
ATOM   2483 C CA  . LEU B 2 89 ? -1.707 -3.753  0.469 1.00  94.82 0 B 1
ATOM   2484 C C   . LEU B 2 89 ? -2.893 -4.233 -0.383 1.00  94.02 0 B 1
ATOM   2485 O O   . LEU B 2 89 ? -3.595 -3.420 -0.988 1.00  91.40 0 B 1
ATOM   2486 C CB  . LEU B 2 89 ? -0.783 -2.806 -0.326 1.00  94.72 0 B 1
ATOM   2487 C CG  . LEU B 2 89 ?  0.305 -2.112  0.510 1.00  94.30 0 B 1
ATOM   2488 C CD1 . LEU B 2 89 ?  1.159 -1.236 -0.410 1.00  93.03 0 B 1
ATOM   2489 C CD2 . LEU B 2 89 ? -0.282 -1.222  1.601 1.00  92.57 0 B 1
ATOM   2490 N N   . ARG B 2 90 ? -3.103 -5.547 -0.455 1.00  92.95 0 B 1
ATOM   2491 C CA  . ARG B 2 90 ? -4.126 -6.199 -1.294 1.00  91.06 0 B 1
ATOM   2492 C C   . ARG B 2 90 ? -4.828 -7.317 -0.503 1.00  90.78 0 B 1
ATOM   2493 O O   . ARG B 2 90 ? -5.504 -7.045  0.499 1.00  84.77 0 B 1
ATOM   2494 C CB  . ARG B 2 90 ? -3.485 -6.676 -2.620 1.00  87.53 0 B 1
ATOM   2495 C CG  . ARG B 2 90 ? -2.897 -5.540 -3.481 1.00  82.45 0 B 1
ATOM   2496 C CD  . ARG B 2 90 ? -2.378 -6.091 -4.821 1.00  75.88 0 B 1
ATOM   2497 N NE  . ARG B 2 90 ? -1.785 -5.031 -5.670 1.00  67.88 0 B 1
ATOM   2498 C CZ  . ARG B 2 90 ? -1.352 -5.169 -6.908 1.00  60.81 0 B 1
ATOM   2499 N NH1 . ARG B 2 90 ? -1.441 -6.304 -7.551 1.00  55.54 1 B 1
ATOM   2500 N NH2 . ARG B 2 90 ? -0.810 -4.165 -7.533 1.00  53.95 0 B 1
ATOM   2501 N N   . SER B 2 91 ? -4.666 -8.552 -0.930 1.00  91.52 0 B 1
ATOM   2502 C CA  . SER B 2 91 ? -5.379 -9.720 -0.403 1.00  90.79 0 B 1
ATOM   2503 C C   . SER B 2 91 ? -4.958 -10.123  1.015 1.00  91.69 0 B 1
ATOM   2504 O O   . SER B 2 91 ? -5.723 -10.789  1.705 1.00  89.55 0 B 1
ATOM   2505 C CB  . SER B 2 91 ? -5.163 -10.906 -1.348 1.00  88.45 0 B 1
ATOM   2506 O OG  . SER B 2 91 ? -3.781 -11.176 -1.474 1.00  83.57 0 B 1
ATOM   2507 N N   . GLN B 2 92 ? -3.765 -9.751  1.446 1.00  93.11 0 B 1
ATOM   2508 C CA  . GLN B 2 92 ? -3.214 -10.096  2.754 1.00  93.69 0 B 1
ATOM   2509 C C   . GLN B 2 92 ? -3.224 -8.919  3.736 1.00  94.51 0 B 1
ATOM   2510 O O   . GLN B 2 92 ? -2.496 -8.940  4.730 1.00  93.30 0 B 1
ATOM   2511 C CB  . GLN B 2 92 ? -1.808 -10.706  2.585 1.00  92.86 0 B 1
ATOM   2512 C CG  . GLN B 2 92 ? -1.815 -12.005  1.768 1.00  89.32 0 B 1
ATOM   2513 C CD  . GLN B 2 92 ? -2.625 -13.104  2.445 1.00  86.12 0 B 1
ATOM   2514 N NE2 . GLN B 2 92 ? -3.486 -13.776  1.719 1.00  73.87 0 B 1
ATOM   2515 O OE1 . GLN B 2 92 ? -2.505 -13.367  3.633 1.00  76.52 0 B 1
ATOM   2516 N N   . TRP B 2 93 ? -4.042 -7.907  3.473 1.00  95.26 0 B 1
ATOM   2517 C CA  . TRP B 2 93 ? -4.258 -6.807  4.413 1.00  96.03 0 B 1
ATOM   2518 C C   . TRP B 2 93 ? -4.755 -7.327  5.761 1.00  96.30 0 B 1
ATOM   2519 O O   . TRP B 2 93 ? -5.533 -8.280  5.842 1.00  95.29 0 B 1
ATOM   2520 C CB  . TRP B 2 93 ? -5.239 -5.785  3.843 1.00  95.90 0 B 1
ATOM   2521 C CG  . TRP B 2 93 ? -5.625 -4.705  4.812 1.00  96.14 0 B 1
ATOM   2522 C CD1 . TRP B 2 93 ? -6.854 -4.538  5.356 1.00  95.38 0 B 1
ATOM   2523 C CD2 . TRP B 2 93 ? -4.781 -3.664  5.403 1.00  96.27 0 B 1
ATOM   2524 C CE2 . TRP B 2 93 ? -5.579 -2.896  6.287 1.00  96.03 0 B 1
ATOM   2525 C CE3 . TRP B 2 93 ? -3.424 -3.308  5.262 1.00  96.20 0 B 1
ATOM   2526 N NE1 . TRP B 2 93 ? -6.838 -3.457  6.229 1.00  95.63 0 B 1
ATOM   2527 C CZ2 . TRP B 2 93 ? -5.063 -1.800  7.013 1.00  95.73 0 B 1
ATOM   2528 C CZ3 . TRP B 2 93 ? -2.900 -2.213  5.981 1.00  95.60 0 B 1
ATOM   2529 C CH2 . TRP B 2 93 ? -3.710 -1.472  6.851 1.00  95.46 0 B 1
ATOM   2530 N N   . SER B 2 94 ? -4.321 -6.665  6.821 1.00  95.96 0 B 1
ATOM   2531 C CA  . SER B 2 94 ? -4.826 -6.900  8.162 1.00  96.08 0 B 1
ATOM   2532 C C   . SER B 2 94 ? -5.254 -5.581  8.802 1.00  96.22 0 B 1
ATOM   2533 O O   . SER B 2 94 ? -4.461 -4.637  8.831 1.00  95.55 0 B 1
ATOM   2534 C CB  . SER B 2 94 ? -3.746 -7.568  9.021 1.00  95.21 0 B 1
ATOM   2535 O OG  . SER B 2 94 ? -4.134 -7.501 10.371 1.00  91.81 0 B 1
ATOM   2536 N N   . PRO B 2 95 ? -6.455 -5.529  9.399 1.00  96.46 0 B 1
ATOM   2537 C CA  . PRO B 2 95 ? -6.897 -4.334 10.123 1.00  96.39 0 B 1
ATOM   2538 C C   . PRO B 2 95 ? -6.059 -4.022 11.369 1.00  95.98 0 B 1
ATOM   2539 O O   . PRO B 2 95 ? -6.174 -2.921 11.916 1.00  94.37 0 B 1
ATOM   2540 C CB  . PRO B 2 95 ? -8.367 -4.622 10.466 1.00  95.47 0 B 1
ATOM   2541 C CG  . PRO B 2 95 ? -8.429 -6.140 10.564 1.00  92.86 0 B 1
ATOM   2542 C CD  . PRO B 2 95 ? -7.445 -6.583  9.482 1.00  95.97 0 B 1
ATOM   2543 N N   . ALA B 2 96 ? -5.195 -4.926 11.794 1.00  95.97 0 B 1
ATOM   2544 C CA  . ALA B 2 96 ? -4.240 -4.679 12.874 1.00  95.49 0 B 1
ATOM   2545 C C   . ALA B 2 96 ? -2.968 -3.937 12.419 1.00  95.11 0 B 1
ATOM   2546 O O   . ALA B 2 96 ? -2.201 -3.464 13.261 1.00  93.52 0 B 1
ATOM   2547 C CB  . ALA B 2 96 ? -3.902 -6.016 13.546 1.00  94.49 0 B 1
ATOM   2548 N N   . LEU B 2 97 ? -2.726 -3.809 11.113 1.00  95.52 0 B 1
ATOM   2549 C CA  . LEU B 2 97 ? -1.601 -3.030 10.596 1.00  95.15 0 B 1
ATOM   2550 C C   . LEU B 2 97 ? -1.894 -1.527 10.720 1.00  95.11 0 B 1
ATOM   2551 O O   . LEU B 2 97 ? -2.961 -1.046 10.351 1.00  94.26 0 B 1
ATOM   2552 C CB  . LEU B 2 97 ? -1.285 -3.414  9.137 1.00  94.61 0 B 1
ATOM   2553 C CG  . LEU B 2 97 ? -0.667 -4.816  8.973 1.00  92.63 0 B 1
ATOM   2554 C CD1 . LEU B 2 97 ? -0.644 -5.208  7.498 1.00  91.10 0 B 1
ATOM   2555 C CD2 . LEU B 2 97 ?  0.769 -4.864  9.494 1.00  90.58 0 B 1
ATOM   2556 N N   . THR B 2 98 ? -0.902 -0.796 11.215 1.00  95.46 0 B 1
ATOM   2557 C CA  . THR B 2 98 ? -0.890  0.669 11.222 1.00  95.11 0 B 1
ATOM   2558 C C   . THR B 2 98 ? -0.036  1.195 10.066 1.00  95.45 0 B 1
ATOM   2559 O O   . THR B 2 98 ?  0.812  0.470  9.528 1.00  94.84 0 B 1
ATOM   2560 C CB  . THR B 2 98 ? -0.355  1.215 12.551 1.00  93.93 0 B 1
ATOM   2561 C CG2 . THR B 2 98 ? -1.168  0.748 13.753 1.00  88.86 0 B 1
ATOM   2562 O OG1 . THR B 2 98 ?  0.978  0.819 12.758 1.00  89.16 0 B 1
ATOM   2563 N N   . ILE B 2 99 ? -0.190  2.474  9.712 1.00  95.17 0 B 1
ATOM   2564 C CA  . ILE B 2 99 ?  0.644  3.118  8.688 1.00  95.23 0 B 1
ATOM   2565 C C   . ILE B 2 99 ?  2.134  3.027  9.035 1.00  95.24 0 B 1
ATOM   2566 O O   . ILE B 2 99 ?  2.934  2.701  8.159 1.00  94.74 0 B 1
ATOM   2567 C CB  . ILE B 2 99 ?  0.200  4.573  8.452 1.00  95.00 0 B 1
ATOM   2568 C CG1 . ILE B 2 99 ? -1.226  4.637  7.865 1.00  92.17 0 B 1
ATOM   2569 C CG2 . ILE B 2 99 ?  1.178  5.330  7.543 1.00  93.03 0 B 1
ATOM   2570 C CD1 . ILE B 2 99 ? -1.443  3.847  6.561 1.00  86.92 0 B 1
ATOM   2571 N N   . SER B 2 100 ?  2.504  3.187 10.283 1.00  94.76 0 B 1
ATOM   2572 C CA  . SER B 2 100 ?  3.885  2.983 10.742 1.00  94.38 0 B 1
ATOM   2573 C C   . SER B 2 100 ?  4.413  1.594 10.347 1.00  94.78 0 B 1
ATOM   2574 O O   . SER B 2 100 ?  5.495  1.467  9.768 1.00  94.20 0 B 1
ATOM   2575 C CB  . SER B 2 100 ?  3.953  3.168 12.257 1.00  92.96 0 B 1
ATOM   2576 O OG  . SER B 2 100 ?  5.257  2.931 12.738 1.00  81.09 0 B 1
ATOM   2577 N N   . LYS B 2 101 ?  3.625  0.539 10.568 1.00  94.61 0 B 1
ATOM   2578 C CA  . LYS B 2 101 ?  4.004 -0.835 10.216 1.00  94.60 0 B 1
ATOM   2579 C C   . LYS B 2 101 ?  3.975 -1.094  8.710 1.00  95.00 0 B 1
ATOM   2580 O O   . LYS B 2 101 ?  4.817 -1.836  8.213 1.00  94.35 0 B 1
ATOM   2581 C CB  . LYS B 2 101 ?  3.119 -1.840 10.970 1.00  93.81 0 B 1
ATOM   2582 C CG  . LYS B 2 101 ?  3.294 -1.789 12.498 1.00  89.61 0 B 1
ATOM   2583 C CD  . LYS B 2 101 ?  4.726 -2.106 12.934 1.00  83.23 0 B 1
ATOM   2584 C CE  . LYS B 2 101 ?  4.822 -2.095 14.454 1.00  78.83 0 B 1
ATOM   2585 N NZ  . LYS B 2 101 ?  6.175 -2.510 14.912 1.00  70.39 1 B 1
ATOM   2586 N N   . VAL B 2 102 ?  3.067 -0.455  7.977 1.00  95.41 0 B 1
ATOM   2587 C CA  . VAL B 2 102 ?  3.030 -0.507  6.516 1.00  95.77 0 B 1
ATOM   2588 C C   . VAL B 2 102 ?  4.290  0.128  5.925 1.00  95.94 0 B 1
ATOM   2589 O O   . VAL B 2 102 ?  4.939 -0.497  5.095 1.00  95.49 0 B 1
ATOM   2590 C CB  . VAL B 2 102 ?  1.751  0.154  5.965 1.00  95.59 0 B 1
ATOM   2591 C CG1 . VAL B 2 102 ?  1.779  0.296  4.447 1.00  94.07 0 B 1
ATOM   2592 C CG2 . VAL B 2 102 ?  0.519 -0.676  6.325 1.00  94.53 0 B 1
ATOM   2593 N N   . LEU B 2 103 ?  4.686  1.311  6.378 1.00  95.74 0 B 1
ATOM   2594 C CA  . LEU B 2 103 ?  5.884  1.999  5.897 1.00  95.61 0 B 1
ATOM   2595 C C   . LEU B 2 103 ?  7.164  1.206  6.211 1.00  95.65 0 B 1
ATOM   2596 O O   . LEU B 2 103 ?  8.004  1.034  5.327 1.00  95.13 0 B 1
ATOM   2597 C CB  . LEU B 2 103 ?  5.953  3.407  6.501 1.00  95.42 0 B 1
ATOM   2598 C CG  . LEU B 2 103 ?  4.856  4.368  6.012 1.00  94.66 0 B 1
ATOM   2599 C CD1 . LEU B 2 103 ?  4.972  5.682  6.781 1.00  93.73 0 B 1
ATOM   2600 C CD2 . LEU B 2 103 ?  4.951  4.669  4.521 1.00  93.30 0 B 1
ATOM   2601 N N   . LEU B 2 104 ?  7.283  0.652  7.417 1.00  94.94 0 B 1
ATOM   2602 C CA  . LEU B 2 104 ?  8.389 -0.247  7.757 1.00  94.67 0 B 1
ATOM   2603 C C   . LEU B 2 104 ?  8.412 -1.495  6.869 1.00  94.70 0 B 1
ATOM   2604 O O   . LEU B 2 104 ?  9.481 -1.930  6.441 1.00  93.81 0 B 1
ATOM   2605 C CB  . LEU B 2 104 ?  8.276 -0.655  9.237 1.00  93.60 0 B 1
ATOM   2606 C CG  . LEU B 2 104 ?  8.654  0.455 10.231 1.00  87.72 0 B 1
ATOM   2607 C CD1 . LEU B 2 104 ?  8.217  0.033 11.630 1.00  85.27 0 B 1
ATOM   2608 C CD2 . LEU B 2 104 ? 10.161  0.705 10.249 1.00  84.83 0 B 1
ATOM   2609 N N   . SER B 2 105 ?  7.248 -2.048  6.555 1.00  95.59 0 B 1
ATOM   2610 C CA  . SER B 2 105 ?  7.124 -3.203  5.660 1.00  95.51 0 B 1
ATOM   2611 C C   . SER B 2 105 ?  7.587 -2.861  4.239 1.00  95.67 0 B 1
ATOM   2612 O O   . SER B 2 105 ?  8.386 -3.600  3.671 1.00  94.80 0 B 1
ATOM   2613 C CB  . SER B 2 105 ?  5.685 -3.712  5.626 1.00  95.16 0 B 1
ATOM   2614 O OG  . SER B 2 105 ?  5.273 -4.126  6.909 1.00  90.68 0 B 1
ATOM   2615 N N   . ILE B 2 106 ?  7.167 -1.718  3.694 1.00  95.98 0 B 1
ATOM   2616 C CA  . ILE B 2 106 ?  7.606 -1.220  2.386 1.00  96.18 0 B 1
ATOM   2617 C C   . ILE B 2 106 ?  9.118 -0.965  2.390 1.00  96.11 0 B 1
ATOM   2618 O O   . ILE B 2 106 ?  9.803 -1.388  1.464 1.00  95.41 0 B 1
ATOM   2619 C CB  . ILE B 2 106 ?  6.814  0.043  1.992 1.00  96.21 0 B 1
ATOM   2620 C CG1 . ILE B 2 106 ?  5.326 -0.293  1.750 1.00  95.46 0 B 1
ATOM   2621 C CG2 . ILE B 2 106 ?  7.405  0.680  0.720 1.00  95.69 0 B 1
ATOM   2622 C CD1 . ILE B 2 106 ?  4.420  0.939  1.733 1.00  94.34 0 B 1
ATOM   2623 N N   . CYS B 2 107 ?  9.652 -0.354  3.436 1.00  95.62 0 B 1
ATOM   2624 C CA  . CYS B 2 107 ? 11.095 -0.144  3.577 1.00  95.31 0 B 1
ATOM   2625 C C   . CYS B 2 107 ? 11.860 -1.477  3.511 1.00  95.10 0 B 1
ATOM   2626 O O   . CYS B 2 107 ? 12.835 -1.602  2.766 1.00  94.50 0 B 1
ATOM   2627 C CB  . CYS B 2 107 ? 11.359  0.598  4.892 1.00  94.77 0 B 1
ATOM   2628 S SG  . CYS B 2 107 ? 13.103  1.096  4.983 1.00  90.66 0 B 1
ATOM   2629 N N   . SER B 2 108 ? 11.380 -2.494  4.217 1.00  95.44 0 B 1
ATOM   2630 C CA  . SER B 2 108 ? 11.992 -3.824  4.184 1.00  95.07 0 B 1
ATOM   2631 C C   . SER B 2 108 ? 11.888 -4.527  2.832 1.00  94.90 0 B 1
ATOM   2632 O O   . SER B 2 108 ? 12.752 -5.328  2.503 1.00  93.41 0 B 1
ATOM   2633 C CB  . SER B 2 108 ? 11.401 -4.709  5.292 1.00  94.28 0 B 1
ATOM   2634 O OG  . SER B 2 108 ? 10.118 -5.192  4.974 1.00  90.71 0 B 1
ATOM   2635 N N   . LEU B 2 109 ? 10.864 -4.212  2.021 1.00  95.47 0 B 1
ATOM   2636 C CA  . LEU B 2 109 ? 10.708 -4.731  0.659 1.00  95.34 0 B 1
ATOM   2637 C C   . LEU B 2 109 ? 11.794 -4.193 -0.277 1.00  95.36 0 B 1
ATOM   2638 O O   . LEU B 2 109 ? 12.188 -4.893 -1.203 1.00  94.20 0 B 1
ATOM   2639 C CB  . LEU B 2 109 ?  9.307 -4.374  0.146 1.00  94.86 0 B 1
ATOM   2640 C CG  . LEU B 2 109 ?  8.993 -4.851 -1.287 1.00  93.57 0 B 1
ATOM   2641 C CD1 . LEU B 2 109 ?  8.827 -6.361 -1.349 1.00  90.76 0 B 1
ATOM   2642 C CD2 . LEU B 2 109 ?  7.719 -4.193 -1.791 1.00  90.25 0 B 1
ATOM   2643 N N   . LEU B 2 110 ? 12.313 -2.984 -0.041 1.00  95.72 0 B 1
ATOM   2644 C CA  . LEU B 2 110 ? 13.320 -2.378 -0.908 1.00  95.67 0 B 1
ATOM   2645 C C   . LEU B 2 110 ? 14.568 -3.252 -1.059 1.00  95.50 0 B 1
ATOM   2646 O O   . LEU B 2 110 ? 15.108 -3.382 -2.161 1.00  94.06 0 B 1
ATOM   2647 C CB  . LEU B 2 110 ? 13.711 -0.979 -0.391 1.00  95.53 0 B 1
ATOM   2648 C CG  . LEU B 2 110 ? 12.585  0.070 -0.371 1.00  94.73 0 B 1
ATOM   2649 C CD1 . LEU B 2 110 ? 13.155  1.425  0.029 1.00  93.03 0 B 1
ATOM   2650 C CD2 . LEU B 2 110 ? 11.897  0.219 -1.727 1.00  92.51 0 B 1
ATOM   2651 N N   . CYS B 2 111 ? 14.995 -3.884  0.029 1.00  94.48 0 B 1
ATOM   2652 C CA  . CYS B 2 111 ? 16.156 -4.787  0.049 1.00  93.81 0 B 1
ATOM   2653 C C   . CYS B 2 111 ? 15.797 -6.267 -0.139 1.00  93.79 0 B 1
ATOM   2654 O O   . CYS B 2 111 ? 16.709 -7.093 -0.244 1.00  90.56 0 B 1
ATOM   2655 C CB  . CYS B 2 111 ? 16.923 -4.566  1.351 1.00  91.69 0 B 1
ATOM   2656 S SG  . CYS B 2 111 ? 17.634 -2.901  1.366 1.00  87.53 0 B 1
ATOM   2657 N N   . ASP B 2 112 ? 14.515 -6.607 -0.191 1.00  94.00 0 B 1
ATOM   2658 C CA  . ASP B 2 112 ? 14.010 -7.970 -0.322 1.00  93.31 0 B 1
ATOM   2659 C C   . ASP B 2 112 ? 12.923 -8.037 -1.416 1.00  93.67 0 B 1
ATOM   2660 O O   . ASP B 2 112 ? 11.740 -8.269 -1.137 1.00  91.62 0 B 1
ATOM   2661 C CB  . ASP B 2 112 ? 13.530 -8.445  1.057 1.00  91.64 0 B 1
ATOM   2662 C CG  . ASP B 2 112 ? 12.996 -9.872  1.040 1.00  86.14 0 B 1
ATOM   2663 O OD1 . ASP B 2 112 ? 13.594 -10.723  0.364 1.00  80.94 0 B 1
ATOM   2664 O OD2 . ASP B 2 112 ? 11.974 -10.091  1.736 1.00  79.30 -1 B 1
ATOM   2665 N N   . PRO B 2 113 ? 13.299 -7.742 -2.687 1.00  94.80 0 B 1
ATOM   2666 C CA  . PRO B 2 113 ? 12.359 -7.805 -3.791 1.00  94.82 0 B 1
ATOM   2667 C C   . PRO B 2 113 ? 11.942 -9.256 -4.068 1.00  94.71 0 B 1
ATOM   2668 O O   . PRO B 2 113 ? 12.746 -10.178 -3.944 1.00  92.47 0 B 1
ATOM   2669 C CB  . PRO B 2 113 ? 13.090 -7.192 -4.985 1.00  93.57 0 B 1
ATOM   2670 C CG  . PRO B 2 113 ? 14.554 -7.484 -4.691 1.00  90.95 0 B 1
ATOM   2671 C CD  . PRO B 2 113 ? 14.631 -7.397 -3.169 1.00  93.73 0 B 1
ATOM   2672 N N   . ASN B 2 114 ? 10.709 -9.435 -4.548 1.00  92.78 0 B 1
ATOM   2673 C CA  . ASN B 2 114 ? 10.279 -10.687 -5.149 1.00  92.23 0 B 1
ATOM   2674 C C   . ASN B 2 114 ? 10.411 -10.591 -6.681 1.00  91.46 0 B 1
ATOM   2675 O O   . ASN B 2 114 ?  9.545 -9.995 -7.327 1.00  89.76 0 B 1
ATOM   2676 C CB  . ASN B 2 114 ?  8.855 -11.028 -4.695 1.00  91.13 0 B 1
ATOM   2677 C CG  . ASN B 2 114 ?  8.389 -12.353 -5.278 1.00  89.60 0 B 1
ATOM   2678 N ND2 . ASN B 2 114 ?  7.127 -12.680 -5.128 1.00  84.47 0 B 1
ATOM   2679 O OD1 . ASN B 2 114 ?  9.144 -13.104 -5.874 1.00  85.38 0 B 1
ATOM   2680 N N   . PRO B 2 115 ? 11.470 -11.166 -7.287 1.00  90.81 0 B 1
ATOM   2681 C CA  . PRO B 2 115 ? 11.660 -11.137 -8.730 1.00  89.73 0 B 1
ATOM   2682 C C   . PRO B 2 115 ? 10.866 -12.224 -9.464 1.00  88.26 0 B 1
ATOM   2683 O O   . PRO B 2 115 ? 10.891 -12.251 -10.691 1.00  84.60 0 B 1
ATOM   2684 C CB  . PRO B 2 115 ? 13.168 -11.294 -8.900 1.00  88.98 0 B 1
ATOM   2685 C CG  . PRO B 2 115 ? 13.525 -12.249 -7.762 1.00  88.72 0 B 1
ATOM   2686 C CD  . PRO B 2 115 ? 12.601 -11.805 -6.637 1.00  91.44 0 B 1
ATOM   2687 N N   . ASP B 2 116 ? 10.207 -13.143 -8.746 1.00  86.48 0 B 1
ATOM   2688 C CA  . ASP B 2 116 ?  9.443 -14.252 -9.340 1.00  84.14 0 B 1
ATOM   2689 C C   . ASP B 2 116 ?  8.007 -13.854 -9.688 1.00  82.79 0 B 1
ATOM   2690 O O   . ASP B 2 116 ?  7.445 -14.403 -10.632 1.00  79.49 0 B 1
ATOM   2691 C CB  . ASP B 2 116 ?  9.450 -15.462 -8.396 1.00  83.51 0 B 1
ATOM   2692 C CG  . ASP B 2 116 ? 10.854 -16.009 -8.181 1.00  80.87 0 B 1
ATOM   2693 O OD1 . ASP B 2 116 ? 11.601 -16.088 -9.180 1.00  77.77 0 B 1
ATOM   2694 O OD2 . ASP B 2 116 ? 11.205 -16.346 -7.029 1.00  76.69 -1 B 1
ATOM   2695 N N   . ASP B 2 117 ?  7.453 -12.864 -8.999 1.00  82.37 0 B 1
ATOM   2696 C CA  . ASP B 2 117 ?  6.171 -12.234 -9.326 1.00  80.51 0 B 1
ATOM   2697 C C   . ASP B 2 117 ?  6.368 -10.715 -9.484 1.00  80.99 0 B 1
ATOM   2698 O O   . ASP B 2 117 ?  5.999 -9.922 -8.613 1.00  78.30 0 B 1
ATOM   2699 C CB  . ASP B 2 117 ?  5.125 -12.636 -8.284 1.00  77.61 0 B 1
ATOM   2700 C CG  . ASP B 2 117 ?  3.688 -12.320 -8.717 1.00  73.36 0 B 1
ATOM   2701 O OD1 . ASP B 2 117 ?  3.482 -11.839 -9.854 1.00  70.34 0 B 1
ATOM   2702 O OD2 . ASP B 2 117 ?  2.781 -12.601 -7.898 1.00  68.18 -1 B 1
ATOM   2703 N N   . PRO B 2 118 ?  7.051 -10.276 -10.550 1.00  81.91 0 B 1
ATOM   2704 C CA  . PRO B 2 118 ?  7.457 -8.899 -10.687 1.00  80.80 0 B 1
ATOM   2705 C C   . PRO B 2 118 ?  6.323 -8.018 -11.213 1.00  81.24 0 B 1
ATOM   2706 O O   . PRO B 2 118 ?  5.602 -8.384 -12.145 1.00  79.14 0 B 1
ATOM   2707 C CB  . PRO B 2 118 ?  8.643 -8.925 -11.640 1.00  77.99 0 B 1
ATOM   2708 C CG  . PRO B 2 118 ?  8.299 -10.088 -12.569 1.00  77.33 0 B 1
ATOM   2709 C CD  . PRO B 2 118 ?  7.587 -11.067 -11.645 1.00  80.18 0 B 1
ATOM   2710 N N   . LEU B 2 119 ?  6.270 -6.789 -10.726 1.00  81.16 0 B 1
ATOM   2711 C CA  . LEU B 2 119 ?  5.491 -5.734 -11.373 1.00  80.96 0 B 1
ATOM   2712 C C   . LEU B 2 119 ?  6.236 -5.126 -12.570 1.00  80.77 0 B 1
ATOM   2713 O O   . LEU B 2 119 ?  5.609 -4.611 -13.491 1.00  78.41 0 B 1
ATOM   2714 C CB  . LEU B 2 119 ?  5.113 -4.691 -10.311 1.00  79.84 0 B 1
ATOM   2715 C CG  . LEU B 2 119 ?  4.035 -3.698 -10.766 1.00  77.87 0 B 1
ATOM   2716 C CD1 . LEU B 2 119 ?  2.697 -4.369 -11.085 1.00  75.01 0 B 1
ATOM   2717 C CD2 . LEU B 2 119 ?  3.773 -2.696 -9.636 1.00  75.56 0 B 1
ATOM   2718 N N   . VAL B 2 120 ?  7.570 -5.210 -12.581 1.00  82.31 0 B 1
ATOM   2719 C CA  . VAL B 2 120 ?  8.421 -4.757 -13.687 1.00  83.18 0 B 1
ATOM   2720 C C   . VAL B 2 120 ?  9.384 -5.884 -14.091 1.00  84.07 0 B 1
ATOM   2721 O O   . VAL B 2 120 ? 10.459 -6.014 -13.511 1.00  83.31 0 B 1
ATOM   2722 C CB  . VAL B 2 120 ?  9.184 -3.465 -13.344 1.00  82.70 0 B 1
ATOM   2723 C CG1 . VAL B 2 120 ?  9.786 -2.882 -14.627 1.00  79.81 0 B 1
ATOM   2724 C CG2 . VAL B 2 120 ?  8.291 -2.396 -12.719 1.00  80.56 0 B 1
ATOM   2725 N N   . PRO B 2 121 ?  9.053 -6.715 -15.096 1.00  81.03 0 B 1
ATOM   2726 C CA  . PRO B 2 121 ?  9.792 -7.942 -15.401 1.00  80.46 0 B 1
ATOM   2727 C C   . PRO B 2 121 ? 11.203 -7.682 -15.869 1.00  82.95 0 B 1
ATOM   2728 O O   . PRO B 2 121 ? 12.094 -8.465 -15.573 1.00  82.56 0 B 1
ATOM   2729 C CB  . PRO B 2 121 ?  9.035 -8.661 -16.518 1.00  77.83 0 B 1
ATOM   2730 C CG  . PRO B 2 121 ?  7.706 -7.947 -16.573 1.00  75.07 0 B 1
ATOM   2731 C CD  . PRO B 2 121 ?  8.006 -6.555 -16.050 1.00  76.78 0 B 1
ATOM   2732 N N   . GLU B 2 122 ? 11.438 -6.590 -16.578 1.00  82.32 0 B 1
ATOM   2733 C CA  . GLU B 2 122 ? 12.777 -6.255 -17.049 1.00  83.65 0 B 1
ATOM   2734 C C   . GLU B 2 122 ? 13.729 -5.956 -15.878 1.00  87.02 0 B 1
ATOM   2735 O O   . GLU B 2 122 ? 14.870 -6.417 -15.871 1.00  87.59 0 B 1
ATOM   2736 C CB  . GLU B 2 122 ? 12.684 -5.088 -18.046 1.00  81.05 0 B 1
ATOM   2737 C CG  . GLU B 2 122 ? 14.032 -4.662 -18.655 1.00  72.67 0 B 1
ATOM   2738 C CD  . GLU B 2 122 ? 14.808 -5.794 -19.350 1.00  66.86 0 B 1
ATOM   2739 O OE1 . GLU B 2 122 ? 16.019 -5.601 -19.580 1.00  58.68 0 B 1
ATOM   2740 O OE2 . GLU B 2 122 ? 14.269 -6.890 -19.609 1.00  57.95 -1 B 1
ATOM   2741 N N   . ILE B 2 123 ? 13.239 -5.273 -14.851 1.00  89.29 0 B 1
ATOM   2742 C CA  . ILE B 2 123 ? 14.015 -5.034 -13.627 1.00  91.86 0 B 1
ATOM   2743 C C   . ILE B 2 123 ? 14.246 -6.349 -12.877 1.00  93.19 0 B 1
ATOM   2744 O O   . ILE B 2 123 ? 15.360 -6.604 -12.422 1.00  93.12 0 B 1
ATOM   2745 C CB  . ILE B 2 123 ? 13.342 -3.974 -12.732 1.00  92.22 0 B 1
ATOM   2746 C CG1 . ILE B 2 123 ? 13.167 -2.647 -13.499 1.00  91.05 0 B 1
ATOM   2747 C CG2 . ILE B 2 123 ? 14.171 -3.768 -11.454 1.00  90.78 0 B 1
ATOM   2748 C CD1 . ILE B 2 123 ? 12.557 -1.495 -12.683 1.00  89.90 0 B 1
ATOM   2749 N N   . ALA B 2 124 ? 13.242 -7.215 -12.810 1.00  91.05 0 B 1
ATOM   2750 C CA  . ALA B 2 124 ? 13.375 -8.534 -12.200 1.00  91.35 0 B 1
ATOM   2751 C C   . ALA B 2 124 ? 14.383 -9.420 -12.943 1.00  92.60 0 B 1
ATOM   2752 O O   . ALA B 2 124 ? 15.195 -10.104 -12.305 1.00  92.69 0 B 1
ATOM   2753 C CB  . ALA B 2 124 ? 12.002 -9.199 -12.166 1.00  90.07 0 B 1
ATOM   2754 N N   . ARG B 2 125 ? 14.387 -9.376 -14.278 1.00  90.61 0 B 1
ATOM   2755 C CA  . ARG B 2 125 ? 15.359 -10.078 -15.114 1.00  90.89 0 B 1
ATOM   2756 C C   . ARG B 2 125 ? 16.777 -9.602 -14.815 1.00  93.11 0 B 1
ATOM   2757 O O   . ARG B 2 125 ? 17.622 -10.427 -14.503 1.00  93.23 0 B 1
ATOM   2758 C CB  . ARG B 2 125 ? 14.996 -9.883 -16.597 1.00  88.54 0 B 1
ATOM   2759 C CG  . ARG B 2 125 ? 15.846 -10.763 -17.526 1.00  79.74 0 B 1
ATOM   2760 C CD  . ARG B 2 125 ? 15.577 -10.435 -19.000 1.00  75.24 0 B 1
ATOM   2761 N NE  . ARG B 2 125 ? 16.111 -9.113 -19.379 1.00  66.95 0 B 1
ATOM   2762 C CZ  . ARG B 2 125 ? 17.361 -8.825 -19.695 1.00  59.74 0 B 1
ATOM   2763 N NH1 . ARG B 2 125 ? 18.303 -9.737 -19.717 1.00  54.08 1 B 1
ATOM   2764 N NH2 . ARG B 2 125 ? 17.691 -7.608 -19.998 1.00  52.13 0 B 1
ATOM   2765 N N   . ILE B 2 126 ? 17.008 -8.292 -14.806 1.00  93.64 0 B 1
ATOM   2766 C CA  . ILE B 2 126 ? 18.314 -7.717 -14.463 1.00  95.37 0 B 1
ATOM   2767 C C   . ILE B 2 126 ? 18.718 -8.093 -13.032 1.00  96.41 0 B 1
ATOM   2768 O O   . ILE B 2 126 ? 19.853 -8.508 -12.813 1.00  96.23 0 B 1
ATOM   2769 C CB  . ILE B 2 126 ? 18.317 -6.187 -14.685 1.00  95.28 0 B 1
ATOM   2770 C CG1 . ILE B 2 126 ? 18.182 -5.872 -16.193 1.00  91.88 0 B 1
ATOM   2771 C CG2 . ILE B 2 126 ? 19.611 -5.553 -14.141 1.00  91.54 0 B 1
ATOM   2772 C CD1 . ILE B 2 126 ? 17.883 -4.400 -16.499 1.00  80.34 0 B 1
ATOM   2773 N N   . TYR B 2 127 ? 17.795 -8.036 -12.081 1.00  95.91 0 B 1
ATOM   2774 C CA  . TYR B 2 127 ? 18.063 -8.438 -10.697 1.00  96.49 0 B 1
ATOM   2775 C C   . TYR B 2 127 ? 18.541 -9.891 -10.585 1.00  96.99 0 B 1
ATOM   2776 O O   . TYR B 2 127 ? 19.464 -10.177 -9.818 1.00  96.50 0 B 1
ATOM   2777 C CB  . TYR B 2 127 ? 16.802 -8.223 -9.849 1.00  96.34 0 B 1
ATOM   2778 C CG  . TYR B 2 127 ? 16.982 -8.579 -8.393 1.00  96.15 0 B 1
ATOM   2779 C CD1 . TYR B 2 127 ? 16.638 -9.863 -7.907 1.00  94.77 0 B 1
ATOM   2780 C CD2 . TYR B 2 127 ? 17.503 -7.628 -7.488 1.00  94.90 0 B 1
ATOM   2781 C CE1 . TYR B 2 127 ? 16.814 -10.194 -6.554 1.00  94.40 0 B 1
ATOM   2782 C CE2 . TYR B 2 127 ? 17.676 -7.949 -6.137 1.00  94.15 0 B 1
ATOM   2783 C CZ  . TYR B 2 127 ? 17.339 -9.232 -5.663 1.00  94.50 0 B 1
ATOM   2784 O OH  . TYR B 2 127 ? 17.519 -9.542 -4.346 1.00  93.10 0 B 1
ATOM   2785 N N   . LYS B 2 128 ? 17.945 -10.799 -11.358 1.00  95.82 0 B 1
ATOM   2786 C CA  . LYS B 2 128 ? 18.306 -12.223 -11.372 1.00  95.81 0 B 1
ATOM   2787 C C   . LYS B 2 128 ? 19.604 -12.507 -12.128 1.00  96.35 0 B 1
ATOM   2788 O O   . LYS B 2 128 ? 20.377 -13.349 -11.690 1.00  95.13 0 B 1
ATOM   2789 C CB  . LYS B 2 128 ? 17.166 -13.038 -11.994 1.00  94.84 0 B 1
ATOM   2790 C CG  . LYS B 2 128 ? 15.946 -13.169 -11.053 1.00  91.00 0 B 1
ATOM   2791 C CD  . LYS B 2 128 ? 14.832 -13.967 -11.735 1.00  85.70 0 B 1
ATOM   2792 C CE  . LYS B 2 128 ? 13.703 -14.196 -10.744 1.00  77.19 0 B 1
ATOM   2793 N NZ  . LYS B 2 128 ? 12.627 -15.059 -11.298 1.00  69.24 1 B 1
ATOM   2794 N N   . THR B 2 129 ? 19.828 -11.834 -13.257 1.00  96.20 0 B 1
ATOM   2795 C CA  . THR B 2 129 ? 20.919 -12.176 -14.187 1.00  96.46 0 B 1
ATOM   2796 C C   . THR B 2 129 ? 22.180 -11.333 -14.005 1.00  96.97 0 B 1
ATOM   2797 O O   . THR B 2 129 ? 23.264 -11.804 -14.317 1.00  95.28 0 B 1
ATOM   2798 C CB  . THR B 2 129 ? 20.464 -12.062 -15.649 1.00  95.36 0 B 1
ATOM   2799 C CG2 . THR B 2 129 ? 19.301 -13.005 -15.966 1.00  86.61 0 B 1
ATOM   2800 O OG1 . THR B 2 129 ? 20.049 -10.749 -15.967 1.00  89.02 0 B 1
ATOM   2801 N N   . ASP B 2 130 ? 22.051 -10.103 -13.525 1.00  96.87 0 B 1
ATOM   2802 C CA  . ASP B 2 130 ? 23.161 -9.155 -13.367 1.00  97.43 0 B 1
ATOM   2803 C C   . ASP B 2 130 ? 22.911 -8.239 -12.154 1.00  97.55 0 B 1
ATOM   2804 O O   . ASP B 2 130 ? 22.436 -7.100 -12.260 1.00  96.45 0 B 1
ATOM   2805 C CB  . ASP B 2 130 ? 23.367 -8.387 -14.680 1.00  97.09 0 B 1
ATOM   2806 C CG  . ASP B 2 130 ? 24.613 -7.489 -14.682 1.00  96.48 0 B 1
ATOM   2807 O OD1 . ASP B 2 130 ? 25.197 -7.233 -13.596 1.00  94.12 0 B 1
ATOM   2808 O OD2 . ASP B 2 130 ? 24.940 -6.992 -15.783 1.00  93.36 -1 B 1
ATOM   2809 N N   . ARG B 2 131 ? 23.223 -8.768 -10.973 1.00  96.83 0 B 1
ATOM   2810 C CA  . ARG B 2 131 ? 23.015 -8.075 -9.701 1.00  96.85 0 B 1
ATOM   2811 C C   . ARG B 2 131 ? 23.825 -6.779 -9.592 1.00  97.23 0 B 1
ATOM   2812 O O   . ARG B 2 131 ? 23.340 -5.808 -9.015 1.00  96.37 0 B 1
ATOM   2813 C CB  . ARG B 2 131 ? 23.315 -9.032 -8.537 1.00  95.19 0 B 1
ATOM   2814 C CG  . ARG B 2 131 ? 22.982 -8.425 -7.158 1.00  84.49 0 B 1
ATOM   2815 C CD  . ARG B 2 131 ? 21.495 -8.069 -7.002 1.00  82.82 0 B 1
ATOM   2816 N NE  . ARG B 2 131 ? 20.658 -9.282 -7.011 1.00  80.41 0 B 1
ATOM   2817 C CZ  . ARG B 2 131 ? 20.200 -9.934 -5.966 1.00  76.95 0 B 1
ATOM   2818 N NH1 . ARG B 2 131 ? 20.382 -9.503 -4.754 1.00  68.74 1 B 1
ATOM   2819 N NH2 . ARG B 2 131 ? 19.550 -11.041 -6.120 1.00  70.20 0 B 1
ATOM   2820 N N   . ASP B 2 132 ? 25.013 -6.745 -10.168 1.00  97.69 0 B 1
ATOM   2821 C CA  . ASP B 2 132 ? 25.863 -5.554 -10.120 1.00  97.74 0 B 1
ATOM   2822 C C   . ASP B 2 132 ? 25.286 -4.432 -10.975 1.00  97.93 0 B 1
ATOM   2823 O O   . ASP B 2 132 ? 25.228 -3.278 -10.548 1.00  97.36 0 B 1
ATOM   2824 C CB  . ASP B 2 132 ? 27.285 -5.909 -10.571 1.00  97.29 0 B 1
ATOM   2825 C CG  . ASP B 2 132 ? 28.027 -6.788 -9.553 1.00  91.48 0 B 1
ATOM   2826 O OD1 . ASP B 2 132 ? 27.653 -6.725 -8.362 1.00  85.06 0 B 1
ATOM   2827 O OD2 . ASP B 2 132 ? 28.962 -7.476 -9.989 1.00  85.44 -1 B 1
ATOM   2828 N N   . LYS B 2 133 ? 24.763 -4.766 -12.154 1.00  97.93 0 B 1
ATOM   2829 C CA  . LYS B 2 133 ? 24.023 -3.827 -12.996 1.00  98.08 0 B 1
ATOM   2830 C C   . LYS B 2 133 ? 22.767 -3.319 -12.293 1.00  98.05 0 B 1
ATOM   2831 O O   . LYS B 2 133 ? 22.525 -2.115 -12.311 1.00  97.54 0 B 1
ATOM   2832 C CB  . LYS B 2 133 ? 23.700 -4.493 -14.336 1.00  97.82 0 B 1
ATOM   2833 C CG  . LYS B 2 133 ? 23.003 -3.539 -15.319 1.00  96.33 0 B 1
ATOM   2834 C CD  . LYS B 2 133 ? 22.753 -4.266 -16.647 1.00  94.24 0 B 1
ATOM   2835 C CE  . LYS B 2 133 ? 22.026 -3.361 -17.632 1.00  88.59 0 B 1
ATOM   2836 N NZ  . LYS B 2 133 ? 21.723 -4.094 -18.882 1.00  81.01 1 B 1
ATOM   2837 N N   . TYR B 2 134 ? 22.019 -4.206 -11.651 1.00  97.82 0 B 1
ATOM   2838 C CA  . TYR B 2 134 ? 20.854 -3.817 -10.860 1.00  97.87 0 B 1
ATOM   2839 C C   . TYR B 2 134 ? 21.221 -2.804 -9.770 1.00  97.97 0 B 1
ATOM   2840 O O   . TYR B 2 134 ? 20.623 -1.730 -9.699 1.00  97.69 0 B 1
ATOM   2841 C CB  . TYR B 2 134 ? 20.209 -5.065 -10.231 1.00  97.43 0 B 1
ATOM   2842 C CG  . TYR B 2 134 ? 19.099 -4.736 -9.255 1.00  97.31 0 B 1
ATOM   2843 C CD1 . TYR B 2 134 ? 19.356 -4.660 -7.865 1.00  96.16 0 B 1
ATOM   2844 C CD2 . TYR B 2 134 ? 17.810 -4.448 -9.733 1.00  96.34 0 B 1
ATOM   2845 C CE1 . TYR B 2 134 ? 18.338 -4.317 -6.977 1.00  95.72 0 B 1
ATOM   2846 C CE2 . TYR B 2 134 ? 16.777 -4.096 -8.842 1.00  95.39 0 B 1
ATOM   2847 C CZ  . TYR B 2 134 ? 17.046 -4.032 -7.465 1.00  95.71 0 B 1
ATOM   2848 O OH  . TYR B 2 134 ? 16.045 -3.691 -6.604 1.00  94.18 0 B 1
ATOM   2849 N N   . ASN B 2 135 ? 22.248 -3.099 -8.981 1.00  97.84 0 B 1
ATOM   2850 C CA  . ASN B 2 135 ? 22.699 -2.237 -7.898 1.00  97.74 0 B 1
ATOM   2851 C C   . ASN B 2 135 ? 23.201 -0.880 -8.414 1.00  97.85 0 B 1
ATOM   2852 O O   . ASN B 2 135 ? 22.917  0.155 -7.806 1.00  97.49 0 B 1
ATOM   2853 C CB  . ASN B 2 135 ? 23.800 -2.960 -7.110 1.00  97.25 0 B 1
ATOM   2854 C CG  . ASN B 2 135 ? 23.281 -4.103 -6.244 1.00  96.03 0 B 1
ATOM   2855 N ND2 . ASN B 2 135 ? 24.150 -5.007 -5.851 1.00  89.71 0 B 1
ATOM   2856 O OD1 . ASN B 2 135 ? 22.125 -4.173 -5.872 1.00  90.21 0 B 1
ATOM   2857 N N   . ARG B 2 136 ? 23.911 -0.863 -9.528 1.00  97.96 0 B 1
ATOM   2858 C CA  . ARG B 2 136 ? 24.392  0.364 -10.161 1.00  98.02 0 B 1
ATOM   2859 C C   . ARG B 2 136 ? 23.230  1.249 -10.614 1.00  98.13 0 B 1
ATOM   2860 O O   . ARG B 2 136 ? 23.181  2.412 -10.211 1.00  97.72 0 B 1
ATOM   2861 C CB  . ARG B 2 136 ? 25.354  0.012 -11.313 1.00  97.68 0 B 1
ATOM   2862 C CG  . ARG B 2 136 ? 25.934  1.275 -11.956 1.00  92.14 0 B 1
ATOM   2863 C CD  . ARG B 2 136 ? 26.963  0.934 -13.052 1.00  90.78 0 B 1
ATOM   2864 N NE  . ARG B 2 136 ? 26.356  0.158 -14.156 1.00  83.28 0 B 1
ATOM   2865 C CZ  . ARG B 2 136 ? 26.749 -1.019 -14.627 1.00  76.91 0 B 1
ATOM   2866 N NH1 . ARG B 2 136 ? 27.788 -1.646 -14.152 1.00  66.53 1 B 1
ATOM   2867 N NH2 . ARG B 2 136 ? 26.104 -1.577 -15.599 1.00  69.42 0 B 1
ATOM   2868 N N   . ILE B 2 137 ? 22.285  0.695 -11.371 1.00  98.00 0 B 1
ATOM   2869 C CA  . ILE B 2 137 ? 21.123  1.457 -11.861 1.00  98.07 0 B 1
ATOM   2870 C C   . ILE B 2 137 ? 20.266  1.949 -10.687 1.00  98.09 0 B 1
ATOM   2871 O O   . ILE B 2 137 ? 19.873  3.110 -10.661 1.00  97.62 0 B 1
ATOM   2872 C CB  . ILE B 2 137 ? 20.295  0.630 -12.858 1.00  97.78 0 B 1
ATOM   2873 C CG1 . ILE B 2 137 ? 21.125  0.292 -14.121 1.00  96.22 0 B 1
ATOM   2874 C CG2 . ILE B 2 137 ? 19.029  1.406 -13.276 1.00  96.22 0 B 1
ATOM   2875 C CD1 . ILE B 2 137 ? 20.470 -0.755 -15.032 1.00  92.23 0 B 1
ATOM   2876 N N   . SER B 2 138 ? 20.023  1.102 -9.685 1.00  97.94 0 B 1
ATOM   2877 C CA  . SER B 2 138 ? 19.259  1.499 -8.495 1.00  97.82 0 B 1
ATOM   2878 C C   . SER B 2 138 ? 19.920  2.662 -7.748 1.00  97.86 0 B 1
ATOM   2879 O O   . SER B 2 138 ? 19.238  3.585 -7.309 1.00  97.18 0 B 1
ATOM   2880 C CB  . SER B 2 138 ? 19.097  0.319 -7.534 1.00  96.94 0 B 1
ATOM   2881 O OG  . SER B 2 138 ? 18.393 -0.731 -8.148 1.00  83.32 0 B 1
ATOM   2882 N N   . ARG B 2 139 ? 21.250  2.663 -7.644 1.00  98.02 0 B 1
ATOM   2883 C CA  . ARG B 2 139 ? 22.018  3.752 -7.027 1.00  98.01 0 B 1
ATOM   2884 C C   . ARG B 2 139 ? 21.955  5.034 -7.857 1.00  98.04 0 B 1
ATOM   2885 O O   . ARG B 2 139 ? 21.727  6.101 -7.301 1.00  97.62 0 B 1
ATOM   2886 C CB  . ARG B 2 139 ? 23.455  3.275 -6.801 1.00  97.46 0 B 1
ATOM   2887 C CG  . ARG B 2 139 ? 24.225  4.200 -5.849 1.00  88.81 0 B 1
ATOM   2888 C CD  . ARG B 2 139 ? 25.684  3.743 -5.693 1.00  85.71 0 B 1
ATOM   2889 N NE  . ARG B 2 139 ? 25.779  2.327 -5.287 1.00  75.62 0 B 1
ATOM   2890 C CZ  . ARG B 2 139 ? 26.633  1.415 -5.738 1.00  67.00 0 B 1
ATOM   2891 N NH1 . ARG B 2 139 ? 27.578  1.717 -6.574 1.00  58.34 1 B 1
ATOM   2892 N NH2 . ARG B 2 139 ? 26.536  0.179 -5.342 1.00  60.05 0 B 1
ATOM   2893 N N   . GLU B 2 140 ? 22.092  4.930 -9.174 1.00  98.18 0 B 1
ATOM   2894 C CA  . GLU B 2 140 ? 21.968  6.070 -10.093 1.00  98.09 0 B 1
ATOM   2895 C C   . GLU B 2 140 ? 20.580  6.722 -10.000 1.00  97.91 0 B 1
ATOM   2896 O O   . GLU B 2 140 ? 20.464  7.942 -9.926 1.00  97.11 0 B 1
ATOM   2897 C CB  . GLU B 2 140 ? 22.217  5.607 -11.540 1.00  97.63 0 B 1
ATOM   2898 C CG  . GLU B 2 140 ? 23.693  5.321 -11.847 1.00  86.19 0 B 1
ATOM   2899 C CD  . GLU B 2 140 ? 23.902  4.593 -13.192 1.00  85.64 0 B 1
ATOM   2900 O OE1 . GLU B 2 140 ? 25.033  4.091 -13.414 1.00  81.02 0 B 1
ATOM   2901 O OE2 . GLU B 2 140 ? 22.938  4.498 -13.986 1.00  83.39 -1 B 1
ATOM   2902 N N   . TRP B 2 141 ? 19.522  5.912 -9.958 1.00  97.86 0 B 1
ATOM   2903 C CA  . TRP B 2 141 ? 18.156  6.419 -9.782 1.00  97.52 0 B 1
ATOM   2904 C C   . TRP B 2 141 ? 17.959  7.058 -8.418 1.00  97.67 0 B 1
ATOM   2905 O O   . TRP B 2 141 ? 17.327  8.113 -8.329 1.00  96.16 0 B 1
ATOM   2906 C CB  . TRP B 2 141 ? 17.149  5.286 -9.992 1.00  96.74 0 B 1
ATOM   2907 C CG  . TRP B 2 141 ? 16.844  4.955 -11.413 1.00  95.67 0 B 1
ATOM   2908 C CD1 . TRP B 2 141 ? 17.731  4.807 -12.421 1.00  93.16 0 B 1
ATOM   2909 C CD2 . TRP B 2 141 ? 15.526  4.699 -12.005 1.00  94.04 0 B 1
ATOM   2910 C CE2 . TRP B 2 141 ? 15.708  4.396 -13.379 1.00  93.07 0 B 1
ATOM   2911 C CE3 . TRP B 2 141 ? 14.211  4.692 -11.490 1.00  92.72 0 B 1
ATOM   2912 N NE1 . TRP B 2 141 ? 17.065  4.480 -13.594 1.00  92.24 0 B 1
ATOM   2913 C CZ2 . TRP B 2 141 ? 14.620  4.091 -14.229 1.00  91.06 0 B 1
ATOM   2914 C CZ3 . TRP B 2 141 ? 13.128  4.384 -12.338 1.00  90.35 0 B 1
ATOM   2915 C CH2 . TRP B 2 141 ? 13.337  4.089 -13.680 1.00  90.07 0 B 1
ATOM   2916 N N   . THR B 2 142 ? 18.525  6.483 -7.363 1.00  97.84 0 B 1
ATOM   2917 C CA  . THR B 2 142 ? 18.494  7.064 -6.014 1.00  97.79 0 B 1
ATOM   2918 C C   . THR B 2 142 ? 19.158  8.436 -6.003 1.00  97.54 0 B 1
ATOM   2919 O O   . THR B 2 142 ? 18.537  9.393 -5.571 1.00  96.60 0 B 1
ATOM   2920 C CB  . THR B 2 142 ? 19.143  6.131 -4.988 1.00  97.41 0 B 1
ATOM   2921 C CG2 . THR B 2 142 ? 19.058  6.680 -3.562 1.00  94.59 0 B 1
ATOM   2922 O OG1 . THR B 2 142 ? 18.476  4.891 -4.985 1.00  94.35 0 B 1
ATOM   2923 N N   . GLN B 2 143 ? 20.352  8.561 -6.569 1.00  97.71 0 B 1
ATOM   2924 C CA  . GLN B 2 143 ? 21.057  9.842 -6.677 1.00  97.51 0 B 1
ATOM   2925 C C   . GLN B 2 143 ? 20.296 10.877 -7.506 1.00  97.28 0 B 1
ATOM   2926 O O   . GLN B 2 143 ? 20.315 12.056 -7.198 1.00  95.99 0 B 1
ATOM   2927 C CB  . GLN B 2 143 ? 22.439  9.606 -7.304 1.00  97.18 0 B 1
ATOM   2928 C CG  . GLN B 2 143 ? 23.393  8.915 -6.320 1.00  89.31 0 B 1
ATOM   2929 C CD  . GLN B 2 143 ? 24.733  8.537 -6.960 1.00  84.38 0 B 1
ATOM   2930 N NE2 . GLN B 2 143 ? 25.726  8.235 -6.164 1.00  72.66 0 B 1
ATOM   2931 O OE1 . GLN B 2 143 ? 24.908  8.489 -8.164 1.00  75.99 0 B 1
ATOM   2932 N N   . LYS B 2 144 ? 19.625 10.454 -8.569 1.00  96.72 0 B 1
ATOM   2933 C CA  . LYS B 2 144 ? 18.918 11.355 -9.488 1.00  96.44 0 B 1
ATOM   2934 C C   . LYS B 2 144 ? 17.563 11.834 -8.968 1.00  95.83 0 B 1
ATOM   2935 O O   . LYS B 2 144 ? 17.147 12.943 -9.305 1.00  94.42 0 B 1
ATOM   2936 C CB  . LYS B 2 144 ? 18.792 10.651 -10.842 1.00  96.22 0 B 1
ATOM   2937 C CG  . LYS B 2 144 ? 18.170 11.557 -11.910 1.00  90.87 0 B 1
ATOM   2938 C CD  . LYS B 2 144 ? 18.151 10.860 -13.271 1.00  88.10 0 B 1
ATOM   2939 C CE  . LYS B 2 144 ? 17.486 11.781 -14.291 1.00  78.87 0 B 1
ATOM   2940 N NZ  . LYS B 2 144 ? 17.341 11.111 -15.610 1.00  70.16 1 B 1
ATOM   2941 N N   . TYR B 2 145 ? 16.843 10.984 -8.228 1.00  96.12 0 B 1
ATOM   2942 C CA  . TYR B 2 145 ? 15.434 11.226 -7.898 1.00  95.40 0 B 1
ATOM   2943 C C   . TYR B 2 145 ? 15.136 11.321 -6.398 1.00  94.96 0 B 1
ATOM   2944 O O   . TYR B 2 145 ? 14.072 11.834 -6.047 1.00  92.81 0 B 1
ATOM   2945 C CB  . TYR B 2 145 ? 14.576 10.117 -8.530 1.00  94.81 0 B 1
ATOM   2946 C CG  . TYR B 2 145 ? 14.662 10.004 -10.037 1.00  94.58 0 B 1
ATOM   2947 C CD1 . TYR B 2 145 ? 14.235 11.066 -10.856 1.00  92.96 0 B 1
ATOM   2948 C CD2 . TYR B 2 145 ? 15.136  8.818 -10.636 1.00  93.18 0 B 1
ATOM   2949 C CE1 . TYR B 2 145 ? 14.282 10.946 -12.256 1.00  92.15 0 B 1
ATOM   2950 C CE2 . TYR B 2 145 ? 15.186  8.692 -12.029 1.00  91.97 0 B 1
ATOM   2951 C CZ  . TYR B 2 145 ? 14.762  9.759 -12.839 1.00  92.32 0 B 1
ATOM   2952 O OH  . TYR B 2 145 ? 14.804  9.636 -14.210 1.00  90.64 0 B 1
ATOM   2953 N N   . ALA B 2 146 ? 16.021 10.826 -5.542 1.00  94.22 0 B 1
ATOM   2954 C CA  . ALA B 2 146 ? 15.772 10.708 -4.102 1.00  93.74 0 B 1
ATOM   2955 C C   . ALA B 2 146 ? 16.802 11.434 -3.214 1.00  93.42 0 B 1
ATOM   2956 O O   . ALA B 2 146 ? 16.682 11.370 -1.992 1.00  90.01 0 B 1
ATOM   2957 C CB  . ALA B 2 146 ? 15.658  9.216 -3.761 1.00  92.99 0 B 1
ATOM   2958 N N   . MET B 2 147 ? 17.792 12.098 -3.804 1.00  91.92 0 B 1
ATOM   2959 C CA  . MET B 2 147 ? 18.789 12.915 -3.102 1.00  91.00 0 B 1
ATOM   2960 C C   . MET B 2 147 ? 18.650 14.390 -3.474 1.00  85.97 0 B 1
ATOM   2961 O O   . MET B 2 147 ? 18.210 14.689 -4.594 1.00  79.81 0 B 1
ATOM   2962 C CB  . MET B 2 147 ? 20.218 12.421 -3.393 1.00  87.36 0 B 1
ATOM   2963 C CG  . MET B 2 147 ? 20.486 11.026 -2.823 1.00  84.83 0 B 1
ATOM   2964 S SD  . MET B 2 147 ? 22.195 10.453 -3.116 1.00  82.44 0 B 1
ATOM   2965 C CE  . MET B 2 147 ? 22.185  8.921 -2.190 1.00  74.83 0 B 1
ATOM   2966 O OXT . MET B 2 147 ? 19.017 15.242 -2.595 1.00  82.12 -1 B 1
ATOM   2967 N N   . MET C 3 1 ? -3.107 -25.769 -24.000 1.00  93.46 0 C 1
ATOM   2968 C CA  . MET C 3 1 ? -1.702 -25.351 -23.860 1.00  95.47 0 C 1
ATOM   2969 C C   . MET C 3 1 ? -1.652 -24.100 -23.011 1.00  95.80 0 C 1
ATOM   2970 O O   . MET C 3 1 ? -2.653 -23.414 -22.888 1.00  93.95 0 C 1
ATOM   2971 C CB  . MET C 3 1 ? -1.027 -25.147 -25.228 1.00  92.51 0 C 1
ATOM   2972 C CG  . MET C 3 1 ? -1.583 -23.966 -26.030 1.00  90.65 0 C 1
ATOM   2973 S SD  . MET C 3 1 ? -0.844 -23.805 -27.673 1.00  92.32 0 C 1
ATOM   2974 C CE  . MET C 3 1 ? -1.588 -22.276 -28.221 1.00  87.37 0 C 1
ATOM   2975 N N   . GLN C 3 2 ? -0.519 -23.812 -22.427 1.00  95.96 0 C 1
ATOM   2976 C CA  . GLN C 3 2 ? -0.322 -22.608 -21.628 1.00  95.45 0 C 1
ATOM   2977 C C   . GLN C 3 2 ?  0.317 -21.516 -22.491 1.00  95.66 0 C 1
ATOM   2978 O O   . GLN C 3 2 ?  1.264 -21.792 -23.226 1.00  93.78 0 C 1
ATOM   2979 C CB  . GLN C 3 2 ?  0.527 -22.976 -20.411 1.00  92.59 0 C 1
ATOM   2980 C CG  . GLN C 3 2 ?  0.517 -21.896 -19.332 1.00  81.23 0 C 1
ATOM   2981 C CD  . GLN C 3 2 ?  1.289 -22.336 -18.084 1.00  80.98 0 C 1
ATOM   2982 N NE2 . GLN C 3 2 ?  1.115 -21.680 -16.972 1.00  69.42 0 C 1
ATOM   2983 O OE1 . GLN C 3 2 ?  2.058 -23.277 -18.073 1.00  72.66 0 C 1
ATOM   2984 N N   . ILE C 3 3 ? -0.206 -20.314 -22.418 1.00  96.48 0 C 1
ATOM   2985 C CA  . ILE C 3 3 ?  0.398 -19.111 -23.001 1.00  96.26 0 C 1
ATOM   2986 C C   . ILE C 3 3 ?  0.511 -18.017 -21.939 1.00  95.97 0 C 1
ATOM   2987 O O   . ILE C 3 3 ? -0.197 -18.025 -20.930 1.00  94.98 0 C 1
ATOM   2988 C CB  . ILE C 3 3 ? -0.352 -18.593 -24.247 1.00  95.95 0 C 1
ATOM   2989 C CG1 . ILE C 3 3 ? -1.783 -18.127 -23.918 1.00  92.87 0 C 1
ATOM   2990 C CG2 . ILE C 3 3 ? -0.322 -19.652 -25.356 1.00  90.71 0 C 1
ATOM   2991 C CD1 . ILE C 3 3 ? -2.474 -17.381 -25.062 1.00  92.26 0 C 1
ATOM   2992 N N   . PHE C 3 4 ?  1.374 -17.052 -22.194 1.00  94.60 0 C 1
ATOM   2993 C CA  . PHE C 3 4 ?  1.565 -15.887 -21.338 1.00  93.59 0 C 1
ATOM   2994 C C   . PHE C 3 4 ?  1.032 -14.627 -22.011 1.00  94.12 0 C 1
ATOM   2995 O O   . PHE C 3 4 ?  1.140 -14.453 -23.219 1.00  93.51 0 C 1
ATOM   2996 C CB  . PHE C 3 4 ?  3.037 -15.761 -20.956 1.00  91.74 0 C 1
ATOM   2997 C CG  . PHE C 3 4 ?  3.601 -17.011 -20.313 1.00  90.18 0 C 1
ATOM   2998 C CD1 . PHE C 3 4 ?  3.183 -17.403 -19.035 1.00  85.34 0 C 1
ATOM   2999 C CD2 . PHE C 3 4 ?  4.520 -17.815 -21.019 1.00  84.34 0 C 1
ATOM   3000 C CE1 . PHE C 3 4 ?  3.675 -18.581 -18.455 1.00  82.48 0 C 1
ATOM   3001 C CE2 . PHE C 3 4 ?  5.012 -18.992 -20.446 1.00  81.43 0 C 1
ATOM   3002 C CZ  . PHE C 3 4 ?  4.589 -19.381 -19.163 1.00  83.67 0 C 1
ATOM   3003 N N   . VAL C 3 5 ?  0.465 -13.730 -21.235 1.00  93.05 0 C 1
ATOM   3004 C CA  . VAL C 3 5 ?  0.064 -12.401 -21.672 1.00  93.16 0 C 1
ATOM   3005 C C   . VAL C 3 5 ?  0.767 -11.390 -20.789 1.00  91.41 0 C 1
ATOM   3006 O O   . VAL C 3 5 ?  0.484 -11.291 -19.592 1.00  89.58 0 C 1
ATOM   3007 C CB  . VAL C 3 5 ? -1.464 -12.211 -21.653 1.00  94.11 0 C 1
ATOM   3008 C CG1 . VAL C 3 5 ? -1.846 -10.834 -22.192 1.00  92.92 0 C 1
ATOM   3009 C CG2 . VAL C 3 5 ? -2.172 -13.265 -22.505 1.00  92.99 0 C 1
ATOM   3010 N N   . LYS C 3 6 ?  1.685 -10.634 -21.366 1.00  90.56 0 C 1
ATOM   3011 C CA  . LYS C 3 6 ?  2.438 -9.579 -20.685 1.00  89.42 0 C 1
ATOM   3012 C C   . LYS C 3 6 ?  1.779 -8.223 -20.901 1.00  90.30 0 C 1
ATOM   3013 O O   . LYS C 3 6 ?  1.341 -7.892 -21.999 1.00  89.50 0 C 1
ATOM   3014 C CB  . LYS C 3 6 ?  3.887 -9.555 -21.177 1.00  86.42 0 C 1
ATOM   3015 C CG  . LYS C 3 6 ?  4.878 -10.230 -20.218 1.00  76.83 0 C 1
ATOM   3016 C CD  . LYS C 3 6 ?  6.278 -10.156 -20.824 1.00  74.66 0 C 1
ATOM   3017 C CE  . LYS C 3 6 ?  7.360 -10.839 -19.998 1.00  66.23 0 C 1
ATOM   3018 N NZ  . LYS C 3 6 ?  8.641 -10.842 -20.771 1.00  61.09 1 C 1
ATOM   3019 N N   . THR C 3 7 ?  1.780 -7.407 -19.870 1.00  85.28 0 C 1
ATOM   3020 C CA  . THR C 3 7 ?  1.412 -5.998 -19.964 1.00  83.08 0 C 1
ATOM   3021 C C   . THR C 3 7 ?  2.661 -5.115 -19.975 1.00  82.46 0 C 1
ATOM   3022 O O   . THR C 3 7 ?  3.747 -5.550 -19.581 1.00  79.64 0 C 1
ATOM   3023 C CB  . THR C 3 7 ?  0.461 -5.584 -18.843 1.00  80.40 0 C 1
ATOM   3024 C CG2 . THR C 3 7 ? -0.736 -6.514 -18.740 1.00  71.97 0 C 1
ATOM   3025 O OG1 . THR C 3 7 ?  1.126 -5.581 -17.609 1.00  73.12 0 C 1
ATOM   3026 N N   . LEU C 3 8 ?  2.525 -3.862 -20.392 1.00  78.32 0 C 1
ATOM   3027 C CA  . LEU C 3 8 ?  3.625 -2.888 -20.379 1.00  76.23 0 C 1
ATOM   3028 C C   . LEU C 3 8 ?  4.178 -2.623 -18.981 1.00  74.86 0 C 1
ATOM   3029 O O   . LEU C 3 8 ?  5.387 -2.471 -18.811 1.00  71.08 0 C 1
ATOM   3030 C CB  . LEU C 3 8 ?  3.128 -1.585 -20.990 1.00  75.14 0 C 1
ATOM   3031 C CG  . LEU C 3 8 ?  3.750 -1.362 -22.373 1.00  71.85 0 C 1
ATOM   3032 C CD1 . LEU C 3 8 ?  2.790 -0.558 -23.201 1.00  68.26 0 C 1
ATOM   3033 C CD2 . LEU C 3 8 ?  5.076 -0.614 -22.274 1.00  67.51 0 C 1
ATOM   3034 N N   . THR C 3 9 ?  3.290 -2.600 -17.990 1.00  76.44 0 C 1
ATOM   3035 C CA  . THR C 3 9 ?  3.649 -2.456 -16.572 1.00  73.89 0 C 1
ATOM   3036 C C   . THR C 3 9 ?  4.342 -3.692 -16.008 1.00  71.92 0 C 1
ATOM   3037 O O   . THR C 3 9 ?  4.867 -3.655 -14.899 1.00  67.87 0 C 1
ATOM   3038 C CB  . THR C 3 9 ?  2.404 -2.174 -15.737 1.00  72.32 0 C 1
ATOM   3039 C CG2 . THR C 3 9 ?  1.746 -0.848 -16.124 1.00  68.84 0 C 1
ATOM   3040 O OG1 . THR C 3 9 ?  1.460 -3.199 -15.953 1.00  69.35 0 C 1
ATOM   3041 N N   . GLY C 3 10 ?  4.361 -4.781 -16.771 1.00  72.61 0 C 1
ATOM   3042 C CA  . GLY C 3 10 ?  5.133 -5.961 -16.465 1.00  71.45 0 C 1
ATOM   3043 C C   . GLY C 3 10 ?  4.372 -7.132 -15.876 1.00  73.44 0 C 1
ATOM   3044 O O   . GLY C 3 10 ?  4.923 -8.230 -15.806 1.00  71.84 0 C 1
ATOM   3045 N N   . LYS C 3 11 ?  3.110 -6.947 -15.552 1.00  74.42 0 C 1
ATOM   3046 C CA  . LYS C 3 11 ?  2.273 -8.043 -15.086 1.00  76.20 0 C 1
ATOM   3047 C C   . LYS C 3 11 ?  2.203 -9.137 -16.148 1.00  79.11 0 C 1
ATOM   3048 O O   . LYS C 3 11 ?  1.933 -8.860 -17.316 1.00  79.53 0 C 1
ATOM   3049 C CB  . LYS C 3 11 ?  0.889 -7.512 -14.711 1.00  73.97 0 C 1
ATOM   3050 C CG  . LYS C 3 11 ?  0.036 -8.625 -14.092 1.00  68.99 0 C 1
ATOM   3051 C CD  . LYS C 3 11 ? -1.293 -8.093 -13.588 1.00  68.28 0 C 1
ATOM   3052 C CE  . LYS C 3 11 ? -2.032 -9.270 -12.959 1.00  63.73 0 C 1
ATOM   3053 N NZ  . LYS C 3 11 ? -3.330 -8.884 -12.379 1.00  59.09 1 C 1
ATOM   3054 N N   . THR C 3 12 ?  2.413 -10.381 -15.732 1.00  78.99 0 C 1
ATOM   3055 C CA  . THR C 3 12 ?  2.259 -11.556 -16.596 1.00  79.32 0 C 1
ATOM   3056 C C   . THR C 3 12 ?  1.021 -12.328 -16.175 1.00  80.90 0 C 1
ATOM   3057 O O   . THR C 3 12 ?  0.862 -12.691 -15.016 1.00  80.57 0 C 1
ATOM   3058 C CB  . THR C 3 12 ?  3.511 -12.437 -16.580 1.00  77.33 0 C 1
ATOM   3059 C CG2 . THR C 3 12 ?  3.411 -13.581 -17.590 1.00  72.52 0 C 1
ATOM   3060 O OG1 . THR C 3 12 ?  4.631 -11.665 -16.957 1.00  72.84 0 C 1
ATOM   3061 N N   . ILE C 3 13 ?  0.136 -12.581 -17.136 1.00  85.35 0 C 1
ATOM   3062 C CA  . ILE C 3 13 ? -1.080 -13.365 -16.963 1.00  86.81 0 C 1
ATOM   3063 C C   . ILE C 3 13 ? -0.847 -14.706 -17.655 1.00  89.14 0 C 1
ATOM   3064 O O   . ILE C 3 13 ? -0.483 -14.743 -18.822 1.00  89.15 0 C 1
ATOM   3065 C CB  . ILE C 3 13 ? -2.299 -12.640 -17.560 1.00  85.59 0 C 1
ATOM   3066 C CG1 . ILE C 3 13 ? -2.433 -11.178 -17.067 1.00  81.72 0 C 1
ATOM   3067 C CG2 . ILE C 3 13 ? -3.574 -13.439 -17.237 1.00  80.18 0 C 1
ATOM   3068 C CD1 . ILE C 3 13 ? -3.405 -10.351 -17.923 1.00  77.73 0 C 1
ATOM   3069 N N   . THR C 3 14 ? -1.098 -15.803 -16.962 1.00  90.23 0 C 1
ATOM   3070 C CA  . THR C 3 14 ? -1.038 -17.140 -17.561 1.00  90.89 0 C 1
ATOM   3071 C C   . THR C 3 14 ? -2.435 -17.579 -17.980 1.00  92.75 0 C 1
ATOM   3072 O O   . THR C 3 14 ? -3.361 -17.508 -17.181 1.00  92.04 0 C 1
ATOM   3073 C CB  . THR C 3 14 ? -0.437 -18.140 -16.579 1.00  88.17 0 C 1
ATOM   3074 C CG2 . THR C 3 14 ? -0.230 -19.497 -17.233 1.00  76.84 0 C 1
ATOM   3075 O OG1 . THR C 3 14 ?  0.830 -17.685 -16.152 1.00  79.23 0 C 1
ATOM   3076 N N   . LEU C 3 15 ? -2.592 -18.060 -19.221 1.00  94.48 0 C 1
ATOM   3077 C CA  . LEU C 3 15 ? -3.866 -18.551 -19.746 1.00  95.59 0 C 1
ATOM   3078 C C   . LEU C 3 15 ? -3.735 -20.002 -20.209 1.00  96.35 0 C 1
ATOM   3079 O O   . LEU C 3 15 ? -2.774 -20.360 -20.876 1.00  95.47 0 C 1
ATOM   3080 C CB  . LEU C 3 15 ? -4.357 -17.666 -20.898 1.00  95.03 0 C 1
ATOM   3081 C CG  . LEU C 3 15 ? -4.610 -16.188 -20.549 1.00  93.13 0 C 1
ATOM   3082 C CD1 . LEU C 3 15 ? -5.034 -15.449 -21.815 1.00  89.90 0 C 1
ATOM   3083 C CD2 . LEU C 3 15 ? -5.714 -16.020 -19.509 1.00  89.56 0 C 1
ATOM   3084 N N   . GLU C 3 16 ? -4.755 -20.808 -19.887 1.00  96.61 0 C 1
ATOM   3085 C CA  . GLU C 3 16 ? -4.969 -22.117 -20.504 1.00  96.87 0 C 1
ATOM   3086 C C   . GLU C 3 16 ? -5.842 -21.938 -21.742 1.00  97.27 0 C 1
ATOM   3087 O O   . GLU C 3 16 ? -6.965 -21.428 -21.656 1.00  96.27 0 C 1
ATOM   3088 C CB  . GLU C 3 16 ? -5.606 -23.094 -19.515 1.00  95.90 0 C 1
ATOM   3089 C CG  . GLU C 3 16 ? -4.639 -23.551 -18.408 1.00  83.52 0 C 1
ATOM   3090 C CD  . GLU C 3 16 ? -3.395 -24.248 -18.967 1.00  79.16 0 C 1
ATOM   3091 O OE1 . GLU C 3 16 ? -2.326 -24.110 -18.319 1.00  72.35 0 C 1
ATOM   3092 O OE2 . GLU C 3 16 ? -3.491 -24.865 -20.044 1.00  72.07 -1 C 1
ATOM   3093 N N   . VAL C 3 17 ? -5.307 -22.318 -22.903 1.00  97.17 0 C 1
ATOM   3094 C CA  . VAL C 3 17 ? -5.928 -22.122 -24.215 1.00  97.34 0 C 1
ATOM   3095 C C   . VAL C 3 17 ? -5.693 -23.338 -25.107 1.00  97.46 0 C 1
ATOM   3096 O O   . VAL C 3 17 ? -4.778 -24.128 -24.880 1.00  96.36 0 C 1
ATOM   3097 C CB  . VAL C 3 17 ? -5.402 -20.848 -24.909 1.00  96.64 0 C 1
ATOM   3098 C CG1 . VAL C 3 17 ? -5.717 -19.581 -24.113 1.00  93.60 0 C 1
ATOM   3099 C CG2 . VAL C 3 17 ? -3.887 -20.893 -25.171 1.00  93.49 0 C 1
ATOM   3100 N N   . GLU C 3 18 ? -6.511 -23.450 -26.153 1.00  97.23 0 C 1
ATOM   3101 C CA  . GLU C 3 18 ? -6.299 -24.403 -27.240 1.00  97.02 0 C 1
ATOM   3102 C C   . GLU C 3 18 ? -5.856 -23.659 -28.512 1.00  97.29 0 C 1
ATOM   3103 O O   . GLU C 3 18 ? -6.241 -22.506 -28.715 1.00  95.98 0 C 1
ATOM   3104 C CB  . GLU C 3 18 ? -7.578 -25.210 -27.493 1.00  95.82 0 C 1
ATOM   3105 C CG  . GLU C 3 18 ? -7.939 -26.162 -26.333 1.00  87.44 0 C 1
ATOM   3106 C CD  . GLU C 3 18 ? -6.836 -27.193 -26.041 1.00  80.08 0 C 1
ATOM   3107 O OE1 . GLU C 3 18 ? -6.701 -27.597 -24.864 1.00  72.04 0 C 1
ATOM   3108 O OE2 . GLU C 3 18 ? -6.101 -27.564 -26.992 1.00  71.44 -1 C 1
ATOM   3109 N N   . PRO C 3 19 ? -5.083 -24.286 -29.412 1.00  97.17 0 C 1
ATOM   3110 C CA  . PRO C 3 19 ? -4.681 -23.655 -30.671 1.00  96.79 0 C 1
ATOM   3111 C C   . PRO C 3 19 ? -5.862 -23.190 -31.535 1.00  96.85 0 C 1
ATOM   3112 O O   . PRO C 3 19 ? -5.731 -22.239 -32.309 1.00  95.58 0 C 1
ATOM   3113 C CB  . PRO C 3 19 ? -3.864 -24.719 -31.409 1.00  95.78 0 C 1
ATOM   3114 C CG  . PRO C 3 19 ? -3.331 -25.600 -30.286 1.00  93.41 0 C 1
ATOM   3115 C CD  . PRO C 3 19 ? -4.458 -25.582 -29.258 1.00  96.37 0 C 1
ATOM   3116 N N   . SER C 3 20 ? -7.024 -23.846 -31.395 1.00  97.20 0 C 1
ATOM   3117 C CA  . SER C 3 20 ? -8.274 -23.502 -32.069 1.00  97.27 0 C 1
ATOM   3118 C C   . SER C 3 20 ? -9.051 -22.354 -31.410 1.00  97.31 0 C 1
ATOM   3119 O O   . SER C 3 20 ? -10.066 -21.933 -31.969 1.00  95.76 0 C 1
ATOM   3120 C CB  . SER C 3 20 ? -9.161 -24.747 -32.137 1.00  96.35 0 C 1
ATOM   3121 O OG  . SER C 3 20 ? -9.368 -25.266 -30.831 1.00  89.22 0 C 1
ATOM   3122 N N   . ASP C 3 21 ? -8.629 -21.866 -30.242 1.00  97.27 0 C 1
ATOM   3123 C CA  . ASP C 3 21 ? -9.281 -20.728 -29.603 1.00  97.30 0 C 1
ATOM   3124 C C   . ASP C 3 21 ? -9.147 -19.470 -30.473 1.00  97.66 0 C 1
ATOM   3125 O O   . ASP C 3 21 ? -8.063 -19.155 -30.978 1.00  96.87 0 C 1
ATOM   3126 C CB  . ASP C 3 21 ? -8.719 -20.454 -28.190 1.00  96.86 0 C 1
ATOM   3127 C CG  . ASP C 3 21 ? -9.274 -21.348 -27.076 1.00  95.81 0 C 1
ATOM   3128 O OD1 . ASP C 3 21 ? -10.429 -21.801 -27.178 1.00  91.33 0 C 1
ATOM   3129 O OD2 . ASP C 3 21 ? -8.595 -21.466 -26.026 1.00  91.21 -1 C 1
ATOM   3130 N N   . THR C 3 22 ? -10.247 -18.742 -30.628 1.00  97.83 0 C 1
ATOM   3131 C CA  . THR C 3 22 ? -10.229 -17.439 -31.282 1.00  97.91 0 C 1
ATOM   3132 C C   . THR C 3 22 ? -9.584 -16.383 -30.374 1.00  98.09 0 C 1
ATOM   3133 O O   . THR C 3 22 ? -9.545 -16.525 -29.151 1.00  97.53 0 C 1
ATOM   3134 C CB  . THR C 3 22 ? -11.633 -16.980 -31.707 1.00  97.31 0 C 1
ATOM   3135 C CG2 . THR C 3 22 ? -12.298 -17.951 -32.673 1.00  90.66 0 C 1
ATOM   3136 O OG1 . THR C 3 22 ? -12.465 -16.837 -30.581 1.00  90.85 0 C 1
ATOM   3137 N N   . ILE C 3 23 ? -9.129 -15.301 -30.960 1.00  97.72 0 C 1
ATOM   3138 C CA  . ILE C 3 23 ? -8.631 -14.154 -30.200 1.00  97.78 0 C 1
ATOM   3139 C C   . ILE C 3 23 ? -9.734 -13.570 -29.294 1.00  97.83 0 C 1
ATOM   3140 O O   . ILE C 3 23 ? -9.442 -13.174 -28.164 1.00  97.56 0 C 1
ATOM   3141 C CB  . ILE C 3 23 ? -8.036 -13.093 -31.145 1.00  97.46 0 C 1
ATOM   3142 C CG1 . ILE C 3 23 ? -6.868 -13.647 -31.983 1.00  95.57 0 C 1
ATOM   3143 C CG2 . ILE C 3 23 ? -7.596 -11.828 -30.397 1.00  96.36 0 C 1
ATOM   3144 C CD1 . ILE C 3 23 ? -5.713 -14.284 -31.191 1.00  92.31 0 C 1
ATOM   3145 N N   . GLU C 3 24 ? -10.994 -13.604 -29.735 1.00  97.83 0 C 1
ATOM   3146 C CA  . GLU C 3 24 ? -12.146 -13.229 -28.915 1.00  97.55 0 C 1
ATOM   3147 C C   . GLU C 3 24 ? -12.260 -14.117 -27.663 1.00  97.66 0 C 1
ATOM   3148 O O   . GLU C 3 24 ? -12.387 -13.600 -26.551 1.00  96.93 0 C 1
ATOM   3149 C CB  . GLU C 3 24 ? -13.409 -13.308 -29.779 1.00  96.42 0 C 1
ATOM   3150 C CG  . GLU C 3 24 ? -14.637 -12.728 -29.065 1.00  83.82 0 C 1
ATOM   3151 C CD  . GLU C 3 24 ? -15.899 -12.734 -29.944 1.00  78.13 0 C 1
ATOM   3152 O OE1 . GLU C 3 24 ? -16.899 -12.119 -29.507 1.00  72.00 0 C 1
ATOM   3153 O OE2 . GLU C 3 24 ? -15.878 -13.353 -31.032 1.00  72.51 -1 C 1
ATOM   3154 N N   . ASN C 3 25 ? -12.087 -15.432 -27.794 1.00  97.82 0 C 1
ATOM   3155 C CA  . ASN C 3 25 ? -12.081 -16.354 -26.664 1.00  97.59 0 C 1
ATOM   3156 C C   . ASN C 3 25 ? -10.921 -16.067 -25.701 1.00  97.75 0 C 1
ATOM   3157 O O   . ASN C 3 25 ? -11.083 -16.120 -24.483 1.00  97.11 0 C 1
ATOM   3158 C CB  . ASN C 3 25 ? -11.995 -17.807 -27.154 1.00  96.56 0 C 1
ATOM   3159 C CG  . ASN C 3 25 ? -13.248 -18.305 -27.841 1.00  87.83 0 C 1
ATOM   3160 N ND2 . ASN C 3 25 ? -13.154 -19.463 -28.477 1.00  76.52 0 C 1
ATOM   3161 O OD1 . ASN C 3 25 ? -14.303 -17.720 -27.811 1.00  77.95 0 C 1
ATOM   3162 N N   . VAL C 3 26 ? -9.746 -15.734 -26.229 1.00  97.85 0 C 1
ATOM   3163 C CA  . VAL C 3 26 ? -8.587 -15.347 -25.407 1.00  97.92 0 C 1
ATOM   3164 C C   . VAL C 3 26 ? -8.887 -14.063 -24.631 1.00  98.01 0 C 1
ATOM   3165 O O   . VAL C 3 26 ? -8.619 -13.996 -23.431 1.00  97.59 0 C 1
ATOM   3166 C CB  . VAL C 3 26 ? -7.315 -15.196 -26.259 1.00  97.56 0 C 1
ATOM   3167 C CG1 . VAL C 3 26 ? -6.124 -14.731 -25.420 1.00  95.44 0 C 1
ATOM   3168 C CG2 . VAL C 3 26 ? -6.927 -16.526 -26.892 1.00  95.90 0 C 1
ATOM   3169 N N   . LYS C 3 27 ? -9.501 -13.066 -25.271 1.00  98.07 0 C 1
ATOM   3170 C CA  . LYS C 3 27 ? -9.924 -11.829 -24.614 1.00  98.05 0 C 1
ATOM   3171 C C   . LYS C 3 27 ? -10.985 -12.077 -23.531 1.00  97.76 0 C 1
ATOM   3172 O O   . LYS C 3 27 ? -10.896 -11.477 -22.466 1.00  97.27 0 C 1
ATOM   3173 C CB  . LYS C 3 27 ? -10.444 -10.822 -25.650 1.00  97.81 0 C 1
ATOM   3174 C CG  . LYS C 3 27 ? -9.312 -10.215 -26.488 1.00  97.09 0 C 1
ATOM   3175 C CD  . LYS C 3 27 ? -9.904 -9.251 -27.519 1.00  96.09 0 C 1
ATOM   3176 C CE  . LYS C 3 27 ? -8.796 -8.565 -28.338 1.00  94.14 0 C 1
ATOM   3177 N NZ  . LYS C 3 27 ? -9.370 -7.631 -29.319 1.00  92.08 1 C 1
ATOM   3178 N N   . ALA C 3 28 ? -11.915 -12.999 -23.759 1.00  98.03 0 C 1
ATOM   3179 C CA  . ALA C 3 28 ? -12.887 -13.413 -22.752 1.00  97.80 0 C 1
ATOM   3180 C C   . ALA C 3 28 ? -12.201 -14.059 -21.538 1.00  97.60 0 C 1
ATOM   3181 O O   . ALA C 3 28 ? -12.463 -13.665 -20.402 1.00  96.73 0 C 1
ATOM   3182 C CB  . ALA C 3 28 ? -13.913 -14.348 -23.399 1.00  97.59 0 C 1
ATOM   3183 N N   . LYS C 3 29 ? -11.230 -14.955 -21.748 1.00  97.86 0 C 1
ATOM   3184 C CA  . LYS C 3 29 ? -10.426 -15.551 -20.672 1.00  97.41 0 C 1
ATOM   3185 C C   . LYS C 3 29 ? -9.624 -14.510 -19.885 1.00  96.92 0 C 1
ATOM   3186 O O   . LYS C 3 29 ? -9.463 -14.641 -18.672 1.00  95.89 0 C 1
ATOM   3187 C CB  . LYS C 3 29 ? -9.497 -16.633 -21.246 1.00  97.45 0 C 1
ATOM   3188 C CG  . LYS C 3 29 ? -10.255 -17.887 -21.714 1.00  95.77 0 C 1
ATOM   3189 C CD  . LYS C 3 29 ? -9.324 -18.912 -22.389 1.00  93.32 0 C 1
ATOM   3190 C CE  . LYS C 3 29 ? -10.141 -20.107 -22.884 1.00  89.62 0 C 1
ATOM   3191 N NZ  . LYS C 3 29 ? -9.326 -21.163 -23.525 1.00  82.67 1 C 1
ATOM   3192 N N   . ILE C 3 30 ? -9.132 -13.463 -20.550 1.00  97.30 0 C 1
ATOM   3193 C CA  . ILE C 3 30 ? -8.474 -12.337 -19.873 1.00  96.94 0 C 1
ATOM   3194 C C   . ILE C 3 30 ? -9.492 -11.558 -19.034 1.00  96.20 0 C 1
ATOM   3195 O O   . ILE C 3 30 ? -9.190 -11.201 -17.898 1.00  94.97 0 C 1
ATOM   3196 C CB  . ILE C 3 30 ? -7.736 -11.423 -20.872 1.00  96.85 0 C 1
ATOM   3197 C CG1 . ILE C 3 30 ? -6.546 -12.164 -21.506 1.00  96.07 0 C 1
ATOM   3198 C CG2 . ILE C 3 30 ? -7.220 -10.146 -20.173 1.00  96.03 0 C 1
ATOM   3199 C CD1 . ILE C 3 30 ? -5.969 -11.463 -22.744 1.00  94.94 0 C 1
ATOM   3200 N N   . GLN C 3 31 ? -10.702 -11.335 -19.562 1.00  96.80 0 C 1
ATOM   3201 C CA  . GLN C 3 31 ? -11.761 -10.671 -18.809 1.00  96.42 0 C 1
ATOM   3202 C C   . GLN C 3 31 ? -12.135 -11.457 -17.543 1.00  95.57 0 C 1
ATOM   3203 O O   . GLN C 3 31 ? -12.261 -10.864 -16.478 1.00  93.81 0 C 1
ATOM   3204 C CB  . GLN C 3 31 ? -13.002 -10.462 -19.689 1.00  96.04 0 C 1
ATOM   3205 C CG  . GLN C 3 31 ? -14.098 -9.674 -18.951 1.00  95.06 0 C 1
ATOM   3206 C CD  . GLN C 3 31 ? -15.365 -9.464 -19.783 1.00  93.48 0 C 1
ATOM   3207 N NE2 . GLN C 3 31 ? -16.218 -8.555 -19.370 1.00  85.19 0 C 1
ATOM   3208 O OE1 . GLN C 3 31 ? -15.615 -10.087 -20.794 1.00  88.62 0 C 1
ATOM   3209 N N   . ASP C 3 32 ? -12.251 -12.771 -17.637 1.00  96.53 0 C 1
ATOM   3210 C CA  . ASP C 3 32 ? -12.597 -13.623 -16.505 1.00  96.06 0 C 1
ATOM   3211 C C   . ASP C 3 32 ? -11.537 -13.586 -15.402 1.00  95.16 0 C 1
ATOM   3212 O O   . ASP C 3 32 ? -11.864 -13.620 -14.216 1.00  93.33 0 C 1
ATOM   3213 C CB  . ASP C 3 32 ? -12.804 -15.070 -16.990 1.00  95.87 0 C 1
ATOM   3214 C CG  . ASP C 3 32 ? -14.067 -15.265 -17.829 1.00  89.64 0 C 1
ATOM   3215 O OD1 . ASP C 3 32 ? -14.979 -14.414 -17.734 1.00  85.06 0 C 1
ATOM   3216 O OD2 . ASP C 3 32 ? -14.123 -16.295 -18.521 1.00  84.31 -1 C 1
ATOM   3217 N N   . LYS C 3 33 ? -10.260 -13.478 -15.770 1.00  94.70 0 C 1
ATOM   3218 C CA  . LYS C 3 33 ? -9.150 -13.414 -14.809 1.00  93.49 0 C 1
ATOM   3219 C C   . LYS C 3 33 ? -8.888 -12.015 -14.255 1.00  92.59 0 C 1
ATOM   3220 O O   . LYS C 3 33 ? -8.563 -11.887 -13.077 1.00  89.46 0 C 1
ATOM   3221 C CB  . LYS C 3 33 ? -7.873 -13.979 -15.435 1.00  92.09 0 C 1
ATOM   3222 C CG  . LYS C 3 33 ? -7.897 -15.507 -15.467 1.00  85.65 0 C 1
ATOM   3223 C CD  . LYS C 3 33 ? -6.489 -16.049 -15.742 1.00  84.57 0 C 1
ATOM   3224 C CE  . LYS C 3 33 ? -6.468 -17.563 -15.566 1.00  78.84 0 C 1
ATOM   3225 N NZ  . LYS C 3 33 ? -5.082 -18.076 -15.425 1.00  72.39 1 C 1
ATOM   3226 N N   . GLU C 3 34 ? -8.964 -10.989 -15.101 1.00  94.05 0 C 1
ATOM   3227 C CA  . GLU C 3 34 ? -8.481 -9.644 -14.798 1.00  92.73 0 C 1
ATOM   3228 C C   . GLU C 3 34 ? -9.578 -8.574 -14.780 1.00  92.68 0 C 1
ATOM   3229 O O   . GLU C 3 34 ? -9.340 -7.441 -14.373 1.00  90.08 0 C 1
ATOM   3230 C CB  . GLU C 3 34 ? -7.373 -9.270 -15.791 1.00  91.18 0 C 1
ATOM   3231 C CG  . GLU C 3 34 ? -6.159 -10.204 -15.731 1.00  88.28 0 C 1
ATOM   3232 C CD  . GLU C 3 34 ? -5.433 -10.163 -14.372 1.00  87.78 0 C 1
ATOM   3233 O OE1 . GLU C 3 34 ? -4.646 -11.077 -14.064 1.00  81.98 0 C 1
ATOM   3234 O OE2 . GLU C 3 34 ? -5.577 -9.170 -13.626 1.00  81.93 -1 C 1
ATOM   3235 N N   . GLY C 3 35 ? -10.785 -8.909 -15.237 1.00  94.08 0 C 1
ATOM   3236 C CA  . GLY C 3 35 ? -11.929 -8.007 -15.281 1.00  93.83 0 C 1
ATOM   3237 C C   . GLY C 3 35 ? -11.885 -6.960 -16.403 1.00  94.54 0 C 1
ATOM   3238 O O   . GLY C 3 35 ? -12.718 -6.055 -16.423 1.00  93.15 0 C 1
ATOM   3239 N N   . ILE C 3 36 ? -10.950 -7.065 -17.342 1.00  94.60 0 C 1
ATOM   3240 C CA  . ILE C 3 36 ? -10.783 -6.110 -18.447 1.00  94.97 0 C 1
ATOM   3241 C C   . ILE C 3 36 ? -11.786 -6.443 -19.564 1.00  95.52 0 C 1
ATOM   3242 O O   . ILE C 3 36 ? -11.718 -7.540 -20.106 1.00  95.13 0 C 1
ATOM   3243 C CB  . ILE C 3 36 ? -9.345 -6.114 -18.985 1.00  94.19 0 C 1
ATOM   3244 C CG1 . ILE C 3 36 ? -8.313 -5.924 -17.850 1.00  92.20 0 C 1
ATOM   3245 C CG2 . ILE C 3 36 ? -9.190 -5.000 -20.044 1.00  92.21 0 C 1
ATOM   3246 C CD1 . ILE C 3 36 ? -6.868 -6.139 -18.306 1.00  89.40 0 C 1
ATOM   3247 N N   . PRO C 3 37 ? -12.680 -5.522 -19.955 1.00  94.88 0 C 1
ATOM   3248 C CA  . PRO C 3 37 ? -13.612 -5.770 -21.054 1.00  94.88 0 C 1
ATOM   3249 C C   . PRO C 3 37 ? -12.890 -6.076 -22.376 1.00  95.21 0 C 1
ATOM   3250 O O   . PRO C 3 37 ? -11.935 -5.366 -22.706 1.00  94.51 0 C 1
ATOM   3251 C CB  . PRO C 3 37 ? -14.468 -4.506 -21.164 1.00  93.45 0 C 1
ATOM   3252 C CG  . PRO C 3 37 ? -14.378 -3.893 -19.769 1.00  91.42 0 C 1
ATOM   3253 C CD  . PRO C 3 37 ? -12.966 -4.248 -19.333 1.00  93.82 0 C 1
ATOM   3254 N N   . PRO C 3 38 ? -13.349 -7.051 -23.181 1.00  94.93 0 C 1
ATOM   3255 C CA  . PRO C 3 38 ? -12.689 -7.437 -24.437 1.00  95.08 0 C 1
ATOM   3256 C C   . PRO C 3 38 ? -12.500 -6.285 -25.422 1.00  94.63 0 C 1
ATOM   3257 O O   . PRO C 3 38 ? -11.453 -6.193 -26.069 1.00  93.42 0 C 1
ATOM   3258 C CB  . PRO C 3 38 ? -13.569 -8.538 -25.039 1.00  94.55 0 C 1
ATOM   3259 C CG  . PRO C 3 38 ? -14.199 -9.178 -23.816 1.00  93.11 0 C 1
ATOM   3260 C CD  . PRO C 3 38 ? -14.412 -7.992 -22.875 1.00  95.41 0 C 1
ATOM   3261 N N   . ASP C 3 39 ? -13.456 -5.370 -25.498 1.00  94.83 0 C 1
ATOM   3262 C CA  . ASP C 3 39 ? -13.404 -4.204 -26.381 1.00  93.82 0 C 1
ATOM   3263 C C   . ASP C 3 39 ? -12.344 -3.159 -25.974 1.00  93.97 0 C 1
ATOM   3264 O O   . ASP C 3 39 ? -11.969 -2.311 -26.779 1.00  92.00 0 C 1
ATOM   3265 C CB  . ASP C 3 39 ? -14.806 -3.573 -26.481 1.00  92.27 0 C 1
ATOM   3266 C CG  . ASP C 3 39 ? -15.294 -2.961 -25.171 1.00  90.59 0 C 1
ATOM   3267 O OD1 . ASP C 3 39 ? -15.055 -3.528 -24.080 1.00  87.40 0 C 1
ATOM   3268 O OD2 . ASP C 3 39 ? -15.940 -1.896 -25.201 1.00  85.84 -1 C 1
ATOM   3269 N N   . GLN C 3 40 ? -11.824 -3.235 -24.744 1.00  93.80 0 C 1
ATOM   3270 C CA  . GLN C 3 40 ? -10.672 -2.442 -24.303 1.00  93.98 0 C 1
ATOM   3271 C C   . GLN C 3 40 ? -9.335 -3.158 -24.512 1.00  94.25 0 C 1
ATOM   3272 O O   . GLN C 3 40 ? -8.288 -2.534 -24.336 1.00  93.29 0 C 1
ATOM   3273 C CB  . GLN C 3 40 ? -10.821 -2.017 -22.833 1.00  93.09 0 C 1
ATOM   3274 C CG  . GLN C 3 40 ? -11.976 -1.043 -22.642 1.00  91.21 0 C 1
ATOM   3275 C CD  . GLN C 3 40 ? -11.931 -0.401 -21.259 1.00  91.19 0 C 1
ATOM   3276 N NE2 . GLN C 3 40 ? -11.301  0.747 -21.113 1.00  83.73 0 C 1
ATOM   3277 O OE1 . GLN C 3 40 ? -12.455 -0.909 -20.287 1.00  85.59 0 C 1
ATOM   3278 N N   . GLN C 3 41 ? -9.329 -4.422 -24.879 1.00  95.06 0 C 1
ATOM   3279 C CA  . GLN C 3 41 ? -8.104 -5.199 -25.029 1.00  95.61 0 C 1
ATOM   3280 C C   . GLN C 3 41 ? -7.572 -5.127 -26.465 1.00  95.66 0 C 1
ATOM   3281 O O   . GLN C 3 41 ? -8.286 -5.400 -27.429 1.00  94.85 0 C 1
ATOM   3282 C CB  . GLN C 3 41 ? -8.325 -6.655 -24.621 1.00  95.67 0 C 1
ATOM   3283 C CG  . GLN C 3 41 ? -8.786 -6.841 -23.167 1.00  94.89 0 C 1
ATOM   3284 C CD  . GLN C 3 41 ? -9.033 -8.314 -22.851 1.00  95.70 0 C 1
ATOM   3285 N NE2 . GLN C 3 41 ? -10.016 -8.634 -22.050 1.00  90.99 0 C 1
ATOM   3286 O OE1 . GLN C 3 41 ? -8.343 -9.189 -23.362 1.00  91.14 0 C 1
ATOM   3287 N N   . ARG C 3 42 ? -6.284 -4.835 -26.608 1.00  95.60 0 C 1
ATOM   3288 C CA  . ARG C 3 42 ? -5.513 -5.023 -27.836 1.00  95.33 0 C 1
ATOM   3289 C C   . ARG C 3 42 ? -4.440 -6.061 -27.555 1.00  95.95 0 C 1
ATOM   3290 O O   . ARG C 3 42 ? -3.572 -5.834 -26.717 1.00  94.84 0 C 1
ATOM   3291 C CB  . ARG C 3 42 ? -4.895 -3.695 -28.285 1.00  93.96 0 C 1
ATOM   3292 C CG  . ARG C 3 42 ? -5.951 -2.695 -28.792 1.00  89.46 0 C 1
ATOM   3293 C CD  . ARG C 3 42 ? -5.254 -1.393 -29.184 1.00  84.91 0 C 1
ATOM   3294 N NE  . ARG C 3 42 ? -6.160 -0.459 -29.873 1.00  78.21 0 C 1
ATOM   3295 C CZ  . ARG C 3 42 ? -5.803  0.718 -30.372 1.00  73.00 0 C 1
ATOM   3296 N NH1 . ARG C 3 42 ? -4.590  1.169 -30.251 1.00  64.41 1 C 1
ATOM   3297 N NH2 . ARG C 3 42 ? -6.654  1.448 -31.005 1.00  65.07 0 C 1
ATOM   3298 N N   . LEU C 3 43 ? -4.512 -7.200 -28.225 1.00  96.01 0 C 1
ATOM   3299 C CA  . LEU C 3 43 ? -3.499 -8.242 -28.136 1.00  96.74 0 C 1
ATOM   3300 C C   . LEU C 3 43 ? -2.518 -8.107 -29.290 1.00  96.82 0 C 1
ATOM   3301 O O   . LEU C 3 43 ? -2.927 -7.886 -30.433 1.00  96.14 0 C 1
ATOM   3302 C CB  . LEU C 3 43 ? -4.148 -9.632 -28.085 1.00  96.72 0 C 1
ATOM   3303 C CG  . LEU C 3 43 ? -4.928 -9.906 -26.785 1.00  95.98 0 C 1
ATOM   3304 C CD1 . LEU C 3 43 ? -5.629 -11.253 -26.892 1.00  94.55 0 C 1
ATOM   3305 C CD2 . LEU C 3 43 ? -4.013 -9.942 -25.557 1.00  93.87 0 C 1
ATOM   3306 N N   . ILE C 3 44 ? -1.238 -8.230 -29.004 1.00  96.76 0 C 1
ATOM   3307 C CA  . ILE C 3 44 ? -0.148 -8.095 -29.962 1.00  96.54 0 C 1
ATOM   3308 C C   . ILE C 3 44 ?  0.755 -9.316 -29.850 1.00  96.64 0 C 1
ATOM   3309 O O   . ILE C 3 44 ?  1.126 -9.734 -28.756 1.00  95.93 0 C 1
ATOM   3310 C CB  . ILE C 3 44 ?  0.617 -6.768 -29.740 1.00  95.76 0 C 1
ATOM   3311 C CG1 . ILE C 3 44 ? -0.332 -5.564 -29.917 1.00  92.43 0 C 1
ATOM   3312 C CG2 . ILE C 3 44 ?  1.795 -6.660 -30.721 1.00  92.25 0 C 1
ATOM   3313 C CD1 . ILE C 3 44 ?  0.274 -4.248 -29.443 1.00  83.33 0 C 1
ATOM   3314 N N   . PHE C 3 45 ?  1.124 -9.877 -31.004 1.00  95.98 0 C 1
ATOM   3315 C CA  . PHE C 3 45 ?  2.093 -10.945 -31.123 1.00  95.92 0 C 1
ATOM   3316 C C   . PHE C 3 45 ?  2.947 -10.707 -32.364 1.00  95.62 0 C 1
ATOM   3317 O O   . PHE C 3 45 ?  2.414 -10.344 -33.426 1.00  93.87 0 C 1
ATOM   3318 C CB  . PHE C 3 45 ?  1.378 -12.294 -31.189 1.00  95.87 0 C 1
ATOM   3319 C CG  . PHE C 3 45 ?  2.311 -13.478 -31.287 1.00  96.37 0 C 1
ATOM   3320 C CD1 . PHE C 3 45 ?  2.427 -14.188 -32.487 1.00  94.60 0 C 1
ATOM   3321 C CD2 . PHE C 3 45 ?  3.073 -13.856 -30.171 1.00  94.82 0 C 1
ATOM   3322 C CE1 . PHE C 3 45 ?  3.290 -15.298 -32.568 1.00  94.29 0 C 1
ATOM   3323 C CE2 . PHE C 3 45 ?  3.941 -14.959 -30.248 1.00  94.33 0 C 1
ATOM   3324 C CZ  . PHE C 3 45 ?  4.049 -15.681 -31.446 1.00  95.09 0 C 1
ATOM   3325 N N   . ALA C 3 46 ?  4.250 -10.865 -32.239 1.00  94.70 0 C 1
ATOM   3326 C CA  . ALA C 3 46 ?  5.167 -10.746 -33.375 1.00  94.15 0 C 1
ATOM   3327 C C   . ALA C 3 46 ?  5.060 -9.424 -34.148 1.00  94.30 0 C 1
ATOM   3328 O O   . ALA C 3 46 ?  5.075 -9.402 -35.384 1.00  91.11 0 C 1
ATOM   3329 C CB  . ALA C 3 46 ?  4.982 -11.972 -34.271 1.00  92.44 0 C 1
ATOM   3330 N N   . GLY C 3 47 ?  4.890 -8.314 -33.442 1.00  94.28 0 C 1
ATOM   3331 C CA  . GLY C 3 47 ?  4.742 -6.993 -34.044 1.00  93.98 0 C 1
ATOM   3332 C C   . GLY C 3 47 ?  3.398 -6.735 -34.723 1.00  94.51 0 C 1
ATOM   3333 O O   . GLY C 3 47 ?  3.245 -5.731 -35.421 1.00  92.17 0 C 1
ATOM   3334 N N   . LYS C 3 48 ?  2.411 -7.628 -34.559 1.00  94.29 0 C 1
ATOM   3335 C CA  . LYS C 3 48 ?  1.083 -7.498 -35.169 1.00  94.04 0 C 1
ATOM   3336 C C   . LYS C 3 48 ? -0.008 -7.470 -34.108 1.00  94.90 0 C 1
ATOM   3337 O O   . LYS C 3 48 ?  0.017 -8.252 -33.163 1.00  93.75 0 C 1
ATOM   3338 C CB  . LYS C 3 48 ?  0.839 -8.634 -36.166 1.00  91.63 0 C 1
ATOM   3339 C CG  . LYS C 3 48 ?  1.801 -8.561 -37.363 1.00  81.99 0 C 1
ATOM   3340 C CD  . LYS C 3 48 ?  1.534 -9.717 -38.329 1.00  78.78 0 C 1
ATOM   3341 C CE  . LYS C 3 48 ?  2.551 -9.668 -39.468 1.00  68.13 0 C 1
ATOM   3342 N NZ  . LYS C 3 48 ?  2.384 -10.832 -40.378 1.00  61.28 1 C 1
ATOM   3343 N N   . GLN C 3 49 ? -0.994 -6.605 -34.328 1.00  95.65 0 C 1
ATOM   3344 C CA  . GLN C 3 49 ? -2.231 -6.674 -33.563 1.00  95.57 0 C 1
ATOM   3345 C C   . GLN C 3 49 ? -3.063 -7.866 -34.045 1.00  95.77 0 C 1
ATOM   3346 O O   . GLN C 3 49 ? -3.217 -8.084 -35.247 1.00  94.54 0 C 1
ATOM   3347 C CB  . GLN C 3 49 ? -2.985 -5.335 -33.673 1.00  93.87 0 C 1
ATOM   3348 C CG  . GLN C 3 49 ? -4.243 -5.321 -32.774 1.00  88.79 0 C 1
ATOM   3349 C CD  . GLN C 3 49 ? -4.965 -3.977 -32.756 1.00  87.99 0 C 1
ATOM   3350 N NE2 . GLN C 3 49 ? -6.226 -3.968 -32.391 1.00  78.95 0 C 1
ATOM   3351 O OE1 . GLN C 3 49 ? -4.434 -2.919 -33.043 1.00  82.44 0 C 1
ATOM   3352 N N   . LEU C 3 50 ? -3.584 -8.648 -33.110 1.00  96.55 0 C 1
ATOM   3353 C CA  . LEU C 3 50 ? -4.382 -9.838 -33.376 1.00  96.79 0 C 1
ATOM   3354 C C   . LEU C 3 50 ? -5.854 -9.462 -33.588 1.00  96.67 0 C 1
ATOM   3355 O O   . LEU C 3 50 ? -6.428 -8.682 -32.833 1.00  95.61 0 C 1
ATOM   3356 C CB  . LEU C 3 50 ? -4.195 -10.846 -32.232 1.00  96.76 0 C 1
ATOM   3357 C CG  . LEU C 3 50 ? -2.731 -11.205 -31.885 1.00  96.08 0 C 1
ATOM   3358 C CD1 . LEU C 3 50 ? -2.707 -12.255 -30.785 1.00  94.19 0 C 1
ATOM   3359 C CD2 . LEU C 3 50 ? -1.953 -11.750 -33.074 1.00  93.59 0 C 1
ATOM   3360 N N   . GLU C 3 51 ? -6.455 -10.044 -34.610 1.00  96.32 0 C 1
ATOM   3361 C CA  . GLU C 3 51 ? -7.854 -9.828 -34.977 1.00  96.04 0 C 1
ATOM   3362 C C   . GLU C 3 51 ? -8.772 -10.837 -34.274 1.00  96.24 0 C 1
ATOM   3363 O O   . GLU C 3 51 ? -8.474 -12.030 -34.246 1.00  94.84 0 C 1
ATOM   3364 C CB  . GLU C 3 51 ? -8.023 -9.941 -36.502 1.00  94.61 0 C 1
ATOM   3365 C CG  . GLU C 3 51 ? -7.347 -8.809 -37.289 1.00  85.26 0 C 1
ATOM   3366 C CD  . GLU C 3 51 ? -7.378 -9.024 -38.813 1.00  78.69 0 C 1
ATOM   3367 O OE1 . GLU C 3 51 ? -6.769 -8.206 -39.530 1.00  71.75 0 C 1
ATOM   3368 O OE2 . GLU C 3 51 ? -7.905 -10.060 -39.287 1.00  72.23 -1 C 1
ATOM   3369 N N   . ASP C 3 52 ? -9.928 -10.382 -33.793 1.00  96.00 0 C 1
ATOM   3370 C CA  . ASP C 3 52 ? -10.826 -11.173 -32.944 1.00  95.97 0 C 1
ATOM   3371 C C   . ASP C 3 52 ? -11.344 -12.458 -33.613 1.00  95.78 0 C 1
ATOM   3372 O O   . ASP C 3 52 ? -11.475 -13.495 -32.958 1.00  91.02 0 C 1
ATOM   3373 C CB  . ASP C 3 52 ? -12.006 -10.296 -32.485 1.00  94.62 0 C 1
ATOM   3374 C CG  . ASP C 3 52 ? -11.584 -9.196 -31.505 1.00  93.76 0 C 1
ATOM   3375 O OD1 . ASP C 3 52 ? -10.442 -9.248 -30.996 1.00  89.46 0 C 1
ATOM   3376 O OD2 . ASP C 3 52 ? -12.368 -8.270 -31.220 1.00  88.36 -1 C 1
ATOM   3377 N N   . GLY C 3 53 ? -11.595 -12.414 -34.909 1.00  95.67 0 C 1
ATOM   3378 C CA  . GLY C 3 53 ? -12.131 -13.544 -35.675 1.00  95.68 0 C 1
ATOM   3379 C C   . GLY C 3 53 ? -11.112 -14.625 -36.051 1.00  96.54 0 C 1
ATOM   3380 O O   . GLY C 3 53 ? -11.506 -15.656 -36.594 1.00  93.65 0 C 1
ATOM   3381 N N   . ARG C 3 54 ? -9.815 -14.414 -35.782 1.00  96.91 0 C 1
ATOM   3382 C CA  . ARG C 3 54 ? -8.770 -15.404 -36.081 1.00  97.10 0 C 1
ATOM   3383 C C   . ARG C 3 54 ? -8.466 -16.269 -34.866 1.00  97.56 0 C 1
ATOM   3384 O O   . ARG C 3 54 ? -8.761 -15.900 -33.733 1.00  96.35 0 C 1
ATOM   3385 C CB  . ARG C 3 54 ? -7.507 -14.736 -36.632 1.00  96.31 0 C 1
ATOM   3386 C CG  . ARG C 3 54 ? -7.771 -13.919 -37.894 1.00  91.28 0 C 1
ATOM   3387 C CD  . ARG C 3 54 ? -6.455 -13.674 -38.624 1.00  84.85 0 C 1
ATOM   3388 N NE  . ARG C 3 54 ? -6.570 -12.599 -39.605 1.00  76.47 0 C 1
ATOM   3389 C CZ  . ARG C 3 54 ? -5.741 -12.324 -40.588 1.00  69.03 0 C 1
ATOM   3390 N NH1 . ARG C 3 54 ? -4.699 -13.075 -40.861 1.00  62.03 1 C 1
ATOM   3391 N NH2 . ARG C 3 54 ? -5.946 -11.256 -41.302 1.00  62.51 0 C 1
ATOM   3392 N N   . THR C 3 55 ? -7.842 -17.417 -35.133 1.00  97.52 0 C 1
ATOM   3393 C CA  . THR C 3 55 ? -7.432 -18.358 -34.088 1.00  97.54 0 C 1
ATOM   3394 C C   . THR C 3 55 ? -5.963 -18.153 -33.688 1.00  97.52 0 C 1
ATOM   3395 O O   . THR C 3 55 ? -5.178 -17.507 -34.388 1.00  96.52 0 C 1
ATOM   3396 C CB  . THR C 3 55 ? -7.669 -19.806 -34.514 1.00  96.95 0 C 1
ATOM   3397 C CG2 . THR C 3 55 ? -9.120 -20.079 -34.895 1.00  90.80 0 C 1
ATOM   3398 O OG1 . THR C 3 55 ? -6.846 -20.130 -35.604 1.00  91.12 0 C 1
ATOM   3399 N N   . LEU C 3 56 ? -5.571 -18.735 -32.568 1.00  97.29 0 C 1
ATOM   3400 C CA  . LEU C 3 56 ? -4.167 -18.756 -32.155 1.00  97.02 0 C 1
ATOM   3401 C C   . LEU C 3 56 ? -3.289 -19.498 -33.176 1.00  96.71 0 C 1
ATOM   3402 O O   . LEU C 3 56 ? -2.167 -19.053 -33.455 1.00  95.82 0 C 1
ATOM   3403 C CB  . LEU C 3 56 ? -4.052 -19.411 -30.770 1.00  96.90 0 C 1
ATOM   3404 C CG  . LEU C 3 56 ? -4.679 -18.593 -29.623 1.00  96.21 0 C 1
ATOM   3405 C CD1 . LEU C 3 56 ? -4.613 -19.403 -28.339 1.00  94.17 0 C 1
ATOM   3406 C CD2 . LEU C 3 56 ? -3.941 -17.273 -29.377 1.00  93.57 0 C 1
ATOM   3407 N N   . SER C 3 57 ? -3.797 -20.567 -33.790 1.00  97.13 0 C 1
ATOM   3408 C CA  . SER C 3 57 ? -3.086 -21.315 -34.827 1.00  96.69 0 C 1
ATOM   3409 C C   . SER C 3 57 ? -2.849 -20.493 -36.096 1.00  96.45 0 C 1
ATOM   3410 O O   . SER C 3 57 ? -1.773 -20.616 -36.681 1.00  94.79 0 C 1
ATOM   3411 C CB  . SER C 3 57 ? -3.816 -22.616 -35.171 1.00  95.55 0 C 1
ATOM   3412 O OG  . SER C 3 57 ? -5.177 -22.404 -35.460 1.00  83.63 0 C 1
ATOM   3413 N N   . ASP C 3 58 ? -3.775 -19.605 -36.476 1.00  97.08 0 C 1
ATOM   3414 C CA  . ASP C 3 58 ? -3.602 -18.735 -37.652 1.00  96.81 0 C 1
ATOM   3415 C C   . ASP C 3 58 ? -2.407 -17.785 -37.512 1.00  96.69 0 C 1
ATOM   3416 O O   . ASP C 3 58 ? -1.804 -17.365 -38.502 1.00  95.04 0 C 1
ATOM   3417 C CB  . ASP C 3 58 ? -4.858 -17.879 -37.872 1.00  96.43 0 C 1
ATOM   3418 C CG  . ASP C 3 58 ? -6.115 -18.670 -38.204 1.00  94.44 0 C 1
ATOM   3419 O OD1 . ASP C 3 58 ? -6.013 -19.725 -38.858 1.00  90.11 0 C 1
ATOM   3420 O OD2 . ASP C 3 58 ? -7.202 -18.198 -37.798 1.00  90.04 -1 C 1
ATOM   3421 N N   . TYR C 3 59 ? -2.042 -17.450 -36.275 1.00  96.47 0 C 1
ATOM   3422 C CA  . TYR C 3 59 ? -0.881 -16.626 -35.951 1.00  96.19 0 C 1
ATOM   3423 C C   . TYR C 3 59 ?  0.363 -17.448 -35.575 1.00  95.72 0 C 1
ATOM   3424 O O   . TYR C 3 59 ?  1.374 -16.863 -35.172 1.00  93.43 0 C 1
ATOM   3425 C CB  . TYR C 3 59 ? -1.261 -15.623 -34.867 1.00  96.02 0 C 1
ATOM   3426 C CG  . TYR C 3 59 ? -2.227 -14.561 -35.344 1.00  96.58 0 C 1
ATOM   3427 C CD1 . TYR C 3 59 ? -1.800 -13.566 -36.249 1.00  94.94 0 C 1
ATOM   3428 C CD2 . TYR C 3 59 ? -3.550 -14.531 -34.870 1.00  95.21 0 C 1
ATOM   3429 C CE1 . TYR C 3 59 ? -2.675 -12.563 -36.674 1.00  94.60 0 C 1
ATOM   3430 C CE2 . TYR C 3 59 ? -4.436 -13.527 -35.285 1.00  94.41 0 C 1
ATOM   3431 C CZ  . TYR C 3 59 ? -3.998 -12.535 -36.181 1.00  95.83 0 C 1
ATOM   3432 O OH  . TYR C 3 59 ? -4.851 -11.548 -36.577 1.00  94.73 0 C 1
ATOM   3433 N N   . ASN C 3 60 ?  0.300 -18.771 -35.692 1.00  95.48 0 C 1
ATOM   3434 C CA  . ASN C 3 60 ?  1.363 -19.686 -35.284 1.00  95.05 0 C 1
ATOM   3435 C C   . ASN C 3 60 ?  1.790 -19.518 -33.813 1.00  95.12 0 C 1
ATOM   3436 O O   . ASN C 3 60 ?  2.955 -19.671 -33.462 1.00  93.02 0 C 1
ATOM   3437 C CB  . ASN C 3 60 ?  2.503 -19.603 -36.315 1.00  93.68 0 C 1
ATOM   3438 C CG  . ASN C 3 60 ?  3.428 -20.809 -36.273 1.00  85.09 0 C 1
ATOM   3439 N ND2 . ASN C 3 60 ?  4.664 -20.631 -36.678 1.00  72.05 0 C 1
ATOM   3440 O OD1 . ASN C 3 60 ?  3.056 -21.914 -35.926 1.00  75.66 0 C 1
ATOM   3441 N N   . ILE C 3 61 ?  0.838 -19.182 -32.961 1.00  95.80 0 C 1
ATOM   3442 C CA  . ILE C 3 61 ?  1.049 -19.058 -31.522 1.00  96.02 0 C 1
ATOM   3443 C C   . ILE C 3 61 ?  1.110 -20.462 -30.923 1.00  95.87 0 C 1
ATOM   3444 O O   . ILE C 3 61 ?  0.138 -21.227 -30.980 1.00  94.66 0 C 1
ATOM   3445 C CB  . ILE C 3 61 ? -0.042 -18.175 -30.877 1.00  96.00 0 C 1
ATOM   3446 C CG1 . ILE C 3 61 ?  0.073 -16.726 -31.411 1.00  94.65 0 C 1
ATOM   3447 C CG2 . ILE C 3 61 ?  0.083 -18.178 -29.346 1.00  94.75 0 C 1
ATOM   3448 C CD1 . ILE C 3 61 ? -1.152 -15.852 -31.106 1.00  92.17 0 C 1
ATOM   3449 N N   . GLN C 3 62 ?  2.249 -20.785 -30.325 1.00  95.43 0 C 1
ATOM   3450 C CA  . GLN C 3 62 ?  2.531 -22.099 -29.760 1.00  94.90 0 C 1
ATOM   3451 C C   . GLN C 3 62 ?  2.468 -22.080 -28.232 1.00  95.28 0 C 1
ATOM   3452 O O   . GLN C 3 62 ?  2.237 -21.037 -27.608 1.00  93.10 0 C 1
ATOM   3453 C CB  . GLN C 3 62 ?  3.878 -22.607 -30.290 1.00  92.77 0 C 1
ATOM   3454 C CG  . GLN C 3 62 ?  3.886 -22.740 -31.825 1.00  87.96 0 C 1
ATOM   3455 C CD  . GLN C 3 62 ?  5.122 -23.454 -32.366 1.00  82.98 0 C 1
ATOM   3456 N NE2 . GLN C 3 62 ?  5.276 -23.517 -33.671 1.00  69.91 0 C 1
ATOM   3457 O OE1 . GLN C 3 62 ?  5.938 -23.994 -31.643 1.00  74.06 0 C 1
ATOM   3458 N N   . LYS C 3 63 ?  2.665 -23.253 -27.611 1.00  95.37 0 C 1
ATOM   3459 C CA  . LYS C 3 63 ?  2.799 -23.334 -26.160 1.00  95.44 0 C 1
ATOM   3460 C C   . LYS C 3 63 ?  3.895 -22.389 -25.659 1.00  94.83 0 C 1
ATOM   3461 O O   . LYS C 3 63 ?  4.919 -22.221 -26.328 1.00  92.03 0 C 1
ATOM   3462 C CB  . LYS C 3 63 ?  3.050 -24.790 -25.714 1.00  94.48 0 C 1
ATOM   3463 C CG  . LYS C 3 63 ?  4.394 -25.352 -26.206 1.00  87.00 0 C 1
ATOM   3464 C CD  . LYS C 3 63 ?  4.698 -26.709 -25.566 1.00  85.25 0 C 1
ATOM   3465 C CE  . LYS C 3 63 ?  6.145 -27.095 -25.902 1.00  71.81 0 C 1
ATOM   3466 N NZ  . LYS C 3 63 ?  6.641 -28.141 -24.986 1.00  62.90 1 C 1
ATOM   3467 N N   . GLU C 3 64 ?  3.666 -21.816 -24.493 1.00  94.42 0 C 1
ATOM   3468 C CA  . GLU C 3 64 ?  4.599 -20.889 -23.837 1.00  93.93 0 C 1
ATOM   3469 C C   . GLU C 3 64 ?  4.880 -19.584 -24.615 1.00  93.81 0 C 1
ATOM   3470 O O   . GLU C 3 64 ?  5.673 -18.771 -24.156 1.00  91.36 0 C 1
ATOM   3471 C CB  . GLU C 3 64 ?  5.886 -21.621 -23.408 1.00  92.49 0 C 1
ATOM   3472 C CG  . GLU C 3 64 ?  5.618 -22.761 -22.405 1.00  88.54 0 C 1
ATOM   3473 C CD  . GLU C 3 64 ?  6.805 -23.726 -22.260 1.00  81.39 0 C 1
ATOM   3474 O OE1 . GLU C 3 64 ?  6.528 -24.916 -21.956 1.00  73.24 0 C 1
ATOM   3475 O OE2 . GLU C 3 64 ?  7.951 -23.322 -22.502 1.00  73.64 -1 C 1
ATOM   3476 N N   . SER C 3 65 ?  4.182 -19.328 -25.725 1.00  94.45 0 C 1
ATOM   3477 C CA  . SER C 3 65 ?  4.262 -18.048 -26.426 1.00  94.26 0 C 1
ATOM   3478 C C   . SER C 3 65 ?  3.804 -16.901 -25.526 1.00  94.26 0 C 1
ATOM   3479 O O   . SER C 3 65 ?  2.882 -17.039 -24.717 1.00  93.26 0 C 1
ATOM   3480 C CB  . SER C 3 65 ?  3.419 -18.036 -27.705 1.00  93.97 0 C 1
ATOM   3481 O OG  . SER C 3 65 ?  3.913 -18.979 -28.637 1.00  87.82 0 C 1
ATOM   3482 N N   . THR C 3 66 ?  4.420 -15.739 -25.716 1.00  93.88 0 C 1
ATOM   3483 C CA  . THR C 3 66 ?  4.063 -14.521 -24.996 1.00  93.48 0 C 1
ATOM   3484 C C   . THR C 3 66 ?  3.314 -13.555 -25.913 1.00  94.45 0 C 1
ATOM   3485 O O   . THR C 3 66 ?  3.875 -13.031 -26.867 1.00  93.85 0 C 1
ATOM   3486 C CB  . THR C 3 66 ?  5.291 -13.854 -24.362 1.00  90.74 0 C 1
ATOM   3487 C CG2 . THR C 3 66 ?  4.926 -12.605 -23.568 1.00  82.25 0 C 1
ATOM   3488 O OG1 . THR C 3 66 ?  5.886 -14.746 -23.441 1.00  83.64 0 C 1
ATOM   3489 N N   . LEU C 3 67 ?  2.054 -13.290 -25.579 1.00  95.40 0 C 1
ATOM   3490 C CA  . LEU C 3 67 ?  1.278 -12.200 -26.143 1.00  95.67 0 C 1
ATOM   3491 C C   . LEU C 3 67 ?  1.507 -10.931 -25.318 1.00  95.38 0 C 1
ATOM   3492 O O   . LEU C 3 67 ?  1.751 -10.993 -24.116 1.00  94.29 0 C 1
ATOM   3493 C CB  . LEU C 3 67 ? -0.222 -12.557 -26.177 1.00  95.75 0 C 1
ATOM   3494 C CG  . LEU C 3 67 ? -0.576 -13.894 -26.852 1.00  93.89 0 C 1
ATOM   3495 C CD1 . LEU C 3 67 ? -2.096 -14.041 -26.919 1.00  89.98 0 C 1
ATOM   3496 C CD2 . LEU C 3 67 ? -0.032 -13.982 -28.266 1.00  89.85 0 C 1
ATOM   3497 N N   . HIS C 3 68 ?  1.354 -9.776 -25.962 1.00  95.34 0 C 1
ATOM   3498 C CA  . HIS C 3 68 ?  1.376 -8.491 -25.266 1.00  95.07 0 C 1
ATOM   3499 C C   . HIS C 3 68 ? -0.026 -7.882 -25.254 1.00  95.72 0 C 1
ATOM   3500 O O   . HIS C 3 68 ? -0.709 -7.865 -26.272 1.00  95.12 0 C 1
ATOM   3501 C CB  . HIS C 3 68 ?  2.411 -7.566 -25.893 1.00  93.50 0 C 1
ATOM   3502 C CG  . HIS C 3 68 ?  3.823 -8.037 -25.683 1.00  91.28 0 C 1
ATOM   3503 C CD2 . HIS C 3 68 ?  4.444 -9.060 -26.352 1.00  80.54 0 C 1
ATOM   3504 N ND1 . HIS C 3 68 ?  4.732 -7.552 -24.753 1.00  81.56 0 C 1
ATOM   3505 C CE1 . HIS C 3 68 ?  5.864 -8.259 -24.876 1.00  81.35 0 C 1
ATOM   3506 N NE2 . HIS C 3 68 ?  5.726 -9.180 -25.832 1.00  82.18 0 C 1
ATOM   3507 N N   . LEU C 3 69 ? -0.445 -7.375 -24.095 1.00  94.49 0 C 1
ATOM   3508 C CA  . LEU C 3 69 ? -1.716 -6.685 -23.898 1.00  94.41 0 C 1
ATOM   3509 C C   . LEU C 3 69 ? -1.488 -5.183 -23.750 1.00  93.94 0 C 1
ATOM   3510 O O   . LEU C 3 69 ? -0.780 -4.743 -22.846 1.00  92.63 0 C 1
ATOM   3511 C CB  . LEU C 3 69 ? -2.436 -7.290 -22.677 1.00  94.39 0 C 1
ATOM   3512 C CG  . LEU C 3 69 ? -3.737 -6.580 -22.265 1.00  94.13 0 C 1
ATOM   3513 C CD1 . LEU C 3 69 ? -4.824 -6.716 -23.321 1.00  92.13 0 C 1
ATOM   3514 C CD2 . LEU C 3 69 ? -4.256 -7.179 -20.963 1.00  91.58 0 C 1
ATOM   3515 N N   . VAL C 3 70 ? -2.156 -4.412 -24.610 1.00  94.35 0 C 1
ATOM   3516 C CA  . VAL C 3 70 ? -2.301 -2.954 -24.489 1.00  94.19 0 C 1
ATOM   3517 C C   . VAL C 3 70 ? -3.770 -2.634 -24.315 1.00  94.22 0 C 1
ATOM   3518 O O   . VAL C 3 70 ? -4.629 -3.239 -24.965 1.00  93.24 0 C 1
ATOM   3519 C CB  . VAL C 3 70 ? -1.728 -2.225 -25.721 1.00  92.56 0 C 1
ATOM   3520 C CG1 . VAL C 3 70 ? -1.814 -0.702 -25.579 1.00  85.46 0 C 1
ATOM   3521 C CG2 . VAL C 3 70 ? -0.257 -2.565 -25.909 1.00  86.87 0 C 1
ATOM   3522 N N   . LEU C 3 71 ? -4.081 -1.676 -23.452 1.00  93.43 0 C 1
ATOM   3523 C CA  . LEU C 3 71 ? -5.452 -1.224 -23.259 1.00  92.65 0 C 1
ATOM   3524 C C   . LEU C 3 71 ? -5.775 -0.034 -24.157 1.00  91.94 0 C 1
ATOM   3525 O O   . LEU C 3 71 ? -4.968  0.884 -24.306 1.00  89.73 0 C 1
ATOM   3526 C CB  . LEU C 3 71 ? -5.701 -0.886 -21.783 1.00  91.62 0 C 1
ATOM   3527 C CG  . LEU C 3 71 ? -5.491 -2.062 -20.808 1.00  89.35 0 C 1
ATOM   3528 C CD1 . LEU C 3 71 ? -5.967 -1.643 -19.419 1.00  84.90 0 C 1
ATOM   3529 C CD2 . LEU C 3 71 ? -6.273 -3.308 -21.220 1.00  83.60 0 C 1
ATOM   3530 N N   . ARG C 3 72 ? -6.998 -0.018 -24.703 1.00  91.59 0 C 1
ATOM   3531 C CA  . ARG C 3 72 ? -7.617  1.212 -25.201 1.00  90.13 0 C 1
ATOM   3532 C C   . ARG C 3 72 ? -8.022  2.061 -24.004 1.00  89.38 0 C 1
ATOM   3533 O O   . ARG C 3 72 ? -8.813  1.628 -23.171 1.00  85.94 0 C 1
ATOM   3534 C CB  . ARG C 3 72 ? -8.834  0.906 -26.075 1.00  88.28 0 C 1
ATOM   3535 C CG  . ARG C 3 72 ? -8.415  0.477 -27.479 1.00  79.39 0 C 1
ATOM   3536 C CD  . ARG C 3 72 ? -9.643  0.289 -28.355 1.00  76.64 0 C 1
ATOM   3537 N NE  . ARG C 3 72 ? -9.275 -0.313 -29.653 1.00  68.19 0 C 1
ATOM   3538 C CZ  . ARG C 3 72 ? -10.106 -0.565 -30.658 1.00  61.95 0 C 1
ATOM   3539 N NH1 . ARG C 3 72 ? -11.361 -0.214 -30.611 1.00  56.09 1 C 1
ATOM   3540 N NH2 . ARG C 3 72 ? -9.678 -1.178 -31.708 1.00  53.83 0 C 1
ATOM   3541 N N   . LEU C 3 73 ? -7.485  3.274 -23.948 1.00  87.58 0 C 1
ATOM   3542 C CA  . LEU C 3 73 ? -7.752  4.223 -22.871 1.00  83.19 0 C 1
ATOM   3543 C C   . LEU C 3 73 ? -8.984  5.057 -23.171 1.00  78.48 0 C 1
ATOM   3544 O O   . LEU C 3 73 ? -9.888  5.175 -22.337 1.00  69.83 0 C 1
ATOM   3545 C CB  . LEU C 3 73 ? -6.515  5.117 -22.663 1.00  80.89 0 C 1
ATOM   3546 C CG  . LEU C 3 73 ? -5.214  4.345 -22.384 1.00  78.96 0 C 1
ATOM   3547 C CD1 . LEU C 3 73 ? -4.069  5.331 -22.169 1.00  75.01 0 C 1
ATOM   3548 C CD2 . LEU C 3 73 ? -5.345  3.444 -21.155 1.00  76.26 0 C 1
ATOM   3549 N N   . ARG C 3 74 ? -9.065  5.595 -24.390 1.00  73.75 0 C 1
ATOM   3550 C CA  . ARG C 3 74 ? -10.294  6.175 -24.931 1.00  67.99 0 C 1
ATOM   3551 C C   . ARG C 3 74 ? -11.125  5.025 -25.473 1.00  62.45 0 C 1
ATOM   3552 O O   . ARG C 3 74 ? -10.655  4.268 -26.324 1.00  53.53 0 C 1
ATOM   3553 C CB  . ARG C 3 74 ? -9.981  7.241 -25.980 1.00  62.38 0 C 1
ATOM   3554 C CG  . ARG C 3 74 ? -9.255  8.440 -25.341 1.00  55.29 0 C 1
ATOM   3555 C CD  . ARG C 3 74 ? -8.986  9.542 -26.362 1.00  50.47 0 C 1
ATOM   3556 N NE  . ARG C 3 74 ? -8.288 10.681 -25.744 1.00  44.35 0 C 1
ATOM   3557 C CZ  . ARG C 3 74 ? -7.887 11.785 -26.351 1.00  40.03 0 C 1
ATOM   3558 N NH1 . ARG C 3 74 ? -8.112 11.987 -27.617 1.00  36.40 1 C 1
ATOM   3559 N NH2 . ARG C 3 74 ? -7.240 12.690 -25.675 1.00  34.71 0 C 1
ATOM   3560 N N   . GLY C 3 75 ? -12.318  4.863 -24.938 1.00  61.72 0 C 1
ATOM   3561 C CA  . GLY C 3 75 ? -13.231  3.837 -25.420 1.00  56.37 0 C 1
ATOM   3562 C C   . GLY C 3 75 ? -13.406  3.967 -26.929 1.00  52.91 0 C 1
ATOM   3563 O O   . GLY C 3 75 ? -13.636  5.066 -27.434 1.00  47.04 0 C 1
ATOM   3564 N N   . GLY C 3 76 ? -13.237  2.855 -27.598 1.00  50.07 0 C 1
ATOM   3565 C CA  . GLY C 3 76 ? -13.563  2.735 -29.010 1.00  45.18 0 C 1
ATOM   3566 C C   . GLY C 3 76 ? -15.060  2.703 -29.226 1.00  41.07 0 C 1
ATOM   3567 O O   . GLY C 3 76 ? -15.786  2.314 -28.293 1.00  35.63 0 C 1
ATOM   3568 O OXT . GLY C 3 76 ? -15.453  3.074 -30.366 1.00  40.40 -1 C 1
ATOM   3569 N N   . MET D 4 1 ? 21.038 -11.163 27.147 1.00  92.44 0 D 1
ATOM   3570 C CA  . MET D 4 1 ? 20.858 -9.705 27.051 1.00  94.65 0 D 1
ATOM   3571 C C   . MET D 4 1 ? 19.391 -9.402 26.834 1.00  94.70 0 D 1
ATOM   3572 O O   . MET D 4 1 ? 18.650 -10.272 26.386 1.00  92.50 0 D 1
ATOM   3573 C CB  . MET D 4 1 ? 21.739 -9.082 25.956 1.00  91.33 0 D 1
ATOM   3574 C CG  . MET D 4 1 ? 21.352 -9.482 24.532 1.00  88.82 0 D 1
ATOM   3575 S SD  . MET D 4 1 ? 22.443 -8.776 23.263 1.00  90.67 0 D 1
ATOM   3576 C CE  . MET D 4 1 ? 21.609 -9.355 21.776 1.00  84.10 0 D 1
ATOM   3577 N N   . GLN D 4 2 ? 18.956 -8.193 27.123 1.00  95.65 0 D 1
ATOM   3578 C CA  . GLN D 4 2 ? 17.586 -7.752 26.898 1.00  95.27 0 D 1
ATOM   3579 C C   . GLN D 4 2 ? 17.487 -7.004 25.566 1.00  95.45 0 D 1
ATOM   3580 O O   . GLN D 4 2 ? 18.315 -6.144 25.279 1.00  93.54 0 D 1
ATOM   3581 C CB  . GLN D 4 2 ? 17.170 -6.902 28.110 1.00  92.47 0 D 1
ATOM   3582 C CG  . GLN D 4 2 ? 15.679 -6.581 28.124 1.00  81.00 0 D 1
ATOM   3583 C CD  . GLN D 4 2 ? 15.279 -5.795 29.386 1.00  81.57 0 D 1
ATOM   3584 N NE2 . GLN D 4 2 ? 14.045 -5.417 29.535 1.00  70.28 0 D 1
ATOM   3585 O OE1 . GLN D 4 2 ? 16.073 -5.505 30.262 1.00  73.34 0 D 1
ATOM   3586 N N   . ILE D 4 3 ? 16.487 -7.335 24.761 1.00  96.25 0 D 1
ATOM   3587 C CA  . ILE D 4 3 ? 16.099 -6.566 23.568 1.00  96.07 0 D 1
ATOM   3588 C C   . ILE D 4 3 ? 14.613 -6.233 23.618 1.00  96.07 0 D 1
ATOM   3589 O O   . ILE D 4 3 ? 13.828 -6.884 24.318 1.00  95.06 0 D 1
ATOM   3590 C CB  . ILE D 4 3 ? 16.462 -7.280 22.244 1.00  95.50 0 D 1
ATOM   3591 C CG1 . ILE D 4 3 ? 15.694 -8.605 22.061 1.00  92.21 0 D 1
ATOM   3592 C CG2 . ILE D 4 3 ? 17.984 -7.468 22.152 1.00  90.12 0 D 1
ATOM   3593 C CD1 . ILE D 4 3 ? 15.838 -9.213 20.654 1.00  91.61 0 D 1
ATOM   3594 N N   . PHE D 4 4 ? 14.202 -5.253 22.826 1.00  95.60 0 D 1
ATOM   3595 C CA  . PHE D 4 4 ? 12.813 -4.851 22.690 1.00  95.25 0 D 1
ATOM   3596 C C   . PHE D 4 4 ? 12.252 -5.256 21.332 1.00  95.30 0 D 1
ATOM   3597 O O   . PHE D 4 4 ? 12.936 -5.205 20.310 1.00  94.50 0 D 1
ATOM   3598 C CB  . PHE D 4 4 ? 12.678 -3.343 22.952 1.00  94.44 0 D 1
ATOM   3599 C CG  . PHE D 4 4 ? 13.252 -2.903 24.278 1.00  93.80 0 D 1
ATOM   3600 C CD1 . PHE D 4 4 ? 12.658 -3.320 25.478 1.00  90.36 0 D 1
ATOM   3601 C CD2 . PHE D 4 4 ? 14.414 -2.111 24.321 1.00  90.14 0 D 1
ATOM   3602 C CE1 . PHE D 4 4 ? 13.211 -2.942 26.719 1.00  88.76 0 D 1
ATOM   3603 C CE2 . PHE D 4 4 ? 14.973 -1.731 25.548 1.00  88.17 0 D 1
ATOM   3604 C CZ  . PHE D 4 4 ? 14.375 -2.146 26.755 1.00  89.73 0 D 1
ATOM   3605 N N   . VAL D 4 5 ? 10.983 -5.641 21.298 1.00  94.85 0 D 1
ATOM   3606 C CA  . VAL D 4 5 ? 10.244 -5.885 20.057 1.00  94.97 0 D 1
ATOM   3607 C C   . VAL D 4 5 ?  8.974 -5.053 20.082 1.00  94.31 0 D 1
ATOM   3608 O O   . VAL D 4 5 ?  8.108 -5.238 20.933 1.00  93.16 0 D 1
ATOM   3609 C CB  . VAL D 4 5 ?  9.936 -7.373 19.829 1.00  95.00 0 D 1
ATOM   3610 C CG1 . VAL D 4 5 ?  9.226 -7.588 18.488 1.00  93.00 0 D 1
ATOM   3611 C CG2 . VAL D 4 5 ? 11.214 -8.221 19.832 1.00  93.36 0 D 1
ATOM   3612 N N   . LYS D 4 6 ?  8.848 -4.145 19.125 1.00  93.59 0 D 1
ATOM   3613 C CA  . LYS D 4 6 ?  7.648 -3.323 18.950 1.00  92.80 0 D 1
ATOM   3614 C C   . LYS D 4 6 ?  6.638 -4.074 18.076 1.00  92.91 0 D 1
ATOM   3615 O O   . LYS D 4 6 ?  6.855 -4.265 16.878 1.00  92.03 0 D 1
ATOM   3616 C CB  . LYS D 4 6 ?  8.051 -1.944 18.411 1.00  91.23 0 D 1
ATOM   3617 C CG  . LYS D 4 6 ?  6.920 -0.915 18.554 1.00  83.46 0 D 1
ATOM   3618 C CD  . LYS D 4 6 ?  7.427  0.483 18.158 1.00  77.39 0 D 1
ATOM   3619 C CE  . LYS D 4 6 ?  6.342  1.531 18.302 1.00  70.57 0 D 1
ATOM   3620 N NZ  . LYS D 4 6 ?  6.849  2.892 17.963 1.00  63.02 1 D 1
ATOM   3621 N N   . THR D 4 7 ?  5.535 -4.487 18.684 1.00  91.16 0 D 1
ATOM   3622 C CA  . THR D 4 7 ?  4.492 -5.309 18.049 1.00  89.78 0 D 1
ATOM   3623 C C   . THR D 4 7 ?  3.648 -4.509 17.057 1.00  89.49 0 D 1
ATOM   3624 O O   . THR D 4 7 ?  3.816 -3.293 16.901 1.00  87.38 0 D 1
ATOM   3625 C CB  . THR D 4 7 ?  3.587 -5.971 19.098 1.00  87.64 0 D 1
ATOM   3626 C CG2 . THR D 4 7 ?  4.371 -6.721 20.164 1.00  81.55 0 D 1
ATOM   3627 O OG1 . THR D 4 7 ?  2.780 -5.002 19.720 1.00  82.52 0 D 1
ATOM   3628 N N   . LEU D 4 8 ?  2.714 -5.176 16.376 1.00  87.42 0 D 1
ATOM   3629 C CA  . LEU D 4 8 ?  1.805 -4.561 15.396 1.00  85.24 0 D 1
ATOM   3630 C C   . LEU D 4 8 ?  1.003 -3.390 15.980 1.00  84.57 0 D 1
ATOM   3631 O O   . LEU D 4 8 ?  0.863 -2.358 15.333 1.00  79.41 0 D 1
ATOM   3632 C CB  . LEU D 4 8 ?  0.836 -5.629 14.849 1.00  83.19 0 D 1
ATOM   3633 C CG  . LEU D 4 8 ?  1.518 -6.759 14.042 1.00  80.45 0 D 1
ATOM   3634 C CD1 . LEU D 4 8 ?  0.474 -7.804 13.668 1.00  75.96 0 D 1
ATOM   3635 C CD2 . LEU D 4 8 ?  2.171 -6.233 12.764 1.00  76.07 0 D 1
ATOM   3636 N N   . THR D 4 9 ?  0.531 -3.538 17.211 1.00  82.91 0 D 1
ATOM   3637 C CA  . THR D 4 9 ? -0.293 -2.545 17.909 1.00  79.85 0 D 1
ATOM   3638 C C   . THR D 4 9 ?  0.507 -1.402 18.537 1.00  79.42 0 D 1
ATOM   3639 O O   . THR D 4 9 ? -0.063 -0.526 19.183 1.00  75.12 0 D 1
ATOM   3640 C CB  . THR D 4 9 ? -1.138 -3.223 18.999 1.00  76.93 0 D 1
ATOM   3641 C CG2 . THR D 4 9 ? -2.086 -4.262 18.406 1.00  69.85 0 D 1
ATOM   3642 O OG1 . THR D 4 9 ? -0.310 -3.903 19.906 1.00  72.10 0 D 1
ATOM   3643 N N   . GLY D 4 10 ?  1.825 -1.407 18.388 1.00  78.53 0 D 1
ATOM   3644 C CA  . GLY D 4 10 ?  2.719 -0.436 19.013 1.00  77.89 0 D 1
ATOM   3645 C C   . GLY D 4 10 ?  3.195 -0.823 20.411 1.00  80.41 0 D 1
ATOM   3646 O O   . GLY D 4 10 ?  4.151 -0.229 20.894 1.00  78.20 0 D 1
ATOM   3647 N N   . LYS D 4 11 ?  2.620 -1.864 21.012 1.00  83.32 0 D 1
ATOM   3648 C CA  . LYS D 4 11 ?  3.085 -2.407 22.298 1.00  84.32 0 D 1
ATOM   3649 C C   . LYS D 4 11 ?  4.540 -2.855 22.167 1.00  86.83 0 D 1
ATOM   3650 O O   . LYS D 4 11 ?  4.892 -3.552 21.227 1.00  86.46 0 D 1
ATOM   3651 C CB  . LYS D 4 11 ?  2.174 -3.573 22.703 1.00  81.37 0 D 1
ATOM   3652 C CG  . LYS D 4 11 ?  2.580 -4.266 24.019 1.00  73.43 0 D 1
ATOM   3653 C CD  . LYS D 4 11 ?  1.756 -5.540 24.206 1.00  71.38 0 D 1
ATOM   3654 C CE  . LYS D 4 11 ?  2.290 -6.391 25.372 1.00  62.99 0 D 1
ATOM   3655 N NZ  . LYS D 4 11 ?  1.814 -7.791 25.257 1.00  57.47 1 D 1
ATOM   3656 N N   . THR D 4 12 ?  5.357 -2.501 23.159 1.00  87.87 0 D 1
ATOM   3657 C CA  . THR D 4 12 ?  6.733 -2.991 23.259 1.00  88.72 0 D 1
ATOM   3658 C C   . THR D 4 12 ?  6.778 -4.190 24.194 1.00  89.73 0 D 1
ATOM   3659 O O   . THR D 4 12 ?  6.319 -4.116 25.333 1.00  88.80 0 D 1
ATOM   3660 C CB  . THR D 4 12 ?  7.690 -1.883 23.697 1.00  87.23 0 D 1
ATOM   3661 C CG2 . THR D 4 12 ?  9.149 -2.335 23.696 1.00  80.67 0 D 1
ATOM   3662 O OG1 . THR D 4 12 ?  7.599 -0.811 22.778 1.00  81.30 0 D 1
ATOM   3663 N N   . ILE D 4 13 ?  7.330 -5.299 23.716 1.00  91.57 0 D 1
ATOM   3664 C CA  . ILE D 4 13 ?  7.635 -6.475 24.529 1.00  91.61 0 D 1
ATOM   3665 C C   . ILE D 4 13 ?  9.138 -6.577 24.734 1.00  92.92 0 D 1
ATOM   3666 O O   . ILE D 4 13 ?  9.926 -6.236 23.851 1.00  92.53 0 D 1
ATOM   3667 C CB  . ILE D 4 13 ?  7.034 -7.775 23.943 1.00  89.75 0 D 1
ATOM   3668 C CG1 . ILE D 4 13 ?  7.581 -8.103 22.536 1.00  81.93 0 D 1
ATOM   3669 C CG2 . ILE D 4 13 ?  5.509 -7.675 23.951 1.00  79.68 0 D 1
ATOM   3670 C CD1 . ILE D 4 13 ?  7.184 -9.497 22.025 1.00  78.26 0 D 1
ATOM   3671 N N   . THR D 4 14 ?  9.518 -7.085 25.889 1.00  93.80 0 D 1
ATOM   3672 C CA  . THR D 4 14 ? 10.909 -7.358 26.234 1.00  94.08 0 D 1
ATOM   3673 C C   . THR D 4 14 ? 11.206 -8.840 26.048 1.00  94.48 0 D 1
ATOM   3674 O O   . THR D 4 14 ? 10.421 -9.682 26.485 1.00  93.51 0 D 1
ATOM   3675 C CB  . THR D 4 14 ? 11.188 -6.934 27.676 1.00  92.78 0 D 1
ATOM   3676 C CG2 . THR D 4 14 ? 12.638 -7.167 28.046 1.00  82.49 0 D 1
ATOM   3677 O OG1 . THR D 4 14 ? 10.906 -5.551 27.836 1.00  83.89 0 D 1
ATOM   3678 N N   . LEU D 4 15 ? 12.335 -9.159 25.416 1.00  95.29 0 D 1
ATOM   3679 C CA  . LEU D 4 15 ? 12.832 -10.521 25.257 1.00  95.46 0 D 1
ATOM   3680 C C   . LEU D 4 15 ? 14.206 -10.663 25.903 1.00  95.85 0 D 1
ATOM   3681 O O   . LEU D 4 15 ? 15.067 -9.807 25.712 1.00  94.79 0 D 1
ATOM   3682 C CB  . LEU D 4 15 ? 12.891 -10.907 23.769 1.00  94.76 0 D 1
ATOM   3683 C CG  . LEU D 4 15 ? 11.553 -10.875 23.007 1.00  92.87 0 D 1
ATOM   3684 C CD1 . LEU D 4 15 ? 11.806 -11.254 21.558 1.00  89.58 0 D 1
ATOM   3685 C CD2 . LEU D 4 15 ? 10.533 -11.858 23.579 1.00  89.39 0 D 1
ATOM   3686 N N   . GLU D 4 16 ? 14.398 -11.768 26.610 1.00  96.21 0 D 1
ATOM   3687 C CA  . GLU D 4 16 ? 15.717 -12.216 27.042 1.00  96.16 0 D 1
ATOM   3688 C C   . GLU D 4 16 ? 16.309 -13.114 25.948 1.00  96.46 0 D 1
ATOM   3689 O O   . GLU D 4 16 ? 15.708 -14.125 25.573 1.00  95.03 0 D 1
ATOM   3690 C CB  . GLU D 4 16 ? 15.635 -12.961 28.382 1.00  95.04 0 D 1
ATOM   3691 C CG  . GLU D 4 16 ? 15.333 -12.034 29.559 1.00  82.85 0 D 1
ATOM   3692 C CD  . GLU D 4 16 ? 16.385 -10.925 29.727 1.00  78.21 0 D 1
ATOM   3693 O OE1 . GLU D 4 16 ? 15.995 -9.825 30.197 1.00  71.90 0 D 1
ATOM   3694 O OE2 . GLU D 4 16 ? 17.551 -11.157 29.351 1.00  71.73 -1 D 1
ATOM   3695 N N   . VAL D 4 17 ? 17.455 -12.706 25.406 1.00  96.37 0 D 1
ATOM   3696 C CA  . VAL D 4 17 ? 18.121 -13.352 24.271 1.00  96.31 0 D 1
ATOM   3697 C C   . VAL D 4 17 ? 19.634 -13.362 24.481 1.00  96.59 0 D 1
ATOM   3698 O O   . VAL D 4 17 ? 20.178 -12.565 25.247 1.00  95.30 0 D 1
ATOM   3699 C CB  . VAL D 4 17 ? 17.785 -12.654 22.937 1.00  95.62 0 D 1
ATOM   3700 C CG1 . VAL D 4 17 ? 16.294 -12.718 22.607 1.00  91.99 0 D 1
ATOM   3701 C CG2 . VAL D 4 17 ? 18.226 -11.185 22.902 1.00  91.89 0 D 1
ATOM   3702 N N   . GLU D 4 18 ? 20.313 -14.237 23.740 1.00  96.32 0 D 1
ATOM   3703 C CA  . GLU D 4 18 ? 21.764 -14.233 23.624 1.00  96.23 0 D 1
ATOM   3704 C C   . GLU D 4 18 ? 22.184 -13.724 22.233 1.00  96.66 0 D 1
ATOM   3705 O O   . GLU D 4 18 ? 21.441 -13.914 21.266 1.00  95.25 0 D 1
ATOM   3706 C CB  . GLU D 4 18 ? 22.320 -15.639 23.897 1.00  94.80 0 D 1
ATOM   3707 C CG  . GLU D 4 18 ? 22.135 -16.102 25.351 1.00  86.26 0 D 1
ATOM   3708 C CD  . GLU D 4 18 ? 22.825 -15.168 26.364 1.00  80.04 0 D 1
ATOM   3709 O OE1 . GLU D 4 18 ? 22.316 -15.054 27.495 1.00  72.47 0 D 1
ATOM   3710 O OE2 . GLU D 4 18 ? 23.855 -14.552 25.994 1.00  71.82 -1 D 1
ATOM   3711 N N   . PRO D 4 19 ? 23.360 -13.104 22.068 1.00  96.26 0 D 1
ATOM   3712 C CA  . PRO D 4 19 ? 23.843 -12.675 20.749 1.00  96.07 0 D 1
ATOM   3713 C C   . PRO D 4 19 ? 23.923 -13.809 19.714 1.00  96.28 0 D 1
ATOM   3714 O O   . PRO D 4 19 ? 23.799 -13.558 18.516 1.00  94.99 0 D 1
ATOM   3715 C CB  . PRO D 4 19 ? 25.237 -12.084 21.011 1.00  95.20 0 D 1
ATOM   3716 C CG  . PRO D 4 19 ? 25.173 -11.650 22.468 1.00  92.73 0 D 1
ATOM   3717 C CD  . PRO D 4 19 ? 24.273 -12.704 23.117 1.00  95.52 0 D 1
ATOM   3718 N N   . SER D 4 20 ? 24.123 -15.053 20.185 1.00  96.64 0 D 1
ATOM   3719 C CA  . SER D 4 20 ? 24.145 -16.268 19.369 1.00  96.59 0 D 1
ATOM   3720 C C   . SER D 4 20 ? 22.761 -16.813 19.008 1.00  96.62 0 D 1
ATOM   3721 O O   . SER D 4 20 ? 22.689 -17.769 18.234 1.00  94.94 0 D 1
ATOM   3722 C CB  . SER D 4 20 ? 24.940 -17.349 20.109 1.00  95.54 0 D 1
ATOM   3723 O OG  . SER D 4 20 ? 24.387 -17.564 21.396 1.00  88.20 0 D 1
ATOM   3724 N N   . ASP D 4 21 ? 21.673 -16.267 19.549 1.00  96.65 0 D 1
ATOM   3725 C CA  . ASP D 4 21 ? 20.325 -16.693 19.183 1.00  96.72 0 D 1
ATOM   3726 C C   . ASP D 4 21 ? 20.067 -16.408 17.699 1.00  97.06 0 D 1
ATOM   3727 O O   . ASP D 4 21 ? 20.346 -15.314 17.190 1.00  96.25 0 D 1
ATOM   3728 C CB  . ASP D 4 21 ? 19.246 -16.018 20.046 1.00  96.12 0 D 1
ATOM   3729 C CG  . ASP D 4 21 ? 19.008 -16.643 21.424 1.00  94.77 0 D 1
ATOM   3730 O OD1 . ASP D 4 21 ? 19.248 -17.853 21.593 1.00  89.74 0 D 1
ATOM   3731 O OD2 . ASP D 4 21 ? 18.435 -15.945 22.292 1.00  89.70 -1 D 1
ATOM   3732 N N   . THR D 4 22 ? 19.496 -17.393 17.006 1.00  97.43 0 D 1
ATOM   3733 C CA  . THR D 4 22 ? 19.018 -17.207 15.632 1.00  97.54 0 D 1
ATOM   3734 C C   . THR D 4 22 ? 17.750 -16.359 15.612 1.00  97.55 0 D 1
ATOM   3735 O O   . THR D 4 22 ? 17.011 -16.263 16.594 1.00  96.84 0 D 1
ATOM   3736 C CB  . THR D 4 22 ? 18.771 -18.546 14.916 1.00  96.87 0 D 1
ATOM   3737 C CG2 . THR D 4 22 ? 20.022 -19.413 14.853 1.00  90.31 0 D 1
ATOM   3738 O OG1 . THR D 4 22 ? 17.758 -19.269 15.568 1.00  90.63 0 D 1
ATOM   3739 N N   . ILE D 4 23 ? 17.460 -15.760 14.467 1.00  97.13 0 D 1
ATOM   3740 C CA  . ILE D 4 23 ? 16.197 -15.047 14.254 1.00  97.18 0 D 1
ATOM   3741 C C   . ILE D 4 23 ? 14.992 -15.984 14.426 1.00  97.14 0 D 1
ATOM   3742 O O   . ILE D 4 23 ? 13.975 -15.566 14.975 1.00  96.72 0 D 1
ATOM   3743 C CB  . ILE D 4 23 ? 16.199 -14.337 12.889 1.00  96.70 0 D 1
ATOM   3744 C CG1 . ILE D 4 23 ? 17.345 -13.316 12.755 1.00  94.67 0 D 1
ATOM   3745 C CG2 . ILE D 4 23 ? 14.849 -13.662 12.588 1.00  95.51 0 D 1
ATOM   3746 C CD1 . ILE D 4 23 ? 17.414 -12.244 13.851 1.00  91.54 0 D 1
ATOM   3747 N N   . GLU D 4 24 ? 15.122 -17.246 14.037 1.00  97.33 0 D 1
ATOM   3748 C CA  . GLU D 4 24 ? 14.106 -18.276 14.280 1.00  96.98 0 D 1
ATOM   3749 C C   . GLU D 4 24 ? 13.827 -18.460 15.783 1.00  97.08 0 D 1
ATOM   3750 O O   . GLU D 4 24 ? 12.675 -18.423 16.208 1.00  96.24 0 D 1
ATOM   3751 C CB  . GLU D 4 24 ? 14.574 -19.585 13.627 1.00  95.65 0 D 1
ATOM   3752 C CG  . GLU D 4 24 ? 13.489 -20.658 13.635 1.00  82.63 0 D 1
ATOM   3753 C CD  . GLU D 4 24 ? 13.922 -21.958 12.925 1.00  76.23 0 D 1
ATOM   3754 O OE1 . GLU D 4 24 ? 13.038 -22.827 12.727 1.00  70.22 0 D 1
ATOM   3755 O OE2 . GLU D 4 24 ? 15.117 -22.086 12.591 1.00  70.32 -1 D 1
ATOM   3756 N N   . ASN D 4 25 ? 14.865 -18.527 16.619 1.00  97.20 0 D 1
ATOM   3757 C CA  . ASN D 4 25 ? 14.709 -18.599 18.072 1.00  96.86 0 D 1
ATOM   3758 C C   . ASN D 4 25 ? 14.027 -17.351 18.635 1.00  96.96 0 D 1
ATOM   3759 O O   . ASN D 4 25 ? 13.193 -17.446 19.541 1.00  96.01 0 D 1
ATOM   3760 C CB  . ASN D 4 25 ? 16.086 -18.785 18.740 1.00  95.86 0 D 1
ATOM   3761 C CG  . ASN D 4 25 ? 16.718 -20.144 18.501 1.00  87.82 0 D 1
ATOM   3762 N ND2 . ASN D 4 25 ? 17.984 -20.278 18.865 1.00  76.05 0 D 1
ATOM   3763 O OD1 . ASN D 4 25 ? 16.120 -21.087 18.048 1.00  77.68 0 D 1
ATOM   3764 N N   . VAL D 4 26 ? 14.344 -16.176 18.110 1.00  97.39 0 D 1
ATOM   3765 C CA  . VAL D 4 26 ? 13.685 -14.925 18.510 1.00  97.21 0 D 1
ATOM   3766 C C   . VAL D 4 26 ? 12.201 -14.953 18.137 1.00  97.31 0 D 1
ATOM   3767 O O   . VAL D 4 26 ? 11.361 -14.572 18.953 1.00  96.77 0 D 1
ATOM   3768 C CB  . VAL D 4 26 ? 14.382 -13.699 17.903 1.00  96.84 0 D 1
ATOM   3769 C CG1 . VAL D 4 26 ? 13.676 -12.392 18.261 1.00  94.74 0 D 1
ATOM   3770 C CG2 . VAL D 4 26 ? 15.824 -13.575 18.422 1.00  95.16 0 D 1
ATOM   3771 N N   . LYS D 4 27 ? 11.861 -15.447 16.953 1.00  97.59 0 D 1
ATOM   3772 C CA  . LYS D 4 27 ? 10.465 -15.609 16.523 1.00  97.66 0 D 1
ATOM   3773 C C   . LYS D 4 27 ?  9.706 -16.612 17.393 1.00  97.28 0 D 1
ATOM   3774 O O   . LYS D 4 27 ?  8.556 -16.337 17.731 1.00  96.69 0 D 1
ATOM   3775 C CB  . LYS D 4 27 ? 10.415 -16.022 15.044 1.00  97.63 0 D 1
ATOM   3776 C CG  . LYS D 4 27 ? 10.748 -14.865 14.093 1.00  97.05 0 D 1
ATOM   3777 C CD  . LYS D 4 27 ? 10.711 -15.371 12.645 1.00  96.15 0 D 1
ATOM   3778 C CE  . LYS D 4 27 ? 10.971 -14.243 11.648 1.00  94.17 0 D 1
ATOM   3779 N NZ  . LYS D 4 27 ? 10.929 -14.762 10.266 1.00  91.70 1 D 1
ATOM   3780 N N   . ALA D 4 28 ? 10.328 -17.702 17.817 1.00  97.60 0 D 1
ATOM   3781 C CA  . ALA D 4 28 ?  9.740 -18.649 18.761 1.00  97.44 0 D 1
ATOM   3782 C C   . ALA D 4 28 ?  9.431 -17.976 20.113 1.00  96.91 0 D 1
ATOM   3783 O O   . ALA D 4 28 ?  8.302 -18.059 20.604 1.00  95.78 0 D 1
ATOM   3784 C CB  . ALA D 4 28 ? 10.678 -19.853 18.912 1.00  97.09 0 D 1
ATOM   3785 N N   . LYS D 4 29 ? 10.364 -17.191 20.656 1.00  97.09 0 D 1
ATOM   3786 C CA  . LYS D 4 29 ? 10.139 -16.408 21.889 1.00  96.51 0 D 1
ATOM   3787 C C   . LYS D 4 29 ?  9.017 -15.375 21.742 1.00  95.84 0 D 1
ATOM   3788 O O   . LYS D 4 29 ?  8.313 -15.077 22.706 1.00  94.63 0 D 1
ATOM   3789 C CB  . LYS D 4 29 ? 11.453 -15.719 22.313 1.00  96.56 0 D 1
ATOM   3790 C CG  . LYS D 4 29 ? 12.524 -16.705 22.814 1.00  95.02 0 D 1
ATOM   3791 C CD  . LYS D 4 29 ? 13.864 -16.001 23.104 1.00  92.67 0 D 1
ATOM   3792 C CE  . LYS D 4 29 ? 14.914 -17.031 23.525 1.00  89.12 0 D 1
ATOM   3793 N NZ  . LYS D 4 29 ? 16.253 -16.440 23.801 1.00  82.72 1 D 1
ATOM   3794 N N   . ILE D 4 30 ?  8.829 -14.804 20.541 1.00  96.40 0 D 1
ATOM   3795 C CA  . ILE D 4 30 ?  7.696 -13.914 20.258 1.00  96.00 0 D 1
ATOM   3796 C C   . ILE D 4 30 ?  6.391 -14.701 20.218 1.00  95.40 0 D 1
ATOM   3797 O O   . ILE D 4 30 ?  5.390 -14.225 20.759 1.00  94.11 0 D 1
ATOM   3798 C CB  . ILE D 4 30 ?  7.923 -13.109 18.962 1.00  95.98 0 D 1
ATOM   3799 C CG1 . ILE D 4 30 ?  9.076 -12.100 19.144 1.00  95.00 0 D 1
ATOM   3800 C CG2 . ILE D 4 30 ?  6.646 -12.341 18.555 1.00  95.04 0 D 1
ATOM   3801 C CD1 . ILE D 4 30 ?  9.610 -11.536 17.823 1.00  93.73 0 D 1
ATOM   3802 N N   . GLN D 4 31 ?  6.382 -15.904 19.626 1.00  96.01 0 D 1
ATOM   3803 C CA  . GLN D 4 31 ?  5.204 -16.775 19.611 1.00  95.71 0 D 1
ATOM   3804 C C   . GLN D 4 31 ?  4.735 -17.102 21.030 1.00  94.78 0 D 1
ATOM   3805 O O   . GLN D 4 31 ?  3.549 -16.988 21.318 1.00  92.78 0 D 1
ATOM   3806 C CB  . GLN D 4 31 ?  5.498 -18.056 18.820 1.00  95.58 0 D 1
ATOM   3807 C CG  . GLN D 4 31 ?  4.255 -18.958 18.700 1.00  94.47 0 D 1
ATOM   3808 C CD  . GLN D 4 31 ?  4.520 -20.260 17.951 1.00  92.87 0 D 1
ATOM   3809 N NE2 . GLN D 4 31 ?  3.489 -20.963 17.561 1.00  84.69 0 D 1
ATOM   3810 O OE1 . GLN D 4 31 ?  5.635 -20.665 17.688 1.00  87.61 0 D 1
ATOM   3811 N N   . ASP D 4 32 ?  5.645 -17.420 21.921 1.00  95.41 0 D 1
ATOM   3812 C CA  . ASP D 4 32 ?  5.321 -17.750 23.309 1.00  94.66 0 D 1
ATOM   3813 C C   . ASP D 4 32 ?  4.656 -16.581 24.055 1.00  93.78 0 D 1
ATOM   3814 O O   . ASP D 4 32 ?  3.820 -16.784 24.930 1.00  91.59 0 D 1
ATOM   3815 C CB  . ASP D 4 32 ?  6.601 -18.161 24.056 1.00  94.38 0 D 1
ATOM   3816 C CG  . ASP D 4 32 ?  7.214 -19.471 23.564 1.00  89.92 0 D 1
ATOM   3817 O OD1 . ASP D 4 32 ?  6.474 -20.280 22.954 1.00  84.59 0 D 1
ATOM   3818 O OD2 . ASP D 4 32 ?  8.416 -19.666 23.841 1.00  84.33 -1 D 1
ATOM   3819 N N   . LYS D 4 33 ?  4.995 -15.331 23.693 1.00  93.03 0 D 1
ATOM   3820 C CA  . LYS D 4 33 ?  4.458 -14.132 24.347 1.00  92.06 0 D 1
ATOM   3821 C C   . LYS D 4 33 ?  3.215 -13.552 23.675 1.00  91.47 0 D 1
ATOM   3822 O O   . LYS D 4 33 ?  2.353 -13.017 24.368 1.00  88.01 0 D 1
ATOM   3823 C CB  . LYS D 4 33 ?  5.542 -13.054 24.451 1.00  90.96 0 D 1
ATOM   3824 C CG  . LYS D 4 33 ?  6.592 -13.422 25.521 1.00  88.03 0 D 1
ATOM   3825 C CD  . LYS D 4 33 ?  7.457 -12.206 25.861 1.00  85.06 0 D 1
ATOM   3826 C CE  . LYS D 4 33 ?  8.402 -12.571 27.007 1.00  81.00 0 D 1
ATOM   3827 N NZ  . LYS D 4 33 ?  9.040 -11.375 27.617 1.00  74.48 1 D 1
ATOM   3828 N N   . GLU D 4 34 ?  3.139 -13.596 22.345 1.00  93.45 0 D 1
ATOM   3829 C CA  . GLU D 4 34 ?  2.116 -12.904 21.555 1.00  92.24 0 D 1
ATOM   3830 C C   . GLU D 4 34 ?  1.215 -13.859 20.759 1.00  92.39 0 D 1
ATOM   3831 O O   . GLU D 4 34 ?  0.248 -13.416 20.133 1.00  89.72 0 D 1
ATOM   3832 C CB  . GLU D 4 34 ?  2.789 -11.876 20.629 1.00  90.98 0 D 1
ATOM   3833 C CG  . GLU D 4 34 ?  3.559 -10.770 21.366 1.00  87.65 0 D 1
ATOM   3834 C CD  . GLU D 4 34 ?  2.663 -9.801 22.170 1.00  87.10 0 D 1
ATOM   3835 O OE1 . GLU D 4 34 ?  3.010 -9.451 23.311 1.00  80.78 0 D 1
ATOM   3836 O OE2 . GLU D 4 34 ?  1.637 -9.323 21.632 1.00  81.22 -1 D 1
ATOM   3837 N N   . GLY D 4 35 ?  1.516 -15.164 20.735 1.00  93.28 0 D 1
ATOM   3838 C CA  . GLY D 4 35 ?  0.720 -16.177 20.045 1.00  93.30 0 D 1
ATOM   3839 C C   . GLY D 4 35 ?  0.740 -16.069 18.520 1.00  94.22 0 D 1
ATOM   3840 O O   . GLY D 4 35 ? -0.172 -16.561 17.852 1.00  92.37 0 D 1
ATOM   3841 N N   . ILE D 4 36 ?  1.732 -15.399 17.938 1.00  94.54 0 D 1
ATOM   3842 C CA  . ILE D 4 36 ?  1.882 -15.239 16.489 1.00  95.15 0 D 1
ATOM   3843 C C   . ILE D 4 36 ?  2.842 -16.318 15.980 1.00  95.63 0 D 1
ATOM   3844 O O   . ILE D 4 36 ?  4.001 -16.308 16.384 1.00  95.02 0 D 1
ATOM   3845 C CB  . ILE D 4 36 ?  2.369 -13.826 16.112 1.00  94.60 0 D 1
ATOM   3846 C CG1 . ILE D 4 36 ?  1.479 -12.734 16.737 1.00  91.84 0 D 1
ATOM   3847 C CG2 . ILE D 4 36 ?  2.393 -13.685 14.578 1.00  91.83 0 D 1
ATOM   3848 C CD1 . ILE D 4 36 ?  1.995 -11.314 16.530 1.00  86.90 0 D 1
ATOM   3849 N N   . PRO D 4 37 ?  2.407 -17.223 15.078 1.00  95.95 0 D 1
ATOM   3850 C CA  . PRO D 4 37 ?  3.290 -18.248 14.522 1.00  95.95 0 D 1
ATOM   3851 C C   . PRO D 4 37 ?  4.522 -17.647 13.836 1.00  96.23 0 D 1
ATOM   3852 O O   . PRO D 4 37 ?  4.391 -16.628 13.148 1.00  95.64 0 D 1
ATOM   3853 C CB  . PRO D 4 37 ?  2.425 -19.038 13.530 1.00  94.95 0 D 1
ATOM   3854 C CG  . PRO D 4 37 ?  1.006 -18.805 14.021 1.00  92.60 0 D 1
ATOM   3855 C CD  . PRO D 4 37 ?  1.056 -17.390 14.579 1.00  95.20 0 D 1
ATOM   3856 N N   . PRO D 4 38 ?  5.714 -18.266 13.935 1.00  96.30 0 D 1
ATOM   3857 C CA  . PRO D 4 38 ?  6.940 -17.745 13.336 1.00  96.27 0 D 1
ATOM   3858 C C   . PRO D 4 38 ?  6.848 -17.495 11.830 1.00  96.11 0 D 1
ATOM   3859 O O   . PRO D 4 38 ?  7.373 -16.502 11.334 1.00  95.10 0 D 1
ATOM   3860 C CB  . PRO D 4 38 ?  8.027 -18.787 13.659 1.00  95.53 0 D 1
ATOM   3861 C CG  . PRO D 4 38 ?  7.540 -19.398 14.962 1.00  93.52 0 D 1
ATOM   3862 C CD  . PRO D 4 38 ?  6.025 -19.411 14.786 1.00  95.82 0 D 1
ATOM   3863 N N   . ASP D 4 39 ?  6.118 -18.340 11.099 1.00  96.63 0 D 1
ATOM   3864 C CA  . ASP D 4 39 ?  5.913 -18.212  9.650 1.00  95.92 0 D 1
ATOM   3865 C C   . ASP D 4 39 ?  5.064 -16.993  9.251 1.00  95.96 0 D 1
ATOM   3866 O O   . ASP D 4 39 ?  5.100 -16.564  8.090 1.00  94.24 0 D 1
ATOM   3867 C CB  . ASP D 4 39 ?  5.282 -19.509  9.109 1.00  94.75 0 D 1
ATOM   3868 C CG  . ASP D 4 39 ?  3.810 -19.626  9.489 1.00  88.90 0 D 1
ATOM   3869 O OD1 . ASP D 4 39 ?  3.512 -19.515 10.696 1.00  82.79 0 D 1
ATOM   3870 O OD2 . ASP D 4 39 ?  2.965 -19.732  8.568 1.00  82.71 -1 D 1
ATOM   3871 N N   . GLN D 4 40 ?  4.322 -16.407 10.189 1.00  95.83 0 D 1
ATOM   3872 C CA  . GLN D 4 40 ?  3.567 -15.166 10.006 1.00  95.58 0 D 1
ATOM   3873 C C   . GLN D 4 40 ?  4.333 -13.924 10.482 1.00  95.55 0 D 1
ATOM   3874 O O   . GLN D 4 40 ?  3.871 -12.803 10.266 1.00  93.57 0 D 1
ATOM   3875 C CB  . GLN D 4 40 ?  2.201 -15.250 10.711 1.00  94.60 0 D 1
ATOM   3876 C CG  . GLN D 4 40 ?  1.319 -16.385 10.169 1.00  91.40 0 D 1
ATOM   3877 C CD  . GLN D 4 40 ?  1.068 -16.273  8.660 1.00  91.31 0 D 1
ATOM   3878 N NE2 . GLN D 4 40 ?  1.164 -17.367  7.949 1.00  82.37 0 D 1
ATOM   3879 O OE1 . GLN D 4 40 ?  0.808 -15.206  8.121 1.00  84.19 0 D 1
ATOM   3880 N N   . GLN D 4 41 ?  5.485 -14.101 11.098 1.00  96.16 0 D 1
ATOM   3881 C CA  . GLN D 4 41 ?  6.298 -13.004 11.603 1.00  96.24 0 D 1
ATOM   3882 C C   . GLN D 4 41 ?  7.329 -12.553 10.569 1.00  96.25 0 D 1
ATOM   3883 O O   . GLN D 4 41 ?  8.037 -13.355  9.968 1.00  95.16 0 D 1
ATOM   3884 C CB  . GLN D 4 41 ?  6.996 -13.400 12.905 1.00  96.00 0 D 1
ATOM   3885 C CG  . GLN D 4 41 ?  6.035 -13.757 14.050 1.00  94.77 0 D 1
ATOM   3886 C CD  . GLN D 4 41 ?  6.810 -14.157 15.302 1.00  95.88 0 D 1
ATOM   3887 N NE2 . GLN D 4 41 ?  6.336 -15.104 16.072 1.00  90.64 0 D 1
ATOM   3888 O OE1 . GLN D 4 41 ?  7.865 -13.605 15.593 1.00  90.85 0 D 1
ATOM   3889 N N   . ARG D 4 42 ?  7.470 -11.237 10.414 1.00  96.42 0 D 1
ATOM   3890 C CA  . ARG D 4 42 ?  8.612 -10.596  9.763 1.00  96.32 0 D 1
ATOM   3891 C C   . ARG D 4 42 ?  9.225 -9.618 10.750 1.00  96.27 0 D 1
ATOM   3892 O O   . ARG D 4 42 ?  8.536 -8.714 11.227 1.00  94.86 0 D 1
ATOM   3893 C CB  . ARG D 4 42 ?  8.154 -9.939  8.447 1.00  95.62 0 D 1
ATOM   3894 C CG  . ARG D 4 42 ?  9.289 -9.299  7.641 1.00  94.06 0 D 1
ATOM   3895 C CD  . ARG D 4 42 ?  8.723 -8.749  6.325 1.00  92.00 0 D 1
ATOM   3896 N NE  . ARG D 4 42 ?  9.716 -8.136  5.437 1.00  89.79 0 D 1
ATOM   3897 C CZ  . ARG D 4 42 ? 10.177 -8.604  4.275 1.00  88.88 0 D 1
ATOM   3898 N NH1 . ARG D 4 42 ?  9.889 -9.781  3.809 1.00  81.44 1 D 1
ATOM   3899 N NH2 . ARG D 4 42 ? 10.944 -7.885  3.535 1.00  83.64 0 D 1
ATOM   3900 N N   . LEU D 4 43 ? 10.495 -9.818 11.068 1.00  96.54 0 D 1
ATOM   3901 C CA  . LEU D 4 43 ? 11.248 -8.921 11.932 1.00  96.63 0 D 1
ATOM   3902 C C   . LEU D 4 43 ? 12.072 -7.953 11.089 1.00  96.41 0 D 1
ATOM   3903 O O   . LEU D 4 43 ? 12.683 -8.361 10.102 1.00  95.42 0 D 1
ATOM   3904 C CB  . LEU D 4 43 ? 12.116 -9.720 12.916 1.00  96.49 0 D 1
ATOM   3905 C CG  . LEU D 4 43 ? 11.320 -10.499 13.963 1.00  95.42 0 D 1
ATOM   3906 C CD1 . LEU D 4 43 ? 12.269 -11.340 14.817 1.00  93.55 0 D 1
ATOM   3907 C CD2 . LEU D 4 43 ? 10.543 -9.566 14.903 1.00  92.92 0 D 1
ATOM   3908 N N   . ILE D 4 44 ? 12.065 -6.686 11.462 1.00  96.26 0 D 1
ATOM   3909 C CA  . ILE D 4 44 ? 12.776 -5.610 10.774 1.00  95.81 0 D 1
ATOM   3910 C C   . ILE D 4 44 ? 13.700 -4.913 11.766 1.00  95.62 0 D 1
ATOM   3911 O O   . ILE D 4 44 ? 13.276 -4.527 12.851 1.00  94.97 0 D 1
ATOM   3912 C CB  . ILE D 4 44 ? 11.786 -4.629 10.108 1.00  95.09 0 D 1
ATOM   3913 C CG1 . ILE D 4 44 ? 10.881 -5.356  9.083 1.00  93.01 0 D 1
ATOM   3914 C CG2 . ILE D 4 44 ? 12.546 -3.476  9.420 1.00  92.84 0 D 1
ATOM   3915 C CD1 . ILE D 4 44 ?  9.733 -4.491  8.549 1.00  89.78 0 D 1
ATOM   3916 N N   . PHE D 4 45 ? 14.953 -4.729 11.359 1.00  94.99 0 D 1
ATOM   3917 C CA  . PHE D 4 45 ? 15.944 -3.934 12.062 1.00  94.74 0 D 1
ATOM   3918 C C   . PHE D 4 45 ? 16.715 -3.091 11.052 1.00  94.10 0 D 1
ATOM   3919 O O   . PHE D 4 45 ? 17.055 -3.575  9.969 1.00  92.73 0 D 1
ATOM   3920 C CB  . PHE D 4 45 ? 16.866 -4.848 12.866 1.00  94.64 0 D 1
ATOM   3921 C CG  . PHE D 4 45 ? 17.903 -4.097 13.680 1.00  94.93 0 D 1
ATOM   3922 C CD1 . PHE D 4 45 ? 19.261 -4.103 13.291 1.00  92.87 0 D 1
ATOM   3923 C CD2 . PHE D 4 45 ? 17.511 -3.372 14.821 1.00  92.97 0 D 1
ATOM   3924 C CE1 . PHE D 4 45 ? 20.215 -3.416 14.044 1.00  92.38 0 D 1
ATOM   3925 C CE2 . PHE D 4 45 ? 18.466 -2.679 15.579 1.00  92.15 0 D 1
ATOM   3926 C CZ  . PHE D 4 45 ? 19.819 -2.701 15.200 1.00  93.05 0 D 1
ATOM   3927 N N   . ALA D 4 46 ? 16.944 -1.827 11.354 1.00  92.90 0 D 1
ATOM   3928 C CA  . ALA D 4 46 ? 17.601 -0.880 10.442 1.00  91.95 0 D 1
ATOM   3929 C C   . ALA D 4 46 ? 17.010 -0.873  9.010 1.00  92.23 0 D 1
ATOM   3930 O O   . ALA D 4 46 ? 17.725 -0.768  8.023 1.00  89.16 0 D 1
ATOM   3931 C CB  . ALA D 4 46 ? 19.121 -1.103 10.504 1.00  90.28 0 D 1
ATOM   3932 N N   . GLY D 4 47 ? 15.686 -1.008  8.895 1.00  92.46 0 D 1
ATOM   3933 C CA  . GLY D 4 47 ? 14.953 -1.014  7.624 1.00  92.36 0 D 1
ATOM   3934 C C   . GLY D 4 47 ? 15.059 -2.289  6.791 1.00  93.12 0 D 1
ATOM   3935 O O   . GLY D 4 47 ? 14.487 -2.339  5.697 1.00  91.12 0 D 1
ATOM   3936 N N   . LYS D 4 48 ? 15.754 -3.306  7.283 1.00  92.95 0 D 1
ATOM   3937 C CA  . LYS D 4 48 ? 15.939 -4.584  6.584 1.00  93.50 0 D 1
ATOM   3938 C C   . LYS D 4 48 ? 15.194 -5.710  7.287 1.00  94.22 0 D 1
ATOM   3939 O O   . LYS D 4 48 ? 15.093 -5.732  8.514 1.00  93.10 0 D 1
ATOM   3940 C CB  . LYS D 4 48 ? 17.434 -4.903  6.448 1.00  92.01 0 D 1
ATOM   3941 C CG  . LYS D 4 48 ? 18.168 -3.879  5.563 1.00  88.55 0 D 1
ATOM   3942 C CD  . LYS D 4 48 ? 19.650 -4.243  5.425 1.00  85.74 0 D 1
ATOM   3943 C CE  . LYS D 4 48 ? 20.372 -3.195  4.578 1.00  79.73 0 D 1
ATOM   3944 N NZ  . LYS D 4 48 ? 21.829 -3.470  4.470 1.00  71.93 1 D 1
ATOM   3945 N N   . GLN D 4 49 ? 14.723 -6.681  6.495 1.00  94.66 0 D 1
ATOM   3946 C CA  . GLN D 4 49 ? 14.239 -7.948  7.027 1.00  94.76 0 D 1
ATOM   3947 C C   . GLN D 4 49 ? 15.394 -8.730  7.664 1.00  95.16 0 D 1
ATOM   3948 O O   . GLN D 4 49 ? 16.490 -8.778  7.122 1.00  93.41 0 D 1
ATOM   3949 C CB  . GLN D 4 49 ? 13.561 -8.765  5.920 1.00  92.55 0 D 1
ATOM   3950 C CG  . GLN D 4 49 ? 13.159 -10.171  6.408 1.00  85.43 0 D 1
ATOM   3951 C CD  . GLN D 4 49 ? 12.426 -11.008  5.370 1.00  81.47 0 D 1
ATOM   3952 N NE2 . GLN D 4 49 ? 12.496 -12.317  5.439 1.00  69.58 0 D 1
ATOM   3953 O OE1 . GLN D 4 49 ? 11.748 -10.504  4.508 1.00  74.93 0 D 1
ATOM   3954 N N   . LEU D 4 50 ? 15.104 -9.375  8.773 1.00  95.65 0 D 1
ATOM   3955 C CA  . LEU D 4 50 ? 15.993 -10.341  9.411 1.00  95.96 0 D 1
ATOM   3956 C C   . LEU D 4 50 ? 15.680 -11.748  8.888 1.00  95.87 0 D 1
ATOM   3957 O O   . LEU D 4 50 ? 14.528 -12.182  8.893 1.00  94.65 0 D 1
ATOM   3958 C CB  . LEU D 4 50 ? 15.858 -10.228 10.935 1.00  96.07 0 D 1
ATOM   3959 C CG  . LEU D 4 50 ? 16.055 -8.817 11.521 1.00  95.31 0 D 1
ATOM   3960 C CD1 . LEU D 4 50 ? 15.959 -8.870 13.039 1.00  93.00 0 D 1
ATOM   3961 C CD2 . LEU D 4 50 ? 17.409 -8.208 11.156 1.00  92.32 0 D 1
ATOM   3962 N N   . GLU D 4 51 ? 16.713 -12.455  8.434 1.00  95.62 0 D 1
ATOM   3963 C CA  . GLU D 4 51 ? 16.615 -13.817  7.903 1.00  95.00 0 D 1
ATOM   3964 C C   . GLU D 4 51 ? 16.710 -14.856  9.019 1.00  95.62 0 D 1
ATOM   3965 O O   . GLU D 4 51 ? 17.569 -14.751  9.892 1.00  94.49 0 D 1
ATOM   3966 C CB  . GLU D 4 51 ? 17.727 -14.067  6.871 1.00  93.28 0 D 1
ATOM   3967 C CG  . GLU D 4 51 ? 17.583 -13.247  5.576 1.00  84.52 0 D 1
ATOM   3968 C CD  . GLU D 4 51 ? 18.816 -13.360  4.663 1.00  77.49 0 D 1
ATOM   3969 O OE1 . GLU D 4 51 ? 18.920 -12.556  3.716 1.00  70.47 0 D 1
ATOM   3970 O OE2 . GLU D 4 51 ? 19.734 -14.163  4.948 1.00  69.76 -1 D 1
ATOM   3971 N N   . ASP D 4 52 ? 15.886 -15.906  8.958 1.00  94.93 0 D 1
ATOM   3972 C CA  . ASP D 4 52 ? 15.714 -16.877 10.046 1.00  94.98 0 D 1
ATOM   3973 C C   . ASP D 4 52 ? 17.006 -17.623 10.415 1.00  94.49 0 D 1
ATOM   3974 O O   . ASP D 4 52 ? 17.264 -17.864 11.596 1.00  89.84 0 D 1
ATOM   3975 C CB  . ASP D 4 52 ? 14.609 -17.881  9.662 1.00  93.92 0 D 1
ATOM   3976 C CG  . ASP D 4 52 ? 13.218 -17.238  9.642 1.00  92.69 0 D 1
ATOM   3977 O OD1 . ASP D 4 52 ? 13.082 -16.115 10.176 1.00  88.39 0 D 1
ATOM   3978 O OD2 . ASP D 4 52 ? 12.248 -17.818  9.117 1.00  87.68 -1 D 1
ATOM   3979 N N   . GLY D 4 53 ? 17.832 -17.934  9.421 1.00  94.95 0 D 1
ATOM   3980 C CA  . GLY D 4 53 ? 19.077 -18.672  9.620 1.00  94.98 0 D 1
ATOM   3981 C C   . GLY D 4 53 ? 20.252 -17.854 10.167 1.00  96.02 0 D 1
ATOM   3982 O O   . GLY D 4 53 ? 21.309 -18.429 10.435 1.00  93.10 0 D 1
ATOM   3983 N N   . ARG D 4 54 ? 20.096 -16.531 10.311 1.00  96.30 0 D 1
ATOM   3984 C CA  . ARG D 4 54 ? 21.152 -15.666 10.859 1.00  96.44 0 D 1
ATOM   3985 C C   . ARG D 4 54 ? 20.956 -15.440 12.354 1.00  97.16 0 D 1
ATOM   3986 O O   . ARG D 4 54 ? 19.865 -15.636 12.896 1.00  95.85 0 D 1
ATOM   3987 C CB  . ARG D 4 54 ? 21.247 -14.346 10.091 1.00  95.34 0 D 1
ATOM   3988 C CG  . ARG D 4 54 ? 21.517 -14.552  8.593 1.00  90.56 0 D 1
ATOM   3989 C CD  . ARG D 4 54 ? 22.048 -13.253  7.981 1.00  83.04 0 D 1
ATOM   3990 N NE  . ARG D 4 54 ? 21.945 -13.255  6.520 1.00  75.31 0 D 1
ATOM   3991 C CZ  . ARG D 4 54 ? 22.510 -12.420  5.677 1.00  67.89 0 D 1
ATOM   3992 N NH1 . ARG D 4 54 ? 23.373 -11.521  6.064 1.00  61.43 1 D 1
ATOM   3993 N NH2 . ARG D 4 54 ? 22.175 -12.475  4.420 1.00  61.20 0 D 1
ATOM   3994 N N   . THR D 4 55 ? 22.021 -14.997 13.008 1.00  96.92 0 D 1
ATOM   3995 C CA  . THR D 4 55 ? 22.011 -14.682 14.443 1.00  97.03 0 D 1
ATOM   3996 C C   . THR D 4 55 ? 21.815 -13.186 14.689 1.00  96.91 0 D 1
ATOM   3997 O O   . THR D 4 55 ? 21.964 -12.344 13.798 1.00  95.87 0 D 1
ATOM   3998 C CB  . THR D 4 55 ? 23.289 -15.170 15.133 1.00  96.44 0 D 1
ATOM   3999 C CG2 . THR D 4 55 ? 23.522 -16.671 14.962 1.00  89.98 0 D 1
ATOM   4000 O OG1 . THR D 4 55 ? 24.403 -14.482 14.632 1.00  90.56 0 D 1
ATOM   4001 N N   . LEU D 4 56 ? 21.495 -12.826 15.927 1.00  96.68 0 D 1
ATOM   4002 C CA  . LEU D 4 56 ? 21.436 -11.422 16.336 1.00  96.34 0 D 1
ATOM   4003 C C   . LEU D 4 56 ? 22.796 -10.725 16.174 1.00  96.01 0 D 1
ATOM   4004 O O   . LEU D 4 56 ? 22.835 -9.562 15.765 1.00  94.96 0 D 1
ATOM   4005 C CB  . LEU D 4 56 ? 20.953 -11.337 17.795 1.00  96.28 0 D 1
ATOM   4006 C CG  . LEU D 4 56 ? 19.491 -11.764 18.010 1.00  95.44 0 D 1
ATOM   4007 C CD1 . LEU D 4 56 ? 19.186 -11.755 19.508 1.00  92.80 0 D 1
ATOM   4008 C CD2 . LEU D 4 56 ? 18.503 -10.820 17.332 1.00  92.26 0 D 1
ATOM   4009 N N   . SER D 4 57 ? 23.897 -11.420 16.434 1.00  96.42 0 D 1
ATOM   4010 C CA  . SER D 4 57 ? 25.249 -10.892 16.255 1.00  95.89 0 D 1
ATOM   4011 C C   . SER D 4 57 ? 25.584 -10.593 14.793 1.00  95.58 0 D 1
ATOM   4012 O O   . SER D 4 57 ? 26.232 -9.583 14.533 1.00  93.86 0 D 1
ATOM   4013 C CB  . SER D 4 57 ? 26.302 -11.834 16.856 1.00  94.79 0 D 1
ATOM   4014 O OG  . SER D 4 57 ? 26.140 -13.162 16.416 1.00  83.14 0 D 1
ATOM   4015 N N   . ASP D 4 58 ? 25.086 -11.383 13.836 1.00  96.18 0 D 1
ATOM   4016 C CA  . ASP D 4 58 ? 25.310 -11.144 12.399 1.00  95.42 0 D 1
ATOM   4017 C C   . ASP D 4 58 ? 24.725 -9.800 11.928 1.00  95.15 0 D 1
ATOM   4018 O O   . ASP D 4 58 ? 25.217 -9.194 10.974 1.00  93.34 0 D 1
ATOM   4019 C CB  . ASP D 4 58 ? 24.672 -12.264 11.562 1.00  94.88 0 D 1
ATOM   4020 C CG  . ASP D 4 58 ? 25.275 -13.645 11.794 1.00  92.61 0 D 1
ATOM   4021 O OD1 . ASP D 4 58 ? 26.489 -13.737 12.065 1.00  88.23 0 D 1
ATOM   4022 O OD2 . ASP D 4 58 ? 24.496 -14.625 11.699 1.00  88.00 -1 D 1
ATOM   4023 N N   . TYR D 4 59 ? 23.675 -9.329 12.601 1.00  95.48 0 D 1
ATOM   4024 C CA  . TYR D 4 59 ? 23.050 -8.037 12.338 1.00  94.97 0 D 1
ATOM   4025 C C   . TYR D 4 59 ? 23.546 -6.912 13.264 1.00  94.60 0 D 1
ATOM   4026 O O   . TYR D 4 59 ? 22.994 -5.812 13.230 1.00  92.21 0 D 1
ATOM   4027 C CB  . TYR D 4 59 ? 21.529 -8.194 12.399 1.00  94.46 0 D 1
ATOM   4028 C CG  . TYR D 4 59 ? 20.961 -9.020 11.265 1.00  94.80 0 D 1
ATOM   4029 C CD1 . TYR D 4 59 ? 20.935 -8.494  9.957 1.00  92.59 0 D 1
ATOM   4030 C CD2 . TYR D 4 59 ? 20.442 -10.301 11.505 1.00  92.88 0 D 1
ATOM   4031 C CE1 . TYR D 4 59 ? 20.389 -9.240  8.904 1.00  91.80 0 D 1
ATOM   4032 C CE2 . TYR D 4 59 ? 19.895 -11.054 10.460 1.00  91.62 0 D 1
ATOM   4033 C CZ  . TYR D 4 59 ? 19.859 -10.517  9.163 1.00  93.22 0 D 1
ATOM   4034 O OH  . TYR D 4 59 ? 19.312 -11.244  8.132 1.00  91.40 0 D 1
ATOM   4035 N N   . ASN D 4 60 ? 24.552 -7.179 14.087 1.00  94.36 0 D 1
ATOM   4036 C CA  . ASN D 4 60 ? 25.064 -6.253 15.088 1.00  93.76 0 D 1
ATOM   4037 C C   . ASN D 4 60 ? 23.971 -5.730 16.048 1.00  94.33 0 D 1
ATOM   4038 O O   . ASN D 4 60 ? 23.984 -4.574 16.479 1.00  92.26 0 D 1
ATOM   4039 C CB  . ASN D 4 60 ? 25.892 -5.165 14.379 1.00  92.03 0 D 1
ATOM   4040 C CG  . ASN D 4 60 ? 26.810 -4.397 15.309 1.00  83.28 0 D 1
ATOM   4041 N ND2 . ASN D 4 60 ? 27.155 -3.180 14.950 1.00  70.96 0 D 1
ATOM   4042 O OD1 . ASN D 4 60 ? 27.253 -4.880 16.335 1.00  74.47 0 D 1
ATOM   4043 N N   . ILE D 4 61 ? 23.004 -6.581 16.363 1.00  95.14 0 D 1
ATOM   4044 C CA  . ILE D 4 61 ? 21.941 -6.276 17.320 1.00  95.44 0 D 1
ATOM   4045 C C   . ILE D 4 61 ? 22.523 -6.401 18.726 1.00  95.47 0 D 1
ATOM   4046 O O   . ILE D 4 61 ? 22.922 -7.482 19.161 1.00  94.10 0 D 1
ATOM   4047 C CB  . ILE D 4 61 ? 20.705 -7.167 17.090 1.00  95.52 0 D 1
ATOM   4048 C CG1 . ILE D 4 61 ? 20.079 -6.856 15.713 1.00  93.72 0 D 1
ATOM   4049 C CG2 . ILE D 4 61 ? 19.658 -6.958 18.202 1.00  93.98 0 D 1
ATOM   4050 C CD1 . ILE D 4 61 ? 19.055 -7.889 15.237 1.00  90.57 0 D 1
ATOM   4051 N N   . GLN D 4 62 ? 22.533 -5.284 19.443 1.00  95.33 0 D 1
ATOM   4052 C CA  . GLN D 4 62 ? 23.106 -5.180 20.779 1.00  94.71 0 D 1
ATOM   4053 C C   . GLN D 4 62 ? 22.015 -5.161 21.849 1.00  95.18 0 D 1
ATOM   4054 O O   . GLN D 4 62 ? 20.818 -5.154 21.552 1.00  93.11 0 D 1
ATOM   4055 C CB  . GLN D 4 62 ? 24.024 -3.951 20.844 1.00  92.44 0 D 1
ATOM   4056 C CG  . GLN D 4 62 ? 25.183 -4.037 19.834 1.00  86.98 0 D 1
ATOM   4057 C CD  . GLN D 4 62 ? 26.228 -2.932 20.008 1.00  81.56 0 D 1
ATOM   4058 N NE2 . GLN D 4 62 ? 27.195 -2.854 19.125 1.00  68.25 0 D 1
ATOM   4059 O OE1 . GLN D 4 62 ? 26.200 -2.150 20.940 1.00  72.60 0 D 1
ATOM   4060 N N   . LYS D 4 63 ? 22.432 -5.154 23.114 1.00  95.17 0 D 1
ATOM   4061 C CA  . LYS D 4 63 ? 21.510 -4.963 24.233 1.00  95.31 0 D 1
ATOM   4062 C C   . LYS D 4 63 ? 20.652 -3.711 24.024 1.00  95.12 0 D 1
ATOM   4063 O O   . LYS D 4 63 ? 21.131 -2.715 23.480 1.00  92.62 0 D 1
ATOM   4064 C CB  . LYS D 4 63 ? 22.274 -4.919 25.569 1.00  94.06 0 D 1
ATOM   4065 C CG  . LYS D 4 63 ? 23.198 -3.697 25.700 1.00  86.22 0 D 1
ATOM   4066 C CD  . LYS D 4 63 ? 23.770 -3.595 27.115 1.00  84.29 0 D 1
ATOM   4067 C CE  . LYS D 4 63 ? 24.466 -2.247 27.258 1.00  71.20 0 D 1
ATOM   4068 N NZ  . LYS D 4 63 ? 24.674 -1.884 28.686 1.00  62.71 1 D 1
ATOM   4069 N N   . GLU D 4 64 ? 19.406 -3.773 24.472 1.00  95.11 0 D 1
ATOM   4070 C CA  . GLU D 4 64 ? 18.435 -2.665 24.388 1.00  94.83 0 D 1
ATOM   4071 C C   . GLU D 4 64 ? 18.074 -2.228 22.953 1.00  94.30 0 D 1
ATOM   4072 O O   . GLU D 4 64 ? 17.325 -1.273 22.771 1.00  91.35 0 D 1
ATOM   4073 C CB  . GLU D 4 64 ? 18.877 -1.490 25.281 1.00  93.50 0 D 1
ATOM   4074 C CG  . GLU D 4 64 ? 18.980 -1.865 26.765 1.00  89.58 0 D 1
ATOM   4075 C CD  . GLU D 4 64 ? 19.780 -0.851 27.595 1.00  82.75 0 D 1
ATOM   4076 O OE1 . GLU D 4 64 ? 20.423 -1.295 28.584 1.00  74.44 0 D 1
ATOM   4077 O OE2 . GLU D 4 64 ? 19.823  0.340 27.221 1.00  74.92 -1 D 1
ATOM   4078 N N   . SER D 4 65 ? 18.530 -2.957 21.925 1.00  94.46 0 D 1
ATOM   4079 C CA  . SER D 4 65 ? 18.084 -2.724 20.556 1.00  93.96 0 D 1
ATOM   4080 C C   . SER D 4 65 ? 16.580 -2.966 20.409 1.00  94.19 0 D 1
ATOM   4081 O O   . SER D 4 65 ? 16.010 -3.867 21.025 1.00  92.92 0 D 1
ATOM   4082 C CB  . SER D 4 65 ? 18.835 -3.612 19.556 1.00  93.19 0 D 1
ATOM   4083 O OG  . SER D 4 65 ? 20.214 -3.280 19.535 1.00  87.03 0 D 1
ATOM   4084 N N   . THR D 4 66 ? 15.932 -2.191 19.538 1.00  93.49 0 D 1
ATOM   4085 C CA  . THR D 4 66 ? 14.505 -2.347 19.219 1.00  93.16 0 D 1
ATOM   4086 C C   . THR D 4 66 ? 14.325 -2.957 17.836 1.00  93.87 0 D 1
ATOM   4087 O O   . THR D 4 66 ? 14.686 -2.355 16.821 1.00  93.16 0 D 1
ATOM   4088 C CB  . THR D 4 66 ? 13.744 -1.018 19.346 1.00  91.25 0 D 1
ATOM   4089 C CG2 . THR D 4 66 ? 12.247 -1.170 19.067 1.00  84.85 0 D 1
ATOM   4090 O OG1 . THR D 4 66 ? 13.849 -0.538 20.665 1.00  85.39 0 D 1
ATOM   4091 N N   . LEU D 4 67 ? 13.727 -4.142 17.794 1.00  94.92 0 D 1
ATOM   4092 C CA  . LEU D 4 67 ? 13.252 -4.773 16.570 1.00  95.25 0 D 1
ATOM   4093 C C   . LEU D 4 67 ? 11.793 -4.368 16.311 1.00  95.26 0 D 1
ATOM   4094 O O   . LEU D 4 67 ? 11.015 -4.144 17.236 1.00  94.43 0 D 1
ATOM   4095 C CB  . LEU D 4 67 ? 13.375 -6.307 16.663 1.00  95.37 0 D 1
ATOM   4096 C CG  . LEU D 4 67 ? 14.754 -6.845 17.086 1.00  93.93 0 D 1
ATOM   4097 C CD1 . LEU D 4 67 ? 14.758 -8.376 16.997 1.00  90.87 0 D 1
ATOM   4098 C CD2 . LEU D 4 67 ? 15.876 -6.320 16.192 1.00  90.84 0 D 1
ATOM   4099 N N   . HIS D 4 68 ? 11.392 -4.329 15.046 1.00  95.21 0 D 1
ATOM   4100 C CA  . HIS D 4 68 ? 10.004 -4.121 14.666 1.00  95.07 0 D 1
ATOM   4101 C C   . HIS D 4 68 ?  9.400 -5.419 14.147 1.00  95.50 0 D 1
ATOM   4102 O O   . HIS D 4 68 ?  9.885 -5.989 13.176 1.00  94.67 0 D 1
ATOM   4103 C CB  . HIS D 4 68 ?  9.894 -2.986 13.648 1.00  94.07 0 D 1
ATOM   4104 C CG  . HIS D 4 68 ? 10.246 -1.646 14.231 1.00  92.29 0 D 1
ATOM   4105 C CD2 . HIS D 4 68 ? 11.484 -1.059 14.240 1.00  82.48 0 D 1
ATOM   4106 N ND1 . HIS D 4 68 ?  9.389 -0.776 14.882 1.00  83.04 0 D 1
ATOM   4107 C CE1 . HIS D 4 68 ? 10.085  0.294 15.251 1.00  83.84 0 D 1
ATOM   4108 N NE2 . HIS D 4 68 ? 11.361  0.167 14.886 1.00  84.82 0 D 1
ATOM   4109 N N   . LEU D 4 69 ?  8.301 -5.851 14.758 1.00  95.49 0 D 1
ATOM   4110 C CA  . LEU D 4 69 ?  7.489 -6.959 14.276 1.00  95.43 0 D 1
ATOM   4111 C C   . LEU D 4 69 ?  6.420 -6.422 13.328 1.00  95.10 0 D 1
ATOM   4112 O O   . LEU D 4 69 ?  5.618 -5.562 13.694 1.00  93.68 0 D 1
ATOM   4113 C CB  . LEU D 4 69 ?  6.884 -7.705 15.472 1.00  95.17 0 D 1
ATOM   4114 C CG  . LEU D 4 69 ?  5.935 -8.860 15.099 1.00  94.67 0 D 1
ATOM   4115 C CD1 . LEU D 4 69 ?  6.662 -9.982 14.376 1.00  92.24 0 D 1
ATOM   4116 C CD2 . LEU D 4 69 ?  5.305 -9.418 16.373 1.00  91.85 0 D 1
ATOM   4117 N N   . VAL D 4 70 ?  6.385 -6.992 12.114 1.00  95.28 0 D 1
ATOM   4118 C CA  . VAL D 4 70 ?  5.286 -6.832 11.153 1.00  94.47 0 D 1
ATOM   4119 C C   . VAL D 4 70 ?  4.784 -8.215 10.750 1.00  94.34 0 D 1
ATOM   4120 O O   . VAL D 4 70 ?  5.341 -9.233 11.158 1.00  92.09 0 D 1
ATOM   4121 C CB  . VAL D 4 70 ?  5.696 -5.955  9.949 1.00  92.99 0 D 1
ATOM   4122 C CG1 . VAL D 4 70 ?  6.151 -4.572 10.409 1.00  88.27 0 D 1
ATOM   4123 C CG2 . VAL D 4 70 ?  6.804 -6.586  9.108 1.00  89.59 0 D 1
ATOM   4124 N N   . LEU D 4 71 ?  3.698 -8.275  9.971 1.00  93.80 0 D 1
ATOM   4125 C CA  . LEU D 4 71 ?  3.235 -9.548  9.424 1.00  93.49 0 D 1
ATOM   4126 C C   . LEU D 4 71 ?  4.105 -9.963  8.243 1.00  93.32 0 D 1
ATOM   4127 O O   . LEU D 4 71 ?  4.621 -9.113  7.517 1.00  91.02 0 D 1
ATOM   4128 C CB  . LEU D 4 71 ?  1.756 -9.452  9.031 1.00  92.56 0 D 1
ATOM   4129 C CG  . LEU D 4 71 ?  0.810 -9.310 10.237 1.00  90.42 0 D 1
ATOM   4130 C CD1 . LEU D 4 71 ? -0.601 -9.053  9.746 1.00  87.76 0 D 1
ATOM   4131 C CD2 . LEU D 4 71 ?  0.793 -10.566 11.110 1.00  87.83 0 D 1
ATOM   4132 N N   . ARG D 4 72 ?  4.195 -11.268  8.014 1.00  94.59 0 D 1
ATOM   4133 C CA  . ARG D 4 72 ?  4.762 -11.834  6.789 1.00  94.44 0 D 1
ATOM   4134 C C   . ARG D 4 72 ?  4.156 -11.143  5.577 1.00  94.27 0 D 1
ATOM   4135 O O   . ARG D 4 72 ?  2.945 -10.979  5.487 1.00  91.50 0 D 1
ATOM   4136 C CB  . ARG D 4 72 ?  4.505 -13.344  6.753 1.00  92.74 0 D 1
ATOM   4137 C CG  . ARG D 4 72 ?  5.009 -13.992  5.457 1.00  86.20 0 D 1
ATOM   4138 C CD  . ARG D 4 72 ?  4.620 -15.471  5.414 1.00  80.15 0 D 1
ATOM   4139 N NE  . ARG D 4 72 ?  4.901 -16.062  4.106 1.00  69.82 0 D 1
ATOM   4140 C CZ  . ARG D 4 72 ?  4.723 -17.329  3.791 1.00  61.33 0 D 1
ATOM   4141 N NH1 . ARG D 4 72 ?  4.257 -18.194  4.651 1.00  54.66 1 D 1
ATOM   4142 N NH2 . ARG D 4 72 ?  5.011 -17.755  2.590 1.00  51.80 0 D 1
ATOM   4143 N N   . LEU D 4 73 ?  5.013 -10.784  4.633 1.00  93.77 0 D 1
ATOM   4144 C CA  . LEU D 4 73 ?  4.643 -10.187  3.360 1.00  91.77 0 D 1
ATOM   4145 C C   . LEU D 4 73 ?  5.556 -10.734  2.264 1.00  90.88 0 D 1
ATOM   4146 O O   . LEU D 4 73 ?  6.611 -11.305  2.536 1.00  87.12 0 D 1
ATOM   4147 C CB  . LEU D 4 73 ?  4.721 -8.651  3.490 1.00  89.44 0 D 1
ATOM   4148 C CG  . LEU D 4 73 ?  6.123 -8.075  3.805 1.00  89.11 0 D 1
ATOM   4149 C CD1 . LEU D 4 73 ?  6.967 -7.821  2.562 1.00  84.42 0 D 1
ATOM   4150 C CD2 . LEU D 4 73 ?  5.971 -6.750  4.528 1.00  86.76 0 D 1
ATOM   4151 N N   . ARG D 4 74 ?  5.117 -10.527  1.024 1.00  90.86 0 D 1
ATOM   4152 C CA  . ARG D 4 74 ?  5.935 -10.713 -0.173 1.00  89.57 0 D 1
ATOM   4153 C C   . ARG D 4 74 ?  5.511 -9.697 -1.225 1.00  89.28 0 D 1
ATOM   4154 O O   . ARG D 4 74 ?  4.330 -9.330 -1.305 1.00  86.33 0 D 1
ATOM   4155 C CB  . ARG D 4 74 ?  5.842 -12.165 -0.673 1.00  86.60 0 D 1
ATOM   4156 C CG  . ARG D 4 74 ?  4.398 -12.598 -0.971 1.00  76.98 0 D 1
ATOM   4157 C CD  . ARG D 4 74 ?  4.361 -14.057 -1.415 1.00  72.24 0 D 1
ATOM   4158 N NE  . ARG D 4 74 ?  2.974 -14.477 -1.698 1.00  62.65 0 D 1
ATOM   4159 C CZ  . ARG D 4 74 ?  2.597 -15.653 -2.133 1.00  55.11 0 D 1
ATOM   4160 N NH1 . ARG D 4 74 ?  3.461 -16.609 -2.330 1.00  49.67 1 D 1
ATOM   4161 N NH2 . ARG D 4 74 ?  1.343 -15.876 -2.371 1.00  46.01 0 D 1
ATOM   4162 N N   . GLY D 4 75 ?  6.462 -9.233 -2.014 1.00  89.62 0 D 1
ATOM   4163 C CA  . GLY D 4 75 ?  6.156 -8.529 -3.249 1.00  86.99 0 D 1
ATOM   4164 C C   . GLY D 4 75 ?  5.536 -9.500 -4.268 1.00  84.32 0 D 1
ATOM   4165 O O   . GLY D 4 75 ?  5.801 -10.700 -4.216 1.00  78.53 0 D 1
ATOM   4166 N N   . GLY D 4 76 ?  4.702 -8.975 -5.157 1.00  77.92 0 D 1
ATOM   4167 C CA  . GLY D 4 76 ?  4.033 -9.737 -6.199 1.00  70.73 0 D 1
ATOM   4168 C C   . GLY D 4 76 ?  2.589 -9.323 -6.396 1.00  63.60 0 D 1
ATOM   4169 O O   . GLY D 4 76 ?  1.952 -8.803 -5.467 1.00  57.57 0 D 1
ATOM   4170 O OXT . GLY D 4 76 ?  2.091 -9.542 -7.544 1.00  61.66 -1 D 1
HETATM 4171 P PA  . NAD E 5 1 ? -19.164  6.051 -22.032 1.00  86.36 0 E 1
HETATM 4172 P PN  . NAD E 5 1 ? -19.209  3.201 -22.171 1.00  84.54 0 E 1
HETATM 4173 C C1B . NAD E 5 1 ? -14.351  6.460 -21.671 1.00  86.40 0 E 1
HETATM 4174 C C1D . NAD E 5 1 ? -22.745  1.101 -24.531 1.00  57.09 0 E 1
HETATM 4175 N N1A . NAD E 5 1 ? -12.758 10.916 -19.776 1.00  88.73 0 E 1
HETATM 4176 N N1N . NAD E 5 1 ? -21.649  0.759 -25.435 1.00  56.91 0 E 1
HETATM 4177 O O1A . NAD E 5 1 ? -19.800  7.102 -22.885 1.00  71.14 -1 E 1
HETATM 4178 O O1N . NAD E 5 1 ? -18.368  2.648 -23.278 1.00  71.34 -1 E 1
HETATM 4179 C C2A . NAD E 5 1 ? -12.175 10.078 -20.663 1.00  87.44 0 E 1
HETATM 4180 C C2B . NAD E 5 1 ? -14.897  5.122 -21.285 1.00  85.41 0 E 1
HETATM 4181 C C2D . NAD E 5 1 ? -22.775  0.224 -23.301 1.00  61.12 0 E 1
HETATM 4182 C C2N . NAD E 5 1 ? -21.882  0.717 -26.770 1.00  50.88 0 E 1
HETATM 4183 O O2A . NAD E 5 1 ? -19.418  6.124 -20.569 1.00  74.15 0 E 1
HETATM 4184 O O2B . NAD E 5 1 ? -13.928  4.348 -20.620 1.00  80.63 0 E 1
HETATM 4185 O O2D . NAD E 5 1 ? -23.722 -0.816 -23.513 1.00  53.82 0 E 1
HETATM 4186 O O2N . NAD E 5 1 ? -18.616  3.189 -20.820 1.00  70.44 0 E 1
HETATM 4187 C C3B . NAD E 5 1 ? -15.266  4.519 -22.610 1.00  82.96 0 E 1
HETATM 4188 C C3D . NAD E 5 1 ? -23.216  1.161 -22.193 1.00  66.06 0 E 1
HETATM 4189 C C3N . NAD E 5 1 ? -20.854  0.438 -27.660 1.00  54.19 0 E 1
HETATM 4190 N N3A . NAD E 5 1 ? -12.706  8.942 -21.050 1.00  88.04 0 E 1
HETATM 4191 O O3  . NAD E 5 1 ? -19.627  4.649 -22.589 1.00  82.22 0 E 1
HETATM 4192 O O3B . NAD E 5 1 ? -14.160  3.842 -23.169 1.00  80.24 0 E 1
HETATM 4193 O O3D . NAD E 5 1 ? -24.565  1.050 -21.883 1.00  59.13 0 E 1
HETATM 4194 C C4A . NAD E 5 1 ? -13.878  8.591 -20.523 1.00  88.03 0 E 1
HETATM 4195 C C4B . NAD E 5 1 ? -15.604  5.692 -23.482 1.00  83.12 0 E 1
HETATM 4196 C C4D . NAD E 5 1 ? -22.900  2.548 -22.684 1.00  65.71 0 E 1
HETATM 4197 C C4N . NAD E 5 1 ? -19.578  0.206 -27.198 1.00  47.68 0 E 1
HETATM 4198 O O4B . NAD E 5 1 ? -14.974  6.818 -22.896 1.00  82.67 0 E 1
HETATM 4199 O O4D . NAD E 5 1 ? -22.573  2.459 -24.063 1.00  61.41 0 E 1
HETATM 4200 C C5A . NAD E 5 1 ? -14.559  9.405 -19.594 1.00  89.33 0 E 1
HETATM 4201 C C5B . NAD E 5 1 ? -17.091  5.936 -23.581 1.00  79.05 0 E 1
HETATM 4202 C C5D . NAD E 5 1 ? -21.785  3.142 -21.852 1.00  69.68 0 E 1
HETATM 4203 C C5N . NAD E 5 1 ? -19.366  0.239 -25.826 1.00  50.78 0 E 1
HETATM 4204 O O5B . NAD E 5 1 ? -17.618  6.057 -22.281 1.00  81.78 0 E 1
HETATM 4205 O O5D . NAD E 5 1 ? -20.600  2.443 -22.163 1.00  76.90 0 E 1
HETATM 4206 C C6A . NAD E 5 1 ? -13.950 10.610 -19.218 1.00  90.25 0 E 1
HETATM 4207 C C6N . NAD E 5 1 ? -20.401  0.523 -24.963 1.00  55.86 0 E 1
HETATM 4208 N N6A . NAD E 5 1 ? -14.500 11.463 -18.348 1.00  91.16 0 E 1
HETATM 4209 C C7N . NAD E 5 1 ? -21.137  0.412 -29.117 1.00  46.61 0 E 1
HETATM 4210 N N7A . NAD E 5 1 ? -15.711  8.804 -19.266 1.00  90.12 0 E 1
HETATM 4211 N N7N . NAD E 5 1 ? -20.135  0.356 -29.971 1.00  43.63 0 E 1
HETATM 4212 O O7N . NAD E 5 1 ? -22.307  0.445 -29.515 1.00  42.46 0 E 1
HETATM 4213 C C8A . NAD E 5 1 ? -15.747  7.680 -19.965 1.00  89.18 0 E 1
HETATM 4214 N N9A . NAD E 5 1 ? -14.654  7.529 -20.724 1.00  87.06 0 E 1
HETATM 4215 ZN ZN  . ZN  F 6 1 ? -23.426  8.188 -3.404 1.00  96.41 0 F 1
HETATM 4216 ZN ZN  . ZN  G 7 1 ? -11.786 -2.819 19.016 1.00  94.94 0 G 1
HETATM 4217 ZN ZN  . ZN  H 8 1 ? -15.158  5.689 -15.764 1.00  94.71 0 H 1
HETATM 4218 ZN ZN  . ZN  I 9 1 ? -5.036 -14.829 16.200 1.00  95.24 0 I 1
HETATM 4219 ZN ZN  . ZN  J 10 1 ? -10.662 13.370 30.058 1.00  92.03 0 J 1
