# Supplementary material for: RNF114 and RNF166 exemplify reader-writer E3 ligases that extend K11 polyubiquitin onto sites of MARUbylation
Source: EMBO J. 2025 Oct 2;44(21):5993–6018. doi: 10.1038/s44318-025-00577-z (PMC12583694; doi:10.1038/s44318-025-00577-z)
Supplement: Supplementary file 6 — Source data Fig. 4 [file 44318_2025_577_MOESM6_ESM.zip › Figure 4/4D-F/RNF114-FL-AF3-1.cif]

# generated by PyMOL 3.1.4.1
#
data_fold_2024_11_14_22_43_rnf114_ube2d3_2xub_nad_5xzn_model_1
_entry.id fold_2024_11_14_22_43_rnf114_ube2d3_2xub_nad_5xzn_model_1
#
loop_
_atom_site.group_PDB
_atom_site.id
_atom_site.type_symbol
_atom_site.label_atom_id
_atom_site.label_alt_id
_atom_site.label_comp_id
_atom_site.label_asym_id
_atom_site.label_entity_id
_atom_site.label_seq_id
_atom_site.pdbx_PDB_ins_code
_atom_site.Cartn_x
_atom_site.Cartn_y
_atom_site.Cartn_z
_atom_site.occupancy
_atom_site.B_iso_or_equiv
_atom_site.pdbx_formal_charge
_atom_site.auth_asym_id
_atom_site.pdbx_PDB_model_num
ATOM   1   N N   . MET A 1 1 ? 52.768 13.690  8.546 1.00  20.04 0 A 1
ATOM   2   C CA  . MET A 1 1 ? 51.495 14.308  8.965 1.00  24.32 0 A 1
ATOM   3   C C   . MET A 1 1 ? 50.487 13.179  9.119 1.00  25.56 0 A 1
ATOM   4   O O   . MET A 1 1 ? 50.186 12.533  8.133 1.00  24.64 0 A 1
ATOM   5   C CB  . MET A 1 1 ? 51.017 15.339  7.937 1.00  23.81 0 A 1
ATOM   6   C CG  . MET A 1 1 ? 51.848 16.624  7.980 1.00  21.42 0 A 1
ATOM   7   S SD  . MET A 1 1 ? 51.425 17.792  6.662 1.00  19.90 0 A 1
ATOM   8   C CE  . MET A 1 1 ? 52.379 19.242  7.165 1.00  16.52 0 A 1
ATOM   9   N N   . ALA A 1 2 ? 50.100 12.849 10.345 1.00  24.53 0 A 1
ATOM   10  C CA  . ALA A 1 2 ? 49.241 11.708 10.624 1.00  26.01 0 A 1
ATOM   11  C C   . ALA A 1 2 ? 47.824 12.033 10.110 1.00  25.40 0 A 1
ATOM   12  O O   . ALA A 1 2 ? 47.200 12.962 10.603 1.00  24.55 0 A 1
ATOM   13  C CB  . ALA A 1 2 ? 49.277 11.407 12.124 1.00  25.26 0 A 1
ATOM   14  N N   . ALA A 1 3 ? 47.376 11.292  9.105 1.00  24.98 0 A 1
ATOM   15  C CA  . ALA A 1 3 ? 46.008 11.402  8.630 1.00  26.17 0 A 1
ATOM   16  C C   . ALA A 1 3 ? 45.083 10.960  9.777 1.00  25.76 0 A 1
ATOM   17  O O   . ALA A 1 3 ? 45.039  9.783 10.113 1.00  24.60 0 A 1
ATOM   18  C CB  . ALA A 1 3 ? 45.845 10.550  7.368 1.00  25.28 0 A 1
ATOM   19  N N   . GLN A 1 4 ? 44.411 11.917 10.401 1.00  22.18 0 A 1
ATOM   20  C CA  . GLN A 1 4 ? 43.392 11.611 11.392 1.00  23.48 0 A 1
ATOM   21  C C   . GLN A 1 4 ? 42.293 10.817 10.678 1.00  22.63 0 A 1
ATOM   22  O O   . GLN A 1 4 ? 41.481 11.388  9.953 1.00  21.55 0 A 1
ATOM   23  C CB  . GLN A 1 4 ? 42.832 12.897 12.018 1.00  22.80 0 A 1
ATOM   24  C CG  . GLN A 1 4 ? 43.761 13.506 13.084 1.00  20.21 0 A 1
ATOM   25  C CD  . GLN A 1 4 ? 43.201 14.787 13.702 1.00  17.93 0 A 1
ATOM   26  N NE2 . GLN A 1 4 ? 43.626 15.157 14.893 1.00  17.63 0 A 1
ATOM   27  O OE1 . GLN A 1 4 ? 42.388 15.501 13.127 1.00  17.83 0 A 1
ATOM   28  N N   . GLN A 1 5 ? 42.303  9.498 10.869 1.00  22.76 0 A 1
ATOM   29  C CA  . GLN A 1 5 ? 41.158  8.660 10.562 1.00  23.53 0 A 1
ATOM   30  C C   . GLN A 1 5 ? 40.007  9.191 11.422 1.00  22.68 0 A 1
ATOM   31  O O   . GLN A 1 5 ? 39.966  8.965 12.623 1.00  21.76 0 A 1
ATOM   32  C CB  . GLN A 1 5 ? 41.452  7.188 10.864 1.00  23.05 0 A 1
ATOM   33  C CG  . GLN A 1 5 ? 42.309  6.528  9.773 1.00  20.96 0 A 1
ATOM   34  C CD  . GLN A 1 5 ? 42.651  5.062 10.081 1.00  19.20 0 A 1
ATOM   35  N NE2 . GLN A 1 5 ? 42.868  4.233  9.085 1.00  18.90 0 A 1
ATOM   36  O OE1 . GLN A 1 5 ? 42.750  4.639 11.216 1.00  19.59 0 A 1
ATOM   37  N N   . ARG A 1 6 ? 39.149 10.000 10.827 1.00  23.80 0 A 1
ATOM   38  C CA  . ARG A 1 6 ? 37.893 10.371 11.469 1.00  25.31 0 A 1
ATOM   39  C C   . ARG A 1 6 ? 37.104  9.081 11.593 1.00  24.26 0 A 1
ATOM   40  O O   . ARG A 1 6 ? 36.627  8.570 10.589 1.00  23.29 0 A 1
ATOM   41  C CB  . ARG A 1 6 ? 37.124 11.435 10.671 1.00  24.55 0 A 1
ATOM   42  C CG  . ARG A 1 6 ? 37.733 12.828 10.861 1.00  22.73 0 A 1
ATOM   43  C CD  . ARG A 1 6 ? 36.863 13.875 10.138 1.00  21.18 0 A 1
ATOM   44  N NE  . ARG A 1 6 ? 37.364 15.237 10.342 1.00  19.22 0 A 1
ATOM   45  C CZ  . ARG A 1 6 ? 36.815 16.346  9.888 1.00  17.72 0 A 1
ATOM   46  N NH1 . ARG A 1 6 ? 35.726 16.335  9.164 1.00  17.77 1 A 1
ATOM   47  N NH2 . ARG A 1 6 ? 37.342 17.513 10.143 1.00  18.26 0 A 1
ATOM   48  N N   . ASP A 1 7 ? 37.051  8.562 12.823 1.00  24.21 0 A 1
ATOM   49  C CA  . ASP A 1 7 ? 36.117  7.515 13.183 1.00  24.87 0 A 1
ATOM   50  C C   . ASP A 1 7 ? 34.726  8.028 12.814 1.00  23.83 0 A 1
ATOM   51  O O   . ASP A 1 7 ? 34.163  8.891 13.495 1.00  22.70 0 A 1
ATOM   52  C CB  . ASP A 1 7 ? 36.236  7.185 14.681 1.00  24.08 0 A 1
ATOM   53  C CG  . ASP A 1 7 ? 36.807  5.794 14.993 1.00  21.48 0 A 1
ATOM   54  O OD1 . ASP A 1 7 ? 36.731  4.927 14.104 1.00  21.38 0 A 1
ATOM   55  O OD2 . ASP A 1 7 ? 37.283  5.630 16.139 1.00  20.98 -1 A 1
ATOM   56  N N   . CYS A 1 8 ? 34.207  7.561 11.697 1.00  27.20 0 A 1
ATOM   57  C CA  . CYS A 1 8 ? 32.800  7.693 11.364 1.00  27.61 0 A 1
ATOM   58  C C   . CYS A 1 8 ? 32.045  6.766 12.317 1.00  27.35 0 A 1
ATOM   59  O O   . CYS A 1 8 ? 31.598  5.692 11.928 1.00  25.52 0 A 1
ATOM   60  C CB  . CYS A 1 8 ? 32.558  7.346  9.884 1.00  25.38 0 A 1
ATOM   61  S SG  . CYS A 1 8 ? 33.273  8.617  8.801 1.00  22.19 0 A 1
ATOM   62  N N   . GLY A 1 9 ? 31.978  7.164 13.584 1.00  25.71 0 A 1
ATOM   63  C CA  . GLY A 1 9 ? 31.135  6.526 14.575 1.00  26.02 0 A 1
ATOM   64  C C   . GLY A 1 9 ? 29.718  6.539 14.015 1.00  26.45 0 A 1
ATOM   65  O O   . GLY A 1 9 ? 29.090  7.589 13.966 1.00  24.99 0 A 1
ATOM   66  N N   . GLY A 1 10 ? 29.293  5.387 13.517 1.00  28.78 0 A 1
ATOM   67  C CA  . GLY A 1 10 ? 27.920  5.221 13.087 1.00  28.46 0 A 1
ATOM   68  C C   . GLY A 1 10 ? 27.048  5.667 14.248 1.00  28.44 0 A 1
ATOM   69  O O   . GLY A 1 10 ? 27.191  5.152 15.349 1.00  26.60 0 A 1
ATOM   70  N N   . ALA A 1 11 ? 26.210  6.664 14.005 1.00  26.52 0 A 1
ATOM   71  C CA  . ALA A 1 11 ? 25.260  7.129 14.997 1.00  25.89 0 A 1
ATOM   72  C C   . ALA A 1 11 ? 24.283  5.975 15.256 1.00  25.80 0 A 1
ATOM   73  O O   . ALA A 1 11 ? 23.235  5.879 14.620 1.00  24.84 0 A 1
ATOM   74  C CB  . ALA A 1 11 ? 24.591  8.420 14.496 1.00  24.74 0 A 1
ATOM   75  N N   . ALA A 1 12 ? 24.667  5.069 16.156 1.00  26.48 0 A 1
ATOM   76  C CA  . ALA A 1 12 ? 23.735  4.197 16.815 1.00  25.49 0 A 1
ATOM   77  C C   . ALA A 1 12 ? 22.706  5.141 17.436 1.00  25.67 0 A 1
ATOM   78  O O   . ALA A 1 12 ? 23.015  5.852 18.384 1.00  24.76 0 A 1
ATOM   79  C CB  . ALA A 1 12 ? 24.472  3.341 17.856 1.00  24.60 0 A 1
ATOM   80  N N   . GLN A 1 13 ? 21.547  5.246 16.800 1.00  27.60 0 A 1
ATOM   81  C CA  . GLN A 1 13 ? 20.449  6.005 17.368 1.00  26.88 0 A 1
ATOM   82  C C   . GLN A 1 13 ? 20.214  5.385 18.739 1.00  26.69 0 A 1
ATOM   83  O O   . GLN A 1 13 ? 19.782  4.239 18.832 1.00  24.81 0 A 1
ATOM   84  C CB  . GLN A 1 13 ? 19.197  5.934 16.490 1.00  25.40 0 A 1
ATOM   85  C CG  . GLN A 1 13 ? 19.282  6.874 15.280 1.00  23.10 0 A 1
ATOM   86  C CD  . GLN A 1 13 ? 18.013  6.859 14.439 1.00  20.95 0 A 1
ATOM   87  N NE2 . GLN A 1 13 ? 17.817  7.840 13.583 1.00  19.71 0 A 1
ATOM   88  O OE1 . GLN A 1 13 ? 17.167  5.990 14.519 1.00  20.28 0 A 1
ATOM   89  N N   . LEU A 1 14 ? 20.617  6.133 19.777 1.00  27.07 0 A 1
ATOM   90  C CA  . LEU A 1 14 ? 20.384  5.752 21.147 1.00  26.36 0 A 1
ATOM   91  C C   . LEU A 1 14 ? 18.903  5.425 21.239 1.00  26.63 0 A 1
ATOM   92  O O   . LEU A 1 14 ? 18.064  6.288 20.970 1.00  24.91 0 A 1
ATOM   93  C CB  . LEU A 1 14 ? 20.771  6.909 22.090 1.00  24.11 0 A 1
ATOM   94  C CG  . LEU A 1 14 ? 22.290  7.030 22.335 1.00  21.26 0 A 1
ATOM   95  C CD1 . LEU A 1 14 ? 22.625  8.424 22.878 1.00  19.62 0 A 1
ATOM   96  C CD2 . LEU A 1 14 ? 22.775  5.994 23.350 1.00  20.59 0 A 1
ATOM   97  N N   . ALA A 1 15 ? 18.608  4.163 21.542 1.00  33.34 0 A 1
ATOM   98  C CA  . ALA A 1 15 ? 17.255  3.776 21.874 1.00  32.58 0 A 1
ATOM   99  C C   . ALA A 1 15 ? 16.780  4.773 22.926 1.00  33.06 0 A 1
ATOM   100 O O   . ALA A 1 15 ? 17.493  5.061 23.892 1.00  32.05 0 A 1
ATOM   101 C CB  . ALA A 1 15 ? 17.238  2.324 22.367 1.00  30.71 0 A 1
ATOM   102 N N   . GLY A 1 16 ? 15.630  5.367 22.680 1.00  37.16 0 A 1
ATOM   103 C CA  . GLY A 1 16 ? 14.985  6.187 23.691 1.00  37.15 0 A 1
ATOM   104 C C   . GLY A 1 16 ? 14.871  5.406 24.999 1.00  37.60 0 A 1
ATOM   105 O O   . GLY A 1 16 ? 15.084  4.190 24.999 1.00  35.72 0 A 1
ATOM   106 N N   . PRO A 1 17 ? 14.576  6.091 26.115 1.00  34.25 0 A 1
ATOM   107 C CA  . PRO A 1 17 ? 14.486  5.440 27.413 1.00  33.72 0 A 1
ATOM   108 C C   . PRO A 1 17 ? 13.664  4.161 27.272 1.00  34.69 0 A 1
ATOM   109 O O   . PRO A 1 17 ? 12.682  4.155 26.520 1.00  33.17 0 A 1
ATOM   110 C CB  . PRO A 1 17 ? 13.826  6.455 28.348 1.00  30.75 0 A 1
ATOM   111 C CG  . PRO A 1 17 ? 13.120  7.418 27.399 1.00  29.52 0 A 1
ATOM   112 C CD  . PRO A 1 17 ? 14.022  7.420 26.171 1.00  31.71 0 A 1
ATOM   113 N N   . ALA A 1 18 ? 14.107  3.095 27.964 1.00  37.67 0 A 1
ATOM   114 C CA  . ALA A 1 18 ? 13.417  1.814 27.987 1.00  37.02 0 A 1
ATOM   115 C C   . ALA A 1 18 ? 11.924  2.091 28.145 1.00  38.08 0 A 1
ATOM   116 O O   . ALA A 1 18 ? 11.512  2.597 29.178 1.00  36.30 0 A 1
ATOM   117 C CB  . ALA A 1 18 ? 13.961  0.977 29.153 1.00  34.10 0 A 1
ATOM   118 N N   . ALA A 1 19 ? 11.164  1.870 27.066 1.00  41.80 0 A 1
ATOM   119 C CA  . ALA A 1 19 ?  9.753  2.195 27.085 1.00  41.39 0 A 1
ATOM   120 C C   . ALA A 1 19 ?  9.167  1.329 28.193 1.00  42.12 0 A 1
ATOM   121 O O   . ALA A 1 19 ?  9.181  0.105 28.072 1.00  40.25 0 A 1
ATOM   122 C CB  . ALA A 1 19 ?  9.142  1.936 25.702 1.00  38.59 0 A 1
ATOM   123 N N   . GLU A 1 20 ?  8.759  1.962 29.288 1.00  44.44 0 A 1
ATOM   124 C CA  . GLU A 1 20 ?  8.021  1.279 30.335 1.00  44.10 0 A 1
ATOM   125 C C   . GLU A 1 20 ?  6.939  0.475 29.629 1.00  45.47 0 A 1
ATOM   126 O O   . GLU A 1 20 ?  6.239  1.007 28.767 1.00  42.44 0 A 1
ATOM   127 C CB  . GLU A 1 20 ?  7.385  2.261 31.324 1.00  39.67 0 A 1
ATOM   128 C CG  . GLU A 1 20 ?  8.402  2.886 32.287 1.00  34.31 0 A 1
ATOM   129 C CD  . GLU A 1 20 ?  7.749  3.807 33.332 1.00  30.98 0 A 1
ATOM   130 O OE1 . GLU A 1 20 ?  8.367  4.009 34.403 1.00  27.04 0 A 1
ATOM   131 O OE2 . GLU A 1 20 ?  6.640  4.312 33.063 1.00  28.30 -1 A 1
ATOM   132 N N   . ALA A 1 21 ?  6.870 -0.821 29.921 1.00  49.63 0 A 1
ATOM   133 C CA  . ALA A 1 21 ?  5.927 -1.711 29.266 1.00  50.75 0 A 1
ATOM   134 C C   . ALA A 1 21 ?  4.537 -1.084 29.384 1.00  55.13 0 A 1
ATOM   135 O O   . ALA A 1 21 ?  3.996 -1.046 30.484 1.00  51.64 0 A 1
ATOM   136 C CB  . ALA A 1 21 ?  6.002 -3.089 29.943 1.00  45.27 0 A 1
ATOM   137 N N   . ASP A 1 22 ?  4.019 -0.525 28.289 1.00  63.32 0 A 1
ATOM   138 C CA  . ASP A 1 22 ?  2.781  0.250 28.322 1.00  64.32 0 A 1
ATOM   139 C C   . ASP A 1 22 ?  1.711 -0.602 29.008 1.00  67.16 0 A 1
ATOM   140 O O   . ASP A 1 22 ?  1.272 -1.614 28.444 1.00  63.61 0 A 1
ATOM   141 C CB  . ASP A 1 22 ?  2.367  0.687 26.907 1.00  57.93 0 A 1
ATOM   142 C CG  . ASP A 1 22 ?  0.982  1.361 26.858 1.00  51.51 0 A 1
ATOM   143 O OD1 . ASP A 1 22 ?  0.405  1.678 27.930 1.00  47.40 0 A 1
ATOM   144 O OD2 . ASP A 1 22 ?  0.445  1.501 25.732 1.00  46.07 -1 A 1
ATOM   145 N N   . PRO A 1 23 ?  1.311 -0.255 30.232 1.00  68.40 0 A 1
ATOM   146 C CA  . PRO A 1 23 ?  0.414 -1.090 31.012 1.00  70.72 0 A 1
ATOM   147 C C   . PRO A 1 23 ? -0.938 -1.245 30.330 1.00  74.70 0 A 1
ATOM   148 O O   . PRO A 1 23 ? -1.656 -2.206 30.593 1.00  71.92 0 A 1
ATOM   149 C CB  . PRO A 1 23 ?  0.317 -0.395 32.380 1.00  64.29 0 A 1
ATOM   150 C CG  . PRO A 1 23 ?  0.654  1.057 32.073 1.00  60.33 0 A 1
ATOM   151 C CD  . PRO A 1 23 ?  1.671  0.950 30.956 1.00  61.61 0 A 1
ATOM   152 N N   . LEU A 1 24 ? -1.265 -0.346 29.397 1.00  77.64 0 A 1
ATOM   153 C CA  . LEU A 1 24 ? -2.475 -0.400 28.587 1.00  80.65 0 A 1
ATOM   154 C C   . LEU A 1 24 ? -2.355 -1.358 27.397 1.00  83.99 0 A 1
ATOM   155 O O   . LEU A 1 24 ? -3.378 -1.804 26.884 1.00  81.39 0 A 1
ATOM   156 C CB  . LEU A 1 24 ? -2.830  1.010 28.105 1.00  75.69 0 A 1
ATOM   157 C CG  . LEU A 1 24 ? -3.073  2.027 29.234 1.00  69.20 0 A 1
ATOM   158 C CD1 . LEU A 1 24 ? -3.383  3.395 28.624 1.00  64.03 0 A 1
ATOM   159 C CD2 . LEU A 1 24 ? -4.260  1.615 30.106 1.00  62.07 0 A 1
ATOM   160 N N   . GLY A 1 25 ? -1.149 -1.723 26.954 1.00  81.80 0 A 1
ATOM   161 C CA  . GLY A 1 25 ? -0.920 -2.537 25.763 1.00  82.75 0 A 1
ATOM   162 C C   . GLY A 1 25 ? -1.681 -3.866 25.772 1.00  85.22 0 A 1
ATOM   163 O O   . GLY A 1 25 ? -2.296 -4.241 24.766 1.00  83.39 0 A 1
ATOM   164 N N   . ARG A 1 26 ? -1.729 -4.553 26.918 1.00  86.65 0 A 1
ATOM   165 C CA  . ARG A 1 26 ? -2.497 -5.799 27.097 1.00  87.30 0 A 1
ATOM   166 C C   . ARG A 1 26 ? -4.020 -5.619 27.062 1.00  89.60 0 A 1
ATOM   167 O O   . ARG A 1 26 ? -4.740 -6.595 26.901 1.00  88.54 0 A 1
ATOM   168 C CB  . ARG A 1 26 ? -2.052 -6.516 28.379 1.00  83.91 0 A 1
ATOM   169 C CG  . ARG A 1 26 ? -2.449 -5.772 29.668 1.00  73.75 0 A 1
ATOM   170 C CD  . ARG A 1 26 ? -2.008 -6.551 30.901 1.00  71.25 0 A 1
ATOM   171 N NE  . ARG A 1 26 ? -2.357 -5.837 32.141 1.00  65.19 0 A 1
ATOM   172 C CZ  . ARG A 1 26 ? -2.367 -6.346 33.366 1.00  59.11 0 A 1
ATOM   173 N NH1 . ARG A 1 26 ? -2.048 -7.587 33.592 1.00  54.84 1 A 1
ATOM   174 N NH2 . ARG A 1 26 ? -2.699 -5.604 34.377 1.00  52.40 0 A 1
ATOM   175 N N   . PHE A 1 27 ? -4.505 -4.401 27.220 1.00  91.98 0 A 1
ATOM   176 C CA  . PHE A 1 27 ? -5.926 -4.059 27.225 1.00  92.92 0 A 1
ATOM   177 C C   . PHE A 1 27 ? -6.370 -3.352 25.946 1.00  93.46 0 A 1
ATOM   178 O O   . PHE A 1 27 ? -7.523 -2.922 25.843 1.00  92.30 0 A 1
ATOM   179 C CB  . PHE A 1 27 ? -6.232 -3.209 28.462 1.00  92.84 0 A 1
ATOM   180 C CG  . PHE A 1 27 ? -5.901 -3.872 29.782 1.00  93.00 0 A 1
ATOM   181 C CD1 . PHE A 1 27 ? -6.550 -5.057 30.158 1.00  91.09 0 A 1
ATOM   182 C CD2 . PHE A 1 27 ? -4.971 -3.283 30.653 1.00  91.29 0 A 1
ATOM   183 C CE1 . PHE A 1 27 ? -6.287 -5.639 31.403 1.00  90.42 0 A 1
ATOM   184 C CE2 . PHE A 1 27 ? -4.708 -3.854 31.906 1.00  90.42 0 A 1
ATOM   185 C CZ  . PHE A 1 27 ? -5.370 -5.033 32.285 1.00  91.45 0 A 1
ATOM   186 N N   . THR A 1 28 ? -5.487 -3.200 24.965 1.00  93.55 0 A 1
ATOM   187 C CA  . THR A 1 28 ? -5.731 -2.453 23.727 1.00  93.51 0 A 1
ATOM   188 C C   . THR A 1 28 ? -6.098 -3.386 22.578 1.00  94.32 0 A 1
ATOM   189 O O   . THR A 1 28 ? -5.369 -4.317 22.252 1.00  93.71 0 A 1
ATOM   190 C CB  . THR A 1 28 ? -4.527 -1.572 23.382 1.00  91.94 0 A 1
ATOM   191 C CG2 . THR A 1 28 ? -4.737 -0.756 22.113 1.00  83.14 0 A 1
ATOM   192 O OG1 . THR A 1 28 ? -4.335 -0.643 24.422 1.00  84.63 0 A 1
ATOM   193 N N   . CYS A 1 29 ? -7.240 -3.135 21.937 1.00  94.61 0 A 1
ATOM   194 C CA  . CYS A 1 29 ? -7.681 -3.885 20.767 1.00  95.09 0 A 1
ATOM   195 C C   . CYS A 1 29 ? -6.758 -3.609 19.572 1.00  94.68 0 A 1
ATOM   196 O O   . CYS A 1 29 ? -6.618 -2.451 19.186 1.00  93.81 0 A 1
ATOM   197 C CB  . CYS A 1 29 ? -9.124 -3.500 20.447 1.00  95.32 0 A 1
ATOM   198 S SG  . CYS A 1 29 ? -9.717 -4.361 18.957 1.00  95.28 0 A 1
ATOM   199 N N   . PRO A 1 30 ? -6.219 -4.644 18.910 1.00  95.47 0 A 1
ATOM   200 C CA  . PRO A 1 30 ? -5.316 -4.454 17.776 1.00  95.20 0 A 1
ATOM   201 C C   . PRO A 1 30 ? -5.990 -3.827 16.553 1.00  95.38 0 A 1
ATOM   202 O O   . PRO A 1 30 ? -5.310 -3.292 15.692 1.00  94.12 0 A 1
ATOM   203 C CB  . PRO A 1 30 ? -4.774 -5.853 17.469 1.00  94.44 0 A 1
ATOM   204 C CG  . PRO A 1 30 ? -5.866 -6.791 17.982 1.00  92.59 0 A 1
ATOM   205 C CD  . PRO A 1 30 ? -6.409 -6.053 19.197 1.00  95.02 0 A 1
ATOM   206 N N   . VAL A 1 31 ? -7.323 -3.853 16.469 1.00  95.98 0 A 1
ATOM   207 C CA  . VAL A 1 31 ? -8.077 -3.295 15.340 1.00  95.95 0 A 1
ATOM   208 C C   . VAL A 1 31 ? -8.433 -1.829 15.556 1.00  95.57 0 A 1
ATOM   209 O O   . VAL A 1 31 ? -8.128 -1.004 14.710 1.00  94.11 0 A 1
ATOM   210 C CB  . VAL A 1 31 ? -9.326 -4.129 15.029 1.00  95.81 0 A 1
ATOM   211 C CG1 . VAL A 1 31 ? -10.156 -3.516 13.899 1.00  93.70 0 A 1
ATOM   212 C CG2 . VAL A 1 31 ? -8.930 -5.549 14.622 1.00  94.30 0 A 1
ATOM   213 N N   . CYS A 1 32 ? -9.085 -1.474 16.663 1.00  95.55 0 A 1
ATOM   214 C CA  . CYS A 1 32 ? -9.489 -0.083 16.882 1.00  95.04 0 A 1
ATOM   215 C C   . CYS A 1 32 ? -8.461  0.765 17.645 1.00  94.44 0 A 1
ATOM   216 O O   . CYS A 1 32 ? -8.644  1.972 17.736 1.00  92.99 0 A 1
ATOM   217 C CB  . CYS A 1 32 ? -10.871 -0.031 17.529 1.00  94.55 0 A 1
ATOM   218 S SG  . CYS A 1 32 ? -10.853 -0.686 19.227 1.00  94.19 0 A 1
ATOM   219 N N   . LEU A 1 33 ? -7.403  0.152 18.178 1.00  94.35 0 A 1
ATOM   220 C CA  . LEU A 1 33 ? -6.363  0.781 19.002 1.00  93.94 0 A 1
ATOM   221 C C   . LEU A 1 33 ? -6.902  1.488 20.262 1.00  93.79 0 A 1
ATOM   222 O O   . LEU A 1 33 ? -6.294  2.422 20.780 1.00  92.03 0 A 1
ATOM   223 C CB  . LEU A 1 33 ? -5.468  1.692 18.150 1.00  93.35 0 A 1
ATOM   224 C CG  . LEU A 1 33 ? -4.886  1.058 16.878 1.00  92.24 0 A 1
ATOM   225 C CD1 . LEU A 1 33 ? -4.052  2.107 16.134 1.00  90.42 0 A 1
ATOM   226 C CD2 . LEU A 1 33 ? -4.001 -0.153 17.186 1.00  89.87 0 A 1
ATOM   227 N N   . GLU A 1 34 ? -8.055  1.033 20.746 1.00  94.02 0 A 1
ATOM   228 C CA  . GLU A 1 34 ? -8.665  1.506 21.983 1.00  93.85 0 A 1
ATOM   229 C C   . GLU A 1 34 ? -8.731  0.373 23.010 1.00  94.28 0 A 1
ATOM   230 O O   . GLU A 1 34 ? -8.594 -0.801 22.662 1.00  93.46 0 A 1
ATOM   231 C CB  . GLU A 1 34 ? -10.068  2.069 21.706 1.00  92.91 0 A 1
ATOM   232 C CG  . GLU A 1 34 ? -10.058  3.292 20.796 1.00  89.76 0 A 1
ATOM   233 C CD  . GLU A 1 34 ? -11.478  3.828 20.581 1.00  86.61 0 A 1
ATOM   234 O OE1 . GLU A 1 34 ? -11.973  3.818 19.439 1.00  79.77 0 A 1
ATOM   235 O OE2 . GLU A 1 34 ? -12.114  4.295 21.544 1.00  80.28 -1 A 1
ATOM   236 N N   . VAL A 1 35 ? -8.972  0.720 24.267 1.00  94.10 0 A 1
ATOM   237 C CA  . VAL A 1 35 ? -9.278 -0.269 25.300 1.00  94.55 0 A 1
ATOM   238 C C   . VAL A 1 35 ? -10.444 -1.141 24.844 1.00  94.85 0 A 1
ATOM   239 O O   . VAL A 1 35 ? -11.426 -0.632 24.294 1.00  94.12 0 A 1
ATOM   240 C CB  . VAL A 1 35 ? -9.581  0.406 26.651 1.00  93.88 0 A 1
ATOM   241 C CG1 . VAL A 1 35 ? -9.990 -0.604 27.725 1.00  90.40 0 A 1
ATOM   242 C CG2 . VAL A 1 35 ? -8.345  1.157 27.160 1.00  90.88 0 A 1
ATOM   243 N N   . TYR A 1 36 ? -10.332 -2.449 25.067 1.00  95.67 0 A 1
ATOM   244 C CA  . TYR A 1 36 ? -11.349 -3.412 24.672 1.00  95.94 0 A 1
ATOM   245 C C   . TYR A 1 36 ? -12.742 -3.020 25.158 1.00  96.01 0 A 1
ATOM   246 O O   . TYR A 1 36 ? -12.964 -2.702 26.330 1.00  95.16 0 A 1
ATOM   247 C CB  . TYR A 1 36 ? -11.010 -4.807 25.219 1.00  95.82 0 A 1
ATOM   248 C CG  . TYR A 1 36 ? -9.800 -5.459 24.598 1.00  95.94 0 A 1
ATOM   249 C CD1 . TYR A 1 36 ? -9.799 -5.831 23.244 1.00  94.45 0 A 1
ATOM   250 C CD2 . TYR A 1 36 ? -8.657 -5.736 25.379 1.00  94.50 0 A 1
ATOM   251 C CE1 . TYR A 1 36 ? -8.681 -6.454 22.659 1.00  94.22 0 A 1
ATOM   252 C CE2 . TYR A 1 36 ? -7.536 -6.363 24.815 1.00  93.98 0 A 1
ATOM   253 C CZ  . TYR A 1 36 ? -7.546 -6.715 23.454 1.00  94.92 0 A 1
ATOM   254 O OH  . TYR A 1 36 ? -6.450 -7.312 22.903 1.00  93.74 0 A 1
ATOM   255 N N   . GLU A 1 37 ? -13.705 -3.130 24.253 1.00  96.00 0 A 1
ATOM   256 C CA  . GLU A 1 37 ? -15.123 -3.050 24.562 1.00  95.80 0 A 1
ATOM   257 C C   . GLU A 1 37 ? -15.753 -4.414 24.284 1.00  96.24 0 A 1
ATOM   258 O O   . GLU A 1 37 ? -15.746 -4.883 23.140 1.00  95.21 0 A 1
ATOM   259 C CB  . GLU A 1 37 ? -15.756 -1.939 23.738 1.00  94.46 0 A 1
ATOM   260 C CG  . GLU A 1 37 ? -17.247 -1.750 24.066 1.00  89.19 0 A 1
ATOM   261 C CD  . GLU A 1 37 ? -17.843 -0.560 23.312 1.00  84.63 0 A 1
ATOM   262 O OE1 . GLU A 1 37 ? -18.776  0.052 23.864 1.00  76.99 0 A 1
ATOM   263 O OE2 . GLU A 1 37 ? -17.359 -0.264 22.201 1.00  77.39 -1 A 1
ATOM   264 N N   . LYS A 1 38 ? -16.276 -5.057 25.321 1.00  96.47 0 A 1
ATOM   265 C CA  . LYS A 1 38 ? -16.779 -6.433 25.274 1.00  96.65 0 A 1
ATOM   266 C C   . LYS A 1 38 ? -15.738 -7.379 24.652 1.00  97.05 0 A 1
ATOM   267 O O   . LYS A 1 38 ? -15.945 -7.871 23.539 1.00  96.09 0 A 1
ATOM   268 C CB  . LYS A 1 38 ? -18.142 -6.490 24.552 1.00  95.92 0 A 1
ATOM   269 C CG  . LYS A 1 38 ? -19.201 -5.605 25.202 1.00  91.86 0 A 1
ATOM   270 C CD  . LYS A 1 38 ? -20.497 -5.673 24.387 1.00  86.37 0 A 1
ATOM   271 C CE  . LYS A 1 38 ? -21.548 -4.781 25.034 1.00  76.92 0 A 1
ATOM   272 N NZ  . LYS A 1 38 ? -22.803 -4.754 24.240 1.00  67.13 1 A 1
ATOM   273 N N   . PRO A 1 39 ? -14.580 -7.599 25.317 1.00  97.02 0 A 1
ATOM   274 C CA  . PRO A 1 39 ? -13.502 -8.402 24.757 1.00  97.26 0 A 1
ATOM   275 C C   . PRO A 1 39 ? -13.947 -9.838 24.479 1.00  97.44 0 A 1
ATOM   276 O O   . PRO A 1 39 ? -14.608 -10.479 25.305 1.00  96.26 0 A 1
ATOM   277 C CB  . PRO A 1 39 ? -12.368 -8.331 25.777 1.00  96.34 0 A 1
ATOM   278 C CG  . PRO A 1 39 ? -13.090 -8.046 27.094 1.00  94.42 0 A 1
ATOM   279 C CD  . PRO A 1 39 ? -14.246 -7.159 26.652 1.00  96.02 0 A 1
ATOM   280 N N   . VAL A 1 40 ? -13.578 -10.341 23.302 1.00  97.64 0 A 1
ATOM   281 C CA  . VAL A 1 40 ? -13.859 -11.696 22.838 1.00  97.61 0 A 1
ATOM   282 C C   . VAL A 1 40 ? -12.549 -12.345 22.426 1.00  97.50 0 A 1
ATOM   283 O O   . VAL A 1 40 ? -11.814 -11.786 21.617 1.00  96.51 0 A 1
ATOM   284 C CB  . VAL A 1 40 ? -14.865 -11.694 21.669 1.00  97.07 0 A 1
ATOM   285 C CG1 . VAL A 1 40 ? -15.162 -13.113 21.190 1.00  93.01 0 A 1
ATOM   286 C CG2 . VAL A 1 40 ? -16.197 -11.063 22.081 1.00  93.04 0 A 1
ATOM   287 N N   . GLN A 1 41 ? -12.259 -13.520 22.969 1.00  97.33 0 A 1
ATOM   288 C CA  . GLN A 1 41 ? -11.099 -14.320 22.597 1.00  97.49 0 A 1
ATOM   289 C C   . GLN A 1 41 ? -11.480 -15.304 21.490 1.00  97.39 0 A 1
ATOM   290 O O   . GLN A 1 41 ? -12.444 -16.055 21.611 1.00  96.14 0 A 1
ATOM   291 C CB  . GLN A 1 41 ? -10.535 -15.016 23.834 1.00  96.71 0 A 1
ATOM   292 C CG  . GLN A 1 41 ? -9.167 -15.671 23.550 1.00  95.14 0 A 1
ATOM   293 C CD  . GLN A 1 41 ? -8.540 -16.263 24.818 1.00  93.73 0 A 1
ATOM   294 N NE2 . GLN A 1 41 ? -7.239 -16.438 24.847 1.00  84.79 0 A 1
ATOM   295 O OE1 . GLN A 1 41 ? -9.202 -16.567 25.793 1.00  87.24 0 A 1
ATOM   296 N N   . VAL A 1 42 ? -10.716 -15.283 20.399 1.00  97.48 0 A 1
ATOM   297 C CA  . VAL A 1 42 ? -10.883 -16.166 19.241 1.00  97.21 0 A 1
ATOM   298 C C   . VAL A 1 42 ? -10.010 -17.425 19.390 1.00  97.29 0 A 1
ATOM   299 O O   . VAL A 1 42 ? -9.101 -17.425 20.223 1.00  96.23 0 A 1
ATOM   300 C CB  . VAL A 1 42 ? -10.620 -15.417 17.926 1.00  96.48 0 A 1
ATOM   301 C CG1 . VAL A 1 42 ? -11.659 -14.307 17.722 1.00  92.65 0 A 1
ATOM   302 C CG2 . VAL A 1 42 ? -9.221 -14.809 17.846 1.00  92.62 0 A 1
ATOM   303 N N   . PRO A 1 43 ? -10.235 -18.493 18.596 1.00  96.75 0 A 1
ATOM   304 C CA  . PRO A 1 43 ? -9.559 -19.784 18.810 1.00  96.39 0 A 1
ATOM   305 C C   . PRO A 1 43 ? -8.025 -19.747 18.827 1.00  96.04 0 A 1
ATOM   306 O O   . PRO A 1 43 ? -7.405 -20.561 19.501 1.00  93.75 0 A 1
ATOM   307 C CB  . PRO A 1 43 ? -10.074 -20.686 17.683 1.00  95.61 0 A 1
ATOM   308 C CG  . PRO A 1 43 ? -11.468 -20.139 17.425 1.00  93.89 0 A 1
ATOM   309 C CD  . PRO A 1 43 ? -11.295 -18.641 17.612 1.00  96.40 0 A 1
ATOM   310 N N   . CYS A 1 44 ? -7.394 -18.825 18.116 1.00  96.34 0 A 1
ATOM   311 C CA  . CYS A 1 44 ? -5.940 -18.650 18.127 1.00  95.95 0 A 1
ATOM   312 C C   . CYS A 1 44 ? -5.393 -17.956 19.394 1.00  95.51 0 A 1
ATOM   313 O O   . CYS A 1 44 ? -4.189 -17.732 19.485 1.00  93.46 0 A 1
ATOM   314 C CB  . CYS A 1 44 ? -5.515 -17.905 16.859 1.00  94.82 0 A 1
ATOM   315 S SG  . CYS A 1 44 ? -6.227 -16.228 16.808 1.00  93.62 0 A 1
ATOM   316 N N   . GLY A 1 45 ? -6.251 -17.572 20.330 1.00  95.77 0 A 1
ATOM   317 C CA  . GLY A 1 45 ? -5.868 -16.930 21.585 1.00  95.15 0 A 1
ATOM   318 C C   . GLY A 1 45 ? -5.887 -15.397 21.570 1.00  95.47 0 A 1
ATOM   319 O O   . GLY A 1 45 ? -5.934 -14.786 22.637 1.00  93.72 0 A 1
ATOM   320 N N   . HIS A 1 46 ? -5.915 -14.758 20.398 1.00  95.81 0 A 1
ATOM   321 C CA  . HIS A 1 46 ? -5.967 -13.303 20.315 1.00  96.16 0 A 1
ATOM   322 C C   . HIS A 1 46 ? -7.340 -12.749 20.721 1.00  96.31 0 A 1
ATOM   323 O O   . HIS A 1 46 ? -8.366 -13.405 20.575 1.00  95.70 0 A 1
ATOM   324 C CB  . HIS A 1 46 ? -5.551 -12.824 18.925 1.00  95.95 0 A 1
ATOM   325 C CG  . HIS A 1 46 ? -4.119 -13.150 18.619 1.00  95.80 0 A 1
ATOM   326 C CD2 . HIS A 1 46 ? -3.007 -12.514 19.110 1.00  92.92 0 A 1
ATOM   327 N ND1 . HIS A 1 46 ? -3.673 -14.191 17.842 1.00  93.32 0 A 1
ATOM   328 C CE1 . HIS A 1 46 ? -2.332 -14.188 17.850 1.00  92.72 0 A 1
ATOM   329 N NE2 . HIS A 1 46 ? -1.893 -13.181 18.615 1.00  92.94 0 A 1
ATOM   330 N N   . VAL A 1 47 ? -7.343 -11.520 21.202 1.00  96.48 0 A 1
ATOM   331 C CA  . VAL A 1 47 ? -8.545 -10.866 21.722 1.00  96.60 0 A 1
ATOM   332 C C   . VAL A 1 47 ? -8.882 -9.637 20.884 1.00  96.73 0 A 1
ATOM   333 O O   . VAL A 1 47 ? -8.001 -8.890 20.464 1.00  96.02 0 A 1
ATOM   334 C CB  . VAL A 1 47 ? -8.394 -10.525 23.214 1.00  96.33 0 A 1
ATOM   335 C CG1 . VAL A 1 47 ? -9.667 -9.902 23.788 1.00  94.40 0 A 1
ATOM   336 C CG2 . VAL A 1 47 ? -8.080 -11.776 24.049 1.00  94.44 0 A 1
ATOM   337 N N   . PHE A 1 48 ? -10.178 -9.406 20.667 1.00  97.29 0 A 1
ATOM   338 C CA  . PHE A 1 48 ? -10.717 -8.254 19.957 1.00  97.46 0 A 1
ATOM   339 C C   . PHE A 1 48 ? -11.946 -7.695 20.681 1.00  97.65 0 A 1
ATOM   340 O O   . PHE A 1 48 ? -12.616 -8.409 21.427 1.00  97.13 0 A 1
ATOM   341 C CB  . PHE A 1 48 ? -11.085 -8.657 18.518 1.00  97.25 0 A 1
ATOM   342 C CG  . PHE A 1 48 ? -9.926 -9.210 17.720 1.00  97.17 0 A 1
ATOM   343 C CD1 . PHE A 1 48 ? -9.080 -8.341 17.007 1.00  95.62 0 A 1
ATOM   344 C CD2 . PHE A 1 48 ? -9.659 -10.590 17.702 1.00  95.53 0 A 1
ATOM   345 C CE1 . PHE A 1 48 ? -7.979 -8.841 16.295 1.00  94.83 0 A 1
ATOM   346 C CE2 . PHE A 1 48 ? -8.562 -11.098 17.000 1.00  94.89 0 A 1
ATOM   347 C CZ  . PHE A 1 48 ? -7.711 -10.231 16.292 1.00  95.64 0 A 1
ATOM   348 N N   . CYS A 1 49 ? -12.282 -6.444 20.439 1.00  96.60 0 A 1
ATOM   349 C CA  . CYS A 1 49 ? -13.617 -5.960 20.769 1.00  96.73 0 A 1
ATOM   350 C C   . CYS A 1 49 ? -14.659 -6.772 19.996 1.00  97.18 0 A 1
ATOM   351 O O   . CYS A 1 49 ? -14.447 -7.040 18.817 1.00  96.32 0 A 1
ATOM   352 C CB  . CYS A 1 49 ? -13.772 -4.486 20.378 1.00  95.64 0 A 1
ATOM   353 S SG  . CYS A 1 49 ? -12.564 -3.410 21.199 1.00  93.53 0 A 1
ATOM   354 N N   . SER A 1 50 ? -15.817 -7.029 20.586 1.00  97.26 0 A 1
ATOM   355 C CA  . SER A 1 50 ? -16.914 -7.720 19.903 1.00  97.47 0 A 1
ATOM   356 C C   . SER A 1 50 ? -17.283 -7.053 18.568 1.00  97.54 0 A 1
ATOM   357 O O   . SER A 1 50 ? -17.346 -7.725 17.547 1.00  96.88 0 A 1
ATOM   358 C CB  . SER A 1 50 ? -18.133 -7.782 20.825 1.00  96.86 0 A 1
ATOM   359 O OG  . SER A 1 50 ? -19.203 -8.457 20.210 1.00  88.85 0 A 1
ATOM   360 N N   . ALA A 1 51 ? -17.424 -5.735 18.541 1.00  97.27 0 A 1
ATOM   361 C CA  . ALA A 1 51 ? -17.729 -4.999 17.311 1.00  96.82 0 A 1
ATOM   362 C C   . ALA A 1 51 ? -16.614 -5.106 16.256 1.00  97.02 0 A 1
ATOM   363 O O   . ALA A 1 51 ? -16.894 -5.327 15.082 1.00  96.13 0 A 1
ATOM   364 C CB  . ALA A 1 51 ? -18.008 -3.536 17.679 1.00  96.00 0 A 1
ATOM   365 N N   . CYS A 1 52 ? -15.346 -5.014 16.652 1.00  97.14 0 A 1
ATOM   366 C CA  . CYS A 1 52 ? -14.217 -5.172 15.732 1.00  97.12 0 A 1
ATOM   367 C C   . CYS A 1 52 ? -14.156 -6.589 15.156 1.00  97.48 0 A 1
ATOM   368 O O   . CYS A 1 52 ? -13.907 -6.755 13.968 1.00  96.70 0 A 1
ATOM   369 C CB  . CYS A 1 52 ? -12.906 -4.828 16.447 1.00  96.74 0 A 1
ATOM   370 S SG  . CYS A 1 52 ? -12.871 -3.067 16.928 1.00  95.88 0 A 1
ATOM   371 N N   . LEU A 1 53 ? -14.424 -7.607 15.980 1.00  97.38 0 A 1
ATOM   372 C CA  . LEU A 1 53 ? -14.466 -8.998 15.538 1.00  97.63 0 A 1
ATOM   373 C C   . LEU A 1 53 ? -15.583 -9.230 14.515 1.00  97.79 0 A 1
ATOM   374 O O   . LEU A 1 53 ? -15.341 -9.907 13.522 1.00  97.28 0 A 1
ATOM   375 C CB  . LEU A 1 53 ? -14.611 -9.911 16.766 1.00  97.62 0 A 1
ATOM   376 C CG  . LEU A 1 53 ? -14.697 -11.412 16.421 1.00  97.05 0 A 1
ATOM   377 C CD1 . LEU A 1 53 ? -13.444 -11.907 15.702 1.00  95.41 0 A 1
ATOM   378 C CD2 . LEU A 1 53 ? -14.862 -12.221 17.712 1.00  95.08 0 A 1
ATOM   379 N N   . GLN A 1 54 ? -16.763 -8.651 14.701 1.00  97.48 0 A 1
ATOM   380 C CA  . GLN A 1 54 ? -17.864 -8.774 13.743 1.00  97.18 0 A 1
ATOM   381 C C   . GLN A 1 54 ? -17.491 -8.241 12.358 1.00  97.13 0 A 1
ATOM   382 O O   . GLN A 1 54 ? -17.805 -8.876 11.355 1.00  96.04 0 A 1
ATOM   383 C CB  . GLN A 1 54 ? -19.124 -8.069 14.269 1.00  96.48 0 A 1
ATOM   384 C CG  . GLN A 1 54 ? -19.772 -8.786 15.469 1.00  86.27 0 A 1
ATOM   385 C CD  . GLN A 1 54 ? -20.202 -10.216 15.154 1.00  78.02 0 A 1
ATOM   386 N NE2 . GLN A 1 54 ? -20.139 -11.109 16.109 1.00  64.37 0 A 1
ATOM   387 O OE1 . GLN A 1 54 ? -20.593 -10.551 14.052 1.00  68.89 0 A 1
ATOM   388 N N   . GLU A 1 55 ? -16.764 -7.132 12.288 1.00  96.81 0 A 1
ATOM   389 C CA  . GLU A 1 55 ? -16.250 -6.609 11.013 1.00  96.36 0 A 1
ATOM   390 C C   . GLU A 1 55 ? -15.183 -7.538 10.404 1.00  96.49 0 A 1
ATOM   391 O O   . GLU A 1 55 ? -15.216 -7.823  9.208 1.00  95.15 0 A 1
ATOM   392 C CB  . GLU A 1 55 ? -15.684 -5.201 11.219 1.00  95.39 0 A 1
ATOM   393 C CG  . GLU A 1 55 ? -16.745 -4.143 11.576 1.00  90.24 0 A 1
ATOM   394 C CD  . GLU A 1 55 ? -17.813 -3.990 10.490 1.00  89.84 0 A 1
ATOM   395 O OE1 . GLU A 1 55 ? -19.018 -3.894 10.820 1.00  82.88 0 A 1
ATOM   396 O OE2 . GLU A 1 55 ? -17.488 -4.044  9.290 1.00  83.69 -1 A 1
ATOM   397 N N   . CYS A 1 56 ? -14.281 -8.090 11.215 1.00  96.83 0 A 1
ATOM   398 C CA  . CYS A 1 56 ? -13.255 -9.025 10.752 1.00  96.79 0 A 1
ATOM   399 C C   . CYS A 1 56 ? -13.815 -10.380 10.278 1.00  96.86 0 A 1
ATOM   400 O O   . CYS A 1 56 ? -13.142 -11.077  9.528 1.00  95.78 0 A 1
ATOM   401 C CB  . CYS A 1 56 ? -12.227 -9.251 11.877 1.00  96.29 0 A 1
ATOM   402 S SG  . CYS A 1 56 ? -11.300 -7.722 12.237 1.00  94.59 0 A 1
ATOM   403 N N   . LEU A 1 57 ? -15.016 -10.755 10.695 1.00  97.04 0 A 1
ATOM   404 C CA  . LEU A 1 57 ? -15.695 -11.998 10.304 1.00  96.91 0 A 1
ATOM   405 C C   . LEU A 1 57 ? -16.460 -11.883  8.971 1.00  96.68 0 A 1
ATOM   406 O O   . LEU A 1 57 ? -16.860 -12.912  8.433 1.00  95.14 0 A 1
ATOM   407 C CB  . LEU A 1 57 ? -16.623 -12.453 11.443 1.00  96.91 0 A 1
ATOM   408 C CG  . LEU A 1 57 ? -15.902 -13.080 12.651 1.00  95.94 0 A 1
ATOM   409 C CD1 . LEU A 1 57 ? -16.891 -13.235 13.808 1.00  94.16 0 A 1
ATOM   410 C CD2 . LEU A 1 57 ? -15.341 -14.464 12.327 1.00  93.99 0 A 1
ATOM   411 N N   . LYS A 1 58 ? -16.656 -10.680  8.414 1.00  96.03 0 A 1
ATOM   412 C CA  . LYS A 1 58 ? -17.405 -10.474  7.161 1.00  95.21 0 A 1
ATOM   413 C C   . LYS A 1 58 ? -16.802 -11.173  5.930 1.00  95.12 0 A 1
ATOM   414 O O   . LYS A 1 58 ? -17.579 -11.656  5.102 1.00  93.30 0 A 1
ATOM   415 C CB  . LYS A 1 58 ? -17.578 -8.974  6.879 1.00  94.06 0 A 1
ATOM   416 C CG  . LYS A 1 58 ? -18.572 -8.298  7.833 1.00  91.59 0 A 1
ATOM   417 C CD  . LYS A 1 58 ? -18.671 -6.804  7.505 1.00  87.97 0 A 1
ATOM   418 C CE  . LYS A 1 58 ? -19.682 -6.119  8.425 1.00  82.02 0 A 1
ATOM   419 N NZ  . LYS A 1 58 ? -19.720 -4.659  8.204 1.00  74.24 1 A 1
ATOM   420 N N   . PRO A 1 59 ? -15.465 -11.264  5.737 1.00  94.04 0 A 1
ATOM   421 C CA  . PRO A 1 59 ? -14.893 -11.969  4.595 1.00  93.51 0 A 1
ATOM   422 C C   . PRO A 1 59 ? -15.286 -13.451  4.575 1.00  94.38 0 A 1
ATOM   423 O O   . PRO A 1 59 ? -15.432 -14.088  5.618 1.00  92.76 0 A 1
ATOM   424 C CB  . PRO A 1 59 ? -13.375 -11.787  4.715 1.00  91.63 0 A 1
ATOM   425 C CG  . PRO A 1 59 ? -13.236 -10.518  5.538 1.00  90.13 0 A 1
ATOM   426 C CD  . PRO A 1 59 ? -14.421 -10.597  6.493 1.00  92.88 0 A 1
ATOM   427 N N   . LYS A 1 60 ? -15.381 -14.064  3.367 1.00  94.07 0 A 1
ATOM   428 C CA  . LYS A 1 60 ? -15.737 -15.488  3.211 1.00  93.75 0 A 1
ATOM   429 C C   . LYS A 1 60 ? -14.776 -16.459  3.911 1.00  94.13 0 A 1
ATOM   430 O O   . LYS A 1 60 ? -15.187 -17.534  4.325 1.00  90.93 0 A 1
ATOM   431 C CB  . LYS A 1 60 ? -15.805 -15.862  1.721 1.00  92.43 0 A 1
ATOM   432 C CG  . LYS A 1 60 ? -16.989 -15.228  0.982 1.00  80.16 0 A 1
ATOM   433 C CD  . LYS A 1 60 ? -17.051 -15.745 -0.461 1.00  73.28 0 A 1
ATOM   434 C CE  . LYS A 1 60 ? -18.250 -15.136 -1.205 1.00  61.67 0 A 1
ATOM   435 N NZ  . LYS A 1 60 ? -18.335 -15.610 -2.613 1.00  51.70 1 A 1
ATOM   436 N N   . LYS A 1 61 ? -13.492 -16.121  3.961 1.00  94.51 0 A 1
ATOM   437 C CA  . LYS A 1 61 ? -12.441 -16.884  4.655 1.00  94.68 0 A 1
ATOM   438 C C   . LYS A 1 61 ? -11.741 -15.955  5.648 1.00  95.36 0 A 1
ATOM   439 O O   . LYS A 1 61 ? -10.656 -15.463  5.351 1.00  93.44 0 A 1
ATOM   440 C CB  . LYS A 1 61 ? -11.462 -17.510  3.650 1.00  93.22 0 A 1
ATOM   441 C CG  . LYS A 1 61 ? -12.099 -18.626  2.811 1.00  82.70 0 A 1
ATOM   442 C CD  . LYS A 1 61 ? -11.017 -19.297  1.934 1.00  73.92 0 A 1
ATOM   443 C CE  . LYS A 1 61 ? -11.603 -20.417  1.095 1.00  61.72 0 A 1
ATOM   444 N NZ  . LYS A 1 61 ? -10.563 -21.095  0.280 1.00  51.56 1 A 1
ATOM   445 N N   . PRO A 1 62 ? -12.384 -15.657  6.781 1.00  95.84 0 A 1
ATOM   446 C CA  . PRO A 1 62 ? -11.852 -14.680  7.714 1.00  96.26 0 A 1
ATOM   447 C C   . PRO A 1 62 ? -10.599 -15.223  8.400 1.00  96.52 0 A 1
ATOM   448 O O   . PRO A 1 62 ? -10.520 -16.396  8.766 1.00  94.61 0 A 1
ATOM   449 C CB  . PRO A 1 62 ? -13.000 -14.384  8.676 1.00  95.03 0 A 1
ATOM   450 C CG  . PRO A 1 62 ? -13.786 -15.691  8.703 1.00  92.21 0 A 1
ATOM   451 C CD  . PRO A 1 62 ? -13.624 -16.224  7.282 1.00  94.86 0 A 1
ATOM   452 N N   . VAL A 1 63 ? -9.628 -14.350  8.600 1.00  96.76 0 A 1
ATOM   453 C CA  . VAL A 1 63 ? -8.369 -14.652  9.290 1.00  96.58 0 A 1
ATOM   454 C C   . VAL A 1 63 ? -8.142 -13.675 10.438 1.00  96.97 0 A 1
ATOM   455 O O   . VAL A 1 63 ? -8.599 -12.534 10.402 1.00  95.63 0 A 1
ATOM   456 C CB  . VAL A 1 63 ? -7.163 -14.692  8.332 1.00  94.77 0 A 1
ATOM   457 C CG1 . VAL A 1 63 ? -7.320 -15.816  7.308 1.00  88.01 0 A 1
ATOM   458 C CG2 . VAL A 1 63 ? -6.944 -13.373  7.592 1.00  87.98 0 A 1
ATOM   459 N N   . CYS A 1 64 ? -7.438 -14.127 11.461 1.00  96.53 0 A 1
ATOM   460 C CA  . CYS A 1 64 ? -7.035 -13.268 12.566 1.00  96.61 0 A 1
ATOM   461 C C   . CYS A 1 64 ? -6.105 -12.164 12.062 1.00  96.58 0 A 1
ATOM   462 O O   . CYS A 1 64 ? -5.060 -12.446 11.481 1.00  95.57 0 A 1
ATOM   463 C CB  . CYS A 1 64 ? -6.361 -14.123 13.642 1.00  96.20 0 A 1
ATOM   464 S SG  . CYS A 1 64 ? -5.821 -13.067 15.019 1.00  95.68 0 A 1
ATOM   465 N N   . GLY A 1 65 ? -6.445 -10.919 12.338 1.00  95.42 0 A 1
ATOM   466 C CA  . GLY A 1 65 ? -5.610 -9.794 11.936 1.00  95.15 0 A 1
ATOM   467 C C   . GLY A 1 65 ? -4.226 -9.754 12.575 1.00  95.65 0 A 1
ATOM   468 O O   . GLY A 1 65 ? -3.337 -9.074 12.064 1.00  93.31 0 A 1
ATOM   469 N N   . VAL A 1 66 ? -4.005 -10.496 13.664 1.00  96.23 0 A 1
ATOM   470 C CA  . VAL A 1 66 ? -2.728 -10.525 14.379 1.00  95.93 0 A 1
ATOM   471 C C   . VAL A 1 66 ? -1.836 -11.661 13.893 1.00  95.88 0 A 1
ATOM   472 O O   . VAL A 1 66 ? -0.654 -11.429 13.632 1.00  93.92 0 A 1
ATOM   473 C CB  . VAL A 1 66 ? -2.943 -10.596 15.901 1.00  95.19 0 A 1
ATOM   474 C CG1 . VAL A 1 66 ? -1.616 -10.566 16.663 1.00  92.62 0 A 1
ATOM   475 C CG2 . VAL A 1 66 ? -3.797 -9.428 16.394 1.00  93.12 0 A 1
ATOM   476 N N   . CYS A 1 67 ? -2.366 -12.880 13.744 1.00  95.77 0 A 1
ATOM   477 C CA  . CYS A 1 67 ? -1.556 -14.065 13.417 1.00  95.69 0 A 1
ATOM   478 C C   . CYS A 1 67 ? -1.947 -14.769 12.110 1.00  95.31 0 A 1
ATOM   479 O O   . CYS A 1 67 ? -1.343 -15.776 11.761 1.00  93.62 0 A 1
ATOM   480 C CB  . CYS A 1 67 ? -1.600 -15.040 14.601 1.00  94.99 0 A 1
ATOM   481 S SG  . CYS A 1 67 ? -3.263 -15.786 14.764 1.00  94.95 0 A 1
ATOM   482 N N   . ARG A 1 68 ? -2.959 -14.284 11.404 1.00  95.25 0 A 1
ATOM   483 C CA  . ARG A 1 68 ? -3.524 -14.851 10.161 1.00  95.21 0 A 1
ATOM   484 C C   . ARG A 1 68 ? -4.088 -16.282 10.281 1.00  95.67 0 A 1
ATOM   485 O O   . ARG A 1 68 ? -4.497 -16.837  9.266 1.00  93.35 0 A 1
ATOM   486 C CB  . ARG A 1 68 ? -2.527 -14.720  9.003 1.00  93.28 0 A 1
ATOM   487 C CG  . ARG A 1 68 ? -2.196 -13.264  8.654 1.00  89.57 0 A 1
ATOM   488 C CD  . ARG A 1 68 ? -1.226 -13.266  7.477 1.00  86.42 0 A 1
ATOM   489 N NE  . ARG A 1 68 ? -0.986 -11.920  6.931 1.00  83.28 0 A 1
ATOM   490 C CZ  . ARG A 1 68 ?  0.077 -11.563  6.230 1.00  80.90 0 A 1
ATOM   491 N NH1 . ARG A 1 68 ?  1.076 -12.374  6.013 1.00  72.42 1 A 1
ATOM   492 N NH2 . ARG A 1 68 ?  0.162 -10.384  5.718 1.00  74.52 0 A 1
ATOM   493 N N   . SER A 1 69 ? -4.195 -16.846 11.468 1.00  95.91 0 A 1
ATOM   494 C CA  . SER A 1 69 ? -4.927 -18.090 11.694 1.00  95.86 0 A 1
ATOM   495 C C   . SER A 1 69 ? -6.396 -17.928 11.300 1.00  96.15 0 A 1
ATOM   496 O O   . SER A 1 69 ? -6.943 -16.826 11.355 1.00  94.96 0 A 1
ATOM   497 C CB  . SER A 1 69 ? -4.846 -18.522 13.160 1.00  94.60 0 A 1
ATOM   498 O OG  . SER A 1 69 ? -3.502 -18.694 13.541 1.00  83.54 0 A 1
ATOM   499 N N   . ALA A 1 70 ? -7.056 -19.042 10.937 1.00  96.49 0 A 1
ATOM   500 C CA  . ALA A 1 70 ? -8.479 -19.038 10.627 1.00  96.40 0 A 1
ATOM   501 C C   . ALA A 1 70 ? -9.287 -18.392 11.765 1.00  96.66 0 A 1
ATOM   502 O O   . ALA A 1 70 ? -9.127 -18.735 12.932 1.00  94.77 0 A 1
ATOM   503 C CB  . ALA A 1 70 ? -8.939 -20.471 10.353 1.00  95.62 0 A 1
ATOM   504 N N   . LEU A 1 71 ? -10.144 -17.435 11.402 1.00  96.41 0 A 1
ATOM   505 C CA  . LEU A 1 71 ? -10.942 -16.685 12.361 1.00  96.74 0 A 1
ATOM   506 C C   . LEU A 1 71 ? -12.337 -17.292 12.458 1.00  96.70 0 A 1
ATOM   507 O O   . LEU A 1 71 ? -12.994 -17.548 11.454 1.00  94.75 0 A 1
ATOM   508 C CB  . LEU A 1 71 ? -10.970 -15.203 11.943 1.00  95.94 0 A 1
ATOM   509 C CG  . LEU A 1 71 ? -11.511 -14.263 13.027 1.00  95.71 0 A 1
ATOM   510 C CD1 . LEU A 1 71 ? -10.537 -14.121 14.191 1.00  92.94 0 A 1
ATOM   511 C CD2 . LEU A 1 71 ? -11.729 -12.868 12.437 1.00  92.54 0 A 1
ATOM   512 N N   . ALA A 1 72 ? -12.796 -17.480 13.682 1.00  96.10 0 A 1
ATOM   513 C CA  . ALA A 1 72 ? -14.142 -17.936 13.985 1.00  95.94 0 A 1
ATOM   514 C C   . ALA A 1 72 ? -14.730 -17.090 15.119 1.00  96.49 0 A 1
ATOM   515 O O   . ALA A 1 72 ? -13.982 -16.378 15.803 1.00  94.39 0 A 1
ATOM   516 C CB  . ALA A 1 72 ? -14.077 -19.431 14.334 1.00  94.13 0 A 1
ATOM   517 N N   . PRO A 1 73 ? -16.062 -17.143 15.337 1.00  95.58 0 A 1
ATOM   518 C CA  . PRO A 1 73 ? -16.656 -16.570 16.537 1.00  94.93 0 A 1
ATOM   519 C C   . PRO A 1 73 ? -15.946 -17.090 17.787 1.00  94.17 0 A 1
ATOM   520 O O   . PRO A 1 73 ? -15.636 -18.272 17.897 1.00  86.26 0 A 1
ATOM   521 C CB  . PRO A 1 73 ? -18.136 -16.978 16.504 1.00  93.24 0 A 1
ATOM   522 C CG  . PRO A 1 73 ? -18.405 -17.214 15.027 1.00  92.01 0 A 1
ATOM   523 C CD  . PRO A 1 73 ? -17.082 -17.790 14.522 1.00  94.78 0 A 1
ATOM   524 N N   . GLY A 1 74 ? -15.657 -16.179 18.704 1.00  94.06 0 A 1
ATOM   525 C CA  . GLY A 1 74 ? -14.946 -16.495 19.927 1.00  94.19 0 A 1
ATOM   526 C C   . GLY A 1 74 ? -15.851 -16.515 21.153 1.00  95.42 0 A 1
ATOM   527 O O   . GLY A 1 74 ? -17.074 -16.379 21.071 1.00  91.23 0 A 1
ATOM   528 N N   . VAL A 1 75 ? -15.228 -16.650 22.314 1.00  96.58 0 A 1
ATOM   529 C CA  . VAL A 1 75 ? -15.878 -16.648 23.627 1.00  96.94 0 A 1
ATOM   530 C C   . VAL A 1 75 ? -15.576 -15.343 24.359 1.00  97.38 0 A 1
ATOM   531 O O   . VAL A 1 75 ? -14.508 -14.745 24.193 1.00  95.36 0 A 1
ATOM   532 C CB  . VAL A 1 75 ? -15.502 -17.875 24.464 1.00  94.83 0 A 1
ATOM   533 C CG1 . VAL A 1 75 ? -16.022 -19.150 23.791 1.00  82.99 0 A 1
ATOM   534 C CG2 . VAL A 1 75 ? -13.998 -18.009 24.693 1.00  82.99 0 A 1
ATOM   535 N N   . ARG A 1 76 ? -16.488 -14.900 25.201 1.00  96.51 0 A 1
ATOM   536 C CA  . ARG A 1 76 ? -16.290 -13.716 26.030 1.00  96.59 0 A 1
ATOM   537 C C   . ARG A 1 76 ? -15.055 -13.893 26.920 1.00  96.63 0 A 1
ATOM   538 O O   . ARG A 1 76 ? -14.971 -14.872 27.662 1.00  95.17 0 A 1
ATOM   539 C CB  . ARG A 1 76 ? -17.567 -13.462 26.847 1.00  95.22 0 A 1
ATOM   540 C CG  . ARG A 1 76 ? -17.525 -12.158 27.656 1.00  85.94 0 A 1
ATOM   541 C CD  . ARG A 1 76 ? -18.834 -11.994 28.430 1.00  84.38 0 A 1
ATOM   542 N NE  . ARG A 1 76 ? -18.827 -10.789 29.277 1.00  78.49 0 A 1
ATOM   543 C CZ  . ARG A 1 76 ? -19.658 -10.473 30.259 1.00  74.97 0 A 1
ATOM   544 N NH1 . ARG A 1 76 ? -20.662 -11.223 30.578 1.00  69.69 1 A 1
ATOM   545 N NH2 . ARG A 1 76 ? -19.462 -9.400 30.954 1.00  66.98 0 A 1
ATOM   546 N N   . ALA A 1 77 ? -14.134 -12.955 26.887 1.00  96.44 0 A 1
ATOM   547 C CA  . ALA A 1 77 ? -12.921 -12.965 27.701 1.00  96.32 0 A 1
ATOM   548 C C   . ALA A 1 77 ? -13.215 -12.431 29.113 1.00  96.46 0 A 1
ATOM   549 O O   . ALA A 1 77 ? -12.848 -11.306 29.455 1.00  94.33 0 A 1
ATOM   550 C CB  . ALA A 1 77 ? -11.826 -12.194 26.957 1.00  95.21 0 A 1
ATOM   551 N N   . VAL A 1 78 ? -13.901 -13.232 29.922 1.00  96.57 0 A 1
ATOM   552 C CA  . VAL A 1 78 ? -14.451 -12.826 31.234 1.00  96.36 0 A 1
ATOM   553 C C   . VAL A 1 78 ? -13.374 -12.310 32.181 1.00  96.28 0 A 1
ATOM   554 O O   . VAL A 1 78 ? -13.552 -11.271 32.809 1.00  94.41 0 A 1
ATOM   555 C CB  . VAL A 1 78 ? -15.216 -13.991 31.888 1.00  95.12 0 A 1
ATOM   556 C CG1 . VAL A 1 78 ? -15.807 -13.607 33.246 1.00  87.34 0 A 1
ATOM   557 C CG2 . VAL A 1 78 ? -16.368 -14.469 30.997 1.00  87.29 0 A 1
ATOM   558 N N   . GLU A 1 79 ? -12.224 -12.975 32.248 1.00  96.05 0 A 1
ATOM   559 C CA  . GLU A 1 79 ? -11.137 -12.556 33.135 1.00  95.59 0 A 1
ATOM   560 C C   . GLU A 1 79 ? -10.539 -11.209 32.695 1.00  95.31 0 A 1
ATOM   561 O O   . GLU A 1 79 ? -10.295 -10.332 33.521 1.00  94.32 0 A 1
ATOM   562 C CB  . GLU A 1 79 ? -10.078 -13.660 33.188 1.00  94.77 0 A 1
ATOM   563 C CG  . GLU A 1 79 ? -8.866 -13.343 34.089 1.00  82.99 0 A 1
ATOM   564 C CD  . GLU A 1 79 ? -9.248 -12.944 35.524 1.00  73.81 0 A 1
ATOM   565 O OE1 . GLU A 1 79 ? -8.469 -12.210 36.159 1.00  65.15 0 A 1
ATOM   566 O OE2 . GLU A 1 79 ? -10.329 -13.321 36.019 1.00  67.75 -1 A 1
ATOM   567 N N   . LEU A 1 80 ? -10.377 -11.010 31.396 1.00  95.78 0 A 1
ATOM   568 C CA  . LEU A 1 80 ? -9.889 -9.745 30.863 1.00  95.38 0 A 1
ATOM   569 C C   . LEU A 1 80 ? -10.901 -8.614 31.092 1.00  95.72 0 A 1
ATOM   570 O O   . LEU A 1 80 ? -10.511 -7.502 31.431 1.00  94.29 0 A 1
ATOM   571 C CB  . LEU A 1 80 ? -9.567 -9.930 29.376 1.00  93.51 0 A 1
ATOM   572 C CG  . LEU A 1 80 ? -8.892 -8.702 28.735 1.00  88.42 0 A 1
ATOM   573 C CD1 . LEU A 1 80 ? -7.516 -8.424 29.331 1.00  84.85 0 A 1
ATOM   574 C CD2 . LEU A 1 80 ? -8.721 -8.965 27.244 1.00  84.50 0 A 1
ATOM   575 N N   . GLU A 1 81 ? -12.192 -8.899 30.950 1.00  95.66 0 A 1
ATOM   576 C CA  . GLU A 1 81 ? -13.257 -7.941 31.237 1.00  95.49 0 A 1
ATOM   577 C C   . GLU A 1 81 ? -13.248 -7.524 32.715 1.00  95.42 0 A 1
ATOM   578 O O   . GLU A 1 81 ? -13.261 -6.323 33.007 1.00  94.02 0 A 1
ATOM   579 C CB  . GLU A 1 81 ? -14.592 -8.553 30.808 1.00  93.99 0 A 1
ATOM   580 C CG  . GLU A 1 81 ? -15.735 -7.532 30.791 1.00  83.84 0 A 1
ATOM   581 C CD  . GLU A 1 81 ? -17.005 -8.134 30.157 1.00  83.66 0 A 1
ATOM   582 O OE1 . GLU A 1 81 ? -18.012 -7.415 29.939 1.00  77.51 0 A 1
ATOM   583 O OE2 . GLU A 1 81 ? -17.039 -9.355 29.880 1.00  79.09 -1 A 1
ATOM   584 N N   . ARG A 1 82 ? -13.089 -8.473 33.629 1.00  96.45 0 A 1
ATOM   585 C CA  . ARG A 1 82 ? -12.948 -8.205 35.063 1.00  96.15 0 A 1
ATOM   586 C C   . ARG A 1 82 ? -11.722 -7.334 35.365 1.00  96.15 0 A 1
ATOM   587 O O   . ARG A 1 82 ? -11.810 -6.398 36.164 1.00  94.96 0 A 1
ATOM   588 C CB  . ARG A 1 82 ? -12.878 -9.547 35.805 1.00  95.52 0 A 1
ATOM   589 C CG  . ARG A 1 82 ? -12.925 -9.391 37.332 1.00  83.57 0 A 1
ATOM   590 C CD  . ARG A 1 82 ? -12.830 -10.747 38.035 1.00  82.07 0 A 1
ATOM   591 N NE  . ARG A 1 82 ? -11.481 -11.328 37.920 1.00  71.22 0 A 1
ATOM   592 C CZ  . ARG A 1 82 ? -10.624 -11.584 38.904 1.00  63.89 0 A 1
ATOM   593 N NH1 . ARG A 1 82 ? -10.923 -11.348 40.155 1.00  57.04 1 A 1
ATOM   594 N NH2 . ARG A 1 82 ? -9.457 -12.079 38.639 1.00  55.17 0 A 1
ATOM   595 N N   . GLN A 1 83 ? -10.589 -7.589 34.701 1.00  95.84 0 A 1
ATOM   596 C CA  . GLN A 1 83 ? -9.390 -6.758 34.835 1.00  95.58 0 A 1
ATOM   597 C C   . GLN A 1 83 ? -9.625 -5.332 34.297 1.00  95.59 0 A 1
ATOM   598 O O   . GLN A 1 83 ? -9.160 -4.375 34.904 1.00  94.27 0 A 1
ATOM   599 C CB  . GLN A 1 83 ? -8.214 -7.405 34.111 1.00  95.12 0 A 1
ATOM   600 C CG  . GLN A 1 83 ? -7.700 -8.652 34.839 1.00  92.80 0 A 1
ATOM   601 C CD  . GLN A 1 83 ? -6.618 -9.388 34.055 1.00  91.19 0 A 1
ATOM   602 N NE2 . GLN A 1 83 ? -6.274 -10.585 34.461 1.00  82.12 0 A 1
ATOM   603 O OE1 . GLN A 1 83 ? -6.046 -8.901 33.085 1.00  84.66 0 A 1
ATOM   604 N N   . ILE A 1 84 ? -10.354 -5.185 33.192 1.00  95.71 0 A 1
ATOM   605 C CA  . ILE A 1 84 ? -10.721 -3.873 32.623 1.00  95.75 0 A 1
ATOM   606 C C   . ILE A 1 84 ? -11.652 -3.101 33.575 1.00  95.55 0 A 1
ATOM   607 O O   . ILE A 1 84 ? -11.584 -1.877 33.641 1.00  93.86 0 A 1
ATOM   608 C CB  . ILE A 1 84 ? -11.323 -4.071 31.218 1.00  95.38 0 A 1
ATOM   609 C CG1 . ILE A 1 84 ? -10.208 -4.461 30.218 1.00  93.38 0 A 1
ATOM   610 C CG2 . ILE A 1 84 ? -12.055 -2.826 30.710 1.00  93.20 0 A 1
ATOM   611 C CD1 . ILE A 1 84 ? -10.734 -5.008 28.887 1.00  90.17 0 A 1
ATOM   612 N N   . GLU A 1 85 ? -12.508 -3.792 34.297 1.00  95.79 0 A 1
ATOM   613 C CA  . GLU A 1 85 ? -13.409 -3.172 35.273 1.00  95.30 0 A 1
ATOM   614 C C   . GLU A 1 85 ? -12.707 -2.751 36.568 1.00  95.00 0 A 1
ATOM   615 O O   . GLU A 1 85 ? -13.178 -1.828 37.236 1.00  92.48 0 A 1
ATOM   616 C CB  . GLU A 1 85 ? -14.566 -4.126 35.595 1.00  94.39 0 A 1
ATOM   617 C CG  . GLU A 1 85 ? -15.546 -4.222 34.414 1.00  87.13 0 A 1
ATOM   618 C CD  . GLU A 1 85 ? -16.721 -5.163 34.667 1.00  80.20 0 A 1
ATOM   619 O OE1 . GLU A 1 85 ? -17.608 -5.205 33.771 1.00  71.36 0 A 1
ATOM   620 O OE2 . GLU A 1 85 ? -16.773 -5.816 35.733 1.00  72.84 -1 A 1
ATOM   621 N N   . SER A 1 86 ? -11.582 -3.388 36.910 1.00  94.89 0 A 1
ATOM   622 C CA  . SER A 1 86 ? -10.862 -3.163 38.171 1.00  94.56 0 A 1
ATOM   623 C C   . SER A 1 86 ? -9.554 -2.384 38.036 1.00  94.49 0 A 1
ATOM   624 O O   . SER A 1 86 ? -9.052 -1.868 39.032 1.00  91.30 0 A 1
ATOM   625 C CB  . SER A 1 86 ? -10.608 -4.501 38.871 1.00  92.82 0 A 1
ATOM   626 O OG  . SER A 1 86 ? -9.854 -5.377 38.052 1.00  85.33 0 A 1
ATOM   627 N N   . THR A 1 87 ? -8.989 -2.282 36.823 1.00  93.63 0 A 1
ATOM   628 C CA  . THR A 1 87 ? -7.741 -1.556 36.580 1.00  93.27 0 A 1
ATOM   629 C C   . THR A 1 87 ? -8.027 -0.084 36.310 1.00  93.51 0 A 1
ATOM   630 O O   . THR A 1 87 ? -8.889  0.251 35.505 1.00  92.08 0 A 1
ATOM   631 C CB  . THR A 1 87 ? -6.942 -2.170 35.425 1.00  91.90 0 A 1
ATOM   632 C CG2 . THR A 1 87 ? -5.552 -1.554 35.285 1.00  84.96 0 A 1
ATOM   633 O OG1 . THR A 1 87 ? -6.747 -3.547 35.645 1.00  85.91 0 A 1
ATOM   634 N N   . GLU A 1 88 ? -7.267  0.795 36.945 1.00  93.14 0 A 1
ATOM   635 C CA  . GLU A 1 88 ? -7.340  2.229 36.719 1.00  92.80 0 A 1
ATOM   636 C C   . GLU A 1 88 ? -6.325  2.703 35.673 1.00  92.59 0 A 1
ATOM   637 O O   . GLU A 1 88 ? -5.257  2.125 35.482 1.00  89.98 0 A 1
ATOM   638 C CB  . GLU A 1 88 ? -7.175  3.007 38.028 1.00  90.62 0 A 1
ATOM   639 C CG  . GLU A 1 88 ? -8.335  2.760 39.006 1.00  82.22 0 A 1
ATOM   640 C CD  . GLU A 1 88 ? -8.318  3.692 40.222 1.00  80.51 0 A 1
ATOM   641 O OE1 . GLU A 1 88 ? -9.325  3.670 40.963 1.00  74.46 0 A 1
ATOM   642 O OE2 . GLU A 1 88 ? -7.338  4.457 40.389 1.00  76.27 -1 A 1
ATOM   643 N N   . THR A 1 89 ? -6.667  3.800 35.017 1.00  91.77 0 A 1
ATOM   644 C CA  . THR A 1 89 ? -5.774  4.563 34.147 1.00  91.40 0 A 1
ATOM   645 C C   . THR A 1 89 ? -6.112  6.047 34.250 1.00  92.21 0 A 1
ATOM   646 O O   . THR A 1 89 ? -7.190  6.427 34.693 1.00  90.93 0 A 1
ATOM   647 C CB  . THR A 1 89 ? -5.874  4.075 32.694 1.00  89.31 0 A 1
ATOM   648 C CG2 . THR A 1 89 ? -7.210  4.406 32.034 1.00  81.09 0 A 1
ATOM   649 O OG1 . THR A 1 89 ? -4.851  4.661 31.921 1.00  81.17 0 A 1
ATOM   650 N N   . SER A 1 90 ? -5.192  6.906 33.817 1.00  92.64 0 A 1
ATOM   651 C CA  . SER A 1 90 ? -5.457  8.331 33.684 1.00  92.42 0 A 1
ATOM   652 C C   . SER A 1 90 ? -5.822  8.698 32.241 1.00  92.78 0 A 1
ATOM   653 O O   . SER A 1 90 ? -5.244  8.196 31.283 1.00  90.19 0 A 1
ATOM   654 C CB  . SER A 1 90 ? -4.283  9.157 34.213 1.00  89.92 0 A 1
ATOM   655 O OG  . SER A 1 90 ? -3.102  8.895 33.478 1.00  78.12 0 A 1
ATOM   656 N N   . CYS A 1 91 ? -6.759  9.624 32.081 1.00  92.37 0 A 1
ATOM   657 C CA  . CYS A 1 91 ? -7.024 10.215 30.775 1.00  93.13 0 A 1
ATOM   658 C C   . CYS A 1 91 ? -5.825 11.074 30.345 1.00  92.73 0 A 1
ATOM   659 O O   . CYS A 1 91 ? -5.483 12.040 31.035 1.00  91.38 0 A 1
ATOM   660 C CB  . CYS A 1 91 ? -8.312 11.033 30.857 1.00  93.22 0 A 1
ATOM   661 S SG  . CYS A 1 91 ? -8.597 11.957 29.315 1.00  93.38 0 A 1
ATOM   662 N N   . HIS A 1 92 ? -5.242 10.808 29.192 1.00  91.82 0 A 1
ATOM   663 C CA  . HIS A 1 92 ? -4.114 11.587 28.657 1.00  90.99 0 A 1
ATOM   664 C C   . HIS A 1 92 ? -4.430 13.086 28.477 1.00  91.77 0 A 1
ATOM   665 O O   . HIS A 1 92 ? -3.518 13.913 28.528 1.00  87.90 0 A 1
ATOM   666 C CB  . HIS A 1 92 ? -3.665 10.990 27.324 1.00  88.70 0 A 1
ATOM   667 C CG  . HIS A 1 92 ? -3.001  9.645 27.469 1.00  85.76 0 A 1
ATOM   668 C CD2 . HIS A 1 92 ? -3.521  8.437 27.112 1.00  73.87 0 A 1
ATOM   669 N ND1 . HIS A 1 92 ? -1.755  9.414 28.000 1.00  74.82 0 A 1
ATOM   670 C CE1 . HIS A 1 92 ? -1.533  8.088 27.961 1.00  74.76 0 A 1
ATOM   671 N NE2 . HIS A 1 92 ? -2.572  7.461 27.427 1.00  75.66 0 A 1
ATOM   672 N N   . GLY A 1 93 ? -5.691 13.448 28.298 1.00  91.78 0 A 1
ATOM   673 C CA  . GLY A 1 93 ? -6.126 14.835 28.185 1.00  92.48 0 A 1
ATOM   674 C C   . GLY A 1 93 ? -6.303 15.523 29.541 1.00  93.70 0 A 1
ATOM   675 O O   . GLY A 1 93 ? -5.555 16.437 29.890 1.00  90.30 0 A 1
ATOM   676 N N   . CYS A 1 94 ? -7.292 15.106 30.348 1.00  94.09 0 A 1
ATOM   677 C CA  . CYS A 1 94 ? -7.637 15.777 31.595 1.00  94.89 0 A 1
ATOM   678 C C   . CYS A 1 94 ? -6.885 15.264 32.832 1.00  94.84 0 A 1
ATOM   679 O O   . CYS A 1 94 ? -7.078 15.835 33.907 1.00  91.80 0 A 1
ATOM   680 C CB  . CYS A 1 94 ? -9.153 15.753 31.797 1.00  93.47 0 A 1
ATOM   681 S SG  . CYS A 1 94 ? -9.746 14.084 32.214 1.00  92.95 0 A 1
ATOM   682 N N   . ARG A 1 95 ? -6.074 14.213 32.711 1.00  94.01 0 A 1
ATOM   683 C CA  . ARG A 1 95 ? -5.293 13.559 33.775 1.00  94.47 0 A 1
ATOM   684 C C   . ARG A 1 95 ? -6.118 12.979 34.933 1.00  95.02 0 A 1
ATOM   685 O O   . ARG A 1 95 ? -5.533 12.501 35.898 1.00  91.13 0 A 1
ATOM   686 C CB  . ARG A 1 95 ? -4.173 14.484 34.267 1.00  92.67 0 A 1
ATOM   687 C CG  . ARG A 1 95 ? -3.231 15.006 33.160 1.00  88.47 0 A 1
ATOM   688 C CD  . ARG A 1 95 ? -2.429 13.860 32.523 1.00  79.37 0 A 1
ATOM   689 N NE  . ARG A 1 95 ? -1.391 14.378 31.613 1.00  70.68 0 A 1
ATOM   690 C CZ  . ARG A 1 95 ? -0.429 13.665 31.045 1.00  62.70 0 A 1
ATOM   691 N NH1 . ARG A 1 95 ? -0.317 12.374 31.242 1.00  55.86 1 A 1
ATOM   692 N NH2 . ARG A 1 95 ?  0.443 14.235 30.269 1.00  56.23 0 A 1
ATOM   693 N N   . LYS A 1 96 ? -7.449 12.965 34.834 1.00  94.60 0 A 1
ATOM   694 C CA  . LYS A 1 96 ? -8.301 12.311 35.834 1.00  94.30 0 A 1
ATOM   695 C C   . LYS A 1 96 ? -8.197 10.791 35.709 1.00  94.15 0 A 1
ATOM   696 O O   . LYS A 1 96 ? -8.082 10.279 34.592 1.00  92.04 0 A 1
ATOM   697 C CB  . LYS A 1 96 ? -9.764 12.749 35.691 1.00  93.26 0 A 1
ATOM   698 C CG  . LYS A 1 96 ? -9.971 14.238 35.987 1.00  86.99 0 A 1
ATOM   699 C CD  . LYS A 1 96 ? -11.461 14.576 35.904 1.00  83.00 0 A 1
ATOM   700 C CE  . LYS A 1 96 ? -11.692 16.048 36.237 1.00  74.48 0 A 1
ATOM   701 N NZ  . LYS A 1 96 ? -13.144 16.373 36.257 1.00  66.00 1 A 1
ATOM   702 N N   . ASN A 1 97 ? -8.297 10.100 36.836 1.00  94.44 0 A 1
ATOM   703 C CA  . ASN A 1 97 ? -8.296  8.642 36.884 1.00  94.56 0 A 1
ATOM   704 C C   . ASN A 1 97 ? -9.689  8.077 36.596 1.00  94.70 0 A 1
ATOM   705 O O   . ASN A 1 97 ? -10.707  8.629 37.020 1.00  92.07 0 A 1
ATOM   706 C CB  . ASN A 1 97 ? -7.748  8.156 38.230 1.00  91.98 0 A 1
ATOM   707 C CG  . ASN A 1 97 ? -6.272  8.470 38.432 1.00  85.63 0 A 1
ATOM   708 N ND2 . ASN A 1 97 ? -5.767  8.227 39.624 1.00  74.41 0 A 1
ATOM   709 O OD1 . ASN A 1 97 ? -5.569  8.941 37.558 1.00  76.17 0 A 1
ATOM   710 N N   . PHE A 1 98 ? -9.701  6.966 35.874 1.00  93.44 0 A 1
ATOM   711 C CA  . PHE A 1 98 ? -10.887  6.199 35.533 1.00  93.69 0 A 1
ATOM   712 C C   . PHE A 1 98 ? -10.539  4.716 35.499 1.00  94.02 0 A 1
ATOM   713 O O   . PHE A 1 98 ? -9.416  4.354 35.134 1.00  91.86 0 A 1
ATOM   714 C CB  . PHE A 1 98 ? -11.421  6.615 34.150 1.00  92.21 0 A 1
ATOM   715 C CG  . PHE A 1 98 ? -11.888  8.044 34.068 1.00  92.99 0 A 1
ATOM   716 C CD1 . PHE A 1 98 ? -13.219  8.377 34.379 1.00  89.30 0 A 1
ATOM   717 C CD2 . PHE A 1 98 ? -10.998  9.058 33.687 1.00  89.95 0 A 1
ATOM   718 C CE1 . PHE A 1 98 ? -13.652  9.706 34.336 1.00  88.31 0 A 1
ATOM   719 C CE2 . PHE A 1 98 ? -11.432 10.401 33.650 1.00  88.52 0 A 1
ATOM   720 C CZ  . PHE A 1 98 ? -12.750 10.712 33.978 1.00  89.68 0 A 1
ATOM   721 N N   . PHE A 1 99 ? -11.501  3.855 35.782 1.00  94.55 0 A 1
ATOM   722 C CA  . PHE A 1 99 ? -11.376  2.451 35.400 1.00  94.86 0 A 1
ATOM   723 C C   . PHE A 1 99 ? -11.307  2.324 33.877 1.00  94.67 0 A 1
ATOM   724 O O   . PHE A 1 99 ? -11.978  3.061 33.151 1.00  92.86 0 A 1
ATOM   725 C CB  . PHE A 1 99 ? -12.535  1.638 35.983 1.00  94.38 0 A 1
ATOM   726 C CG  . PHE A 1 99 ? -12.513  1.566 37.488 1.00  94.02 0 A 1
ATOM   727 C CD1 . PHE A 1 99 ? -11.500  0.847 38.140 1.00  89.88 0 A 1
ATOM   728 C CD2 . PHE A 1 99 ? -13.487  2.229 38.251 1.00  89.98 0 A 1
ATOM   729 C CE1 . PHE A 1 99 ? -11.447  0.807 39.540 1.00  88.90 0 A 1
ATOM   730 C CE2 . PHE A 1 99 ? -13.443  2.187 39.662 1.00  88.98 0 A 1
ATOM   731 C CZ  . PHE A 1 99 ? -12.414  1.473 40.300 1.00  90.55 0 A 1
ATOM   732 N N   . LEU A 1 100 ? -10.530  1.347 33.368 1.00  94.10 0 A 1
ATOM   733 C CA  . LEU A 1 100 ? -10.402  1.086 31.934 1.00  93.87 0 A 1
ATOM   734 C C   . LEU A 1 100 ? -11.761  0.863 31.258 1.00  93.95 0 A 1
ATOM   735 O O   . LEU A 1 100 ? -11.978  1.347 30.141 1.00  92.68 0 A 1
ATOM   736 C CB  . LEU A 1 100 ? -9.504 -0.144 31.715 1.00  93.02 0 A 1
ATOM   737 C CG  . LEU A 1 100 ? -8.008  0.080 32.018 1.00  91.51 0 A 1
ATOM   738 C CD1 . LEU A 1 100 ? -7.268 -1.244 31.841 1.00  87.93 0 A 1
ATOM   739 C CD2 . LEU A 1 100 ? -7.380  1.090 31.075 1.00  87.50 0 A 1
ATOM   740 N N   . SER A 1 101 ? -12.726  0.242 31.953 1.00  94.11 0 A 1
ATOM   741 C CA  . SER A 1 101 ? -14.100  0.063 31.452 1.00  94.02 0 A 1
ATOM   742 C C   . SER A 1 101 ? -14.840  1.372 31.164 1.00  94.12 0 A 1
ATOM   743 O O   . SER A 1 101 ? -15.798  1.396 30.387 1.00  91.69 0 A 1
ATOM   744 C CB  . SER A 1 101 ? -14.907 -0.763 32.463 1.00  92.96 0 A 1
ATOM   745 O OG  . SER A 1 101 ? -14.995 -0.111 33.712 1.00  86.21 0 A 1
ATOM   746 N N   . LYS A 1 102 ? -14.411  2.484 31.749 1.00  94.50 0 A 1
ATOM   747 C CA  . LYS A 1 102 ? -15.019  3.807 31.589 1.00  94.44 0 A 1
ATOM   748 C C   . LYS A 1 102 ? -14.215  4.743 30.687 1.00  94.89 0 A 1
ATOM   749 O O   . LYS A 1 102 ? -14.752  5.741 30.233 1.00  92.61 0 A 1
ATOM   750 C CB  . LYS A 1 102 ? -15.254  4.449 32.967 1.00  93.27 0 A 1
ATOM   751 C CG  . LYS A 1 102 ? -16.164  3.639 33.913 1.00  87.91 0 A 1
ATOM   752 C CD  . LYS A 1 102 ? -17.562  3.401 33.343 1.00  79.92 0 A 1
ATOM   753 C CE  . LYS A 1 102 ? -18.414  2.633 34.360 1.00  72.39 0 A 1
ATOM   754 N NZ  . LYS A 1 102 ? -19.731  2.248 33.807 1.00  63.13 1 A 1
ATOM   755 N N   . ILE A 1 103 ? -12.947  4.432 30.405 1.00  94.06 0 A 1
ATOM   756 C CA  . ILE A 1 103 ? -12.072  5.363 29.673 1.00  93.47 0 A 1
ATOM   757 C C   . ILE A 1 103 ? -12.597  5.634 28.270 1.00  93.69 0 A 1
ATOM   758 O O   . ILE A 1 103 ? -12.621  6.786 27.841 1.00  92.60 0 A 1
ATOM   759 C CB  . ILE A 1 103 ? -10.603  4.892 29.680 1.00  91.86 0 A 1
ATOM   760 C CG1 . ILE A 1 103 ? -9.616  6.043 29.425 1.00  82.50 0 A 1
ATOM   761 C CG2 . ILE A 1 103 ? -10.331  3.788 28.648 1.00  81.88 0 A 1
ATOM   762 C CD1 . ILE A 1 103 ? -9.588  7.121 30.503 1.00  74.66 0 A 1
ATOM   763 N N   . ARG A 1 104 ? -13.107  4.611 27.579 1.00  93.28 0 A 1
ATOM   764 C CA  . ARG A 1 104 ? -13.598  4.729 26.199 1.00  92.49 0 A 1
ATOM   765 C C   . ARG A 1 104 ? -14.761  5.707 26.070 1.00  92.46 0 A 1
ATOM   766 O O   . ARG A 1 104 ? -14.761  6.538 25.165 1.00  90.22 0 A 1
ATOM   767 C CB  . ARG A 1 104 ? -13.960  3.321 25.688 1.00  90.75 0 A 1
ATOM   768 C CG  . ARG A 1 104 ? -14.221  3.325 24.175 1.00  85.51 0 A 1
ATOM   769 C CD  . ARG A 1 104 ? -14.446  1.889 23.687 1.00  85.80 0 A 1
ATOM   770 N NE  . ARG A 1 104 ? -14.639  1.827 22.238 1.00  84.80 0 A 1
ATOM   771 C CZ  . ARG A 1 104 ? -14.178  0.898 21.418 1.00  85.55 0 A 1
ATOM   772 N NH1 . ARG A 1 104 ? -13.497 -0.121 21.829 1.00  77.22 1 A 1
ATOM   773 N NH2 . ARG A 1 104 ? -14.396  0.996 20.146 1.00  79.53 0 A 1
ATOM   774 N N   . SER A 1 105 ? -15.731  5.648 26.981 1.00  93.69 0 A 1
ATOM   775 C CA  . SER A 1 105 ? -16.853  6.592 27.005 1.00  93.93 0 A 1
ATOM   776 C C   . SER A 1 105 ? -16.428  7.989 27.472 1.00  94.66 0 A 1
ATOM   777 O O   . SER A 1 105 ? -16.928  8.986 26.958 1.00  92.40 0 A 1
ATOM   778 C CB  . SER A 1 105 ? -17.995  6.059 27.884 1.00  92.23 0 A 1
ATOM   779 O OG  . SER A 1 105 ? -17.551  5.786 29.199 1.00  78.57 0 A 1
ATOM   780 N N   . HIS A 1 106 ? -15.471  8.073 28.393 1.00  93.38 0 A 1
ATOM   781 C CA  . HIS A 1 106 ? -14.935  9.348 28.847 1.00  94.41 0 A 1
ATOM   782 C C   . HIS A 1 106 ? -14.215 10.098 27.727 1.00  94.67 0 A 1
ATOM   783 O O   . HIS A 1 106 ? -14.513 11.267 27.476 1.00  93.09 0 A 1
ATOM   784 C CB  . HIS A 1 106 ? -14.017  9.125 30.064 1.00  94.78 0 A 1
ATOM   785 C CG  . HIS A 1 106 ? -13.323 10.391 30.474 1.00  95.76 0 A 1
ATOM   786 C CD2 . HIS A 1 106 ? -12.010 10.718 30.238 1.00  91.46 0 A 1
ATOM   787 N ND1 . HIS A 1 106 ? -13.934 11.501 31.033 1.00  91.04 0 A 1
ATOM   788 C CE1 . HIS A 1 106 ? -13.010 12.461 31.125 1.00  92.09 0 A 1
ATOM   789 N NE2 . HIS A 1 106 ? -11.838 12.020 30.652 1.00  92.57 0 A 1
ATOM   790 N N   . VAL A 1 107 ? -13.294  9.451 27.019 1.00  93.94 0 A 1
ATOM   791 C CA  . VAL A 1 107 ? -12.495 10.107 25.966 1.00  92.71 0 A 1
ATOM   792 C C   . VAL A 1 107 ? -13.342 10.557 24.778 1.00  92.93 0 A 1
ATOM   793 O O   . VAL A 1 107 ? -12.987 11.537 24.123 1.00  91.17 0 A 1
ATOM   794 C CB  . VAL A 1 107 ? -11.316  9.247 25.491 1.00  90.90 0 A 1
ATOM   795 C CG1 . VAL A 1 107 ? -10.356  8.956 26.645 1.00  83.34 0 A 1
ATOM   796 C CG2 . VAL A 1 107 ? -11.740  7.950 24.803 1.00  84.58 0 A 1
ATOM   797 N N   . ALA A 1 108 ? -14.477  9.914 24.532 1.00  92.44 0 A 1
ATOM   798 C CA  . ALA A 1 108 ? -15.418 10.330 23.496 1.00  91.37 0 A 1
ATOM   799 C C   . ALA A 1 108 ? -16.040 11.719 23.757 1.00  91.92 0 A 1
ATOM   800 O O   . ALA A 1 108 ? -16.429 12.399 22.816 1.00  89.35 0 A 1
ATOM   801 C CB  . ALA A 1 108 ? -16.509  9.266 23.374 1.00  89.86 0 A 1
ATOM   802 N N   . THR A 1 109 ? -16.096 12.157 25.017 1.00  93.19 0 A 1
ATOM   803 C CA  . THR A 1 109 ? -16.699 13.438 25.433 1.00  93.44 0 A 1
ATOM   804 C C   . THR A 1 109 ? -15.695 14.411 26.059 1.00  94.35 0 A 1
ATOM   805 O O   . THR A 1 109 ? -16.012 15.571 26.296 1.00  92.11 0 A 1
ATOM   806 C CB  . THR A 1 109 ? -17.871 13.194 26.397 1.00  92.07 0 A 1
ATOM   807 C CG2 . THR A 1 109 ? -18.991 12.380 25.746 1.00  82.76 0 A 1
ATOM   808 O OG1 . THR A 1 109 ? -17.433 12.473 27.527 1.00  85.21 0 A 1
ATOM   809 N N   . CYS A 1 110 ? -14.464 13.970 26.323 1.00  93.46 0 A 1
ATOM   810 C CA  . CYS A 1 110 ? -13.442 14.778 26.962 1.00  94.56 0 A 1
ATOM   811 C C   . CYS A 1 110 ? -12.773 15.737 25.963 1.00  94.37 0 A 1
ATOM   812 O O   . CYS A 1 110 ? -11.897 15.328 25.197 1.00  93.13 0 A 1
ATOM   813 C CB  . CYS A 1 110 ? -12.427 13.857 27.647 1.00  94.09 0 A 1
ATOM   814 S SG  . CYS A 1 110 ? -11.192 14.845 28.546 1.00  94.31 0 A 1
ATOM   815 N N   . SER A 1 111 ? -13.081 17.028 26.045 1.00  95.41 0 A 1
ATOM   816 C CA  . SER A 1 111 ? -12.468 18.042 25.186 1.00  94.82 0 A 1
ATOM   817 C C   . SER A 1 111 ? -10.940 18.103 25.317 1.00  94.62 0 A 1
ATOM   818 O O   . SER A 1 111 ? -10.239 18.265 24.325 1.00  92.85 0 A 1
ATOM   819 C CB  . SER A 1 111 ? -13.057 19.418 25.503 1.00  93.70 0 A 1
ATOM   820 O OG  . SER A 1 111 ? -12.865 19.730 26.873 1.00  80.07 0 A 1
ATOM   821 N N   . LYS A 1 112 ? -10.398 17.898 26.520 1.00  95.52 0 A 1
ATOM   822 C CA  . LYS A 1 112 ? -8.952 17.865 26.742 1.00  95.02 0 A 1
ATOM   823 C C   . LYS A 1 112 ? -8.282 16.665 26.072 1.00  94.61 0 A 1
ATOM   824 O O   . LYS A 1 112 ? -7.153 16.788 25.615 1.00  93.27 0 A 1
ATOM   825 C CB  . LYS A 1 112 ? -8.621 17.876 28.242 1.00  94.73 0 A 1
ATOM   826 C CG  . LYS A 1 112 ? -9.047 19.170 28.937 1.00  91.32 0 A 1
ATOM   827 C CD  . LYS A 1 112 ? -8.507 19.197 30.377 1.00  84.77 0 A 1
ATOM   828 C CE  . LYS A 1 112 ? -8.877 20.513 31.061 1.00  78.52 0 A 1
ATOM   829 N NZ  . LYS A 1 112 ? -8.223 20.649 32.383 1.00  68.91 1 A 1
ATOM   830 N N   . TYR A 1 113 ? -8.960 15.520 25.994 1.00  93.72 0 A 1
ATOM   831 C CA  . TYR A 1 113 ? -8.461 14.375 25.239 1.00  92.93 0 A 1
ATOM   832 C C   . TYR A 1 113 ? -8.526 14.627 23.731 1.00  92.55 0 A 1
ATOM   833 O O   . TYR A 1 113 ? -7.568 14.329 23.026 1.00  91.62 0 A 1
ATOM   834 C CB  . TYR A 1 113 ? -9.229 13.113 25.614 1.00  92.82 0 A 1
ATOM   835 C CG  . TYR A 1 113 ? -8.728 11.889 24.891 1.00  93.15 0 A 1
ATOM   836 C CD1 . TYR A 1 113 ? -9.306 11.486 23.667 1.00  90.70 0 A 1
ATOM   837 C CD2 . TYR A 1 113 ? -7.647 11.151 25.407 1.00  90.87 0 A 1
ATOM   838 C CE1 . TYR A 1 113 ? -8.829 10.364 22.982 1.00  90.34 0 A 1
ATOM   839 C CE2 . TYR A 1 113 ? -7.154 10.026 24.734 1.00  89.85 0 A 1
ATOM   840 C CZ  . TYR A 1 113 ? -7.751  9.629 23.516 1.00  90.47 0 A 1
ATOM   841 O OH  . TYR A 1 113 ? -7.280  8.524 22.859 1.00  88.33 0 A 1
ATOM   842 N N   . GLN A 1 114 ? -9.583 15.248 23.227 1.00  93.14 0 A 1
ATOM   843 C CA  . GLN A 1 114 ? -9.659 15.631 21.819 1.00  91.48 0 A 1
ATOM   844 C C   . GLN A 1 114 ? -8.532 16.608 21.453 1.00  91.76 0 A 1
ATOM   845 O O   . GLN A 1 114 ? -7.878 16.415 20.429 1.00  90.56 0 A 1
ATOM   846 C CB  . GLN A 1 114 ? -11.039 16.222 21.498 1.00  90.06 0 A 1
ATOM   847 C CG  . GLN A 1 114 ? -12.189 15.214 21.670 1.00  80.15 0 A 1
ATOM   848 C CD  . GLN A 1 114 ? -12.043 13.956 20.802 1.00  72.50 0 A 1
ATOM   849 N NE2 . GLN A 1 114 ? -12.637 12.859 21.197 1.00  62.28 0 A 1
ATOM   850 O OE1 . GLN A 1 114 ? -11.393 13.955 19.776 1.00  65.65 0 A 1
ATOM   851 N N   . ASN A 1 115 ? -8.224 17.573 22.309 1.00  93.84 0 A 1
ATOM   852 C CA  . ASN A 1 115 ? -7.082 18.463 22.122 1.00  93.37 0 A 1
ATOM   853 C C   . ASN A 1 115 ? -5.758 17.696 22.103 1.00  92.63 0 A 1
ATOM   854 O O   . ASN A 1 115 ? -4.937 17.928 21.219 1.00  91.12 0 A 1
ATOM   855 C CB  . ASN A 1 115 ? -7.075 19.550 23.202 1.00  92.65 0 A 1
ATOM   856 C CG  . ASN A 1 115 ? -8.208 20.552 23.058 1.00  86.52 0 A 1
ATOM   857 N ND2 . ASN A 1 115 ? -8.329 21.453 24.009 1.00  78.34 0 A 1
ATOM   858 O OD1 . ASN A 1 115 ? -8.980 20.566 22.123 1.00  79.55 0 A 1
ATOM   859 N N   . TYR A 1 116 ? -5.572 16.735 23.024 1.00  92.83 0 A 1
ATOM   860 C CA  . TYR A 1 116 ? -4.384 15.875 23.038 1.00  91.85 0 A 1
ATOM   861 C C   . TYR A 1 116 ? -4.205 15.095 21.725 1.00  91.50 0 A 1
ATOM   862 O O   . TYR A 1 116 ? -3.079 14.988 21.230 1.00  90.01 0 A 1
ATOM   863 C CB  . TYR A 1 116 ? -4.478 14.918 24.237 1.00  91.13 0 A 1
ATOM   864 C CG  . TYR A 1 116 ? -3.505 13.764 24.217 1.00  91.27 0 A 1
ATOM   865 C CD1 . TYR A 1 116 ? -3.883 12.528 23.647 1.00  88.47 0 A 1
ATOM   866 C CD2 . TYR A 1 116 ? -2.222 13.906 24.770 1.00  89.03 0 A 1
ATOM   867 C CE1 . TYR A 1 116 ? -2.985 11.453 23.629 1.00  88.41 0 A 1
ATOM   868 C CE2 . TYR A 1 116 ? -1.320 12.835 24.756 1.00  87.69 0 A 1
ATOM   869 C CZ  . TYR A 1 116 ? -1.697 11.603 24.184 1.00  88.90 0 A 1
ATOM   870 O OH  . TYR A 1 116 ? -0.812 10.558 24.167 1.00  86.68 0 A 1
ATOM   871 N N   . ILE A 1 117 ? -5.276 14.574 21.149 1.00  91.88 0 A 1
ATOM   872 C CA  . ILE A 1 117 ? -5.233 13.921 19.836 1.00  90.48 0 A 1
ATOM   873 C C   . ILE A 1 117 ? -4.883 14.941 18.745 1.00  90.15 0 A 1
ATOM   874 O O   . ILE A 1 117 ? -3.961 14.704 17.968 1.00  89.30 0 A 1
ATOM   875 C CB  . ILE A 1 117 ? -6.554 13.178 19.542 1.00  89.44 0 A 1
ATOM   876 C CG1 . ILE A 1 117 ? -6.816 12.005 20.511 1.00  86.48 0 A 1
ATOM   877 C CG2 . ILE A 1 117 ? -6.626 12.691 18.086 1.00  87.34 0 A 1
ATOM   878 C CD1 . ILE A 1 117 ? -5.803 10.850 20.440 1.00  82.20 0 A 1
ATOM   879 N N   . MET A 1 118 ? -5.559 16.088 18.715 1.00  89.92 0 A 1
ATOM   880 C CA  . MET A 1 118 ? -5.368 17.104 17.686 1.00  88.63 0 A 1
ATOM   881 C C   . MET A 1 118 ? -3.989 17.777 17.730 1.00  88.34 0 A 1
ATOM   882 O O   . MET A 1 118 ? -3.476 18.137 16.678 1.00  86.99 0 A 1
ATOM   883 C CB  . MET A 1 118 ? -6.472 18.158 17.771 1.00  86.72 0 A 1
ATOM   884 C CG  . MET A 1 118 ? -7.850 17.616 17.375 1.00  80.17 0 A 1
ATOM   885 S SD  . MET A 1 118 ? -7.938 16.786 15.762 1.00  75.26 0 A 1
ATOM   886 C CE  . MET A 1 118 ? -7.441 18.102 14.639 1.00  65.24 0 A 1
ATOM   887 N N   . GLU A 1 119 ? -3.361 17.901 18.894 1.00  90.03 0 A 1
ATOM   888 C CA  . GLU A 1 119 ? -1.960 18.334 18.996 1.00  89.89 0 A 1
ATOM   889 C C   . GLU A 1 119 ? -1.023 17.355 18.281 1.00  89.36 0 A 1
ATOM   890 O O   . GLU A 1 119 ? -0.167 17.774 17.506 1.00  87.24 0 A 1
ATOM   891 C CB  . GLU A 1 119 ? -1.543 18.456 20.467 1.00  89.01 0 A 1
ATOM   892 C CG  . GLU A 1 119 ? -2.007 19.771 21.080 1.00  79.29 0 A 1
ATOM   893 C CD  . GLU A 1 119 ? -1.706 19.872 22.588 1.00  74.98 0 A 1
ATOM   894 O OE1 . GLU A 1 119 ? -1.956 20.967 23.145 1.00  68.03 0 A 1
ATOM   895 O OE2 . GLU A 1 119 ? -1.268 18.867 23.193 1.00  70.29 -1 A 1
ATOM   896 N N   . GLY A 1 120 ? -1.220 16.057 18.481 1.00  88.28 0 A 1
ATOM   897 C CA  . GLY A 1 120 ? -0.472 15.026 17.764 1.00  86.60 0 A 1
ATOM   898 C C   . GLY A 1 120 ? -0.701 15.101 16.255 1.00  87.66 0 A 1
ATOM   899 O O   . GLY A 1 120 ?  0.252 15.113 15.486 1.00  85.68 0 A 1
ATOM   900 N N   . VAL A 1 121 ? -1.953 15.237 15.834 1.00  88.65 0 A 1
ATOM   901 C CA  . VAL A 1 121 ? -2.322 15.396 14.419 1.00  87.40 0 A 1
ATOM   902 C C   . VAL A 1 121 ? -1.619 16.605 13.796 1.00  87.54 0 A 1
ATOM   903 O O   . VAL A 1 121 ? -0.955 16.465 12.773 1.00  86.65 0 A 1
ATOM   904 C CB  . VAL A 1 121 ? -3.851 15.507 14.270 1.00  86.32 0 A 1
ATOM   905 C CG1 . VAL A 1 121 ? -4.271 15.928 12.865 1.00  83.06 0 A 1
ATOM   906 C CG2 . VAL A 1 121 ? -4.528 14.165 14.594 1.00  84.80 0 A 1
ATOM   907 N N   . LYS A 1 122 ? -1.705 17.781 14.434 1.00  87.59 0 A 1
ATOM   908 C CA  . LYS A 1 122 ? -1.075 19.006 13.928 1.00  86.25 0 A 1
ATOM   909 C C   . LYS A 1 122 ?  0.441 18.885 13.823 1.00  86.08 0 A 1
ATOM   910 O O   . LYS A 1 122 ?  1.014 19.368 12.856 1.00  84.58 0 A 1
ATOM   911 C CB  . LYS A 1 122 ? -1.438 20.190 14.835 1.00  84.45 0 A 1
ATOM   912 C CG  . LYS A 1 122 ? -2.881 20.656 14.621 1.00  77.05 0 A 1
ATOM   913 C CD  . LYS A 1 122 ? -3.197 21.806 15.568 1.00  71.94 0 A 1
ATOM   914 C CE  . LYS A 1 122 ? -4.626 22.289 15.360 1.00  62.54 0 A 1
ATOM   915 N NZ  . LYS A 1 122 ? -4.917 23.492 16.184 1.00  55.15 1 A 1
ATOM   916 N N   . ALA A 1 123 ?  1.083 18.199 14.766 1.00  86.05 0 A 1
ATOM   917 C CA  . ALA A 1 123 ?  2.527 17.978 14.743 1.00  85.24 0 A 1
ATOM   918 C C   . ALA A 1 123 ?  2.990 17.089 13.573 1.00  85.85 0 A 1
ATOM   919 O O   . ALA A 1 123 ?  4.167 17.125 13.206 1.00  82.26 0 A 1
ATOM   920 C CB  . ALA A 1 123 ?  2.933 17.370 16.092 1.00  83.15 0 A 1
ATOM   921 N N   . THR A 1 124 ?  2.086 16.305 12.981 1.00  84.62 0 A 1
ATOM   922 C CA  . THR A 1 124 ?  2.398 15.426 11.848 1.00  82.88 0 A 1
ATOM   923 C C   . THR A 1 124 ?  2.060 16.012 10.483 1.00  83.34 0 A 1
ATOM   924 O O   . THR A 1 124 ?  2.407 15.395  9.482 1.00  81.83 0 A 1
ATOM   925 C CB  . THR A 1 124 ?  1.735 14.051 11.988 1.00  80.99 0 A 1
ATOM   926 C CG2 . THR A 1 124 ?  2.258 13.280 13.197 1.00  76.79 0 A 1
ATOM   927 O OG1 . THR A 1 124 ?  0.341 14.158 12.117 1.00  76.18 0 A 1
ATOM   928 N N   . ILE A 1 125 ?  1.397 17.175 10.403 1.00  82.79 0 A 1
ATOM   929 C CA  . ILE A 1 125 ?  1.003 17.783  9.129 1.00  81.09 0 A 1
ATOM   930 C C   . ILE A 1 125 ?  2.241 17.991  8.252 1.00  80.59 0 A 1
ATOM   931 O O   . ILE A 1 125 ?  3.266 18.516  8.693 1.00  78.58 0 A 1
ATOM   932 C CB  . ILE A 1 125 ?  0.190 19.081  9.325 1.00  78.24 0 A 1
ATOM   933 C CG1 . ILE A 1 125 ? -1.163 18.757  9.987 1.00  75.36 0 A 1
ATOM   934 C CG2 . ILE A 1 125 ? -0.046 19.802  7.977 1.00  76.79 0 A 1
ATOM   935 C CD1 . ILE A 1 125 ? -1.984 19.977 10.422 1.00  70.18 0 A 1
ATOM   936 N N   . LYS A 1 126 ?  2.142 17.551  7.003 1.00  83.34 0 A 1
ATOM   937 C CA  . LYS A 1 126 ?  3.192 17.673  5.996 1.00  80.03 0 A 1
ATOM   938 C C   . LYS A 1 126 ?  2.866 18.797  5.034 1.00  79.24 0 A 1
ATOM   939 O O   . LYS A 1 126 ?  1.711 19.002  4.655 1.00  75.37 0 A 1
ATOM   940 C CB  . LYS A 1 126 ?  3.386 16.338  5.256 1.00  74.47 0 A 1
ATOM   941 C CG  . LYS A 1 126 ?  3.739 15.152  6.167 1.00  73.36 0 A 1
ATOM   942 C CD  . LYS A 1 126 ?  5.037 15.367  6.946 1.00  71.36 0 A 1
ATOM   943 C CE  . LYS A 1 126 ?  5.321 14.137  7.803 1.00  68.36 0 A 1
ATOM   944 N NZ  . LYS A 1 126 ?  6.600 14.265  8.543 1.00  64.81 1 A 1
ATOM   945 N N   . ASP A 1 127 ?  3.917 19.496  4.611 1.00  76.00 0 A 1
ATOM   946 C CA  . ASP A 1 127 ?  3.812 20.478  3.539 1.00  74.64 0 A 1
ATOM   947 C C   . ASP A 1 127 ?  3.749 19.762  2.186 1.00  74.41 0 A 1
ATOM   948 O O   . ASP A 1 127 ?  4.659 19.013  1.815 1.00  68.77 0 A 1
ATOM   949 C CB  . ASP A 1 127 ?  4.968 21.475  3.640 1.00  68.73 0 A 1
ATOM   950 C CG  . ASP A 1 127 ?  4.819 22.662  2.692 1.00  63.26 0 A 1
ATOM   951 O OD1 . ASP A 1 127 ?  3.979 22.598  1.770 1.00  57.45 0 A 1
ATOM   952 O OD2 . ASP A 1 127 ?  5.578 23.635  2.867 1.00  57.18 -1 A 1
ATOM   953 N N   . ALA A 1 128 ?  2.678 20.000  1.444 1.00  71.04 0 A 1
ATOM   954 C CA  . ALA A 1 128 ?  2.487 19.441  0.110 1.00  68.92 0 A 1
ATOM   955 C C   . ALA A 1 128 ?  3.562 19.905 -0.886 1.00  70.38 0 A 1
ATOM   956 O O   . ALA A 1 128 ?  3.872 19.180 -1.832 1.00  66.04 0 A 1
ATOM   957 C CB  . ALA A 1 128 ?  1.089 19.839 -0.378 1.00  63.69 0 A 1
ATOM   958 N N   . SER A 1 129 ?  4.161 21.085 -0.673 1.00  69.36 0 A 1
ATOM   959 C CA  . SER A 1 129 ?  5.209 21.640 -1.539 1.00  69.31 0 A 1
ATOM   960 C C   . SER A 1 129 ?  6.487 20.798 -1.571 1.00  71.00 0 A 1
ATOM   961 O O   . SER A 1 129 ?  7.257 20.883 -2.523 1.00  66.52 0 A 1
ATOM   962 C CB  . SER A 1 129 ?  5.550 23.066 -1.097 1.00  63.17 0 A 1
ATOM   963 O OG  . SER A 1 129 ?  6.250 23.076  0.127 1.00  57.55 0 A 1
ATOM   964 N N   . LEU A 1 130 ?  6.702 19.941 -0.565 1.00  70.33 0 A 1
ATOM   965 C CA  . LEU A 1 130 ?  7.852 19.054 -0.487 1.00  69.65 0 A 1
ATOM   966 C C   . LEU A 1 130 ?  7.700 17.810 -1.365 1.00  70.51 0 A 1
ATOM   967 O O   . LEU A 1 130 ?  8.677 17.085 -1.561 1.00  65.33 0 A 1
ATOM   968 C CB  . LEU A 1 130 ?  8.093 18.667  0.978 1.00  63.95 0 A 1
ATOM   969 C CG  . LEU A 1 130 ?  8.429 19.838  1.912 1.00  58.91 0 A 1
ATOM   970 C CD1 . LEU A 1 130 ?  8.527 19.330  3.348 1.00  54.72 0 A 1
ATOM   971 C CD2 . LEU A 1 130 ?  9.754 20.500  1.544 1.00  53.96 0 A 1
ATOM   972 N N   . GLN A 1 131 ?  6.511 17.518 -1.897 1.00  70.14 0 A 1
ATOM   973 C CA  . GLN A 1 131 ?  6.337 16.375 -2.781 1.00  69.61 0 A 1
ATOM   974 C C   . GLN A 1 131 ?  7.027 16.632 -4.124 1.00  72.17 0 A 1
ATOM   975 O O   . GLN A 1 131 ?  6.731 17.625 -4.783 1.00  67.98 0 A 1
ATOM   976 C CB  . GLN A 1 131 ?  4.865 16.019 -2.989 1.00  62.86 0 A 1
ATOM   977 C CG  . GLN A 1 131 ?  4.290 15.266 -1.793 1.00  56.39 0 A 1
ATOM   978 C CD  . GLN A 1 131 ?  2.947 14.591 -2.081 1.00  51.24 0 A 1
ATOM   979 N NE2 . GLN A 1 131 ?  2.478 13.732 -1.214 1.00  44.92 0 A 1
ATOM   980 O OE1 . GLN A 1 131 ?  2.311 14.797 -3.096 1.00  47.53 0 A 1
ATOM   981 N N   . PRO A 1 132 ?  7.863 15.693 -4.599 1.00  68.39 0 A 1
ATOM   982 C CA  . PRO A 1 132 ?  8.566 15.867 -5.876 1.00  67.66 0 A 1
ATOM   983 C C   . PRO A 1 132 ?  7.633 15.968 -7.084 1.00  70.37 0 A 1
ATOM   984 O O   . PRO A 1 132 ?  7.984 16.548 -8.111 1.00  64.74 0 A 1
ATOM   985 C CB  . PRO A 1 132 ?  9.470 14.637 -6.008 1.00  61.72 0 A 1
ATOM   986 C CG  . PRO A 1 132 ?  9.603 14.100 -4.589 1.00  60.88 0 A 1
ATOM   987 C CD  . PRO A 1 132 ?  8.290 14.480 -3.926 1.00  63.08 0 A 1
ATOM   988 N N   . ARG A 1 133 ?  6.463 15.351 -6.988 1.00  71.21 0 A 1
ATOM   989 C CA  . ARG A 1 133 ?  5.438 15.336 -8.032 1.00  70.81 0 A 1
ATOM   990 C C   . ARG A 1 133 ?  4.078 15.631 -7.415 1.00  71.96 0 A 1
ATOM   991 O O   . ARG A 1 133 ?  3.619 14.884 -6.563 1.00  66.57 0 A 1
ATOM   992 C CB  . ARG A 1 133 ?  5.421 13.974 -8.746 1.00  64.81 0 A 1
ATOM   993 C CG  . ARG A 1 133 ?  6.580 13.798 -9.734 1.00  59.25 0 A 1
ATOM   994 C CD  . ARG A 1 133 ?  6.484 12.414 -10.386 1.00  54.87 0 A 1
ATOM   995 N NE  . ARG A 1 133 ?  7.287 12.323 -11.622 1.00  49.09 0 A 1
ATOM   996 C CZ  . ARG A 1 133 ?  7.049 11.451 -12.593 1.00  45.43 0 A 1
ATOM   997 N NH1 . ARG A 1 133 ?  6.251 10.442 -12.440 1.00  44.70 1 A 1
ATOM   998 N NH2 . ARG A 1 133 ?  7.582 11.597 -13.756 1.00  40.62 0 A 1
ATOM   999 N N   . ASN A 1 134 ?  3.425 16.661 -7.922 1.00  73.97 0 A 1
ATOM   1000 C CA  . ASN A 1 134 ?  2.036 16.929 -7.600 1.00  74.94 0 A 1
ATOM   1001 C C   . ASN A 1 134 ?  1.141 16.088 -8.524 1.00  77.53 0 A 1
ATOM   1002 O O   . ASN A 1 134 ?  0.793 16.505 -9.625 1.00  72.97 0 A 1
ATOM   1003 C CB  . ASN A 1 134 ?  1.782 18.442 -7.670 1.00  67.45 0 A 1
ATOM   1004 C CG  . ASN A 1 134 ?  0.460 18.815 -7.009 1.00  58.88 0 A 1
ATOM   1005 N ND2 . ASN A 1 134 ?  0.112 20.077 -7.046 1.00  50.88 0 A 1
ATOM   1006 O OD1 . ASN A 1 134 ? -0.248 17.998 -6.453 1.00  50.85 0 A 1
ATOM   1007 N N   . VAL A 1 135 ?  0.849 14.861 -8.103 1.00  78.44 0 A 1
ATOM   1008 C CA  . VAL A 1 135 ?  0.009 13.926 -8.856 1.00  80.07 0 A 1
ATOM   1009 C C   . VAL A 1 135 ? -1.410 13.986 -8.287 1.00  82.92 0 A 1
ATOM   1010 O O   . VAL A 1 135 ? -1.571 13.903 -7.064 1.00  80.51 0 A 1
ATOM   1011 C CB  . VAL A 1 135 ?  0.584 12.497 -8.823 1.00  74.93 0 A 1
ATOM   1012 C CG1 . VAL A 1 135 ? -0.234 11.543 -9.688 1.00  67.42 0 A 1
ATOM   1013 C CG2 . VAL A 1 135 ?  2.019 12.469 -9.364 1.00  68.41 0 A 1
ATOM   1014 N N   . PRO A 1 136 ? -2.450 14.108 -9.129 1.00  85.48 0 A 1
ATOM   1015 C CA  . PRO A 1 136 ? -3.824 14.077 -8.651 1.00  87.40 0 A 1
ATOM   1016 C C   . PRO A 1 136 ? -4.143 12.733 -7.981 1.00  89.67 0 A 1
ATOM   1017 O O   . PRO A 1 136 ? -3.559 11.696 -8.308 1.00  88.21 0 A 1
ATOM   1018 C CB  . PRO A 1 136 ? -4.696 14.339 -9.885 1.00  84.24 0 A 1
ATOM   1019 C CG  . PRO A 1 136 ? -3.828 13.854 -11.042 1.00  81.23 0 A 1
ATOM   1020 C CD  . PRO A 1 136 ? -2.420 14.189 -10.576 1.00  83.68 0 A 1
ATOM   1021 N N   . ASN A 1 137 ? -5.112 12.751 -7.082 1.00  91.46 0 A 1
ATOM   1022 C CA  . ASN A 1 137 ? -5.588 11.535 -6.441 1.00  93.05 0 A 1
ATOM   1023 C C   . ASN A 1 137 ? -6.279 10.624 -7.468 1.00  93.78 0 A 1
ATOM   1024 O O   . ASN A 1 137 ? -7.369 10.925 -7.943 1.00  92.69 0 A 1
ATOM   1025 C CB  . ASN A 1 137 ? -6.508 11.906 -5.269 1.00  92.57 0 A 1
ATOM   1026 C CG  . ASN A 1 137 ? -7.018 10.682 -4.519 1.00  93.47 0 A 1
ATOM   1027 N ND2 . ASN A 1 137 ? -7.829 10.897 -3.508 1.00  90.44 0 A 1
ATOM   1028 O OD1 . ASN A 1 137 ? -6.699  9.540 -4.811 1.00  90.64 0 A 1
ATOM   1029 N N   . ARG A 1 138 ? -5.645  9.497 -7.779 1.00  94.30 0 A 1
ATOM   1030 C CA  . ARG A 1 138 ? -6.147  8.441 -8.665 1.00  94.54 0 A 1
ATOM   1031 C C   . ARG A 1 138 ? -6.530  7.162 -7.901 1.00  94.92 0 A 1
ATOM   1032 O O   . ARG A 1 138 ? -6.719  6.111 -8.508 1.00  92.92 0 A 1
ATOM   1033 C CB  . ARG A 1 138 ? -5.098  8.141 -9.742 1.00  92.98 0 A 1
ATOM   1034 C CG  . ARG A 1 138 ? -4.832  9.354 -10.645 1.00  90.07 0 A 1
ATOM   1035 C CD  . ARG A 1 138 ? -3.805  8.991 -11.707 1.00  88.37 0 A 1
ATOM   1036 N NE  . ARG A 1 138 ? -3.469 10.155 -12.549 1.00  85.95 0 A 1
ATOM   1037 C CZ  . ARG A 1 138 ? -2.281 10.432 -13.064 1.00  85.20 0 A 1
ATOM   1038 N NH1 . ARG A 1 138 ? -1.255  9.643 -12.927 1.00  76.39 1 A 1
ATOM   1039 N NH2 . ARG A 1 138 ? -2.111 11.530 -13.738 1.00  79.51 0 A 1
ATOM   1040 N N   . TYR A 1 139 ? -6.613  7.252 -6.582 1.00  95.29 0 A 1
ATOM   1041 C CA  . TYR A 1 139 ? -6.757  6.088 -5.702 1.00  95.07 0 A 1
ATOM   1042 C C   . TYR A 1 139 ? -8.075  6.067 -4.938 1.00  95.64 0 A 1
ATOM   1043 O O   . TYR A 1 139 ? -8.615  4.990 -4.675 1.00  93.63 0 A 1
ATOM   1044 C CB  . TYR A 1 139 ? -5.574  6.060 -4.723 1.00  93.62 0 A 1
ATOM   1045 C CG  . TYR A 1 139 ? -4.227  6.053 -5.399 1.00  92.33 0 A 1
ATOM   1046 C CD1 . TYR A 1 139 ? -3.744  4.885 -6.014 1.00  88.81 0 A 1
ATOM   1047 C CD2 . TYR A 1 139 ? -3.448  7.228 -5.445 1.00  89.23 0 A 1
ATOM   1048 C CE1 . TYR A 1 139 ? -2.507  4.875 -6.666 1.00  87.36 0 A 1
ATOM   1049 C CE2 . TYR A 1 139 ? -2.201  7.238 -6.102 1.00  87.09 0 A 1
ATOM   1050 C CZ  . TYR A 1 139 ? -1.732  6.056 -6.712 1.00  87.33 0 A 1
ATOM   1051 O OH  . TYR A 1 139 ? -0.521  6.058 -7.360 1.00  84.04 0 A 1
ATOM   1052 N N   . THR A 1 140 ? -8.595  7.236 -4.586 1.00  96.43 0 A 1
ATOM   1053 C CA  . THR A 1 140 ? -9.900  7.369 -3.933 1.00  96.85 0 A 1
ATOM   1054 C C   . THR A 1 140 ? -10.715  8.468 -4.602 1.00  97.07 0 A 1
ATOM   1055 O O   . THR A 1 140 ? -10.172  9.472 -5.064 1.00  95.82 0 A 1
ATOM   1056 C CB  . THR A 1 140 ? -9.796  7.635 -2.425 1.00  96.09 0 A 1
ATOM   1057 C CG2 . THR A 1 140 ? -9.125  6.479 -1.683 1.00  91.72 0 A 1
ATOM   1058 O OG1 . THR A 1 140 ? -9.084  8.815 -2.146 1.00  92.23 0 A 1
ATOM   1059 N N   . PHE A 1 141 ? -12.034  8.289 -4.638 1.00  97.68 0 A 1
ATOM   1060 C CA  . PHE A 1 141 ? -12.929  9.082 -5.469 1.00  97.74 0 A 1
ATOM   1061 C C   . PHE A 1 141 ? -14.180  9.495 -4.704 1.00  97.89 0 A 1
ATOM   1062 O O   . PHE A 1 141 ? -14.673  8.730 -3.868 1.00  96.72 0 A 1
ATOM   1063 C CB  . PHE A 1 141 ? -13.291  8.275 -6.717 1.00  97.44 0 A 1
ATOM   1064 C CG  . PHE A 1 141 ? -12.099  7.657 -7.416 1.00  97.39 0 A 1
ATOM   1065 C CD1 . PHE A 1 141 ? -11.265  8.440 -8.225 1.00  96.16 0 A 1
ATOM   1066 C CD2 . PHE A 1 141 ? -11.776  6.301 -7.200 1.00  96.17 0 A 1
ATOM   1067 C CE1 . PHE A 1 141 ? -10.126  7.892 -8.826 1.00  95.42 0 A 1
ATOM   1068 C CE2 . PHE A 1 141 ? -10.642  5.744 -7.801 1.00  95.42 0 A 1
ATOM   1069 C CZ  . PHE A 1 141 ? -9.814  6.535 -8.615 1.00  95.77 0 A 1
ATOM   1070 N N   . PRO A 1 142 ? -14.742 10.690 -4.986 1.00  97.52 0 A 1
ATOM   1071 C CA  . PRO A 1 142 ? -16.065 11.058 -4.500 1.00  97.52 0 A 1
ATOM   1072 C C   . PRO A 1 142 ? -17.157 10.340 -5.302 1.00  97.77 0 A 1
ATOM   1073 O O   . PRO A 1 142 ? -16.985 10.041 -6.485 1.00  96.97 0 A 1
ATOM   1074 C CB  . PRO A 1 142 ? -16.132 12.574 -4.678 1.00  96.65 0 A 1
ATOM   1075 C CG  . PRO A 1 142 ? -15.262 12.815 -5.911 1.00  95.18 0 A 1
ATOM   1076 C CD  . PRO A 1 142 ? -14.178 11.745 -5.805 1.00  96.72 0 A 1
ATOM   1077 N N   . CYS A 1 143 ? -18.310 10.111 -4.685 1.00  97.12 0 A 1
ATOM   1078 C CA  . CYS A 1 143 ? -19.495  9.694 -5.412 1.00  97.30 0 A 1
ATOM   1079 C C   . CYS A 1 143 ? -20.018 10.860 -6.274 1.00  97.23 0 A 1
ATOM   1080 O O   . CYS A 1 143 ? -20.157 11.961 -5.754 1.00  96.64 0 A 1
ATOM   1081 C CB  . CYS A 1 143 ? -20.555  9.202 -4.419 1.00  97.00 0 A 1
ATOM   1082 S SG  . CYS A 1 143 ? -22.037  8.668 -5.324 1.00  96.59 0 A 1
ATOM   1083 N N   . PRO A 1 144 ? -20.361 10.652 -7.558 1.00  97.39 0 A 1
ATOM   1084 C CA  . PRO A 1 144 ? -20.903 11.717 -8.400 1.00  96.93 0 A 1
ATOM   1085 C C   . PRO A 1 144 ? -22.382 12.041 -8.126 1.00  96.84 0 A 1
ATOM   1086 O O   . PRO A 1 144 ? -22.899 13.013 -8.665 1.00  94.46 0 A 1
ATOM   1087 C CB  . PRO A 1 144 ? -20.679 11.221 -9.827 1.00  96.11 0 A 1
ATOM   1088 C CG  . PRO A 1 144 ? -20.809  9.705 -9.681 1.00  94.62 0 A 1
ATOM   1089 C CD  . PRO A 1 144 ? -20.192  9.428 -8.315 1.00  96.61 0 A 1
ATOM   1090 N N   . TYR A 1 145 ? -23.064 11.219 -7.319 1.00  97.13 0 A 1
ATOM   1091 C CA  . TYR A 1 145 ? -24.499 11.340 -7.063 1.00  97.04 0 A 1
ATOM   1092 C C   . TYR A 1 145 ? -24.845 11.846 -5.654 1.00  96.86 0 A 1
ATOM   1093 O O   . TYR A 1 145 ? -25.932 12.398 -5.463 1.00  94.64 0 A 1
ATOM   1094 C CB  . TYR A 1 145 ? -25.152  9.980 -7.294 1.00  96.54 0 A 1
ATOM   1095 C CG  . TYR A 1 145 ? -25.142  9.494 -8.727 1.00  96.51 0 A 1
ATOM   1096 C CD1 . TYR A 1 145 ? -25.675 10.297 -9.744 1.00  95.05 0 A 1
ATOM   1097 C CD2 . TYR A 1 145 ? -24.641  8.220 -9.042 1.00  95.15 0 A 1
ATOM   1098 C CE1 . TYR A 1 145 ? -25.725  9.829 -11.067 1.00  94.35 0 A 1
ATOM   1099 C CE2 . TYR A 1 145 ? -24.684  7.741 -10.361 1.00  94.29 0 A 1
ATOM   1100 C CZ  . TYR A 1 145 ? -25.235  8.544 -11.374 1.00  94.70 0 A 1
ATOM   1101 O OH  . TYR A 1 145 ? -25.302  8.089 -12.662 1.00  92.90 0 A 1
ATOM   1102 N N   . CYS A 1 146 ? -23.960 11.665 -4.676 1.00  97.06 0 A 1
ATOM   1103 C CA  . CYS A 1 146 ? -24.201 12.043 -3.291 1.00  97.07 0 A 1
ATOM   1104 C C   . CYS A 1 146 ? -22.955 12.673 -2.653 1.00  97.07 0 A 1
ATOM   1105 O O   . CYS A 1 146 ? -21.879 12.646 -3.258 1.00  95.76 0 A 1
ATOM   1106 C CB  . CYS A 1 146 ? -24.723 10.813 -2.532 1.00  95.92 0 A 1
ATOM   1107 S SG  . CYS A 1 146 ? -23.409  9.625 -2.143 1.00  95.51 0 A 1
ATOM   1108 N N   . PRO A 1 147 ? -23.035 13.231 -1.431 1.00  97.15 0 A 1
ATOM   1109 C CA  . PRO A 1 147 ? -21.899 13.862 -0.765 1.00  96.60 0 A 1
ATOM   1110 C C   . PRO A 1 147 ? -20.794 12.908 -0.293 1.00  96.24 0 A 1
ATOM   1111 O O   . PRO A 1 147 ? -19.740 13.379  0.145 1.00  93.76 0 A 1
ATOM   1112 C CB  . PRO A 1 147 ? -22.501 14.628  0.421 1.00  96.00 0 A 1
ATOM   1113 C CG  . PRO A 1 147 ? -23.970 14.782  0.067 1.00  94.05 0 A 1
ATOM   1114 C CD  . PRO A 1 147 ? -24.258 13.500 -0.695 1.00  96.49 0 A 1
ATOM   1115 N N   . GLU A 1 148 ? -21.019 11.597 -0.350 1.00  96.52 0 A 1
ATOM   1116 C CA  . GLU A 1 148 ? -20.051 10.605  0.111 1.00  96.28 0 A 1
ATOM   1117 C C   . GLU A 1 148 ? -18.773 10.623 -0.745 1.00  96.49 0 A 1
ATOM   1118 O O   . GLU A 1 148 ? -18.810 10.804 -1.966 1.00  95.45 0 A 1
ATOM   1119 C CB  . GLU A 1 148 ? -20.671  9.205  0.121 1.00  95.24 0 A 1
ATOM   1120 C CG  . GLU A 1 148 ? -21.815  9.017  1.131 1.00  90.51 0 A 1
ATOM   1121 C CD  . GLU A 1 148 ? -21.364  9.176  2.582 1.00  85.89 0 A 1
ATOM   1122 O OE1 . GLU A 1 148 ? -22.198  9.631  3.392 1.00  76.69 0 A 1
ATOM   1123 O OE2 . GLU A 1 148 ? -20.193  8.856  2.876 1.00  77.72 -1 A 1
ATOM   1124 N N   . LYS A 1 149 ? -17.619 10.433 -0.097 1.00  96.13 0 A 1
ATOM   1125 C CA  . LYS A 1 149 ? -16.301 10.538 -0.721 1.00  95.62 0 A 1
ATOM   1126 C C   . LYS A 1 149 ? -15.309  9.532 -0.137 1.00  96.17 0 A 1
ATOM   1127 O O   . LYS A 1 149 ? -15.653  8.787  0.788 1.00  94.02 0 A 1
ATOM   1128 C CB  . LYS A 1 149 ? -15.799 11.992 -0.626 1.00  92.76 0 A 1
ATOM   1129 C CG  . LYS A 1 149 ? -15.617 12.494  0.820 1.00  87.18 0 A 1
ATOM   1130 C CD  . LYS A 1 149 ? -15.071 13.928  0.829 1.00  86.25 0 A 1
ATOM   1131 C CE  . LYS A 1 149 ? -14.838 14.404  2.269 1.00  75.25 0 A 1
ATOM   1132 N NZ  . LYS A 1 149 ? -14.181 15.729  2.298 1.00  67.99 1 A 1
ATOM   1133 N N   . ASN A 1 150 ? -14.093  9.521 -0.666 1.00  96.60 0 A 1
ATOM   1134 C CA  . ASN A 1 150 ? -13.001  8.647 -0.258 1.00  96.76 0 A 1
ATOM   1135 C C   . ASN A 1 150 ? -13.280  7.155 -0.506 1.00  96.81 0 A 1
ATOM   1136 O O   . ASN A 1 150 ? -12.796  6.297  0.219 1.00  95.32 0 A 1
ATOM   1137 C CB  . ASN A 1 150 ? -12.545  8.958  1.181 1.00  96.04 0 A 1
ATOM   1138 C CG  . ASN A 1 150 ? -12.212 10.422  1.413 1.00  94.63 0 A 1
ATOM   1139 N ND2 . ASN A 1 150 ? -12.502 10.932  2.583 1.00  86.29 0 A 1
ATOM   1140 O OD1 . ASN A 1 150 ? -11.707 11.132  0.563 1.00  87.27 0 A 1
ATOM   1141 N N   . PHE A 1 151 ? -14.063  6.840 -1.545 1.00  97.42 0 A 1
ATOM   1142 C CA  . PHE A 1 151 ? -14.206  5.467 -2.014 1.00  97.58 0 A 1
ATOM   1143 C C   . PHE A 1 151 ? -12.954  5.036 -2.770 1.00  97.44 0 A 1
ATOM   1144 O O   . PHE A 1 151 ? -12.486  5.756 -3.650 1.00  96.30 0 A 1
ATOM   1145 C CB  . PHE A 1 151 ? -15.447  5.342 -2.895 1.00  97.43 0 A 1
ATOM   1146 C CG  . PHE A 1 151 ? -16.737  5.604 -2.153 1.00  97.57 0 A 1
ATOM   1147 C CD1 . PHE A 1 151 ? -17.259  4.628 -1.285 1.00  96.47 0 A 1
ATOM   1148 C CD2 . PHE A 1 151 ? -17.418  6.825 -2.313 1.00  96.62 0 A 1
ATOM   1149 C CE1 . PHE A 1 151 ? -18.435  4.867 -0.568 1.00  96.07 0 A 1
ATOM   1150 C CE2 . PHE A 1 151 ? -18.603  7.067 -1.595 1.00  95.96 0 A 1
ATOM   1151 C CZ  . PHE A 1 151 ? -19.110  6.098 -0.718 1.00  96.38 0 A 1
ATOM   1152 N N   . ASP A 1 152 ? -12.438  3.840 -2.512 1.00  96.89 0 A 1
ATOM   1153 C CA  . ASP A 1 152 ? -11.595  3.183 -3.504 1.00  96.38 0 A 1
ATOM   1154 C C   . ASP A 1 152 ? -12.425  2.787 -4.731 1.00  96.60 0 A 1
ATOM   1155 O O   . ASP A 1 152 ? -13.651  2.890 -4.737 1.00  95.78 0 A 1
ATOM   1156 C CB  . ASP A 1 152 ? -10.796  2.024 -2.883 1.00  95.05 0 A 1
ATOM   1157 C CG  . ASP A 1 152 ? -11.609  0.801 -2.453 1.00  94.01 0 A 1
ATOM   1158 O OD1 . ASP A 1 152 ? -12.847  0.772 -2.596 1.00  90.10 0 A 1
ATOM   1159 O OD2 . ASP A 1 152 ? -10.982 -0.165 -1.957 1.00  89.13 -1 A 1
ATOM   1160 N N   . GLN A 1 153 ? -11.765  2.350 -5.806 1.00  96.52 0 A 1
ATOM   1161 C CA  . GLN A 1 153 ? -12.460  2.044 -7.055 1.00  96.47 0 A 1
ATOM   1162 C C   . GLN A 1 153 ? -13.555  0.986 -6.868 1.00  96.53 0 A 1
ATOM   1163 O O   . GLN A 1 153 ? -14.677  1.163 -7.336 1.00  95.72 0 A 1
ATOM   1164 C CB  . GLN A 1 153 ? -11.416  1.593 -8.089 1.00  95.40 0 A 1
ATOM   1165 C CG  . GLN A 1 153 ? -12.058  1.358 -9.464 1.00  92.35 0 A 1
ATOM   1166 C CD  . GLN A 1 153 ? -11.014  0.975 -10.510 1.00  92.18 0 A 1
ATOM   1167 N NE2 . GLN A 1 153 ? -11.081 -0.217 -11.046 1.00  83.52 0 A 1
ATOM   1168 O OE1 . GLN A 1 153 ? -10.140  1.741 -10.858 1.00  85.58 0 A 1
ATOM   1169 N N   . GLU A 1 154 ? -13.256 -0.096 -6.166 1.00  95.64 0 A 1
ATOM   1170 C CA  . GLU A 1 154 ? -14.220 -1.164 -5.891 1.00  94.95 0 A 1
ATOM   1171 C C   . GLU A 1 154 ? -15.356 -0.676 -4.987 1.00  95.46 0 A 1
ATOM   1172 O O   . GLU A 1 154 ? -16.527 -0.903 -5.285 1.00  94.53 0 A 1
ATOM   1173 C CB  . GLU A 1 154 ? -13.463 -2.347 -5.267 1.00  93.13 0 A 1
ATOM   1174 C CG  . GLU A 1 154 ? -14.359 -3.575 -5.050 1.00  81.49 0 A 1
ATOM   1175 C CD  . GLU A 1 154 ? -13.590 -4.748 -4.426 1.00  76.71 0 A 1
ATOM   1176 O OE1 . GLU A 1 154 ? -14.013 -5.906 -4.654 1.00  70.46 0 A 1
ATOM   1177 O OE2 . GLU A 1 154 ? -12.601 -4.496 -3.708 1.00  70.34 -1 A 1
ATOM   1178 N N   . GLY A 1 155 ? -15.021  0.080 -3.946 1.00  96.19 0 A 1
ATOM   1179 C CA  . GLY A 1 155 ? -15.993  0.689 -3.044 1.00  96.24 0 A 1
ATOM   1180 C C   . GLY A 1 155 ? -16.942  1.644 -3.754 1.00  96.77 0 A 1
ATOM   1181 O O   . GLY A 1 155 ? -18.143  1.618 -3.486 1.00  96.23 0 A 1
ATOM   1182 N N   . LEU A 1 156 ? -16.459  2.443 -4.715 1.00  96.94 0 A 1
ATOM   1183 C CA  . LEU A 1 156 ? -17.315  3.316 -5.521 1.00  97.30 0 A 1
ATOM   1184 C C   . LEU A 1 156 ? -18.254  2.510 -6.430 1.00  97.49 0 A 1
ATOM   1185 O O   . LEU A 1 156 ? -19.437  2.841 -6.539 1.00  96.99 0 A 1
ATOM   1186 C CB  . LEU A 1 156 ? -16.452  4.296 -6.331 1.00  97.40 0 A 1
ATOM   1187 C CG  . LEU A 1 156 ? -17.279  5.298 -7.147 1.00  96.89 0 A 1
ATOM   1188 C CD1 . LEU A 1 156 ? -18.124  6.227 -6.266 1.00  95.54 0 A 1
ATOM   1189 C CD2 . LEU A 1 156 ? -16.359  6.178 -7.990 1.00  95.26 0 A 1
ATOM   1190 N N   . VAL A 1 157 ? -17.765  1.448 -7.066 1.00  97.30 0 A 1
ATOM   1191 C CA  . VAL A 1 157 ? -18.583  0.558 -7.906 1.00  97.08 0 A 1
ATOM   1192 C C   . VAL A 1 157 ? -19.700 -0.081 -7.079 1.00  96.91 0 A 1
ATOM   1193 O O   . VAL A 1 157 ? -20.857 -0.068 -7.499 1.00  96.19 0 A 1
ATOM   1194 C CB  . VAL A 1 157 ? -17.713 -0.516 -8.597 1.00  96.35 0 A 1
ATOM   1195 C CG1 . VAL A 1 157 ? -18.556 -1.563 -9.338 1.00  94.05 0 A 1
ATOM   1196 C CG2 . VAL A 1 157 ? -16.781  0.114 -9.631 1.00  94.28 0 A 1
ATOM   1197 N N   . GLU A 1 158 ? -19.383 -0.600 -5.902 1.00  96.57 0 A 1
ATOM   1198 C CA  . GLU A 1 158 ? -20.364 -1.190 -4.999 1.00  96.19 0 A 1
ATOM   1199 C C   . GLU A 1 158 ? -21.366 -0.155 -4.470 1.00  96.40 0 A 1
ATOM   1200 O O   . GLU A 1 158 ? -22.569 -0.397 -4.515 1.00  95.71 0 A 1
ATOM   1201 C CB  . GLU A 1 158 ? -19.673 -1.880 -3.817 1.00  94.99 0 A 1
ATOM   1202 C CG  . GLU A 1 158 ? -19.009 -3.201 -4.212 1.00  83.56 0 A 1
ATOM   1203 C CD  . GLU A 1 158 ? -18.553 -4.015 -2.998 1.00  75.12 0 A 1
ATOM   1204 O OE1 . GLU A 1 158 ? -18.579 -5.258 -3.116 1.00  67.29 0 A 1
ATOM   1205 O OE2 . GLU A 1 158 ? -18.226 -3.418 -1.949 1.00  66.65 -1 A 1
ATOM   1206 N N   . HIS A 1 159 ? -20.893  1.015 -4.054 1.00  96.02 0 A 1
ATOM   1207 C CA  . HIS A 1 159 ? -21.736  2.106 -3.568 1.00  96.59 0 A 1
ATOM   1208 C C   . HIS A 1 159 ? -22.758  2.534 -4.622 1.00  96.65 0 A 1
ATOM   1209 O O   . HIS A 1 159 ? -23.960  2.571 -4.345 1.00  95.64 0 A 1
ATOM   1210 C CB  . HIS A 1 159 ? -20.851  3.279 -3.145 1.00  96.53 0 A 1
ATOM   1211 C CG  . HIS A 1 159 ? -21.638  4.480 -2.715 1.00  96.99 0 A 1
ATOM   1212 C CD2 . HIS A 1 159 ? -21.968  5.548 -3.493 1.00  94.71 0 A 1
ATOM   1213 N ND1 . HIS A 1 159 ? -22.200  4.681 -1.463 1.00  94.47 0 A 1
ATOM   1214 C CE1 . HIS A 1 159 ? -22.840  5.849 -1.501 1.00  94.63 0 A 1
ATOM   1215 N NE2 . HIS A 1 159 ? -22.723  6.406 -2.708 1.00  94.65 0 A 1
ATOM   1216 N N   . CYS A 1 160 ? -22.325  2.767 -5.865 1.00  96.84 0 A 1
ATOM   1217 C CA  . CYS A 1 160 ? -23.228  3.141 -6.948 1.00  96.64 0 A 1
ATOM   1218 C C   . CYS A 1 160 ? -24.235  2.020 -7.267 1.00  96.42 0 A 1
ATOM   1219 O O   . CYS A 1 160 ? -25.399  2.297 -7.549 1.00  95.18 0 A 1
ATOM   1220 C CB  . CYS A 1 160 ? -22.413  3.516 -8.192 1.00  96.55 0 A 1
ATOM   1221 S SG  . CYS A 1 160 ? -21.491  5.055 -7.903 1.00  95.65 0 A 1
ATOM   1222 N N   . LYS A 1 161 ? -23.808  0.765 -7.208 1.00  96.58 0 A 1
ATOM   1223 C CA  . LYS A 1 161 ? -24.695 -0.386 -7.428 1.00  95.93 0 A 1
ATOM   1224 C C   . LYS A 1 161 ? -25.768 -0.513 -6.346 1.00  95.80 0 A 1
ATOM   1225 O O   . LYS A 1 161 ? -26.904 -0.857 -6.675 1.00  94.41 0 A 1
ATOM   1226 C CB  . LYS A 1 161 ? -23.837 -1.653 -7.524 1.00  95.02 0 A 1
ATOM   1227 C CG  . LYS A 1 161 ? -24.664 -2.898 -7.876 1.00  89.68 0 A 1
ATOM   1228 C CD  . LYS A 1 161 ? -23.752 -4.126 -7.965 1.00  86.38 0 A 1
ATOM   1229 C CE  . LYS A 1 161 ? -24.562 -5.373 -8.286 1.00  76.26 0 A 1
ATOM   1230 N NZ  . LYS A 1 161 ? -23.692 -6.576 -8.326 1.00  69.11 1 A 1
ATOM   1231 N N   . LEU A 1 162 ? -25.413 -0.268 -5.094 1.00  96.17 0 A 1
ATOM   1232 C CA  . LEU A 1 162 ? -26.301 -0.448 -3.945 1.00  95.76 0 A 1
ATOM   1233 C C   . LEU A 1 162 ? -27.235  0.751 -3.722 1.00  95.78 0 A 1
ATOM   1234 O O   . LEU A 1 162 ? -28.418  0.557 -3.480 1.00  93.91 0 A 1
ATOM   1235 C CB  . LEU A 1 162 ? -25.452 -0.729 -2.694 1.00  94.83 0 A 1
ATOM   1236 C CG  . LEU A 1 162 ? -24.766 -2.112 -2.681 1.00  90.09 0 A 1
ATOM   1237 C CD1 . LEU A 1 162 ? -23.786 -2.187 -1.519 1.00  85.76 0 A 1
ATOM   1238 C CD2 . LEU A 1 162 ? -25.772 -3.250 -2.538 1.00  84.97 0 A 1
ATOM   1239 N N   . PHE A 1 163 ? -26.708  1.968 -3.823 1.00  96.38 0 A 1
ATOM   1240 C CA  . PHE A 1 163 ? -27.406  3.186 -3.406 1.00  96.06 0 A 1
ATOM   1241 C C   . PHE A 1 163 ? -27.887  4.063 -4.563 1.00  95.66 0 A 1
ATOM   1242 O O   . PHE A 1 163 ? -28.801  4.860 -4.382 1.00  92.90 0 A 1
ATOM   1243 C CB  . PHE A 1 163 ? -26.508  3.969 -2.448 1.00  95.61 0 A 1
ATOM   1244 C CG  . PHE A 1 163 ? -26.154  3.202 -1.190 1.00  95.05 0 A 1
ATOM   1245 C CD1 . PHE A 1 163 ? -27.126  2.977 -0.194 1.00  91.66 0 A 1
ATOM   1246 C CD2 . PHE A 1 163 ? -24.856  2.674 -1.009 1.00  91.71 0 A 1
ATOM   1247 C CE1 . PHE A 1 163 ? -26.808  2.241  0.961 1.00  90.67 0 A 1
ATOM   1248 C CE2 . PHE A 1 163 ? -24.536  1.939  0.144 1.00  90.92 0 A 1
ATOM   1249 C CZ  . PHE A 1 163 ? -25.516  1.730  1.123 1.00  91.40 0 A 1
ATOM   1250 N N   . HIS A 1 164 ? -27.334  3.900 -5.768 1.00  95.32 0 A 1
ATOM   1251 C CA  . HIS A 1 164 ? -27.658  4.723 -6.937 1.00  95.15 0 A 1
ATOM   1252 C C   . HIS A 1 164 ? -28.152  3.896 -8.128 1.00  93.88 0 A 1
ATOM   1253 O O   . HIS A 1 164 ? -27.980  4.258 -9.289 1.00  89.60 0 A 1
ATOM   1254 C CB  . HIS A 1 164 ? -26.464  5.625 -7.274 1.00  95.10 0 A 1
ATOM   1255 C CG  . HIS A 1 164 ? -26.102  6.518 -6.137 1.00  96.23 0 A 1
ATOM   1256 C CD2 . HIS A 1 164 ? -24.910  6.528 -5.447 1.00  94.58 0 A 1
ATOM   1257 N ND1 . HIS A 1 164 ? -26.934  7.456 -5.539 1.00  94.10 0 A 1
ATOM   1258 C CE1 . HIS A 1 164 ? -26.256  8.008 -4.531 1.00  94.69 0 A 1
ATOM   1259 N NE2 . HIS A 1 164 ? -25.033  7.476 -4.450 1.00  95.14 0 A 1
ATOM   1260 N N   . SER A 1 165 ? -28.792  2.750 -7.844 1.00  94.22 0 A 1
ATOM   1261 C CA  . SER A 1 165 ? -29.271  1.830 -8.882 1.00  92.65 0 A 1
ATOM   1262 C C   . SER A 1 165 ? -30.362  2.414 -9.781 1.00  92.12 0 A 1
ATOM   1263 O O   . SER A 1 165 ? -30.512  1.970 -10.915 1.00  87.48 0 A 1
ATOM   1264 C CB  . SER A 1 165 ? -29.763  0.540 -8.224 1.00  90.59 0 A 1
ATOM   1265 O OG  . SER A 1 165 ? -30.882  0.776 -7.404 1.00  83.34 0 A 1
ATOM   1266 N N   . THR A 1 166 ? -31.099  3.405 -9.302 1.00  93.56 0 A 1
ATOM   1267 C CA  . THR A 1 166 ? -32.163  4.116 -10.021 1.00  92.92 0 A 1
ATOM   1268 C C   . THR A 1 166 ? -31.742  5.502 -10.510 1.00  92.60 0 A 1
ATOM   1269 O O   . THR A 1 166 ? -32.517  6.164 -11.186 1.00  87.69 0 A 1
ATOM   1270 C CB  . THR A 1 166 ? -33.402  4.253 -9.120 1.00  91.26 0 A 1
ATOM   1271 C CG2 . THR A 1 166 ? -34.017  2.891 -8.788 1.00  82.23 0 A 1
ATOM   1272 O OG1 . THR A 1 166 ? -33.035  4.862 -7.904 1.00  84.70 0 A 1
ATOM   1273 N N   . ASP A 1 167 ? -30.529  5.947 -10.192 1.00  91.39 0 A 1
ATOM   1274 C CA  . ASP A 1 167 ? -30.046  7.248 -10.635 1.00  90.74 0 A 1
ATOM   1275 C C   . ASP A 1 167 ? -29.614  7.170 -12.109 1.00  89.88 0 A 1
ATOM   1276 O O   . ASP A 1 167 ? -28.755  6.382 -12.495 1.00  85.03 0 A 1
ATOM   1277 C CB  . ASP A 1 167 ? -28.944  7.785 -9.709 1.00  89.25 0 A 1
ATOM   1278 C CG  . ASP A 1 167 ? -28.907  9.308 -9.737 1.00  86.46 0 A 1
ATOM   1279 O OD1 . ASP A 1 167 ? -29.159  9.898 -10.819 1.00  79.37 0 A 1
ATOM   1280 O OD2 . ASP A 1 167 ? -28.698  9.915 -8.668 1.00  80.33 -1 A 1
ATOM   1281 N N   . THR A 1 168 ? -30.288  7.967 -12.934 1.00  91.73 0 A 1
ATOM   1282 C CA  . THR A 1 168 ? -30.108  7.976 -14.393 1.00  91.38 0 A 1
ATOM   1283 C C   . THR A 1 168 ? -29.406  9.231 -14.886 1.00  92.08 0 A 1
ATOM   1284 O O   . THR A 1 168 ? -29.195  9.391 -16.090 1.00  87.10 0 A 1
ATOM   1285 C CB  . THR A 1 168 ? -31.456  7.801 -15.122 1.00  87.75 0 A 1
ATOM   1286 C CG2 . THR A 1 168 ? -32.096  6.446 -14.817 1.00  77.67 0 A 1
ATOM   1287 O OG1 . THR A 1 168 ? -32.354  8.804 -14.730 1.00  80.44 0 A 1
ATOM   1288 N N   . LYS A 1 169 ? -29.027 10.142 -13.997 1.00  92.41 0 A 1
ATOM   1289 C CA  . LYS A 1 169 ? -28.346 11.373 -14.385 1.00  92.76 0 A 1
ATOM   1290 C C   . LYS A 1 169 ? -27.019 11.064 -15.066 1.00  93.75 0 A 1
ATOM   1291 O O   . LYS A 1 169 ? -26.178 10.314 -14.557 1.00  92.05 0 A 1
ATOM   1292 C CB  . LYS A 1 169 ? -28.136 12.302 -13.191 1.00  90.31 0 A 1
ATOM   1293 C CG  . LYS A 1 169 ? -29.435 12.993 -12.769 1.00  79.84 0 A 1
ATOM   1294 C CD  . LYS A 1 169 ? -29.163 13.905 -11.567 1.00  76.92 0 A 1
ATOM   1295 C CE  . LYS A 1 169 ? -30.441 14.608 -11.133 1.00  65.08 0 A 1
ATOM   1296 N NZ  . LYS A 1 169 ? -30.223 15.348 -9.874 1.00  58.47 1 A 1
ATOM   1297 N N   . SER A 1 170 ? -26.800 11.718 -16.203 1.00  94.41 0 A 1
ATOM   1298 C CA  . SER A 1 170 ? -25.508 11.731 -16.861 1.00  94.77 0 A 1
ATOM   1299 C C   . SER A 1 170 ? -24.520 12.539 -16.014 1.00  95.36 0 A 1
ATOM   1300 O O   . SER A 1 170 ? -24.706 13.737 -15.796 1.00  92.39 0 A 1
ATOM   1301 C CB  . SER A 1 170 ? -25.639 12.306 -18.266 1.00  92.08 0 A 1
ATOM   1302 O OG  . SER A 1 170 ? -24.404 12.234 -18.929 1.00  77.57 0 A 1
ATOM   1303 N N   . VAL A 1 171 ? -23.479 11.870 -15.532 1.00  96.01 0 A 1
ATOM   1304 C CA  . VAL A 1 171 ? -22.455 12.438 -14.658 1.00  96.53 0 A 1
ATOM   1305 C C   . VAL A 1 171 ? -21.060 12.154 -15.196 1.00  96.95 0 A 1
ATOM   1306 O O   . VAL A 1 171 ? -20.865 11.248 -16.017 1.00  95.75 0 A 1
ATOM   1307 C CB  . VAL A 1 171 ? -22.589 11.947 -13.203 1.00  95.43 0 A 1
ATOM   1308 C CG1 . VAL A 1 171 ? -23.897 12.432 -12.569 1.00  91.35 0 A 1
ATOM   1309 C CG2 . VAL A 1 171 ? -22.501 10.422 -13.092 1.00  90.88 0 A 1
ATOM   1310 N N   . VAL A 1 172 ? -20.099 12.940 -14.761 1.00  97.17 0 A 1
ATOM   1311 C CA  . VAL A 1 172 ? -18.679 12.697 -15.042 1.00  97.33 0 A 1
ATOM   1312 C C   . VAL A 1 172 ? -18.194 11.552 -14.161 1.00  97.53 0 A 1
ATOM   1313 O O   . VAL A 1 172 ? -18.426 11.558 -12.956 1.00  96.76 0 A 1
ATOM   1314 C CB  . VAL A 1 172 ? -17.847 13.964 -14.813 1.00  96.68 0 A 1
ATOM   1315 C CG1 . VAL A 1 172 ? -16.375 13.725 -15.123 1.00  94.40 0 A 1
ATOM   1316 C CG2 . VAL A 1 172 ? -18.340 15.113 -15.707 1.00  94.41 0 A 1
ATOM   1317 N N   . CYS A 1 173 ? -17.528 10.564 -14.762 1.00  97.12 0 A 1
ATOM   1318 C CA  . CYS A 1 173 ? -16.905  9.493 -13.996 1.00  97.09 0 A 1
ATOM   1319 C C   . CYS A 1 173 ? -15.696 10.040 -13.226 1.00  96.95 0 A 1
ATOM   1320 O O   . CYS A 1 173 ? -14.723 10.449 -13.867 1.00  96.37 0 A 1
ATOM   1321 C CB  . CYS A 1 173 ? -16.503  8.363 -14.942 1.00  96.67 0 A 1
ATOM   1322 S SG  . CYS A 1 173 ? -15.684  7.055 -13.979 1.00  96.24 0 A 1
ATOM   1323 N N   . PRO A 1 174 ? -15.693 10.014 -11.890 1.00  97.66 0 A 1
ATOM   1324 C CA  . PRO A 1 174 ? -14.585 10.576 -11.123 1.00  97.47 0 A 1
ATOM   1325 C C   . PRO A 1 174 ? -13.278  9.805 -11.319 1.00  97.24 0 A 1
ATOM   1326 O O   . PRO A 1 174 ? -12.205 10.395 -11.250 1.00  96.09 0 A 1
ATOM   1327 C CB  . PRO A 1 174 ? -15.060 10.545 -9.670 1.00  96.89 0 A 1
ATOM   1328 C CG  . PRO A 1 174 ? -16.051  9.388 -9.640 1.00  94.79 0 A 1
ATOM   1329 C CD  . PRO A 1 174 ? -16.705  9.457 -11.019 1.00  97.10 0 A 1
ATOM   1330 N N   . ILE A 1 175 ? -13.351  8.504 -11.629 1.00  97.48 0 A 1
ATOM   1331 C CA  . ILE A 1 175 ? -12.181  7.667 -11.909 1.00  97.05 0 A 1
ATOM   1332 C C   . ILE A 1 175 ? -11.553  8.090 -13.236 1.00  96.71 0 A 1
ATOM   1333 O O   . ILE A 1 175 ? -10.377  8.446 -13.270 1.00  95.92 0 A 1
ATOM   1334 C CB  . ILE A 1 175 ? -12.535  6.166 -11.896 1.00  96.96 0 A 1
ATOM   1335 C CG1 . ILE A 1 175 ? -13.209  5.754 -10.559 1.00  96.28 0 A 1
ATOM   1336 C CG2 . ILE A 1 175 ? -11.264  5.328 -12.147 1.00  96.03 0 A 1
ATOM   1337 C CD1 . ILE A 1 175 ? -13.807  4.345 -10.563 1.00  94.54 0 A 1
ATOM   1338 N N   . CYS A 1 176 ? -12.326  8.120 -14.321 1.00  96.24 0 A 1
ATOM   1339 C CA  . CYS A 1 176 ? -11.820  8.538 -15.628 1.00  95.82 0 A 1
ATOM   1340 C C   . CYS A 1 176 ? -11.291  9.977 -15.607 1.00  95.57 0 A 1
ATOM   1341 O O   . CYS A 1 176 ? -10.218 10.227 -16.138 1.00  94.46 0 A 1
ATOM   1342 C CB  . CYS A 1 176 ? -12.923  8.396 -16.690 1.00  95.34 0 A 1
ATOM   1343 S SG  . CYS A 1 176 ? -13.279  6.657 -17.025 1.00  94.38 0 A 1
ATOM   1344 N N   . ALA A 1 177 ? -12.003 10.900 -14.957 1.00  96.34 0 A 1
ATOM   1345 C CA  . ALA A 1 177 ? -11.607 12.305 -14.877 1.00  96.01 0 A 1
ATOM   1346 C C   . ALA A 1 177 ? -10.273 12.526 -14.141 1.00  95.42 0 A 1
ATOM   1347 O O   . ALA A 1 177 ? -9.572 13.492 -14.431 1.00  94.17 0 A 1
ATOM   1348 C CB  . ALA A 1 177 ? -12.737 13.083 -14.208 1.00  95.79 0 A 1
ATOM   1349 N N   . SER A 1 178 ? -9.895 11.628 -13.216 1.00  96.07 0 A 1
ATOM   1350 C CA  . SER A 1 178 ? -8.626 11.717 -12.489 1.00  95.57 0 A 1
ATOM   1351 C C   . SER A 1 178 ? -7.409 11.257 -13.299 1.00  94.97 0 A 1
ATOM   1352 O O   . SER A 1 178 ? -6.267 11.530 -12.921 1.00  93.46 0 A 1
ATOM   1353 C CB  . SER A 1 178 ? -8.714 10.919 -11.184 1.00  95.25 0 A 1
ATOM   1354 O OG  . SER A 1 178 ? -8.652  9.529 -11.411 1.00  92.69 0 A 1
ATOM   1355 N N   . MET A 1 179 ? -7.636 10.543 -14.400 1.00  95.06 0 A 1
ATOM   1356 C CA  . MET A 1 179 ? -6.567  9.967 -15.221 1.00  94.68 0 A 1
ATOM   1357 C C   . MET A 1 179 ? -5.880 11.043 -16.085 1.00  94.38 0 A 1
ATOM   1358 O O   . MET A 1 179 ? -6.479 12.079 -16.357 1.00  92.98 0 A 1
ATOM   1359 C CB  . MET A 1 179 ? -7.126  8.824 -16.077 1.00  94.26 0 A 1
ATOM   1360 C CG  . MET A 1 179 ? -7.700  7.675 -15.235 1.00  92.69 0 A 1
ATOM   1361 S SD  . MET A 1 179 ? -6.507  6.881 -14.115 1.00  91.57 0 A 1
ATOM   1362 C CE  . MET A 1 179 ? -7.633  5.975 -13.054 1.00  86.21 0 A 1
ATOM   1363 N N   . PRO A 1 180 ? -4.659 10.801 -16.572 1.00  92.94 0 A 1
ATOM   1364 C CA  . PRO A 1 180 ? -3.961 11.769 -17.431 1.00  91.93 0 A 1
ATOM   1365 C C   . PRO A 1 180 ? -4.729 12.131 -18.710 1.00  91.94 0 A 1
ATOM   1366 O O   . PRO A 1 180 ? -4.660 13.264 -19.186 1.00  89.82 0 A 1
ATOM   1367 C CB  . PRO A 1 180 ? -2.626 11.109 -17.790 1.00  90.26 0 A 1
ATOM   1368 C CG  . PRO A 1 180 ? -2.395 10.103 -16.667 1.00  88.90 0 A 1
ATOM   1369 C CD  . PRO A 1 180 ? -3.807  9.665 -16.290 1.00  91.15 0 A 1
ATOM   1370 N N   . TRP A 1 181 ? -5.491 11.181 -19.250 1.00  92.35 0 A 1
ATOM   1371 C CA  . TRP A 1 181 ? -6.355 11.348 -20.418 1.00  92.28 0 A 1
ATOM   1372 C C   . TRP A 1 181 ? -7.794 11.748 -20.049 1.00  92.34 0 A 1
ATOM   1373 O O   . TRP A 1 181 ? -8.664 11.797 -20.934 1.00  90.62 0 A 1
ATOM   1374 C CB  . TRP A 1 181 ? -6.338 10.057 -21.234 1.00  91.64 0 A 1
ATOM   1375 C CG  . TRP A 1 181 ? -6.835  8.856 -20.486 1.00  91.58 0 A 1
ATOM   1376 C CD1 . TRP A 1 181 ? -8.111  8.416 -20.444 1.00  90.39 0 A 1
ATOM   1377 C CD2 . TRP A 1 181 ? -6.068  7.931 -19.654 1.00  91.60 0 A 1
ATOM   1378 C CE2 . TRP A 1 181 ? -6.962  6.948 -19.153 1.00  90.55 0 A 1
ATOM   1379 C CE3 . TRP A 1 181 ? -4.703  7.829 -19.302 1.00  89.67 0 A 1
ATOM   1380 N NE1 . TRP A 1 181 ? -8.193  7.275 -19.648 1.00  89.76 0 A 1
ATOM   1381 C CZ2 . TRP A 1 181 ? -6.514  5.897 -18.319 1.00  88.74 0 A 1
ATOM   1382 C CZ3 . TRP A 1 181 ? -4.265  6.783 -18.467 1.00  88.35 0 A 1
ATOM   1383 C CH2 . TRP A 1 181 ? -5.168  5.835 -17.985 1.00  88.30 0 A 1
ATOM   1384 N N   . GLY A 1 182 ? -8.074 11.979 -18.775 1.00  92.63 0 A 1
ATOM   1385 C CA  . GLY A 1 182 ? -9.398 12.284 -18.270 1.00  92.84 0 A 1
ATOM   1386 C C   . GLY A 1 182 ? -9.911 13.636 -18.762 1.00  93.06 0 A 1
ATOM   1387 O O   . GLY A 1 182 ? -9.204 14.636 -18.705 1.00  91.57 0 A 1
ATOM   1388 N N   . ASP A 1 183 ? -11.178 13.663 -19.185 1.00  93.55 0 A 1
ATOM   1389 C CA  . ASP A 1 183 ? -11.908 14.897 -19.436 1.00  94.13 0 A 1
ATOM   1390 C C   . ASP A 1 183 ? -12.816 15.198 -18.239 1.00  94.65 0 A 1
ATOM   1391 O O   . ASP A 1 183 ? -13.779 14.461 -17.990 1.00  94.26 0 A 1
ATOM   1392 C CB  . ASP A 1 183 ? -12.682 14.800 -20.758 1.00  93.39 0 A 1
ATOM   1393 C CG  . ASP A 1 183 ? -13.434 16.080 -21.127 1.00  92.43 0 A 1
ATOM   1394 O OD1 . ASP A 1 183 ? -13.495 17.021 -20.297 1.00  90.20 0 A 1
ATOM   1395 O OD2 . ASP A 1 183 ? -13.984 16.119 -22.249 1.00  89.26 -1 A 1
ATOM   1396 N N   . PRO A 1 184 ? -12.562 16.278 -17.477 1.00  94.84 0 A 1
ATOM   1397 C CA  . PRO A 1 184 ? -13.372 16.639 -16.324 1.00  94.82 0 A 1
ATOM   1398 C C   . PRO A 1 184 ? -14.793 17.089 -16.685 1.00  95.63 0 A 1
ATOM   1399 O O   . PRO A 1 184 ? -15.641 17.199 -15.799 1.00  93.87 0 A 1
ATOM   1400 C CB  . PRO A 1 184 ? -12.584 17.759 -15.628 1.00  93.02 0 A 1
ATOM   1401 C CG  . PRO A 1 184 ? -11.829 18.424 -16.779 1.00  89.50 0 A 1
ATOM   1402 C CD  . PRO A 1 184 ? -11.490 17.246 -17.689 1.00  93.11 0 A 1
ATOM   1403 N N   . ASN A 1 185 ? -15.080 17.340 -17.963 1.00  95.64 0 A 1
ATOM   1404 C CA  . ASN A 1 185 ? -16.382 17.789 -18.451 1.00  95.98 0 A 1
ATOM   1405 C C   . ASN A 1 185 ? -17.160 16.689 -19.191 1.00  96.19 0 A 1
ATOM   1406 O O   . ASN A 1 185 ? -18.364 16.842 -19.426 1.00  94.08 0 A 1
ATOM   1407 C CB  . ASN A 1 185 ? -16.177 19.028 -19.335 1.00  95.51 0 A 1
ATOM   1408 C CG  . ASN A 1 185 ? -15.516 20.158 -18.571 1.00  93.49 0 A 1
ATOM   1409 N ND2 . ASN A 1 185 ? -14.413 20.673 -19.083 1.00  83.93 0 A 1
ATOM   1410 O OD1 . ASN A 1 185 ? -15.966 20.585 -17.518 1.00  84.52 0 A 1
ATOM   1411 N N   . TYR A 1 186 ? -16.510 15.572 -19.536 1.00  95.25 0 A 1
ATOM   1412 C CA  . TYR A 1 186 ? -17.172 14.476 -20.237 1.00  95.04 0 A 1
ATOM   1413 C C   . TYR A 1 186 ? -18.116 13.702 -19.313 1.00  95.40 0 A 1
ATOM   1414 O O   . TYR A 1 186 ? -17.708 13.038 -18.358 1.00  95.08 0 A 1
ATOM   1415 C CB  . TYR A 1 186 ? -16.142 13.551 -20.893 1.00  94.03 0 A 1
ATOM   1416 C CG  . TYR A 1 186 ? -16.807 12.457 -21.711 1.00  93.44 0 A 1
ATOM   1417 C CD1 . TYR A 1 186 ? -17.040 11.194 -21.146 1.00  91.95 0 A 1
ATOM   1418 C CD2 . TYR A 1 186 ? -17.226 12.716 -23.032 1.00  92.03 0 A 1
ATOM   1419 C CE1 . TYR A 1 186 ? -17.683 10.176 -21.885 1.00  91.05 0 A 1
ATOM   1420 C CE2 . TYR A 1 186 ? -17.870 11.709 -23.783 1.00  90.46 0 A 1
ATOM   1421 C CZ  . TYR A 1 186 ? -18.100 10.451 -23.206 1.00  90.32 0 A 1
ATOM   1422 O OH  . TYR A 1 186 ? -18.731  9.473 -23.932 1.00  87.74 0 A 1
ATOM   1423 N N   . ARG A 1 187 ? -19.399 13.744 -19.637 1.00  95.91 0 A 1
ATOM   1424 C CA  . ARG A 1 187 ? -20.455 13.025 -18.922 1.00  95.88 0 A 1
ATOM   1425 C C   . ARG A 1 187 ? -20.758 11.706 -19.636 1.00  95.58 0 A 1
ATOM   1426 O O   . ARG A 1 187 ? -21.160 11.709 -20.798 1.00  93.76 0 A 1
ATOM   1427 C CB  . ARG A 1 187 ? -21.704 13.900 -18.810 1.00  95.25 0 A 1
ATOM   1428 C CG  . ARG A 1 187 ? -21.455 15.132 -17.934 1.00  89.96 0 A 1
ATOM   1429 C CD  . ARG A 1 187 ? -22.695 16.026 -17.904 1.00  88.72 0 A 1
ATOM   1430 N NE  . ARG A 1 187 ? -22.465 17.227 -17.084 1.00  81.48 0 A 1
ATOM   1431 C CZ  . ARG A 1 187 ? -22.937 17.458 -15.868 1.00  76.43 0 A 1
ATOM   1432 N NH1 . ARG A 1 187 ? -23.716 16.625 -15.241 1.00  67.93 1 A 1
ATOM   1433 N NH2 . ARG A 1 187 ? -22.616 18.562 -15.253 1.00  68.72 0 A 1
ATOM   1434 N N   . SER A 1 188 ? -20.618 10.599 -18.926 1.00  94.23 0 A 1
ATOM   1435 C CA  . SER A 1 188 ? -20.975  9.285 -19.448 1.00  93.48 0 A 1
ATOM   1436 C C   . SER A 1 188 ? -22.473  9.196 -19.719 1.00  92.49 0 A 1
ATOM   1437 O O   . SER A 1 188 ? -23.276  9.528 -18.845 1.00  88.66 0 A 1
ATOM   1438 C CB  . SER A 1 188 ? -20.580  8.181 -18.465 1.00  92.08 0 A 1
ATOM   1439 O OG  . SER A 1 188 ? -19.171  8.173 -18.296 1.00  83.02 0 A 1
ATOM   1440 N N   . ALA A 1 189 ? -22.860  8.689 -20.887 1.00  91.32 0 A 1
ATOM   1441 C CA  . ALA A 1 189 ? -24.268  8.544 -21.263 1.00  89.82 0 A 1
ATOM   1442 C C   . ALA A 1 189 ? -25.041  7.636 -20.294 1.00  90.66 0 A 1
ATOM   1443 O O   . ALA A 1 189 ? -26.135  7.976 -19.851 1.00  87.24 0 A 1
ATOM   1444 C CB  . ALA A 1 189 ? -24.332  8.016 -22.700 1.00  87.02 0 A 1
ATOM   1445 N N   . ASN A 1 190 ? -24.439  6.501 -19.931 1.00  93.37 0 A 1
ATOM   1446 C CA  . ASN A 1 190 ? -24.939  5.600 -18.907 1.00  93.82 0 A 1
ATOM   1447 C C   . ASN A 1 190 ? -23.821  5.317 -17.892 1.00  94.47 0 A 1
ATOM   1448 O O   . ASN A 1 190 ? -23.067  4.355 -18.021 1.00  93.63 0 A 1
ATOM   1449 C CB  . ASN A 1 190 ? -25.514  4.341 -19.569 1.00  92.45 0 A 1
ATOM   1450 C CG  . ASN A 1 190 ? -26.162  3.394 -18.574 1.00  90.97 0 A 1
ATOM   1451 N ND2 . ASN A 1 190 ? -26.890  2.415 -19.063 1.00  84.92 0 A 1
ATOM   1452 O OD1 . ASN A 1 190 ? -26.021  3.509 -17.373 1.00  87.04 0 A 1
ATOM   1453 N N   . PHE A 1 191 ? -23.732  6.164 -16.887 1.00  95.20 0 A 1
ATOM   1454 C CA  . PHE A 1 191 ? -22.682  6.041 -15.866 1.00  95.60 0 A 1
ATOM   1455 C C   . PHE A 1 191 ? -22.750  4.708 -15.115 1.00  95.57 0 A 1
ATOM   1456 O O   . PHE A 1 191 ? -21.718  4.130 -14.785 1.00  94.85 0 A 1
ATOM   1457 C CB  . PHE A 1 191 ? -22.780  7.208 -14.887 1.00  95.72 0 A 1
ATOM   1458 C CG  . PHE A 1 191 ? -21.766  7.107 -13.761 1.00  96.27 0 A 1
ATOM   1459 C CD1 . PHE A 1 191 ? -22.170  6.725 -12.470 1.00  94.90 0 A 1
ATOM   1460 C CD2 . PHE A 1 191 ? -20.402  7.325 -14.018 1.00  95.09 0 A 1
ATOM   1461 C CE1 . PHE A 1 191 ? -21.228  6.578 -11.448 1.00  94.62 0 A 1
ATOM   1462 C CE2 . PHE A 1 191 ? -19.452  7.178 -13.000 1.00  94.41 0 A 1
ATOM   1463 C CZ  . PHE A 1 191 ? -19.864  6.803 -11.710 1.00  95.14 0 A 1
ATOM   1464 N N   . ARG A 1 192 ? -23.944  4.181 -14.887 1.00  94.46 0 A 1
ATOM   1465 C CA  . ARG A 1 192 ? -24.135  2.921 -14.162 1.00  93.49 0 A 1
ATOM   1466 C C   . ARG A 1 192 ? -23.510  1.734 -14.889 1.00  93.86 0 A 1
ATOM   1467 O O   . ARG A 1 192 ? -22.797  0.948 -14.268 1.00  92.93 0 A 1
ATOM   1468 C CB  . ARG A 1 192 ? -25.634  2.720 -13.920 1.00  91.52 0 A 1
ATOM   1469 C CG  . ARG A 1 192 ? -25.903  1.498 -13.034 1.00  80.73 0 A 1
ATOM   1470 C CD  . ARG A 1 192 ? -27.403  1.298 -12.888 1.00  76.59 0 A 1
ATOM   1471 N NE  . ARG A 1 192 ? -27.689  0.101 -12.079 1.00  69.60 0 A 1
ATOM   1472 C CZ  . ARG A 1 192 ? -28.875 -0.458 -11.924 1.00  63.07 0 A 1
ATOM   1473 N NH1 . ARG A 1 192 ? -29.937  0.024 -12.510 1.00  58.15 1 A 1
ATOM   1474 N NH2 . ARG A 1 192 ? -29.010 -1.502 -11.176 1.00  55.87 0 A 1
ATOM   1475 N N   . GLU A 1 193 ? -23.739  1.610 -16.188 1.00  94.07 0 A 1
ATOM   1476 C CA  . GLU A 1 193 ? -23.066  0.580 -16.995 1.00  93.80 0 A 1
ATOM   1477 C C   . GLU A 1 193 ? -21.579  0.874 -17.151 1.00  94.49 0 A 1
ATOM   1478 O O   . GLU A 1 193 ? -20.763 -0.033 -17.042 1.00  93.54 0 A 1
ATOM   1479 C CB  . GLU A 1 193 ? -23.696  0.446 -18.377 1.00  92.76 0 A 1
ATOM   1480 C CG  . GLU A 1 193 ? -24.942 -0.432 -18.348 1.00  82.75 0 A 1
ATOM   1481 C CD  . GLU A 1 193 ? -25.431 -0.773 -19.764 1.00  75.76 0 A 1
ATOM   1482 O OE1 . GLU A 1 193 ? -26.044 -1.860 -19.912 1.00  67.74 0 A 1
ATOM   1483 O OE2 . GLU A 1 193 ? -25.187  0.047 -20.670 1.00  66.98 -1 A 1
ATOM   1484 N N   . HIS A 1 194 ? -21.219  2.132 -17.365 1.00  94.63 0 A 1
ATOM   1485 C CA  . HIS A 1 194 ? -19.836  2.554 -17.492 1.00  95.13 0 A 1
ATOM   1486 C C   . HIS A 1 194 ? -19.000  2.103 -16.292 1.00  95.16 0 A 1
ATOM   1487 O O   . HIS A 1 194 ? -18.017  1.395 -16.470 1.00  94.18 0 A 1
ATOM   1488 C CB  . HIS A 1 194 ? -19.764  4.071 -17.688 1.00  95.10 0 A 1
ATOM   1489 C CG  . HIS A 1 194 ? -18.360  4.593 -17.630 1.00  95.34 0 A 1
ATOM   1490 C CD2 . HIS A 1 194 ? -17.716  5.071 -16.513 1.00  93.56 0 A 1
ATOM   1491 N ND1 . HIS A 1 194 ? -17.442  4.570 -18.661 1.00  93.64 0 A 1
ATOM   1492 C CE1 . HIS A 1 194 ? -16.277  5.012 -18.177 1.00  93.35 0 A 1
ATOM   1493 N NE2 . HIS A 1 194 ? -16.408  5.328 -16.880 1.00  93.31 0 A 1
ATOM   1494 N N   . ILE A 1 195 ? -19.414  2.461 -15.079 1.00  95.89 0 A 1
ATOM   1495 C CA  . ILE A 1 195 ? -18.627  2.158 -13.883 1.00  95.94 0 A 1
ATOM   1496 C C   . ILE A 1 195 ? -18.536  0.647 -13.627 1.00  95.82 0 A 1
ATOM   1497 O O   . ILE A 1 195 ? -17.483  0.149 -13.238 1.00  94.92 0 A 1
ATOM   1498 C CB  . ILE A 1 195 ? -19.137  2.957 -12.670 1.00  95.55 0 A 1
ATOM   1499 C CG1 . ILE A 1 195 ? -18.049  2.968 -11.577 1.00  92.02 0 A 1
ATOM   1500 C CG2 . ILE A 1 195 ? -20.478  2.434 -12.131 1.00  91.89 0 A 1
ATOM   1501 C CD1 . ILE A 1 195 ? -18.347  3.893 -10.403 1.00  89.30 0 A 1
ATOM   1502 N N   . GLN A 1 196 ? -19.596 -0.102 -13.913 1.00  95.20 0 A 1
ATOM   1503 C CA  . GLN A 1 196 ? -19.613 -1.552 -13.722 1.00  94.71 0 A 1
ATOM   1504 C C   . GLN A 1 196 ? -18.756 -2.304 -14.749 1.00  94.62 0 A 1
ATOM   1505 O O   . GLN A 1 196 ? -18.226 -3.365 -14.426 1.00  92.87 0 A 1
ATOM   1506 C CB  . GLN A 1 196 ? -21.047 -2.073 -13.771 1.00  93.67 0 A 1
ATOM   1507 C CG  . GLN A 1 196 ? -21.834 -1.662 -12.525 1.00  85.46 0 A 1
ATOM   1508 C CD  . GLN A 1 196 ? -23.281 -2.155 -12.543 1.00  79.19 0 A 1
ATOM   1509 N NE2 . GLN A 1 196 ? -24.094 -1.696 -11.624 1.00  67.53 0 A 1
ATOM   1510 O OE1 . GLN A 1 196 ? -23.707 -2.981 -13.342 1.00  70.91 0 A 1
ATOM   1511 N N   . ARG A 1 197 ? -18.631 -1.782 -15.964 1.00  93.99 0 A 1
ATOM   1512 C CA  . ARG A 1 197 ? -17.911 -2.443 -17.063 1.00  93.81 0 A 1
ATOM   1513 C C   . ARG A 1 197 ? -16.461 -1.996 -17.164 1.00  94.24 0 A 1
ATOM   1514 O O   . ARG A 1 197 ? -15.591 -2.827 -17.381 1.00  92.89 0 A 1
ATOM   1515 C CB  . ARG A 1 197 ? -18.695 -2.215 -18.364 1.00  92.51 0 A 1
ATOM   1516 C CG  . ARG A 1 197 ? -18.128 -3.012 -19.544 1.00  84.31 0 A 1
ATOM   1517 C CD  . ARG A 1 197 ? -19.027 -2.863 -20.764 1.00  80.82 0 A 1
ATOM   1518 N NE  . ARG A 1 197 ? -18.495 -3.607 -21.930 1.00  72.77 0 A 1
ATOM   1519 C CZ  . ARG A 1 197 ? -19.162 -3.988 -23.005 1.00  66.19 0 A 1
ATOM   1520 N NH1 . ARG A 1 197 ? -20.437 -3.753 -23.145 1.00  59.32 1 A 1
ATOM   1521 N NH2 . ARG A 1 197 ? -18.550 -4.615 -23.963 1.00  59.73 0 A 1
ATOM   1522 N N   . ARG A 1 198 ? -16.208 -0.700 -17.028 1.00  94.86 0 A 1
ATOM   1523 C CA  . ARG A 1 198 ? -14.893 -0.098 -17.300 1.00  94.84 0 A 1
ATOM   1524 C C   . ARG A 1 198 ? -13.970 -0.033 -16.088 1.00  94.85 0 A 1
ATOM   1525 O O   . ARG A 1 198 ? -12.777  0.161 -16.266 1.00  93.20 0 A 1
ATOM   1526 C CB  . ARG A 1 198 ? -15.074  1.305 -17.905 1.00  94.19 0 A 1
ATOM   1527 C CG  . ARG A 1 198 ? -15.926  1.369 -19.181 1.00  92.69 0 A 1
ATOM   1528 C CD  . ARG A 1 198 ? -15.283  0.595 -20.324 1.00  91.20 0 A 1
ATOM   1529 N NE  . ARG A 1 198 ? -16.046  0.751 -21.570 1.00  90.49 0 A 1
ATOM   1530 C CZ  . ARG A 1 198 ? -15.860  0.043 -22.670 1.00  90.61 0 A 1
ATOM   1531 N NH1 . ARG A 1 198 ? -14.942 -0.874 -22.765 1.00  84.75 1 A 1
ATOM   1532 N NH2 . ARG A 1 198 ? -16.617  0.233 -23.702 1.00  86.45 0 A 1
ATOM   1533 N N   . HIS A 1 199 ? -14.509 -0.221 -14.889 1.00  95.53 0 A 1
ATOM   1534 C CA  . HIS A 1 199 ? -13.749 -0.069 -13.647 1.00  95.94 0 A 1
ATOM   1535 C C   . HIS A 1 199 ? -13.684 -1.344 -12.803 1.00  95.29 0 A 1
ATOM   1536 O O   . HIS A 1 199 ? -13.613 -1.293 -11.578 1.00  92.11 0 A 1
ATOM   1537 C CB  . HIS A 1 199 ? -14.244  1.169 -12.892 1.00  95.90 0 A 1
ATOM   1538 C CG  . HIS A 1 199 ? -13.994  2.428 -13.675 1.00  96.34 0 A 1
ATOM   1539 C CD2 . HIS A 1 199 ? -14.934  3.346 -14.073 1.00  94.84 0 A 1
ATOM   1540 N ND1 . HIS A 1 199 ? -12.769  2.834 -14.168 1.00  94.55 0 A 1
ATOM   1541 C CE1 . HIS A 1 199 ? -12.971  3.971 -14.847 1.00  94.78 0 A 1
ATOM   1542 N NE2 . HIS A 1 199 ? -14.266  4.312 -14.808 1.00  94.84 0 A 1
ATOM   1543 N N   . ARG A 1 200 ? -13.652 -2.504 -13.469 1.00  95.49 0 A 1
ATOM   1544 C CA  . ARG A 1 200 ? -13.396 -3.812 -12.831 1.00  94.99 0 A 1
ATOM   1545 C C   . ARG A 1 200 ? -11.910 -4.165 -12.749 1.00  94.95 0 A 1
ATOM   1546 O O   . ARG A 1 200 ? -11.560 -5.233 -12.250 1.00  91.73 0 A 1
ATOM   1547 C CB  . ARG A 1 200 ? -14.185 -4.929 -13.537 1.00  93.73 0 A 1
ATOM   1548 C CG  . ARG A 1 200 ? -15.695 -4.665 -13.537 1.00  88.15 0 A 1
ATOM   1549 C CD  . ARG A 1 200 ? -16.484 -5.900 -13.968 1.00  80.34 0 A 1
ATOM   1550 N NE  . ARG A 1 200 ? -16.594 -6.874 -12.868 1.00  72.46 0 A 1
ATOM   1551 C CZ  . ARG A 1 200 ? -17.230 -8.040 -12.916 1.00  63.78 0 A 1
ATOM   1552 N NH1 . ARG A 1 200 ? -17.804 -8.454 -14.009 1.00  57.92 1 A 1
ATOM   1553 N NH2 . ARG A 1 200 ? -17.302 -8.795 -11.850 1.00  57.30 0 A 1
ATOM   1554 N N   . PHE A 1 201 ? -11.039 -3.296 -13.247 1.00  94.48 0 A 1
ATOM   1555 C CA  . PHE A 1 201 ? -9.583 -3.411 -13.189 1.00  94.33 0 A 1
ATOM   1556 C C   . PHE A 1 201 ? -8.982 -2.044 -12.851 1.00  94.10 0 A 1
ATOM   1557 O O   . PHE A 1 201 ? -9.623 -1.011 -13.050 1.00  92.52 0 A 1
ATOM   1558 C CB  . PHE A 1 201 ? -9.046 -3.958 -14.514 1.00  93.88 0 A 1
ATOM   1559 C CG  . PHE A 1 201 ? -9.146 -2.983 -15.668 1.00  94.26 0 A 1
ATOM   1560 C CD1 . PHE A 1 201 ? -10.342 -2.833 -16.396 1.00  93.33 0 A 1
ATOM   1561 C CD2 . PHE A 1 201 ? -8.027 -2.204 -16.022 1.00  93.36 0 A 1
ATOM   1562 C CE1 . PHE A 1 201 ? -10.427 -1.927 -17.454 1.00  92.30 0 A 1
ATOM   1563 C CE2 . PHE A 1 201 ? -8.108 -1.292 -17.085 1.00  92.30 0 A 1
ATOM   1564 C CZ  . PHE A 1 201 ? -9.305 -1.150 -17.801 1.00  92.32 0 A 1
ATOM   1565 N N   . SER A 1 202 ? -7.757 -2.029 -12.359 1.00  92.09 0 A 1
ATOM   1566 C CA  . SER A 1 202 ? -7.037 -0.785 -12.080 1.00  91.56 0 A 1
ATOM   1567 C C   . SER A 1 202 ? -6.163 -0.396 -13.268 1.00  92.17 0 A 1
ATOM   1568 O O   . SER A 1 202 ? -5.261 -1.150 -13.629 1.00  90.21 0 A 1
ATOM   1569 C CB  . SER A 1 202 ? -6.188 -0.924 -10.816 1.00  89.33 0 A 1
ATOM   1570 O OG  . SER A 1 202 ? -5.593  0.320 -10.529 1.00  79.87 0 A 1
ATOM   1571 N N   . TYR A 1 203 ? -6.370  0.798 -13.825 1.00  91.99 0 A 1
ATOM   1572 C CA  . TYR A 1 203 ? -5.496  1.340 -14.872 1.00  92.22 0 A 1
ATOM   1573 C C   . TYR A 1 203 ? -4.030  1.428 -14.422 1.00  91.62 0 A 1
ATOM   1574 O O   . TYR A 1 203 ? -3.137  1.140 -15.214 1.00  89.30 0 A 1
ATOM   1575 C CB  . TYR A 1 203 ? -5.986  2.725 -15.296 1.00  91.90 0 A 1
ATOM   1576 C CG  . TYR A 1 203 ? -7.176  2.702 -16.222 1.00  91.97 0 A 1
ATOM   1577 C CD1 . TYR A 1 203 ? -7.004  2.320 -17.570 1.00  89.13 0 A 1
ATOM   1578 C CD2 . TYR A 1 203 ? -8.449  3.078 -15.773 1.00  89.38 0 A 1
ATOM   1579 C CE1 . TYR A 1 203 ? -8.098  2.314 -18.454 1.00  88.01 0 A 1
ATOM   1580 C CE2 . TYR A 1 203 ? -9.547  3.077 -16.648 1.00  87.82 0 A 1
ATOM   1581 C CZ  . TYR A 1 203 ? -9.369  2.697 -17.991 1.00  88.93 0 A 1
ATOM   1582 O OH  . TYR A 1 203 ? -10.439  2.696 -18.848 1.00  86.54 0 A 1
ATOM   1583 N N   . ASP A 1 204 ? -3.791  1.722 -13.158 1.00  89.51 0 A 1
ATOM   1584 C CA  . ASP A 1 204 ? -2.455  1.824 -12.558 1.00  88.16 0 A 1
ATOM   1585 C C   . ASP A 1 204 ? -1.586  0.573 -12.765 1.00  88.03 0 A 1
ATOM   1586 O O   . ASP A 1 204 ? -0.364  0.650 -12.868 1.00  84.76 0 A 1
ATOM   1587 C CB  . ASP A 1 204 ? -2.680  2.087 -11.066 1.00  85.62 0 A 1
ATOM   1588 C CG  . ASP A 1 204 ? -1.394  2.352 -10.307 1.00  80.59 0 A 1
ATOM   1589 O OD1 . ASP A 1 204 ? -0.681  3.307 -10.670 1.00  73.25 0 A 1
ATOM   1590 O OD2 . ASP A 1 204 ? -1.154  1.606 -9.332 1.00  72.75 -1 A 1
ATOM   1591 N N   . THR A 1 205 ? -2.220 -0.597 -12.890 1.00  87.97 0 A 1
ATOM   1592 C CA  . THR A 1 205 ? -1.517 -1.870 -13.116 1.00  86.98 0 A 1
ATOM   1593 C C   . THR A 1 205 ? -1.104 -2.066 -14.576 1.00  87.20 0 A 1
ATOM   1594 O O   . THR A 1 205 ? -0.166 -2.806 -14.851 1.00  85.26 0 A 1
ATOM   1595 C CB  . THR A 1 205 ? -2.403 -3.045 -12.665 1.00  84.83 0 A 1
ATOM   1596 C CG2 . THR A 1 205 ? -1.673 -4.395 -12.686 1.00  79.30 0 A 1
ATOM   1597 O OG1 . THR A 1 205 ? -2.840 -2.857 -11.332 1.00  81.10 0 A 1
ATOM   1598 N N   . PHE A 1 206 ? -1.810 -1.445 -15.528 1.00  88.80 0 A 1
ATOM   1599 C CA  . PHE A 1 206 ? -1.695 -1.766 -16.954 1.00  89.19 0 A 1
ATOM   1600 C C   . PHE A 1 206 ? -1.216 -0.599 -17.824 1.00  89.18 0 A 1
ATOM   1601 O O   . PHE A 1 206 ? -0.815 -0.825 -18.969 1.00  86.93 0 A 1
ATOM   1602 C CB  . PHE A 1 206 ? -3.056 -2.265 -17.456 1.00  88.70 0 A 1
ATOM   1603 C CG  . PHE A 1 206 ? -3.553 -3.508 -16.750 1.00  89.24 0 A 1
ATOM   1604 C CD1 . PHE A 1 206 ? -3.028 -4.775 -17.077 1.00  87.00 0 A 1
ATOM   1605 C CD2 . PHE A 1 206 ? -4.529 -3.411 -15.744 1.00  87.49 0 A 1
ATOM   1606 C CE1 . PHE A 1 206 ? -3.471 -5.925 -16.407 1.00  86.12 0 A 1
ATOM   1607 C CE2 . PHE A 1 206 ? -4.979 -4.553 -15.071 1.00  85.99 0 A 1
ATOM   1608 C CZ  . PHE A 1 206 ? -4.449 -5.804 -15.407 1.00  86.59 0 A 1
ATOM   1609 N N   . VAL A 1 207 ? -1.271  0.618 -17.314 1.00  89.88 0 A 1
ATOM   1610 C CA  . VAL A 1 207 ? -0.986  1.852 -18.060 1.00  89.85 0 A 1
ATOM   1611 C C   . VAL A 1 207 ?  0.105  2.637 -17.345 1.00  89.11 0 A 1
ATOM   1612 O O   . VAL A 1 207 ?  0.012  2.878 -16.147 1.00  87.17 0 A 1
ATOM   1613 C CB  . VAL A 1 207 ? -2.260  2.703 -18.209 1.00  89.31 0 A 1
ATOM   1614 C CG1 . VAL A 1 207 ? -1.993  3.948 -19.045 1.00  84.97 0 A 1
ATOM   1615 C CG2 . VAL A 1 207 ? -3.380  1.908 -18.893 1.00  86.44 0 A 1
ATOM   1616 N N   . ASP A 1 208 ?  1.115  3.068 -18.093 1.00  87.72 0 A 1
ATOM   1617 C CA  . ASP A 1 208 ?  2.067  4.058 -17.604 1.00  87.12 0 A 1
ATOM   1618 C C   . ASP A 1 208 ?  1.442  5.463 -17.747 1.00  87.39 0 A 1
ATOM   1619 O O   . ASP A 1 208 ?  1.139  5.903 -18.850 1.00  85.61 0 A 1
ATOM   1620 C CB  . ASP A 1 208 ?  3.400  3.941 -18.358 1.00  84.95 0 A 1
ATOM   1621 C CG  . ASP A 1 208 ?  4.511  4.780 -17.713 1.00  82.74 0 A 1
ATOM   1622 O OD1 . ASP A 1 208 ?  4.204  5.828 -17.096 1.00  78.47 0 A 1
ATOM   1623 O OD2 . ASP A 1 208 ?  5.685  4.340 -17.755 1.00  77.43 -1 A 1
ATOM   1624 N N   . TYR A 1 209 ?  1.219  6.138 -16.633 1.00  88.33 0 A 1
ATOM   1625 C CA  . TYR A 1 209 ?  0.554  7.437 -16.621 1.00  88.67 0 A 1
ATOM   1626 C C   . TYR A 1 209 ?  1.404  8.587 -17.172 1.00  87.60 0 A 1
ATOM   1627 O O   . TYR A 1 209 ?  0.854  9.647 -17.472 1.00  84.28 0 A 1
ATOM   1628 C CB  . TYR A 1 209 ?  0.107  7.751 -15.190 1.00  88.64 0 A 1
ATOM   1629 C CG  . TYR A 1 209 ? -0.957  6.842 -14.605 1.00  89.78 0 A 1
ATOM   1630 C CD1 . TYR A 1 209 ? -1.960  6.261 -15.410 1.00  87.82 0 A 1
ATOM   1631 C CD2 . TYR A 1 209 ? -0.976  6.620 -13.215 1.00  88.44 0 A 1
ATOM   1632 C CE1 . TYR A 1 209 ? -2.983  5.479 -14.835 1.00  87.66 0 A 1
ATOM   1633 C CE2 . TYR A 1 209 ? -1.985  5.847 -12.635 1.00  87.44 0 A 1
ATOM   1634 C CZ  . TYR A 1 209 ? -2.993  5.283 -13.438 1.00  88.43 0 A 1
ATOM   1635 O OH  . TYR A 1 209 ? -3.995  4.544 -12.870 1.00  86.33 0 A 1
ATOM   1636 N N   . ASP A 1 210 ?  2.715  8.395 -17.306 1.00  86.47 0 A 1
ATOM   1637 C CA  . ASP A 1 210 ?  3.617  9.395 -17.868 1.00  85.48 0 A 1
ATOM   1638 C C   . ASP A 1 210 ?  3.732  9.294 -19.410 1.00  86.00 0 A 1
ATOM   1639 O O   . ASP A 1 210 ?  4.427 10.107 -20.018 1.00  82.62 0 A 1
ATOM   1640 C CB  . ASP A 1 210 ?  5.007  9.284 -17.203 1.00  82.34 0 A 1
ATOM   1641 C CG  . ASP A 1 210 ?  5.094  9.778 -15.745 1.00  78.12 0 A 1
ATOM   1642 O OD1 . ASP A 1 210 ?  4.414 10.741 -15.355 1.00  73.41 0 A 1
ATOM   1643 O OD2 . ASP A 1 210 ?  5.995  9.311 -15.007 1.00  72.05 -1 A 1
ATOM   1644 N N   . VAL A 1 211 ?  3.069  8.312 -20.028 1.00  85.61 0 A 1
ATOM   1645 C CA  . VAL A 1 211 ?  3.140  8.038 -21.469 1.00  86.17 0 A 1
ATOM   1646 C C   . VAL A 1 211 ?  1.739  8.125 -22.070 1.00  86.59 0 A 1
ATOM   1647 O O   . VAL A 1 211 ?  0.776  7.608 -21.501 1.00  83.71 0 A 1
ATOM   1648 C CB  . VAL A 1 211 ?  3.793  6.666 -21.735 1.00  83.66 0 A 1
ATOM   1649 C CG1 . VAL A 1 211 ?  4.112  6.483 -23.216 1.00  77.52 0 A 1
ATOM   1650 C CG2 . VAL A 1 211 ?  5.122  6.494 -20.990 1.00  78.97 0 A 1
ATOM   1651 N N   . ASP A 1 212 ?  1.592  8.777 -23.224 1.00  86.12 0 A 1
ATOM   1652 C CA  . ASP A 1 212 ?  0.304  8.826 -23.909 1.00  86.32 0 A 1
ATOM   1653 C C   . ASP A 1 212 ? -0.008  7.538 -24.694 1.00  87.57 0 A 1
ATOM   1654 O O   . ASP A 1 212 ?  0.808  6.610 -24.792 1.00  85.49 0 A 1
ATOM   1655 C CB  . ASP A 1 212 ?  0.179 10.120 -24.733 1.00  82.76 0 A 1
ATOM   1656 C CG  . ASP A 1 212 ?  1.050 10.179 -25.989 1.00  78.71 0 A 1
ATOM   1657 O OD1 . ASP A 1 212 ?  1.166  9.132 -26.653 1.00  72.48 0 A 1
ATOM   1658 O OD2 . ASP A 1 212 ?  1.493 11.299 -26.310 1.00  72.85 -1 A 1
ATOM   1659 N N   . GLU A 1 213 ? -1.233  7.421 -25.222 1.00  85.89 0 A 1
ATOM   1660 C CA  . GLU A 1 213 ? -1.687  6.207 -25.907 1.00  86.70 0 A 1
ATOM   1661 C C   . GLU A 1 213 ? -0.892  5.918 -27.193 1.00  87.99 0 A 1
ATOM   1662 O O   . GLU A 1 213 ? -0.655  4.755 -27.525 1.00  87.22 0 A 1
ATOM   1663 C CB  . GLU A 1 213 ? -3.199  6.312 -26.187 1.00  83.84 0 A 1
ATOM   1664 C CG  . GLU A 1 213 ? -3.808  4.992 -26.694 1.00  79.18 0 A 1
ATOM   1665 C CD  . GLU A 1 213 ? -5.343  5.017 -26.883 1.00  78.47 0 A 1
ATOM   1666 O OE1 . GLU A 1 213 ? -5.861  4.088 -27.546 1.00  73.04 0 A 1
ATOM   1667 O OE2 . GLU A 1 213 ? -6.018  5.916 -26.354 1.00  74.90 -1 A 1
ATOM   1668 N N   . GLU A 1 214 ? -0.472  6.956 -27.907 1.00  87.41 0 A 1
ATOM   1669 C CA  . GLU A 1 214 ?  0.271  6.817 -29.151 1.00  88.39 0 A 1
ATOM   1670 C C   . GLU A 1 214 ?  1.710  6.350 -28.883 1.00  89.90 0 A 1
ATOM   1671 O O   . GLU A 1 214 ?  2.170  5.368 -29.473 1.00  89.16 0 A 1
ATOM   1672 C CB  . GLU A 1 214 ?  0.219  8.142 -29.925 1.00  86.64 0 A 1
ATOM   1673 C CG  . GLU A 1 214 ?  0.811  8.004 -31.336 1.00  76.17 0 A 1
ATOM   1674 C CD  . GLU A 1 214 ?  0.606  9.240 -32.223 1.00  67.85 0 A 1
ATOM   1675 O OE1 . GLU A 1 214 ?  0.989  9.142 -33.410 1.00  60.54 0 A 1
ATOM   1676 O OE2 . GLU A 1 214 ?  0.036 10.244 -31.745 1.00  60.83 -1 A 1
ATOM   1677 N N   . ASP A 1 215 ?  2.370  6.963 -27.920 1.00  89.92 0 A 1
ATOM   1678 C CA  . ASP A 1 215 ?  3.696  6.558 -27.470 1.00  90.38 0 A 1
ATOM   1679 C C   . ASP A 1 215 ?  3.691  5.149 -26.882 1.00  91.10 0 A 1
ATOM   1680 O O   . ASP A 1 215 ?  4.596  4.364 -27.161 1.00  90.22 0 A 1
ATOM   1681 C CB  . ASP A 1 215 ?  4.228  7.557 -26.434 1.00  88.82 0 A 1
ATOM   1682 C CG  . ASP A 1 215 ?  4.863  8.806 -27.026 1.00  83.06 0 A 1
ATOM   1683 O OD1 . ASP A 1 215 ?  5.165  8.816 -28.248 1.00  77.69 0 A 1
ATOM   1684 O OD2 . ASP A 1 215 ?  5.176  9.709 -26.211 1.00  76.77 -1 A 1
ATOM   1685 N N   . MET A 1 216 ?  2.651  4.782 -26.122 1.00  90.45 0 A 1
ATOM   1686 C CA  . MET A 1 216 ?  2.489  3.414 -25.637 1.00  89.61 0 A 1
ATOM   1687 C C   . MET A 1 216 ?  2.402  2.414 -26.791 1.00  90.57 0 A 1
ATOM   1688 O O   . MET A 1 216 ?  3.094  1.399 -26.771 1.00  90.40 0 A 1
ATOM   1689 C CB  . MET A 1 216 ?  1.243  3.269 -24.751 1.00  87.63 0 A 1
ATOM   1690 C CG  . MET A 1 216 ?  1.466  3.802 -23.338 1.00  80.37 0 A 1
ATOM   1691 S SD  . MET A 1 216 ?  0.181  3.296 -22.158 1.00  75.05 0 A 1
ATOM   1692 C CE  . MET A 1 216 ? -1.236  4.112 -22.904 1.00  65.61 0 A 1
ATOM   1693 N N   . MET A 1 217 ?  1.595  2.704 -27.816 1.00  91.35 0 A 1
ATOM   1694 C CA  . MET A 1 217 ?  1.505  1.858 -29.000 1.00  92.24 0 A 1
ATOM   1695 C C   . MET A 1 217 ?  2.854  1.724 -29.702 1.00  92.90 0 A 1
ATOM   1696 O O   . MET A 1 217 ?  3.278  0.602 -29.998 1.00  92.72 0 A 1
ATOM   1697 C CB  . MET A 1 217 ?  0.452  2.403 -29.968 1.00  91.71 0 A 1
ATOM   1698 C CG  . MET A 1 217 ? -0.972  2.025 -29.555 1.00  84.09 0 A 1
ATOM   1699 S SD  . MET A 1 217 ? -1.339  0.239 -29.559 1.00  82.63 0 A 1
ATOM   1700 C CE  . MET A 1 217 ? -1.008 -0.191 -31.276 1.00  73.93 0 A 1
ATOM   1701 N N   . ASN A 1 218 ?  3.554  2.818 -29.907 1.00  93.34 0 A 1
ATOM   1702 C CA  . ASN A 1 218 ?  4.856  2.821 -30.563 1.00  93.18 0 A 1
ATOM   1703 C C   . ASN A 1 218 ?  5.902  2.021 -29.773 1.00  93.19 0 A 1
ATOM   1704 O O   . ASN A 1 218 ?  6.607  1.187 -30.348 1.00  92.39 0 A 1
ATOM   1705 C CB  . ASN A 1 218 ?  5.291  4.273 -30.784 1.00  92.65 0 A 1
ATOM   1706 C CG  . ASN A 1 218 ?  4.494  4.953 -31.897 1.00  87.04 0 A 1
ATOM   1707 N ND2 . ASN A 1 218 ?  4.380  6.263 -31.848 1.00  76.83 0 A 1
ATOM   1708 O OD1 . ASN A 1 218 ?  4.011  4.310 -32.805 1.00  79.34 0 A 1
ATOM   1709 N N   . GLN A 1 219 ?  5.960  2.201 -28.453 1.00  92.09 0 A 1
ATOM   1710 C CA  . GLN A 1 219 ?  6.870  1.440 -27.598 1.00  90.52 0 A 1
ATOM   1711 C C   . GLN A 1 219 ?  6.559 -0.063 -27.615 1.00  90.87 0 A 1
ATOM   1712 O O   . GLN A 1 219 ?  7.477 -0.884 -27.672 1.00  90.00 0 A 1
ATOM   1713 C CB  . GLN A 1 219 ?  6.797  1.951 -26.156 1.00  88.57 0 A 1
ATOM   1714 C CG  . GLN A 1 219 ?  7.476  3.307 -25.968 1.00  82.36 0 A 1
ATOM   1715 C CD  . GLN A 1 219 ?  7.449  3.760 -24.509 1.00  79.12 0 A 1
ATOM   1716 N NE2 . GLN A 1 219 ?  7.422  5.033 -24.252 1.00  69.91 0 A 1
ATOM   1717 O OE1 . GLN A 1 219 ?  7.478  2.955 -23.587 1.00  73.88 0 A 1
ATOM   1718 N N   . VAL A 1 220 ?  5.282 -0.435 -27.576 1.00  91.59 0 A 1
ATOM   1719 C CA  . VAL A 1 220 ?  4.883 -1.848 -27.585 1.00  91.60 0 A 1
ATOM   1720 C C   . VAL A 1 220 ?  5.143 -2.484 -28.944 1.00  92.28 0 A 1
ATOM   1721 O O   . VAL A 1 220 ?  5.642 -3.605 -28.979 1.00  91.67 0 A 1
ATOM   1722 C CB  . VAL A 1 220 ?  3.431 -2.023 -27.157 1.00  90.29 0 A 1
ATOM   1723 C CG1 . VAL A 1 220 ?  2.931 -3.445 -27.373 1.00  86.55 0 A 1
ATOM   1724 C CG2 . VAL A 1 220 ?  3.320 -1.732 -25.660 1.00  87.76 0 A 1
ATOM   1725 N N   . LEU A 1 221 ?  4.878 -1.786 -30.045 1.00  93.02 0 A 1
ATOM   1726 C CA  . LEU A 1 221 ?  5.221 -2.255 -31.389 1.00  92.91 0 A 1
ATOM   1727 C C   . LEU A 1 221 ?  6.716 -2.557 -31.483 1.00  92.86 0 A 1
ATOM   1728 O O   . LEU A 1 221 ?  7.084 -3.656 -31.888 1.00  92.23 0 A 1
ATOM   1729 C CB  . LEU A 1 221 ?  4.792 -1.205 -32.427 1.00  93.57 0 A 1
ATOM   1730 C CG  . LEU A 1 221 ?  3.274 -1.199 -32.712 1.00  90.59 0 A 1
ATOM   1731 C CD1 . LEU A 1 221 ?  2.906  0.061 -33.489 1.00  86.22 0 A 1
ATOM   1732 C CD2 . LEU A 1 221 ?  2.843 -2.401 -33.543 1.00  87.15 0 A 1
ATOM   1733 N N   . GLN A 1 222 ?  7.572 -1.661 -31.013 1.00  92.90 0 A 1
ATOM   1734 C CA  . GLN A 1 222 ?  9.025 -1.860 -30.985 1.00  91.92 0 A 1
ATOM   1735 C C   . GLN A 1 222 ?  9.430 -3.054 -30.114 1.00  91.36 0 A 1
ATOM   1736 O O   . GLN A 1 222 ? 10.179 -3.928 -30.555 1.00  89.36 0 A 1
ATOM   1737 C CB  . GLN A 1 222 ?  9.702 -0.576 -30.478 1.00  90.82 0 A 1
ATOM   1738 C CG  . GLN A 1 222 ?  9.635  0.580 -31.495 1.00  80.55 0 A 1
ATOM   1739 C CD  . GLN A 1 222 ? 10.980  0.936 -32.136 1.00  73.10 0 A 1
ATOM   1740 N NE2 . GLN A 1 222 ? 10.970  1.646 -33.241 1.00  61.44 0 A 1
ATOM   1741 O OE1 . GLN A 1 222 ? 12.040  0.589 -31.653 1.00  64.64 0 A 1
ATOM   1742 N N   . ARG A 1 223 ?  8.908 -3.143 -28.886 1.00  90.18 0 A 1
ATOM   1743 C CA  . ARG A 1 223 ?  9.228 -4.252 -27.971 1.00  87.70 0 A 1
ATOM   1744 C C   . ARG A 1 223 ?  8.774 -5.608 -28.510 1.00  88.07 0 A 1
ATOM   1745 O O   . ARG A 1 223 ?  9.495 -6.577 -28.379 1.00  84.61 0 A 1
ATOM   1746 C CB  . ARG A 1 223 ?  8.607 -4.011 -26.588 1.00  84.64 0 A 1
ATOM   1747 C CG  . ARG A 1 223 ?  9.369 -2.948 -25.788 1.00  76.83 0 A 1
ATOM   1748 C CD  . ARG A 1 223 ?  8.721 -2.811 -24.408 1.00  72.65 0 A 1
ATOM   1749 N NE  . ARG A 1 223 ?  9.362 -1.745 -23.621 1.00  65.15 0 A 1
ATOM   1750 C CZ  . ARG A 1 223 ?  9.089 -1.446 -22.357 1.00  59.77 0 A 1
ATOM   1751 N NH1 . ARG A 1 223 ?  8.235 -2.135 -21.661 1.00  55.65 1 A 1
ATOM   1752 N NH2 . ARG A 1 223 ?  9.678 -0.428 -21.788 1.00  52.51 0 A 1
ATOM   1753 N N   . SER A 1 224 ?  7.614 -5.653 -29.149 1.00  90.66 0 A 1
ATOM   1754 C CA  . SER A 1 224 ?  7.060 -6.894 -29.700 1.00  90.41 0 A 1
ATOM   1755 C C   . SER A 1 224 ?  7.882 -7.466 -30.856 1.00  90.24 0 A 1
ATOM   1756 O O   . SER A 1 224 ?  7.771 -8.650 -31.140 1.00  87.52 0 A 1
ATOM   1757 C CB  . SER A 1 224 ?  5.613 -6.681 -30.150 1.00  90.09 0 A 1
ATOM   1758 O OG  . SER A 1 224 ?  5.548 -5.901 -31.317 1.00  87.93 0 A 1
ATOM   1759 N N   . ILE A 1 225 ?  8.702 -6.654 -31.502 1.00  91.20 0 A 1
ATOM   1760 C CA  . ILE A 1 225 ?  9.648 -7.107 -32.526 1.00  90.29 0 A 1
ATOM   1761 C C   . ILE A 1 225 ? 10.889 -7.731 -31.875 1.00  88.56 0 A 1
ATOM   1762 O O   . ILE A 1 225 ? 11.469 -8.655 -32.437 1.00  83.94 0 A 1
ATOM   1763 C CB  . ILE A 1 225 ? 10.026 -5.934 -33.459 1.00  89.32 0 A 1
ATOM   1764 C CG1 . ILE A 1 225 ?  8.785 -5.449 -34.242 1.00  86.40 0 A 1
ATOM   1765 C CG2 . ILE A 1 225 ? 11.137 -6.322 -34.447 1.00  85.68 0 A 1
ATOM   1766 C CD1 . ILE A 1 225 ?  8.981 -4.089 -34.928 1.00  79.76 0 A 1
ATOM   1767 N N   . ILE A 1 226 ? 11.295 -7.245 -30.706 1.00  87.35 0 A 1
ATOM   1768 C CA  . ILE A 1 226 ? 12.477 -7.730 -29.985 1.00  84.52 0 A 1
ATOM   1769 C C   . ILE A 1 226 ? 12.165 -9.013 -29.203 1.00  82.30 0 A 1
ATOM   1770 O O   . ILE A 1 226 ? 12.993 -9.917 -29.147 1.00  75.68 0 A 1
ATOM   1771 C CB  . ILE A 1 226 ? 13.027 -6.623 -29.058 1.00  81.15 0 A 1
ATOM   1772 C CG1 . ILE A 1 226 ? 13.409 -5.360 -29.863 1.00  75.07 0 A 1
ATOM   1773 C CG2 . ILE A 1 226 ? 14.240 -7.120 -28.255 1.00  72.90 0 A 1
ATOM   1774 C CD1 . ILE A 1 226 ? 13.681 -4.118 -28.990 1.00  67.08 0 A 1
ATOM   1775 N N   . ASP A 1 227 ? 10.961 -9.094 -28.612 1.00  82.54 0 A 1
ATOM   1776 C CA  . ASP A 1 227 ? 10.501 -10.228 -27.797 1.00  77.77 0 A 1
ATOM   1777 C C   . ASP A 1 227 ?  9.953 -11.407 -28.641 1.00  73.69 0 A 1
ATOM   1778 O O   . ASP A 1 227 ?  9.194 -12.227 -28.126 1.00  65.71 0 A 1
ATOM   1779 C CB  . ASP A 1 227 ?  9.466 -9.743 -26.752 1.00  72.42 0 A 1
ATOM   1780 C CG  . ASP A 1 227 ? 10.015 -9.078 -25.478 1.00  67.80 0 A 1
ATOM   1781 O OD1 . ASP A 1 227 ? 11.227 -8.885 -25.327 1.00  62.95 0 A 1
ATOM   1782 O OD2 . ASP A 1 227 ?  9.186 -8.825 -24.562 1.00  62.99 -1 A 1
ATOM   1783 N N   . GLN A 1 228 ? 10.265 -11.473 -29.933 1.00  69.75 0 A 1
ATOM   1784 C CA  . GLN A 1 228 ?  9.842 -12.557 -30.820 1.00  66.99 0 A 1
ATOM   1785 C C   . GLN A 1 228 ? 10.531 -13.885 -30.522 1.00  62.35 0 A 1
ATOM   1786 O O   . GLN A 1 228 ? 11.729 -13.887 -30.216 1.00  55.45 0 A 1
ATOM   1787 C CB  . GLN A 1 228 ? 10.077 -12.211 -32.300 1.00  59.79 0 A 1
ATOM   1788 C CG  . GLN A 1 228 ?  9.016 -11.233 -32.820 1.00  56.36 0 A 1
ATOM   1789 C CD  . GLN A 1 228 ?  9.170 -10.908 -34.304 1.00  51.46 0 A 1
ATOM   1790 N NE2 . GLN A 1 228 ?  8.671 -9.785 -34.742 1.00  48.09 0 A 1
ATOM   1791 O OE1 . GLN A 1 228 ?  9.704 -11.646 -35.114 1.00  47.12 0 A 1
ATOM   1792 O OXT . GLN A 1 228 ?  9.812 -14.914 -30.640 1.00  51.89 -1 A 1
ATOM   1793 N N   . MET B 2 1 ? -15.810  5.099 11.216 1.00  68.08 0 B 1
ATOM   1794 C CA  . MET B 2 1 ? -14.720  4.460 11.982 1.00  77.87 0 B 1
ATOM   1795 C C   . MET B 2 1 ? -13.351  4.921 11.514 1.00  82.98 0 B 1
ATOM   1796 O O   . MET B 2 1 ? -12.536  5.257 12.355 1.00  80.38 0 B 1
ATOM   1797 C CB  . MET B 2 1 ? -14.801  2.929 11.950 1.00  70.29 0 B 1
ATOM   1798 C CG  . MET B 2 1 ? -15.990  2.406 12.765 1.00  64.09 0 B 1
ATOM   1799 S SD  . MET B 2 1 ? -15.939  0.618 12.944 1.00  59.56 0 B 1
ATOM   1800 C CE  . MET B 2 1 ? -17.566  0.294 13.644 1.00  49.03 0 B 1
ATOM   1801 N N   . ALA B 2 2 ? -13.128  5.043 10.201 1.00  84.93 0 B 1
ATOM   1802 C CA  . ALA B 2 2 ? -11.858  5.442  9.605 1.00  89.93 0 B 1
ATOM   1803 C C   . ALA B 2 2 ? -11.218  6.663 10.276 1.00  92.81 0 B 1
ATOM   1804 O O   . ALA B 2 2 ? -10.121  6.559 10.803 1.00  91.45 0 B 1
ATOM   1805 C CB  . ALA B 2 2 ? -12.090  5.700  8.115 1.00  86.42 0 B 1
ATOM   1806 N N   . LEU B 2 3 ? -11.926  7.793 10.375 1.00  93.93 0 B 1
ATOM   1807 C CA  . LEU B 2 3 ? -11.376  9.035 10.926 1.00  93.87 0 B 1
ATOM   1808 C C   . LEU B 2 3 ? -10.863  8.886 12.360 1.00  94.15 0 B 1
ATOM   1809 O O   . LEU B 2 3 ? -9.799  9.400 12.695 1.00  93.15 0 B 1
ATOM   1810 C CB  . LEU B 2 3 ? -12.456 10.131 10.833 1.00  92.75 0 B 1
ATOM   1811 C CG  . LEU B 2 3 ? -11.961 11.524 11.250 1.00  88.68 0 B 1
ATOM   1812 C CD1 . LEU B 2 3 ? -10.835 12.025 10.351 1.00  85.63 0 B 1
ATOM   1813 C CD2 . LEU B 2 3 ? -13.116 12.521 11.177 1.00  85.15 0 B 1
ATOM   1814 N N   . LYS B 2 4 ? -11.575  8.151 13.211 1.00  93.89 0 B 1
ATOM   1815 C CA  . LYS B 2 4 ? -11.153  7.912 14.596 1.00  93.09 0 B 1
ATOM   1816 C C   . LYS B 2 4 ? -9.856  7.100 14.659 1.00  93.67 0 B 1
ATOM   1817 O O   . LYS B 2 4 ? -8.961  7.433 15.421 1.00  92.37 0 B 1
ATOM   1818 C CB  . LYS B 2 4 ? -12.296  7.220 15.367 1.00  91.59 0 B 1
ATOM   1819 C CG  . LYS B 2 4 ? -12.046  7.238 16.885 1.00  82.31 0 B 1
ATOM   1820 C CD  . LYS B 2 4 ? -13.154  6.500 17.645 1.00  80.18 0 B 1
ATOM   1821 C CE  . LYS B 2 4 ? -12.955  6.684 19.142 1.00  69.53 0 B 1
ATOM   1822 N NZ  . LYS B 2 4 ? -13.814  5.788 19.956 1.00  62.92 1 B 1
ATOM   1823 N N   . ARG B 2 5 ? -9.746  6.061 13.821 1.00  94.02 0 B 1
ATOM   1824 C CA  . ARG B 2 5 ? -8.542  5.234 13.689 1.00  94.72 0 B 1
ATOM   1825 C C   . ARG B 2 5 ? -7.369  6.045 13.129 1.00  95.22 0 B 1
ATOM   1826 O O   . ARG B 2 5 ? -6.286  5.984 13.700 1.00  94.13 0 B 1
ATOM   1827 C CB  . ARG B 2 5 ? -8.887  3.999 12.840 1.00  93.62 0 B 1
ATOM   1828 C CG  . ARG B 2 5 ? -7.681  3.102 12.528 1.00  91.47 0 B 1
ATOM   1829 C CD  . ARG B 2 5 ? -7.012  2.508 13.761 1.00  90.65 0 B 1
ATOM   1830 N NE  . ARG B 2 5 ? -5.826  1.750 13.348 1.00  91.04 0 B 1
ATOM   1831 C CZ  . ARG B 2 5 ? -5.699  0.454 13.155 1.00  93.51 0 B 1
ATOM   1832 N NH1 . ARG B 2 5 ? -6.610 -0.401 13.476 1.00  86.92 1 B 1
ATOM   1833 N NH2 . ARG B 2 5 ? -4.626  0.011 12.592 1.00  88.34 0 B 1
ATOM   1834 N N   . ILE B 2 6 ? -7.600  6.834 12.078 1.00  95.52 0 B 1
ATOM   1835 C CA  . ILE B 2 6 ? -6.591  7.714 11.466 1.00  95.54 0 B 1
ATOM   1836 C C   . ILE B 2 6 ? -6.044  8.711 12.492 1.00  95.20 0 B 1
ATOM   1837 O O   . ILE B 2 6 ? -4.838  8.803 12.670 1.00  94.41 0 B 1
ATOM   1838 C CB  . ILE B 2 6 ? -7.213  8.423 10.238 1.00  95.63 0 B 1
ATOM   1839 C CG1 . ILE B 2 6 ? -7.458  7.415  9.097 1.00  94.52 0 B 1
ATOM   1840 C CG2 . ILE B 2 6 ? -6.306  9.561  9.737 1.00  94.60 0 B 1
ATOM   1841 C CD1 . ILE B 2 6 ? -8.360  7.952  7.973 1.00  93.12 0 B 1
ATOM   1842 N N   . ASN B 2 7 ? -6.917  9.400 13.223 1.00  94.66 0 B 1
ATOM   1843 C CA  . ASN B 2 7 ? -6.494 10.343 14.256 1.00  94.01 0 B 1
ATOM   1844 C C   . ASN B 2 7 ? -5.702  9.670 15.379 1.00  93.63 0 B 1
ATOM   1845 O O   . ASN B 2 7 ? -4.738 10.245 15.892 1.00  92.53 0 B 1
ATOM   1846 C CB  . ASN B 2 7 ? -7.734 11.035 14.833 1.00  93.44 0 B 1
ATOM   1847 C CG  . ASN B 2 7 ? -8.323 12.075 13.897 1.00  91.91 0 B 1
ATOM   1848 N ND2 . ASN B 2 7 ? -9.544 12.492 14.133 1.00  85.60 0 B 1
ATOM   1849 O OD1 . ASN B 2 7 ? -7.700 12.554 12.982 1.00  86.16 0 B 1
ATOM   1850 N N   . LYS B 2 8 ? -6.088  8.448 15.769 1.00  93.74 0 B 1
ATOM   1851 C CA  . LYS B 2 8 ? -5.358  7.689 16.775 1.00  93.04 0 B 1
ATOM   1852 C C   . LYS B 2 8 ? -3.957  7.313 16.284 1.00  93.09 0 B 1
ATOM   1853 O O   . LYS B 2 8 ? -2.993  7.562 17.002 1.00  91.74 0 B 1
ATOM   1854 C CB  . LYS B 2 8 ? -6.196  6.474 17.215 1.00  91.98 0 B 1
ATOM   1855 C CG  . LYS B 2 8 ? -5.525  5.565 18.256 1.00  85.62 0 B 1
ATOM   1856 C CD  . LYS B 2 8 ? -5.034  6.293 19.509 1.00  81.51 0 B 1
ATOM   1857 C CE  . LYS B 2 8 ? -4.446  5.265 20.481 1.00  75.71 0 B 1
ATOM   1858 N NZ  . LYS B 2 8 ? -3.367  5.839 21.327 1.00  68.34 1 B 1
ATOM   1859 N N   . GLU B 2 9 ? -3.830  6.820 15.052 1.00  94.13 0 B 1
ATOM   1860 C CA  . GLU B 2 9 ? -2.531  6.502 14.455 1.00  93.94 0 B 1
ATOM   1861 C C   . GLU B 2 9 ? -1.628  7.729 14.345 1.00  94.01 0 B 1
ATOM   1862 O O   . GLU B 2 9 ? -0.457  7.643 14.689 1.00  92.65 0 B 1
ATOM   1863 C CB  . GLU B 2 9 ? -2.698  5.874 13.068 1.00  93.50 0 B 1
ATOM   1864 C CG  . GLU B 2 9 ? -3.171  4.425 13.167 1.00  90.70 0 B 1
ATOM   1865 C CD  . GLU B 2 9 ? -3.102  3.698 11.838 1.00  93.54 0 B 1
ATOM   1866 O OE1 . GLU B 2 9 ? -4.078  2.991 11.506 1.00  89.92 0 B 1
ATOM   1867 O OE2 . GLU B 2 9 ? -2.055  3.762 11.156 1.00  91.63 -1 B 1
ATOM   1868 N N   . LEU B 2 10 ? -2.162  8.877 13.931 1.00  93.89 0 B 1
ATOM   1869 C CA  . LEU B 2 10 ? -1.407 10.128 13.880 1.00  93.41 0 B 1
ATOM   1870 C C   . LEU B 2 10 ? -0.915 10.563 15.257 1.00  93.37 0 B 1
ATOM   1871 O O   . LEU B 2 10 ?  0.247 10.933 15.412 1.00  92.00 0 B 1
ATOM   1872 C CB  . LEU B 2 10 ? -2.283 11.237 13.295 1.00  92.10 0 B 1
ATOM   1873 C CG  . LEU B 2 10 ? -2.428 11.158 11.773 1.00  88.29 0 B 1
ATOM   1874 C CD1 . LEU B 2 10 ? -3.507 12.151 11.327 1.00  85.58 0 B 1
ATOM   1875 C CD2 . LEU B 2 10 ? -1.124 11.517 11.076 1.00  86.57 0 B 1
ATOM   1876 N N   . SER B 2 11 ? -1.780 10.504 16.257 1.00  92.04 0 B 1
ATOM   1877 C CA  . SER B 2 11 ? -1.422 10.850 17.625 1.00  91.48 0 B 1
ATOM   1878 C C   . SER B 2 11 ? -0.318  9.948 18.175 1.00  91.17 0 B 1
ATOM   1879 O O   . SER B 2 11 ?  0.546 10.425 18.908 1.00  89.76 0 B 1
ATOM   1880 C CB  . SER B 2 11 ? -2.664 10.766 18.508 1.00  90.41 0 B 1
ATOM   1881 O OG  . SER B 2 11 ? -2.348 11.013 19.864 1.00  82.17 0 B 1
ATOM   1882 N N   . ASP B 2 12 ? -0.339  8.662 17.834 1.00  91.51 0 B 1
ATOM   1883 C CA  . ASP B 2 12 ?  0.676  7.703 18.265 1.00  90.24 0 B 1
ATOM   1884 C C   . ASP B 2 12 ?  1.985  7.916 17.483 1.00  90.42 0 B 1
ATOM   1885 O O   . ASP B 2 12 ?  3.053  7.998 18.087 1.00  89.15 0 B 1
ATOM   1886 C CB  . ASP B 2 12 ?  0.122  6.271 18.128 1.00  88.81 0 B 1
ATOM   1887 C CG  . ASP B 2 12 ? -1.026  5.970 19.097 1.00  85.63 0 B 1
ATOM   1888 O OD1 . ASP B 2 12 ? -1.270  6.727 20.064 1.00  83.05 0 B 1
ATOM   1889 O OD2 . ASP B 2 12 ? -1.742  4.952 18.922 1.00  82.15 -1 B 1
ATOM   1890 N N   . LEU B 2 13 ?  1.910  8.147 16.177 1.00  91.06 0 B 1
ATOM   1891 C CA  . LEU B 2 13 ?  3.059  8.398 15.312 1.00  91.00 0 B 1
ATOM   1892 C C   . LEU B 2 13 ?  3.791  9.697 15.681 1.00  91.16 0 B 1
ATOM   1893 O O   . LEU B 2 13 ?  5.018  9.738 15.624 1.00  89.37 0 B 1
ATOM   1894 C CB  . LEU B 2 13 ?  2.559  8.389 13.853 1.00  89.83 0 B 1
ATOM   1895 C CG  . LEU B 2 13 ?  3.672  8.344 12.781 1.00  86.98 0 B 1
ATOM   1896 C CD1 . LEU B 2 13 ?  3.151  7.619 11.546 1.00  83.28 0 B 1
ATOM   1897 C CD2 . LEU B 2 13 ?  4.133  9.735 12.355 1.00  82.36 0 B 1
ATOM   1898 N N   . ALA B 2 14 ?  3.081 10.729 16.107 1.00  91.31 0 B 1
ATOM   1899 C CA  . ALA B 2 14 ?  3.691 11.966 16.584 1.00  90.75 0 B 1
ATOM   1900 C C   . ALA B 2 14 ?  4.518 11.777 17.866 1.00  90.40 0 B 1
ATOM   1901 O O   . ALA B 2 14 ?  5.469 12.515 18.102 1.00  88.51 0 B 1
ATOM   1902 C CB  . ALA B 2 14 ?  2.579 12.989 16.832 1.00  89.75 0 B 1
ATOM   1903 N N   . ARG B 2 15 ?  4.138 10.811 18.705 1.00  88.51 0 B 1
ATOM   1904 C CA  . ARG B 2 15 ?  4.748 10.562 20.015 1.00  87.27 0 B 1
ATOM   1905 C C   . ARG B 2 15 ?  5.827  9.485 19.981 1.00  86.67 0 B 1
ATOM   1906 O O   . ARG B 2 15 ?  6.774  9.564 20.758 1.00  83.89 0 B 1
ATOM   1907 C CB  . ARG B 2 15 ?  3.655 10.196 21.018 1.00  85.71 0 B 1
ATOM   1908 C CG  . ARG B 2 15 ?  2.780 11.418 21.306 1.00  80.94 0 B 1
ATOM   1909 C CD  . ARG B 2 15 ?  1.616 11.057 22.228 1.00  78.46 0 B 1
ATOM   1910 N NE  . ARG B 2 15 ?  0.810 12.251 22.526 1.00  75.66 0 B 1
ATOM   1911 C CZ  . ARG B 2 15 ? -0.155 12.756 21.767 1.00  71.90 0 B 1
ATOM   1912 N NH1 . ARG B 2 15 ? -0.582 12.141 20.706 1.00  62.91 1 B 1
ATOM   1913 N NH2 . ARG B 2 15 ? -0.699 13.882 22.063 1.00  67.78 0 B 1
ATOM   1914 N N   . ASP B 2 16 ?  5.691  8.525 19.090 1.00  87.35 0 B 1
ATOM   1915 C CA  . ASP B 2 16 ?  6.651  7.440 18.871 1.00  86.20 0 B 1
ATOM   1916 C C   . ASP B 2 16 ?  6.937  7.274 17.366 1.00  86.83 0 B 1
ATOM   1917 O O   . ASP B 2 16 ?  6.493  6.313 16.732 1.00  84.37 0 B 1
ATOM   1918 C CB  . ASP B 2 16 ?  6.146  6.155 19.539 1.00  83.56 0 B 1
ATOM   1919 C CG  . ASP B 2 16 ?  7.194  5.047 19.504 1.00  79.60 0 B 1
ATOM   1920 O OD1 . ASP B 2 16 ?  8.410  5.345 19.421 1.00  76.08 0 B 1
ATOM   1921 O OD2 . ASP B 2 16 ?  6.839  3.851 19.552 1.00  73.90 -1 B 1
ATOM   1922 N N   . PRO B 2 17 ?  7.634  8.246 16.730 1.00  86.41 0 B 1
ATOM   1923 C CA  . PRO B 2 17 ?  7.934  8.185 15.312 1.00  85.68 0 B 1
ATOM   1924 C C   . PRO B 2 17 ?  8.914  7.042 15.023 1.00  86.37 0 B 1
ATOM   1925 O O   . PRO B 2 17 ?  9.943  6.917 15.694 1.00  83.89 0 B 1
ATOM   1926 C CB  . PRO B 2 17 ?  8.505  9.556 14.953 1.00  83.14 0 B 1
ATOM   1927 C CG  . PRO B 2 17 ?  9.111 10.043 16.266 1.00  80.42 0 B 1
ATOM   1928 C CD  . PRO B 2 17 ?  8.190  9.453 17.324 1.00  83.41 0 B 1
ATOM   1929 N N   . PRO B 2 18 ?  8.669  6.213 13.992 1.00  85.86 0 B 1
ATOM   1930 C CA  . PRO B 2 18 ?  9.628  5.211 13.574 1.00  84.97 0 B 1
ATOM   1931 C C   . PRO B 2 18 ? 10.875  5.881 12.976 1.00  85.84 0 B 1
ATOM   1932 O O   . PRO B 2 18 ? 10.772  6.850 12.231 1.00  82.70 0 B 1
ATOM   1933 C CB  . PRO B 2 18 ?  8.881  4.339 12.559 1.00  81.85 0 B 1
ATOM   1934 C CG  . PRO B 2 18 ?  7.848  5.299 11.972 1.00  78.88 0 B 1
ATOM   1935 C CD  . PRO B 2 18 ?  7.508  6.226 13.130 1.00  81.40 0 B 1
ATOM   1936 N N   . ALA B 2 19 ? 12.053  5.334 13.265 1.00  86.39 0 B 1
ATOM   1937 C CA  . ALA B 2 19 ? 13.339  5.955 12.933 1.00  84.76 0 B 1
ATOM   1938 C C   . ALA B 2 19 ? 13.546  6.239 11.432 1.00  85.07 0 B 1
ATOM   1939 O O   . ALA B 2 19 ? 14.152  7.245 11.068 1.00  77.47 0 B 1
ATOM   1940 C CB  . ALA B 2 19 ? 14.440  5.040 13.464 1.00  79.46 0 B 1
ATOM   1941 N N   . GLN B 2 20 ? 13.049  5.363 10.557 1.00  87.94 0 B 1
ATOM   1942 C CA  . GLN B 2 20 ? 13.311  5.435  9.114 1.00  89.03 0 B 1
ATOM   1943 C C   . GLN B 2 20 ? 12.139  5.953  8.279 1.00  91.19 0 B 1
ATOM   1944 O O   . GLN B 2 20 ? 12.226  5.988  7.056 1.00  88.40 0 B 1
ATOM   1945 C CB  . GLN B 2 20 ? 13.769  4.069  8.606 1.00  85.68 0 B 1
ATOM   1946 C CG  . GLN B 2 20 ? 15.120  3.686  9.214 1.00  79.13 0 B 1
ATOM   1947 C CD  . GLN B 2 20 ? 15.861  2.682  8.354 1.00  73.83 0 B 1
ATOM   1948 N NE2 . GLN B 2 20 ? 17.125  2.451  8.606 1.00  62.96 0 B 1
ATOM   1949 O OE1 . GLN B 2 20 ? 15.319  2.099  7.433 1.00  65.95 0 B 1
ATOM   1950 N N   . CYS B 2 21 ? 11.037  6.316  8.924 1.00  91.74 0 B 1
ATOM   1951 C CA  . CYS B 2 21 ?  9.824  6.693  8.220 1.00  91.80 0 B 1
ATOM   1952 C C   . CYS B 2 21 ?  9.207  7.935  8.858 1.00  92.25 0 B 1
ATOM   1953 O O   . CYS B 2 21 ?  9.260  8.110 10.073 1.00  90.12 0 B 1
ATOM   1954 C CB  . CYS B 2 21 ?  8.817  5.531  8.214 1.00  89.10 0 B 1
ATOM   1955 S SG  . CYS B 2 21 ?  9.566  3.928  7.774 1.00  82.71 0 B 1
ATOM   1956 N N   . SER B 2 22 ?  8.552  8.766  8.060 1.00  92.99 0 B 1
ATOM   1957 C CA  . SER B 2 22 ?  7.648  9.787  8.564 1.00  92.67 0 B 1
ATOM   1958 C C   . SER B 2 22 ?  6.342  9.763  7.781 1.00  93.52 0 B 1
ATOM   1959 O O   . SER B 2 22 ?  6.330  9.344  6.628 1.00  92.32 0 B 1
ATOM   1960 C CB  . SER B 2 22 ?  8.312 11.169  8.574 1.00  89.64 0 B 1
ATOM   1961 O OG  . SER B 2 22 ?  8.254 11.818  7.313 1.00  78.05 0 B 1
ATOM   1962 N N   . ALA B 2 23 ?  5.260 10.179  8.402 1.00  93.43 0 B 1
ATOM   1963 C CA  . ALA B 2 23 ?  3.975 10.311  7.726 1.00  93.89 0 B 1
ATOM   1964 C C   . ALA B 2 23 ?  3.108 11.357  8.421 1.00  94.04 0 B 1
ATOM   1965 O O   . ALA B 2 23 ?  3.253 11.595  9.620 1.00  92.37 0 B 1
ATOM   1966 C CB  . ALA B 2 23 ?  3.266  8.957  7.680 1.00  93.06 0 B 1
ATOM   1967 N N   . GLY B 2 24 ?  2.196 11.956  7.666 1.00  93.78 0 B 1
ATOM   1968 C CA  . GLY B 2 24 ?  1.198 12.862  8.196 1.00  93.75 0 B 1
ATOM   1969 C C   . GLY B 2 24 ?  0.249 13.370  7.118 1.00  94.51 0 B 1
ATOM   1970 O O   . GLY B 2 24 ?  0.534 13.205  5.929 1.00  93.29 0 B 1
ATOM   1971 N N   . PRO B 2 25 ? -0.881 13.968  7.520 1.00  93.86 0 B 1
ATOM   1972 C CA  . PRO B 2 25 ? -1.867 14.487  6.584 1.00  93.81 0 B 1
ATOM   1973 C C   . PRO B 2 25 ? -1.308 15.652  5.764 1.00  93.32 0 B 1
ATOM   1974 O O   . PRO B 2 25 ? -0.464 16.428  6.230 1.00  91.56 0 B 1
ATOM   1975 C CB  . PRO B 2 25 ? -3.066 14.901  7.443 1.00  92.51 0 B 1
ATOM   1976 C CG  . PRO B 2 25 ? -2.423 15.233  8.786 1.00  89.73 0 B 1
ATOM   1977 C CD  . PRO B 2 25 ? -1.254 14.255  8.879 1.00  92.56 0 B 1
ATOM   1978 N N   . VAL B 2 26 ? -1.810 15.785  4.536 1.00  92.22 0 B 1
ATOM   1979 C CA  . VAL B 2 26 ? -1.537 16.909  3.662 1.00  90.32 0 B 1
ATOM   1980 C C   . VAL B 2 26 ? -2.641 17.950  3.852 1.00  87.72 0 B 1
ATOM   1981 O O   . VAL B 2 26 ? -3.793 17.714  3.485 1.00  80.20 0 B 1
ATOM   1982 C CB  . VAL B 2 26 ? -1.443 16.457  2.187 1.00  88.26 0 B 1
ATOM   1983 C CG1 . VAL B 2 26 ? -1.170 17.642  1.269 1.00  80.37 0 B 1
ATOM   1984 C CG2 . VAL B 2 26 ? -0.298 15.453  2.007 1.00  82.49 0 B 1
ATOM   1985 N N   . GLY B 2 27 ? -2.289 19.079  4.438 1.00  86.73 0 B 1
ATOM   1986 C CA  . GLY B 2 27 ? -3.265 20.102  4.781 1.00  85.38 0 B 1
ATOM   1987 C C   . GLY B 2 27 ? -4.342 19.577  5.740 1.00  86.58 0 B 1
ATOM   1988 O O   . GLY B 2 27 ? -4.039 18.868  6.692 1.00  82.17 0 B 1
ATOM   1989 N N   . ASP B 2 28 ? -5.601 19.912  5.447 1.00  86.87 0 B 1
ATOM   1990 C CA  . ASP B 2 28 ? -6.746 19.562  6.300 1.00  86.96 0 B 1
ATOM   1991 C C   . ASP B 2 28 ? -7.423 18.234  5.908 1.00  88.28 0 B 1
ATOM   1992 O O   . ASP B 2 28 ? -8.366 17.794  6.562 1.00  84.28 0 B 1
ATOM   1993 C CB  . ASP B 2 28 ? -7.752 20.717  6.297 1.00  83.14 0 B 1
ATOM   1994 C CG  . ASP B 2 28 ? -7.187 22.023  6.870 1.00  74.44 0 B 1
ATOM   1995 O OD1 . ASP B 2 28 ? -6.382 21.947  7.829 1.00  65.13 0 B 1
ATOM   1996 O OD2 . ASP B 2 28 ? -7.590 23.088  6.369 1.00  67.37 -1 B 1
ATOM   1997 N N   . ASP B 2 29 ? -6.954 17.572  4.843 1.00  89.90 0 B 1
ATOM   1998 C CA  . ASP B 2 29 ? -7.516 16.288  4.427 1.00  90.91 0 B 1
ATOM   1999 C C   . ASP B 2 29 ? -6.881 15.128  5.211 1.00  92.02 0 B 1
ATOM   2000 O O   . ASP B 2 29 ? -5.826 14.598  4.879 1.00  91.27 0 B 1
ATOM   2001 C CB  . ASP B 2 29 ? -7.443 16.073  2.913 1.00  89.62 0 B 1
ATOM   2002 C CG  . ASP B 2 29 ? -8.239 14.824  2.478 1.00  90.28 0 B 1
ATOM   2003 O OD1 . ASP B 2 29 ? -8.831 14.145  3.351 1.00  87.83 0 B 1
ATOM   2004 O OD2 . ASP B 2 29 ? -8.309 14.557  1.261 1.00  86.45 -1 B 1
ATOM   2005 N N   . MET B 2 30 ? -7.599 14.678  6.224 1.00  93.42 0 B 1
ATOM   2006 C CA  . MET B 2 30 ? -7.194 13.570  7.073 1.00  94.01 0 B 1
ATOM   2007 C C   . MET B 2 30 ? -7.123 12.217  6.350 1.00  94.98 0 B 1
ATOM   2008 O O   . MET B 2 30 ? -6.542 11.269  6.883 1.00  93.82 0 B 1
ATOM   2009 C CB  . MET B 2 30 ? -8.162 13.476  8.257 1.00  92.66 0 B 1
ATOM   2010 C CG  . MET B 2 30 ? -8.125 14.726  9.143 1.00  87.12 0 B 1
ATOM   2011 S SD  . MET B 2 30 ? -6.502 15.156  9.813 1.00  83.26 0 B 1
ATOM   2012 C CE  . MET B 2 30 ? -6.164 13.655 10.730 1.00  72.35 0 B 1
ATOM   2013 N N   . PHE B 2 31 ? -7.720 12.115  5.157 1.00  95.89 0 B 1
ATOM   2014 C CA  . PHE B 2 31 ? -7.712 10.897  4.339 1.00  96.14 0 B 1
ATOM   2015 C C   . PHE B 2 31 ? -6.591 10.889  3.296 1.00  96.09 0 B 1
ATOM   2016 O O   . PHE B 2 31 ? -6.412  9.877  2.618 1.00  95.14 0 B 1
ATOM   2017 C CB  . PHE B 2 31 ? -9.088 10.700  3.691 1.00  96.00 0 B 1
ATOM   2018 C CG  . PHE B 2 31 ? -10.173 10.292  4.664 1.00  95.90 0 B 1
ATOM   2019 C CD1 . PHE B 2 31 ? -10.550  8.935  4.776 1.00  94.12 0 B 1
ATOM   2020 C CD2 . PHE B 2 31 ? -10.809 11.243  5.478 1.00  94.09 0 B 1
ATOM   2021 C CE1 . PHE B 2 31 ? -11.544  8.538  5.675 1.00  93.60 0 B 1
ATOM   2022 C CE2 . PHE B 2 31 ? -11.797 10.854  6.399 1.00  93.41 0 B 1
ATOM   2023 C CZ  . PHE B 2 31 ? -12.163  9.501  6.488 1.00  94.34 0 B 1
ATOM   2024 N N   . HIS B 2 32 ? -5.823 11.973  3.160 1.00  94.98 0 B 1
ATOM   2025 C CA  . HIS B 2 32 ? -4.667 12.058  2.281 1.00  94.60 0 B 1
ATOM   2026 C C   . HIS B 2 32 ? -3.419 12.385  3.089 1.00  94.73 0 B 1
ATOM   2027 O O   . HIS B 2 32 ? -3.293 13.471  3.650 1.00  93.86 0 B 1
ATOM   2028 C CB  . HIS B 2 32 ? -4.930 13.106  1.192 1.00  93.44 0 B 1
ATOM   2029 C CG  . HIS B 2 32 ? -3.768 13.370  0.276 1.00  91.40 0 B 1
ATOM   2030 C CD2 . HIS B 2 32 ? -2.737 12.535 -0.066 1.00  84.07 0 B 1
ATOM   2031 N ND1 . HIS B 2 32 ? -3.555 14.558 -0.409 1.00  82.58 0 B 1
ATOM   2032 C CE1 . HIS B 2 32 ? -2.439 14.417 -1.131 1.00  84.79 0 B 1
ATOM   2033 N NE2 . HIS B 2 32 ? -1.910 13.212 -0.946 1.00  85.70 0 B 1
ATOM   2034 N N   . TRP B 2 33 ? -2.477 11.461  3.132 1.00  95.36 0 B 1
ATOM   2035 C CA  . TRP B 2 33 ? -1.207 11.655  3.805 1.00  95.51 0 B 1
ATOM   2036 C C   . TRP B 2 33 ? -0.044 11.655  2.818 1.00  95.36 0 B 1
ATOM   2037 O O   . TRP B 2 33 ? -0.033 10.929  1.827 1.00  94.47 0 B 1
ATOM   2038 C CB  . TRP B 2 33 ? -0.978 10.599  4.900 1.00  95.44 0 B 1
ATOM   2039 C CG  . TRP B 2 33 ? -1.892 10.563  6.078 1.00  95.22 0 B 1
ATOM   2040 C CD1 . TRP B 2 33 ? -3.106 11.151  6.191 1.00  93.77 0 B 1
ATOM   2041 C CD2 . TRP B 2 33 ? -1.678  9.837  7.323 1.00  94.99 0 B 1
ATOM   2042 C CE2 . TRP B 2 33 ? -2.833  9.998  8.129 1.00  94.34 0 B 1
ATOM   2043 C CE3 . TRP B 2 33 ? -0.634  9.034  7.820 1.00  94.32 0 B 1
ATOM   2044 N NE1 . TRP B 2 33 ? -3.671 10.827  7.415 1.00  93.88 0 B 1
ATOM   2045 C CZ2 . TRP B 2 33 ? -2.957  9.362  9.379 1.00  93.47 0 B 1
ATOM   2046 C CZ3 . TRP B 2 33 ? -0.758  8.404  9.070 1.00  93.36 0 B 1
ATOM   2047 C CH2 . TRP B 2 33 ? -1.915  8.558  9.840 1.00  93.14 0 B 1
ATOM   2048 N N   . GLN B 2 34 ?  0.975 12.423  3.173 1.00  94.68 0 B 1
ATOM   2049 C CA  . GLN B 2 34 ?  2.314 12.277  2.635 1.00  94.27 0 B 1
ATOM   2050 C C   . GLN B 2 34 ?  3.148 11.444  3.606 1.00  94.49 0 B 1
ATOM   2051 O O   . GLN B 2 34 ?  3.040 11.596  4.827 1.00  93.75 0 B 1
ATOM   2052 C CB  . GLN B 2 34 ?  2.905 13.666  2.398 1.00  92.28 0 B 1
ATOM   2053 C CG  . GLN B 2 34 ?  4.330 13.640  1.842 1.00  83.70 0 B 1
ATOM   2054 C CD  . GLN B 2 34 ?  4.804 15.059  1.499 1.00  79.06 0 B 1
ATOM   2055 N NE2 . GLN B 2 34 ?  6.070 15.358  1.605 1.00  67.40 0 B 1
ATOM   2056 O OE1 . GLN B 2 34 ?  4.030 15.915  1.131 1.00  72.10 0 B 1
ATOM   2057 N N   . ALA B 2 35 ?  4.013 10.591  3.070 1.00  94.63 0 B 1
ATOM   2058 C CA  . ALA B 2 35 ?  4.987  9.863  3.853 1.00  94.77 0 B 1
ATOM   2059 C C   . ALA B 2 35 ?  6.377  9.940  3.226 1.00  94.85 0 B 1
ATOM   2060 O O   . ALA B 2 35 ?  6.527 10.208  2.031 1.00  94.21 0 B 1
ATOM   2061 C CB  . ALA B 2 35 ?  4.505  8.421  4.033 1.00  94.33 0 B 1
ATOM   2062 N N   . THR B 2 36 ?  7.391  9.690  4.037 1.00  94.81 0 B 1
ATOM   2063 C CA  . THR B 2 36 ?  8.764  9.500  3.579 1.00  94.65 0 B 1
ATOM   2064 C C   . THR B 2 36 ?  9.337  8.212  4.142 1.00  95.11 0 B 1
ATOM   2065 O O   . THR B 2 36 ?  9.062  7.850  5.290 1.00  94.28 0 B 1
ATOM   2066 C CB  . THR B 2 36 ?  9.686 10.686  3.918 1.00  92.83 0 B 1
ATOM   2067 C CG2 . THR B 2 36 ?  9.195 12.002  3.332 1.00  81.39 0 B 1
ATOM   2068 O OG1 . THR B 2 36 ?  9.804 10.860  5.315 1.00  82.55 0 B 1
ATOM   2069 N N   . ILE B 2 37 ? 10.156  7.545  3.340 1.00  95.36 0 B 1
ATOM   2070 C CA  . ILE B 2 37 ? 10.969  6.402  3.736 1.00  95.67 0 B 1
ATOM   2071 C C   . ILE B 2 37 ? 12.422  6.737  3.407 1.00  95.70 0 B 1
ATOM   2072 O O   . ILE B 2 37 ? 12.722  7.162  2.296 1.00  94.88 0 B 1
ATOM   2073 C CB  . ILE B 2 37 ? 10.485  5.116  3.034 1.00  94.90 0 B 1
ATOM   2074 C CG1 . ILE B 2 37 ?  9.087  4.712  3.563 1.00  89.53 0 B 1
ATOM   2075 C CG2 . ILE B 2 37 ? 11.484  3.970  3.243 1.00  89.05 0 B 1
ATOM   2076 C CD1 . ILE B 2 37 ?  8.463  3.518  2.825 1.00  90.52 0 B 1
ATOM   2077 N N   . MET B 2 38 ? 13.319  6.550  4.370 1.00  95.74 0 B 1
ATOM   2078 C CA  . MET B 2 38 ? 14.753  6.639  4.116 1.00  95.70 0 B 1
ATOM   2079 C C   . MET B 2 38 ? 15.262  5.310  3.563 1.00  96.19 0 B 1
ATOM   2080 O O   . MET B 2 38 ? 14.915  4.241  4.070 1.00  94.87 0 B 1
ATOM   2081 C CB  . MET B 2 38 ? 15.511  7.035  5.386 1.00  94.17 0 B 1
ATOM   2082 C CG  . MET B 2 38 ? 15.094  8.426  5.877 1.00  86.07 0 B 1
ATOM   2083 S SD  . MET B 2 38 ? 16.159  9.130  7.160 1.00  77.14 0 B 1
ATOM   2084 C CE  . MET B 2 38 ? 15.954  7.938  8.488 1.00  65.73 0 B 1
ATOM   2085 N N   . GLY B 2 39 ? 16.090  5.373  2.518 1.00  95.66 0 B 1
ATOM   2086 C CA  . GLY B 2 39 ? 16.723  4.193  1.948 1.00  95.99 0 B 1
ATOM   2087 C C   . GLY B 2 39 ? 17.600  3.480  2.981 1.00  96.01 0 B 1
ATOM   2088 O O   . GLY B 2 39 ? 18.384  4.141  3.663 1.00  94.81 0 B 1
ATOM   2089 N N   . PRO B 2 40 ? 17.496  2.154  3.113 1.00  95.60 0 B 1
ATOM   2090 C CA  . PRO B 2 40 ? 18.288  1.415  4.090 1.00  95.22 0 B 1
ATOM   2091 C C   . PRO B 2 40 ? 19.791  1.563  3.846 1.00  95.35 0 B 1
ATOM   2092 O O   . PRO B 2 40 ? 20.248  1.566  2.702 1.00  93.99 0 B 1
ATOM   2093 C CB  . PRO B 2 40 ? 17.846 -0.050  3.980 1.00  94.04 0 B 1
ATOM   2094 C CG  . PRO B 2 40 ? 16.446  0.048  3.386 1.00  91.98 0 B 1
ATOM   2095 C CD  . PRO B 2 40 ? 16.537  1.272  2.479 1.00  94.68 0 B 1
ATOM   2096 N N   . ASN B 2 41 ? 20.569  1.620  4.920 1.00  94.11 0 B 1
ATOM   2097 C CA  . ASN B 2 41 ? 22.026  1.620  4.834 1.00  93.88 0 B 1
ATOM   2098 C C   . ASN B 2 41 ? 22.544  0.341  4.160 1.00  93.73 0 B 1
ATOM   2099 O O   . ASN B 2 41 ? 21.882 -0.695  4.170 1.00  91.01 0 B 1
ATOM   2100 C CB  . ASN B 2 41 ? 22.633  1.807  6.232 1.00  91.91 0 B 1
ATOM   2101 C CG  . ASN B 2 41 ? 22.408  3.204  6.781 1.00  87.49 0 B 1
ATOM   2102 N ND2 . ASN B 2 41 ? 22.478  3.360  8.088 1.00  78.22 0 B 1
ATOM   2103 O OD1 . ASN B 2 41 ? 22.190  4.164  6.060 1.00  79.29 0 B 1
ATOM   2104 N N   . ASP B 2 42 ? 23.734  0.398  3.556 1.00  92.69 0 B 1
ATOM   2105 C CA  . ASP B 2 42 ? 24.320 -0.721  2.813 1.00  92.24 0 B 1
ATOM   2106 C C   . ASP B 2 42 ? 23.375 -1.336  1.772 1.00  92.90 0 B 1
ATOM   2107 O O   . ASP B 2 42 ? 23.310 -2.549  1.577 1.00  89.98 0 B 1
ATOM   2108 C CB  . ASP B 2 42 ? 24.924 -1.765  3.770 1.00  90.32 0 B 1
ATOM   2109 C CG  . ASP B 2 42 ? 25.871 -1.138  4.782 1.00  82.69 0 B 1
ATOM   2110 O OD1 . ASP B 2 42 ? 26.677 -0.285  4.351 1.00  76.44 0 B 1
ATOM   2111 O OD2 . ASP B 2 42 ? 25.742 -1.498  5.968 1.00  73.99 -1 B 1
ATOM   2112 N N   . SER B 2 43 ? 22.617 -0.479  1.109 1.00  94.61 0 B 1
ATOM   2113 C CA  . SER B 2 43 ? 21.736 -0.823  0.003 1.00  95.04 0 B 1
ATOM   2114 C C   . SER B 2 43 ? 21.941  0.132 -1.170 1.00  95.95 0 B 1
ATOM   2115 O O   . SER B 2 43 ? 22.503  1.219 -0.997 1.00  95.09 0 B 1
ATOM   2116 C CB  . SER B 2 43 ? 20.281 -0.807  0.482 1.00  94.05 0 B 1
ATOM   2117 O OG  . SER B 2 43 ? 19.776  0.513  0.523 1.00  92.41 0 B 1
ATOM   2118 N N   . PRO B 2 44 ? 21.452 -0.211 -2.373 1.00  96.22 0 B 1
ATOM   2119 C CA  . PRO B 2 44 ? 21.461  0.716 -3.498 1.00  96.27 0 B 1
ATOM   2120 C C   . PRO B 2 44 ? 20.686  2.014 -3.247 1.00  96.61 0 B 1
ATOM   2121 O O   . PRO B 2 44 ? 20.908  2.996 -3.944 1.00  95.23 0 B 1
ATOM   2122 C CB  . PRO B 2 44 ? 20.845 -0.065 -4.665 1.00  94.95 0 B 1
ATOM   2123 C CG  . PRO B 2 44 ? 21.055 -1.519 -4.281 1.00  91.64 0 B 1
ATOM   2124 C CD  . PRO B 2 44 ? 20.917 -1.494 -2.766 1.00  95.04 0 B 1
ATOM   2125 N N   . TYR B 2 45 ? 19.793  2.015 -2.258 1.00  97.20 0 B 1
ATOM   2126 C CA  . TYR B 2 45 ? 18.917  3.130 -1.905 1.00  97.46 0 B 1
ATOM   2127 C C   . TYR B 2 45 ? 19.488  4.015 -0.785 1.00  97.38 0 B 1
ATOM   2128 O O   . TYR B 2 45 ? 18.844  4.992 -0.404 1.00  95.90 0 B 1
ATOM   2129 C CB  . TYR B 2 45 ? 17.544  2.573 -1.522 1.00  97.11 0 B 1
ATOM   2130 C CG  . TYR B 2 45 ? 16.970  1.595 -2.531 1.00  97.00 0 B 1
ATOM   2131 C CD1 . TYR B 2 45 ? 16.528  2.045 -3.790 1.00  94.97 0 B 1
ATOM   2132 C CD2 . TYR B 2 45 ? 16.916  0.217 -2.236 1.00  95.07 0 B 1
ATOM   2133 C CE1 . TYR B 2 45 ? 16.033  1.143 -4.734 1.00  94.33 0 B 1
ATOM   2134 C CE2 . TYR B 2 45 ? 16.428 -0.692 -3.179 1.00  94.14 0 B 1
ATOM   2135 C CZ  . TYR B 2 45 ? 15.982 -0.227 -4.432 1.00  95.33 0 B 1
ATOM   2136 O OH  . TYR B 2 45 ? 15.491 -1.116 -5.356 1.00  93.80 0 B 1
ATOM   2137 N N   . GLN B 2 46 ? 20.664  3.696 -0.245 1.00  96.07 0 B 1
ATOM   2138 C CA  . GLN B 2 46 ? 21.280  4.423  0.858 1.00  96.24 0 B 1
ATOM   2139 C C   . GLN B 2 46 ? 21.408  5.915  0.549 1.00  96.24 0 B 1
ATOM   2140 O O   . GLN B 2 46 ? 21.869  6.307 -0.524 1.00  95.03 0 B 1
ATOM   2141 C CB  . GLN B 2 46 ? 22.647  3.808  1.184 1.00  95.16 0 B 1
ATOM   2142 C CG  . GLN B 2 46 ? 23.388  4.562  2.302 1.00  93.45 0 B 1
ATOM   2143 C CD  . GLN B 2 46 ? 24.711  3.890  2.723 1.00  91.40 0 B 1
ATOM   2144 N NE2 . GLN B 2 46 ? 25.525  4.556  3.483 1.00  80.94 0 B 1
ATOM   2145 O OE1 . GLN B 2 46 ? 25.003  2.768  2.373 1.00  85.13 0 B 1
ATOM   2146 N N   . GLY B 2 47 ? 21.025  6.735  1.518 1.00  96.07 0 B 1
ATOM   2147 C CA  . GLY B 2 47 ? 21.044  8.198  1.414 1.00  95.67 0 B 1
ATOM   2148 C C   . GLY B 2 47 ? 19.830  8.794  0.711 1.00  95.98 0 B 1
ATOM   2149 O O   . GLY B 2 47 ? 19.618  9.998  0.803 1.00  93.44 0 B 1
ATOM   2150 N N   . GLY B 2 48 ? 19.015  7.974  0.051 1.00  96.21 0 B 1
ATOM   2151 C CA  . GLY B 2 48 ? 17.794  8.430 -0.582 1.00  95.91 0 B 1
ATOM   2152 C C   . GLY B 2 48 ? 16.660  8.684  0.409 1.00  96.04 0 B 1
ATOM   2153 O O   . GLY B 2 48 ? 16.466  7.929  1.362 1.00  94.82 0 B 1
ATOM   2154 N N   . VAL B 2 49 ? 15.871  9.721  0.131 1.00  96.07 0 B 1
ATOM   2155 C CA  . VAL B 2 49 ? 14.601 10.006  0.810 1.00  95.55 0 B 1
ATOM   2156 C C   . VAL B 2 49 ? 13.477  9.841 -0.205 1.00  95.68 0 B 1
ATOM   2157 O O   . VAL B 2 49 ? 13.319 10.643 -1.133 1.00  94.74 0 B 1
ATOM   2158 C CB  . VAL B 2 49 ? 14.587 11.403  1.441 1.00  93.98 0 B 1
ATOM   2159 C CG1 . VAL B 2 49 ? 13.266 11.641  2.178 1.00  89.53 0 B 1
ATOM   2160 C CG2 . VAL B 2 49 ? 15.724 11.572  2.451 1.00  90.22 0 B 1
ATOM   2161 N N   . PHE B 2 50 ? 12.695  8.803 -0.033 1.00  95.93 0 B 1
ATOM   2162 C CA  . PHE B 2 50 ? 11.611  8.450 -0.938 1.00  96.01 0 B 1
ATOM   2163 C C   . PHE B 2 50 ? 10.291  8.971 -0.392 1.00  95.77 0 B 1
ATOM   2164 O O   . PHE B 2 50 ?  9.900  8.629  0.723 1.00  95.08 0 B 1
ATOM   2165 C CB  . PHE B 2 50 ? 11.572  6.936 -1.153 1.00  96.24 0 B 1
ATOM   2166 C CG  . PHE B 2 50 ? 12.853  6.388 -1.746 1.00  96.45 0 B 1
ATOM   2167 C CD1 . PHE B 2 50 ? 13.032  6.352 -3.145 1.00  95.62 0 B 1
ATOM   2168 C CD2 . PHE B 2 50 ? 13.902  5.974 -0.908 1.00  95.79 0 B 1
ATOM   2169 C CE1 . PHE B 2 50 ? 14.236  5.917 -3.688 1.00  95.40 0 B 1
ATOM   2170 C CE2 . PHE B 2 50 ? 15.117  5.540 -1.454 1.00  95.35 0 B 1
ATOM   2171 C CZ  . PHE B 2 50 ? 15.284  5.513 -2.848 1.00  95.87 0 B 1
ATOM   2172 N N   . PHE B 2 51 ?  9.589  9.772 -1.185 1.00  95.19 0 B 1
ATOM   2173 C CA  . PHE B 2 51 ?  8.264 10.273 -0.856 1.00  95.07 0 B 1
ATOM   2174 C C   . PHE B 2 51 ?  7.191  9.297 -1.333 1.00  95.26 0 B 1
ATOM   2175 O O   . PHE B 2 51 ?  7.296  8.699 -2.404 1.00  94.78 0 B 1
ATOM   2176 C CB  . PHE B 2 51 ?  8.062 11.667 -1.457 1.00  94.15 0 B 1
ATOM   2177 C CG  . PHE B 2 51 ?  8.904 12.736 -0.803 1.00  93.10 0 B 1
ATOM   2178 C CD1 . PHE B 2 51 ?  8.337 13.615  0.137 1.00  89.99 0 B 1
ATOM   2179 C CD2 . PHE B 2 51 ? 10.272 12.865 -1.116 1.00  89.50 0 B 1
ATOM   2180 C CE1 . PHE B 2 51 ?  9.113 14.600  0.751 1.00  88.26 0 B 1
ATOM   2181 C CE2 . PHE B 2 51 ? 11.055 13.853 -0.499 1.00  87.56 0 B 1
ATOM   2182 C CZ  . PHE B 2 51 ? 10.480 14.723  0.436 1.00  88.88 0 B 1
ATOM   2183 N N   . LEU B 2 52 ?  6.149  9.163 -0.510 1.00  95.02 0 B 1
ATOM   2184 C CA  . LEU B 2 52 ?  4.972  8.370 -0.800 1.00  95.31 0 B 1
ATOM   2185 C C   . LEU B 2 52 ?  3.715  9.196 -0.564 1.00  95.10 0 B 1
ATOM   2186 O O   . LEU B 2 52 ?  3.686 10.094  0.275 1.00  94.46 0 B 1
ATOM   2187 C CB  . LEU B 2 52 ?  4.927  7.079  0.040 1.00  95.62 0 B 1
ATOM   2188 C CG  . LEU B 2 52 ?  6.136  6.130 -0.131 1.00  94.90 0 B 1
ATOM   2189 C CD1 . LEU B 2 52 ?  7.220  6.392  0.913 1.00  91.19 0 B 1
ATOM   2190 C CD2 . LEU B 2 52 ?  5.685  4.678  0.021 1.00  91.18 0 B 1
ATOM   2191 N N   . THR B 2 53 ?  2.652  8.837 -1.264 1.00  95.46 0 B 1
ATOM   2192 C CA  . THR B 2 53 ?  1.294  9.295 -0.989 1.00  95.24 0 B 1
ATOM   2193 C C   . THR B 2 53 ?  0.462  8.146 -0.426 1.00  95.66 0 B 1
ATOM   2194 O O   . THR B 2 53 ?  0.618  6.995 -0.837 1.00  95.39 0 B 1
ATOM   2195 C CB  . THR B 2 53 ?  0.681  9.947 -2.233 1.00  94.02 0 B 1
ATOM   2196 C CG2 . THR B 2 53 ?  0.463  8.985 -3.404 1.00  85.67 0 B 1
ATOM   2197 O OG1 . THR B 2 53 ? -0.569 10.498 -1.899 1.00  85.50 0 B 1
ATOM   2198 N N   . ILE B 2 54 ? -0.393  8.473  0.534 1.00  95.89 0 B 1
ATOM   2199 C CA  . ILE B 2 54 ? -1.296  7.535  1.183 1.00  96.11 0 B 1
ATOM   2200 C C   . ILE B 2 54 ? -2.704  8.103  1.108 1.00  96.27 0 B 1
ATOM   2201 O O   . ILE B 2 54 ? -2.954  9.208  1.595 1.00  95.71 0 B 1
ATOM   2202 C CB  . ILE B 2 54 ? -0.882  7.262  2.648 1.00  96.15 0 B 1
ATOM   2203 C CG1 . ILE B 2 54 ?  0.584  6.777  2.745 1.00  95.30 0 B 1
ATOM   2204 C CG2 . ILE B 2 54 ? -1.845  6.245  3.288 1.00  95.43 0 B 1
ATOM   2205 C CD1 . ILE B 2 54 ?  1.106  6.639  4.173 1.00  93.31 0 B 1
ATOM   2206 N N   . HIS B 2 55 ? -3.635  7.341  0.548 1.00  96.64 0 B 1
ATOM   2207 C CA  . HIS B 2 55 ? -5.053  7.666  0.533 1.00  96.68 0 B 1
ATOM   2208 C C   . HIS B 2 55 ? -5.839  6.590  1.280 1.00  96.94 0 B 1
ATOM   2209 O O   . HIS B 2 55 ? -5.729  5.402  0.969 1.00  96.40 0 B 1
ATOM   2210 C CB  . HIS B 2 55 ? -5.543  7.834 -0.899 1.00  96.01 0 B 1
ATOM   2211 C CG  . HIS B 2 55 ? -4.899  8.988 -1.615 1.00  94.83 0 B 1
ATOM   2212 C CD2 . HIS B 2 55 ? -5.339 10.284 -1.636 1.00  85.35 0 B 1
ATOM   2213 N ND1 . HIS B 2 55 ? -3.758  8.935 -2.384 1.00  84.65 0 B 1
ATOM   2214 C CE1 . HIS B 2 55 ? -3.524 10.160 -2.866 1.00  87.63 0 B 1
ATOM   2215 N NE2 . HIS B 2 55 ? -4.466 11.014 -2.435 1.00  88.88 0 B 1
ATOM   2216 N N   . PHE B 2 56 ? -6.626  7.006  2.259 1.00  97.20 0 B 1
ATOM   2217 C CA  . PHE B 2 56 ? -7.443  6.111  3.061 1.00  97.54 0 B 1
ATOM   2218 C C   . PHE B 2 56 ? -8.831  5.950  2.434 1.00  97.48 0 B 1
ATOM   2219 O O   . PHE B 2 56 ? -9.487  6.959  2.157 1.00  96.51 0 B 1
ATOM   2220 C CB  . PHE B 2 56 ? -7.552  6.622  4.491 1.00  97.22 0 B 1
ATOM   2221 C CG  . PHE B 2 56 ? -6.227  6.654  5.212 1.00  97.28 0 B 1
ATOM   2222 C CD1 . PHE B 2 56 ? -5.769  5.514  5.891 1.00  95.98 0 B 1
ATOM   2223 C CD2 . PHE B 2 56 ? -5.443  7.820  5.199 1.00  95.95 0 B 1
ATOM   2224 C CE1 . PHE B 2 56 ? -4.543  5.546  6.573 1.00  95.43 0 B 1
ATOM   2225 C CE2 . PHE B 2 56 ? -4.216  7.857  5.874 1.00  95.22 0 B 1
ATOM   2226 C CZ  . PHE B 2 56 ? -3.773  6.721  6.565 1.00  95.87 0 B 1
ATOM   2227 N N   . PRO B 2 57 ? -9.323  4.711  2.254 1.00  97.17 0 B 1
ATOM   2228 C CA  . PRO B 2 57 ? -10.723  4.481  1.936 1.00  96.95 0 B 1
ATOM   2229 C C   . PRO B 2 57 ? -11.606  4.741  3.160 1.00  96.65 0 B 1
ATOM   2230 O O   . PRO B 2 57 ? -11.149  4.682  4.301 1.00  95.56 0 B 1
ATOM   2231 C CB  . PRO B 2 57 ? -10.770  3.032  1.453 1.00  96.16 0 B 1
ATOM   2232 C CG  . PRO B 2 57 ? -9.683  2.357  2.287 1.00  94.88 0 B 1
ATOM   2233 C CD  . PRO B 2 57 ? -8.619  3.445  2.428 1.00  96.61 0 B 1
ATOM   2234 N N   . THR B 2 58 ? -12.894  4.976  2.934 1.00  96.13 0 B 1
ATOM   2235 C CA  . THR B 2 58 ? -13.876  5.256  4.000 1.00  95.27 0 B 1
ATOM   2236 C C   . THR B 2 58 ? -14.045  4.117  5.002 1.00  95.04 0 B 1
ATOM   2237 O O   . THR B 2 58 ? -14.398  4.364  6.159 1.00  92.46 0 B 1
ATOM   2238 C CB  . THR B 2 58 ? -15.257  5.542  3.401 1.00  93.38 0 B 1
ATOM   2239 C CG2 . THR B 2 58 ? -15.314  6.914  2.739 1.00  80.51 0 B 1
ATOM   2240 O OG1 . THR B 2 58 ? -15.585  4.575  2.425 1.00  81.13 0 B 1
ATOM   2241 N N   . ASP B 2 59 ? -13.768  2.888  4.572 1.00  95.15 0 B 1
ATOM   2242 C CA  . ASP B 2 59 ? -13.856  1.657  5.360 1.00  94.37 0 B 1
ATOM   2243 C C   . ASP B 2 59 ? -12.515  1.220  5.969 1.00  95.25 0 B 1
ATOM   2244 O O   . ASP B 2 59 ? -12.413  0.136  6.534 1.00  93.20 0 B 1
ATOM   2245 C CB  . ASP B 2 59 ? -14.555  0.567  4.531 1.00  90.87 0 B 1
ATOM   2246 C CG  . ASP B 2 59 ? -13.965  0.298  3.144 1.00  83.31 0 B 1
ATOM   2247 O OD1 . ASP B 2 59 ? -13.094  1.063  2.679 1.00  75.19 0 B 1
ATOM   2248 O OD2 . ASP B 2 59 ? -14.453 -0.650  2.494 1.00  76.03 -1 B 1
ATOM   2249 N N   . TYR B 2 60 ? -11.493  2.079  5.965 1.00  96.67 0 B 1
ATOM   2250 C CA  . TYR B 2 60 ? -10.287  1.862  6.754 1.00  97.21 0 B 1
ATOM   2251 C C   . TYR B 2 60 ? -10.628  1.693  8.250 1.00  97.48 0 B 1
ATOM   2252 O O   . TYR B 2 60 ? -11.452  2.441  8.777 1.00  96.61 0 B 1
ATOM   2253 C CB  . TYR B 2 60 ? -9.309  3.028  6.546 1.00  97.07 0 B 1
ATOM   2254 C CG  . TYR B 2 60 ? -7.974  2.841  7.217 1.00  97.26 0 B 1
ATOM   2255 C CD1 . TYR B 2 60 ? -7.685  3.452  8.452 1.00  96.62 0 B 1
ATOM   2256 C CD2 . TYR B 2 60 ? -7.001  2.024  6.621 1.00  96.68 0 B 1
ATOM   2257 C CE1 . TYR B 2 60 ? -6.443  3.241  9.084 1.00  96.52 0 B 1
ATOM   2258 C CE2 . TYR B 2 60 ? -5.769  1.799  7.236 1.00  96.38 0 B 1
ATOM   2259 C CZ  . TYR B 2 60 ? -5.490  2.412  8.479 1.00  96.76 0 B 1
ATOM   2260 O OH  . TYR B 2 60 ? -4.284  2.179  9.084 1.00  96.02 0 B 1
ATOM   2261 N N   . PRO B 2 61 ? -10.040  0.717  8.987 1.00  96.96 0 B 1
ATOM   2262 C CA  . PRO B 2 61 ? -8.929 -0.147  8.604 1.00  96.97 0 B 1
ATOM   2263 C C   . PRO B 2 61 ? -9.327 -1.508  8.017 1.00  97.08 0 B 1
ATOM   2264 O O   . PRO B 2 61 ? -8.491 -2.406  7.947 1.00  95.63 0 B 1
ATOM   2265 C CB  . PRO B 2 61 ? -8.143 -0.314  9.905 1.00  96.31 0 B 1
ATOM   2266 C CG  . PRO B 2 61 ? -9.258 -0.411 10.941 1.00  95.29 0 B 1
ATOM   2267 C CD  . PRO B 2 61 ? -10.286  0.587 10.411 1.00  96.19 0 B 1
ATOM   2268 N N   . PHE B 2 62 ? -10.583 -1.706  7.628 1.00  96.73 0 B 1
ATOM   2269 C CA  . PHE B 2 62 ? -11.048 -2.997  7.113 1.00  96.59 0 B 1
ATOM   2270 C C   . PHE B 2 62 ? -10.695 -3.218  5.639 1.00  96.29 0 B 1
ATOM   2271 O O   . PHE B 2 62 ? -10.626 -4.356  5.182 1.00  94.57 0 B 1
ATOM   2272 C CB  . PHE B 2 62 ? -12.545 -3.149  7.378 1.00  96.10 0 B 1
ATOM   2273 C CG  . PHE B 2 62 ? -12.882 -3.044  8.855 1.00  95.93 0 B 1
ATOM   2274 C CD1 . PHE B 2 62 ? -12.469 -4.053  9.740 1.00  94.25 0 B 1
ATOM   2275 C CD2 . PHE B 2 62 ? -13.547 -1.907  9.348 1.00  94.55 0 B 1
ATOM   2276 C CE1 . PHE B 2 62 ? -12.722 -3.934 11.110 1.00  93.65 0 B 1
ATOM   2277 C CE2 . PHE B 2 62 ? -13.794 -1.786 10.722 1.00  93.53 0 B 1
ATOM   2278 C CZ  . PHE B 2 62 ? -13.378 -2.796 11.608 1.00  94.25 0 B 1
ATOM   2279 N N   . LYS B 2 63 ? -10.410 -2.139  4.909 1.00  96.27 0 B 1
ATOM   2280 C CA  . LYS B 2 63 ? -9.720 -2.158  3.617 1.00  95.90 0 B 1
ATOM   2281 C C   . LYS B 2 63 ? -8.322 -1.551  3.746 1.00  96.54 0 B 1
ATOM   2282 O O   . LYS B 2 63 ? -8.112 -0.676  4.592 1.00  96.03 0 B 1
ATOM   2283 C CB  . LYS B 2 63 ? -10.537 -1.422  2.563 1.00  94.23 0 B 1
ATOM   2284 C CG  . LYS B 2 63 ? -11.691 -2.287  2.021 1.00  88.10 0 B 1
ATOM   2285 C CD  . LYS B 2 63 ? -12.333 -1.533  0.862 1.00  85.28 0 B 1
ATOM   2286 C CE  . LYS B 2 63 ? -13.449 -2.306  0.191 1.00  79.23 0 B 1
ATOM   2287 N NZ  . LYS B 2 63 ? -13.997 -1.490 -0.922 1.00  72.29 1 B 1
ATOM   2288 N N   . PRO B 2 64 ? -7.363 -1.991  2.896 1.00  96.66 0 B 1
ATOM   2289 C CA  . PRO B 2 64 ? -6.024 -1.422  2.904 1.00  96.72 0 B 1
ATOM   2290 C C   . PRO B 2 64 ? -6.022  0.044  2.458 1.00  97.19 0 B 1
ATOM   2291 O O   . PRO B 2 64 ? -6.806  0.422  1.576 1.00  96.57 0 B 1
ATOM   2292 C CB  . PRO B 2 64 ? -5.202 -2.303  1.955 1.00  95.66 0 B 1
ATOM   2293 C CG  . PRO B 2 64 ? -6.245 -2.856  0.989 1.00  93.96 0 B 1
ATOM   2294 C CD  . PRO B 2 64 ? -7.480 -3.004  1.863 1.00  95.57 0 B 1
ATOM   2295 N N   . PRO B 2 65 ? -5.099  0.862  2.980 1.00  97.42 0 B 1
ATOM   2296 C CA  . PRO B 2 65 ? -4.823  2.168  2.406 1.00  97.46 0 B 1
ATOM   2297 C C   . PRO B 2 65 ? -4.218  2.006  1.005 1.00  97.25 0 B 1
ATOM   2298 O O   . PRO B 2 65 ? -3.542  1.021  0.704 1.00  96.17 0 B 1
ATOM   2299 C CB  . PRO B 2 65 ? -3.857  2.838  3.381 1.00  96.90 0 B 1
ATOM   2300 C CG  . PRO B 2 65 ? -3.058  1.649  3.930 1.00  95.57 0 B 1
ATOM   2301 C CD  . PRO B 2 65 ? -4.097  0.529  3.980 1.00  96.96 0 B 1
ATOM   2302 N N   . LYS B 2 66 ? -4.424  3.000  0.148 1.00  96.80 0 B 1
ATOM   2303 C CA  . LYS B 2 66 ? -3.746  3.091 -1.140 1.00  96.59 0 B 1
ATOM   2304 C C   . LYS B 2 66 ? -2.427  3.824 -0.928 1.00  96.49 0 B 1
ATOM   2305 O O   . LYS B 2 66 ? -2.428  5.001 -0.614 1.00  95.55 0 B 1
ATOM   2306 C CB  . LYS B 2 66 ? -4.644  3.784 -2.176 1.00  95.58 0 B 1
ATOM   2307 C CG  . LYS B 2 66 ? -6.030  3.140 -2.343 1.00  90.78 0 B 1
ATOM   2308 C CD  . LYS B 2 66 ? -5.979  1.680 -2.784 1.00  86.67 0 B 1
ATOM   2309 C CE  . LYS B 2 66 ? -7.407  1.172 -2.960 1.00  81.14 0 B 1
ATOM   2310 N NZ  . LYS B 2 66 ? -7.465 -0.245 -3.389 1.00  71.92 1 B 1
ATOM   2311 N N   . VAL B 2 67 ? -1.319  3.110 -1.076 1.00  96.77 0 B 1
ATOM   2312 C CA  . VAL B 2 67 ?  0.031  3.649 -0.879 1.00  96.79 0 B 1
ATOM   2313 C C   . VAL B 2 67 ?  0.792  3.554 -2.194 1.00  96.44 0 B 1
ATOM   2314 O O   . VAL B 2 67 ?  0.835  2.483 -2.793 1.00  95.38 0 B 1
ATOM   2315 C CB  . VAL B 2 67 ?  0.789  2.923  0.246 1.00  96.55 0 B 1
ATOM   2316 C CG1 . VAL B 2 67 ?  2.097  3.643  0.570 1.00  94.90 0 B 1
ATOM   2317 C CG2 . VAL B 2 67 ? -0.032  2.839  1.533 1.00  95.13 0 B 1
ATOM   2318 N N   . ALA B 2 68 ?  1.385  4.657 -2.630 1.00  95.92 0 B 1
ATOM   2319 C CA  . ALA B 2 68 ?  2.205  4.701 -3.832 1.00  95.58 0 B 1
ATOM   2320 C C   . ALA B 2 68 ?  3.427  5.608 -3.631 1.00  95.87 0 B 1
ATOM   2321 O O   . ALA B 2 68 ?  3.355  6.596 -2.907 1.00  95.14 0 B 1
ATOM   2322 C CB  . ALA B 2 68 ?  1.342  5.182 -5.002 1.00  94.28 0 B 1
ATOM   2323 N N   . PHE B 2 69 ?  4.536  5.285 -4.289 1.00  95.36 0 B 1
ATOM   2324 C CA  . PHE B 2 69 ?  5.692  6.167 -4.348 1.00  95.21 0 B 1
ATOM   2325 C C   . PHE B 2 69 ?  5.410  7.362 -5.263 1.00  94.53 0 B 1
ATOM   2326 O O   . PHE B 2 69 ?  4.880  7.211 -6.355 1.00  93.40 0 B 1
ATOM   2327 C CB  . PHE B 2 69 ?  6.927  5.396 -4.809 1.00  95.55 0 B 1
ATOM   2328 C CG  . PHE B 2 69 ?  7.560  4.540 -3.732 1.00  95.95 0 B 1
ATOM   2329 C CD1 . PHE B 2 69 ?  8.599  5.061 -2.940 1.00  95.15 0 B 1
ATOM   2330 C CD2 . PHE B 2 69 ?  7.127  3.221 -3.515 1.00  95.29 0 B 1
ATOM   2331 C CE1 . PHE B 2 69 ?  9.204  4.278 -1.945 1.00  95.12 0 B 1
ATOM   2332 C CE2 . PHE B 2 69 ?  7.724  2.429 -2.515 1.00  95.08 0 B 1
ATOM   2333 C CZ  . PHE B 2 69 ?  8.764  2.962 -1.732 1.00  95.70 0 B 1
ATOM   2334 N N   . THR B 2 70 ?  5.810  8.548 -4.835 1.00  94.27 0 B 1
ATOM   2335 C CA  . THR B 2 70 ?  5.852  9.744 -5.694 1.00  93.72 0 B 1
ATOM   2336 C C   . THR B 2 70 ?  7.279 10.022 -6.180 1.00  93.40 0 B 1
ATOM   2337 O O   . THR B 2 70 ?  7.473 10.541 -7.279 1.00  91.93 0 B 1
ATOM   2338 C CB  . THR B 2 70 ?  5.277 10.971 -4.979 1.00  92.51 0 B 1
ATOM   2339 C CG2 . THR B 2 70 ?  3.796 10.799 -4.641 1.00  81.51 0 B 1
ATOM   2340 O OG1 . THR B 2 70 ?  5.942 11.201 -3.758 1.00  83.35 0 B 1
ATOM   2341 N N   . THR B 2 71 ?  8.281  9.598 -5.411 1.00  94.41 0 B 1
ATOM   2342 C CA  . THR B 2 71 ?  9.671  9.530 -5.857 1.00  94.66 0 B 1
ATOM   2343 C C   . THR B 2 71 ?  9.865  8.309 -6.756 1.00  94.77 0 B 1
ATOM   2344 O O   . THR B 2 71 ?  9.484  7.200 -6.396 1.00  94.07 0 B 1
ATOM   2345 C CB  . THR B 2 71 ? 10.634  9.471 -4.669 1.00  94.24 0 B 1
ATOM   2346 C CG2 . THR B 2 71 ? 12.095  9.562 -5.105 1.00  90.50 0 B 1
ATOM   2347 O OG1 . THR B 2 71 ? 10.397 10.546 -3.795 1.00  90.49 0 B 1
ATOM   2348 N N   . ARG B 2 72 ? 10.485  8.504 -7.910 1.00  94.31 0 B 1
ATOM   2349 C CA  . ARG B 2 72 ? 10.842  7.391 -8.801 1.00  94.32 0 B 1
ATOM   2350 C C   . ARG B 2 72 ? 11.868  6.486 -8.121 1.00  95.26 0 B 1
ATOM   2351 O O   . ARG B 2 72 ? 12.850  6.959 -7.557 1.00  94.41 0 B 1
ATOM   2352 C CB  . ARG B 2 72 ? 11.377  7.895 -10.147 1.00  92.60 0 B 1
ATOM   2353 C CG  . ARG B 2 72 ? 10.266  8.485 -11.038 1.00  82.85 0 B 1
ATOM   2354 C CD  . ARG B 2 72 ? 10.820  8.807 -12.421 1.00  77.14 0 B 1
ATOM   2355 N NE  . ARG B 2 72 ?  9.773  9.249 -13.365 1.00  69.90 0 B 1
ATOM   2356 C CZ  . ARG B 2 72 ?  9.924  9.450 -14.659 1.00  62.90 0 B 1
ATOM   2357 N NH1 . ARG B 2 72 ? 11.085  9.321 -15.249 1.00  57.36 1 B 1
ATOM   2358 N NH2 . ARG B 2 72 ?  8.912  9.783 -15.414 1.00  56.26 0 B 1
ATOM   2359 N N   . ILE B 2 73 ? 11.654  5.179 -8.239 1.00  95.12 0 B 1
ATOM   2360 C CA  . ILE B 2 73 ? 12.518  4.157 -7.644 1.00  95.65 0 B 1
ATOM   2361 C C   . ILE B 2 73 ? 12.683  2.990 -8.615 1.00  95.62 0 B 1
ATOM   2362 O O   . ILE B 2 73 ? 11.753  2.615 -9.322 1.00  94.39 0 B 1
ATOM   2363 C CB  . ILE B 2 73 ? 11.970  3.747 -6.261 1.00  95.19 0 B 1
ATOM   2364 C CG1 . ILE B 2 73 ? 12.948  2.791 -5.546 1.00  92.18 0 B 1
ATOM   2365 C CG2 . ILE B 2 73 ? 10.556  3.143 -6.355 1.00  90.85 0 B 1
ATOM   2366 C CD1 . ILE B 2 73 ? 12.624  2.581 -4.061 1.00  90.46 0 B 1
ATOM   2367 N N   . TYR B 2 74 ? 13.879  2.413 -8.654 1.00  96.16 0 B 1
ATOM   2368 C CA  . TYR B 2 74 ? 14.174  1.241 -9.473 1.00  96.40 0 B 1
ATOM   2369 C C   . TYR B 2 74 ? 14.053 -0.021 -8.619 1.00  96.38 0 B 1
ATOM   2370 O O   . TYR B 2 74 ? 14.932 -0.318 -7.813 1.00  95.43 0 B 1
ATOM   2371 C CB  . TYR B 2 74 ? 15.560  1.403 -10.090 1.00  96.34 0 B 1
ATOM   2372 C CG  . TYR B 2 74 ? 15.858  0.397 -11.172 1.00  96.54 0 B 1
ATOM   2373 C CD1 . TYR B 2 74 ? 16.619 -0.763 -10.893 1.00  95.27 0 B 1
ATOM   2374 C CD2 . TYR B 2 74 ? 15.386  0.620 -12.482 1.00  95.34 0 B 1
ATOM   2375 C CE1 . TYR B 2 74 ? 16.922 -1.671 -11.914 1.00  94.95 0 B 1
ATOM   2376 C CE2 . TYR B 2 74 ? 15.690 -0.290 -13.509 1.00  94.94 0 B 1
ATOM   2377 C CZ  . TYR B 2 74 ? 16.460 -1.430 -13.221 1.00  95.73 0 B 1
ATOM   2378 O OH  . TYR B 2 74 ? 16.766 -2.309 -14.232 1.00  94.65 0 B 1
ATOM   2379 N N   . HIS B 2 75 ? 12.942 -0.744 -8.769 1.00  96.07 0 B 1
ATOM   2380 C CA  . HIS B 2 75 ? 12.633 -1.924 -7.964 1.00  96.04 0 B 1
ATOM   2381 C C   . HIS B 2 75 ? 11.707 -2.885 -8.726 1.00  95.55 0 B 1
ATOM   2382 O O   . HIS B 2 75 ? 10.768 -2.421 -9.374 1.00  94.11 0 B 1
ATOM   2383 C CB  . HIS B 2 75 ? 11.973 -1.465 -6.657 1.00  96.06 0 B 1
ATOM   2384 C CG  . HIS B 2 75 ? 11.803 -2.571 -5.660 1.00  96.28 0 B 1
ATOM   2385 C CD2 . HIS B 2 75 ? 12.718 -2.956 -4.720 1.00  91.33 0 B 1
ATOM   2386 N ND1 . HIS B 2 75 ? 10.723 -3.406 -5.537 1.00  91.44 0 B 1
ATOM   2387 C CE1 . HIS B 2 75 ? 10.979 -4.263 -4.533 1.00  91.81 0 B 1
ATOM   2388 N NE2 . HIS B 2 75 ? 12.180 -4.023 -4.014 1.00  92.50 0 B 1
ATOM   2389 N N   . PRO B 2 76 ? 11.890 -4.217 -8.646 1.00  94.43 0 B 1
ATOM   2390 C CA  . PRO B 2 76 ? 11.077 -5.170 -9.408 1.00  93.89 0 B 1
ATOM   2391 C C   . PRO B 2 76 ?  9.577 -5.149 -9.091 1.00  92.51 0 B 1
ATOM   2392 O O   . PRO B 2 76 ?  8.760 -5.479 -9.944 1.00  89.71 0 B 1
ATOM   2393 C CB  . PRO B 2 76 ? 11.660 -6.549 -9.080 1.00  93.46 0 B 1
ATOM   2394 C CG  . PRO B 2 76 ? 13.093 -6.258 -8.655 1.00  92.11 0 B 1
ATOM   2395 C CD  . PRO B 2 76 ? 12.976 -4.898 -7.970 1.00  94.43 0 B 1
ATOM   2396 N N   . ASN B 2 77 ?  9.219 -4.757 -7.857 1.00  94.06 0 B 1
ATOM   2397 C CA  . ASN B 2 77 ?  7.830 -4.771 -7.372 1.00  94.39 0 B 1
ATOM   2398 C C   . ASN B 2 77 ?  7.206 -3.372 -7.285 1.00  94.26 0 B 1
ATOM   2399 O O   . ASN B 2 77 ?  6.172 -3.206 -6.642 1.00  93.17 0 B 1
ATOM   2400 C CB  . ASN B 2 77 ?  7.777 -5.516 -6.026 1.00  94.52 0 B 1
ATOM   2401 C CG  . ASN B 2 77 ?  8.394 -6.901 -6.092 1.00  94.05 0 B 1
ATOM   2402 N ND2 . ASN B 2 77 ?  7.774 -7.822 -6.789 1.00  87.75 0 B 1
ATOM   2403 O OD1 . ASN B 2 77 ?  9.444 -7.162 -5.525 1.00  88.35 0 B 1
ATOM   2404 N N   . ILE B 2 78 ?  7.816 -2.357 -7.911 1.00  93.84 0 B 1
ATOM   2405 C CA  . ILE B 2 78 ?  7.318 -0.978 -7.940 1.00  93.76 0 B 1
ATOM   2406 C C   . ILE B 2 78 ?  7.391 -0.474 -9.386 1.00  92.42 0 B 1
ATOM   2407 O O   . ILE B 2 78 ?  8.465 -0.456 -9.977 1.00  90.49 0 B 1
ATOM   2408 C CB  . ILE B 2 78 ?  8.104 -0.062 -6.978 1.00  94.43 0 B 1
ATOM   2409 C CG1 . ILE B 2 78 ?  8.147 -0.644 -5.539 1.00  93.98 0 B 1
ATOM   2410 C CG2 . ILE B 2 78 ?  7.466  1.345 -6.966 1.00  93.98 0 B 1
ATOM   2411 C CD1 . ILE B 2 78 ?  9.081  0.108 -4.586 1.00  92.99 0 B 1
ATOM   2412 N N   . ASN B 2 79 ?  6.244 -0.092 -9.958 1.00  90.32 0 B 1
ATOM   2413 C CA  . ASN B 2 79 ?  6.189  0.360 -11.350 1.00  88.83 0 B 1
ATOM   2414 C C   . ASN B 2 79 ?  6.509  1.862 -11.506 1.00  89.15 0 B 1
ATOM   2415 O O   . ASN B 2 79 ?  6.759  2.576 -10.531 1.00  87.97 0 B 1
ATOM   2416 C CB  . ASN B 2 79 ?  4.846 -0.069 -11.977 1.00  86.11 0 B 1
ATOM   2417 C CG  . ASN B 2 79 ?  3.643  0.725 -11.524 1.00  85.24 0 B 1
ATOM   2418 N ND2 . ASN B 2 79 ?  2.455  0.337 -11.944 1.00  81.53 0 B 1
ATOM   2419 O OD1 . ASN B 2 79 ?  3.738  1.711 -10.823 1.00  80.24 0 B 1
ATOM   2420 N N   . SER B 2 80 ?  6.482  2.345 -12.747 1.00  86.89 0 B 1
ATOM   2421 C CA  . SER B 2 80 ?  6.740  3.750 -13.086 1.00  86.09 0 B 1
ATOM   2422 C C   . SER B 2 80 ?  5.725  4.735 -12.490 1.00  87.02 0 B 1
ATOM   2423 O O   . SER B 2 80 ?  6.080  5.884 -12.231 1.00  85.57 0 B 1
ATOM   2424 C CB  . SER B 2 80 ?  6.762  3.914 -14.607 1.00  83.64 0 B 1
ATOM   2425 O OG  . SER B 2 80 ?  5.591  3.378 -15.186 1.00  76.18 0 B 1
ATOM   2426 N N   . ASN B 2 81 ?  4.503  4.277 -12.188 1.00  88.74 0 B 1
ATOM   2427 C CA  . ASN B 2 81 ?  3.473  5.073 -11.520 1.00  89.09 0 B 1
ATOM   2428 C C   . ASN B 2 81 ?  3.699  5.174 -10.000 1.00  90.11 0 B 1
ATOM   2429 O O   . ASN B 2 81 ?  2.946  5.861 -9.311 1.00  89.23 0 B 1
ATOM   2430 C CB  . ASN B 2 81 ?  2.095  4.463 -11.802 1.00  87.65 0 B 1
ATOM   2431 C CG  . ASN B 2 81 ?  1.745  4.340 -13.270 1.00  86.37 0 B 1
ATOM   2432 N ND2 . ASN B 2 81 ?  0.972  3.329 -13.612 1.00  80.94 0 B 1
ATOM   2433 O OD1 . ASN B 2 81 ?  2.134  5.129 -14.111 1.00  81.13 0 B 1
ATOM   2434 N N   . GLY B 2 82 ?  4.689  4.481 -9.459 1.00  90.89 0 B 1
ATOM   2435 C CA  . GLY B 2 82 ?  4.909  4.346 -8.025 1.00  92.09 0 B 1
ATOM   2436 C C   . GLY B 2 82 ?  4.012  3.306 -7.340 1.00  93.14 0 B 1
ATOM   2437 O O   . GLY B 2 82 ?  4.027  3.202 -6.112 1.00  92.87 0 B 1
ATOM   2438 N N   . SER B 2 83 ?  3.244  2.539 -8.116 1.00  91.78 0 B 1
ATOM   2439 C CA  . SER B 2 83 ?  2.404  1.466 -7.588 1.00  91.60 0 B 1
ATOM   2440 C C   . SER B 2 83 ?  3.258  0.355 -6.986 1.00  92.35 0 B 1
ATOM   2441 O O   . SER B 2 83 ?  4.222 -0.107 -7.599 1.00  91.51 0 B 1
ATOM   2442 C CB  . SER B 2 83 ?  1.532  0.882 -8.693 1.00  89.97 0 B 1
ATOM   2443 O OG  . SER B 2 83 ?  0.479  0.123 -8.151 1.00  79.67 0 B 1
ATOM   2444 N N   . ILE B 2 84 ?  2.900 -0.066 -5.788 1.00  93.36 0 B 1
ATOM   2445 C CA  . ILE B 2 84 ?  3.627 -1.069 -5.023 1.00  94.05 0 B 1
ATOM   2446 C C   . ILE B 2 84 ?  2.855 -2.385 -5.092 1.00  93.21 0 B 1
ATOM   2447 O O   . ILE B 2 84 ?  1.754 -2.501 -4.553 1.00  91.05 0 B 1
ATOM   2448 C CB  . ILE B 2 84 ?  3.852 -0.620 -3.562 1.00  94.42 0 B 1
ATOM   2449 C CG1 . ILE B 2 84 ?  4.447  0.809 -3.472 1.00  93.11 0 B 1
ATOM   2450 C CG2 . ILE B 2 84 ?  4.775 -1.618 -2.850 1.00  92.79 0 B 1
ATOM   2451 C CD1 . ILE B 2 84 ?  4.428  1.391 -2.054 1.00  92.37 0 B 1
ATOM   2452 N N   . CYS B 2 85 ?  3.440 -3.396 -5.733 1.00  91.68 0 B 1
ATOM   2453 C CA  . CYS B 2 85 ?  2.888 -4.740 -5.699 1.00  90.42 0 B 1
ATOM   2454 C C   . CYS B 2 85 ?  3.342 -5.440 -4.424 1.00  91.01 0 B 1
ATOM   2455 O O   . CYS B 2 85 ?  4.452 -5.953 -4.337 1.00  88.74 0 B 1
ATOM   2456 C CB  . CYS B 2 85 ?  3.256 -5.490 -6.976 1.00  86.37 0 B 1
ATOM   2457 S SG  . CYS B 2 85 ?  1.977 -6.720 -7.309 1.00  78.05 0 B 1
ATOM   2458 N N   . LEU B 2 86 ?  2.482 -5.402 -3.409 1.00  92.78 0 B 1
ATOM   2459 C CA  . LEU B 2 86 ?  2.750 -5.956 -2.093 1.00  93.55 0 B 1
ATOM   2460 C C   . LEU B 2 86 ?  1.464 -6.579 -1.547 1.00  93.97 0 B 1
ATOM   2461 O O   . LEU B 2 86 ?  0.425 -5.928 -1.520 1.00  92.20 0 B 1
ATOM   2462 C CB  . LEU B 2 86 ?  3.284 -4.824 -1.199 1.00  92.30 0 B 1
ATOM   2463 C CG  . LEU B 2 86 ?  3.736 -5.266  0.198 1.00  91.39 0 B 1
ATOM   2464 C CD1 . LEU B 2 86 ?  4.895 -6.252  0.141 1.00  88.85 0 B 1
ATOM   2465 C CD2 . LEU B 2 86 ?  4.202 -4.049  0.990 1.00  88.34 0 B 1
ATOM   2466 N N   . ASP B 2 87 ?  1.547 -7.821 -1.098 1.00  93.87 0 B 1
ATOM   2467 C CA  . ASP B 2 87 ?  0.383 -8.600 -0.669 1.00  94.09 0 B 1
ATOM   2468 C C   . ASP B 2 87 ? -0.393 -7.961  0.497 1.00  94.62 0 B 1
ATOM   2469 O O   . ASP B 2 87 ? -1.630 -7.933  0.477 1.00  93.07 0 B 1
ATOM   2470 C CB  . ASP B 2 87 ?  0.831 -10.040 -0.358 1.00  92.32 0 B 1
ATOM   2471 C CG  . ASP B 2 87 ?  1.760 -10.186  0.861 1.00  91.86 0 B 1
ATOM   2472 O OD1 . ASP B 2 87 ?  2.328 -9.171  1.321 1.00  88.12 0 B 1
ATOM   2473 O OD2 . ASP B 2 87 ?  1.842 -11.303  1.396 1.00  87.72 -1 B 1
ATOM   2474 N N   . ILE B 2 88 ?  0.305 -7.352  1.458 1.00  95.22 0 B 1
ATOM   2475 C CA  . ILE B 2 88 ? -0.328 -6.653  2.587 1.00  95.48 0 B 1
ATOM   2476 C C   . ILE B 2 88 ? -1.084 -5.380  2.179 1.00  95.75 0 B 1
ATOM   2477 O O   . ILE B 2 88 ? -1.904 -4.904  2.954 1.00  94.80 0 B 1
ATOM   2478 C CB  . ILE B 2 88 ?  0.676 -6.320  3.715 1.00  94.74 0 B 1
ATOM   2479 C CG1 . ILE B 2 88 ?  1.787 -5.353  3.252 1.00  90.60 0 B 1
ATOM   2480 C CG2 . ILE B 2 88 ?  1.259 -7.620  4.309 1.00  90.16 0 B 1
ATOM   2481 C CD1 . ILE B 2 88 ?  2.552 -4.712  4.404 1.00  89.92 0 B 1
ATOM   2482 N N   . LEU B 2 89 ? -0.850 -4.845  0.986 1.00  95.41 0 B 1
ATOM   2483 C CA  . LEU B 2 89 ? -1.634 -3.733  0.428 1.00  95.12 0 B 1
ATOM   2484 C C   . LEU B 2 89 ? -2.808 -4.225 -0.442 1.00  94.32 0 B 1
ATOM   2485 O O   . LEU B 2 89 ? -3.509 -3.421 -1.049 1.00  91.64 0 B 1
ATOM   2486 C CB  . LEU B 2 89 ? -0.706 -2.784 -0.357 1.00  95.02 0 B 1
ATOM   2487 C CG  . LEU B 2 89 ?  0.375 -2.095  0.490 1.00  94.61 0 B 1
ATOM   2488 C CD1 . LEU B 2 89 ?  1.249 -1.223 -0.420 1.00  93.36 0 B 1
ATOM   2489 C CD2 . LEU B 2 89 ? -0.219 -1.190  1.570 1.00  92.87 0 B 1
ATOM   2490 N N   . ARG B 2 90 ? -3.000 -5.542 -0.512 1.00  93.35 0 B 1
ATOM   2491 C CA  . ARG B 2 90 ? -3.991 -6.201 -1.374 1.00  91.56 0 B 1
ATOM   2492 C C   . ARG B 2 90 ? -4.696 -7.329 -0.600 1.00  91.28 0 B 1
ATOM   2493 O O   . ARG B 2 90 ? -5.397 -7.068  0.388 1.00  85.27 0 B 1
ATOM   2494 C CB  . ARG B 2 90 ? -3.309 -6.680 -2.680 1.00  88.19 0 B 1
ATOM   2495 C CG  . ARG B 2 90 ? -2.696 -5.543 -3.521 1.00  83.16 0 B 1
ATOM   2496 C CD  . ARG B 2 90 ? -2.108 -6.111 -4.822 1.00  76.67 0 B 1
ATOM   2497 N NE  . ARG B 2 90 ? -1.485 -5.060 -5.656 1.00  68.61 0 B 1
ATOM   2498 C CZ  . ARG B 2 90 ? -0.977 -5.222 -6.869 1.00  61.49 0 B 1
ATOM   2499 N NH1 . ARG B 2 90 ? -1.001 -6.377 -7.470 1.00  56.06 1 B 1
ATOM   2500 N NH2 . ARG B 2 90 ? -0.432 -4.220 -7.487 1.00  54.57 0 B 1
ATOM   2501 N N   . SER B 2 91 ? -4.503 -8.569 -1.016 1.00  92.22 0 B 1
ATOM   2502 C CA  . SER B 2 91 ? -5.208 -9.749 -0.504 1.00  91.59 0 B 1
ATOM   2503 C C   . SER B 2 91 ? -4.814 -10.149  0.920 1.00  92.49 0 B 1
ATOM   2504 O O   . SER B 2 91 ? -5.592 -10.810  1.600 1.00  90.37 0 B 1
ATOM   2505 C CB  . SER B 2 91 ? -4.962 -10.928 -1.446 1.00  89.43 0 B 1
ATOM   2506 O OG  . SER B 2 91 ? -3.571 -11.171 -1.562 1.00  84.65 0 B 1
ATOM   2507 N N   . GLN B 2 92 ? -3.629 -9.766  1.376 1.00  93.51 0 B 1
ATOM   2508 C CA  . GLN B 2 92 ? -3.099 -10.109  2.700 1.00  94.09 0 B 1
ATOM   2509 C C   . GLN B 2 92 ? -3.131 -8.922  3.671 1.00  94.81 0 B 1
ATOM   2510 O O   . GLN B 2 92 ? -2.402 -8.925  4.668 1.00  93.65 0 B 1
ATOM   2511 C CB  . GLN B 2 92 ? -1.696 -10.718  2.567 1.00  93.28 0 B 1
ATOM   2512 C CG  . GLN B 2 92 ? -1.666 -12.010  1.743 1.00  89.78 0 B 1
ATOM   2513 C CD  . GLN B 2 92 ? -2.512 -13.114  2.359 1.00  86.58 0 B 1
ATOM   2514 N NE2 . GLN B 2 92 ? -3.275 -13.820  1.571 1.00  74.30 0 B 1
ATOM   2515 O OE1 . GLN B 2 92 ? -2.491 -13.355  3.558 1.00  76.88 0 B 1
ATOM   2516 N N   . TRP B 2 93 ? -3.954 -7.922  3.397 1.00  95.56 0 B 1
ATOM   2517 C CA  . TRP B 2 93 ? -4.181 -6.822  4.333 1.00  96.33 0 B 1
ATOM   2518 C C   . TRP B 2 93 ? -4.673 -7.344  5.685 1.00  96.50 0 B 1
ATOM   2519 O O   . TRP B 2 93 ? -5.455 -8.294  5.766 1.00  95.51 0 B 1
ATOM   2520 C CB  . TRP B 2 93 ? -5.176 -5.815  3.765 1.00  96.14 0 B 1
ATOM   2521 C CG  . TRP B 2 93 ? -5.566 -4.741  4.735 1.00  96.37 0 B 1
ATOM   2522 C CD1 . TRP B 2 93 ? -6.797 -4.584  5.285 1.00  95.63 0 B 1
ATOM   2523 C CD2 . TRP B 2 93 ? -4.733 -3.693  5.330 1.00  96.49 0 B 1
ATOM   2524 C CE2 . TRP B 2 93 ? -5.548 -2.929  6.220 1.00  96.23 0 B 1
ATOM   2525 C CE3 . TRP B 2 93 ? -3.383 -3.328  5.199 1.00  96.40 0 B 1
ATOM   2526 N NE1 . TRP B 2 93 ? -6.794 -3.508  6.162 1.00  95.86 0 B 1
ATOM   2527 C CZ2 . TRP B 2 93 ? -5.034 -1.836  6.954 1.00  95.92 0 B 1
ATOM   2528 C CZ3 . TRP B 2 93 ? -2.871 -2.230  5.928 1.00  95.80 0 B 1
ATOM   2529 C CH2 . TRP B 2 93 ? -3.687 -1.494  6.796 1.00  95.66 0 B 1
ATOM   2530 N N   . SER B 2 94 ? -4.226 -6.687  6.741 1.00  96.16 0 B 1
ATOM   2531 C CA  . SER B 2 94 ? -4.723 -6.922  8.086 1.00  96.18 0 B 1
ATOM   2532 C C   . SER B 2 94 ? -5.167 -5.606  8.718 1.00  96.42 0 B 1
ATOM   2533 O O   . SER B 2 94 ? -4.376 -4.658  8.760 1.00  95.72 0 B 1
ATOM   2534 C CB  . SER B 2 94 ? -3.630 -7.567  8.944 1.00  95.39 0 B 1
ATOM   2535 O OG  . SER B 2 94 ? -4.031 -7.513 10.291 1.00  91.98 0 B 1
ATOM   2536 N N   . PRO B 2 95 ? -6.373 -5.556  9.292 1.00  96.66 0 B 1
ATOM   2537 C CA  . PRO B 2 95 ? -6.829 -4.364 10.008 1.00  96.49 0 B 1
ATOM   2538 C C   . PRO B 2 95 ? -6.011 -4.047 11.268 1.00  96.18 0 B 1
ATOM   2539 O O   . PRO B 2 95 ? -6.134 -2.954 11.817 1.00  94.58 0 B 1
ATOM   2540 C CB  . PRO B 2 95 ? -8.300 -4.651 10.325 1.00  95.66 0 B 1
ATOM   2541 C CG  . PRO B 2 95 ? -8.368 -6.167 10.418 1.00  93.10 0 B 1
ATOM   2542 C CD  . PRO B 2 95 ? -7.360 -6.613  9.355 1.00  96.18 0 B 1
ATOM   2543 N N   . ALA B 2 96 ? -5.156 -4.957 11.710 1.00  96.17 0 B 1
ATOM   2544 C CA  . ALA B 2 96 ? -4.214 -4.712 12.806 1.00  95.79 0 B 1
ATOM   2545 C C   . ALA B 2 96 ? -2.939 -3.957 12.365 1.00  95.41 0 B 1
ATOM   2546 O O   . ALA B 2 96 ? -2.194 -3.480 13.213 1.00  93.84 0 B 1
ATOM   2547 C CB  . ALA B 2 96 ? -3.865 -6.048 13.463 1.00  94.83 0 B 1
ATOM   2548 N N   . LEU B 2 97 ? -2.691 -3.826 11.059 1.00  95.82 0 B 1
ATOM   2549 C CA  . LEU B 2 97 ? -1.566 -3.036 10.551 1.00  95.45 0 B 1
ATOM   2550 C C   . LEU B 2 97 ? -1.875 -1.538 10.675 1.00  95.31 0 B 1
ATOM   2551 O O   . LEU B 2 97 ? -2.935 -1.068 10.290 1.00  94.47 0 B 1
ATOM   2552 C CB  . LEU B 2 97 ? -1.225 -3.416  9.104 1.00  94.83 0 B 1
ATOM   2553 C CG  . LEU B 2 97 ? -0.614 -4.820  8.938 1.00  92.87 0 B 1
ATOM   2554 C CD1 . LEU B 2 97 ? -0.554 -5.199  7.463 1.00  91.34 0 B 1
ATOM   2555 C CD2 . LEU B 2 97 ?  0.810 -4.883  9.498 1.00  90.83 0 B 1
ATOM   2556 N N   . THR B 2 98 ? -0.897 -0.806 11.199 1.00  95.66 0 B 1
ATOM   2557 C CA  . THR B 2 98 ? -0.891  0.664 11.200 1.00  95.31 0 B 1
ATOM   2558 C C   . THR B 2 98 ? -0.047  1.190 10.043 1.00  95.65 0 B 1
ATOM   2559 O O   . THR B 2 98 ?  0.796  0.467  9.498 1.00  95.00 0 B 1
ATOM   2560 C CB  . THR B 2 98 ? -0.346  1.212 12.523 1.00  94.17 0 B 1
ATOM   2561 C CG2 . THR B 2 98 ? -1.148  0.742 13.732 1.00  89.25 0 B 1
ATOM   2562 O OG1 . THR B 2 98 ?  0.985  0.818 12.720 1.00  89.53 0 B 1
ATOM   2563 N N   . ILE B 2 99 ? -0.207  2.463  9.696 1.00  95.37 0 B 1
ATOM   2564 C CA  . ILE B 2 99 ?  0.622  3.115  8.672 1.00  95.43 0 B 1
ATOM   2565 C C   . ILE B 2 99 ?  2.113  3.037  9.020 1.00  95.34 0 B 1
ATOM   2566 O O   . ILE B 2 99 ?  2.919  2.727  8.151 1.00  94.89 0 B 1
ATOM   2567 C CB  . ILE B 2 99 ?  0.162  4.565  8.436 1.00  95.17 0 B 1
ATOM   2568 C CG1 . ILE B 2 99 ? -1.257  4.620  7.847 1.00  92.31 0 B 1
ATOM   2569 C CG2 . ILE B 2 99 ?  1.143  5.334  7.533 1.00  93.18 0 B 1
ATOM   2570 C CD1 . ILE B 2 99 ? -1.466  3.811  6.554 1.00  87.04 0 B 1
ATOM   2571 N N   . SER B 2 100 ?  2.473  3.206 10.278 1.00  94.96 0 B 1
ATOM   2572 C CA  . SER B 2 100 ?  3.851  3.009 10.738 1.00  94.58 0 B 1
ATOM   2573 C C   . SER B 2 100 ?  4.390  1.630 10.351 1.00  94.98 0 B 1
ATOM   2574 O O   . SER B 2 100 ?  5.473  1.518  9.764 1.00  94.34 0 B 1
ATOM   2575 C CB  . SER B 2 100 ?  3.907  3.206 12.257 1.00  93.18 0 B 1
ATOM   2576 O OG  . SER B 2 100 ?  5.203  2.941 12.750 1.00  81.37 0 B 1
ATOM   2577 N N   . LYS B 2 101 ?  3.625  0.563 10.581 1.00  94.81 0 B 1
ATOM   2578 C CA  . LYS B 2 101 ?  4.011 -0.809 10.223 1.00  94.80 0 B 1
ATOM   2579 C C   . LYS B 2 101 ?  3.989 -1.063  8.719 1.00  95.20 0 B 1
ATOM   2580 O O   . LYS B 2 101 ?  4.836 -1.791  8.224 1.00  94.51 0 B 1
ATOM   2581 C CB  . LYS B 2 101 ?  3.143 -1.822 10.978 1.00  94.05 0 B 1
ATOM   2582 C CG  . LYS B 2 101 ?  3.304 -1.768 12.507 1.00  89.94 0 B 1
ATOM   2583 C CD  . LYS B 2 101 ?  4.735 -2.044 12.973 1.00  83.58 0 B 1
ATOM   2584 C CE  . LYS B 2 101 ?  4.803 -1.990 14.502 1.00  79.16 0 B 1
ATOM   2585 N NZ  . LYS B 2 101 ?  6.171 -2.278 14.994 1.00  70.61 1 B 1
ATOM   2586 N N   . VAL B 2 102 ?  3.070 -0.436  7.986 1.00  95.51 0 B 1
ATOM   2587 C CA  . VAL B 2 102 ?  3.039 -0.487  6.521 1.00  95.87 0 B 1
ATOM   2588 C C   . VAL B 2 102 ?  4.295  0.155  5.933 1.00  96.04 0 B 1
ATOM   2589 O O   . VAL B 2 102 ?  4.949 -0.462  5.099 1.00  95.59 0 B 1
ATOM   2590 C CB  . VAL B 2 102 ?  1.757  0.176  5.971 1.00  95.74 0 B 1
ATOM   2591 C CG1 . VAL B 2 102 ?  1.792  0.334  4.457 1.00  94.23 0 B 1
ATOM   2592 C CG2 . VAL B 2 102 ?  0.530 -0.673  6.317 1.00  94.69 0 B 1
ATOM   2593 N N   . LEU B 2 103 ?  4.687  1.342  6.396 1.00  95.84 0 B 1
ATOM   2594 C CA  . LEU B 2 103 ?  5.880  2.034  5.917 1.00  95.71 0 B 1
ATOM   2595 C C   . LEU B 2 103 ?  7.163  1.252  6.229 1.00  95.75 0 B 1
ATOM   2596 O O   . LEU B 2 103 ?  8.001  1.082  5.349 1.00  95.19 0 B 1
ATOM   2597 C CB  . LEU B 2 103 ?  5.942  3.444  6.516 1.00  95.57 0 B 1
ATOM   2598 C CG  . LEU B 2 103 ?  4.842  4.400  6.022 1.00  94.82 0 B 1
ATOM   2599 C CD1 . LEU B 2 103 ?  4.952  5.711  6.796 1.00  93.92 0 B 1
ATOM   2600 C CD2 . LEU B 2 103 ?  4.945  4.700  4.532 1.00  93.51 0 B 1
ATOM   2601 N N   . LEU B 2 104 ?  7.279  0.696  7.429 1.00  95.04 0 B 1
ATOM   2602 C CA  . LEU B 2 104 ?  8.391 -0.188  7.776 1.00  94.77 0 B 1
ATOM   2603 C C   . LEU B 2 104 ?  8.423 -1.439  6.888 1.00  94.80 0 B 1
ATOM   2604 O O   . LEU B 2 104 ?  9.500 -1.865  6.454 1.00  93.85 0 B 1
ATOM   2605 C CB  . LEU B 2 104 ?  8.277 -0.597  9.251 1.00  93.77 0 B 1
ATOM   2606 C CG  . LEU B 2 104 ?  8.648  0.524 10.236 1.00  88.10 0 B 1
ATOM   2607 C CD1 . LEU B 2 104 ?  8.196  0.120 11.635 1.00  85.62 0 B 1
ATOM   2608 C CD2 . LEU B 2 104 ? 10.154  0.770 10.265 1.00  85.19 0 B 1
ATOM   2609 N N   . SER B 2 105 ?  7.260 -2.004  6.576 1.00  95.69 0 B 1
ATOM   2610 C CA  . SER B 2 105 ?  7.137 -3.155  5.676 1.00  95.61 0 B 1
ATOM   2611 C C   . SER B 2 105 ?  7.604 -2.810  4.259 1.00  95.67 0 B 1
ATOM   2612 O O   . SER B 2 105 ?  8.410 -3.538  3.692 1.00  94.83 0 B 1
ATOM   2613 C CB  . SER B 2 105 ?  5.707 -3.668  5.640 1.00  95.30 0 B 1
ATOM   2614 O OG  . SER B 2 105 ?  5.293 -4.090  6.920 1.00  90.90 0 B 1
ATOM   2615 N N   . ILE B 2 106 ?  7.175 -1.665  3.717 1.00  96.08 0 B 1
ATOM   2616 C CA  . ILE B 2 106 ?  7.609 -1.171  2.412 1.00  96.28 0 B 1
ATOM   2617 C C   . ILE B 2 106 ?  9.121 -0.904  2.406 1.00  96.21 0 B 1
ATOM   2618 O O   . ILE B 2 106 ?  9.807 -1.319  1.483 1.00  95.51 0 B 1
ATOM   2619 C CB  . ILE B 2 106 ?  6.808  0.085  2.014 1.00  96.34 0 B 1
ATOM   2620 C CG1 . ILE B 2 106 ?  5.326 -0.265  1.767 1.00  95.60 0 B 1
ATOM   2621 C CG2 . ILE B 2 106 ?  7.399  0.733  0.745 1.00  95.84 0 B 1
ATOM   2622 C CD1 . ILE B 2 106 ?  4.409  0.960  1.757 1.00  94.52 0 B 1
ATOM   2623 N N   . CYS B 2 107 ?  9.651 -0.283  3.458 1.00  95.72 0 B 1
ATOM   2624 C CA  . CYS B 2 107 ? 11.091 -0.070  3.599 1.00  95.51 0 B 1
ATOM   2625 C C   . CYS B 2 107 ? 11.871 -1.396  3.526 1.00  95.20 0 B 1
ATOM   2626 O O   . CYS B 2 107 ? 12.830 -1.518  2.770 1.00  94.56 0 B 1
ATOM   2627 C CB  . CYS B 2 107 ? 11.355  0.672  4.915 1.00  94.92 0 B 1
ATOM   2628 S SG  . CYS B 2 107 ? 13.100  1.158  5.013 1.00  90.96 0 B 1
ATOM   2629 N N   . SER B 2 108 ? 11.397 -2.414  4.234 1.00  95.54 0 B 1
ATOM   2630 C CA  . SER B 2 108 ? 12.018 -3.741  4.202 1.00  95.17 0 B 1
ATOM   2631 C C   . SER B 2 108 ? 11.898 -4.455  2.850 1.00  95.00 0 B 1
ATOM   2632 O O   . SER B 2 108 ? 12.765 -5.254  2.522 1.00  93.47 0 B 1
ATOM   2633 C CB  . SER B 2 108 ? 11.441 -4.617  5.315 1.00  94.35 0 B 1
ATOM   2634 O OG  . SER B 2 108 ? 10.153 -5.103  5.019 1.00  90.92 0 B 1
ATOM   2635 N N   . LEU B 2 109 ? 10.862 -4.150  2.055 1.00  95.57 0 B 1
ATOM   2636 C CA  . LEU B 2 109 ? 10.703 -4.677  0.695 1.00  95.34 0 B 1
ATOM   2637 C C   . LEU B 2 109 ? 11.785 -4.148 -0.249 1.00  95.46 0 B 1
ATOM   2638 O O   . LEU B 2 109 ? 12.169 -4.853 -1.171 1.00  94.33 0 B 1
ATOM   2639 C CB  . LEU B 2 109 ?  9.296 -4.318  0.184 1.00  94.98 0 B 1
ATOM   2640 C CG  . LEU B 2 109 ?  8.986 -4.797 -1.250 1.00  93.76 0 B 1
ATOM   2641 C CD1 . LEU B 2 109 ?  8.833 -6.311 -1.316 1.00  90.98 0 B 1
ATOM   2642 C CD2 . LEU B 2 109 ?  7.706 -4.144 -1.758 1.00  90.47 0 B 1
ATOM   2643 N N   . LEU B 2 110 ? 12.302 -2.935 -0.012 1.00  95.72 0 B 1
ATOM   2644 C CA  . LEU B 2 110 ? 13.303 -2.333 -0.890 1.00  95.77 0 B 1
ATOM   2645 C C   . LEU B 2 110 ? 14.551 -3.217 -1.053 1.00  95.60 0 B 1
ATOM   2646 O O   . LEU B 2 110 ? 15.058 -3.363 -2.164 1.00  94.09 0 B 1
ATOM   2647 C CB  . LEU B 2 110 ? 13.707 -0.938 -0.371 1.00  95.58 0 B 1
ATOM   2648 C CG  . LEU B 2 110 ? 12.579  0.112 -0.333 1.00  94.83 0 B 1
ATOM   2649 C CD1 . LEU B 2 110 ? 13.158  1.467  0.055 1.00  93.12 0 B 1
ATOM   2650 C CD2 . LEU B 2 110 ? 11.859  0.258 -1.666 1.00  92.59 0 B 1
ATOM   2651 N N   . CYS B 2 111 ? 14.990 -3.839  0.036 1.00  94.48 0 B 1
ATOM   2652 C CA  . CYS B 2 111 ? 16.142 -4.754  0.041 1.00  93.81 0 B 1
ATOM   2653 C C   . CYS B 2 111 ? 15.773 -6.230 -0.144 1.00  93.79 0 B 1
ATOM   2654 O O   . CYS B 2 111 ? 16.669 -7.060 -0.266 1.00  90.48 0 B 1
ATOM   2655 C CB  . CYS B 2 111 ? 16.927 -4.540  1.331 1.00  91.70 0 B 1
ATOM   2656 S SG  . CYS B 2 111 ? 17.634 -2.874  1.346 1.00  87.81 0 B 1
ATOM   2657 N N   . ASP B 2 112 ? 14.486 -6.561 -0.164 1.00  93.90 0 B 1
ATOM   2658 C CA  . ASP B 2 112 ? 13.968 -7.925 -0.301 1.00  93.31 0 B 1
ATOM   2659 C C   . ASP B 2 112 ? 12.892 -7.989 -1.403 1.00  93.67 0 B 1
ATOM   2660 O O   . ASP B 2 112 ? 11.707 -8.220 -1.138 1.00  91.57 0 B 1
ATOM   2661 C CB  . ASP B 2 112 ? 13.475 -8.401  1.075 1.00  91.51 0 B 1
ATOM   2662 C CG  . ASP B 2 112 ? 12.917 -9.823  1.043 1.00  85.97 0 B 1
ATOM   2663 O OD1 . ASP B 2 112 ? 13.504 -10.678  0.354 1.00  80.74 0 B 1
ATOM   2664 O OD2 . ASP B 2 112 ? 11.889 -10.037  1.727 1.00  79.15 -1 B 1
ATOM   2665 N N   . PRO B 2 113 ? 13.274 -7.705 -2.672 1.00  94.80 0 B 1
ATOM   2666 C CA  . PRO B 2 113 ? 12.345 -7.778 -3.780 1.00  94.82 0 B 1
ATOM   2667 C C   . PRO B 2 113 ? 11.917 -9.223 -4.033 1.00  94.81 0 B 1
ATOM   2668 O O   . PRO B 2 113 ? 12.707 -10.157 -3.878 1.00  92.55 0 B 1
ATOM   2669 C CB  . PRO B 2 113 ? 13.087 -7.188 -4.977 1.00  93.56 0 B 1
ATOM   2670 C CG  . PRO B 2 113 ? 14.549 -7.476 -4.660 1.00  90.90 0 B 1
ATOM   2671 C CD  . PRO B 2 113 ? 14.611 -7.369 -3.144 1.00  93.65 0 B 1
ATOM   2672 N N   . ASN B 2 114 ? 10.696 -9.407 -4.530 1.00  92.88 0 B 1
ATOM   2673 C CA  . ASN B 2 114 ? 10.254 -10.665 -5.104 1.00  92.43 0 B 1
ATOM   2674 C C   . ASN B 2 114 ? 10.380 -10.604 -6.632 1.00  91.66 0 B 1
ATOM   2675 O O   . ASN B 2 114 ?  9.490 -10.071 -7.299 1.00  89.95 0 B 1
ATOM   2676 C CB  . ASN B 2 114 ?  8.831 -10.978 -4.636 1.00  91.44 0 B 1
ATOM   2677 C CG  . ASN B 2 114 ?  8.325 -12.282 -5.230 1.00  89.98 0 B 1
ATOM   2678 N ND2 . ASN B 2 114 ?  7.034 -12.496 -5.200 1.00  84.91 0 B 1
ATOM   2679 O OD1 . ASN B 2 114 ?  9.072 -13.115 -5.736 1.00  85.84 0 B 1
ATOM   2680 N N   . PRO B 2 115 ? 11.462 -11.155 -7.219 1.00  91.21 0 B 1
ATOM   2681 C CA  . PRO B 2 115 ? 11.649 -11.154 -8.662 1.00  90.13 0 B 1
ATOM   2682 C C   . PRO B 2 115 ? 10.876 -12.280 -9.365 1.00  88.76 0 B 1
ATOM   2683 O O   . PRO B 2 115 ? 10.910 -12.352 -10.588 1.00  85.06 0 B 1
ATOM   2684 C CB  . PRO B 2 115 ? 13.162 -11.285 -8.836 1.00  89.31 0 B 1
ATOM   2685 C CG  . PRO B 2 115 ? 13.538 -12.208 -7.671 1.00  89.01 0 B 1
ATOM   2686 C CD  . PRO B 2 115 ? 12.606 -11.752 -6.557 1.00  91.70 0 B 1
ATOM   2687 N N   . ASP B 2 116 ? 10.215 -13.178 -8.625 1.00  87.18 0 B 1
ATOM   2688 C CA  . ASP B 2 116 ?  9.446 -14.292 -9.191 1.00  84.94 0 B 1
ATOM   2689 C C   . ASP B 2 116 ?  7.997 -13.906 -9.518 1.00  83.89 0 B 1
ATOM   2690 O O   . ASP B 2 116 ?  7.412 -14.498 -10.412 1.00  80.52 0 B 1
ATOM   2691 C CB  . ASP B 2 116 ?  9.469 -15.494 -8.235 1.00  84.17 0 B 1
ATOM   2692 C CG  . ASP B 2 116 ? 10.877 -16.020 -8.015 1.00  81.52 0 B 1
ATOM   2693 O OD1 . ASP B 2 116 ? 11.609 -16.143 -9.019 1.00  78.23 0 B 1
ATOM   2694 O OD2 . ASP B 2 116 ? 11.245 -16.302 -6.853 1.00  77.12 -1 B 1
ATOM   2695 N N   . ASP B 2 117 ?  7.461 -12.890 -8.854 1.00  83.37 0 B 1
ATOM   2696 C CA  . ASP B 2 117 ?  6.179 -12.269 -9.180 1.00  81.71 0 B 1
ATOM   2697 C C   . ASP B 2 117 ?  6.372 -10.753 -9.351 1.00  82.29 0 B 1
ATOM   2698 O O   . ASP B 2 117 ?  5.989 -9.948 -8.502 1.00  79.58 0 B 1
ATOM   2699 C CB  . ASP B 2 117 ?  5.132 -12.653 -8.128 1.00  79.00 0 B 1
ATOM   2700 C CG  . ASP B 2 117 ?  3.708 -12.254 -8.527 1.00  74.91 0 B 1
ATOM   2701 O OD1 . ASP B 2 117 ?  3.496 -11.820 -9.682 1.00  71.68 0 B 1
ATOM   2702 O OD2 . ASP B 2 117 ?  2.816 -12.401 -7.660 1.00  69.67 -1 B 1
ATOM   2703 N N   . PRO B 2 118 ?  7.060 -10.331 -10.427 1.00  82.51 0 B 1
ATOM   2704 C CA  . PRO B 2 118 ?  7.444 -8.946 -10.580 1.00  81.60 0 B 1
ATOM   2705 C C   . PRO B 2 118 ?  6.283 -8.095 -11.090 1.00  82.04 0 B 1
ATOM   2706 O O   . PRO B 2 118 ?  5.537 -8.484 -11.988 1.00  79.86 0 B 1
ATOM   2707 C CB  . PRO B 2 118 ?  8.603 -8.971 -11.574 1.00  78.73 0 B 1
ATOM   2708 C CG  . PRO B 2 118 ?  8.259 -10.155 -12.472 1.00  78.02 0 B 1
ATOM   2709 C CD  . PRO B 2 118 ?  7.602 -11.134 -11.509 1.00  80.92 0 B 1
ATOM   2710 N N   . LEU B 2 119 ?  6.220 -6.856 -10.615 1.00  82.16 0 B 1
ATOM   2711 C CA  . LEU B 2 119 ?  5.413 -5.824 -11.272 1.00  81.96 0 B 1
ATOM   2712 C C   . LEU B 2 119 ?  6.129 -5.264 -12.513 1.00  81.77 0 B 1
ATOM   2713 O O   . LEU B 2 119 ?  5.475 -4.894 -13.476 1.00  79.38 0 B 1
ATOM   2714 C CB  . LEU B 2 119 ?  5.083 -4.737 -10.237 1.00  80.99 0 B 1
ATOM   2715 C CG  . LEU B 2 119 ?  4.066 -3.697 -10.727 1.00  79.10 0 B 1
ATOM   2716 C CD1 . LEU B 2 119 ?  2.717 -4.307 -11.116 1.00  76.37 0 B 1
ATOM   2717 C CD2 . LEU B 2 119 ?  3.807 -2.690 -9.604 1.00  76.94 0 B 1
ATOM   2718 N N   . VAL B 2 120 ?  7.464 -5.258 -12.501 1.00  83.11 0 B 1
ATOM   2719 C CA  . VAL B 2 120 ?  8.306 -4.823 -13.619 1.00  83.88 0 B 1
ATOM   2720 C C   . VAL B 2 120 ?  9.280 -5.944 -14.008 1.00  84.67 0 B 1
ATOM   2721 O O   . VAL B 2 120 ? 10.383 -6.023 -13.469 1.00  83.83 0 B 1
ATOM   2722 C CB  . VAL B 2 120 ?  9.050 -3.508 -13.306 1.00  83.42 0 B 1
ATOM   2723 C CG1 . VAL B 2 120 ?  9.637 -2.933 -14.605 1.00  80.50 0 B 1
ATOM   2724 C CG2 . VAL B 2 120 ?  8.146 -2.449 -12.689 1.00  81.29 0 B 1
ATOM   2725 N N   . PRO B 2 121 ?  8.915 -6.839 -14.954 1.00  81.43 0 B 1
ATOM   2726 C CA  . PRO B 2 121 ?  9.681 -8.048 -15.257 1.00  80.76 0 B 1
ATOM   2727 C C   . PRO B 2 121 ? 11.084 -7.779 -15.758 1.00  83.25 0 B 1
ATOM   2728 O O   . PRO B 2 121 ? 11.994 -8.545 -15.467 1.00  82.79 0 B 1
ATOM   2729 C CB  . PRO B 2 121 ?  8.897 -8.802 -16.327 1.00  78.09 0 B 1
ATOM   2730 C CG  . PRO B 2 121 ?  7.498 -8.248 -16.184 1.00  75.37 0 B 1
ATOM   2731 C CD  . PRO B 2 121 ?  7.745 -6.815 -15.761 1.00  77.21 0 B 1
ATOM   2732 N N   . GLU B 2 122 ? 11.295 -6.686 -16.479 1.00  82.22 0 B 1
ATOM   2733 C CA  . GLU B 2 122 ? 12.626 -6.336 -16.973 1.00  83.65 0 B 1
ATOM   2734 C C   . GLU B 2 122 ? 13.589 -6.017 -15.816 1.00  87.02 0 B 1
ATOM   2735 O O   . GLU B 2 122 ? 14.732 -6.480 -15.815 1.00  87.55 0 B 1
ATOM   2736 C CB  . GLU B 2 122 ? 12.506 -5.187 -17.977 1.00  80.94 0 B 1
ATOM   2737 C CG  . GLU B 2 122 ? 13.846 -4.733 -18.593 1.00  72.62 0 B 1
ATOM   2738 C CD  . GLU B 2 122 ? 14.649 -5.862 -19.275 1.00  66.86 0 B 1
ATOM   2739 O OE1 . GLU B 2 122 ? 15.855 -5.647 -19.501 1.00  58.56 0 B 1
ATOM   2740 O OE2 . GLU B 2 122 ? 14.126 -6.969 -19.532 1.00  57.75 -1 B 1
ATOM   2741 N N   . ILE B 2 123 ? 13.110 -5.321 -14.792 1.00  89.59 0 B 1
ATOM   2742 C CA  . ILE B 2 123 ? 13.904 -5.062 -13.580 1.00  92.06 0 B 1
ATOM   2743 C C   . ILE B 2 123 ? 14.153 -6.373 -12.816 1.00  93.29 0 B 1
ATOM   2744 O O   . ILE B 2 123 ? 15.264 -6.613 -12.361 1.00  93.22 0 B 1
ATOM   2745 C CB  . ILE B 2 123 ? 13.239 -4.000 -12.685 1.00  92.40 0 B 1
ATOM   2746 C CG1 . ILE B 2 123 ? 13.031 -2.687 -13.467 1.00  91.39 0 B 1
ATOM   2747 C CG2 . ILE B 2 123 ? 14.096 -3.765 -11.427 1.00  91.06 0 B 1
ATOM   2748 C CD1 . ILE B 2 123 ? 12.425 -1.529 -12.651 1.00  90.07 0 B 1
ATOM   2749 N N   . ALA B 2 124 ? 13.148 -7.241 -12.726 1.00  91.15 0 B 1
ATOM   2750 C CA  . ALA B 2 124 ? 13.286 -8.552 -12.104 1.00  91.45 0 B 1
ATOM   2751 C C   . ALA B 2 124 ? 14.283 -9.448 -12.843 1.00  92.70 0 B 1
ATOM   2752 O O   . ALA B 2 124 ? 15.103 -10.125 -12.206 1.00  92.71 0 B 1
ATOM   2753 C CB  . ALA B 2 124 ? 11.914 -9.212 -12.044 1.00  90.18 0 B 1
ATOM   2754 N N   . ARG B 2 125 ? 14.278 -9.416 -14.180 1.00  90.51 0 B 1
ATOM   2755 C CA  . ARG B 2 125 ? 15.241 -10.123 -15.017 1.00  90.89 0 B 1
ATOM   2756 C C   . ARG B 2 125 ? 16.656 -9.640 -14.732 1.00  93.11 0 B 1
ATOM   2757 O O   . ARG B 2 125 ? 17.504 -10.456 -14.406 1.00  93.33 0 B 1
ATOM   2758 C CB  . ARG B 2 125 ? 14.865 -9.946 -16.495 1.00  88.61 0 B 1
ATOM   2759 C CG  . ARG B 2 125 ? 15.713 -10.827 -17.429 1.00  79.98 0 B 1
ATOM   2760 C CD  . ARG B 2 125 ? 15.416 -10.519 -18.898 1.00  75.42 0 B 1
ATOM   2761 N NE  . ARG B 2 125 ? 15.927 -9.194 -19.298 1.00  67.16 0 B 1
ATOM   2762 C CZ  . ARG B 2 125 ? 17.174 -8.886 -19.614 1.00  59.82 0 B 1
ATOM   2763 N NH1 . ARG B 2 125 ? 18.127 -9.774 -19.629 1.00  54.14 1 B 1
ATOM   2764 N NH2 . ARG B 2 125 ? 17.477 -7.667 -19.934 1.00  52.13 0 B 1
ATOM   2765 N N   . ILE B 2 126 ? 16.886 -8.326 -14.745 1.00  93.54 0 B 1
ATOM   2766 C CA  . ILE B 2 126 ? 18.196 -7.746 -14.421 1.00  95.27 0 B 1
ATOM   2767 C C   . ILE B 2 126 ? 18.612 -8.103 -12.984 1.00  96.41 0 B 1
ATOM   2768 O O   . ILE B 2 126 ? 19.749 -8.504 -12.769 1.00  96.25 0 B 1
ATOM   2769 C CB  . ILE B 2 126 ? 18.190 -6.218 -14.655 1.00  95.20 0 B 1
ATOM   2770 C CG1 . ILE B 2 126 ? 18.034 -5.918 -16.172 1.00  91.79 0 B 1
ATOM   2771 C CG2 . ILE B 2 126 ? 19.486 -5.571 -14.136 1.00  91.37 0 B 1
ATOM   2772 C CD1 . ILE B 2 126 ? 17.741 -4.453 -16.489 1.00  80.18 0 B 1
ATOM   2773 N N   . TYR B 2 127 ? 17.695 -8.039 -12.020 1.00  96.01 0 B 1
ATOM   2774 C CA  . TYR B 2 127 ? 17.972 -8.426 -10.636 1.00  96.59 0 B 1
ATOM   2775 C C   . TYR B 2 127 ? 18.454 -9.877 -10.514 1.00  96.99 0 B 1
ATOM   2776 O O   . TYR B 2 127 ? 19.371 -10.160 -9.741 1.00  96.52 0 B 1
ATOM   2777 C CB  . TYR B 2 127 ? 16.719 -8.205 -9.781 1.00  96.39 0 B 1
ATOM   2778 C CG  . TYR B 2 127 ? 16.902 -8.556 -8.326 1.00  96.21 0 B 1
ATOM   2779 C CD1 . TYR B 2 127 ? 16.576 -9.848 -7.843 1.00  94.85 0 B 1
ATOM   2780 C CD2 . TYR B 2 127 ? 17.416 -7.600 -7.429 1.00  95.01 0 B 1
ATOM   2781 C CE1 . TYR B 2 127 ? 16.766 -10.172 -6.487 1.00  94.52 0 B 1
ATOM   2782 C CE2 . TYR B 2 127 ? 17.611 -7.921 -6.077 1.00  94.26 0 B 1
ATOM   2783 C CZ  . TYR B 2 127 ? 17.283 -9.207 -5.610 1.00  94.59 0 B 1
ATOM   2784 O OH  . TYR B 2 127 ? 17.479 -9.519 -4.289 1.00  93.18 0 B 1
ATOM   2785 N N   . LYS B 2 128 ? 17.869 -10.793 -11.288 1.00  96.02 0 B 1
ATOM   2786 C CA  . LYS B 2 128 ? 18.236 -12.213 -11.294 1.00  95.91 0 B 1
ATOM   2787 C C   . LYS B 2 128 ? 19.533 -12.501 -12.058 1.00  96.45 0 B 1
ATOM   2788 O O   . LYS B 2 128 ? 20.322 -13.325 -11.606 1.00  95.15 0 B 1
ATOM   2789 C CB  . LYS B 2 128 ? 17.093 -13.042 -11.897 1.00  94.95 0 B 1
ATOM   2790 C CG  . LYS B 2 128 ? 15.889 -13.172 -10.944 1.00  91.11 0 B 1
ATOM   2791 C CD  . LYS B 2 128 ? 14.774 -13.972 -11.625 1.00  85.86 0 B 1
ATOM   2792 C CE  . LYS B 2 128 ? 13.653 -14.217 -10.622 1.00  77.30 0 B 1
ATOM   2793 N NZ  . LYS B 2 128 ? 12.564 -15.067 -11.179 1.00  69.29 1 B 1
ATOM   2794 N N   . THR B 2 129 ? 19.735 -11.857 -13.206 1.00  96.20 0 B 1
ATOM   2795 C CA  . THR B 2 129 ? 20.817 -12.210 -14.140 1.00  96.46 0 B 1
ATOM   2796 C C   . THR B 2 129 ? 22.067 -11.338 -14.012 1.00  96.97 0 B 1
ATOM   2797 O O   . THR B 2 129 ? 23.149 -11.793 -14.355 1.00  95.21 0 B 1
ATOM   2798 C CB  . THR B 2 129 ? 20.332 -12.145 -15.596 1.00  95.43 0 B 1
ATOM   2799 C CG2 . THR B 2 129 ? 19.170 -13.105 -15.856 1.00  86.59 0 B 1
ATOM   2800 O OG1 . THR B 2 129 ? 19.907 -10.849 -15.949 1.00  89.01 0 B 1
ATOM   2801 N N   . ASP B 2 130 ? 21.925 -10.097 -13.538 1.00  96.87 0 B 1
ATOM   2802 C CA  . ASP B 2 130 ? 23.022 -9.130 -13.427 1.00  97.33 0 B 1
ATOM   2803 C C   . ASP B 2 130 ? 22.791 -8.209 -12.217 1.00  97.45 0 B 1
ATOM   2804 O O   . ASP B 2 130 ? 22.321 -7.064 -12.322 1.00  96.37 0 B 1
ATOM   2805 C CB  . ASP B 2 130 ? 23.161 -8.371 -14.754 1.00  97.00 0 B 1
ATOM   2806 C CG  . ASP B 2 130 ? 24.393 -7.454 -14.816 1.00  96.37 0 B 1
ATOM   2807 O OD1 . ASP B 2 130 ? 25.022 -7.194 -13.758 1.00  94.02 0 B 1
ATOM   2808 O OD2 . ASP B 2 130 ? 24.667 -6.952 -15.931 1.00  93.22 -1 B 1
ATOM   2809 N N   . ARG B 2 131 ? 23.128 -8.733 -11.036 1.00  96.83 0 B 1
ATOM   2810 C CA  . ARG B 2 131 ? 22.938 -8.035 -9.766 1.00  96.75 0 B 1
ATOM   2811 C C   . ARG B 2 131 ? 23.751 -6.741 -9.683 1.00  97.23 0 B 1
ATOM   2812 O O   . ARG B 2 131 ? 23.282 -5.772 -9.091 1.00  96.31 0 B 1
ATOM   2813 C CB  . ARG B 2 131 ? 23.257 -8.985 -8.601 1.00  95.16 0 B 1
ATOM   2814 C CG  . ARG B 2 131 ? 22.940 -8.374 -7.215 1.00  84.56 0 B 1
ATOM   2815 C CD  . ARG B 2 131 ? 21.458 -8.022 -7.030 1.00  82.83 0 B 1
ATOM   2816 N NE  . ARG B 2 131 ? 20.618 -9.219 -7.006 1.00  80.44 0 B 1
ATOM   2817 C CZ  . ARG B 2 131 ? 20.293 -9.946 -5.949 1.00  77.01 0 B 1
ATOM   2818 N NH1 . ARG B 2 131 ? 20.648 -9.606 -4.745 1.00  68.82 1 B 1
ATOM   2819 N NH2 . ARG B 2 131 ? 19.608 -11.038 -6.096 1.00  70.38 0 B 1
ATOM   2820 N N   . ASP B 2 132 ? 24.928 -6.702 -10.279 1.00  97.69 0 B 1
ATOM   2821 C CA  . ASP B 2 132 ? 25.774 -5.512 -10.256 1.00  97.74 0 B 1
ATOM   2822 C C   . ASP B 2 132 ? 25.174 -4.394 -11.106 1.00  97.93 0 B 1
ATOM   2823 O O   . ASP B 2 132 ? 25.108 -3.240 -10.672 1.00  97.35 0 B 1
ATOM   2824 C CB  . ASP B 2 132 ? 27.189 -5.863 -10.727 1.00  97.30 0 B 1
ATOM   2825 C CG  . ASP B 2 132 ? 27.947 -6.735 -9.716 1.00  91.55 0 B 1
ATOM   2826 O OD1 . ASP B 2 132 ? 27.607 -6.648 -8.516 1.00  85.13 0 B 1
ATOM   2827 O OD2 . ASP B 2 132 ? 28.852 -7.450 -10.167 1.00  85.54 -1 B 1
ATOM   2828 N N   . LYS B 2 133 ? 24.634 -4.730 -12.275 1.00  97.83 0 B 1
ATOM   2829 C CA  . LYS B 2 133 ? 23.867 -3.796 -13.102 1.00  97.98 0 B 1
ATOM   2830 C C   . LYS B 2 133 ? 22.627 -3.293 -12.368 1.00  98.05 0 B 1
ATOM   2831 O O   . LYS B 2 133 ? 22.381 -2.090 -12.380 1.00  97.50 0 B 1
ATOM   2832 C CB  . LYS B 2 133 ? 23.517 -4.462 -14.433 1.00  97.78 0 B 1
ATOM   2833 C CG  . LYS B 2 133 ? 22.795 -3.508 -15.398 1.00  96.32 0 B 1
ATOM   2834 C CD  . LYS B 2 133 ? 22.517 -4.232 -16.722 1.00  94.23 0 B 1
ATOM   2835 C CE  . LYS B 2 133 ? 21.764 -3.323 -17.687 1.00  88.63 0 B 1
ATOM   2836 N NZ  . LYS B 2 133 ? 21.448 -4.045 -18.940 1.00  81.04 1 B 1
ATOM   2837 N N   . TYR B 2 134 ? 21.888 -4.179 -11.705 1.00  97.82 0 B 1
ATOM   2838 C CA  . TYR B 2 134 ? 20.743 -3.795 -10.883 1.00  97.77 0 B 1
ATOM   2839 C C   . TYR B 2 134 ? 21.137 -2.776 -9.810 1.00  97.97 0 B 1
ATOM   2840 O O   . TYR B 2 134 ? 20.544 -1.701 -9.730 1.00  97.65 0 B 1
ATOM   2841 C CB  . TYR B 2 134 ? 20.114 -5.040 -10.246 1.00  97.40 0 B 1
ATOM   2842 C CG  . TYR B 2 134 ? 19.033 -4.710 -9.233 1.00  97.31 0 B 1
ATOM   2843 C CD1 . TYR B 2 134 ? 19.327 -4.650 -7.856 1.00  96.15 0 B 1
ATOM   2844 C CD2 . TYR B 2 134 ? 17.733 -4.413 -9.679 1.00  96.36 0 B 1
ATOM   2845 C CE1 . TYR B 2 134 ? 18.336 -4.305 -6.935 1.00  95.74 0 B 1
ATOM   2846 C CE2 . TYR B 2 134 ? 16.725 -4.060 -8.757 1.00  95.39 0 B 1
ATOM   2847 C CZ  . TYR B 2 134 ? 17.038 -4.009 -7.387 1.00  95.73 0 B 1
ATOM   2848 O OH  . TYR B 2 134 ? 16.063 -3.665 -6.495 1.00  94.22 0 B 1
ATOM   2849 N N   . ASN B 2 135 ? 22.181 -3.072 -9.039 1.00  97.84 0 B 1
ATOM   2850 C CA  . ASN B 2 135 ? 22.654 -2.202 -7.967 1.00  97.74 0 B 1
ATOM   2851 C C   . ASN B 2 135 ? 23.139 -0.850 -8.499 1.00  97.85 0 B 1
ATOM   2852 O O   . ASN B 2 135 ? 22.848  0.184 -7.896 1.00  97.44 0 B 1
ATOM   2853 C CB  . ASN B 2 135 ? 23.773 -2.918 -7.208 1.00  97.21 0 B 1
ATOM   2854 C CG  . ASN B 2 135 ? 23.282 -4.053 -6.320 1.00  96.01 0 B 1
ATOM   2855 N ND2 . ASN B 2 135 ? 24.158 -4.968 -5.961 1.00  89.70 0 B 1
ATOM   2856 O OD1 . ASN B 2 135 ? 22.142 -4.110 -5.891 1.00  90.19 0 B 1
ATOM   2857 N N   . ARG B 2 136 ? 23.845 -0.830 -9.624 1.00  97.96 0 B 1
ATOM   2858 C CA  . ARG B 2 136 ? 24.314  0.401 -10.260 1.00  98.02 0 B 1
ATOM   2859 C C   . ARG B 2 136 ? 23.147  1.286 -10.698 1.00  98.13 0 B 1
ATOM   2860 O O   . ARG B 2 136 ? 23.104  2.447 -10.297 1.00  97.73 0 B 1
ATOM   2861 C CB  . ARG B 2 136 ? 25.248  0.051 -11.434 1.00  97.69 0 B 1
ATOM   2862 C CG  . ARG B 2 136 ? 25.831  1.320 -12.078 1.00  92.14 0 B 1
ATOM   2863 C CD  . ARG B 2 136 ? 26.801  0.977 -13.227 1.00  90.76 0 B 1
ATOM   2864 N NE  . ARG B 2 136 ? 26.115  0.277 -14.325 1.00  83.32 0 B 1
ATOM   2865 C CZ  . ARG B 2 136 ? 26.540 -0.796 -14.979 1.00  76.96 0 B 1
ATOM   2866 N NH1 . ARG B 2 136 ? 27.685 -1.349 -14.718 1.00  66.64 1 B 1
ATOM   2867 N NH2 . ARG B 2 136 ? 25.810 -1.319 -15.913 1.00  69.58 0 B 1
ATOM   2868 N N   . ILE B 2 137 ? 22.190  0.729 -11.432 1.00  98.00 0 B 1
ATOM   2869 C CA  . ILE B 2 137 ? 21.019  1.491 -11.886 1.00  98.07 0 B 1
ATOM   2870 C C   . ILE B 2 137 ? 20.191  1.982 -10.695 1.00  98.09 0 B 1
ATOM   2871 O O   . ILE B 2 137 ? 19.787  3.142 -10.667 1.00  97.61 0 B 1
ATOM   2872 C CB  . ILE B 2 137 ? 20.161  0.673 -12.872 1.00  97.77 0 B 1
ATOM   2873 C CG1 . ILE B 2 137 ? 20.965  0.328 -14.151 1.00  96.17 0 B 1
ATOM   2874 C CG2 . ILE B 2 137 ? 18.892  1.451 -13.260 1.00  96.17 0 B 1
ATOM   2875 C CD1 . ILE B 2 137 ? 20.285 -0.714 -15.048 1.00  92.15 0 B 1
ATOM   2876 N N   . SER B 2 138 ? 19.994  1.149 -9.675 1.00  97.94 0 B 1
ATOM   2877 C CA  . SER B 2 138 ? 19.268  1.547 -8.469 1.00  97.82 0 B 1
ATOM   2878 C C   . SER B 2 138 ? 19.944  2.707 -7.731 1.00  97.86 0 B 1
ATOM   2879 O O   . SER B 2 138 ? 19.261  3.628 -7.289 1.00  97.15 0 B 1
ATOM   2880 C CB  . SER B 2 138 ? 19.104  0.365 -7.507 1.00  96.92 0 B 1
ATOM   2881 O OG  . SER B 2 138 ? 18.377 -0.676 -8.114 1.00  83.39 0 B 1
ATOM   2882 N N   . ARG B 2 139 ? 21.279  2.717 -7.637 1.00  98.02 0 B 1
ATOM   2883 C CA  . ARG B 2 139 ? 22.043  3.843 -7.073 1.00  98.01 0 B 1
ATOM   2884 C C   . ARG B 2 139 ? 21.924  5.101 -7.925 1.00  98.04 0 B 1
ATOM   2885 O O   . ARG B 2 139 ? 21.681  6.166 -7.377 1.00  97.60 0 B 1
ATOM   2886 C CB  . ARG B 2 139 ? 23.523  3.473 -6.902 1.00  97.47 0 B 1
ATOM   2887 C CG  . ARG B 2 139 ? 23.759  2.557 -5.700 1.00  88.81 0 B 1
ATOM   2888 C CD  . ARG B 2 139 ? 25.228  2.158 -5.626 1.00  85.71 0 B 1
ATOM   2889 N NE  . ARG B 2 139 ? 25.467  1.092 -4.647 1.00  75.64 0 B 1
ATOM   2890 C CZ  . ARG B 2 139 ? 26.386  0.136 -4.723 1.00  67.06 0 B 1
ATOM   2891 N NH1 . ARG B 2 139 ? 27.252  0.094 -5.699 1.00  58.36 1 B 1
ATOM   2892 N NH2 . ARG B 2 139 ? 26.438 -0.789 -3.820 1.00  60.13 0 B 1
ATOM   2893 N N   . GLU B 2 140 ? 22.045  4.985 -9.239 1.00  98.18 0 B 1
ATOM   2894 C CA  . GLU B 2 140 ? 21.890  6.113 -10.160 1.00  98.09 0 B 1
ATOM   2895 C C   . GLU B 2 140 ? 20.498  6.758 -10.040 1.00  97.91 0 B 1
ATOM   2896 O O   . GLU B 2 140 ? 20.380  7.976 -9.966 1.00  97.16 0 B 1
ATOM   2897 C CB  . GLU B 2 140 ? 22.105  5.645 -11.606 1.00  97.65 0 B 1
ATOM   2898 C CG  . GLU B 2 140 ? 23.572  5.373 -11.955 1.00  86.30 0 B 1
ATOM   2899 C CD  . GLU B 2 140 ? 23.752  4.676 -13.327 1.00  85.71 0 B 1
ATOM   2900 O OE1 . GLU B 2 140 ? 24.882  4.214 -13.605 1.00  81.12 0 B 1
ATOM   2901 O OE2 . GLU B 2 140 ? 22.757  4.570 -14.087 1.00  83.50 -1 B 1
ATOM   2902 N N   . TRP B 2 141 ? 19.453  5.938 -9.968 1.00  97.86 0 B 1
ATOM   2903 C CA  . TRP B 2 141 ? 18.087  6.436 -9.768 1.00  97.62 0 B 1
ATOM   2904 C C   . TRP B 2 141 ? 17.913  7.075 -8.393 1.00  97.67 0 B 1
ATOM   2905 O O   . TRP B 2 141 ? 17.278  8.123 -8.289 1.00  96.16 0 B 1
ATOM   2906 C CB  . TRP B 2 141 ? 17.078  5.303 -9.965 1.00  96.79 0 B 1
ATOM   2907 C CG  . TRP B 2 141 ? 16.762  4.970 -11.382 1.00  95.76 0 B 1
ATOM   2908 C CD1 . TRP B 2 141 ? 17.635  4.846 -12.397 1.00  93.28 0 B 1
ATOM   2909 C CD2 . TRP B 2 141 ? 15.441  4.699 -11.957 1.00  94.19 0 B 1
ATOM   2910 C CE2 . TRP B 2 141 ? 15.612  4.400 -13.333 1.00  93.22 0 B 1
ATOM   2911 C CE3 . TRP B 2 141 ? 14.132  4.667 -11.428 1.00  92.87 0 B 1
ATOM   2912 N NE1 . TRP B 2 141 ? 16.966  4.511 -13.564 1.00  92.39 0 B 1
ATOM   2913 C CZ2 . TRP B 2 141 ? 14.523  4.084 -14.168 1.00  91.24 0 B 1
ATOM   2914 C CZ3 . TRP B 2 141 ? 13.048  4.345 -12.266 1.00  90.53 0 B 1
ATOM   2915 C CH2 . TRP B 2 141 ? 13.240  4.058 -13.612 1.00  90.26 0 B 1
ATOM   2916 N N   . THR B 2 142 ? 18.505  6.498 -7.342 1.00  97.84 0 B 1
ATOM   2917 C CA  . THR B 2 142 ? 18.486  7.077 -5.998 1.00  97.79 0 B 1
ATOM   2918 C C   . THR B 2 142 ? 19.152  8.452 -5.994 1.00  97.54 0 B 1
ATOM   2919 O O   . THR B 2 142 ? 18.530  9.406 -5.559 1.00  96.59 0 B 1
ATOM   2920 C CB  . THR B 2 142 ? 19.150  6.140 -4.974 1.00  97.39 0 B 1
ATOM   2921 C CG2 . THR B 2 142 ? 19.083  6.687 -3.551 1.00  94.55 0 B 1
ATOM   2922 O OG1 . THR B 2 142 ? 18.483  4.903 -4.967 1.00  94.33 0 B 1
ATOM   2923 N N   . GLN B 2 143 ? 20.337  8.577 -6.567 1.00  97.71 0 B 1
ATOM   2924 C CA  . GLN B 2 143 ? 21.048  9.853 -6.681 1.00  97.51 0 B 1
ATOM   2925 C C   . GLN B 2 143 ? 20.278 10.889 -7.503 1.00  97.28 0 B 1
ATOM   2926 O O   . GLN B 2 143 ? 20.281 12.071 -7.185 1.00  95.97 0 B 1
ATOM   2927 C CB  . GLN B 2 143 ? 22.416  9.623 -7.330 1.00  97.17 0 B 1
ATOM   2928 C CG  . GLN B 2 143 ? 23.393  8.939 -6.369 1.00  89.22 0 B 1
ATOM   2929 C CD  . GLN B 2 143 ? 24.718  8.572 -7.036 1.00  84.30 0 B 1
ATOM   2930 N NE2 . GLN B 2 143 ? 25.709  8.193 -6.262 1.00  72.52 0 B 1
ATOM   2931 O OE1 . GLN B 2 143 ? 24.900  8.607 -8.235 1.00  75.93 0 B 1
ATOM   2932 N N   . LYS B 2 144 ? 19.602 10.471 -8.567 1.00  96.62 0 B 1
ATOM   2933 C CA  . LYS B 2 144 ? 18.891 11.373 -9.478 1.00  96.34 0 B 1
ATOM   2934 C C   . LYS B 2 144 ? 17.540 11.847 -8.946 1.00  95.73 0 B 1
ATOM   2935 O O   . LYS B 2 144 ? 17.116 12.949 -9.284 1.00  94.33 0 B 1
ATOM   2936 C CB  . LYS B 2 144 ? 18.757 10.675 -10.832 1.00  96.07 0 B 1
ATOM   2937 C CG  . LYS B 2 144 ? 18.116 11.575 -11.888 1.00  90.73 0 B 1
ATOM   2938 C CD  . LYS B 2 144 ? 18.109 10.883 -13.253 1.00  88.02 0 B 1
ATOM   2939 C CE  . LYS B 2 144 ? 17.440 11.800 -14.274 1.00  78.80 0 B 1
ATOM   2940 N NZ  . LYS B 2 144 ? 17.334 11.145 -15.603 1.00  70.10 1 B 1
ATOM   2941 N N   . TYR B 2 145 ? 16.837 10.999 -8.200 1.00  96.12 0 B 1
ATOM   2942 C CA  . TYR B 2 145 ? 15.431 11.236 -7.854 1.00  95.40 0 B 1
ATOM   2943 C C   . TYR B 2 145 ? 15.140 11.328 -6.354 1.00  94.96 0 B 1
ATOM   2944 O O   . TYR B 2 145 ? 14.081 11.841 -5.995 1.00  92.87 0 B 1
ATOM   2945 C CB  . TYR B 2 145 ? 14.566 10.139 -8.486 1.00  94.85 0 B 1
ATOM   2946 C CG  . TYR B 2 145 ? 14.640 10.028 -9.994 1.00  94.64 0 B 1
ATOM   2947 C CD1 . TYR B 2 145 ? 14.209 11.089 -10.804 1.00  93.02 0 B 1
ATOM   2948 C CD2 . TYR B 2 145 ? 15.111  8.847 -10.599 1.00  93.25 0 B 1
ATOM   2949 C CE1 . TYR B 2 145 ? 14.243 10.980 -12.206 1.00  92.23 0 B 1
ATOM   2950 C CE2 . TYR B 2 145 ? 15.154  8.721 -11.988 1.00  92.05 0 B 1
ATOM   2951 C CZ  . TYR B 2 145 ? 14.720  9.792 -12.795 1.00  92.40 0 B 1
ATOM   2952 O OH  . TYR B 2 145 ? 14.755  9.677 -14.167 1.00  90.71 0 B 1
ATOM   2953 N N   . ALA B 2 146 ? 16.029 10.831 -5.500 1.00  94.32 0 B 1
ATOM   2954 C CA  . ALA B 2 146 ? 15.789 10.710 -4.067 1.00  93.84 0 B 1
ATOM   2955 C C   . ALA B 2 146 ? 16.836 11.422 -3.184 1.00  93.52 0 B 1
ATOM   2956 O O   . ALA B 2 146 ? 16.727 11.357 -1.961 1.00  90.12 0 B 1
ATOM   2957 C CB  . ALA B 2 146 ? 15.665  9.223 -3.725 1.00  93.08 0 B 1
ATOM   2958 N N   . MET B 2 147 ? 17.827 12.079 -3.779 1.00  92.02 0 B 1
ATOM   2959 C CA  . MET B 2 147 ? 18.829 12.894 -3.095 1.00  91.10 0 B 1
ATOM   2960 C C   . MET B 2 147 ? 18.700 14.364 -3.458 1.00  85.97 0 B 1
ATOM   2961 O O   . MET B 2 147 ? 18.253 14.672 -4.574 1.00  79.79 0 B 1
ATOM   2962 C CB  . MET B 2 147 ? 20.257 12.390 -3.395 1.00  87.42 0 B 1
ATOM   2963 C CG  . MET B 2 147 ? 20.509 10.978 -2.851 1.00  84.88 0 B 1
ATOM   2964 S SD  . MET B 2 147 ? 22.234 10.425 -3.108 1.00  82.54 0 B 1
ATOM   2965 C CE  . MET B 2 147 ? 22.183  8.825 -2.305 1.00  74.93 0 B 1
ATOM   2966 O OXT . MET B 2 147 ? 19.080 15.214 -2.587 1.00  82.10 -1 B 1
ATOM   2967 N N   . MET C 3 1 ? -1.697 -24.901 -24.593 1.00  93.86 0 C 1
ATOM   2968 C CA  . MET C 3 1 ? -0.322 -24.396 -24.437 1.00  95.77 0 C 1
ATOM   2969 C C   . MET C 3 1 ? -0.351 -23.148 -23.582 1.00  96.00 0 C 1
ATOM   2970 O O   . MET C 3 1 ? -1.404 -22.527 -23.478 1.00  94.23 0 C 1
ATOM   2971 C CB  . MET C 3 1 ?  0.341 -24.144 -25.802 1.00  92.93 0 C 1
ATOM   2972 C CG  . MET C 3 1 ? -0.285 -23.007 -26.613 1.00  91.12 0 C 1
ATOM   2973 S SD  . MET C 3 1 ?  0.441 -22.812 -28.266 1.00  92.67 0 C 1
ATOM   2974 C CE  . MET C 3 1 ? -0.402 -21.329 -28.824 1.00  87.91 0 C 1
ATOM   2975 N N   . GLN C 3 2 ?  0.760 -22.773 -22.985 1.00  96.16 0 C 1
ATOM   2976 C CA  . GLN C 3 2 ?  0.871 -21.494 -22.283 1.00  95.65 0 C 1
ATOM   2977 C C   . GLN C 3 2 ?  1.418 -20.416 -23.207 1.00  95.86 0 C 1
ATOM   2978 O O   . GLN C 3 2 ?  2.341 -20.663 -23.982 1.00  93.98 0 C 1
ATOM   2979 C CB  . GLN C 3 2 ?  1.723 -21.629 -21.014 1.00  92.92 0 C 1
ATOM   2980 C CG  . GLN C 3 2 ?  0.937 -22.377 -19.940 1.00  81.91 0 C 1
ATOM   2981 C CD  . GLN C 3 2 ?  1.640 -22.477 -18.602 1.00  81.74 0 C 1
ATOM   2982 N NE2 . GLN C 3 2 ?  0.971 -23.043 -17.630 1.00  70.19 0 C 1
ATOM   2983 O OE1 . GLN C 3 2 ?  2.775 -22.066 -18.405 1.00  73.36 0 C 1
ATOM   2984 N N   . ILE C 3 3 ?  0.864 -19.230 -23.111 1.00  96.58 0 C 1
ATOM   2985 C CA  . ILE C 3 3 ?  1.422 -17.999 -23.666 1.00  96.36 0 C 1
ATOM   2986 C C   . ILE C 3 3 ?  1.480 -16.927 -22.582 1.00  95.97 0 C 1
ATOM   2987 O O   . ILE C 3 3 ?  0.766 -16.991 -21.577 1.00  95.03 0 C 1
ATOM   2988 C CB  . ILE C 3 3 ?  0.636 -17.493 -24.898 1.00  96.15 0 C 1
ATOM   2989 C CG1 . ILE C 3 3 ? -0.823 -17.124 -24.546 1.00  93.39 0 C 1
ATOM   2990 C CG2 . ILE C 3 3 ?  0.714 -18.528 -26.031 1.00  91.22 0 C 1
ATOM   2991 C CD1 . ILE C 3 3 ? -1.570 -16.412 -25.678 1.00  92.76 0 C 1
ATOM   2992 N N   . PHE C 3 4 ?  2.313 -15.929 -22.804 1.00  94.60 0 C 1
ATOM   2993 C CA  . PHE C 3 4 ?  2.439 -14.778 -21.916 1.00  93.69 0 C 1
ATOM   2994 C C   . PHE C 3 4 ?  1.848 -13.532 -22.571 1.00  94.22 0 C 1
ATOM   2995 O O   . PHE C 3 4 ?  1.961 -13.333 -23.769 1.00  93.64 0 C 1
ATOM   2996 C CB  . PHE C 3 4 ?  3.898 -14.589 -21.520 1.00  91.72 0 C 1
ATOM   2997 C CG  . PHE C 3 4 ?  4.523 -15.825 -20.909 1.00  90.13 0 C 1
ATOM   2998 C CD1 . PHE C 3 4 ?  4.122 -16.261 -19.632 1.00  85.62 0 C 1
ATOM   2999 C CD2 . PHE C 3 4 ?  5.468 -16.566 -21.630 1.00  84.63 0 C 1
ATOM   3000 C CE1 . PHE C 3 4 ?  4.660 -17.432 -19.086 1.00  82.69 0 C 1
ATOM   3001 C CE2 . PHE C 3 4 ?  6.013 -17.739 -21.085 1.00  81.77 0 C 1
ATOM   3002 C CZ  . PHE C 3 4 ?  5.609 -18.182 -19.809 1.00  83.58 0 C 1
ATOM   3003 N N   . VAL C 3 5 ?  1.223 -12.688 -21.780 1.00  93.45 0 C 1
ATOM   3004 C CA  . VAL C 3 5 ?  0.755 -11.367 -22.199 1.00  93.66 0 C 1
ATOM   3005 C C   . VAL C 3 5 ?  1.413 -10.333 -21.301 1.00  92.21 0 C 1
ATOM   3006 O O   . VAL C 3 5 ?  1.155 -10.304 -20.101 1.00  90.65 0 C 1
ATOM   3007 C CB  . VAL C 3 5 ? -0.778 -11.256 -22.169 1.00  94.55 0 C 1
ATOM   3008 C CG1 . VAL C 3 5 ? -1.237 -9.899 -22.694 1.00  93.48 0 C 1
ATOM   3009 C CG2 . VAL C 3 5 ? -1.441 -12.343 -23.020 1.00  93.63 0 C 1
ATOM   3010 N N   . LYS C 3 6 ?  2.263 -9.487 -21.868 1.00  91.36 0 C 1
ATOM   3011 C CA  . LYS C 3 6 ?  2.956 -8.414 -21.157 1.00  90.32 0 C 1
ATOM   3012 C C   . LYS C 3 6 ?  2.287 -7.066 -21.409 1.00  91.20 0 C 1
ATOM   3013 O O   . LYS C 3 6 ?  1.800 -6.791 -22.504 1.00  90.55 0 C 1
ATOM   3014 C CB  . LYS C 3 6 ?  4.437 -8.351 -21.555 1.00  87.46 0 C 1
ATOM   3015 C CG  . LYS C 3 6 ?  5.280 -9.542 -21.069 1.00  77.69 0 C 1
ATOM   3016 C CD  . LYS C 3 6 ?  6.739 -9.314 -21.483 1.00  75.49 0 C 1
ATOM   3017 C CE  . LYS C 3 6 ?  7.645 -10.521 -21.292 1.00  67.22 0 C 1
ATOM   3018 N NZ  . LYS C 3 6 ?  8.930 -10.335 -22.043 1.00  61.97 1 C 1
ATOM   3019 N N   . THR C 3 7 ?  2.333 -6.196 -20.412 1.00  87.68 0 C 1
ATOM   3020 C CA  . THR C 3 7 ?  1.958 -4.788 -20.550 1.00  85.98 0 C 1
ATOM   3021 C C   . THR C 3 7 ?  3.197 -3.892 -20.455 1.00  85.36 0 C 1
ATOM   3022 O O   . THR C 3 7 ?  4.266 -4.330 -20.025 1.00  82.83 0 C 1
ATOM   3023 C CB  . THR C 3 7 ?  0.930 -4.368 -19.501 1.00  84.14 0 C 1
ATOM   3024 C CG2 . THR C 3 7 ? -0.291 -5.273 -19.490 1.00  76.02 0 C 1
ATOM   3025 O OG1 . THR C 3 7 ?  1.515 -4.398 -18.224 1.00  76.61 0 C 1
ATOM   3026 N N   . LEU C 3 8 ?  3.064 -2.613 -20.820 1.00  82.12 0 C 1
ATOM   3027 C CA  . LEU C 3 8 ?  4.155 -1.638 -20.690 1.00  79.83 0 C 1
ATOM   3028 C C   . LEU C 3 8 ?  4.608 -1.416 -19.250 1.00  78.16 0 C 1
ATOM   3029 O O   . LEU C 3 8 ?  5.803 -1.213 -19.022 1.00  74.04 0 C 1
ATOM   3030 C CB  . LEU C 3 8 ?  3.710 -0.303 -21.286 1.00  78.95 0 C 1
ATOM   3031 C CG  . LEU C 3 8 ?  3.912 -0.241 -22.808 1.00  75.63 0 C 1
ATOM   3032 C CD1 . LEU C 3 8 ?  3.196  0.986 -23.315 1.00  72.36 0 C 1
ATOM   3033 C CD2 . LEU C 3 8 ?  5.389 -0.127 -23.184 1.00  71.50 0 C 1
ATOM   3034 N N   . THR C 3 9 ?  3.685 -1.494 -18.298 1.00  79.34 0 C 1
ATOM   3035 C CA  . THR C 3 9 ?  3.991 -1.404 -16.857 1.00  76.79 0 C 1
ATOM   3036 C C   . THR C 3 9 ?  4.758 -2.618 -16.337 1.00  74.62 0 C 1
ATOM   3037 O O   . THR C 3 9 ?  5.201 -2.629 -15.194 1.00  70.36 0 C 1
ATOM   3038 C CB  . THR C 3 9 ?  2.712 -1.255 -16.033 1.00  75.38 0 C 1
ATOM   3039 C CG2 . THR C 3 9 ?  1.996  0.053 -16.341 1.00  72.08 0 C 1
ATOM   3040 O OG1 . THR C 3 9 ?  1.828 -2.317 -16.317 1.00  72.64 0 C 1
ATOM   3041 N N   . GLY C 3 10 ?  4.913 -3.642 -17.172 1.00  74.91 0 C 1
ATOM   3042 C CA  . GLY C 3 10 ?  5.608 -4.871 -16.845 1.00  73.55 0 C 1
ATOM   3043 C C   . GLY C 3 10 ?  4.720 -5.978 -16.288 1.00  75.54 0 C 1
ATOM   3044 O O   . GLY C 3 10 ?  5.203 -7.099 -16.166 1.00  73.73 0 C 1
ATOM   3045 N N   . LYS C 3 11 ?  3.441 -5.741 -16.027 1.00  76.62 0 C 1
ATOM   3046 C CA  . LYS C 3 11 ?  2.535 -6.820 -15.639 1.00  78.50 0 C 1
ATOM   3047 C C   . LYS C 3 11 ?  2.580 -7.941 -16.677 1.00  81.11 0 C 1
ATOM   3048 O O   . LYS C 3 11 ?  2.410 -7.691 -17.875 1.00  81.43 0 C 1
ATOM   3049 C CB  . LYS C 3 11 ?  1.113 -6.266 -15.455 1.00  76.94 0 C 1
ATOM   3050 C CG  . LYS C 3 11 ?  0.046 -7.296 -15.051 1.00  73.24 0 C 1
ATOM   3051 C CD  . LYS C 3 11 ?  0.262 -7.896 -13.662 1.00  72.07 0 C 1
ATOM   3052 C CE  . LYS C 3 11 ? -0.890 -8.849 -13.360 1.00  68.17 0 C 1
ATOM   3053 N NZ  . LYS C 3 11 ? -0.812 -9.475 -12.027 1.00  63.29 1 C 1
ATOM   3054 N N   . THR C 3 12 ?  2.795 -9.178 -16.226 1.00  80.79 0 C 1
ATOM   3055 C CA  . THR C 3 12 ?  2.742 -10.370 -17.078 1.00  81.12 0 C 1
ATOM   3056 C C   . THR C 3 12 ?  1.562 -11.234 -16.664 1.00  82.90 0 C 1
ATOM   3057 O O   . THR C 3 12 ?  1.373 -11.521 -15.490 1.00  82.36 0 C 1
ATOM   3058 C CB  . THR C 3 12 ?  4.051 -11.167 -17.048 1.00  78.78 0 C 1
ATOM   3059 C CG2 . THR C 3 12 ?  4.045 -12.334 -18.023 1.00  73.57 0 C 1
ATOM   3060 O OG1 . THR C 3 12 ?  5.112 -10.327 -17.447 1.00  74.05 0 C 1
ATOM   3061 N N   . ILE C 3 13 ?  0.769 -11.643 -17.653 1.00  86.65 0 C 1
ATOM   3062 C CA  . ILE C 3 13 ? -0.383 -12.527 -17.492 1.00  88.01 0 C 1
ATOM   3063 C C   . ILE C 3 13 ? -0.052 -13.827 -18.206 1.00  89.94 0 C 1
ATOM   3064 O O   . ILE C 3 13 ?  0.323 -13.815 -19.375 1.00  89.86 0 C 1
ATOM   3065 C CB  . ILE C 3 13 ? -1.656 -11.878 -18.079 1.00  87.20 0 C 1
ATOM   3066 C CG1 . ILE C 3 13 ? -1.902 -10.434 -17.577 1.00  83.49 0 C 1
ATOM   3067 C CG2 . ILE C 3 13 ? -2.871 -12.769 -17.757 1.00  82.13 0 C 1
ATOM   3068 C CD1 . ILE C 3 13 ? -2.897 -9.667 -18.458 1.00  79.66 0 C 1
ATOM   3069 N N   . THR C 3 14 ? -0.211 -14.969 -17.535 1.00  90.93 0 C 1
ATOM   3070 C CA  . THR C 3 14 ? -0.068 -16.286 -18.168 1.00  91.29 0 C 1
ATOM   3071 C C   . THR C 3 14 ? -1.436 -16.806 -18.566 1.00  93.15 0 C 1
ATOM   3072 O O   . THR C 3 14 ? -2.344 -16.842 -17.732 1.00  92.61 0 C 1
ATOM   3073 C CB  . THR C 3 14 ?  0.633 -17.274 -17.234 1.00  88.45 0 C 1
ATOM   3074 C CG2 . THR C 3 14 ?  0.996 -18.574 -17.951 1.00  77.36 0 C 1
ATOM   3075 O OG1 . THR C 3 14 ?  1.832 -16.712 -16.757 1.00  79.75 0 C 1
ATOM   3076 N N   . LEU C 3 15 ? -1.609 -17.210 -19.826 1.00  94.58 0 C 1
ATOM   3077 C CA  . LEU C 3 15 ? -2.863 -17.754 -20.340 1.00  95.79 0 C 1
ATOM   3078 C C   . LEU C 3 15 ? -2.665 -19.192 -20.819 1.00  96.45 0 C 1
ATOM   3079 O O   . LEU C 3 15 ? -1.700 -19.489 -21.517 1.00  95.73 0 C 1
ATOM   3080 C CB  . LEU C 3 15 ? -3.405 -16.882 -21.478 1.00  95.50 0 C 1
ATOM   3081 C CG  . LEU C 3 15 ? -3.723 -15.421 -21.112 1.00  93.82 0 C 1
ATOM   3082 C CD1 . LEU C 3 15 ? -4.208 -14.694 -22.361 1.00  90.78 0 C 1
ATOM   3083 C CD2 . LEU C 3 15 ? -4.797 -15.306 -20.038 1.00  90.43 0 C 1
ATOM   3084 N N   . GLU C 3 16 ? -3.633 -20.056 -20.499 1.00  96.81 0 C 1
ATOM   3085 C CA  . GLU C 3 16 ? -3.803 -21.352 -21.153 1.00  97.07 0 C 1
ATOM   3086 C C   . GLU C 3 16 ? -4.662 -21.168 -22.399 1.00  97.47 0 C 1
ATOM   3087 O O   . GLU C 3 16 ? -5.795 -20.677 -22.322 1.00  96.55 0 C 1
ATOM   3088 C CB  . GLU C 3 16 ? -4.436 -22.368 -20.192 1.00  96.13 0 C 1
ATOM   3089 C CG  . GLU C 3 16 ? -3.469 -22.880 -19.117 1.00  83.78 0 C 1
ATOM   3090 C CD  . GLU C 3 16 ? -2.297 -23.694 -19.676 1.00  79.55 0 C 1
ATOM   3091 O OE1 . GLU C 3 16 ? -1.305 -23.867 -18.921 1.00  72.79 0 C 1
ATOM   3092 O OE2 . GLU C 3 16 ? -2.355 -24.113 -20.852 1.00  72.59 -1 C 1
ATOM   3093 N N   . VAL C 3 17 ? -4.103 -21.524 -23.555 1.00  97.37 0 C 1
ATOM   3094 C CA  . VAL C 3 17 ? -4.723 -21.340 -24.864 1.00  97.44 0 C 1
ATOM   3095 C C   . VAL C 3 17 ? -4.427 -22.534 -25.768 1.00  97.56 0 C 1
ATOM   3096 O O   . VAL C 3 17 ? -3.474 -23.280 -25.548 1.00  96.55 0 C 1
ATOM   3097 C CB  . VAL C 3 17 ? -4.247 -20.042 -25.550 1.00  96.85 0 C 1
ATOM   3098 C CG1 . VAL C 3 17 ? -4.624 -18.792 -24.746 1.00  93.98 0 C 1
ATOM   3099 C CG2 . VAL C 3 17 ? -2.732 -20.019 -25.798 1.00  93.89 0 C 1
ATOM   3100 N N   . GLU C 3 18 ? -5.230 -22.673 -26.823 1.00  97.43 0 C 1
ATOM   3101 C CA  . GLU C 3 18 ? -4.973 -23.602 -27.917 1.00  97.12 0 C 1
ATOM   3102 C C   . GLU C 3 18 ? -4.585 -22.821 -29.184 1.00  97.39 0 C 1
ATOM   3103 O O   . GLU C 3 18 ? -5.051 -21.697 -29.374 1.00  96.16 0 C 1
ATOM   3104 C CB  . GLU C 3 18 ? -6.202 -24.488 -28.159 1.00  96.00 0 C 1
ATOM   3105 C CG  . GLU C 3 18 ? -6.496 -25.452 -26.995 1.00  87.66 0 C 1
ATOM   3106 C CD  . GLU C 3 18 ? -5.330 -26.406 -26.691 1.00  80.31 0 C 1
ATOM   3107 O OE1 . GLU C 3 18 ? -5.177 -26.791 -25.510 1.00  72.37 0 C 1
ATOM   3108 O OE2 . GLU C 3 18 ? -4.570 -26.732 -27.636 1.00  71.77 -1 C 1
ATOM   3109 N N   . PRO C 3 19 ? -3.791 -23.405 -30.096 1.00  97.27 0 C 1
ATOM   3110 C CA  . PRO C 3 19 ? -3.436 -22.749 -31.351 1.00  96.99 0 C 1
ATOM   3111 C C   . PRO C 3 19 ? -4.650 -22.337 -32.199 1.00  96.95 0 C 1
ATOM   3112 O O   . PRO C 3 19 ? -4.574 -21.377 -32.969 1.00  95.81 0 C 1
ATOM   3113 C CB  . PRO C 3 19 ? -2.572 -23.755 -32.109 1.00  96.02 0 C 1
ATOM   3114 C CG  . PRO C 3 19 ? -1.971 -24.613 -30.998 1.00  93.66 0 C 1
ATOM   3115 C CD  . PRO C 3 19 ? -3.087 -24.667 -29.959 1.00  96.56 0 C 1
ATOM   3116 N N   . SER C 3 20 ? -5.774 -23.056 -32.060 1.00  97.30 0 C 1
ATOM   3117 C CA  . SER C 3 20 ? -7.052 -22.774 -32.716 1.00  97.37 0 C 1
ATOM   3118 C C   . SER C 3 20 ? -7.884 -21.673 -32.053 1.00  97.41 0 C 1
ATOM   3119 O O   . SER C 3 20 ? -8.919 -21.301 -32.600 1.00  95.95 0 C 1
ATOM   3120 C CB  . SER C 3 20 ? -7.869 -24.064 -32.777 1.00  96.50 0 C 1
ATOM   3121 O OG  . SER C 3 20 ? -8.029 -24.601 -31.481 1.00  89.64 0 C 1
ATOM   3122 N N   . ASP C 3 21 ? -7.485 -21.174 -30.875 1.00  97.47 0 C 1
ATOM   3123 C CA  . ASP C 3 21 ? -8.192 -20.081 -30.223 1.00  97.50 0 C 1
ATOM   3124 C C   . ASP C 3 21 ? -8.135 -18.813 -31.083 1.00  97.76 0 C 1
ATOM   3125 O O   . ASP C 3 21 ? -7.071 -18.423 -31.579 1.00  97.06 0 C 1
ATOM   3126 C CB  . ASP C 3 21 ? -7.630 -19.782 -28.820 1.00  97.09 0 C 1
ATOM   3127 C CG  . ASP C 3 21 ? -8.101 -20.719 -27.699 1.00  96.11 0 C 1
ATOM   3128 O OD1 . ASP C 3 21 ? -9.229 -21.254 -27.782 1.00  91.80 0 C 1
ATOM   3129 O OD2 . ASP C 3 21 ? -7.406 -20.791 -26.660 1.00  91.68 -1 C 1
ATOM   3130 N N   . THR C 3 22 ? -9.275 -18.146 -31.234 1.00  98.03 0 C 1
ATOM   3131 C CA  . THR C 3 22 ? -9.332 -16.827 -31.870 1.00  98.01 0 C 1
ATOM   3132 C C   . THR C 3 22 ? -8.741 -15.759 -30.948 1.00  98.19 0 C 1
ATOM   3133 O O   . THR C 3 22 ? -8.692 -15.917 -29.725 1.00  97.69 0 C 1
ATOM   3134 C CB  . THR C 3 22 ? -10.759 -16.437 -32.282 1.00  97.48 0 C 1
ATOM   3135 C CG2 . THR C 3 22 ? -11.377 -17.427 -33.261 1.00  91.15 0 C 1
ATOM   3136 O OG1 . THR C 3 22 ? -11.593 -16.357 -31.154 1.00  91.33 0 C 1
ATOM   3137 N N   . ILE C 3 23 ? -8.348 -14.637 -31.524 1.00  97.82 0 C 1
ATOM   3138 C CA  . ILE C 3 23 ? -7.908 -13.473 -30.744 1.00  97.98 0 C 1
ATOM   3139 C C   . ILE C 3 23 ? -9.036 -12.963 -29.830 1.00  97.93 0 C 1
ATOM   3140 O O   . ILE C 3 23 ? -8.766 -12.569 -28.695 1.00  97.73 0 C 1
ATOM   3141 C CB  . ILE C 3 23 ? -7.376 -12.372 -31.675 1.00  97.65 0 C 1
ATOM   3142 C CG1 . ILE C 3 23 ? -6.187 -12.848 -32.534 1.00  95.89 0 C 1
ATOM   3143 C CG2 . ILE C 3 23 ? -6.991 -11.098 -30.904 1.00  96.63 0 C 1
ATOM   3144 C CD1 . ILE C 3 23 ? -5.008 -13.465 -31.761 1.00  92.87 0 C 1
ATOM   3145 N N   . GLU C 3 24 ? -10.295 -13.048 -30.277 1.00  97.93 0 C 1
ATOM   3146 C CA  . GLU C 3 24 ? -11.463 -12.755 -29.447 1.00  97.75 0 C 1
ATOM   3147 C C   . GLU C 3 24 ? -11.522 -13.652 -28.203 1.00  97.86 0 C 1
ATOM   3148 O O   . GLU C 3 24 ? -11.662 -13.154 -27.084 1.00  97.13 0 C 1
ATOM   3149 C CB  . GLU C 3 24 ? -12.722 -12.898 -30.313 1.00  96.62 0 C 1
ATOM   3150 C CG  . GLU C 3 24 ? -13.986 -12.421 -29.588 1.00  84.19 0 C 1
ATOM   3151 C CD  . GLU C 3 24 ? -15.252 -12.521 -30.459 1.00  78.62 0 C 1
ATOM   3152 O OE1 . GLU C 3 24 ? -16.299 -11.998 -30.016 1.00  72.56 0 C 1
ATOM   3153 O OE2 . GLU C 3 24 ? -15.179 -13.122 -31.562 1.00  73.05 -1 C 1
ATOM   3154 N N   . ASN C 3 25 ? -11.288 -14.965 -28.360 1.00  97.92 0 C 1
ATOM   3155 C CA  . ASN C 3 25 ? -11.231 -15.891 -27.235 1.00  97.79 0 C 1
ATOM   3156 C C   . ASN C 3 25 ? -10.074 -15.563 -26.277 1.00  97.95 0 C 1
ATOM   3157 O O   . ASN C 3 25 ? -10.230 -15.646 -25.059 1.00  97.32 0 C 1
ATOM   3158 C CB  . ASN C 3 25 ? -11.075 -17.334 -27.746 1.00  96.78 0 C 1
ATOM   3159 C CG  . ASN C 3 25 ? -12.308 -17.885 -28.439 1.00  88.15 0 C 1
ATOM   3160 N ND2 . ASN C 3 25 ? -12.162 -19.027 -29.085 1.00  76.82 0 C 1
ATOM   3161 O OD1 . ASN C 3 25 ? -13.389 -17.347 -28.397 1.00  78.32 0 C 1
ATOM   3162 N N   . VAL C 3 26 ? -8.920 -15.165 -26.799 1.00  98.05 0 C 1
ATOM   3163 C CA  . VAL C 3 26 ? -7.783 -14.733 -25.975 1.00  98.02 0 C 1
ATOM   3164 C C   . VAL C 3 26 ? -8.140 -13.480 -25.176 1.00  98.11 0 C 1
ATOM   3165 O O   . VAL C 3 26 ? -7.858 -13.419 -23.975 1.00  97.77 0 C 1
ATOM   3166 C CB  . VAL C 3 26 ? -6.524 -14.509 -26.827 1.00  97.74 0 C 1
ATOM   3167 C CG1 . VAL C 3 26 ? -5.347 -14.000 -25.993 1.00  95.77 0 C 1
ATOM   3168 C CG2 . VAL C 3 26 ? -6.069 -15.811 -27.483 1.00  96.18 0 C 1
ATOM   3169 N N   . LYS C 3 27 ? -8.808 -12.507 -25.797 1.00  98.17 0 C 1
ATOM   3170 C CA  . LYS C 3 27 ? -9.283 -11.303 -25.113 1.00  98.15 0 C 1
ATOM   3171 C C   . LYS C 3 27 ? -10.327 -11.624 -24.032 1.00  97.96 0 C 1
ATOM   3172 O O   . LYS C 3 27 ? -10.265 -11.036 -22.957 1.00  97.51 0 C 1
ATOM   3173 C CB  . LYS C 3 27 ? -9.855 -10.306 -26.131 1.00  97.99 0 C 1
ATOM   3174 C CG  . LYS C 3 27 ? -8.762 -9.631 -26.966 1.00  97.33 0 C 1
ATOM   3175 C CD  . LYS C 3 27 ? -9.402 -8.669 -27.968 1.00  96.41 0 C 1
ATOM   3176 C CE  . LYS C 3 27 ? -8.342 -7.942 -28.797 1.00  94.60 0 C 1
ATOM   3177 N NZ  . LYS C 3 27 ? -8.965 -7.031 -29.765 1.00  92.73 1 C 1
ATOM   3178 N N   . ALA C 3 28 ? -11.213 -12.581 -24.271 1.00  98.23 0 C 1
ATOM   3179 C CA  . ALA C 3 28 ? -12.159 -13.062 -23.270 1.00  98.00 0 C 1
ATOM   3180 C C   . ALA C 3 28 ? -11.429 -13.693 -22.070 1.00  97.80 0 C 1
ATOM   3181 O O   . ALA C 3 28 ? -11.706 -13.329 -20.927 1.00  97.03 0 C 1
ATOM   3182 C CB  . ALA C 3 28 ? -13.139 -14.035 -23.932 1.00  97.77 0 C 1
ATOM   3183 N N   . LYS C 3 29 ? -10.421 -14.539 -22.311 1.00  98.06 0 C 1
ATOM   3184 C CA  . LYS C 3 29 ? -9.580 -15.114 -21.250 1.00  97.71 0 C 1
ATOM   3185 C C   . LYS C 3 29 ? -8.829 -14.050 -20.441 1.00  97.32 0 C 1
ATOM   3186 O O   . LYS C 3 29 ? -8.652 -14.202 -19.231 1.00  96.36 0 C 1
ATOM   3187 C CB  . LYS C 3 29 ? -8.595 -16.136 -21.849 1.00  97.67 0 C 1
ATOM   3188 C CG  . LYS C 3 29 ? -9.285 -17.419 -22.339 1.00  96.07 0 C 1
ATOM   3189 C CD  . LYS C 3 29 ? -8.296 -18.367 -23.045 1.00  93.69 0 C 1
ATOM   3190 C CE  . LYS C 3 29 ? -9.046 -19.603 -23.567 1.00  90.09 0 C 1
ATOM   3191 N NZ  . LYS C 3 29 ? -8.171 -20.588 -24.243 1.00  83.25 1 C 1
ATOM   3192 N N   . ILE C 3 30 ? -8.395 -12.965 -21.073 1.00  97.60 0 C 1
ATOM   3193 C CA  . ILE C 3 30 ? -7.792 -11.823 -20.375 1.00  97.34 0 C 1
ATOM   3194 C C   . ILE C 3 30 ? -8.844 -11.109 -19.514 1.00  96.70 0 C 1
ATOM   3195 O O   . ILE C 3 30 ? -8.550 -10.770 -18.368 1.00  95.63 0 C 1
ATOM   3196 C CB  . ILE C 3 30 ? -7.102 -10.853 -21.356 1.00  97.26 0 C 1
ATOM   3197 C CG1 . ILE C 3 30 ? -5.881 -11.521 -22.012 1.00  96.56 0 C 1
ATOM   3198 C CG2 . ILE C 3 30 ? -6.646 -9.564 -20.631 1.00  96.52 0 C 1
ATOM   3199 C CD1 . ILE C 3 30 ? -5.353 -10.768 -23.235 1.00  95.51 0 C 1
ATOM   3200 N N   . GLN C 3 31 ? -10.065 -10.928 -20.040 1.00  97.20 0 C 1
ATOM   3201 C CA  . GLN C 3 31 ? -11.156 -10.331 -19.269 1.00  96.92 0 C 1
ATOM   3202 C C   . GLN C 3 31 ? -11.487 -11.163 -18.026 1.00  96.17 0 C 1
ATOM   3203 O O   . GLN C 3 31 ? -11.658 -10.595 -16.951 1.00  94.59 0 C 1
ATOM   3204 C CB  . GLN C 3 31 ? -12.399 -10.159 -20.153 1.00  96.50 0 C 1
ATOM   3205 C CG  . GLN C 3 31 ? -13.523 -9.421 -19.397 1.00  95.54 0 C 1
ATOM   3206 C CD  . GLN C 3 31 ? -14.798 -9.251 -20.221 1.00  94.05 0 C 1
ATOM   3207 N NE2 . GLN C 3 31 ? -15.676 -8.355 -19.813 1.00  85.84 0 C 1
ATOM   3208 O OE1 . GLN C 3 31 ? -15.043 -9.892 -21.226 1.00  89.26 0 C 1
ATOM   3209 N N   . ASP C 3 32 ? -11.541 -12.473 -18.148 1.00  96.93 0 C 1
ATOM   3210 C CA  . ASP C 3 32 ? -11.849 -13.374 -17.035 1.00  96.46 0 C 1
ATOM   3211 C C   . ASP C 3 32 ? -10.787 -13.307 -15.930 1.00  95.76 0 C 1
ATOM   3212 O O   . ASP C 3 32 ? -11.124 -13.371 -14.744 1.00  94.07 0 C 1
ATOM   3213 C CB  . ASP C 3 32 ? -11.974 -14.815 -17.557 1.00  96.30 0 C 1
ATOM   3214 C CG  . ASP C 3 32 ? -13.238 -15.058 -18.387 1.00  90.13 0 C 1
ATOM   3215 O OD1 . ASP C 3 32 ? -14.197 -14.268 -18.272 1.00  85.72 0 C 1
ATOM   3216 O OD2 . ASP C 3 32 ? -13.243 -16.084 -19.104 1.00  84.97 -1 C 1
ATOM   3217 N N   . LYS C 3 33 ? -9.510 -13.137 -16.290 1.00  95.40 0 C 1
ATOM   3218 C CA  . LYS C 3 33 ? -8.412 -13.042 -15.331 1.00  94.29 0 C 1
ATOM   3219 C C   . LYS C 3 33 ? -8.215 -11.651 -14.734 1.00  93.59 0 C 1
ATOM   3220 O O   . LYS C 3 33 ? -7.936 -11.541 -13.546 1.00  90.74 0 C 1
ATOM   3221 C CB  . LYS C 3 33 ? -7.102 -13.529 -15.966 1.00  92.91 0 C 1
ATOM   3222 C CG  . LYS C 3 33 ? -7.037 -15.060 -16.012 1.00  86.41 0 C 1
ATOM   3223 C CD  . LYS C 3 33 ? -5.602 -15.507 -16.306 1.00  85.27 0 C 1
ATOM   3224 C CE  . LYS C 3 33 ? -5.477 -17.024 -16.125 1.00  79.59 0 C 1
ATOM   3225 N NZ  . LYS C 3 33 ? -4.055 -17.447 -16.043 1.00  73.02 1 C 1
ATOM   3226 N N   . GLU C 3 34 ? -8.311 -10.612 -15.564 1.00  94.85 0 C 1
ATOM   3227 C CA  . GLU C 3 34 ? -7.890 -9.256 -15.200 1.00  93.63 0 C 1
ATOM   3228 C C   . GLU C 3 34 ? -9.048 -8.240 -15.182 1.00  93.58 0 C 1
ATOM   3229 O O   . GLU C 3 34 ? -8.875 -7.110 -14.740 1.00  91.16 0 C 1
ATOM   3230 C CB  . GLU C 3 34 ? -6.770 -8.800 -16.143 1.00  92.18 0 C 1
ATOM   3231 C CG  . GLU C 3 34 ? -5.521 -9.700 -16.133 1.00  89.51 0 C 1
ATOM   3232 C CD  . GLU C 3 34 ? -4.727 -9.701 -14.811 1.00  89.01 0 C 1
ATOM   3233 O OE1 . GLU C 3 34 ? -3.982 -10.686 -14.573 1.00  83.30 0 C 1
ATOM   3234 O OE2 . GLU C 3 34 ? -4.765 -8.705 -14.067 1.00  83.29 -1 C 1
ATOM   3235 N N   . GLY C 3 35 ? -10.220 -8.618 -15.655 1.00  94.98 0 C 1
ATOM   3236 C CA  . GLY C 3 35 ? -11.412 -7.768 -15.683 1.00  94.73 0 C 1
ATOM   3237 C C   . GLY C 3 35 ? -11.427 -6.703 -16.784 1.00  95.34 0 C 1
ATOM   3238 O O   . GLY C 3 35 ? -12.326 -5.852 -16.791 1.00  94.13 0 C 1
ATOM   3239 N N   . ILE C 3 36 ? -10.479 -6.726 -17.712 1.00  95.40 0 C 1
ATOM   3240 C CA  . ILE C 3 36 ? -10.363 -5.736 -18.790 1.00  95.77 0 C 1
ATOM   3241 C C   . ILE C 3 36 ? -11.359 -6.069 -19.912 1.00  96.22 0 C 1
ATOM   3242 O O   . ILE C 3 36 ? -11.258 -7.154 -20.485 1.00  95.91 0 C 1
ATOM   3243 C CB  . ILE C 3 36 ? -8.930 -5.669 -19.342 1.00  95.18 0 C 1
ATOM   3244 C CG1 . ILE C 3 36 ? -7.890 -5.474 -18.218 1.00  93.38 0 C 1
ATOM   3245 C CG2 . ILE C 3 36 ? -8.831 -4.520 -20.372 1.00  93.41 0 C 1
ATOM   3246 C CD1 . ILE C 3 36 ? -6.442 -5.605 -18.694 1.00  90.74 0 C 1
ATOM   3247 N N   . PRO C 3 37 ? -12.296 -5.168 -20.281 1.00  95.68 0 C 1
ATOM   3248 C CA  . PRO C 3 37 ? -13.218 -5.419 -21.386 1.00  95.58 0 C 1
ATOM   3249 C C   . PRO C 3 37 ? -12.490 -5.661 -22.714 1.00  95.91 0 C 1
ATOM   3250 O O   . PRO C 3 37 ? -11.550 -4.916 -23.022 1.00  95.31 0 C 1
ATOM   3251 C CB  . PRO C 3 37 ? -14.113 -4.177 -21.456 1.00  94.37 0 C 1
ATOM   3252 C CG  . PRO C 3 37 ? -14.038 -3.604 -20.046 1.00  92.33 0 C 1
ATOM   3253 C CD  . PRO C 3 37 ? -12.614 -3.923 -19.619 1.00  94.67 0 C 1
ATOM   3254 N N   . PRO C 3 38 ? -12.916 -6.635 -23.543 1.00  95.73 0 C 1
ATOM   3255 C CA  . PRO C 3 38 ? -12.250 -6.957 -24.816 1.00  95.78 0 C 1
ATOM   3256 C C   . PRO C 3 38 ? -12.104 -5.771 -25.771 1.00  95.43 0 C 1
ATOM   3257 O O   . PRO C 3 38 ? -11.073 -5.633 -26.420 1.00  94.32 0 C 1
ATOM   3258 C CB  . PRO C 3 38 ? -13.090 -8.073 -25.444 1.00  95.36 0 C 1
ATOM   3259 C CG  . PRO C 3 38 ? -13.685 -8.774 -24.236 1.00  93.91 0 C 1
ATOM   3260 C CD  . PRO C 3 38 ? -13.943 -7.621 -23.265 1.00  96.11 0 C 1
ATOM   3261 N N   . ASP C 3 39 ? -13.099 -4.882 -25.812 1.00  95.53 0 C 1
ATOM   3262 C CA  . ASP C 3 39 ? -13.087 -3.696 -26.664 1.00  94.62 0 C 1
ATOM   3263 C C   . ASP C 3 39 ? -12.052 -2.638 -26.243 1.00  94.67 0 C 1
ATOM   3264 O O   . ASP C 3 39 ? -11.663 -1.793 -27.052 1.00  92.84 0 C 1
ATOM   3265 C CB  . ASP C 3 39 ? -14.502 -3.097 -26.737 1.00  93.19 0 C 1
ATOM   3266 C CG  . ASP C 3 39 ? -15.013 -2.570 -25.400 1.00  91.60 0 C 1
ATOM   3267 O OD1 . ASP C 3 39 ? -14.846 -3.236 -24.350 1.00  88.54 0 C 1
ATOM   3268 O OD2 . ASP C 3 39 ? -15.616 -1.483 -25.373 1.00  86.85 -1 C 1
ATOM   3269 N N   . GLN C 3 40 ? -11.536 -2.704 -25.001 1.00  94.80 0 C 1
ATOM   3270 C CA  . GLN C 3 40 ? -10.399 -1.904 -24.547 1.00  94.98 0 C 1
ATOM   3271 C C   . GLN C 3 40 ? -9.045 -2.578 -24.804 1.00  95.15 0 C 1
ATOM   3272 O O   . GLN C 3 40 ? -8.013 -1.934 -24.628 1.00  94.11 0 C 1
ATOM   3273 C CB  . GLN C 3 40 ? -10.537 -1.536 -23.069 1.00  94.11 0 C 1
ATOM   3274 C CG  . GLN C 3 40 ? -11.698 -0.578 -22.815 1.00  92.27 0 C 1
ATOM   3275 C CD  . GLN C 3 40 ? -11.634 -0.009 -21.404 1.00  92.29 0 C 1
ATOM   3276 N NE2 . GLN C 3 40 ? -10.918  1.074 -21.188 1.00  84.87 0 C 1
ATOM   3277 O OE1 . GLN C 3 40 ? -12.213 -0.524 -20.468 1.00  86.64 0 C 1
ATOM   3278 N N   . GLN C 3 41 ? -9.014 -3.843 -25.204 1.00  95.86 0 C 1
ATOM   3279 C CA  . GLN C 3 41 ? -7.768 -4.574 -25.394 1.00  96.31 0 C 1
ATOM   3280 C C   . GLN C 3 41 ? -7.260 -4.453 -26.835 1.00  96.36 0 C 1
ATOM   3281 O O   . GLN C 3 41 ? -7.971 -4.734 -27.797 1.00  95.57 0 C 1
ATOM   3282 C CB  . GLN C 3 41 ? -7.934 -6.044 -25.018 1.00  96.39 0 C 1
ATOM   3283 C CG  . GLN C 3 41 ? -8.352 -6.277 -23.552 1.00  95.72 0 C 1
ATOM   3284 C CD  . GLN C 3 41 ? -8.546 -7.766 -23.264 1.00  96.45 0 C 1
ATOM   3285 N NE2 . GLN C 3 41 ? -9.515 -8.133 -22.469 1.00  91.74 0 C 1
ATOM   3286 O OE1 . GLN C 3 41 ? -7.822 -8.608 -23.785 1.00  91.81 0 C 1
ATOM   3287 N N   . ARG C 3 42 ? -5.982 -4.107 -26.980 1.00  96.20 0 C 1
ATOM   3288 C CA  . ARG C 3 42 ? -5.217 -4.252 -28.221 1.00  95.93 0 C 1
ATOM   3289 C C   . ARG C 3 42 ? -4.094 -5.250 -27.960 1.00  96.45 0 C 1
ATOM   3290 O O   . ARG C 3 42 ? -3.226 -4.985 -27.136 1.00  95.41 0 C 1
ATOM   3291 C CB  . ARG C 3 42 ? -4.657 -2.899 -28.671 1.00  94.66 0 C 1
ATOM   3292 C CG  . ARG C 3 42 ? -5.754 -1.937 -29.158 1.00  90.29 0 C 1
ATOM   3293 C CD  . ARG C 3 42 ? -5.115 -0.610 -29.555 1.00  85.72 0 C 1
ATOM   3294 N NE  . ARG C 3 42 ? -6.072  0.313 -30.189 1.00  78.93 0 C 1
ATOM   3295 C CZ  . ARG C 3 42 ? -5.792  1.547 -30.592 1.00  73.86 0 C 1
ATOM   3296 N NH1 . ARG C 3 42 ? -4.615  2.059 -30.439 1.00  65.06 1 C 1
ATOM   3297 N NH2 . ARG C 3 42 ? -6.698  2.284 -31.152 1.00  65.92 0 C 1
ATOM   3298 N N   . LEU C 3 43 ? -4.125 -6.385 -28.647 1.00  96.51 0 C 1
ATOM   3299 C CA  . LEU C 3 43 ? -3.062 -7.375 -28.593 1.00  97.14 0 C 1
ATOM   3300 C C   . LEU C 3 43 ? -2.094 -7.164 -29.755 1.00  97.22 0 C 1
ATOM   3301 O O   . LEU C 3 43 ? -2.526 -6.944 -30.885 1.00  96.56 0 C 1
ATOM   3302 C CB  . LEU C 3 43 ? -3.643 -8.788 -28.560 1.00  97.11 0 C 1
ATOM   3303 C CG  . LEU C 3 43 ? -4.396 -9.122 -27.263 1.00  96.43 0 C 1
ATOM   3304 C CD1 . LEU C 3 43 ? -5.041 -10.502 -27.380 1.00  95.14 0 C 1
ATOM   3305 C CD2 . LEU C 3 43 ? -3.467 -9.141 -26.044 1.00  94.50 0 C 1
ATOM   3306 N N   . ILE C 3 44 ? -0.815 -7.232 -29.475 1.00  97.06 0 C 1
ATOM   3307 C CA  . ILE C 3 44 ?  0.264 -7.035 -30.439 1.00  96.94 0 C 1
ATOM   3308 C C   . ILE C 3 44 ?  1.231 -8.204 -30.346 1.00  96.94 0 C 1
ATOM   3309 O O   . ILE C 3 44 ?  1.617 -8.618 -29.253 1.00  96.30 0 C 1
ATOM   3310 C CB  . ILE C 3 44 ?  0.956 -5.669 -30.218 1.00  96.24 0 C 1
ATOM   3311 C CG1 . ILE C 3 44 ? -0.056 -4.517 -30.408 1.00  93.20 0 C 1
ATOM   3312 C CG2 . ILE C 3 44 ?  2.148 -5.494 -31.167 1.00  93.04 0 C 1
ATOM   3313 C CD1 . ILE C 3 44 ?  0.474 -3.155 -29.962 1.00  84.18 0 C 1
ATOM   3314 N N   . PHE C 3 45 ?  1.624 -8.737 -31.512 1.00  96.18 0 C 1
ATOM   3315 C CA  . PHE C 3 45 ?  2.652 -9.754 -31.645 1.00  96.22 0 C 1
ATOM   3316 C C   . PHE C 3 45 ?  3.492 -9.456 -32.882 1.00  95.82 0 C 1
ATOM   3317 O O   . PHE C 3 45 ?  2.948 -9.091 -33.931 1.00  94.17 0 C 1
ATOM   3318 C CB  . PHE C 3 45 ?  2.004 -11.136 -31.734 1.00  96.09 0 C 1
ATOM   3319 C CG  . PHE C 3 45 ?  2.999 -12.266 -31.863 1.00  96.54 0 C 1
ATOM   3320 C CD1 . PHE C 3 45 ?  3.163 -12.931 -33.087 1.00  94.90 0 C 1
ATOM   3321 C CD2 . PHE C 3 45 ?  3.772 -12.640 -30.755 1.00  95.10 0 C 1
ATOM   3322 C CE1 . PHE C 3 45 ?  4.095 -13.982 -33.197 1.00  94.56 0 C 1
ATOM   3323 C CE2 . PHE C 3 45 ?  4.704 -13.692 -30.861 1.00  94.61 0 C 1
ATOM   3324 C CZ  . PHE C 3 45 ?  4.862 -14.362 -32.083 1.00  95.29 0 C 1
ATOM   3325 N N   . ALA C 3 46 ?  4.799 -9.577 -32.766 1.00  94.80 0 C 1
ATOM   3326 C CA  . ALA C 3 46 ?  5.723 -9.396 -33.884 1.00  94.35 0 C 1
ATOM   3327 C C   . ALA C 3 46 ?  5.531 -8.071 -34.654 1.00  94.50 0 C 1
ATOM   3328 O O   . ALA C 3 46 ?  5.548 -8.019 -35.882 1.00  91.25 0 C 1
ATOM   3329 C CB  . ALA C 3 46 ?  5.644 -10.657 -34.766 1.00  92.56 0 C 1
ATOM   3330 N N   . GLY C 3 47 ?  5.291 -6.979 -33.923 1.00  94.48 0 C 1
ATOM   3331 C CA  . GLY C 3 47 ?  5.070 -5.653 -34.500 1.00  94.28 0 C 1
ATOM   3332 C C   . GLY C 3 47 ?  3.702 -5.439 -35.159 1.00  94.81 0 C 1
ATOM   3333 O O   . GLY C 3 47 ?  3.478 -4.400 -35.783 1.00  92.54 0 C 1
ATOM   3334 N N   . LYS C 3 48 ?  2.777 -6.405 -35.050 1.00  94.59 0 C 1
ATOM   3335 C CA  . LYS C 3 48 ?  1.445 -6.323 -35.646 1.00  94.34 0 C 1
ATOM   3336 C C   . LYS C 3 48 ?  0.354 -6.368 -34.587 1.00  95.20 0 C 1
ATOM   3337 O O   . LYS C 3 48 ?  0.421 -7.163 -33.653 1.00  94.07 0 C 1
ATOM   3338 C CB  . LYS C 3 48 ?  1.250 -7.451 -36.671 1.00  91.99 0 C 1
ATOM   3339 C CG  . LYS C 3 48 ?  2.189 -7.294 -37.872 1.00  82.30 0 C 1
ATOM   3340 C CD  . LYS C 3 48 ?  1.973 -8.438 -38.862 1.00  79.15 0 C 1
ATOM   3341 C CE  . LYS C 3 48 ?  2.964 -8.309 -40.017 1.00  68.47 0 C 1
ATOM   3342 N NZ  . LYS C 3 48 ?  2.856 -9.457 -40.949 1.00  61.61 1 C 1
ATOM   3343 N N   . GLN C 3 49 ? -0.675 -5.548 -34.782 1.00  95.95 0 C 1
ATOM   3344 C CA  . GLN C 3 49 ? -1.909 -5.680 -34.018 1.00  95.97 0 C 1
ATOM   3345 C C   . GLN C 3 49 ? -2.683 -6.907 -34.510 1.00  96.17 0 C 1
ATOM   3346 O O   . GLN C 3 49 ? -2.830 -7.110 -35.715 1.00  94.99 0 C 1
ATOM   3347 C CB  . GLN C 3 49 ? -2.709 -4.379 -34.087 1.00  94.40 0 C 1
ATOM   3348 C CG  . GLN C 3 49 ? -3.935 -4.419 -33.157 1.00  89.47 0 C 1
ATOM   3349 C CD  . GLN C 3 49 ? -4.703 -3.099 -33.082 1.00  88.75 0 C 1
ATOM   3350 N NE2 . GLN C 3 49 ? -5.933 -3.134 -32.620 1.00  79.76 0 C 1
ATOM   3351 O OE1 . GLN C 3 49 ? -4.244 -2.018 -33.410 1.00  83.25 0 C 1
ATOM   3352 N N   . LEU C 3 50 ? -3.165 -7.721 -33.586 1.00  96.85 0 C 1
ATOM   3353 C CA  . LEU C 3 50 ? -3.896 -8.951 -33.861 1.00  97.09 0 C 1
ATOM   3354 C C   . LEU C 3 50 ? -5.386 -8.648 -34.076 1.00  97.07 0 C 1
ATOM   3355 O O   . LEU C 3 50 ? -5.995 -7.887 -33.326 1.00  96.01 0 C 1
ATOM   3356 C CB  . LEU C 3 50 ? -3.664 -9.956 -32.728 1.00  97.05 0 C 1
ATOM   3357 C CG  . LEU C 3 50 ? -2.185 -10.236 -32.366 1.00  96.37 0 C 1
ATOM   3358 C CD1 . LEU C 3 50 ? -2.108 -11.308 -31.285 1.00  94.65 0 C 1
ATOM   3359 C CD2 . LEU C 3 50 ? -1.360 -10.715 -33.559 1.00  94.06 0 C 1
ATOM   3360 N N   . GLU C 3 51 ? -5.963 -9.261 -35.106 1.00  96.62 0 C 1
ATOM   3361 C CA  . GLU C 3 51 ? -7.372 -9.100 -35.481 1.00  96.44 0 C 1
ATOM   3362 C C   . GLU C 3 51 ? -8.247 -10.156 -34.786 1.00  96.64 0 C 1
ATOM   3363 O O   . GLU C 3 51 ? -7.898 -11.334 -34.771 1.00  95.35 0 C 1
ATOM   3364 C CB  . GLU C 3 51 ? -7.531 -9.213 -37.010 1.00  95.17 0 C 1
ATOM   3365 C CG  . GLU C 3 51 ? -6.875 -8.064 -37.786 1.00  86.12 0 C 1
ATOM   3366 C CD  . GLU C 3 51 ? -6.895 -8.259 -39.314 1.00  79.73 0 C 1
ATOM   3367 O OE1 . GLU C 3 51 ? -6.406 -7.349 -40.019 1.00  72.78 0 C 1
ATOM   3368 O OE2 . GLU C 3 51 ? -7.312 -9.332 -39.802 1.00  73.35 -1 C 1
ATOM   3369 N N   . ASP C 3 52 ? -9.418 -9.759 -34.295 1.00  96.30 0 C 1
ATOM   3370 C CA  . ASP C 3 52 ? -10.279 -10.598 -33.450 1.00  96.37 0 C 1
ATOM   3371 C C   . ASP C 3 52 ? -10.734 -11.901 -34.129 1.00  96.18 0 C 1
ATOM   3372 O O   . ASP C 3 52 ? -10.812 -12.943 -33.471 1.00  91.77 0 C 1
ATOM   3373 C CB  . ASP C 3 52 ? -11.500 -9.779 -32.981 1.00  95.11 0 C 1
ATOM   3374 C CG  . ASP C 3 52 ? -11.121 -8.670 -31.995 1.00  94.27 0 C 1
ATOM   3375 O OD1 . ASP C 3 52 ? -10.028 -8.743 -31.400 1.00  90.13 0 C 1
ATOM   3376 O OD2 . ASP C 3 52 ? -11.899 -7.709 -31.801 1.00  89.01 -1 C 1
ATOM   3377 N N   . GLY C 3 53 ? -10.979 -11.867 -35.423 1.00  95.97 0 C 1
ATOM   3378 C CA  . GLY C 3 53 ? -11.457 -13.017 -36.188 1.00  95.98 0 C 1
ATOM   3379 C C   . GLY C 3 53 ? -10.386 -14.045 -36.572 1.00  96.84 0 C 1
ATOM   3380 O O   . GLY C 3 53 ? -10.730 -15.093 -37.117 1.00  93.93 0 C 1
ATOM   3381 N N   . ARG C 3 54 ? -9.108 -13.767 -36.324 1.00  97.11 0 C 1
ATOM   3382 C CA  . ARG C 3 54 ? -8.012 -14.702 -36.625 1.00  97.30 0 C 1
ATOM   3383 C C   . ARG C 3 54 ? -7.658 -15.554 -35.417 1.00  97.66 0 C 1
ATOM   3384 O O   . ARG C 3 54 ? -7.979 -15.210 -34.280 1.00  96.60 0 C 1
ATOM   3385 C CB  . ARG C 3 54 ? -6.784 -13.970 -37.173 1.00  96.59 0 C 1
ATOM   3386 C CG  . ARG C 3 54 ? -7.086 -13.183 -38.447 1.00  91.70 0 C 1
ATOM   3387 C CD  . ARG C 3 54 ? -5.782 -12.915 -39.193 1.00  85.22 0 C 1
ATOM   3388 N NE  . ARG C 3 54 ? -5.943 -11.881 -40.211 1.00  76.81 0 C 1
ATOM   3389 C CZ  . ARG C 3 54 ? -5.143 -11.613 -41.213 1.00  69.31 0 C 1
ATOM   3390 N NH1 . ARG C 3 54 ? -4.088 -12.348 -41.487 1.00  62.29 1 C 1
ATOM   3391 N NH2 . ARG C 3 54 ? -5.389 -10.571 -41.955 1.00  63.00 0 C 1
ATOM   3392 N N   . THR C 3 55 ? -6.964 -16.664 -35.693 1.00  97.62 0 C 1
ATOM   3393 C CA  . THR C 3 55 ? -6.490 -17.586 -34.661 1.00  97.64 0 C 1
ATOM   3394 C C   . THR C 3 55 ? -5.042 -17.297 -34.264 1.00  97.52 0 C 1
ATOM   3395 O O   . THR C 3 55 ? -4.299 -16.603 -34.967 1.00  96.63 0 C 1
ATOM   3396 C CB  . THR C 3 55 ? -6.646 -19.040 -35.107 1.00  97.06 0 C 1
ATOM   3397 C CG2 . THR C 3 55 ? -8.080 -19.403 -35.478 1.00  91.25 0 C 1
ATOM   3398 O OG1 . THR C 3 55 ? -5.822 -19.296 -36.212 1.00  91.54 0 C 1
ATOM   3399 N N   . LEU C 3 56 ? -4.597 -17.864 -33.143 1.00  97.49 0 C 1
ATOM   3400 C CA  . LEU C 3 56 ? -3.191 -17.806 -32.741 1.00  97.22 0 C 1
ATOM   3401 C C   . LEU C 3 56 ? -2.285 -18.483 -33.780 1.00  96.91 0 C 1
ATOM   3402 O O   . LEU C 3 56 ? -1.189 -17.971 -34.055 1.00  96.02 0 C 1
ATOM   3403 C CB  . LEU C 3 56 ? -3.026 -18.461 -31.358 1.00  97.07 0 C 1
ATOM   3404 C CG  . LEU C 3 56 ? -3.687 -17.699 -30.198 1.00  96.40 0 C 1
ATOM   3405 C CD1 . LEU C 3 56 ? -3.539 -18.505 -28.912 1.00  94.50 0 C 1
ATOM   3406 C CD2 . LEU C 3 56 ? -3.047 -16.334 -29.959 1.00  93.92 0 C 1
ATOM   3407 N N   . SER C 3 57 ? -2.731 -19.586 -34.398 1.00  97.23 0 C 1
ATOM   3408 C CA  . SER C 3 57 ? -1.980 -20.283 -35.446 1.00  96.79 0 C 1
ATOM   3409 C C   . SER C 3 57 ? -1.799 -19.443 -36.709 1.00  96.65 0 C 1
ATOM   3410 O O   . SER C 3 57 ? -0.726 -19.501 -37.307 1.00  95.00 0 C 1
ATOM   3411 C CB  . SER C 3 57 ? -2.644 -21.619 -35.800 1.00  95.74 0 C 1
ATOM   3412 O OG  . SER C 3 57 ? -4.018 -21.484 -36.070 1.00  83.93 0 C 1
ATOM   3413 N N   . ASP C 3 58 ? -2.775 -18.596 -37.071 1.00  97.28 0 C 1
ATOM   3414 C CA  . ASP C 3 58 ? -2.660 -17.703 -38.233 1.00  96.91 0 C 1
ATOM   3415 C C   . ASP C 3 58 ? -1.513 -16.689 -38.088 1.00  96.79 0 C 1
ATOM   3416 O O   . ASP C 3 58 ? -0.953 -16.217 -39.078 1.00  95.24 0 C 1
ATOM   3417 C CB  . ASP C 3 58 ? -3.967 -16.917 -38.443 1.00  96.64 0 C 1
ATOM   3418 C CG  . ASP C 3 58 ? -5.172 -17.781 -38.789 1.00  94.73 0 C 1
ATOM   3419 O OD1 . ASP C 3 58 ? -5.007 -18.799 -39.479 1.00  90.50 0 C 1
ATOM   3420 O OD2 . ASP C 3 58 ? -6.286 -17.389 -38.364 1.00  90.38 -1 C 1
ATOM   3421 N N   . TYR C 3 59 ? -1.166 -16.362 -36.854 1.00  96.67 0 C 1
ATOM   3422 C CA  . TYR C 3 59 ? -0.049 -15.481 -36.536 1.00  96.39 0 C 1
ATOM   3423 C C   . TYR C 3 59 ?  1.242 -16.237 -36.172 1.00  95.92 0 C 1
ATOM   3424 O O   . TYR C 3 59 ?  2.221 -15.606 -35.770 1.00  93.64 0 C 1
ATOM   3425 C CB  . TYR C 3 59 ? -0.469 -14.510 -35.431 1.00  96.23 0 C 1
ATOM   3426 C CG  . TYR C 3 59 ? -1.502 -13.501 -35.880 1.00  96.78 0 C 1
ATOM   3427 C CD1 . TYR C 3 59 ? -1.145 -12.461 -36.769 1.00  95.26 0 C 1
ATOM   3428 C CD2 . TYR C 3 59 ? -2.824 -13.575 -35.411 1.00  95.52 0 C 1
ATOM   3429 C CE1 . TYR C 3 59 ? -2.088 -11.507 -37.176 1.00  94.95 0 C 1
ATOM   3430 C CE2 . TYR C 3 59 ? -3.774 -12.622 -35.807 1.00  94.78 0 C 1
ATOM   3431 C CZ  . TYR C 3 59 ? -3.400 -11.591 -36.690 1.00  96.09 0 C 1
ATOM   3432 O OH  . TYR C 3 59 ? -4.327 -10.660 -37.075 1.00  95.05 0 C 1
ATOM   3433 N N   . ASN C 3 60 ?  1.256 -17.563 -36.309 1.00  95.58 0 C 1
ATOM   3434 C CA  . ASN C 3 60 ?  2.371 -18.425 -35.925 1.00  95.15 0 C 1
ATOM   3435 C C   . ASN C 3 60 ?  2.793 -18.259 -34.452 1.00  95.22 0 C 1
ATOM   3436 O O   . ASN C 3 60 ?  3.963 -18.363 -34.100 1.00  93.13 0 C 1
ATOM   3437 C CB  . ASN C 3 60 ?  3.508 -18.261 -36.951 1.00  93.78 0 C 1
ATOM   3438 C CG  . ASN C 3 60 ?  4.493 -19.415 -36.946 1.00  85.08 0 C 1
ATOM   3439 N ND2 . ASN C 3 60 ?  5.709 -19.172 -37.371 1.00  71.97 0 C 1
ATOM   3440 O OD1 . ASN C 3 60 ?  4.184 -20.547 -36.604 1.00  75.62 0 C 1
ATOM   3441 N N   . ILE C 3 61 ?  1.826 -17.987 -33.589 1.00  96.00 0 C 1
ATOM   3442 C CA  . ILE C 3 61 ?  2.037 -17.871 -32.141 1.00  96.12 0 C 1
ATOM   3443 C C   . ILE C 3 61 ?  2.173 -19.276 -31.562 1.00  96.07 0 C 1
ATOM   3444 O O   . ILE C 3 61 ?  1.245 -20.093 -31.633 1.00  94.86 0 C 1
ATOM   3445 C CB  . ILE C 3 61 ?  0.908 -17.048 -31.486 1.00  96.18 0 C 1
ATOM   3446 C CG1 . ILE C 3 61 ?  0.943 -15.591 -32.003 1.00  94.86 0 C 1
ATOM   3447 C CG2 . ILE C 3 61 ?  1.034 -17.064 -29.954 1.00  94.96 0 C 1
ATOM   3448 C CD1 . ILE C 3 61 ? -0.317 -14.781 -31.672 1.00  92.45 0 C 1
ATOM   3449 N N   . GLN C 3 62 ?  3.319 -19.555 -30.968 1.00  95.53 0 C 1
ATOM   3450 C CA  . GLN C 3 62 ?  3.671 -20.857 -30.430 1.00  95.10 0 C 1
ATOM   3451 C C   . GLN C 3 62 ?  3.620 -20.867 -28.901 1.00  95.38 0 C 1
ATOM   3452 O O   . GLN C 3 62 ?  3.340 -19.853 -28.256 1.00  93.29 0 C 1
ATOM   3453 C CB  . GLN C 3 62 ?  5.046 -21.285 -30.972 1.00  92.90 0 C 1
ATOM   3454 C CG  . GLN C 3 62 ?  5.058 -21.370 -32.512 1.00  88.16 0 C 1
ATOM   3455 C CD  . GLN C 3 62 ?  6.336 -21.984 -33.077 1.00  83.17 0 C 1
ATOM   3456 N NE2 . GLN C 3 62 ?  6.526 -21.931 -34.374 1.00  70.05 0 C 1
ATOM   3457 O OE1 . GLN C 3 62 ?  7.161 -22.546 -32.376 1.00  74.24 0 C 1
ATOM   3458 N N   . LYS C 3 63 ?  3.884 -22.037 -28.300 1.00  95.47 0 C 1
ATOM   3459 C CA  . LYS C 3 63 ?  4.035 -22.143 -26.850 1.00  95.64 0 C 1
ATOM   3460 C C   . LYS C 3 63 ?  5.080 -21.151 -26.336 1.00  95.03 0 C 1
ATOM   3461 O O   . LYS C 3 63 ?  6.090 -20.922 -27.009 1.00  92.36 0 C 1
ATOM   3462 C CB  . LYS C 3 63 ?  4.361 -23.596 -26.434 1.00  94.73 0 C 1
ATOM   3463 C CG  . LYS C 3 63 ?  5.730 -24.076 -26.942 1.00  87.39 0 C 1
ATOM   3464 C CD  . LYS C 3 63 ?  6.118 -25.411 -26.305 1.00  85.67 0 C 1
ATOM   3465 C CE  . LYS C 3 63 ?  7.582 -25.708 -26.646 1.00  72.34 0 C 1
ATOM   3466 N NZ  . LYS C 3 63 ?  8.164 -26.694 -25.710 1.00  63.33 1 C 1
ATOM   3467 N N   . GLU C 3 64 ?  4.825 -20.590 -25.152 1.00  94.62 0 C 1
ATOM   3468 C CA  . GLU C 3 64 ?  5.714 -19.625 -24.487 1.00  94.13 0 C 1
ATOM   3469 C C   . GLU C 3 64 ?  5.926 -18.307 -25.260 1.00  93.91 0 C 1
ATOM   3470 O O   . GLU C 3 64 ?  6.696 -17.460 -24.810 1.00  91.49 0 C 1
ATOM   3471 C CB  . GLU C 3 64 ?  7.035 -20.290 -24.067 1.00  92.64 0 C 1
ATOM   3472 C CG  . GLU C 3 64 ?  6.822 -21.457 -23.076 1.00  88.80 0 C 1
ATOM   3473 C CD  . GLU C 3 64 ?  8.078 -22.321 -22.875 1.00  81.73 0 C 1
ATOM   3474 O OE1 . GLU C 3 64 ?  7.896 -23.482 -22.439 1.00  73.51 0 C 1
ATOM   3475 O OE2 . GLU C 3 64 ?  9.190 -21.883 -23.211 1.00  73.97 -1 C 1
ATOM   3476 N N   . SER C 3 65 ?  5.205 -18.096 -26.372 1.00  94.65 0 C 1
ATOM   3477 C CA  . SER C 3 65 ?  5.220 -16.805 -27.062 1.00  94.46 0 C 1
ATOM   3478 C C   . SER C 3 65 ?  4.726 -15.687 -26.149 1.00  94.46 0 C 1
ATOM   3479 O O   . SER C 3 65 ?  3.820 -15.870 -25.326 1.00  93.43 0 C 1
ATOM   3480 C CB  . SER C 3 65 ?  4.361 -16.822 -28.326 1.00  94.21 0 C 1
ATOM   3481 O OG  . SER C 3 65 ?  4.881 -17.731 -29.280 1.00  88.20 0 C 1
ATOM   3482 N N   . THR C 3 66 ?  5.291 -14.489 -26.324 1.00  94.08 0 C 1
ATOM   3483 C CA  . THR C 3 66 ?  4.867 -13.292 -25.605 1.00  93.68 0 C 1
ATOM   3484 C C   . THR C 3 66 ?  4.049 -12.386 -26.513 1.00  94.65 0 C 1
ATOM   3485 O O   . THR C 3 66 ?  4.561 -11.837 -27.484 1.00  94.09 0 C 1
ATOM   3486 C CB  . THR C 3 66 ?  6.069 -12.546 -25.004 1.00  91.05 0 C 1
ATOM   3487 C CG2 . THR C 3 66 ?  5.620 -11.300 -24.250 1.00  82.77 0 C 1
ATOM   3488 O OG1 . THR C 3 66 ?  6.737 -13.364 -24.062 1.00  84.17 0 C 1
ATOM   3489 N N   . LEU C 3 67 ?  2.780 -12.186 -26.156 1.00  95.70 0 C 1
ATOM   3490 C CA  . LEU C 3 67 ?  1.947 -11.127 -26.693 1.00  95.97 0 C 1
ATOM   3491 C C   . LEU C 3 67 ?  2.133 -9.858 -25.858 1.00  95.68 0 C 1
ATOM   3492 O O   . LEU C 3 67 ?  2.439 -9.919 -24.671 1.00  94.72 0 C 1
ATOM   3493 C CB  . LEU C 3 67 ?  0.467 -11.546 -26.715 1.00  96.03 0 C 1
ATOM   3494 C CG  . LEU C 3 67 ?  0.160 -12.885 -27.414 1.00  94.19 0 C 1
ATOM   3495 C CD1 . LEU C 3 67 ? -1.356 -13.091 -27.479 1.00  90.47 0 C 1
ATOM   3496 C CD2 . LEU C 3 67 ?  0.702 -12.921 -28.836 1.00  90.32 0 C 1
ATOM   3497 N N   . HIS C 3 68 ?  1.871 -8.704 -26.458 1.00  95.84 0 C 1
ATOM   3498 C CA  . HIS C 3 68 ?  1.830 -7.437 -25.750 1.00  95.57 0 C 1
ATOM   3499 C C   . HIS C 3 68 ?  0.405 -6.899 -25.728 1.00  96.22 0 C 1
ATOM   3500 O O   . HIS C 3 68 ? -0.290 -6.913 -26.740 1.00  95.63 0 C 1
ATOM   3501 C CB  . HIS C 3 68 ?  2.817 -6.449 -26.368 1.00  94.07 0 C 1
ATOM   3502 C CG  . HIS C 3 68 ?  4.246 -6.872 -26.204 1.00  91.94 0 C 1
ATOM   3503 C CD2 . HIS C 3 68 ?  4.900 -7.817 -26.959 1.00  81.41 0 C 1
ATOM   3504 N ND1 . HIS C 3 68 ?  5.142 -6.426 -25.250 1.00  82.38 0 C 1
ATOM   3505 C CE1 . HIS C 3 68 ?  6.302 -7.073 -25.436 1.00  82.18 0 C 1
ATOM   3506 N NE2 . HIS C 3 68 ?  6.184 -7.924 -26.455 1.00  83.06 0 C 1
ATOM   3507 N N   . LEU C 3 69 ? -0.032 -6.414 -24.557 1.00  95.29 0 C 1
ATOM   3508 C CA  . LEU C 3 69 ? -1.331 -5.788 -24.345 1.00  95.31 0 C 1
ATOM   3509 C C   . LEU C 3 69 ? -1.155 -4.282 -24.176 1.00  95.04 0 C 1
ATOM   3510 O O   . LEU C 3 69 ? -0.448 -3.828 -23.279 1.00  93.80 0 C 1
ATOM   3511 C CB  . LEU C 3 69 ? -2.009 -6.441 -23.129 1.00  95.34 0 C 1
ATOM   3512 C CG  . LEU C 3 69 ? -3.330 -5.787 -22.691 1.00  95.07 0 C 1
ATOM   3513 C CD1 . LEU C 3 69 ? -4.421 -5.938 -23.741 1.00  93.34 0 C 1
ATOM   3514 C CD2 . LEU C 3 69 ? -3.817 -6.432 -21.397 1.00  92.85 0 C 1
ATOM   3515 N N   . VAL C 3 70 ? -1.860 -3.521 -25.008 1.00  95.25 0 C 1
ATOM   3516 C CA  . VAL C 3 70 ? -2.065 -2.085 -24.851 1.00  95.09 0 C 1
ATOM   3517 C C   . VAL C 3 70 ? -3.542 -1.835 -24.638 1.00  95.12 0 C 1
ATOM   3518 O O   . VAL C 3 70 ? -4.383 -2.425 -25.324 1.00  94.15 0 C 1
ATOM   3519 C CB  . VAL C 3 70 ? -1.562 -1.286 -26.065 1.00  93.63 0 C 1
ATOM   3520 C CG1 . VAL C 3 70 ? -1.682  0.223 -25.842 1.00  86.80 0 C 1
ATOM   3521 C CG2 . VAL C 3 70 ? -0.094 -1.582 -26.336 1.00  88.17 0 C 1
ATOM   3522 N N   . LEU C 3 71 ? -3.880 -0.950 -23.712 1.00  94.53 0 C 1
ATOM   3523 C CA  . LEU C 3 71 ? -5.258 -0.551 -23.486 1.00  93.95 0 C 1
ATOM   3524 C C   . LEU C 3 71 ? -5.626  0.658 -24.352 1.00  93.34 0 C 1
ATOM   3525 O O   . LEU C 3 71 ? -4.850  1.601 -24.483 1.00  91.19 0 C 1
ATOM   3526 C CB  . LEU C 3 71 ? -5.513 -0.279 -22.002 1.00  93.16 0 C 1
ATOM   3527 C CG  . LEU C 3 71 ? -5.215 -1.462 -21.056 1.00  91.11 0 C 1
ATOM   3528 C CD1 . LEU C 3 71 ? -5.727 -1.123 -19.655 1.00  86.75 0 C 1
ATOM   3529 C CD2 . LEU C 3 71 ? -5.887 -2.758 -21.511 1.00  85.50 0 C 1
ATOM   3530 N N   . ARG C 3 72 ? -6.847  0.642 -24.894 1.00  92.89 0 C 1
ATOM   3531 C CA  . ARG C 3 72 ? -7.499  1.850 -25.391 1.00  91.73 0 C 1
ATOM   3532 C C   . ARG C 3 72 ? -7.964  2.655 -24.186 1.00  91.38 0 C 1
ATOM   3533 O O   . ARG C 3 72 ? -8.733  2.153 -23.369 1.00  88.44 0 C 1
ATOM   3534 C CB  . ARG C 3 72 ? -8.679  1.511 -26.311 1.00  90.04 0 C 1
ATOM   3535 C CG  . ARG C 3 72 ? -8.224  0.782 -27.582 1.00  81.00 0 C 1
ATOM   3536 C CD  . ARG C 3 72 ? -9.400  0.605 -28.529 1.00  78.13 0 C 1
ATOM   3537 N NE  . ARG C 3 72 ? -9.015 -0.197 -29.708 1.00  69.71 0 C 1
ATOM   3538 C CZ  . ARG C 3 72 ? -9.683 -0.278 -30.856 1.00  63.46 0 C 1
ATOM   3539 N NH1 . ARG C 3 72 ? -10.773  0.403 -31.067 1.00  57.34 1 C 1
ATOM   3540 N NH2 . ARG C 3 72 ? -9.257 -1.061 -31.795 1.00  55.29 0 C 1
ATOM   3541 N N   . LEU C 3 73 ? -7.489  3.895 -24.074 1.00  89.48 0 C 1
ATOM   3542 C CA  . LEU C 3 73 ? -7.765  4.756 -22.929 1.00  86.29 0 C 1
ATOM   3543 C C   . LEU C 3 73 ? -8.962  5.668 -23.171 1.00  82.58 0 C 1
ATOM   3544 O O   . LEU C 3 73 ? -9.822  5.827 -22.304 1.00  74.28 0 C 1
ATOM   3545 C CB  . LEU C 3 73 ? -6.515  5.592 -22.604 1.00  84.50 0 C 1
ATOM   3546 C CG  . LEU C 3 73 ? -5.237  4.774 -22.372 1.00  83.46 0 C 1
ATOM   3547 C CD1 . LEU C 3 73 ? -4.080  5.725 -22.054 1.00  79.52 0 C 1
ATOM   3548 C CD2 . LEU C 3 73 ? -5.395  3.770 -21.226 1.00  80.66 0 C 1
ATOM   3549 N N   . ARG C 3 74 ? -9.038  6.243 -24.368 1.00  78.35 0 C 1
ATOM   3550 C CA  . ARG C 3 74 ? -10.145  7.077 -24.829 1.00  72.89 0 C 1
ATOM   3551 C C   . ARG C 3 74 ? -11.016  6.280 -25.785 1.00  66.85 0 C 1
ATOM   3552 O O   . ARG C 3 74 ? -10.524  5.689 -26.738 1.00  57.14 0 C 1
ATOM   3553 C CB  . ARG C 3 74 ? -9.627  8.355 -25.495 1.00  68.13 0 C 1
ATOM   3554 C CG  . ARG C 3 74 ? -8.928  9.295 -24.500 1.00  60.62 0 C 1
ATOM   3555 C CD  . ARG C 3 74 ? -8.507 10.587 -25.211 1.00  55.57 0 C 1
ATOM   3556 N NE  . ARG C 3 74 ? -7.837 11.527 -24.292 1.00  48.74 0 C 1
ATOM   3557 C CZ  . ARG C 3 74 ? -7.315 12.700 -24.608 1.00  44.05 0 C 1
ATOM   3558 N NH1 . ARG C 3 74 ? -7.365 13.167 -25.819 1.00  39.96 1 C 1
ATOM   3559 N NH2 . ARG C 3 74 ? -6.714 13.399 -23.696 1.00  38.16 0 C 1
ATOM   3560 N N   . GLY C 3 75 ? -12.311  6.338 -25.555 1.00  66.82 0 C 1
ATOM   3561 C CA  . GLY C 3 75 ? -13.268  5.586 -26.348 1.00  60.87 0 C 1
ATOM   3562 C C   . GLY C 3 75 ? -13.349  4.112 -25.928 1.00  57.51 0 C 1
ATOM   3563 O O   . GLY C 3 75 ? -12.510  3.585 -25.208 1.00  50.60 0 C 1
ATOM   3564 N N   . GLY C 3 76 ? -14.409  3.492 -26.362 1.00  52.57 0 C 1
ATOM   3565 C CA  . GLY C 3 76 ? -14.691  2.083 -26.143 1.00  46.98 0 C 1
ATOM   3566 C C   . GLY C 3 76 ? -15.619  1.598 -27.226 1.00  41.87 0 C 1
ATOM   3567 O O   . GLY C 3 76 ? -16.221  2.447 -27.926 1.00  36.50 0 C 1
ATOM   3568 O OXT . GLY C 3 76 ? -15.718  0.352 -27.349 1.00  41.45 -1 C 1
ATOM   3569 N N   . MET D 4 1 ? 21.414 -10.585 27.023 1.00  92.74 0 D 1
ATOM   3570 C CA  . MET D 4 1 ? 21.197 -9.133 26.913 1.00  94.85 0 D 1
ATOM   3571 C C   . MET D 4 1 ? 19.723 -8.871 26.685 1.00  95.10 0 D 1
ATOM   3572 O O   . MET D 4 1 ? 19.012 -9.772 26.254 1.00  92.98 0 D 1
ATOM   3573 C CB  . MET D 4 1 ? 22.061 -8.513 25.811 1.00  91.69 0 D 1
ATOM   3574 C CG  . MET D 4 1 ? 21.687 -8.941 24.384 1.00  89.24 0 D 1
ATOM   3575 S SD  . MET D 4 1 ? 22.784 -8.254 23.115 1.00  90.98 0 D 1
ATOM   3576 C CE  . MET D 4 1 ? 21.963 -8.863 21.634 1.00  84.64 0 D 1
ATOM   3577 N N   . GLN D 4 2 ? 19.244 -7.667 26.954 1.00  95.75 0 D 1
ATOM   3578 C CA  . GLN D 4 2 ? 17.877 -7.272 26.616 1.00  95.47 0 D 1
ATOM   3579 C C   . GLN D 4 2 ? 17.829 -6.574 25.264 1.00  95.65 0 D 1
ATOM   3580 O O   . GLN D 4 2 ? 18.686 -5.745 24.957 1.00  93.87 0 D 1
ATOM   3581 C CB  . GLN D 4 2 ? 17.268 -6.397 27.717 1.00  93.02 0 D 1
ATOM   3582 C CG  . GLN D 4 2 ? 16.990 -7.241 28.952 1.00  81.96 0 D 1
ATOM   3583 C CD  . GLN D 4 2 ? 16.271 -6.507 30.077 1.00  82.71 0 D 1
ATOM   3584 N NE2 . GLN D 4 2 ? 15.901 -7.233 31.101 1.00  71.44 0 D 1
ATOM   3585 O OE1 . GLN D 4 2 ? 16.033 -5.309 30.048 1.00  74.47 0 D 1
ATOM   3586 N N   . ILE D 4 3 ? 16.827 -6.905 24.485 1.00  96.45 0 D 1
ATOM   3587 C CA  . ILE D 4 3 ? 16.413 -6.153 23.298 1.00  96.27 0 D 1
ATOM   3588 C C   . ILE D 4 3 ? 14.926 -5.829 23.384 1.00  96.17 0 D 1
ATOM   3589 O O   . ILE D 4 3 ? 14.168 -6.489 24.102 1.00  95.26 0 D 1
ATOM   3590 C CB  . ILE D 4 3 ? 16.747 -6.875 21.977 1.00  95.79 0 D 1
ATOM   3591 C CG1 . ILE D 4 3 ? 15.991 -8.216 21.845 1.00  92.84 0 D 1
ATOM   3592 C CG2 . ILE D 4 3 ? 18.270 -7.046 21.841 1.00  90.80 0 D 1
ATOM   3593 C CD1 . ILE D 4 3 ? 16.100 -8.854 20.454 1.00  92.19 0 D 1
ATOM   3594 N N   . PHE D 4 4 ? 14.491 -4.845 22.618 1.00  95.70 0 D 1
ATOM   3595 C CA  . PHE D 4 4 ? 13.095 -4.455 22.523 1.00  95.35 0 D 1
ATOM   3596 C C   . PHE D 4 4 ? 12.506 -4.870 21.179 1.00  95.40 0 D 1
ATOM   3597 O O   . PHE D 4 4 ? 13.161 -4.821 20.145 1.00  94.64 0 D 1
ATOM   3598 C CB  . PHE D 4 4 ? 12.958 -2.951 22.779 1.00  94.58 0 D 1
ATOM   3599 C CG  . PHE D 4 4 ? 13.562 -2.505 24.088 1.00  93.97 0 D 1
ATOM   3600 C CD1 . PHE D 4 4 ? 13.002 -2.932 25.305 1.00  90.65 0 D 1
ATOM   3601 C CD2 . PHE D 4 4 ? 14.725 -1.710 24.101 1.00  90.45 0 D 1
ATOM   3602 C CE1 . PHE D 4 4 ? 13.598 -2.570 26.529 1.00  89.10 0 D 1
ATOM   3603 C CE2 . PHE D 4 4 ? 15.317 -1.346 25.318 1.00  88.51 0 D 1
ATOM   3604 C CZ  . PHE D 4 4 ? 14.763 -1.781 26.534 1.00  90.03 0 D 1
ATOM   3605 N N   . VAL D 4 5 ? 11.237 -5.255 21.185 1.00  95.05 0 D 1
ATOM   3606 C CA  . VAL D 4 5 ? 10.473 -5.512 19.964 1.00  95.07 0 D 1
ATOM   3607 C C   . VAL D 4 5 ?  9.204 -4.680 19.996 1.00  94.41 0 D 1
ATOM   3608 O O   . VAL D 4 5 ?  8.345 -4.872 20.854 1.00  93.32 0 D 1
ATOM   3609 C CB  . VAL D 4 5 ? 10.170 -7.011 19.766 1.00  95.16 0 D 1
ATOM   3610 C CG1 . VAL D 4 5 ?  9.443 -7.255 18.441 1.00  93.24 0 D 1
ATOM   3611 C CG2 . VAL D 4 5 ? 11.445 -7.857 19.770 1.00  93.59 0 D 1
ATOM   3612 N N   . LYS D 4 6 ?  9.064 -3.753 19.049 1.00  93.69 0 D 1
ATOM   3613 C CA  . LYS D 4 6 ?  7.810 -3.015 18.831 1.00  92.90 0 D 1
ATOM   3614 C C   . LYS D 4 6 ?  6.838 -3.882 18.020 1.00  93.21 0 D 1
ATOM   3615 O O   . LYS D 4 6 ?  7.057 -4.125 16.837 1.00  92.37 0 D 1
ATOM   3616 C CB  . LYS D 4 6 ?  8.070 -1.659 18.146 1.00  91.46 0 D 1
ATOM   3617 C CG  . LYS D 4 6 ?  8.741 -0.647 19.095 1.00  83.63 0 D 1
ATOM   3618 C CD  . LYS D 4 6 ?  8.808  0.756 18.465 1.00  77.53 0 D 1
ATOM   3619 C CE  . LYS D 4 6 ?  9.481  1.732 19.419 1.00  70.71 0 D 1
ATOM   3620 N NZ  . LYS D 4 6 ?  9.537  3.111 18.874 1.00  63.10 1 D 1
ATOM   3621 N N   . THR D 4 7 ?  5.773 -4.314 18.674 1.00  91.46 0 D 1
ATOM   3622 C CA  . THR D 4 7 ?  4.766 -5.209 18.098 1.00  90.08 0 D 1
ATOM   3623 C C   . THR D 4 7 ?  3.825 -4.491 17.125 1.00  89.99 0 D 1
ATOM   3624 O O   . THR D 4 7 ?  3.929 -3.274 16.926 1.00  87.98 0 D 1
ATOM   3625 C CB  . THR D 4 7 ?  3.951 -5.913 19.198 1.00  88.13 0 D 1
ATOM   3626 C CG2 . THR D 4 7 ?  4.844 -6.583 20.233 1.00  82.30 0 D 1
ATOM   3627 O OG1 . THR D 4 7 ?  3.116 -4.981 19.836 1.00  83.19 0 D 1
ATOM   3628 N N   . LEU D 4 8 ?  2.899 -5.222 16.515 1.00  88.12 0 D 1
ATOM   3629 C CA  . LEU D 4 8 ?  1.920 -4.674 15.557 1.00  85.94 0 D 1
ATOM   3630 C C   . LEU D 4 8 ?  1.073 -3.541 16.150 1.00  85.07 0 D 1
ATOM   3631 O O   . LEU D 4 8 ?  0.837 -2.550 15.473 1.00  79.98 0 D 1
ATOM   3632 C CB  . LEU D 4 8 ?  0.995 -5.802 15.064 1.00  84.05 0 D 1
ATOM   3633 C CG  . LEU D 4 8 ?  1.689 -6.865 14.190 1.00  81.75 0 D 1
ATOM   3634 C CD1 . LEU D 4 8 ?  0.706 -7.987 13.888 1.00  77.56 0 D 1
ATOM   3635 C CD2 . LEU D 4 8 ?  2.182 -6.280 12.865 1.00  77.72 0 D 1
ATOM   3636 N N   . THR D 4 9 ?  0.681 -3.667 17.410 1.00  83.41 0 D 1
ATOM   3637 C CA  . THR D 4 9 ? -0.151 -2.679 18.109 1.00  80.25 0 D 1
ATOM   3638 C C   . THR D 4 9 ?  0.633 -1.473 18.639 1.00  79.92 0 D 1
ATOM   3639 O O   . THR D 4 9 ?  0.051 -0.596 19.265 1.00  75.64 0 D 1
ATOM   3640 C CB  . THR D 4 9 ? -0.906 -3.342 19.274 1.00  77.29 0 D 1
ATOM   3641 C CG2 . THR D 4 9 ? -1.871 -4.407 18.777 1.00  70.10 0 D 1
ATOM   3642 O OG1 . THR D 4 9 ? -0.011 -3.982 20.147 1.00  72.36 0 D 1
ATOM   3643 N N   . GLY D 4 10 ?  1.936 -1.428 18.413 1.00  78.83 0 D 1
ATOM   3644 C CA  . GLY D 4 10 ?  2.810 -0.364 18.902 1.00  78.19 0 D 1
ATOM   3645 C C   . GLY D 4 10 ?  3.381 -0.610 20.302 1.00  80.71 0 D 1
ATOM   3646 O O   . GLY D 4 10 ?  4.358  0.045 20.652 1.00  78.46 0 D 1
ATOM   3647 N N   . LYS D 4 11 ?  2.853 -1.576 21.069 1.00  84.02 0 D 1
ATOM   3648 C CA  . LYS D 4 11 ?  3.431 -1.914 22.372 1.00  84.92 0 D 1
ATOM   3649 C C   . LYS D 4 11 ?  4.848 -2.458 22.195 1.00  87.23 0 D 1
ATOM   3650 O O   . LYS D 4 11 ?  5.139 -3.184 21.244 1.00  86.76 0 D 1
ATOM   3651 C CB  . LYS D 4 11 ?  2.531 -2.861 23.187 1.00  82.11 0 D 1
ATOM   3652 C CG  . LYS D 4 11 ?  2.482 -4.290 22.637 1.00  74.26 0 D 1
ATOM   3653 C CD  . LYS D 4 11 ?  1.673 -5.247 23.519 1.00  72.43 0 D 1
ATOM   3654 C CE  . LYS D 4 11 ?  1.696 -6.623 22.839 1.00  63.93 0 D 1
ATOM   3655 N NZ  . LYS D 4 11 ?  1.244 -7.744 23.680 1.00  58.37 1 D 1
ATOM   3656 N N   . THR D 4 12 ?  5.709 -2.148 23.162 1.00  87.97 0 D 1
ATOM   3657 C CA  . THR D 4 12 ?  7.069 -2.675 23.213 1.00  88.72 0 D 1
ATOM   3658 C C   . THR D 4 12 ?  7.115 -3.874 24.152 1.00  89.83 0 D 1
ATOM   3659 O O   . THR D 4 12 ?  6.655 -3.797 25.288 1.00  88.95 0 D 1
ATOM   3660 C CB  . THR D 4 12 ?  8.063 -1.588 23.622 1.00  87.34 0 D 1
ATOM   3661 C CG2 . THR D 4 12 ?  9.512 -2.075 23.561 1.00  80.88 0 D 1
ATOM   3662 O OG1 . THR D 4 12 ?  7.964 -0.510 22.710 1.00  81.48 0 D 1
ATOM   3663 N N   . ILE D 4 13 ?  7.678 -4.979 23.683 1.00  91.77 0 D 1
ATOM   3664 C CA  . ILE D 4 13 ?  8.009 -6.142 24.516 1.00  91.91 0 D 1
ATOM   3665 C C   . ILE D 4 13 ?  9.523 -6.224 24.680 1.00  93.12 0 D 1
ATOM   3666 O O   . ILE D 4 13 ? 10.276 -5.921 23.754 1.00  92.73 0 D 1
ATOM   3667 C CB  . ILE D 4 13 ?  7.404 -7.456 23.972 1.00  90.16 0 D 1
ATOM   3668 C CG1 . ILE D 4 13 ?  7.897 -7.801 22.553 1.00  82.61 0 D 1
ATOM   3669 C CG2 . ILE D 4 13 ?  5.881 -7.372 24.040 1.00  80.41 0 D 1
ATOM   3670 C CD1 . ILE D 4 13 ?  7.475 -9.189 22.060 1.00  79.09 0 D 1
ATOM   3671 N N   . THR D 4 14 ?  9.946 -6.660 25.856 1.00  94.10 0 D 1
ATOM   3672 C CA  . THR D 4 14 ? 11.355 -6.916 26.162 1.00  94.38 0 D 1
ATOM   3673 C C   . THR D 4 14 ? 11.643 -8.400 26.012 1.00  94.78 0 D 1
ATOM   3674 O O   . THR D 4 14 ? 10.889 -9.231 26.523 1.00  93.83 0 D 1
ATOM   3675 C CB  . THR D 4 14 ? 11.704 -6.429 27.574 1.00  93.13 0 D 1
ATOM   3676 C CG2 . THR D 4 14 ? 13.205 -6.447 27.827 1.00  82.93 0 D 1
ATOM   3677 O OG1 . THR D 4 14 ? 11.264 -5.101 27.749 1.00  84.25 0 D 1
ATOM   3678 N N   . LEU D 4 15 ? 12.722 -8.741 25.315 1.00  95.49 0 D 1
ATOM   3679 C CA  . LEU D 4 15 ? 13.208 -10.110 25.164 1.00  95.76 0 D 1
ATOM   3680 C C   . LEU D 4 15 ? 14.595 -10.244 25.784 1.00  96.05 0 D 1
ATOM   3681 O O   . LEU D 4 15 ? 15.455 -9.393 25.562 1.00  95.08 0 D 1
ATOM   3682 C CB  . LEU D 4 15 ? 13.244 -10.517 23.682 1.00  95.08 0 D 1
ATOM   3683 C CG  . LEU D 4 15 ? 11.900 -10.483 22.941 1.00  93.26 0 D 1
ATOM   3684 C CD1 . LEU D 4 15 ? 12.122 -10.911 21.495 1.00  90.07 0 D 1
ATOM   3685 C CD2 . LEU D 4 15 ? 10.864 -11.430 23.551 1.00  89.91 0 D 1
ATOM   3686 N N   . GLU D 4 16 ? 14.804 -11.333 26.517 1.00  96.51 0 D 1
ATOM   3687 C CA  . GLU D 4 16 ? 16.132 -11.794 26.906 1.00  96.46 0 D 1
ATOM   3688 C C   . GLU D 4 16 ? 16.703 -12.653 25.779 1.00  96.66 0 D 1
ATOM   3689 O O   . GLU D 4 16 ? 16.091 -13.651 25.374 1.00  95.32 0 D 1
ATOM   3690 C CB  . GLU D 4 16 ? 16.070 -12.575 28.226 1.00  95.30 0 D 1
ATOM   3691 C CG  . GLU D 4 16 ? 15.861 -11.681 29.456 1.00  83.14 0 D 1
ATOM   3692 C CD  . GLU D 4 16 ? 17.022 -10.716 29.724 1.00  78.64 0 D 1
ATOM   3693 O OE1 . GLU D 4 16 ? 16.804 -9.758 30.504 1.00  72.34 0 D 1
ATOM   3694 O OE2 . GLU D 4 16 ? 18.113 -10.911 29.150 1.00  72.25 -1 D 1
ATOM   3695 N N   . VAL D 4 17 ? 17.844 -12.234 25.252 1.00  96.57 0 D 1
ATOM   3696 C CA  . VAL D 4 17 ? 18.513 -12.861 24.113 1.00  96.51 0 D 1
ATOM   3697 C C   . VAL D 4 17 ? 20.027 -12.840 24.305 1.00  96.69 0 D 1
ATOM   3698 O O   . VAL D 4 17 ? 20.565 -12.033 25.064 1.00  95.49 0 D 1
ATOM   3699 C CB  . VAL D 4 17 ? 18.155 -12.166 22.781 1.00  95.85 0 D 1
ATOM   3700 C CG1 . VAL D 4 17 ? 16.661 -12.257 22.471 1.00  92.39 0 D 1
ATOM   3701 C CG2 . VAL D 4 17 ? 18.568 -10.691 22.740 1.00  92.28 0 D 1
ATOM   3702 N N   . GLU D 4 18 ? 20.713 -13.718 23.570 1.00  96.52 0 D 1
ATOM   3703 C CA  . GLU D 4 18 ? 22.161 -13.690 23.432 1.00  96.43 0 D 1
ATOM   3704 C C   . GLU D 4 18 ? 22.557 -13.211 22.026 1.00  96.76 0 D 1
ATOM   3705 O O   . GLU D 4 18 ? 21.806 -13.441 21.077 1.00  95.44 0 D 1
ATOM   3706 C CB  . GLU D 4 18 ? 22.750 -15.079 23.734 1.00  95.07 0 D 1
ATOM   3707 C CG  . GLU D 4 18 ? 22.574 -15.515 25.202 1.00  86.60 0 D 1
ATOM   3708 C CD  . GLU D 4 18 ? 23.234 -14.541 26.204 1.00  80.38 0 D 1
ATOM   3709 O OE1 . GLU D 4 18 ? 22.719 -14.430 27.326 1.00  72.88 0 D 1
ATOM   3710 O OE2 . GLU D 4 18 ? 24.234 -13.897 25.820 1.00  72.27 -1 D 1
ATOM   3711 N N   . PRO D 4 19 ? 23.729 -12.581 21.840 1.00  96.46 0 D 1
ATOM   3712 C CA  . PRO D 4 19 ? 24.190 -12.176 20.508 1.00  96.27 0 D 1
ATOM   3713 C C   . PRO D 4 19 ? 24.269 -13.333 19.501 1.00  96.38 0 D 1
ATOM   3714 O O   . PRO D 4 19 ? 24.123 -13.112 18.298 1.00  95.17 0 D 1
ATOM   3715 C CB  . PRO D 4 19 ? 25.577 -11.564 20.738 1.00  95.40 0 D 1
ATOM   3716 C CG  . PRO D 4 19 ? 25.518 -11.085 22.186 1.00  92.96 0 D 1
ATOM   3717 C CD  . PRO D 4 19 ? 24.646 -12.137 22.869 1.00  95.71 0 D 1
ATOM   3718 N N   . SER D 4 20 ? 24.485 -14.556 19.993 1.00  96.74 0 D 1
ATOM   3719 C CA  . SER D 4 20 ? 24.520 -15.790 19.207 1.00  96.69 0 D 1
ATOM   3720 C C   . SER D 4 20 ? 23.138 -16.366 18.871 1.00  96.82 0 D 1
ATOM   3721 O O   . SER D 4 20 ? 23.073 -17.337 18.116 1.00  95.18 0 D 1
ATOM   3722 C CB  . SER D 4 20 ? 25.336 -16.840 19.958 1.00  95.75 0 D 1
ATOM   3723 O OG  . SER D 4 20 ? 24.795 -17.038 21.253 1.00  88.57 0 D 1
ATOM   3724 N N   . ASP D 4 21 ? 22.045 -15.831 19.416 1.00  96.85 0 D 1
ATOM   3725 C CA  . ASP D 4 21 ? 20.700 -16.288 19.078 1.00  96.92 0 D 1
ATOM   3726 C C   . ASP D 4 21 ? 20.416 -16.042 17.593 1.00  97.26 0 D 1
ATOM   3727 O O   . ASP D 4 21 ? 20.662 -14.951 17.064 1.00  96.43 0 D 1
ATOM   3728 C CB  . ASP D 4 21 ? 19.617 -15.609 19.939 1.00  96.33 0 D 1
ATOM   3729 C CG  . ASP D 4 21 ? 19.409 -16.189 21.337 1.00  95.04 0 D 1
ATOM   3730 O OD1 . ASP D 4 21 ? 19.697 -17.384 21.552 1.00  90.11 0 D 1
ATOM   3731 O OD2 . ASP D 4 21 ? 18.808 -15.482 22.180 1.00  90.08 -1 D 1
ATOM   3732 N N   . THR D 4 22 ? 19.859 -17.051 16.928 1.00  97.53 0 D 1
ATOM   3733 C CA  . THR D 4 22 ? 19.366 -16.901 15.559 1.00  97.64 0 D 1
ATOM   3734 C C   . THR D 4 22 ? 18.077 -16.066 15.542 1.00  97.65 0 D 1
ATOM   3735 O O   . THR D 4 22 ? 17.356 -15.963 16.525 1.00  97.00 0 D 1
ATOM   3736 C CB  . THR D 4 22 ? 19.116 -18.254 14.874 1.00  97.02 0 D 1
ATOM   3737 C CG2 . THR D 4 22 ? 20.382 -19.105 14.797 1.00  90.77 0 D 1
ATOM   3738 O OG1 . THR D 4 22 ? 18.133 -18.983 15.559 1.00  91.07 0 D 1
ATOM   3739 N N   . ILE D 4 23 ? 17.767 -15.495 14.383 1.00  97.33 0 D 1
ATOM   3740 C CA  . ILE D 4 23 ? 16.497 -14.793 14.183 1.00  97.28 0 D 1
ATOM   3741 C C   . ILE D 4 23 ? 15.302 -15.736 14.377 1.00  97.34 0 D 1
ATOM   3742 O O   . ILE D 4 23 ? 14.289 -15.323 14.930 1.00  96.94 0 D 1
ATOM   3743 C CB  . ILE D 4 23 ? 16.478 -14.106 12.806 1.00  96.91 0 D 1
ATOM   3744 C CG1 . ILE D 4 23 ? 17.614 -13.073 12.644 1.00  94.96 0 D 1
ATOM   3745 C CG2 . ILE D 4 23 ? 15.119 -13.436 12.520 1.00  95.78 0 D 1
ATOM   3746 C CD1 . ILE D 4 23 ? 17.708 -12.008 13.736 1.00  91.94 0 D 1
ATOM   3747 N N   . GLU D 4 24 ? 15.446 -17.006 13.999 1.00  97.43 0 D 1
ATOM   3748 C CA  . GLU D 4 24 ? 14.452 -18.050 14.278 1.00  97.08 0 D 1
ATOM   3749 C C   . GLU D 4 24 ? 14.186 -18.201 15.785 1.00  97.18 0 D 1
ATOM   3750 O O   . GLU D 4 24 ? 13.036 -18.157 16.219 1.00  96.39 0 D 1
ATOM   3751 C CB  . GLU D 4 24 ? 14.935 -19.364 13.654 1.00  95.85 0 D 1
ATOM   3752 C CG  . GLU D 4 24 ? 13.885 -20.472 13.715 1.00  82.93 0 D 1
ATOM   3753 C CD  . GLU D 4 24 ? 14.357 -21.787 13.060 1.00  76.60 0 D 1
ATOM   3754 O OE1 . GLU D 4 24 ? 13.506 -22.702 12.939 1.00  70.57 0 D 1
ATOM   3755 O OE2 . GLU D 4 24 ? 15.548 -21.878 12.693 1.00  70.72 -1 D 1
ATOM   3756 N N   . ASN D 4 25 ? 15.232 -18.242 16.613 1.00  97.30 0 D 1
ATOM   3757 C CA  . ASN D 4 25 ? 15.092 -18.294 18.070 1.00  96.96 0 D 1
ATOM   3758 C C   . ASN D 4 25 ? 14.402 -17.043 18.624 1.00  97.06 0 D 1
ATOM   3759 O O   . ASN D 4 25 ? 13.571 -17.128 19.532 1.00  96.20 0 D 1
ATOM   3760 C CB  . ASN D 4 25 ? 16.474 -18.448 18.724 1.00  96.01 0 D 1
ATOM   3761 C CG  . ASN D 4 25 ? 17.125 -19.801 18.502 1.00  88.04 0 D 1
ATOM   3762 N ND2 . ASN D 4 25 ? 18.398 -19.910 18.839 1.00  76.32 0 D 1
ATOM   3763 O OD1 . ASN D 4 25 ? 16.530 -20.758 18.073 1.00  77.96 0 D 1
ATOM   3764 N N   . VAL D 4 26 ? 14.709 -15.869 18.077 1.00  97.59 0 D 1
ATOM   3765 C CA  . VAL D 4 26 ? 14.044 -14.620 18.466 1.00  97.31 0 D 1
ATOM   3766 C C   . VAL D 4 26 ? 12.553 -14.664 18.106 1.00  97.41 0 D 1
ATOM   3767 O O   . VAL D 4 26 ? 11.716 -14.267 18.925 1.00  96.97 0 D 1
ATOM   3768 C CB  . VAL D 4 26 ? 14.725 -13.396 17.832 1.00  97.02 0 D 1
ATOM   3769 C CG1 . VAL D 4 26 ? 14.007 -12.091 18.177 1.00  94.99 0 D 1
ATOM   3770 C CG2 . VAL D 4 26 ? 16.165 -13.255 18.341 1.00  95.40 0 D 1
ATOM   3771 N N   . LYS D 4 27 ? 12.202 -15.187 16.931 1.00  97.69 0 D 1
ATOM   3772 C CA  . LYS D 4 27 ? 10.804 -15.363 16.519 1.00  97.76 0 D 1
ATOM   3773 C C   . LYS D 4 27 ? 10.062 -16.353 17.416 1.00  97.48 0 D 1
ATOM   3774 O O   . LYS D 4 27 ?  8.910 -16.083 17.758 1.00  96.86 0 D 1
ATOM   3775 C CB  . LYS D 4 27 ? 10.738 -15.797 15.051 1.00  97.75 0 D 1
ATOM   3776 C CG  . LYS D 4 27 ? 11.056 -14.655 14.073 1.00  97.17 0 D 1
ATOM   3777 C CD  . LYS D 4 27 ? 10.990 -15.181 12.633 1.00  96.29 0 D 1
ATOM   3778 C CE  . LYS D 4 27 ? 11.253 -14.079 11.614 1.00  94.35 0 D 1
ATOM   3779 N NZ  . LYS D 4 27 ? 11.209 -14.622 10.242 1.00  91.90 1 D 1
ATOM   3780 N N   . ALA D 4 28 ? 10.698 -17.434 17.847 1.00  97.80 0 D 1
ATOM   3781 C CA  . ALA D 4 28 ? 10.120 -18.360 18.812 1.00  97.54 0 D 1
ATOM   3782 C C   . ALA D 4 28 ?  9.822 -17.664 20.152 1.00  97.11 0 D 1
ATOM   3783 O O   . ALA D 4 28 ?  8.691 -17.730 20.649 1.00  95.96 0 D 1
ATOM   3784 C CB  . ALA D 4 28 ? 11.066 -19.552 18.981 1.00  97.25 0 D 1
ATOM   3785 N N   . LYS D 4 29 ? 10.766 -16.867 20.684 1.00  97.29 0 D 1
ATOM   3786 C CA  . LYS D 4 29 ? 10.553 -16.063 21.901 1.00  96.61 0 D 1
ATOM   3787 C C   . LYS D 4 29 ?  9.422 -15.037 21.749 1.00  96.04 0 D 1
ATOM   3788 O O   . LYS D 4 29 ?  8.735 -14.718 22.719 1.00  94.84 0 D 1
ATOM   3789 C CB  . LYS D 4 29 ? 11.866 -15.353 22.296 1.00  96.69 0 D 1
ATOM   3790 C CG  . LYS D 4 29 ? 12.959 -16.324 22.797 1.00  95.18 0 D 1
ATOM   3791 C CD  . LYS D 4 29 ? 14.293 -15.601 23.046 1.00  92.86 0 D 1
ATOM   3792 C CE  . LYS D 4 29 ? 15.362 -16.613 23.486 1.00  89.37 0 D 1
ATOM   3793 N NZ  . LYS D 4 29 ? 16.704 -16.002 23.698 1.00  82.99 1 D 1
ATOM   3794 N N   . ILE D 4 30 ?  9.211 -14.502 20.547 1.00  96.60 0 D 1
ATOM   3795 C CA  . ILE D 4 30 ?  8.075 -13.621 20.255 1.00  96.20 0 D 1
ATOM   3796 C C   . ILE D 4 30 ?  6.767 -14.413 20.236 1.00  95.50 0 D 1
ATOM   3797 O O   . ILE D 4 30 ?  5.776 -13.931 20.778 1.00  94.25 0 D 1
ATOM   3798 C CB  . ILE D 4 30 ?  8.286 -12.832 18.947 1.00  96.22 0 D 1
ATOM   3799 C CG1 . ILE D 4 30 ?  9.433 -11.814 19.109 1.00  95.28 0 D 1
ATOM   3800 C CG2 . ILE D 4 30 ?  6.998 -12.079 18.536 1.00  95.31 0 D 1
ATOM   3801 C CD1 . ILE D 4 30 ?  9.955 -11.266 17.783 1.00  94.10 0 D 1
ATOM   3802 N N   . GLN D 4 31 ?  6.761 -15.630 19.662 1.00  96.21 0 D 1
ATOM   3803 C CA  . GLN D 4 31 ?  5.578 -16.495 19.670 1.00  95.91 0 D 1
ATOM   3804 C C   . GLN D 4 31 ?  5.114 -16.802 21.088 1.00  94.98 0 D 1
ATOM   3805 O O   . GLN D 4 31 ?  3.924 -16.694 21.374 1.00  92.93 0 D 1
ATOM   3806 C CB  . GLN D 4 31 ?  5.866 -17.791 18.891 1.00  95.71 0 D 1
ATOM   3807 C CG  . GLN D 4 31 ?  4.605 -18.677 18.783 1.00  94.59 0 D 1
ATOM   3808 C CD  . GLN D 4 31 ?  4.855 -19.996 18.047 1.00  92.95 0 D 1
ATOM   3809 N NE2 . GLN D 4 31 ?  3.814 -20.682 17.647 1.00  84.69 0 D 1
ATOM   3810 O OE1 . GLN D 4 31 ?  5.967 -20.421 17.810 1.00  87.69 0 D 1
ATOM   3811 N N   . ASP D 4 32 ?  6.033 -17.084 21.987 1.00  95.51 0 D 1
ATOM   3812 C CA  . ASP D 4 32 ?  5.715 -17.380 23.391 1.00  94.76 0 D 1
ATOM   3813 C C   . ASP D 4 32 ?  5.033 -16.205 24.100 1.00  93.88 0 D 1
ATOM   3814 O O   . ASP D 4 32 ?  4.195 -16.392 24.982 1.00  91.73 0 D 1
ATOM   3815 C CB  . ASP D 4 32 ?  6.998 -17.751 24.143 1.00  94.52 0 D 1
ATOM   3816 C CG  . ASP D 4 32 ?  7.634 -19.067 23.689 1.00  90.26 0 D 1
ATOM   3817 O OD1 . ASP D 4 32 ?  6.914 -19.903 23.104 1.00  85.01 0 D 1
ATOM   3818 O OD2 . ASP D 4 32 ?  8.842 -19.232 23.964 1.00  84.81 -1 D 1
ATOM   3819 N N   . LYS D 4 33 ?  5.356 -14.964 23.722 1.00  93.13 0 D 1
ATOM   3820 C CA  . LYS D 4 33 ?  4.795 -13.751 24.328 1.00  92.16 0 D 1
ATOM   3821 C C   . LYS D 4 33 ?  3.559 -13.209 23.620 1.00  91.57 0 D 1
ATOM   3822 O O   . LYS D 4 33 ?  2.691 -12.629 24.271 1.00  88.23 0 D 1
ATOM   3823 C CB  . LYS D 4 33 ?  5.866 -12.662 24.422 1.00  91.11 0 D 1
ATOM   3824 C CG  . LYS D 4 33 ?  6.918 -12.996 25.496 1.00  88.21 0 D 1
ATOM   3825 C CD  . LYS D 4 33 ?  7.779 -11.762 25.812 1.00  85.26 0 D 1
ATOM   3826 C CE  . LYS D 4 33 ?  8.735 -12.093 26.959 1.00  81.28 0 D 1
ATOM   3827 N NZ  . LYS D 4 33 ?  9.403 -10.882 27.495 1.00  74.79 1 D 1
ATOM   3828 N N   . GLU D 4 34 ?  3.492 -13.334 22.298 1.00  93.65 0 D 1
ATOM   3829 C CA  . GLU D 4 34 ?  2.484 -12.676 21.452 1.00  92.54 0 D 1
ATOM   3830 C C   . GLU D 4 34 ?  1.560 -13.653 20.713 1.00  92.69 0 D 1
ATOM   3831 O O   . GLU D 4 34 ?  0.588 -13.218 20.094 1.00  90.22 0 D 1
ATOM   3832 C CB  . GLU D 4 34 ?  3.190 -11.755 20.444 1.00  91.29 0 D 1
ATOM   3833 C CG  . GLU D 4 34 ?  3.987 -10.631 21.094 1.00  88.12 0 D 1
ATOM   3834 C CD  . GLU D 4 34 ?  3.075 -9.666 21.857 1.00  87.71 0 D 1
ATOM   3835 O OE1 . GLU D 4 34 ?  3.379 -9.285 22.998 1.00  81.54 0 D 1
ATOM   3836 O OE2 . GLU D 4 34 ?  2.035 -9.221 21.306 1.00  81.95 -1 D 1
ATOM   3837 N N   . GLY D 4 35 ?  1.861 -14.953 20.726 1.00  93.48 0 D 1
ATOM   3838 C CA  . GLY D 4 35 ?  1.066 -15.981 20.057 1.00  93.50 0 D 1
ATOM   3839 C C   . GLY D 4 35 ?  1.085 -15.895 18.529 1.00  94.42 0 D 1
ATOM   3840 O O   . GLY D 4 35 ?  0.186 -16.426 17.869 1.00  92.61 0 D 1
ATOM   3841 N N   . ILE D 4 36 ?  2.058 -15.204 17.942 1.00  94.74 0 D 1
ATOM   3842 C CA  . ILE D 4 36 ?  2.204 -15.079 16.490 1.00  95.35 0 D 1
ATOM   3843 C C   . ILE D 4 36 ?  3.162 -16.168 16.006 1.00  95.83 0 D 1
ATOM   3844 O O   . ILE D 4 36 ?  4.321 -16.143 16.408 1.00  95.24 0 D 1
ATOM   3845 C CB  . ILE D 4 36 ?  2.685 -13.672 16.071 1.00  94.88 0 D 1
ATOM   3846 C CG1 . ILE D 4 36 ?  1.798 -12.570 16.679 1.00  92.24 0 D 1
ATOM   3847 C CG2 . ILE D 4 36 ?  2.696 -13.576 14.535 1.00  92.26 0 D 1
ATOM   3848 C CD1 . ILE D 4 36 ?  2.315 -11.155 16.427 1.00  87.57 0 D 1
ATOM   3849 N N   . PRO D 4 37 ?  2.728 -17.096 15.122 1.00  96.15 0 D 1
ATOM   3850 C CA  . PRO D 4 37 ?  3.613 -18.121 14.581 1.00  96.15 0 D 1
ATOM   3851 C C   . PRO D 4 37 ?  4.834 -17.518 13.872 1.00  96.43 0 D 1
ATOM   3852 O O   . PRO D 4 37 ?  4.685 -16.514 13.172 1.00  95.79 0 D 1
ATOM   3853 C CB  . PRO D 4 37 ?  2.751 -18.935 13.607 1.00  95.08 0 D 1
ATOM   3854 C CG  . PRO D 4 37 ?  1.335 -18.704 14.104 1.00  92.67 0 D 1
ATOM   3855 C CD  . PRO D 4 37 ?  1.376 -17.278 14.636 1.00  95.30 0 D 1
ATOM   3856 N N   . PRO D 4 38 ?  6.029 -18.118 13.993 1.00  96.40 0 D 1
ATOM   3857 C CA  . PRO D 4 38 ?  7.250 -17.592 13.376 1.00  96.47 0 D 1
ATOM   3858 C C   . PRO D 4 38 ?  7.143 -17.361 11.870 1.00  96.21 0 D 1
ATOM   3859 O O   . PRO D 4 38 ?  7.656 -16.369 11.356 1.00  95.32 0 D 1
ATOM   3860 C CB  . PRO D 4 38 ?  8.346 -18.609 13.707 1.00  95.75 0 D 1
ATOM   3861 C CG  . PRO D 4 38 ?  7.880 -19.200 15.029 1.00  93.80 0 D 1
ATOM   3862 C CD  . PRO D 4 38 ?  6.365 -19.242 14.864 1.00  96.05 0 D 1
ATOM   3863 N N   . ASP D 4 39 ?  6.418 -18.221 11.151 1.00  96.73 0 D 1
ATOM   3864 C CA  . ASP D 4 39 ?  6.199 -18.116  9.707 1.00  96.12 0 D 1
ATOM   3865 C C   . ASP D 4 39 ?  5.354 -16.896  9.303 1.00  96.16 0 D 1
ATOM   3866 O O   . ASP D 4 39 ?  5.411 -16.458  8.145 1.00  94.49 0 D 1
ATOM   3867 C CB  . ASP D 4 39 ?  5.562 -19.414  9.187 1.00  94.97 0 D 1
ATOM   3868 C CG  . ASP D 4 39 ?  4.096 -19.535  9.588 1.00  89.23 0 D 1
ATOM   3869 O OD1 . ASP D 4 39 ?  3.822 -19.430 10.798 1.00  83.15 0 D 1
ATOM   3870 O OD2 . ASP D 4 39 ?  3.244 -19.641  8.683 1.00  82.99 -1 D 1
ATOM   3871 N N   . GLN D 4 40 ?  4.591 -16.321 10.230 1.00  96.13 0 D 1
ATOM   3872 C CA  . GLN D 4 40 ?  3.828 -15.086 10.033 1.00  95.88 0 D 1
ATOM   3873 C C   . GLN D 4 40 ?  4.579 -13.838 10.499 1.00  95.85 0 D 1
ATOM   3874 O O   . GLN D 4 40 ?  4.110 -12.716 10.269 1.00  93.91 0 D 1
ATOM   3875 C CB  . GLN D 4 40 ?  2.459 -15.179 10.733 1.00  94.94 0 D 1
ATOM   3876 C CG  . GLN D 4 40 ?  1.595 -16.327 10.200 1.00  91.76 0 D 1
ATOM   3877 C CD  . GLN D 4 40 ?  1.365 -16.246  8.690 1.00  91.65 0 D 1
ATOM   3878 N NE2 . GLN D 4 40 ?  1.462 -17.359  8.006 1.00  82.69 0 D 1
ATOM   3879 O OE1 . GLN D 4 40 ?  1.119 -15.190  8.119 1.00  84.53 0 D 1
ATOM   3880 N N   . GLN D 4 41 ?  5.728 -13.989 11.133 1.00  96.36 0 D 1
ATOM   3881 C CA  . GLN D 4 41 ?  6.526 -12.876 11.617 1.00  96.54 0 D 1
ATOM   3882 C C   . GLN D 4 41 ?  7.538 -12.414 10.573 1.00  96.55 0 D 1
ATOM   3883 O O   . GLN D 4 41 ?  8.243 -13.206  9.950 1.00  95.47 0 D 1
ATOM   3884 C CB  . GLN D 4 41 ?  7.249 -13.246 12.919 1.00  96.29 0 D 1
ATOM   3885 C CG  . GLN D 4 41 ?  6.308 -13.612 14.075 1.00  95.15 0 D 1
ATOM   3886 C CD  . GLN D 4 41 ?  7.103 -13.979 15.323 1.00  96.20 0 D 1
ATOM   3887 N NE2 . GLN D 4 41 ?  6.661 -14.929 16.110 1.00  91.05 0 D 1
ATOM   3888 O OE1 . GLN D 4 41 ?  8.146 -13.401 15.597 1.00  91.27 0 D 1
ATOM   3889 N N   . ARG D 4 42 ?  7.664 -11.097 10.431 1.00  96.62 0 D 1
ATOM   3890 C CA  . ARG D 4 42 ?  8.791 -10.440  9.767 1.00  96.42 0 D 1
ATOM   3891 C C   . ARG D 4 42 ?  9.412 -9.464 10.752 1.00  96.47 0 D 1
ATOM   3892 O O   . ARG D 4 42 ?  8.716 -8.564 11.239 1.00  95.03 0 D 1
ATOM   3893 C CB  . ARG D 4 42 ?  8.312 -9.776  8.464 1.00  95.79 0 D 1
ATOM   3894 C CG  . ARG D 4 42 ?  9.436 -9.146  7.628 1.00  94.19 0 D 1
ATOM   3895 C CD  . ARG D 4 42 ?  8.831 -8.515  6.365 1.00  92.10 0 D 1
ATOM   3896 N NE  . ARG D 4 42 ?  9.817 -7.994  5.416 1.00  89.87 0 D 1
ATOM   3897 C CZ  . ARG D 4 42 ? 10.188 -8.513  4.241 1.00  88.90 0 D 1
ATOM   3898 N NH1 . ARG D 4 42 ?  9.788 -9.671  3.814 1.00  81.51 1 D 1
ATOM   3899 N NH2 . ARG D 4 42 ? 10.976 -7.862  3.449 1.00  83.65 0 D 1
ATOM   3900 N N   . LEU D 4 43 ? 10.685 -9.655 11.058 1.00  96.74 0 D 1
ATOM   3901 C CA  . LEU D 4 43 ? 11.438 -8.747 11.903 1.00  96.73 0 D 1
ATOM   3902 C C   . LEU D 4 43 ? 12.243 -7.779 11.044 1.00  96.51 0 D 1
ATOM   3903 O O   . LEU D 4 43 ? 12.845 -8.184 10.050 1.00  95.55 0 D 1
ATOM   3904 C CB  . LEU D 4 43 ? 12.333 -9.533 12.870 1.00  96.67 0 D 1
ATOM   3905 C CG  . LEU D 4 43 ? 11.557 -10.309 13.939 1.00  95.65 0 D 1
ATOM   3906 C CD1 . LEU D 4 43 ? 12.529 -11.141 14.774 1.00  93.84 0 D 1
ATOM   3907 C CD2 . LEU D 4 43 ? 10.794 -9.370 14.884 1.00  93.25 0 D 1
ATOM   3908 N N   . ILE D 4 44 ? 12.242 -6.517 11.419 1.00  96.46 0 D 1
ATOM   3909 C CA  . ILE D 4 44 ? 12.941 -5.437 10.713 1.00  95.91 0 D 1
ATOM   3910 C C   . ILE D 4 44 ? 13.867 -4.734 11.699 1.00  95.72 0 D 1
ATOM   3911 O O   . ILE D 4 44 ? 13.456 -4.350 12.788 1.00  95.08 0 D 1
ATOM   3912 C CB  . ILE D 4 44 ? 11.930 -4.462 10.064 1.00  95.20 0 D 1
ATOM   3913 C CG1 . ILE D 4 44 ? 11.015 -5.199  9.054 1.00  93.11 0 D 1
ATOM   3914 C CG2 . ILE D 4 44 ? 12.673 -3.301  9.366 1.00  92.92 0 D 1
ATOM   3915 C CD1 . ILE D 4 44 ?  9.836 -4.349  8.555 1.00  89.93 0 D 1
ATOM   3916 N N   . PHE D 4 45 ? 15.112 -4.533 11.277 1.00  95.19 0 D 1
ATOM   3917 C CA  . PHE D 4 45 ? 16.098 -3.719 11.971 1.00  95.04 0 D 1
ATOM   3918 C C   . PHE D 4 45 ? 16.843 -2.867 10.956 1.00  94.50 0 D 1
ATOM   3919 O O   . PHE D 4 45 ? 17.186 -3.344  9.871 1.00  93.20 0 D 1
ATOM   3920 C CB  . PHE D 4 45 ? 17.058 -4.622 12.762 1.00  94.99 0 D 1
ATOM   3921 C CG  . PHE D 4 45 ? 18.100 -3.850 13.532 1.00  95.27 0 D 1
ATOM   3922 C CD1 . PHE D 4 45 ? 19.446 -3.838 13.113 1.00  93.38 0 D 1
ATOM   3923 C CD2 . PHE D 4 45 ? 17.730 -3.127 14.686 1.00  93.49 0 D 1
ATOM   3924 C CE1 . PHE D 4 45 ? 20.407 -3.127 13.840 1.00  92.88 0 D 1
ATOM   3925 C CE2 . PHE D 4 45 ? 18.689 -2.409 15.405 1.00  92.68 0 D 1
ATOM   3926 C CZ  . PHE D 4 45 ? 20.036 -2.410 14.997 1.00  93.49 0 D 1
ATOM   3927 N N   . ALA D 4 46 ? 17.048 -1.597 11.261 1.00  93.40 0 D 1
ATOM   3928 C CA  . ALA D 4 46 ? 17.685 -0.640 10.349 1.00  92.55 0 D 1
ATOM   3929 C C   . ALA D 4 46 ? 17.090 -0.656  8.917 1.00  92.73 0 D 1
ATOM   3930 O O   . ALA D 4 46 ? 17.805 -0.580  7.923 1.00  89.78 0 D 1
ATOM   3931 C CB  . ALA D 4 46 ? 19.202 -0.832 10.412 1.00  90.90 0 D 1
ATOM   3932 N N   . GLY D 4 47 ? 15.767 -0.809  8.813 1.00  92.86 0 D 1
ATOM   3933 C CA  . GLY D 4 47 ? 15.030 -0.834  7.550 1.00  92.76 0 D 1
ATOM   3934 C C   . GLY D 4 47 ? 15.142 -2.119  6.725 1.00  93.52 0 D 1
ATOM   3935 O O   . GLY D 4 47 ? 14.543 -2.195  5.652 1.00  91.55 0 D 1
ATOM   3936 N N   . LYS D 4 48 ? 15.868 -3.129  7.208 1.00  93.45 0 D 1
ATOM   3937 C CA  . LYS D 4 48 ? 16.046 -4.411  6.515 1.00  93.80 0 D 1
ATOM   3938 C C   . LYS D 4 48 ? 15.317 -5.538  7.228 1.00  94.52 0 D 1
ATOM   3939 O O   . LYS D 4 48 ? 15.228 -5.559  8.457 1.00  93.39 0 D 1
ATOM   3940 C CB  . LYS D 4 48 ? 17.543 -4.733  6.379 1.00  92.37 0 D 1
ATOM   3941 C CG  . LYS D 4 48 ? 18.282 -3.717  5.488 1.00  88.69 0 D 1
ATOM   3942 C CD  . LYS D 4 48 ? 19.753 -4.106  5.363 1.00  85.78 0 D 1
ATOM   3943 C CE  . LYS D 4 48 ? 20.511 -3.074  4.527 1.00  79.60 0 D 1
ATOM   3944 N NZ  . LYS D 4 48 ? 21.963 -3.389  4.454 1.00  71.74 1 D 1
ATOM   3945 N N   . GLN D 4 49 ? 14.831 -6.513  6.443 1.00  94.86 0 D 1
ATOM   3946 C CA  . GLN D 4 49 ? 14.366 -7.778  6.990 1.00  94.96 0 D 1
ATOM   3947 C C   . GLN D 4 49 ? 15.535 -8.560  7.591 1.00  95.26 0 D 1
ATOM   3948 O O   . GLN D 4 49 ? 16.621 -8.600  7.020 1.00  93.56 0 D 1
ATOM   3949 C CB  . GLN D 4 49 ? 13.652 -8.598  5.903 1.00  92.86 0 D 1
ATOM   3950 C CG  . GLN D 4 49 ? 13.206 -9.974  6.441 1.00  85.93 0 D 1
ATOM   3951 C CD  . GLN D 4 49 ? 12.442 -10.820  5.428 1.00  82.12 0 D 1
ATOM   3952 N NE2 . GLN D 4 49 ? 12.365 -12.119  5.616 1.00  70.23 0 D 1
ATOM   3953 O OE1 . GLN D 4 49 ? 11.874 -10.331  4.484 1.00  75.61 0 D 1
ATOM   3954 N N   . LEU D 4 50 ? 15.281 -9.214  8.712 1.00  95.85 0 D 1
ATOM   3955 C CA  . LEU D 4 50 ? 16.192 -10.162  9.332 1.00  96.16 0 D 1
ATOM   3956 C C   . LEU D 4 50 ? 15.900 -11.577  8.818 1.00  96.17 0 D 1
ATOM   3957 O O   . LEU D 4 50 ? 14.745 -12.014  8.819 1.00  94.90 0 D 1
ATOM   3958 C CB  . LEU D 4 50 ? 16.087 -10.050 10.861 1.00  96.25 0 D 1
ATOM   3959 C CG  . LEU D 4 50 ? 16.250 -8.630 11.439 1.00  95.49 0 D 1
ATOM   3960 C CD1 . LEU D 4 50 ? 16.201 -8.681 12.961 1.00  93.27 0 D 1
ATOM   3961 C CD2 . LEU D 4 50 ? 17.567 -7.971 11.030 1.00  92.57 0 D 1
ATOM   3962 N N   . GLU D 4 51 ? 16.933 -12.283  8.365 1.00  95.82 0 D 1
ATOM   3963 C CA  . GLU D 4 51 ? 16.849 -13.649  7.838 1.00  95.20 0 D 1
ATOM   3964 C C   . GLU D 4 51 ? 16.959 -14.685  8.959 1.00  95.82 0 D 1
ATOM   3965 O O   . GLU D 4 51 ? 17.823 -14.559  9.827 1.00  94.74 0 D 1
ATOM   3966 C CB  . GLU D 4 51 ? 17.960 -13.885  6.798 1.00  93.49 0 D 1
ATOM   3967 C CG  . GLU D 4 51 ? 17.806 -13.054  5.517 1.00  84.77 0 D 1
ATOM   3968 C CD  . GLU D 4 51 ? 19.013 -13.176  4.561 1.00  77.74 0 D 1
ATOM   3969 O OE1 . GLU D 4 51 ? 18.990 -12.513  3.507 1.00  70.77 0 D 1
ATOM   3970 O OE2 . GLU D 4 51 ? 20.016 -13.844  4.898 1.00  70.04 -1 D 1
ATOM   3971 N N   . ASP D 4 52 ? 16.149 -15.745  8.910 1.00  95.23 0 D 1
ATOM   3972 C CA  . ASP D 4 52 ? 16.004 -16.711 10.004 1.00  95.38 0 D 1
ATOM   3973 C C   . ASP D 4 52 ? 17.305 -17.435 10.376 1.00  94.99 0 D 1
ATOM   3974 O O   . ASP D 4 52 ? 17.572 -17.658 11.553 1.00  90.72 0 D 1
ATOM   3975 C CB  . ASP D 4 52 ? 14.905 -17.735  9.641 1.00  94.36 0 D 1
ATOM   3976 C CG  . ASP D 4 52 ? 13.504 -17.106  9.646 1.00  93.16 0 D 1
ATOM   3977 O OD1 . ASP D 4 52 ? 13.341 -16.049 10.271 1.00  88.97 0 D 1
ATOM   3978 O OD2 . ASP D 4 52 ? 12.562 -17.647  9.023 1.00  88.23 -1 D 1
ATOM   3979 N N   . GLY D 4 53 ? 18.122 -17.743  9.376 1.00  95.15 0 D 1
ATOM   3980 C CA  . GLY D 4 53 ? 19.378 -18.462  9.577 1.00  95.28 0 D 1
ATOM   3981 C C   . GLY D 4 53 ? 20.548 -17.619 10.106 1.00  96.12 0 D 1
ATOM   3982 O O   . GLY D 4 53 ? 21.608 -18.176 10.382 1.00  93.40 0 D 1
ATOM   3983 N N   . ARG D 4 54 ? 20.378 -16.299 10.235 1.00  96.50 0 D 1
ATOM   3984 C CA  . ARG D 4 54 ? 21.418 -15.411 10.761 1.00  96.64 0 D 1
ATOM   3985 C C   . ARG D 4 54 ? 21.228 -15.164 12.256 1.00  97.26 0 D 1
ATOM   3986 O O   . ARG D 4 54 ? 20.152 -15.370 12.805 1.00  96.04 0 D 1
ATOM   3987 C CB  . ARG D 4 54 ? 21.490 -14.098  9.983 1.00  95.54 0 D 1
ATOM   3988 C CG  . ARG D 4 54 ? 21.773 -14.312  8.494 1.00  90.84 0 D 1
ATOM   3989 C CD  . ARG D 4 54 ? 22.319 -13.023  7.893 1.00  83.29 0 D 1
ATOM   3990 N NE  . ARG D 4 54 ? 22.265 -13.036  6.432 1.00  75.62 0 D 1
ATOM   3991 C CZ  . ARG D 4 54 ? 22.879 -12.227  5.601 1.00  68.22 0 D 1
ATOM   3992 N NH1 . ARG D 4 54 ? 23.737 -11.325  6.012 1.00  61.72 1 D 1
ATOM   3993 N NH2 . ARG D 4 54 ? 22.607 -12.308  4.339 1.00  61.64 0 D 1
ATOM   3994 N N   . THR D 4 55 ? 22.293 -14.684 12.890 1.00  97.02 0 D 1
ATOM   3995 C CA  . THR D 4 55 ? 22.292 -14.344 14.314 1.00  97.13 0 D 1
ATOM   3996 C C   . THR D 4 55 ? 22.079 -12.847 14.535 1.00  97.11 0 D 1
ATOM   3997 O O   . THR D 4 55 ? 22.205 -12.025 13.623 1.00  96.06 0 D 1
ATOM   3998 C CB  . THR D 4 55 ? 23.593 -14.798 14.999 1.00  96.60 0 D 1
ATOM   3999 C CG2 . THR D 4 55 ? 23.842 -16.297 14.856 1.00  90.44 0 D 1
ATOM   4000 O OG1 . THR D 4 55 ? 24.679 -14.104 14.465 1.00  90.99 0 D 1
ATOM   4001 N N   . LEU D 4 56 ? 21.771 -12.466 15.773 1.00  96.88 0 D 1
ATOM   4002 C CA  . LEU D 4 56 ? 21.699 -11.053 16.148 1.00  96.54 0 D 1
ATOM   4003 C C   . LEU D 4 56 ? 23.048 -10.345 15.956 1.00  96.21 0 D 1
ATOM   4004 O O   . LEU D 4 56 ? 23.065 -9.190 15.518 1.00  95.19 0 D 1
ATOM   4005 C CB  . LEU D 4 56 ? 21.236 -10.937 17.610 1.00  96.50 0 D 1
ATOM   4006 C CG  . LEU D 4 56 ? 19.782 -11.389 17.865 1.00  95.69 0 D 1
ATOM   4007 C CD1 . LEU D 4 56 ? 19.492 -11.322 19.360 1.00  93.18 0 D 1
ATOM   4008 C CD2 . LEU D 4 56 ? 18.766 -10.497 17.156 1.00  92.68 0 D 1
ATOM   4009 N N   . SER D 4 57 ? 24.164 -11.020 16.219 1.00  96.62 0 D 1
ATOM   4010 C CA  . SER D 4 57 ? 25.505 -10.474 16.008 1.00  96.19 0 D 1
ATOM   4011 C C   . SER D 4 57 ? 25.817 -10.206 14.536 1.00  95.88 0 D 1
ATOM   4012 O O   . SER D 4 57 ? 26.454 -9.192 14.249 1.00  94.17 0 D 1
ATOM   4013 C CB  . SER D 4 57 ? 26.574 -11.390 16.619 1.00  95.10 0 D 1
ATOM   4014 O OG  . SER D 4 57 ? 26.441 -12.724 16.194 1.00  83.66 0 D 1
ATOM   4015 N N   . ASP D 4 58 ? 25.315 -11.019 13.604 1.00  96.48 0 D 1
ATOM   4016 C CA  . ASP D 4 58 ? 25.514 -10.808 12.158 1.00  95.72 0 D 1
ATOM   4017 C C   . ASP D 4 58 ? 24.905 -9.485 11.671 1.00  95.45 0 D 1
ATOM   4018 O O   . ASP D 4 58 ? 25.357 -8.902 10.691 1.00  93.66 0 D 1
ATOM   4019 C CB  . ASP D 4 58 ? 24.885 -11.953 11.357 1.00  95.25 0 D 1
ATOM   4020 C CG  . ASP D 4 58 ? 25.522 -13.316 11.595 1.00  93.16 0 D 1
ATOM   4021 O OD1 . ASP D 4 58 ? 26.745 -13.374 11.811 1.00  88.91 0 D 1
ATOM   4022 O OD2 . ASP D 4 58 ? 24.760 -14.310 11.555 1.00  88.68 -1 D 1
ATOM   4023 N N   . TYR D 4 59 ? 23.868 -9.006 12.357 1.00  95.78 0 D 1
ATOM   4024 C CA  . TYR D 4 59 ? 23.223 -7.725 12.082 1.00  95.27 0 D 1
ATOM   4025 C C   . TYR D 4 59 ? 23.719 -6.583 12.977 1.00  94.80 0 D 1
ATOM   4026 O O   . TYR D 4 59 ? 23.150 -5.490 12.940 1.00  92.51 0 D 1
ATOM   4027 C CB  . TYR D 4 59 ? 21.706 -7.896 12.168 1.00  94.76 0 D 1
ATOM   4028 C CG  . TYR D 4 59 ? 21.131 -8.751 11.058 1.00  95.11 0 D 1
ATOM   4029 C CD1 . TYR D 4 59 ? 21.084 -8.255  9.743 1.00  93.04 0 D 1
ATOM   4030 C CD2 . TYR D 4 59 ? 20.634 -10.039 11.339 1.00  93.33 0 D 1
ATOM   4031 C CE1 . TYR D 4 59 ? 20.534 -9.032  8.713 1.00  92.32 0 D 1
ATOM   4032 C CE2 . TYR D 4 59 ? 20.084 -10.818 10.317 1.00  92.16 0 D 1
ATOM   4033 C CZ  . TYR D 4 59 ? 20.027 -10.309  9.004 1.00  93.66 0 D 1
ATOM   4034 O OH  . TYR D 4 59 ? 19.476 -11.066  8.003 1.00  91.92 0 D 1
ATOM   4035 N N   . ASN D 4 60 ? 24.745 -6.821 13.791 1.00  94.66 0 D 1
ATOM   4036 C CA  . ASN D 4 60 ? 25.261 -5.869 14.772 1.00  94.06 0 D 1
ATOM   4037 C C   . ASN D 4 60 ? 24.179 -5.350 15.743 1.00  94.53 0 D 1
ATOM   4038 O O   . ASN D 4 60 ? 24.185 -4.184 16.149 1.00  92.52 0 D 1
ATOM   4039 C CB  . ASN D 4 60 ? 26.060 -4.781 14.038 1.00  92.32 0 D 1
ATOM   4040 C CG  . ASN D 4 60 ? 26.980 -3.987 14.948 1.00  83.63 0 D 1
ATOM   4041 N ND2 . ASN D 4 60 ? 27.284 -2.763 14.575 1.00  71.30 0 D 1
ATOM   4042 O OD1 . ASN D 4 60 ? 27.446 -4.453 15.973 1.00  74.81 0 D 1
ATOM   4043 N N   . ILE D 4 61 ? 23.226 -6.208 16.088 1.00  95.44 0 D 1
ATOM   4044 C CA  . ILE D 4 61 ? 22.179 -5.895 17.060 1.00  95.74 0 D 1
ATOM   4045 C C   . ILE D 4 61 ? 22.780 -5.997 18.460 1.00  95.67 0 D 1
ATOM   4046 O O   . ILE D 4 61 ? 23.209 -7.062 18.898 1.00  94.40 0 D 1
ATOM   4047 C CB  . ILE D 4 61 ? 20.944 -6.804 16.864 1.00  95.85 0 D 1
ATOM   4048 C CG1 . ILE D 4 61 ? 20.293 -6.520 15.492 1.00  94.18 0 D 1
ATOM   4049 C CG2 . ILE D 4 61 ? 19.918 -6.593 17.991 1.00  94.44 0 D 1
ATOM   4050 C CD1 . ILE D 4 61 ? 19.274 -7.574 15.053 1.00  91.18 0 D 1
ATOM   4051 N N   . GLN D 4 62 ? 22.786 -4.875 19.156 1.00  95.53 0 D 1
ATOM   4052 C CA  . GLN D 4 62 ? 23.383 -4.743 20.483 1.00  94.91 0 D 1
ATOM   4053 C C   . GLN D 4 62 ? 22.317 -4.721 21.573 1.00  95.38 0 D 1
ATOM   4054 O O   . GLN D 4 62 ? 21.110 -4.739 21.299 1.00  93.37 0 D 1
ATOM   4055 C CB  . GLN D 4 62 ? 24.287 -3.497 20.511 1.00  92.69 0 D 1
ATOM   4056 C CG  . GLN D 4 62 ? 25.413 -3.570 19.462 1.00  87.32 0 D 1
ATOM   4057 C CD  . GLN D 4 62 ? 26.431 -2.437 19.590 1.00  81.92 0 D 1
ATOM   4058 N NE2 . GLN D 4 62 ? 27.333 -2.315 18.650 1.00  68.63 0 D 1
ATOM   4059 O OE1 . GLN D 4 62 ? 26.439 -1.670 20.533 1.00  73.02 0 D 1
ATOM   4060 N N   . LYS D 4 63 ? 22.749 -4.681 22.826 1.00  95.27 0 D 1
ATOM   4061 C CA  . LYS D 4 63 ? 21.843 -4.490 23.954 1.00  95.31 0 D 1
ATOM   4062 C C   . LYS D 4 63 ? 20.968 -3.249 23.751 1.00  95.12 0 D 1
ATOM   4063 O O   . LYS D 4 63 ? 21.431 -2.253 23.191 1.00  92.58 0 D 1
ATOM   4064 C CB  . LYS D 4 63 ? 22.619 -4.427 25.284 1.00  94.12 0 D 1
ATOM   4065 C CG  . LYS D 4 63 ? 23.527 -3.194 25.399 1.00  86.51 0 D 1
ATOM   4066 C CD  . LYS D 4 63 ? 24.064 -3.047 26.823 1.00  84.62 0 D 1
ATOM   4067 C CE  . LYS D 4 63 ? 24.689 -1.661 26.972 1.00  71.69 0 D 1
ATOM   4068 N NZ  . LYS D 4 63 ? 24.537 -1.146 28.361 1.00  63.15 1 D 1
ATOM   4069 N N   . GLU D 4 64 ? 19.734 -3.314 24.226 1.00  95.11 0 D 1
ATOM   4070 C CA  . GLU D 4 64 ? 18.753 -2.222 24.133 1.00  94.73 0 D 1
ATOM   4071 C C   . GLU D 4 64 ? 18.383 -1.814 22.691 1.00  94.30 0 D 1
ATOM   4072 O O   . GLU D 4 64 ? 17.642 -0.852 22.492 1.00  91.30 0 D 1
ATOM   4073 C CB  . GLU D 4 64 ? 19.192 -1.030 25.004 1.00  93.44 0 D 1
ATOM   4074 C CG  . GLU D 4 64 ? 19.313 -1.380 26.494 1.00  89.55 0 D 1
ATOM   4075 C CD  . GLU D 4 64 ? 20.145 -0.352 27.280 1.00  82.73 0 D 1
ATOM   4076 O OE1 . GLU D 4 64 ? 20.851 -0.786 28.238 1.00  74.43 0 D 1
ATOM   4077 O OE2 . GLU D 4 64 ? 20.161  0.835 26.903 1.00  75.00 -1 D 1
ATOM   4078 N N   . SER D 4 65 ? 18.831 -2.562 21.682 1.00  94.46 0 D 1
ATOM   4079 C CA  . SER D 4 65 ? 18.369 -2.355 20.314 1.00  94.16 0 D 1
ATOM   4080 C C   . SER D 4 65 ? 16.868 -2.601 20.190 1.00  94.29 0 D 1
ATOM   4081 O O   . SER D 4 65 ? 16.308 -3.492 20.834 1.00  93.15 0 D 1
ATOM   4082 C CB  . SER D 4 65 ? 19.108 -3.261 19.318 1.00  93.35 0 D 1
ATOM   4083 O OG  . SER D 4 65 ? 20.483 -2.923 19.274 1.00  87.34 0 D 1
ATOM   4084 N N   . THR D 4 66 ? 16.205 -1.843 19.307 1.00  93.69 0 D 1
ATOM   4085 C CA  . THR D 4 66 ? 14.777 -2.010 19.014 1.00  93.26 0 D 1
ATOM   4086 C C   . THR D 4 66 ? 14.582 -2.657 17.651 1.00  93.97 0 D 1
ATOM   4087 O O   . THR D 4 66 ? 14.919 -2.068 16.619 1.00  93.24 0 D 1
ATOM   4088 C CB  . THR D 4 66 ? 14.020 -0.681 19.117 1.00  91.41 0 D 1
ATOM   4089 C CG2 . THR D 4 66 ? 12.517 -0.848 18.865 1.00  84.92 0 D 1
ATOM   4090 O OG1 . THR D 4 66 ? 14.137 -0.152 20.418 1.00  85.51 0 D 1
ATOM   4091 N N   . LEU D 4 67 ? 13.986 -3.846 17.649 1.00  95.02 0 D 1
ATOM   4092 C CA  . LEU D 4 67 ? 13.476 -4.496 16.446 1.00  95.45 0 D 1
ATOM   4093 C C   . LEU D 4 67 ? 12.014 -4.093 16.213 1.00  95.46 0 D 1
ATOM   4094 O O   . LEU D 4 67 ? 11.272 -3.808 17.152 1.00  94.62 0 D 1
ATOM   4095 C CB  . LEU D 4 67 ? 13.608 -6.028 16.560 1.00  95.54 0 D 1
ATOM   4096 C CG  . LEU D 4 67 ? 15.005 -6.557 16.943 1.00  94.15 0 D 1
ATOM   4097 C CD1 . LEU D 4 67 ? 15.007 -8.087 16.871 1.00  91.27 0 D 1
ATOM   4098 C CD2 . LEU D 4 67 ? 16.091 -6.039 16.011 1.00  91.23 0 D 1
ATOM   4099 N N   . HIS D 4 68 ? 11.582 -4.124 14.960 1.00  95.41 0 D 1
ATOM   4100 C CA  . HIS D 4 68 ? 10.179 -3.936 14.609 1.00  95.17 0 D 1
ATOM   4101 C C   . HIS D 4 68 ?  9.586 -5.253 14.113 1.00  95.60 0 D 1
ATOM   4102 O O   . HIS D 4 68 ? 10.088 -5.841 13.164 1.00  94.86 0 D 1
ATOM   4103 C CB  . HIS D 4 68 ? 10.033 -2.811 13.588 1.00  94.25 0 D 1
ATOM   4104 C CG  . HIS D 4 68 ? 10.402 -1.466 14.145 1.00  92.54 0 D 1
ATOM   4105 C CD2 . HIS D 4 68 ? 11.649 -0.896 14.149 1.00  82.92 0 D 1
ATOM   4106 N ND1 . HIS D 4 68 ?  9.553 -0.569 14.766 1.00  83.46 0 D 1
ATOM   4107 C CE1 . HIS D 4 68 ? 10.262  0.509 15.105 1.00  84.24 0 D 1
ATOM   4108 N NE2 . HIS D 4 68 ? 11.538  0.351 14.755 1.00  85.20 0 D 1
ATOM   4109 N N   . LEU D 4 69 ?  8.485 -5.672 14.724 1.00  95.69 0 D 1
ATOM   4110 C CA  . LEU D 4 69 ?  7.681 -6.793 14.259 1.00  95.63 0 D 1
ATOM   4111 C C   . LEU D 4 69 ?  6.589 -6.277 13.321 1.00  95.40 0 D 1
ATOM   4112 O O   . LEU D 4 69 ?  5.798 -5.405 13.687 1.00  93.98 0 D 1
ATOM   4113 C CB  . LEU D 4 69 ?  7.103 -7.532 15.472 1.00  95.42 0 D 1
ATOM   4114 C CG  . LEU D 4 69 ?  6.152 -8.690 15.120 1.00  94.91 0 D 1
ATOM   4115 C CD1 . LEU D 4 69 ?  6.861 -9.809 14.366 1.00  92.51 0 D 1
ATOM   4116 C CD2 . LEU D 4 69 ?  5.563 -9.263 16.410 1.00  92.14 0 D 1
ATOM   4117 N N   . VAL D 4 70 ?  6.532 -6.868 12.127 1.00  95.48 0 D 1
ATOM   4118 C CA  . VAL D 4 70 ?  5.422 -6.715 11.180 1.00  94.77 0 D 1
ATOM   4119 C C   . VAL D 4 70 ?  4.930 -8.107 10.778 1.00  94.74 0 D 1
ATOM   4120 O O   . VAL D 4 70 ?  5.512 -9.117 11.183 1.00  92.66 0 D 1
ATOM   4121 C CB  . VAL D 4 70 ?  5.808 -5.842  9.965 1.00  93.27 0 D 1
ATOM   4122 C CG1 . VAL D 4 70 ?  6.241 -4.450 10.411 1.00  88.70 0 D 1
ATOM   4123 C CG2 . VAL D 4 70 ?  6.913 -6.459  9.115 1.00  89.95 0 D 1
ATOM   4124 N N   . LEU D 4 71 ?  3.840 -8.179 10.019 1.00  94.10 0 D 1
ATOM   4125 C CA  . LEU D 4 71 ?  3.395 -9.454  9.461 1.00  93.89 0 D 1
ATOM   4126 C C   . LEU D 4 71 ?  4.277 -9.843  8.277 1.00  93.62 0 D 1
ATOM   4127 O O   . LEU D 4 71 ?  4.764 -8.977  7.544 1.00  91.34 0 D 1
ATOM   4128 C CB  . LEU D 4 71 ?  1.915 -9.380  9.064 1.00  93.01 0 D 1
ATOM   4129 C CG  . LEU D 4 71 ?  0.965 -9.263 10.266 1.00  90.93 0 D 1
ATOM   4130 C CD1 . LEU D 4 71 ? -0.447 -9.028  9.769 1.00  88.28 0 D 1
ATOM   4131 C CD2 . LEU D 4 71 ?  0.969 -10.529 11.130 1.00  88.31 0 D 1
ATOM   4132 N N   . ARG D 4 72 ?  4.409 -11.155  8.054 1.00  94.89 0 D 1
ATOM   4133 C CA  . ARG D 4 72 ?  4.985 -11.702  6.824 1.00  94.64 0 D 1
ATOM   4134 C C   . ARG D 4 72 ?  4.350 -11.031  5.616 1.00  94.57 0 D 1
ATOM   4135 O O   . ARG D 4 72 ?  3.126 -10.888  5.550 1.00  91.83 0 D 1
ATOM   4136 C CB  . ARG D 4 72 ?  4.769 -13.221  6.785 1.00  93.13 0 D 1
ATOM   4137 C CG  . ARG D 4 72 ?  5.358 -13.862  5.528 1.00  86.65 0 D 1
ATOM   4138 C CD  . ARG D 4 72 ?  5.042 -15.359  5.492 1.00  80.61 0 D 1
ATOM   4139 N NE  . ARG D 4 72 ?  5.542 -15.986  4.268 1.00  70.37 0 D 1
ATOM   4140 C CZ  . ARG D 4 72 ?  5.378 -17.252  3.942 1.00  61.84 0 D 1
ATOM   4141 N NH1 . ARG D 4 72 ?  4.697 -18.078  4.694 1.00  55.14 1 D 1
ATOM   4142 N NH2 . ARG D 4 72 ?  5.908 -17.729  2.848 1.00  52.34 0 D 1
ATOM   4143 N N   . LEU D 4 73 ?  5.177 -10.647  4.659 1.00  94.07 0 D 1
ATOM   4144 C CA  . LEU D 4 73 ?  4.764 -10.040  3.410 1.00  92.07 0 D 1
ATOM   4145 C C   . LEU D 4 73 ?  5.566 -10.633  2.260 1.00  91.18 0 D 1
ATOM   4146 O O   . LEU D 4 73 ?  6.633 -11.221  2.465 1.00  87.63 0 D 1
ATOM   4147 C CB  . LEU D 4 73 ?  4.908 -8.510  3.523 1.00  89.75 0 D 1
ATOM   4148 C CG  . LEU D 4 73 ?  6.343 -7.995  3.743 1.00  89.47 0 D 1
ATOM   4149 C CD1 . LEU D 4 73 ?  7.114 -7.776  2.447 1.00  84.76 0 D 1
ATOM   4150 C CD2 . LEU D 4 73 ?  6.290 -6.665  4.478 1.00  87.09 0 D 1
ATOM   4151 N N   . ARG D 4 74 ?  5.038 -10.447  1.052 1.00  91.36 0 D 1
ATOM   4152 C CA  . ARG D 4 74 ?  5.717 -10.784 -0.188 1.00  90.37 0 D 1
ATOM   4153 C C   . ARG D 4 74 ?  5.387 -9.725 -1.231 1.00  89.88 0 D 1
ATOM   4154 O O   . ARG D 4 74 ?  4.230 -9.316 -1.366 1.00  87.33 0 D 1
ATOM   4155 C CB  . ARG D 4 74 ?  5.303 -12.198 -0.614 1.00  87.91 0 D 1
ATOM   4156 C CG  . ARG D 4 74 ?  6.267 -12.771 -1.656 1.00  78.36 0 D 1
ATOM   4157 C CD  . ARG D 4 74 ?  5.877 -14.200 -2.023 1.00  73.76 0 D 1
ATOM   4158 N NE  . ARG D 4 74 ?  6.848 -14.767 -2.993 1.00  63.85 0 D 1
ATOM   4159 C CZ  . ARG D 4 74 ?  6.813 -15.964 -3.530 1.00  56.32 0 D 1
ATOM   4160 N NH1 . ARG D 4 74 ?  5.866 -16.808 -3.251 1.00  50.64 1 D 1
ATOM   4161 N NH2 . ARG D 4 74 ?  7.744 -16.317 -4.366 1.00  47.08 0 D 1
ATOM   4162 N N   . GLY D 4 75 ?  6.388 -9.260 -1.949 1.00  90.02 0 D 1
ATOM   4163 C CA  . GLY D 4 75 ?  6.170 -8.472 -3.153 1.00  87.69 0 D 1
ATOM   4164 C C   . GLY D 4 75 ?  5.562 -9.353 -4.249 1.00  85.32 0 D 1
ATOM   4165 O O   . GLY D 4 75 ?  5.919 -10.522 -4.345 1.00  79.55 0 D 1
ATOM   4166 N N   . GLY D 4 76 ?  4.661 -8.795 -5.044 1.00  78.92 0 D 1
ATOM   4167 C CA  . GLY D 4 76 ?  3.962 -9.498 -6.114 1.00  72.03 0 D 1
ATOM   4168 C C   . GLY D 4 76 ?  2.465 -9.270 -6.114 1.00  65.30 0 D 1
ATOM   4169 O O   . GLY D 4 76 ?  1.897 -8.804 -5.102 1.00  59.29 0 D 1
ATOM   4170 O OXT . GLY D 4 76 ?  1.840 -9.559 -7.167 1.00  63.08 -1 D 1
HETATM 4171 P PA  . NAD E 5 1 ? -18.950  6.446 -21.962 1.00  87.60 0 E 1
HETATM 4172 P PN  . NAD E 5 1 ? -19.130  3.577 -22.185 1.00  86.09 0 E 1
HETATM 4173 C C1B . NAD E 5 1 ? -14.106  6.867 -21.525 1.00  88.76 0 E 1
HETATM 4174 C C1D . NAD E 5 1 ? -23.107  1.730 -24.051 1.00  60.07 0 E 1
HETATM 4175 N N1A . NAD E 5 1 ? -12.643 11.277 -19.394 1.00  90.57 0 E 1
HETATM 4176 N N1N . NAD E 5 1 ? -22.145  1.114 -24.983 1.00  60.48 0 E 1
HETATM 4177 O O1A . NAD E 5 1 ? -19.534  7.537 -22.800 1.00  72.73 -1 E 1
HETATM 4178 O O1N . NAD E 5 1 ? -18.357  2.987 -23.322 1.00  73.47 -1 E 1
HETATM 4179 C C2A . NAD E 5 1 ? -12.013 10.482 -20.293 1.00  89.43 0 E 1
HETATM 4180 C C2B . NAD E 5 1 ? -14.607  5.497 -21.193 1.00  87.64 0 E 1
HETATM 4181 C C2D . NAD E 5 1 ? -23.159  0.925 -22.782 1.00  65.87 0 E 1
HETATM 4182 C C2N . NAD E 5 1 ? -22.399 -0.110 -25.513 1.00  59.88 0 E 1
HETATM 4183 O O2A . NAD E 5 1 ? -19.218  6.490 -20.492 1.00  75.82 0 E 1
HETATM 4184 O O2B . NAD E 5 1 ? -13.613  4.722 -20.564 1.00  83.24 0 E 1
HETATM 4185 O O2D . NAD E 5 1 ? -24.180 -0.043 -22.863 1.00  58.52 0 E 1
HETATM 4186 O O2N . NAD E 5 1 ? -18.522  3.509 -20.833 1.00  72.66 0 E 1
HETATM 4187 C C3B . NAD E 5 1 ? -14.971  4.941 -22.554 1.00  85.13 0 E 1
HETATM 4188 C C3D . NAD E 5 1 ? -23.485  1.949 -21.759 1.00  69.44 0 E 1
HETATM 4189 C C3N . NAD E 5 1 ? -21.512 -0.729 -26.374 1.00  59.74 0 E 1
HETATM 4190 N N3A . NAD E 5 1 ? -12.507  9.348 -20.736 1.00  90.00 0 E 1
HETATM 4191 O O3  . NAD E 5 1 ? -19.470  5.064 -22.563 1.00  84.29 0 E 1
HETATM 4192 O O3B . NAD E 5 1 ? -13.844  4.313 -23.141 1.00  82.54 0 E 1
HETATM 4193 O O3D . NAD E 5 1 ? -24.859  2.064 -21.556 1.00  62.28 0 E 1
HETATM 4194 C C4A . NAD E 5 1 ? -13.695  8.959 -20.262 1.00  90.26 0 E 1
HETATM 4195 C C4B . NAD E 5 1 ? -15.341  6.139 -23.375 1.00  85.86 0 E 1
HETATM 4196 C C4D . NAD E 5 1 ? -22.925  3.247 -22.298 1.00  68.85 0 E 1
HETATM 4197 C C4N . NAD E 5 1 ? -20.339 -0.082 -26.703 1.00  55.35 0 E 1
HETATM 4198 O O4B . NAD E 5 1 ? -14.737  7.257 -22.740 1.00  85.35 0 E 1
HETATM 4199 O O4D . NAD E 5 1 ? -22.745  3.081 -23.674 1.00  64.56 0 E 1
HETATM 4200 C C5A . NAD E 5 1 ? -14.419  9.719 -19.328 1.00  91.29 0 E 1
HETATM 4201 C C5B . NAD E 5 1 ? -16.834  6.356 -23.490 1.00  81.50 0 E 1
HETATM 4202 C C5D . NAD E 5 1 ? -21.670  3.603 -21.552 1.00  72.87 0 E 1
HETATM 4203 C C5N . NAD E 5 1 ? -20.096  1.168 -26.149 1.00  54.19 0 E 1
HETATM 4204 O O5B . NAD E 5 1 ? -17.390  6.381 -22.184 1.00  84.43 0 E 1
HETATM 4205 O O5D . NAD E 5 1 ? -20.590  2.919 -22.161 1.00  79.22 0 E 1
HETATM 4206 C C6A . NAD E 5 1 ? -13.838 10.925 -18.887 1.00  92.03 0 E 1
HETATM 4207 C C6N . NAD E 5 1 ? -21.010  1.750 -25.294 1.00  56.87 0 E 1
HETATM 4208 N N6A . NAD E 5 1 ? -14.446 11.730 -18.004 1.00  92.48 0 E 1
HETATM 4209 C C7N . NAD E 5 1 ? -21.830 -2.080 -26.910 1.00  55.03 0 E 1
HETATM 4210 N N7A . NAD E 5 1 ? -15.569  9.093 -19.062 1.00  91.92 0 E 1
HETATM 4211 N N7N . NAD E 5 1 ? -21.018 -2.627 -27.792 1.00  50.65 0 E 1
HETATM 4212 O O7N . NAD E 5 1 ? -22.859 -2.640 -26.564 1.00  50.68 0 E 1
HETATM 4213 C C8A . NAD E 5 1 ? -15.565  7.995 -19.796 1.00  91.19 0 E 1
HETATM 4214 N N9A . NAD E 5 1 ? -14.445  7.893 -20.539 1.00  89.27 0 E 1
HETATM 4215 ZN ZN  . ZN  F 6 1 ? -23.473  8.121 -3.594 1.00  96.63 0 F 1
HETATM 4216 ZN ZN  . ZN  G 7 1 ? -11.652 -2.894 18.895 1.00  95.03 0 G 1
HETATM 4217 ZN ZN  . ZN  H 8 1 ? -14.997  5.871 -15.743 1.00  95.40 0 H 1
HETATM 4218 ZN ZN  . ZN  I 9 1 ? -4.767 -14.777 16.133 1.00  95.26 0 I 1
HETATM 4219 ZN ZN  . ZN  J 10 1 ? -10.355 13.313 30.109 1.00  91.64 0 J 1
