# Supplementary material for: RNF114 and RNF166 exemplify reader-writer E3 ligases that extend K11 polyubiquitin onto sites of MARUbylation
Source: EMBO J. 2025 Oct 2;44(21):5993–6018. doi: 10.1038/s44318-025-00577-z (PMC12583694; doi:10.1038/s44318-025-00577-z)
Supplement: Supplementary file 6 — Source data Fig. 4 [file 44318_2025_577_MOESM6_ESM.zip › Figure 4/4D-F/RNF114-FL-AF3-0.cif]

# generated by PyMOL 3.1.4.1
#
data_fold_2024_11_14_22_43_rnf114_ube2d3_2xub_nad_5xzn_model_0
_entry.id fold_2024_11_14_22_43_rnf114_ube2d3_2xub_nad_5xzn_model_0
#
loop_
_atom_site.group_PDB
_atom_site.id
_atom_site.type_symbol
_atom_site.label_atom_id
_atom_site.label_alt_id
_atom_site.label_comp_id
_atom_site.label_asym_id
_atom_site.label_entity_id
_atom_site.label_seq_id
_atom_site.pdbx_PDB_ins_code
_atom_site.Cartn_x
_atom_site.Cartn_y
_atom_site.Cartn_z
_atom_site.occupancy
_atom_site.B_iso_or_equiv
_atom_site.pdbx_formal_charge
_atom_site.auth_asym_id
_atom_site.pdbx_PDB_model_num
ATOM   1   N N   . MET A 1 1 ? 54.810 23.628 17.451 1.00  19.84 0 A 1
ATOM   2   C CA  . MET A 1 1 ? 53.487 23.795 16.825 1.00  23.72 0 A 1
ATOM   3   C C   . MET A 1 1 ? 52.594 22.699 17.390 1.00  24.86 0 A 1
ATOM   4   O O   . MET A 1 1 ? 52.807 21.545 17.063 1.00  24.00 0 A 1
ATOM   5   C CB  . MET A 1 1 ? 53.580 23.703 15.293 1.00  23.31 0 A 1
ATOM   6   C CG  . MET A 1 1 ? 54.257 24.941 14.685 1.00  20.96 0 A 1
ATOM   7   S SD  . MET A 1 1 ? 54.568 24.764 12.905 1.00  19.49 0 A 1
ATOM   8   C CE  . MET A 1 1 ? 55.123 26.431 12.490 1.00  16.22 0 A 1
ATOM   9   N N   . ALA A 1 2 ? 51.721 23.029 18.336 1.00  23.73 0 A 1
ATOM   10  C CA  . ALA A 1 2 ? 50.923 22.052 19.066 1.00  25.11 0 A 1
ATOM   11  C C   . ALA A 1 2 ? 49.790 21.543 18.153 1.00  24.50 0 A 1
ATOM   12  O O   . ALA A 1 2 ? 48.929 22.321 17.757 1.00  23.59 0 A 1
ATOM   13  C CB  . ALA A 1 2 ? 50.398 22.701 20.357 1.00  24.46 0 A 1
ATOM   14  N N   . ALA A 1 3 ? 49.840 20.266 17.802 1.00  23.88 0 A 1
ATOM   15  C CA  . ALA A 1 3 ? 48.780 19.626 17.034 1.00  24.77 0 A 1
ATOM   16  C C   . ALA A 1 3 ? 47.524 19.561 17.921 1.00  24.36 0 A 1
ATOM   17  O O   . ALA A 1 3 ? 47.453 18.752 18.841 1.00  23.27 0 A 1
ATOM   18  C CB  . ALA A 1 3 ? 49.266 18.243 16.577 1.00  23.94 0 A 1
ATOM   19  N N   . GLN A 1 4 ? 46.558 20.444 17.673 1.00  21.38 0 A 1
ATOM   20  C CA  . GLN A 1 4 ? 45.268 20.381 18.339 1.00  22.58 0 A 1
ATOM   21  C C   . GLN A 1 4 ? 44.584 19.067 17.929 1.00  21.73 0 A 1
ATOM   22  O O   . GLN A 1 4 ? 44.118 18.928 16.799 1.00  20.68 0 A 1
ATOM   23  C CB  . GLN A 1 4 ? 44.399 21.594 17.973 1.00  21.98 0 A 1
ATOM   24  C CG  . GLN A 1 4 ? 44.790 22.864 18.744 1.00  19.54 0 A 1
ATOM   25  C CD  . GLN A 1 4 ? 43.924 24.075 18.391 1.00  17.40 0 A 1
ATOM   26  N NE2 . GLN A 1 4 ? 43.810 25.047 19.272 1.00  17.13 0 A 1
ATOM   27  O OE1 . GLN A 1 4 ? 43.348 24.183 17.322 1.00  17.28 0 A 1
ATOM   28  N N   . GLN A 1 5 ? 44.549 18.097 18.852 1.00  22.26 0 A 1
ATOM   29  C CA  . GLN A 1 5 ? 43.704 16.913 18.720 1.00  23.03 0 A 1
ATOM   30  C C   . GLN A 1 5 ? 42.257 17.408 18.652 1.00  22.08 0 A 1
ATOM   31  O O   . GLN A 1 5 ? 41.712 17.909 19.628 1.00  21.24 0 A 1
ATOM   32  C CB  . GLN A 1 5 ? 43.921 15.965 19.911 1.00  22.65 0 A 1
ATOM   33  C CG  . GLN A 1 5 ? 45.192 15.118 19.759 1.00  20.68 0 A 1
ATOM   34  C CD  . GLN A 1 5 ? 45.443 14.192 20.963 1.00  19.01 0 A 1
ATOM   35  N NE2 . GLN A 1 5 ? 46.073 13.060 20.773 1.00  18.80 0 A 1
ATOM   36  O OE1 . GLN A 1 5 ? 45.096 14.488 22.092 1.00  19.49 0 A 1
ATOM   37  N N   . ARG A 1 6 ? 41.664 17.343 17.463 1.00  23.20 0 A 1
ATOM   38  C CA  . ARG A 1 6 ? 40.231 17.545 17.317 1.00  24.81 0 A 1
ATOM   39  C C   . ARG A 1 6 ? 39.559 16.352 17.984 1.00  23.66 0 A 1
ATOM   40  O O   . ARG A 1 6 ? 39.575 15.264 17.410 1.00  22.74 0 A 1
ATOM   41  C CB  . ARG A 1 6 ? 39.818 17.678 15.840 1.00  24.13 0 A 1
ATOM   42  C CG  . ARG A 1 6 ? 40.201 19.041 15.254 1.00  22.44 0 A 1
ATOM   43  C CD  . ARG A 1 6 ? 39.682 19.159 13.808 1.00  20.95 0 A 1
ATOM   44  N NE  . ARG A 1 6 ? 39.985 20.462 13.216 1.00  19.02 0 A 1
ATOM   45  C CZ  . ARG A 1 6 ? 39.627 20.884 12.004 1.00  17.54 0 A 1
ATOM   46  N NH1 . ARG A 1 6 ? 38.956 20.125 11.188 1.00  17.63 1 A 1
ATOM   47  N NH2 . ARG A 1 6 ? 39.951 22.074 11.593 1.00  18.16 0 A 1
ATOM   48  N N   . ASP A 1 7 ? 39.009 16.561 19.183 1.00  23.21 0 A 1
ATOM   49  C CA  . ASP A 1 7 ? 38.092 15.619 19.802 1.00  23.77 0 A 1
ATOM   50  C C   . ASP A 1 7 ? 36.914 15.434 18.844 1.00  22.93 0 A 1
ATOM   51  O O   . ASP A 1 7 ? 36.015 16.269 18.753 1.00  21.80 0 A 1
ATOM   52  C CB  . ASP A 1 7 ? 37.635 16.111 21.183 1.00  23.06 0 A 1
ATOM   53  C CG  . ASP A 1 7 ? 38.472 15.580 22.359 1.00  20.65 0 A 1
ATOM   54  O OD1 . ASP A 1 7 ? 39.022 14.469 22.211 1.00  20.66 0 A 1
ATOM   55  O OD2 . ASP A 1 7 ? 38.521 16.284 23.386 1.00  20.33 -1 A 1
ATOM   56  N N   . CYS A 1 8 ? 36.946 14.342 18.085 1.00  24.50 0 A 1
ATOM   57  C CA  . CYS A 1 8 ? 35.783 13.835 17.381 1.00  24.81 0 A 1
ATOM   58  C C   . CYS A 1 8 ? 34.815 13.308 18.451 1.00  24.75 0 A 1
ATOM   59  O O   . CYS A 1 8 ? 34.783 12.120 18.727 1.00  23.17 0 A 1
ATOM   60  C CB  . CYS A 1 8 ? 36.202 12.742 16.379 1.00  22.97 0 A 1
ATOM   61  S SG  . CYS A 1 8 ? 37.121 13.460 14.987 1.00  20.18 0 A 1
ATOM   62  N N   . GLY A 1 9 ? 34.080 14.215 19.072 1.00  22.01 0 A 1
ATOM   63  C CA  . GLY A 1 9 ? 32.981 13.880 19.968 1.00  22.12 0 A 1
ATOM   64  C C   . GLY A 1 9 ? 31.960 13.061 19.190 1.00  22.65 0 A 1
ATOM   65  O O   . GLY A 1 9 ? 31.136 13.623 18.477 1.00  21.31 0 A 1
ATOM   66  N N   . GLY A 1 10 ? 32.096 11.743 19.280 1.00  23.88 0 A 1
ATOM   67  C CA  . GLY A 1 10 ? 31.100 10.838 18.731 1.00  23.16 0 A 1
ATOM   68  C C   . GLY A 1 10 ? 29.768 11.194 19.376 1.00  23.54 0 A 1
ATOM   69  O O   . GLY A 1 10 ? 29.616 11.050 20.580 1.00  21.83 0 A 1
ATOM   70  N N   . ALA A 1 11 ? 28.838 11.708 18.575 1.00  22.52 0 A 1
ATOM   71  C CA  . ALA A 1 11 ? 27.486 11.973 19.035 1.00  21.69 0 A 1
ATOM   72  C C   . ALA A 1 11 ? 26.907 10.633 19.491 1.00  21.90 0 A 1
ATOM   73  O O   . ALA A 1 11 ? 26.529  9.800 18.670 1.00  20.95 0 A 1
ATOM   74  C CB  . ALA A 1 11 ? 26.679 12.634 17.905 1.00  20.57 0 A 1
ATOM   75  N N   . ALA A 1 12 ? 26.909 10.410 20.811 1.00  21.38 0 A 1
ATOM   76  C CA  . ALA A 1 12 ? 26.222  9.287 21.399 1.00  20.29 0 A 1
ATOM   77  C C   . ALA A 1 12 ? 24.772  9.393 20.930 1.00  20.77 0 A 1
ATOM   78  O O   . ALA A 1 12 ? 24.079 10.348 21.278 1.00  19.83 0 A 1
ATOM   79  C CB  . ALA A 1 12 ? 26.365  9.343 22.933 1.00  19.17 0 A 1
ATOM   80  N N   . GLN A 1 13 ? 24.341  8.457 20.087 1.00  22.80 0 A 1
ATOM   81  C CA  . GLN A 1 13 ? 22.923  8.295 19.836 1.00  21.98 0 A 1
ATOM   82  C C   . GLN A 1 13 ? 22.302  8.104 21.214 1.00  21.99 0 A 1
ATOM   83  O O   . GLN A 1 13 ? 22.600  7.126 21.895 1.00  20.42 0 A 1
ATOM   84  C CB  . GLN A 1 13 ? 22.652  7.085 18.931 1.00  20.42 0 A 1
ATOM   85  C CG  . GLN A 1 13 ? 22.897  7.380 17.447 1.00  18.41 0 A 1
ATOM   86  C CD  . GLN A 1 13 ? 22.558  6.201 16.542 1.00  16.68 0 A 1
ATOM   87  N NE2 . GLN A 1 13 ? 22.408  6.419 15.258 1.00  15.51 0 A 1
ATOM   88  O OE1 . GLN A 1 13 ? 22.419  5.060 16.952 1.00  15.98 0 A 1
ATOM   89  N N   . LEU A 1 14 ? 21.534  9.094 21.650 1.00  23.27 0 A 1
ATOM   90  C CA  . LEU A 1 14 ? 20.771  9.007 22.875 1.00  22.56 0 A 1
ATOM   91  C C   . LEU A 1 14 ? 19.907  7.760 22.722 1.00  22.83 0 A 1
ATOM   92  O O   . LEU A 1 14 ? 18.965  7.761 21.931 1.00  21.38 0 A 1
ATOM   93  C CB  . LEU A 1 14 ? 19.921 10.277 23.067 1.00  20.47 0 A 1
ATOM   94  C CG  . LEU A 1 14 ? 20.710 11.478 23.623 1.00  18.09 0 A 1
ATOM   95  C CD1 . LEU A 1 14 ? 19.939 12.779 23.363 1.00  16.60 0 A 1
ATOM   96  C CD2 . LEU A 1 14 ? 20.927 11.360 25.132 1.00  17.29 0 A 1
ATOM   97  N N   . ALA A 1 15 ? 20.296  6.690 23.417 1.00  31.14 0 A 1
ATOM   98  C CA  . ALA A 1 15 ? 19.442  5.537 23.600 1.00  30.38 0 A 1
ATOM   99  C C   . ALA A 1 15 ? 18.144  6.105 24.176 1.00  31.16 0 A 1
ATOM   100 O O   . ALA A 1 15 ? 18.142  6.656 25.273 1.00  30.22 0 A 1
ATOM   101 C CB  . ALA A 1 15 ? 20.130  4.530 24.529 1.00  28.35 0 A 1
ATOM   102 N N   . GLY A 1 16 ? 17.098  6.105 23.361 1.00  36.66 0 A 1
ATOM   103 C CA  . GLY A 1 16 ? 15.793  6.549 23.823 1.00  36.65 0 A 1
ATOM   104 C C   . GLY A 1 16 ? 15.474  5.770 25.091 1.00  37.20 0 A 1
ATOM   105 O O   . GLY A 1 16 ? 15.881  4.607 25.184 1.00  35.32 0 A 1
ATOM   106 N N   . PRO A 1 17 ? 14.824  6.385 26.085 1.00  34.15 0 A 1
ATOM   107 C CA  . PRO A 1 17 ? 14.529  5.702 27.334 1.00  33.72 0 A 1
ATOM   108 C C   . PRO A 1 17 ? 13.910  4.349 26.991 1.00  34.69 0 A 1
ATOM   109 O O   . PRO A 1 17 ? 13.078  4.276 26.081 1.00  33.24 0 A 1
ATOM   110 C CB  . PRO A 1 17 ? 13.582  6.619 28.100 1.00  30.78 0 A 1
ATOM   111 C CG  . PRO A 1 17 ? 12.989  7.525 27.024 1.00  29.60 0 A 1
ATOM   112 C CD  . PRO A 1 17 ? 14.104  7.635 25.998 1.00  31.88 0 A 1
ATOM   113 N N   . ALA A 1 18 ? 14.358  3.290 27.689 1.00  36.67 0 A 1
ATOM   114 C CA  . ALA A 1 18 ? 13.799  1.956 27.551 1.00  36.02 0 A 1
ATOM   115 C C   . ALA A 1 18 ? 12.282  2.096 27.571 1.00  37.18 0 A 1
ATOM   116 O O   . ALA A 1 18 ? 11.732  2.540 28.573 1.00  35.52 0 A 1
ATOM   117 C CB  . ALA A 1 18 ? 14.306  1.082 28.705 1.00  33.20 0 A 1
ATOM   118 N N   . ALA A 1 19 ? 11.637  1.862 26.410 1.00  41.20 0 A 1
ATOM   119 C CA  . ALA A 1 19 ? 10.227  2.162 26.261 1.00  40.89 0 A 1
ATOM   120 C C   . ALA A 1 19 ?  9.504  1.327 27.310 1.00  41.72 0 A 1
ATOM   121 O O   . ALA A 1 19 ?  9.498  0.098 27.211 1.00  39.96 0 A 1
ATOM   122 C CB  . ALA A 1 19 ?  9.789  1.855 24.823 1.00  38.02 0 A 1
ATOM   123 N N   . GLU A 1 20 ?  8.987  1.983 28.354 1.00  44.84 0 A 1
ATOM   124 C CA  . GLU A 1 20 ?  8.236  1.300 29.393 1.00  44.60 0 A 1
ATOM   125 C C   . GLU A 1 20 ?  7.168  0.480 28.690 1.00  45.97 0 A 1
ATOM   126 O O   . GLU A 1 20 ?  6.427  1.000 27.852 1.00  42.98 0 A 1
ATOM   127 C CB  . GLU A 1 20 ?  7.592  2.287 30.376 1.00  40.47 0 A 1
ATOM   128 C CG  . GLU A 1 20 ?  8.598  2.885 31.378 1.00  35.16 0 A 1
ATOM   129 C CD  . GLU A 1 20 ?  7.933  3.788 32.436 1.00  31.87 0 A 1
ATOM   130 O OE1 . GLU A 1 20 ?  8.543  3.956 33.520 1.00  27.99 0 A 1
ATOM   131 O OE2 . GLU A 1 20 ?  6.838  4.309 32.164 1.00  29.14 -1 A 1
ATOM   132 N N   . ALA A 1 21 ?  7.140 -0.824 28.970 1.00  49.43 0 A 1
ATOM   133 C CA  . ALA A 1 21 ?  6.170 -1.726 28.368 1.00  50.75 0 A 1
ATOM   134 C C   . ALA A 1 21 ?  4.778 -1.171 28.676 1.00  55.13 0 A 1
ATOM   135 O O   . ALA A 1 21 ?  4.364 -1.210 29.830 1.00  51.62 0 A 1
ATOM   136 C CB  . ALA A 1 21 ?  6.388 -3.132 28.944 1.00  45.31 0 A 1
ATOM   137 N N   . ASP A 1 22 ?  4.092 -0.611 27.674 1.00  63.22 0 A 1
ATOM   138 C CA  . ASP A 1 22 ?  2.820  0.065 27.872 1.00  64.12 0 A 1
ATOM   139 C C   . ASP A 1 22 ?  1.871 -0.895 28.615 1.00  66.96 0 A 1
ATOM   140 O O   . ASP A 1 22 ?  1.431 -1.900 28.034 1.00  63.28 0 A 1
ATOM   141 C CB  . ASP A 1 22 ?  2.231  0.541 26.533 1.00  57.59 0 A 1
ATOM   142 C CG  . ASP A 1 22 ?  0.821  1.143 26.667 1.00  51.15 0 A 1
ATOM   143 O OD1 . ASP A 1 22 ?  0.351  1.374 27.811 1.00  47.01 0 A 1
ATOM   144 O OD2 . ASP A 1 22 ?  0.157  1.323 25.619 1.00  45.60 -1 A 1
ATOM   145 N N   . PRO A 1 23 ?  1.576 -0.641 29.891 1.00  68.30 0 A 1
ATOM   146 C CA  . PRO A 1 23 ?  0.785 -1.552 30.698 1.00  70.52 0 A 1
ATOM   147 C C   . PRO A 1 23 ? -0.634 -1.680 30.161 1.00  74.30 0 A 1
ATOM   148 O O   . PRO A 1 23 ? -1.309 -2.677 30.428 1.00  71.46 0 A 1
ATOM   149 C CB  . PRO A 1 23 ?  0.833 -0.971 32.116 1.00  64.29 0 A 1
ATOM   150 C CG  . PRO A 1 23 ?  1.073  0.513 31.889 1.00  60.53 0 A 1
ATOM   151 C CD  . PRO A 1 23 ?  1.958  0.534 30.654 1.00  61.88 0 A 1
ATOM   152 N N   . LEU A 1 24 ? -1.084 -0.717 29.339 1.00  77.74 0 A 1
ATOM   153 C CA  . LEU A 1 24 ? -2.380 -0.745 28.667 1.00  80.55 0 A 1
ATOM   154 C C   . LEU A 1 24 ? -2.377 -1.644 27.427 1.00  83.79 0 A 1
ATOM   155 O O   . LEU A 1 24 ? -3.446 -2.047 26.985 1.00  81.23 0 A 1
ATOM   156 C CB  . LEU A 1 24 ? -2.800  0.685 28.295 1.00  75.74 0 A 1
ATOM   157 C CG  . LEU A 1 24 ? -2.937  1.638 29.490 1.00  69.31 0 A 1
ATOM   158 C CD1 . LEU A 1 24 ? -3.290  3.034 28.986 1.00  64.17 0 A 1
ATOM   159 C CD2 . LEU A 1 24 ? -4.040  1.179 30.451 1.00  62.21 0 A 1
ATOM   160 N N   . GLY A 1 25 ? -1.217 -2.020 26.896 1.00  81.30 0 A 1
ATOM   161 C CA  . GLY A 1 25 ? -1.107 -2.826 25.679 1.00  82.25 0 A 1
ATOM   162 C C   . GLY A 1 25 ? -1.898 -4.136 25.730 1.00  84.62 0 A 1
ATOM   163 O O   . GLY A 1 25 ? -2.549 -4.509 24.753 1.00  82.92 0 A 1
ATOM   164 N N   . ARG A 1 26 ? -1.933 -4.807 26.888 1.00  86.25 0 A 1
ATOM   165 C CA  . ARG A 1 26 ? -2.732 -6.031 27.086 1.00  87.00 0 A 1
ATOM   166 C C   . ARG A 1 26 ? -4.250 -5.803 27.095 1.00  89.40 0 A 1
ATOM   167 O O   . ARG A 1 26 ? -5.004 -6.755 26.955 1.00  88.32 0 A 1
ATOM   168 C CB  . ARG A 1 26 ? -2.266 -6.772 28.351 1.00  83.62 0 A 1
ATOM   169 C CG  . ARG A 1 26 ? -2.799 -6.157 29.656 1.00  73.50 0 A 1
ATOM   170 C CD  . ARG A 1 26 ? -2.291 -6.927 30.868 1.00  70.97 0 A 1
ATOM   171 N NE  . ARG A 1 26 ? -3.017 -6.555 32.093 1.00  64.91 0 A 1
ATOM   172 C CZ  . ARG A 1 26 ? -2.905 -7.132 33.276 1.00  58.74 0 A 1
ATOM   173 N NH1 . ARG A 1 26 ? -2.050 -8.080 33.496 1.00  54.65 1 A 1
ATOM   174 N NH2 . ARG A 1 26 ? -3.679 -6.784 34.254 1.00  52.03 0 A 1
ATOM   175 N N   . PHE A 1 27 ? -4.693 -4.567 27.264 1.00  91.88 0 A 1
ATOM   176 C CA  . PHE A 1 27 ? -6.096 -4.168 27.291 1.00  92.72 0 A 1
ATOM   177 C C   . PHE A 1 27 ? -6.528 -3.429 26.019 1.00  93.26 0 A 1
ATOM   178 O O   . PHE A 1 27 ? -7.666 -2.964 25.935 1.00  92.12 0 A 1
ATOM   179 C CB  . PHE A 1 27 ? -6.347 -3.309 28.534 1.00  92.77 0 A 1
ATOM   180 C CG  . PHE A 1 27 ? -6.060 -3.998 29.852 1.00  92.98 0 A 1
ATOM   181 C CD1 . PHE A 1 27 ? -6.767 -5.152 30.222 1.00  91.06 0 A 1
ATOM   182 C CD2 . PHE A 1 27 ? -5.104 -3.459 30.731 1.00  91.27 0 A 1
ATOM   183 C CE1 . PHE A 1 27 ? -6.553 -5.743 31.472 1.00  90.43 0 A 1
ATOM   184 C CE2 . PHE A 1 27 ? -4.894 -4.042 31.994 1.00  90.44 0 A 1
ATOM   185 C CZ  . PHE A 1 27 ? -5.620 -5.184 32.365 1.00  91.49 0 A 1
ATOM   186 N N   . THR A 1 28 ? -5.650 -3.299 25.040 1.00  93.35 0 A 1
ATOM   187 C CA  . THR A 1 28 ? -5.874 -2.522 23.818 1.00  93.31 0 A 1
ATOM   188 C C   . THR A 1 28 ? -6.250 -3.434 22.651 1.00  94.12 0 A 1
ATOM   189 O O   . THR A 1 28 ? -5.538 -4.370 22.320 1.00  93.45 0 A 1
ATOM   190 C CB  . THR A 1 28 ? -4.653 -1.658 23.497 1.00  91.72 0 A 1
ATOM   191 C CG2 . THR A 1 28 ? -4.839 -0.818 22.237 1.00  82.76 0 A 1
ATOM   192 O OG1 . THR A 1 28 ? -4.459 -0.745 24.551 1.00  84.36 0 A 1
ATOM   193 N N   . CYS A 1 29 ? -7.381 -3.147 22.004 1.00  94.41 0 A 1
ATOM   194 C CA  . CYS A 1 29 ? -7.832 -3.879 20.822 1.00  94.89 0 A 1
ATOM   195 C C   . CYS A 1 29 ? -6.898 -3.605 19.634 1.00  94.48 0 A 1
ATOM   196 O O   . CYS A 1 29 ? -6.730 -2.446 19.259 1.00  93.57 0 A 1
ATOM   197 C CB  . CYS A 1 29 ? -9.267 -3.464 20.500 1.00  95.09 0 A 1
ATOM   198 S SG  . CYS A 1 29 ? -9.871 -4.288 18.999 1.00  95.04 0 A 1
ATOM   199 N N   . PRO A 1 30 ? -6.376 -4.647 18.954 1.00  95.17 0 A 1
ATOM   200 C CA  . PRO A 1 30 ? -5.466 -4.458 17.832 1.00  94.90 0 A 1
ATOM   201 C C   . PRO A 1 30 ? -6.116 -3.806 16.608 1.00  94.98 0 A 1
ATOM   202 O O   . PRO A 1 30 ? -5.416 -3.292 15.748 1.00  93.73 0 A 1
ATOM   203 C CB  . PRO A 1 30 ? -4.947 -5.869 17.510 1.00  94.07 0 A 1
ATOM   204 C CG  . PRO A 1 30 ? -6.060 -6.784 17.996 1.00  92.20 0 A 1
ATOM   205 C CD  . PRO A 1 30 ? -6.598 -6.055 19.221 1.00  94.68 0 A 1
ATOM   206 N N   . VAL A 1 31 ? -7.448 -3.785 16.518 1.00  95.68 0 A 1
ATOM   207 C CA  . VAL A 1 31 ? -8.184 -3.195 15.393 1.00  95.75 0 A 1
ATOM   208 C C   . VAL A 1 31 ? -8.496 -1.723 15.631 1.00  95.27 0 A 1
ATOM   209 O O   . VAL A 1 31 ? -8.141 -0.881 14.811 1.00  93.86 0 A 1
ATOM   210 C CB  . VAL A 1 31 ? -9.456 -3.991 15.069 1.00  95.59 0 A 1
ATOM   211 C CG1 . VAL A 1 31 ? -10.260 -3.346 13.938 1.00  93.48 0 A 1
ATOM   212 C CG2 . VAL A 1 31 ? -9.097 -5.420 14.650 1.00  94.07 0 A 1
ATOM   213 N N   . CYS A 1 32 ? -9.170 -1.372 16.730 1.00  95.35 0 A 1
ATOM   214 C CA  . CYS A 1 32 ? -9.542  0.025 16.968 1.00  94.84 0 A 1
ATOM   215 C C   . CYS A 1 32 ? -8.502  0.832 17.756 1.00  94.24 0 A 1
ATOM   216 O O   . CYS A 1 32 ? -8.662  2.045 17.879 1.00  92.86 0 A 1
ATOM   217 C CB  . CYS A 1 32 ? -10.931  0.094 17.610 1.00  94.37 0 A 1
ATOM   218 S SG  . CYS A 1 32 ? -10.941 -0.595 19.299 1.00  94.00 0 A 1
ATOM   219 N N   . LEU A 1 33 ? -7.464  0.189 18.280 1.00  94.25 0 A 1
ATOM   220 C CA  . LEU A 1 33 ? -6.404  0.782 19.112 1.00  93.74 0 A 1
ATOM   221 C C   . LEU A 1 33 ? -6.930  1.480 20.383 1.00  93.59 0 A 1
ATOM   222 O O   . LEU A 1 33 ? -6.304  2.392 20.915 1.00  91.87 0 A 1
ATOM   223 C CB  . LEU A 1 33 ? -5.498  1.688 18.264 1.00  93.10 0 A 1
ATOM   224 C CG  . LEU A 1 33 ? -4.937  1.059 16.983 1.00  91.90 0 A 1
ATOM   225 C CD1 . LEU A 1 33 ? -4.086  2.099 16.247 1.00  90.00 0 A 1
ATOM   226 C CD2 . LEU A 1 33 ? -4.080 -0.170 17.269 1.00  89.43 0 A 1
ATOM   227 N N   . GLU A 1 34 ? -8.082  1.035 20.868 1.00  93.92 0 A 1
ATOM   228 C CA  . GLU A 1 34 ? -8.694  1.508 22.106 1.00  93.75 0 A 1
ATOM   229 C C   . GLU A 1 34 ? -8.790  0.372 23.122 1.00  94.18 0 A 1
ATOM   230 O O   . GLU A 1 34 ? -8.695 -0.809 22.763 1.00  93.37 0 A 1
ATOM   231 C CB  . GLU A 1 34 ? -10.082  2.095 21.825 1.00  92.85 0 A 1
ATOM   232 C CG  . GLU A 1 34 ? -10.044  3.321 20.916 1.00  89.70 0 A 1
ATOM   233 C CD  . GLU A 1 34 ? -11.461  3.856 20.687 1.00  86.54 0 A 1
ATOM   234 O OE1 . GLU A 1 34 ? -11.965  3.802 19.552 1.00  79.69 0 A 1
ATOM   235 O OE2 . GLU A 1 34 ? -12.082  4.367 21.634 1.00  80.21 -1 A 1
ATOM   236 N N   . VAL A 1 35 ? -9.021  0.709 24.390 1.00  94.10 0 A 1
ATOM   237 C CA  . VAL A 1 35 ? -9.357 -0.280 25.415 1.00  94.55 0 A 1
ATOM   238 C C   . VAL A 1 35 ? -10.543 -1.112 24.939 1.00  94.85 0 A 1
ATOM   239 O O   . VAL A 1 35 ? -11.510 -0.578 24.393 1.00  94.09 0 A 1
ATOM   240 C CB  . VAL A 1 35 ? -9.669  0.399 26.763 1.00  93.90 0 A 1
ATOM   241 C CG1 . VAL A 1 35 ? -10.118 -0.608 27.830 1.00  90.41 0 A 1
ATOM   242 C CG2 . VAL A 1 35 ? -8.423  1.122 27.290 1.00  90.87 0 A 1
ATOM   243 N N   . TYR A 1 36 ? -10.464 -2.442 25.147 1.00  95.57 0 A 1
ATOM   244 C CA  . TYR A 1 36 ? -11.502 -3.374 24.729 1.00  95.94 0 A 1
ATOM   245 C C   . TYR A 1 36 ? -12.896 -2.947 25.200 1.00  95.91 0 A 1
ATOM   246 O O   . TYR A 1 36 ? -13.116 -2.595 26.362 1.00  95.14 0 A 1
ATOM   247 C CB  . TYR A 1 36 ? -11.203 -4.776 25.261 1.00  95.77 0 A 1
ATOM   248 C CG  . TYR A 1 36 ? -10.005 -5.454 24.642 1.00  95.87 0 A 1
ATOM   249 C CD1 . TYR A 1 36 ? -10.016 -5.821 23.280 1.00  94.34 0 A 1
ATOM   250 C CD2 . TYR A 1 36 ? -8.870 -5.750 25.422 1.00  94.38 0 A 1
ATOM   251 C CE1 . TYR A 1 36 ? -8.909 -6.457 22.704 1.00  94.10 0 A 1
ATOM   252 C CE2 . TYR A 1 36 ? -7.762 -6.394 24.854 1.00  93.85 0 A 1
ATOM   253 C CZ  . TYR A 1 36 ? -7.784 -6.746 23.494 1.00  94.79 0 A 1
ATOM   254 O OH  . TYR A 1 36 ? -6.703 -7.361 22.943 1.00  93.58 0 A 1
ATOM   255 N N   . GLU A 1 37 ? -13.857 -3.053 24.288 1.00  96.00 0 A 1
ATOM   256 C CA  . GLU A 1 37 ? -15.273 -2.950 24.590 1.00  95.80 0 A 1
ATOM   257 C C   . GLU A 1 37 ? -15.926 -4.295 24.280 1.00  96.24 0 A 1
ATOM   258 O O   . GLU A 1 37 ? -15.912 -4.742 23.127 1.00  95.16 0 A 1
ATOM   259 C CB  . GLU A 1 37 ? -15.891 -1.804 23.800 1.00  94.41 0 A 1
ATOM   260 C CG  . GLU A 1 37 ? -17.378 -1.606 24.142 1.00  89.10 0 A 1
ATOM   261 C CD  . GLU A 1 37 ? -17.939 -0.378 23.429 1.00  84.50 0 A 1
ATOM   262 O OE1 . GLU A 1 37 ? -18.582  0.437 24.119 1.00  76.83 0 A 1
ATOM   263 O OE2 . GLU A 1 37 ? -17.685 -0.245 22.216 1.00  77.22 -1 A 1
ATOM   264 N N   . LYS A 1 38 ? -16.485 -4.950 25.306 1.00  96.47 0 A 1
ATOM   265 C CA  . LYS A 1 38 ? -17.017 -6.306 25.225 1.00  96.55 0 A 1
ATOM   266 C C   . LYS A 1 38 ? -15.982 -7.265 24.597 1.00  96.95 0 A 1
ATOM   267 O O   . LYS A 1 38 ? -16.189 -7.739 23.479 1.00  96.05 0 A 1
ATOM   268 C CB  . LYS A 1 38 ? -18.362 -6.325 24.479 1.00  95.89 0 A 1
ATOM   269 C CG  . LYS A 1 38 ? -19.418 -5.417 25.117 1.00  91.82 0 A 1
ATOM   270 C CD  . LYS A 1 38 ? -20.688 -5.425 24.267 1.00  86.31 0 A 1
ATOM   271 C CE  . LYS A 1 38 ? -21.719 -4.485 24.883 1.00  76.88 0 A 1
ATOM   272 N NZ  . LYS A 1 38 ? -22.932 -4.376 24.037 1.00  67.11 1 A 1
ATOM   273 N N   . PRO A 1 39 ? -14.835 -7.512 25.264 1.00  97.02 0 A 1
ATOM   274 C CA  . PRO A 1 39 ? -13.767 -8.329 24.706 1.00  97.26 0 A 1
ATOM   275 C C   . PRO A 1 39 ? -14.236 -9.755 24.419 1.00  97.44 0 A 1
ATOM   276 O O   . PRO A 1 39 ? -14.906 -10.397 25.237 1.00  96.19 0 A 1
ATOM   277 C CB  . PRO A 1 39 ? -12.640 -8.283 25.738 1.00  96.30 0 A 1
ATOM   278 C CG  . PRO A 1 39 ? -13.367 -7.999 27.053 1.00  94.36 0 A 1
ATOM   279 C CD  . PRO A 1 39 ? -14.511 -7.092 26.610 1.00  95.99 0 A 1
ATOM   280 N N   . VAL A 1 40 ? -13.873 -10.257 23.243 1.00  97.64 0 A 1
ATOM   281 C CA  . VAL A 1 40 ? -14.168 -11.605 22.767 1.00  97.61 0 A 1
ATOM   282 C C   . VAL A 1 40 ? -12.862 -12.270 22.365 1.00  97.50 0 A 1
ATOM   283 O O   . VAL A 1 40 ? -12.112 -11.717 21.567 1.00  96.44 0 A 1
ATOM   284 C CB  . VAL A 1 40 ? -15.160 -11.579 21.590 1.00  97.00 0 A 1
ATOM   285 C CG1 . VAL A 1 40 ? -15.480 -12.990 21.103 1.00  92.88 0 A 1
ATOM   286 C CG2 . VAL A 1 40 ? -16.492 -10.931 21.992 1.00  92.90 0 A 1
ATOM   287 N N   . GLN A 1 41 ? -12.589 -13.461 22.909 1.00  97.23 0 A 1
ATOM   288 C CA  . GLN A 1 41 ? -11.437 -14.274 22.536 1.00  97.39 0 A 1
ATOM   289 C C   . GLN A 1 41 ? -11.825 -15.250 21.424 1.00  97.29 0 A 1
ATOM   290 O O   . GLN A 1 41 ? -12.789 -16.001 21.550 1.00  96.06 0 A 1
ATOM   291 C CB  . GLN A 1 41 ? -10.892 -14.983 23.781 1.00  96.61 0 A 1
ATOM   292 C CG  . GLN A 1 41 ? -9.541 -15.661 23.498 1.00  95.01 0 A 1
ATOM   293 C CD  . GLN A 1 41 ? -8.932 -16.275 24.766 1.00  93.60 0 A 1
ATOM   294 N NE2 . GLN A 1 41 ? -7.630 -16.441 24.816 1.00  84.63 0 A 1
ATOM   295 O OE1 . GLN A 1 41 ? -9.611 -16.602 25.721 1.00  87.06 0 A 1
ATOM   296 N N   . VAL A 1 42 ? -11.070 -15.223 20.336 1.00  97.38 0 A 1
ATOM   297 C CA  . VAL A 1 42 ? -11.247 -16.104 19.174 1.00  97.11 0 A 1
ATOM   298 C C   . VAL A 1 42 ? -10.400 -17.378 19.327 1.00  97.19 0 A 1
ATOM   299 O O   . VAL A 1 42 ? -9.501 -17.401 20.171 1.00  96.09 0 A 1
ATOM   300 C CB  . VAL A 1 42 ? -10.947 -15.359 17.862 1.00  96.39 0 A 1
ATOM   301 C CG1 . VAL A 1 42 ? -11.948 -14.218 17.652 1.00  92.46 0 A 1
ATOM   302 C CG2 . VAL A 1 42 ? -9.534 -14.799 17.788 1.00  92.45 0 A 1
ATOM   303 N N   . PRO A 1 43 ? -10.630 -18.443 18.526 1.00  96.65 0 A 1
ATOM   304 C CA  . PRO A 1 43 ? -9.987 -19.746 18.746 1.00  96.29 0 A 1
ATOM   305 C C   . PRO A 1 43 ? -8.450 -19.742 18.774 1.00  95.94 0 A 1
ATOM   306 O O   . PRO A 1 43 ? -7.859 -20.564 19.456 1.00  93.60 0 A 1
ATOM   307 C CB  . PRO A 1 43 ? -10.508 -20.633 17.607 1.00  95.46 0 A 1
ATOM   308 C CG  . PRO A 1 43 ? -11.892 -20.063 17.333 1.00  93.64 0 A 1
ATOM   309 C CD  . PRO A 1 43 ? -11.689 -18.566 17.534 1.00  96.25 0 A 1
ATOM   310 N N   . CYS A 1 44 ? -7.794 -18.829 18.060 1.00  96.14 0 A 1
ATOM   311 C CA  . CYS A 1 44 ? -6.341 -18.686 18.085 1.00  95.75 0 A 1
ATOM   312 C C   . CYS A 1 44 ? -5.786 -18.013 19.357 1.00  95.31 0 A 1
ATOM   313 O O   . CYS A 1 44 ? -4.578 -17.829 19.466 1.00  93.25 0 A 1
ATOM   314 C CB  . CYS A 1 44 ? -5.883 -17.943 16.818 1.00  94.66 0 A 1
ATOM   315 S SG  . CYS A 1 44 ? -6.564 -16.254 16.771 1.00  93.42 0 A 1
ATOM   316 N N   . GLY A 1 45 ? -6.643 -17.599 20.277 1.00  95.57 0 A 1
ATOM   317 C CA  . GLY A 1 45 ? -6.257 -16.974 21.541 1.00  95.05 0 A 1
ATOM   318 C C   . GLY A 1 45 ? -6.260 -15.442 21.544 1.00  95.27 0 A 1
ATOM   319 O O   . GLY A 1 45 ? -6.313 -14.842 22.616 1.00  93.49 0 A 1
ATOM   320 N N   . HIS A 1 46 ? -6.252 -14.796 20.370 1.00  95.61 0 A 1
ATOM   321 C CA  . HIS A 1 46 ? -6.273 -13.338 20.293 1.00  95.96 0 A 1
ATOM   322 C C   . HIS A 1 46 ? -7.644 -12.753 20.679 1.00  96.11 0 A 1
ATOM   323 O O   . HIS A 1 46 ? -8.679 -13.390 20.534 1.00  95.50 0 A 1
ATOM   324 C CB  . HIS A 1 46 ? -5.830 -12.860 18.908 1.00  95.71 0 A 1
ATOM   325 C CG  . HIS A 1 46 ? -4.406 -13.218 18.616 1.00  95.52 0 A 1
ATOM   326 C CD2 . HIS A 1 46 ? -3.282 -12.614 19.134 1.00  92.62 0 A 1
ATOM   327 N ND1 . HIS A 1 46 ? -3.975 -14.256 17.834 1.00  92.98 0 A 1
ATOM   328 C CE1 . HIS A 1 46 ? -2.634 -14.291 17.863 1.00  92.37 0 A 1
ATOM   329 N NE2 . HIS A 1 46 ? -2.177 -13.305 18.643 1.00  92.60 0 A 1
ATOM   330 N N   . VAL A 1 47 ? -7.632 -11.524 21.170 1.00  96.38 0 A 1
ATOM   331 C CA  . VAL A 1 47 ? -8.823 -10.854 21.692 1.00  96.50 0 A 1
ATOM   332 C C   . VAL A 1 47 ? -9.136 -9.609 20.861 1.00  96.53 0 A 1
ATOM   333 O O   . VAL A 1 47 ? -8.238 -8.871 20.457 1.00  95.89 0 A 1
ATOM   334 C CB  . VAL A 1 47 ? -8.673 -10.531 23.190 1.00  96.23 0 A 1
ATOM   335 C CG1 . VAL A 1 47 ? -9.938 -9.888 23.765 1.00  94.28 0 A 1
ATOM   336 C CG2 . VAL A 1 47 ? -8.383 -11.791 24.016 1.00  94.32 0 A 1
ATOM   337 N N   . PHE A 1 48 ? -10.429 -9.356 20.637 1.00  97.19 0 A 1
ATOM   338 C CA  . PHE A 1 48 ? -10.947 -8.192 19.929 1.00  97.36 0 A 1
ATOM   339 C C   . PHE A 1 48 ? -12.167 -7.619 20.655 1.00  97.55 0 A 1
ATOM   340 O O   . PHE A 1 48 ? -12.850 -8.330 21.395 1.00  97.04 0 A 1
ATOM   341 C CB  . PHE A 1 48 ? -11.309 -8.579 18.489 1.00  97.16 0 A 1
ATOM   342 C CG  . PHE A 1 48 ? -10.160 -9.161 17.694 1.00  97.05 0 A 1
ATOM   343 C CD1 . PHE A 1 48 ? -9.297 -8.307 16.975 1.00  95.47 0 A 1
ATOM   344 C CD2 . PHE A 1 48 ? -9.921 -10.540 17.690 1.00  95.39 0 A 1
ATOM   345 C CE1 . PHE A 1 48 ? -8.205 -8.837 16.271 1.00  94.68 0 A 1
ATOM   346 C CE2 . PHE A 1 48 ? -8.827 -11.074 16.990 1.00  94.73 0 A 1
ATOM   347 C CZ  . PHE A 1 48 ? -7.966 -10.226 16.280 1.00  95.49 0 A 1
ATOM   348 N N   . CYS A 1 49 ? -12.492 -6.361 20.416 1.00  96.60 0 A 1
ATOM   349 C CA  . CYS A 1 49 ? -13.822 -5.861 20.757 1.00  96.73 0 A 1
ATOM   350 C C   . CYS A 1 49 ? -14.872 -6.650 19.969 1.00  97.18 0 A 1
ATOM   351 O O   . CYS A 1 49 ? -14.660 -6.922 18.791 1.00  96.29 0 A 1
ATOM   352 C CB  . CYS A 1 49 ? -13.959 -4.381 20.387 1.00  95.60 0 A 1
ATOM   353 S SG  . CYS A 1 49 ? -12.738 -3.337 21.234 1.00  93.47 0 A 1
ATOM   354 N N   . SER A 1 50 ? -16.031 -6.896 20.541 1.00  97.16 0 A 1
ATOM   355 C CA  . SER A 1 50 ? -17.142 -7.558 19.851 1.00  97.37 0 A 1
ATOM   356 C C   . SER A 1 50 ? -17.486 -6.876 18.516 1.00  97.44 0 A 1
ATOM   357 O O   . SER A 1 50 ? -17.546 -7.539 17.486 1.00  96.81 0 A 1
ATOM   358 C CB  . SER A 1 50 ? -18.363 -7.599 20.763 1.00  96.80 0 A 1
ATOM   359 O OG  . SER A 1 50 ? -19.450 -8.236 20.134 1.00  88.68 0 A 1
ATOM   360 N N   . ALA A 1 51 ? -17.609 -5.558 18.489 1.00  97.17 0 A 1
ATOM   361 C CA  . ALA A 1 51 ? -17.885 -4.806 17.268 1.00  96.82 0 A 1
ATOM   362 C C   . ALA A 1 51 ? -16.761 -4.922 16.220 1.00  96.92 0 A 1
ATOM   363 O O   . ALA A 1 51 ? -17.034 -5.121 15.042 1.00  95.99 0 A 1
ATOM   364 C CB  . ALA A 1 51 ? -18.144 -3.340 17.647 1.00  95.92 0 A 1
ATOM   365 N N   . CYS A 1 52 ? -15.494 -4.853 16.634 1.00  97.04 0 A 1
ATOM   366 C CA  . CYS A 1 52 ? -14.361 -5.017 15.718 1.00  97.02 0 A 1
ATOM   367 C C   . CYS A 1 52 ? -14.313 -6.433 15.135 1.00  97.28 0 A 1
ATOM   368 O O   . CYS A 1 52 ? -14.056 -6.591 13.946 1.00  96.55 0 A 1
ATOM   369 C CB  . CYS A 1 52 ? -13.054 -4.703 16.450 1.00  96.58 0 A 1
ATOM   370 S SG  . CYS A 1 52 ? -12.985 -2.947 16.933 1.00  95.68 0 A 1
ATOM   371 N N   . LEU A 1 53 ? -14.603 -7.452 15.937 1.00  97.18 0 A 1
ATOM   372 C CA  . LEU A 1 53 ? -14.664 -8.838 15.488 1.00  97.53 0 A 1
ATOM   373 C C   . LEU A 1 53 ? -15.773 -9.051 14.453 1.00  97.69 0 A 1
ATOM   374 O O   . LEU A 1 53 ? -15.536 -9.721 13.458 1.00  97.19 0 A 1
ATOM   375 C CB  . LEU A 1 53 ? -14.824 -9.762 16.706 1.00  97.53 0 A 1
ATOM   376 C CG  . LEU A 1 53 ? -14.932 -11.258 16.344 1.00  96.95 0 A 1
ATOM   377 C CD1 . LEU A 1 53 ? -13.687 -11.765 15.622 1.00  95.25 0 A 1
ATOM   378 C CD2 . LEU A 1 53 ? -15.116 -12.076 17.619 1.00  94.91 0 A 1
ATOM   379 N N   . GLN A 1 54 ? -16.949 -8.453 14.632 1.00  97.38 0 A 1
ATOM   380 C CA  . GLN A 1 54 ? -18.041 -8.554 13.666 1.00  97.08 0 A 1
ATOM   381 C C   . GLN A 1 54 ? -17.650 -8.017 12.288 1.00  96.93 0 A 1
ATOM   382 O O   . GLN A 1 54 ? -17.956 -8.648 11.280 1.00  95.87 0 A 1
ATOM   383 C CB  . GLN A 1 54 ? -19.293 -7.825 14.186 1.00  96.31 0 A 1
ATOM   384 C CG  . GLN A 1 54 ? -19.967 -8.538 15.374 1.00  86.03 0 A 1
ATOM   385 C CD  . GLN A 1 54 ? -20.439 -9.954 15.052 1.00  77.74 0 A 1
ATOM   386 N NE2 . GLN A 1 54 ? -20.475 -10.834 16.024 1.00  64.09 0 A 1
ATOM   387 O OE1 . GLN A 1 54 ? -20.785 -10.294 13.941 1.00  68.56 0 A 1
ATOM   388 N N   . GLU A 1 55 ? -16.913 -6.917 12.228 1.00  96.51 0 A 1
ATOM   389 C CA  . GLU A 1 55 ? -16.379 -6.395 10.965 1.00  95.96 0 A 1
ATOM   390 C C   . GLU A 1 55 ? -15.318 -7.327 10.354 1.00  96.09 0 A 1
ATOM   391 O O   . GLU A 1 55 ? -15.339 -7.601  9.161 1.00  94.75 0 A 1
ATOM   392 C CB  . GLU A 1 55 ? -15.804 -4.994 11.186 1.00  95.00 0 A 1
ATOM   393 C CG  . GLU A 1 55 ? -16.850 -3.930 11.555 1.00  89.71 0 A 1
ATOM   394 C CD  . GLU A 1 55 ? -17.923 -3.757 10.477 1.00  89.31 0 A 1
ATOM   395 O OE1 . GLU A 1 55 ? -19.123 -3.644 10.810 1.00  82.29 0 A 1
ATOM   396 O OE2 . GLU A 1 55 ? -17.601 -3.793  9.274 1.00  83.04 -1 A 1
ATOM   397 N N   . CYS A 1 56 ? -14.423 -7.900 11.179 1.00  96.53 0 A 1
ATOM   398 C CA  . CYS A 1 56 ? -13.400 -8.845 10.713 1.00  96.49 0 A 1
ATOM   399 C C   . CYS A 1 56 ? -13.981 -10.181 10.216 1.00  96.66 0 A 1
ATOM   400 O O   . CYS A 1 56 ? -13.310 -10.881  9.459 1.00  95.52 0 A 1
ATOM   401 C CB  . CYS A 1 56 ? -12.402 -9.108 11.849 1.00  96.04 0 A 1
ATOM   402 S SG  . CYS A 1 56 ? -11.448 -7.607 12.243 1.00  94.27 0 A 1
ATOM   403 N N   . LEU A 1 57 ? -15.197 -10.546 10.612 1.00  96.84 0 A 1
ATOM   404 C CA  . LEU A 1 57 ? -15.891 -11.771 10.195 1.00  96.81 0 A 1
ATOM   405 C C   . LEU A 1 57 ? -16.638 -11.627  8.858 1.00  96.48 0 A 1
ATOM   406 O O   . LEU A 1 57 ? -17.052 -12.644  8.299 1.00  94.89 0 A 1
ATOM   407 C CB  . LEU A 1 57 ? -16.842 -12.226 11.317 1.00  96.76 0 A 1
ATOM   408 C CG  . LEU A 1 57 ? -16.146 -12.867 12.529 1.00  95.77 0 A 1
ATOM   409 C CD1 . LEU A 1 57 ? -17.146 -13.018 13.674 1.00  93.96 0 A 1
ATOM   410 C CD2 . LEU A 1 57 ? -15.588 -14.251 12.208 1.00  93.79 0 A 1
ATOM   411 N N   . LYS A 1 58 ? -16.802 -10.407  8.316 1.00  95.83 0 A 1
ATOM   412 C CA  . LYS A 1 58 ? -17.533 -10.174  7.057 1.00  94.91 0 A 1
ATOM   413 C C   . LYS A 1 58 ? -16.915 -10.850  5.817 1.00  94.82 0 A 1
ATOM   414 O O   . LYS A 1 58 ? -17.687 -11.310  4.967 1.00  92.81 0 A 1
ATOM   415 C CB  . LYS A 1 58 ? -17.695 -8.665  6.801 1.00  93.71 0 A 1
ATOM   416 C CG  . LYS A 1 58 ? -18.695 -8.005  7.752 1.00  91.19 0 A 1
ATOM   417 C CD  . LYS A 1 58 ? -18.791 -6.503  7.457 1.00  87.50 0 A 1
ATOM   418 C CE  . LYS A 1 58 ? -19.811 -5.832  8.378 1.00  81.48 0 A 1
ATOM   419 N NZ  . LYS A 1 58 ? -19.851 -4.369  8.178 1.00  73.72 1 A 1
ATOM   420 N N   . PRO A 1 59 ? -15.580 -10.951  5.642 1.00  93.64 0 A 1
ATOM   421 C CA  . PRO A 1 59 ? -14.996 -11.645  4.494 1.00  93.01 0 A 1
ATOM   422 C C   . PRO A 1 59 ? -15.406 -13.117  4.431 1.00  93.98 0 A 1
ATOM   423 O O   . PRO A 1 59 ? -15.571 -13.779  5.448 1.00  92.29 0 A 1
ATOM   424 C CB  . PRO A 1 59 ? -13.478 -11.485  4.642 1.00  91.10 0 A 1
ATOM   425 C CG  . PRO A 1 59 ? -13.335 -10.240  5.493 1.00  89.57 0 A 1
ATOM   426 C CD  . PRO A 1 59 ? -14.534 -10.322  6.430 1.00  92.37 0 A 1
ATOM   427 N N   . LYS A 1 60 ? -15.481 -13.695  3.201 1.00  93.47 0 A 1
ATOM   428 C CA  . LYS A 1 60 ? -15.840 -15.108  2.994 1.00  93.15 0 A 1
ATOM   429 C C   . LYS A 1 60 ? -14.895 -16.103  3.688 1.00  93.53 0 A 1
ATOM   430 O O   . LYS A 1 60 ? -15.315 -17.193  4.063 1.00  90.29 0 A 1
ATOM   431 C CB  . LYS A 1 60 ? -15.874 -15.442  1.493 1.00  91.85 0 A 1
ATOM   432 C CG  . LYS A 1 60 ? -17.037 -14.777  0.747 1.00  79.70 0 A 1
ATOM   433 C CD  . LYS A 1 60 ? -17.062 -15.250 -0.718 1.00  72.73 0 A 1
ATOM   434 C CE  . LYS A 1 60 ? -18.232 -14.617 -1.468 1.00  61.15 0 A 1
ATOM   435 N NZ  . LYS A 1 60 ? -18.277 -15.043 -2.891 1.00  51.25 1 A 1
ATOM   436 N N   . LYS A 1 61 ? -13.609 -15.766  3.783 1.00  94.01 0 A 1
ATOM   437 C CA  . LYS A 1 61 ? -12.583 -16.548  4.472 1.00  94.28 0 A 1
ATOM   438 C C   . LYS A 1 61 ? -11.907 -15.662  5.526 1.00  94.96 0 A 1
ATOM   439 O O   . LYS A 1 61 ? -10.815 -15.164  5.282 1.00  93.05 0 A 1
ATOM   440 C CB  . LYS A 1 61 ? -11.568 -17.132  3.475 1.00  92.68 0 A 1
ATOM   441 C CG  . LYS A 1 61 ? -12.181 -18.209  2.561 1.00  81.86 0 A 1
ATOM   442 C CD  . LYS A 1 61 ? -11.077 -18.835  1.681 1.00  72.80 0 A 1
ATOM   443 C CE  . LYS A 1 61 ? -11.642 -19.916  0.774 1.00  60.61 0 A 1
ATOM   444 N NZ  . LYS A 1 61 ? -10.580 -20.543 -0.053 1.00  50.52 1 A 1
ATOM   445 N N   . PRO A 1 62 ? -12.584 -15.406  6.648 1.00  95.44 0 A 1
ATOM   446 C CA  . PRO A 1 62 ? -12.079 -14.482  7.636 1.00  95.96 0 A 1
ATOM   447 C C   . PRO A 1 62 ? -10.839 -15.048  8.326 1.00  96.22 0 A 1
ATOM   448 O O   . PRO A 1 62 ? -10.776 -16.235  8.664 1.00  94.22 0 A 1
ATOM   449 C CB  . PRO A 1 62 ? -13.245 -14.229  8.590 1.00  94.71 0 A 1
ATOM   450 C CG  . PRO A 1 62 ? -14.039 -15.531  8.531 1.00  91.93 0 A 1
ATOM   451 C CD  . PRO A 1 62 ? -13.843 -15.988  7.091 1.00  94.52 0 A 1
ATOM   452 N N   . VAL A 1 63 ? -9.850 -14.197  8.549 1.00  96.56 0 A 1
ATOM   453 C CA  . VAL A 1 63 ? -8.603 -14.533  9.242 1.00  96.38 0 A 1
ATOM   454 C C   . VAL A 1 63 ? -8.365 -13.579 10.405 1.00  96.67 0 A 1
ATOM   455 O O   . VAL A 1 63 ? -8.798 -12.426 10.385 1.00  95.33 0 A 1
ATOM   456 C CB  . VAL A 1 63 ? -7.390 -14.578  8.291 1.00  94.47 0 A 1
ATOM   457 C CG1 . VAL A 1 63 ? -7.556 -15.686  7.252 1.00  87.69 0 A 1
ATOM   458 C CG2 . VAL A 1 63 ? -7.151 -13.249  7.566 1.00  87.66 0 A 1
ATOM   459 N N   . CYS A 1 64 ? -7.665 -14.054 11.425 1.00  96.23 0 A 1
ATOM   460 C CA  . CYS A 1 64 ? -7.255 -13.220 12.540 1.00  96.31 0 A 1
ATOM   461 C C   . CYS A 1 64 ? -6.301 -12.126 12.054 1.00  96.28 0 A 1
ATOM   462 O O   . CYS A 1 64 ? -5.259 -12.420 11.478 1.00  95.21 0 A 1
ATOM   463 C CB  . CYS A 1 64 ? -6.599 -14.103 13.603 1.00  95.92 0 A 1
ATOM   464 S SG  . CYS A 1 64 ? -6.055 -13.075 15.004 1.00  95.39 0 A 1
ATOM   465 N N   . GLY A 1 65 ? -6.624 -10.878 12.338 1.00  95.02 0 A 1
ATOM   466 C CA  . GLY A 1 65 ? -5.772 -9.758 11.957 1.00  94.85 0 A 1
ATOM   467 C C   . GLY A 1 65 ? -4.393 -9.746 12.609 1.00  95.15 0 A 1
ATOM   468 O O   . GLY A 1 65 ? -3.491 -9.071 12.113 1.00  92.76 0 A 1
ATOM   469 N N   . VAL A 1 66 ? -4.188 -10.508 13.686 1.00  95.93 0 A 1
ATOM   470 C CA  . VAL A 1 66 ? -2.915 -10.567 14.411 1.00  95.53 0 A 1
ATOM   471 C C   . VAL A 1 66 ? -2.040 -11.722 13.916 1.00  95.38 0 A 1
ATOM   472 O O   . VAL A 1 66 ? -0.859 -11.501 13.649 1.00  93.18 0 A 1
ATOM   473 C CB  . VAL A 1 66 ? -3.143 -10.656 15.929 1.00  94.77 0 A 1
ATOM   474 C CG1 . VAL A 1 66 ? -1.822 -10.653 16.703 1.00  92.18 0 A 1
ATOM   475 C CG2 . VAL A 1 66 ? -3.978 -9.476 16.432 1.00  92.71 0 A 1
ATOM   476 N N   . CYS A 1 67 ? -2.586 -12.928 13.763 1.00  95.37 0 A 1
ATOM   477 C CA  . CYS A 1 67 ? -1.793 -14.121 13.423 1.00  95.19 0 A 1
ATOM   478 C C   . CYS A 1 67 ? -2.186 -14.809 12.109 1.00  94.81 0 A 1
ATOM   479 O O   . CYS A 1 67 ? -1.599 -15.823 11.756 1.00  93.00 0 A 1
ATOM   480 C CB  . CYS A 1 67 ? -1.851 -15.102 14.599 1.00  94.49 0 A 1
ATOM   481 S SG  . CYS A 1 67 ? -3.518 -15.838 14.747 1.00  94.41 0 A 1
ATOM   482 N N   . ARG A 1 68 ? -3.183 -14.296 11.400 1.00  94.85 0 A 1
ATOM   483 C CA  . ARG A 1 68 ? -3.751 -14.839 10.150 1.00  94.81 0 A 1
ATOM   484 C C   . ARG A 1 68 ? -4.340 -16.251 10.255 1.00  95.27 0 A 1
ATOM   485 O O   . ARG A 1 68 ? -4.754 -16.790  9.234 1.00  92.97 0 A 1
ATOM   486 C CB  . ARG A 1 68 ? -2.741 -14.727  9.006 1.00  92.84 0 A 1
ATOM   487 C CG  . ARG A 1 68 ? -2.376 -13.273  8.661 1.00  89.08 0 A 1
ATOM   488 C CD  . ARG A 1 68 ? -1.389 -13.300  7.501 1.00  85.91 0 A 1
ATOM   489 N NE  . ARG A 1 68 ? -1.107 -11.959  6.960 1.00  82.71 0 A 1
ATOM   490 C CZ  . ARG A 1 68 ? -0.077 -11.660  6.180 1.00  80.14 0 A 1
ATOM   491 N NH1 . ARG A 1 68 ?  0.848 -12.530  5.890 1.00  71.81 1 A 1
ATOM   492 N NH2 . ARG A 1 68 ?  0.046 -10.485  5.672 1.00  73.71 0 A 1
ATOM   493 N N   . SER A 1 69 ? -4.463 -16.832 11.432 1.00  95.61 0 A 1
ATOM   494 C CA  . SER A 1 69 ? -5.218 -18.069 11.636 1.00  95.56 0 A 1
ATOM   495 C C   . SER A 1 69 ? -6.681 -17.877 11.231 1.00  95.95 0 A 1
ATOM   496 O O   . SER A 1 69 ? -7.210 -16.764 11.288 1.00  94.67 0 A 1
ATOM   497 C CB  . SER A 1 69 ? -5.158 -18.516 13.099 1.00  94.24 0 A 1
ATOM   498 O OG  . SER A 1 69 ? -3.818 -18.705 13.495 1.00  82.91 0 A 1
ATOM   499 N N   . ALA A 1 70 ? -7.359 -18.979 10.841 1.00  96.19 0 A 1
ATOM   500 C CA  . ALA A 1 70 ? -8.778 -18.939 10.514 1.00  96.20 0 A 1
ATOM   501 C C   . ALA A 1 70 ? -9.586 -18.297 11.652 1.00  96.46 0 A 1
ATOM   502 O O   . ALA A 1 70 ? -9.436 -18.654 12.821 1.00  94.52 0 A 1
ATOM   503 C CB  . ALA A 1 70 ? -9.255 -20.362 10.219 1.00  95.40 0 A 1
ATOM   504 N N   . LEU A 1 71 ? -10.428 -17.327 11.301 1.00  96.11 0 A 1
ATOM   505 C CA  . LEU A 1 71 ? -11.219 -16.573 12.257 1.00  96.54 0 A 1
ATOM   506 C C   . LEU A 1 71 ? -12.624 -17.166 12.345 1.00  96.50 0 A 1
ATOM   507 O O   . LEU A 1 71 ? -13.273 -17.415 11.328 1.00  94.45 0 A 1
ATOM   508 C CB  . LEU A 1 71 ? -11.226 -15.094 11.855 1.00  95.67 0 A 1
ATOM   509 C CG  . LEU A 1 71 ? -11.750 -14.147 12.951 1.00  95.48 0 A 1
ATOM   510 C CD1 . LEU A 1 71 ? -10.771 -14.041 14.114 1.00  92.56 0 A 1
ATOM   511 C CD2 . LEU A 1 71 ? -11.944 -12.747 12.381 1.00  92.16 0 A 1
ATOM   512 N N   . ALA A 1 72 ? -13.097 -17.345 13.561 1.00  95.90 0 A 1
ATOM   513 C CA  . ALA A 1 72 ? -14.455 -17.775 13.852 1.00  95.64 0 A 1
ATOM   514 C C   . ALA A 1 72 ? -15.024 -16.931 14.996 1.00  96.19 0 A 1
ATOM   515 O O   . ALA A 1 72 ? -14.264 -16.253 15.695 1.00  94.04 0 A 1
ATOM   516 C CB  . ALA A 1 72 ? -14.426 -19.272 14.177 1.00  93.81 0 A 1
ATOM   517 N N   . PRO A 1 73 ? -16.361 -16.953 15.212 1.00  95.38 0 A 1
ATOM   518 C CA  . PRO A 1 73 ? -16.945 -16.377 16.417 1.00  94.63 0 A 1
ATOM   519 C C   . PRO A 1 73 ? -16.249 -16.931 17.663 1.00  93.87 0 A 1
ATOM   520 O O   . PRO A 1 73 ? -15.949 -18.119 17.747 1.00  85.82 0 A 1
ATOM   521 C CB  . PRO A 1 73 ? -18.428 -16.752 16.371 1.00  92.81 0 A 1
ATOM   522 C CG  . PRO A 1 73 ? -18.700 -16.949 14.887 1.00  91.62 0 A 1
ATOM   523 C CD  . PRO A 1 73 ? -17.389 -17.552 14.379 1.00  94.46 0 A 1
ATOM   524 N N   . GLY A 1 74 ? -15.969 -16.040 18.596 1.00  93.86 0 A 1
ATOM   525 C CA  . GLY A 1 74 ? -15.285 -16.386 19.829 1.00  94.09 0 A 1
ATOM   526 C C   . GLY A 1 74 ? -16.204 -16.386 21.042 1.00  95.32 0 A 1
ATOM   527 O O   . GLY A 1 74 ? -17.419 -16.228 20.944 1.00  91.09 0 A 1
ATOM   528 N N   . VAL A 1 75 ? -15.602 -16.538 22.213 1.00  96.58 0 A 1
ATOM   529 C CA  . VAL A 1 75 ? -16.268 -16.519 23.514 1.00  96.94 0 A 1
ATOM   530 C C   . VAL A 1 75 ? -15.947 -15.230 24.260 1.00  97.28 0 A 1
ATOM   531 O O   . VAL A 1 75 ? -14.872 -14.643 24.090 1.00  95.24 0 A 1
ATOM   532 C CB  . VAL A 1 75 ? -15.926 -17.766 24.350 1.00  94.72 0 A 1
ATOM   533 C CG1 . VAL A 1 75 ? -16.454 -19.022 23.663 1.00  82.80 0 A 1
ATOM   534 C CG2 . VAL A 1 75 ? -14.428 -17.919 24.609 1.00  82.84 0 A 1
ATOM   535 N N   . ARG A 1 76 ? -16.861 -14.786 25.100 1.00  96.41 0 A 1
ATOM   536 C CA  . ARG A 1 76 ? -16.648 -13.608 25.941 1.00  96.49 0 A 1
ATOM   537 C C   . ARG A 1 76 ? -15.421 -13.821 26.840 1.00  96.53 0 A 1
ATOM   538 O O   . ARG A 1 76 ? -15.364 -14.807 27.571 1.00  95.05 0 A 1
ATOM   539 C CB  . ARG A 1 76 ? -17.929 -13.328 26.751 1.00  95.08 0 A 1
ATOM   540 C CG  . ARG A 1 76 ? -17.877 -12.029 27.554 1.00  85.70 0 A 1
ATOM   541 C CD  . ARG A 1 76 ? -19.192 -11.848 28.313 1.00  84.14 0 A 1
ATOM   542 N NE  . ARG A 1 76 ? -19.191 -10.629 29.142 1.00  78.22 0 A 1
ATOM   543 C CZ  . ARG A 1 76 ? -20.041 -10.304 30.108 1.00  74.66 0 A 1
ATOM   544 N NH1 . ARG A 1 76 ? -21.053 -11.047 30.414 1.00  69.38 1 A 1
ATOM   545 N NH2 . ARG A 1 76 ? -19.864 -9.210 30.782 1.00  66.59 0 A 1
ATOM   546 N N   . ALA A 1 77 ? -14.479 -12.889 26.820 1.00  96.34 0 A 1
ATOM   547 C CA  . ALA A 1 77 ? -13.273 -12.936 27.641 1.00  96.22 0 A 1
ATOM   548 C C   . ALA A 1 77 ? -13.564 -12.409 29.056 1.00  96.36 0 A 1
ATOM   549 O O   . ALA A 1 77 ? -13.171 -11.304 29.417 1.00  94.14 0 A 1
ATOM   550 C CB  . ALA A 1 77 ? -12.159 -12.183 26.914 1.00  95.06 0 A 1
ATOM   551 N N   . VAL A 1 78 ? -14.286 -13.199 29.846 1.00  96.57 0 A 1
ATOM   552 C CA  . VAL A 1 78 ? -14.849 -12.796 31.154 1.00  96.26 0 A 1
ATOM   553 C C   . VAL A 1 78 ? -13.770 -12.305 32.120 1.00  96.28 0 A 1
ATOM   554 O O   . VAL A 1 78 ? -13.937 -11.268 32.755 1.00  94.32 0 A 1
ATOM   555 C CB  . VAL A 1 78 ? -15.637 -13.950 31.787 1.00  95.05 0 A 1
ATOM   556 C CG1 . VAL A 1 78 ? -16.241 -13.567 33.141 1.00  87.21 0 A 1
ATOM   557 C CG2 . VAL A 1 78 ? -16.789 -14.401 30.880 1.00  87.15 0 A 1
ATOM   558 N N   . GLU A 1 79 ? -12.632 -13.002 32.197 1.00  96.05 0 A 1
ATOM   559 C CA  . GLU A 1 79 ? -11.548 -12.612 33.102 1.00  95.49 0 A 1
ATOM   560 C C   . GLU A 1 79 ? -10.918 -11.272 32.682 1.00  95.31 0 A 1
ATOM   561 O O   . GLU A 1 79 ? -10.661 -10.412 33.520 1.00  94.27 0 A 1
ATOM   562 C CB  . GLU A 1 79 ? -10.514 -13.737 33.164 1.00  94.71 0 A 1
ATOM   563 C CG  . GLU A 1 79 ? -9.308 -13.448 34.076 1.00  82.90 0 A 1
ATOM   564 C CD  . GLU A 1 79 ? -9.684 -13.030 35.509 1.00  73.76 0 A 1
ATOM   565 O OE1 . GLU A 1 79 ? -8.879 -12.321 36.146 1.00  65.10 0 A 1
ATOM   566 O OE2 . GLU A 1 79 ? -10.780 -13.367 36.001 1.00  67.64 -1 A 1
ATOM   567 N N   . LEU A 1 80 ? -10.737 -11.066 31.387 1.00  95.68 0 A 1
ATOM   568 C CA  . LEU A 1 80 ? -10.222 -9.804 30.872 1.00  95.28 0 A 1
ATOM   569 C C   . LEU A 1 80 ? -11.213 -8.647 31.100 1.00  95.62 0 A 1
ATOM   570 O O   . LEU A 1 80 ? -10.807 -7.553 31.453 1.00  94.17 0 A 1
ATOM   571 C CB  . LEU A 1 80 ? -9.888 -9.981 29.379 1.00  93.37 0 A 1
ATOM   572 C CG  . LEU A 1 80 ? -9.193 -8.757 28.751 1.00  88.17 0 A 1
ATOM   573 C CD1 . LEU A 1 80 ? -7.816 -8.508 29.361 1.00  84.61 0 A 1
ATOM   574 C CD2 . LEU A 1 80 ? -9.011 -9.002 27.261 1.00  84.22 0 A 1
ATOM   575 N N   . GLU A 1 81 ? -12.503 -8.910 30.941 1.00  95.66 0 A 1
ATOM   576 C CA  . GLU A 1 81 ? -13.551 -7.932 31.213 1.00  95.49 0 A 1
ATOM   577 C C   . GLU A 1 81 ? -13.563 -7.527 32.690 1.00  95.42 0 A 1
ATOM   578 O O   . GLU A 1 81 ? -13.553 -6.336 33.001 1.00  94.00 0 A 1
ATOM   579 C CB  . GLU A 1 81 ? -14.890 -8.518 30.752 1.00  93.96 0 A 1
ATOM   580 C CG  . GLU A 1 81 ? -15.996 -7.463 30.631 1.00  83.78 0 A 1
ATOM   581 C CD  . GLU A 1 81 ? -17.250 -8.074 29.970 1.00  83.63 0 A 1
ATOM   582 O OE1 . GLU A 1 81 ? -18.148 -7.347 29.498 1.00  77.47 0 A 1
ATOM   583 O OE2 . GLU A 1 81 ? -17.363 -9.318 29.918 1.00  79.06 -1 A 1
ATOM   584 N N   . ARG A 1 82 ? -13.441 -8.496 33.608 1.00  96.45 0 A 1
ATOM   585 C CA  . ARG A 1 82 ? -13.313 -8.245 35.051 1.00  96.15 0 A 1
ATOM   586 C C   . ARG A 1 82 ? -12.072 -7.401 35.377 1.00  96.05 0 A 1
ATOM   587 O O   . ARG A 1 82 ? -12.147 -6.486 36.197 1.00  94.90 0 A 1
ATOM   588 C CB  . ARG A 1 82 ? -13.273 -9.592 35.772 1.00  95.47 0 A 1
ATOM   589 C CG  . ARG A 1 82 ? -13.345 -9.450 37.304 1.00  83.43 0 A 1
ATOM   590 C CD  . ARG A 1 82 ? -13.251 -10.814 37.998 1.00  81.89 0 A 1
ATOM   591 N NE  . ARG A 1 82 ? -11.893 -11.377 37.914 1.00  71.02 0 A 1
ATOM   592 C CZ  . ARG A 1 82 ? -10.979 -11.441 38.879 1.00  63.64 0 A 1
ATOM   593 N NH1 . ARG A 1 82 ? -11.225 -11.008 40.086 1.00  56.82 1 A 1
ATOM   594 N NH2 . ARG A 1 82 ? -9.812 -11.942 38.636 1.00  54.96 0 A 1
ATOM   595 N N   . GLN A 1 83 ? -10.943 -7.665 34.722 1.00  95.94 0 A 1
ATOM   596 C CA  . GLN A 1 83 ? -9.733 -6.850 34.878 1.00  95.58 0 A 1
ATOM   597 C C   . GLN A 1 83 ? -9.934 -5.419 34.357 1.00  95.59 0 A 1
ATOM   598 O O   . GLN A 1 83 ? -9.479 -4.476 34.989 1.00  94.26 0 A 1
ATOM   599 C CB  . GLN A 1 83 ? -8.554 -7.514 34.159 1.00  95.13 0 A 1
ATOM   600 C CG  . GLN A 1 83 ? -8.073 -8.775 34.883 1.00  92.76 0 A 1
ATOM   601 C CD  . GLN A 1 83 ? -6.976 -9.511 34.115 1.00  91.09 0 A 1
ATOM   602 N NE2 . GLN A 1 83 ? -6.699 -10.741 34.471 1.00  81.98 0 A 1
ATOM   603 O OE1 . GLN A 1 83 ? -6.336 -8.996 33.204 1.00  84.54 0 A 1
ATOM   604 N N   . ILE A 1 84 ? -10.630 -5.243 33.225 1.00  95.71 0 A 1
ATOM   605 C CA  . ILE A 1 84 ? -10.964 -3.923 32.671 1.00  95.75 0 A 1
ATOM   606 C C   . ILE A 1 84 ? -11.907 -3.140 33.601 1.00  95.55 0 A 1
ATOM   607 O O   . ILE A 1 84 ? -11.811 -1.923 33.692 1.00  93.90 0 A 1
ATOM   608 C CB  . ILE A 1 84 ? -11.546 -4.095 31.245 1.00  95.39 0 A 1
ATOM   609 C CG1 . ILE A 1 84 ? -10.414 -4.506 30.269 1.00  93.32 0 A 1
ATOM   610 C CG2 . ILE A 1 84 ? -12.237 -2.828 30.734 1.00  93.15 0 A 1
ATOM   611 C CD1 . ILE A 1 84 ? -10.930 -5.035 28.927 1.00  90.04 0 A 1
ATOM   612 N N   . GLU A 1 85 ? -12.797 -3.828 34.308 1.00  95.79 0 A 1
ATOM   613 C CA  . GLU A 1 85 ? -13.710 -3.209 35.273 1.00  95.30 0 A 1
ATOM   614 C C   . GLU A 1 85 ? -13.030 -2.797 36.585 1.00  95.00 0 A 1
ATOM   615 O O   . GLU A 1 85 ? -13.514 -1.893 37.254 1.00  92.53 0 A 1
ATOM   616 C CB  . GLU A 1 85 ? -14.879 -4.159 35.562 1.00  94.44 0 A 1
ATOM   617 C CG  . GLU A 1 85 ? -15.839 -4.234 34.368 1.00  87.20 0 A 1
ATOM   618 C CD  . GLU A 1 85 ? -17.022 -5.169 34.589 1.00  80.21 0 A 1
ATOM   619 O OE1 . GLU A 1 85 ? -17.907 -5.183 33.690 1.00  71.42 0 A 1
ATOM   620 O OE2 . GLU A 1 85 ? -17.084 -5.853 35.638 1.00  72.86 -1 A 1
ATOM   621 N N   . SER A 1 86 ? -11.906 -3.438 36.929 1.00  94.89 0 A 1
ATOM   622 C CA  . SER A 1 86 ? -11.206 -3.245 38.211 1.00  94.56 0 A 1
ATOM   623 C C   . SER A 1 86 ? -9.869 -2.501 38.106 1.00  94.49 0 A 1
ATOM   624 O O   . SER A 1 86 ? -9.362 -2.035 39.116 1.00  91.23 0 A 1
ATOM   625 C CB  . SER A 1 86 ? -11.018 -4.592 38.907 1.00  92.77 0 A 1
ATOM   626 O OG  . SER A 1 86 ? -10.361 -5.525 38.074 1.00  85.23 0 A 1
ATOM   627 N N   . THR A 1 87 ? -9.304 -2.376 36.895 1.00  93.73 0 A 1
ATOM   628 C CA  . THR A 1 87 ? -8.039 -1.666 36.679 1.00  93.37 0 A 1
ATOM   629 C C   . THR A 1 87 ? -8.298 -0.188 36.410 1.00  93.61 0 A 1
ATOM   630 O O   . THR A 1 87 ? -9.158  0.161 35.607 1.00  92.13 0 A 1
ATOM   631 C CB  . THR A 1 87 ? -7.234 -2.287 35.538 1.00  91.93 0 A 1
ATOM   632 C CG2 . THR A 1 87 ? -5.832 -1.693 35.419 1.00  84.68 0 A 1
ATOM   633 O OG1 . THR A 1 87 ? -7.062 -3.666 35.746 1.00  85.67 0 A 1
ATOM   634 N N   . GLU A 1 88 ? -7.515  0.683 37.032 1.00  93.24 0 A 1
ATOM   635 C CA  . GLU A 1 88 ? -7.564  2.118 36.799 1.00  92.90 0 A 1
ATOM   636 C C   . GLU A 1 88 ? -6.501  2.583 35.799 1.00  92.59 0 A 1
ATOM   637 O O   . GLU A 1 88 ? -5.423  2.001 35.668 1.00  89.96 0 A 1
ATOM   638 C CB  . GLU A 1 88 ? -7.447  2.900 38.119 1.00  90.67 0 A 1
ATOM   639 C CG  . GLU A 1 88 ? -8.661  2.676 39.040 1.00  82.21 0 A 1
ATOM   640 C CD  . GLU A 1 88 ? -8.681  3.612 40.252 1.00  80.51 0 A 1
ATOM   641 O OE1 . GLU A 1 88 ? -9.750  3.648 40.913 1.00  74.47 0 A 1
ATOM   642 O OE2 . GLU A 1 88 ? -7.683  4.321 40.491 1.00  76.25 -1 A 1
ATOM   643 N N   . THR A 1 89 ? -6.811  3.668 35.108 1.00  91.87 0 A 1
ATOM   644 C CA  . THR A 1 89 ? -5.871  4.410 34.266 1.00  91.60 0 A 1
ATOM   645 C C   . THR A 1 89 ? -6.188  5.902 34.342 1.00  92.41 0 A 1
ATOM   646 O O   . THR A 1 89 ? -7.281  6.305 34.731 1.00  91.07 0 A 1
ATOM   647 C CB  . THR A 1 89 ? -5.911  3.908 32.822 1.00  89.35 0 A 1
ATOM   648 C CG2 . THR A 1 89 ? -7.214  4.265 32.090 1.00  80.79 0 A 1
ATOM   649 O OG1 . THR A 1 89 ? -4.845  4.464 32.090 1.00  80.83 0 A 1
ATOM   650 N N   . SER A 1 90 ? -5.239  6.740 33.940 1.00  92.74 0 A 1
ATOM   651 C CA  . SER A 1 90 ? -5.468  8.174 33.797 1.00  92.62 0 A 1
ATOM   652 C C   . SER A 1 90 ? -5.809  8.541 32.351 1.00  92.98 0 A 1
ATOM   653 O O   . SER A 1 90 ? -5.215  8.035 31.398 1.00  90.32 0 A 1
ATOM   654 C CB  . SER A 1 90 ? -4.273  8.970 34.326 1.00  90.01 0 A 1
ATOM   655 O OG  . SER A 1 90 ? -3.107  8.692 33.585 1.00  78.18 0 A 1
ATOM   656 N N   . CYS A 1 91 ? -6.733  9.476 32.170 1.00  92.47 0 A 1
ATOM   657 C CA  . CYS A 1 91 ? -6.987 10.064 30.862 1.00  93.13 0 A 1
ATOM   658 C C   . CYS A 1 91 ? -5.772 10.899 30.433 1.00  92.83 0 A 1
ATOM   659 O O   . CYS A 1 91 ? -5.409 11.853 31.120 1.00  91.35 0 A 1
ATOM   660 C CB  . CYS A 1 91 ? -8.259 10.907 30.935 1.00  93.24 0 A 1
ATOM   661 S SG  . CYS A 1 91 ? -8.520 11.826 29.381 1.00  93.38 0 A 1
ATOM   662 N N   . HIS A 1 92 ? -5.196 10.620 29.267 1.00  91.92 0 A 1
ATOM   663 C CA  . HIS A 1 92 ? -4.060 11.374 28.731 1.00  91.09 0 A 1
ATOM   664 C C   . HIS A 1 92 ? -4.335 12.875 28.554 1.00  91.97 0 A 1
ATOM   665 O O   . HIS A 1 92 ? -3.404 13.687 28.611 1.00  88.05 0 A 1
ATOM   666 C CB  . HIS A 1 92 ? -3.646 10.761 27.383 1.00  88.87 0 A 1
ATOM   667 C CG  . HIS A 1 92 ? -3.034  9.392 27.517 1.00  85.94 0 A 1
ATOM   668 C CD2 . HIS A 1 92 ? -1.841  9.087 28.110 1.00  74.03 0 A 1
ATOM   669 N ND1 . HIS A 1 92 ? -3.562  8.211 27.052 1.00  75.01 0 A 1
ATOM   670 C CE1 . HIS A 1 92 ? -2.708  7.220 27.356 1.00  74.96 0 A 1
ATOM   671 N NE2 . HIS A 1 92 ? -1.653  7.709 27.993 1.00  75.86 0 A 1
ATOM   672 N N   . GLY A 1 93 ? -5.595 13.275 28.377 1.00  91.78 0 A 1
ATOM   673 C CA  . GLY A 1 93 ? -6.000 14.676 28.266 1.00  92.48 0 A 1
ATOM   674 C C   . GLY A 1 93 ? -6.172 15.365 29.619 1.00  93.70 0 A 1
ATOM   675 O O   . GLY A 1 93 ? -5.413 16.268 29.974 1.00  90.26 0 A 1
ATOM   676 N N   . CYS A 1 94 ? -7.175 14.955 30.409 1.00  94.19 0 A 1
ATOM   677 C CA  . CYS A 1 94 ? -7.506 15.631 31.662 1.00  94.89 0 A 1
ATOM   678 C C   . CYS A 1 94 ? -6.758 15.119 32.903 1.00  94.84 0 A 1
ATOM   679 O O   . CYS A 1 94 ? -6.921 15.706 33.971 1.00  91.82 0 A 1
ATOM   680 C CB  . CYS A 1 94 ? -9.026 15.621 31.870 1.00  93.43 0 A 1
ATOM   681 S SG  . CYS A 1 94 ? -9.624 13.961 32.312 1.00  92.84 0 A 1
ATOM   682 N N   . ARG A 1 95 ? -5.974 14.044 32.787 1.00  94.01 0 A 1
ATOM   683 C CA  . ARG A 1 95 ? -5.187 13.385 33.845 1.00  94.57 0 A 1
ATOM   684 C C   . ARG A 1 95 ? -6.007 12.841 35.026 1.00  95.12 0 A 1
ATOM   685 O O   . ARG A 1 95 ? -5.415 12.390 36.003 1.00  91.19 0 A 1
ATOM   686 C CB  . ARG A 1 95 ? -4.038 14.299 34.306 1.00  92.74 0 A 1
ATOM   687 C CG  . ARG A 1 95 ? -3.120 14.798 33.176 1.00  88.58 0 A 1
ATOM   688 C CD  . ARG A 1 95 ? -2.377 13.642 32.505 1.00  79.44 0 A 1
ATOM   689 N NE  . ARG A 1 95 ? -1.379 14.138 31.532 1.00  70.75 0 A 1
ATOM   690 C CZ  . ARG A 1 95 ? -0.433 13.414 30.947 1.00  62.75 0 A 1
ATOM   691 N NH1 . ARG A 1 95 ? -0.304 12.135 31.177 1.00  55.91 1 A 1
ATOM   692 N NH2 . ARG A 1 95 ?  0.391 13.965 30.110 1.00  56.25 0 A 1
ATOM   693 N N   . LYS A 1 96 ? -7.347 12.824 34.929 1.00  94.60 0 A 1
ATOM   694 C CA  . LYS A 1 96 ? -8.197 12.193 35.940 1.00  94.40 0 A 1
ATOM   695 C C   . LYS A 1 96 ? -8.149 10.671 35.799 1.00  94.25 0 A 1
ATOM   696 O O   . LYS A 1 96 ? -8.059 10.168 34.678 1.00  92.08 0 A 1
ATOM   697 C CB  . LYS A 1 96 ? -9.644 12.689 35.830 1.00  93.26 0 A 1
ATOM   698 C CG  . LYS A 1 96 ? -9.782 14.184 36.131 1.00  86.87 0 A 1
ATOM   699 C CD  . LYS A 1 96 ? -11.259 14.587 36.095 1.00  82.89 0 A 1
ATOM   700 C CE  . LYS A 1 96 ? -11.429 16.060 36.440 1.00  74.25 0 A 1
ATOM   701 N NZ  . LYS A 1 96 ? -12.864 16.438 36.519 1.00  65.81 1 A 1
ATOM   702 N N   . ASN A 1 97 ? -8.271  9.970 36.918 1.00  94.44 0 A 1
ATOM   703 C CA  . ASN A 1 97 ? -8.311  8.515 36.954 1.00  94.56 0 A 1
ATOM   704 C C   . ASN A 1 97 ? -9.726  7.989 36.679 1.00  94.80 0 A 1
ATOM   705 O O   . ASN A 1 97 ? -10.722  8.565 37.129 1.00  92.12 0 A 1
ATOM   706 C CB  . ASN A 1 97 ? -7.759  7.998 38.289 1.00  92.01 0 A 1
ATOM   707 C CG  . ASN A 1 97 ? -6.274  8.270 38.475 1.00  85.69 0 A 1
ATOM   708 N ND2 . ASN A 1 97 ? -5.768  8.029 39.666 1.00  74.41 0 A 1
ATOM   709 O OD1 . ASN A 1 97 ? -5.566  8.713 37.591 1.00  76.11 0 A 1
ATOM   710 N N   . PHE A 1 98 ? -9.787  6.884 35.955 1.00  93.64 0 A 1
ATOM   711 C CA  . PHE A 1 98 ? -11.002  6.156 35.620 1.00  93.79 0 A 1
ATOM   712 C C   . PHE A 1 98 ? -10.689  4.659 35.568 1.00  94.12 0 A 1
ATOM   713 O O   . PHE A 1 98 ? -9.579  4.279 35.193 1.00  92.01 0 A 1
ATOM   714 C CB  . PHE A 1 98 ? -11.538  6.597 34.255 1.00  92.36 0 A 1
ATOM   715 C CG  . PHE A 1 98 ? -11.953  8.044 34.187 1.00  93.09 0 A 1
ATOM   716 C CD1 . PHE A 1 98 ? -13.263  8.428 34.531 1.00  89.39 0 A 1
ATOM   717 C CD2 . PHE A 1 98 ? -11.029  9.030 33.800 1.00  90.05 0 A 1
ATOM   718 C CE1 . PHE A 1 98 ? -13.642  9.774 34.515 1.00  88.39 0 A 1
ATOM   719 C CE2 . PHE A 1 98 ? -11.406 10.390 33.776 1.00  88.61 0 A 1
ATOM   720 C CZ  . PHE A 1 98 ? -12.710 10.749 34.137 1.00  89.75 0 A 1
ATOM   721 N N   . PHE A 1 99 ? -11.673  3.815 35.845 1.00  94.65 0 A 1
ATOM   722 C CA  . PHE A 1 99 ? -11.573  2.410 35.468 1.00  94.96 0 A 1
ATOM   723 C C   . PHE A 1 99 ? -11.479  2.283 33.937 1.00  94.87 0 A 1
ATOM   724 O O   . PHE A 1 99 ? -12.135  3.021 33.202 1.00  93.04 0 A 1
ATOM   725 C CB  . PHE A 1 99 ? -12.774  1.624 36.010 1.00  94.54 0 A 1
ATOM   726 C CG  . PHE A 1 99 ? -12.778  1.524 37.517 1.00  94.15 0 A 1
ATOM   727 C CD1 . PHE A 1 99 ? -11.797  0.763 38.174 1.00  89.95 0 A 1
ATOM   728 C CD2 . PHE A 1 99 ? -13.746  2.202 38.280 1.00  90.01 0 A 1
ATOM   729 C CE1 . PHE A 1 99 ? -11.776  0.691 39.574 1.00  88.98 0 A 1
ATOM   730 C CE2 . PHE A 1 99 ? -13.729  2.134 39.689 1.00  89.08 0 A 1
ATOM   731 C CZ  . PHE A 1 99 ? -12.736  1.370 40.332 1.00  90.62 0 A 1
ATOM   732 N N   . LEU A 1 100 ? -10.708  1.297 33.452 1.00  94.20 0 A 1
ATOM   733 C CA  . LEU A 1 100 ? -10.555  1.038 32.019 1.00  93.97 0 A 1
ATOM   734 C C   . LEU A 1 100 ? -11.903  0.837 31.313 1.00  94.05 0 A 1
ATOM   735 O O   . LEU A 1 100 ? -12.080  1.330 30.196 1.00  92.79 0 A 1
ATOM   736 C CB  . LEU A 1 100 ? -9.660 -0.199 31.814 1.00  93.14 0 A 1
ATOM   737 C CG  . LEU A 1 100 ? -8.169  0.002 32.138 1.00  91.58 0 A 1
ATOM   738 C CD1 . LEU A 1 100 ? -7.439 -1.326 31.986 1.00  87.92 0 A 1
ATOM   739 C CD2 . LEU A 1 100 ? -7.513  0.998 31.190 1.00  87.46 0 A 1
ATOM   740 N N   . SER A 1 101 ? -12.885  0.224 31.973 1.00  94.21 0 A 1
ATOM   741 C CA  . SER A 1 101 ? -14.247  0.058 31.443 1.00  94.12 0 A 1
ATOM   742 C C   . SER A 1 101 ? -14.969  1.375 31.145 1.00  94.22 0 A 1
ATOM   743 O O   . SER A 1 101 ? -15.896  1.414 30.335 1.00  91.90 0 A 1
ATOM   744 C CB  . SER A 1 101 ? -15.089 -0.767 32.427 1.00  93.14 0 A 1
ATOM   745 O OG  . SER A 1 101 ? -15.197 -0.124 33.679 1.00  86.31 0 A 1
ATOM   746 N N   . LYS A 1 102 ? -14.549  2.481 31.759 1.00  94.70 0 A 1
ATOM   747 C CA  . LYS A 1 102 ? -15.139  3.811 31.588 1.00  94.64 0 A 1
ATOM   748 C C   . LYS A 1 102 ? -14.310  4.735 30.695 1.00  94.99 0 A 1
ATOM   749 O O   . LYS A 1 102 ? -14.824  5.769 30.270 1.00  92.80 0 A 1
ATOM   750 C CB  . LYS A 1 102 ? -15.380  4.454 32.968 1.00  93.48 0 A 1
ATOM   751 C CG  . LYS A 1 102 ? -16.302  3.651 33.903 1.00  88.10 0 A 1
ATOM   752 C CD  . LYS A 1 102 ? -17.694  3.393 33.315 1.00  80.05 0 A 1
ATOM   753 C CE  . LYS A 1 102 ? -18.548  2.624 34.326 1.00  72.58 0 A 1
ATOM   754 N NZ  . LYS A 1 102 ? -19.852  2.216 33.753 1.00  63.34 1 A 1
ATOM   755 N N   . ILE A 1 103 ? -13.061  4.391 30.392 1.00  94.26 0 A 1
ATOM   756 C CA  . ILE A 1 103 ? -12.168  5.305 29.667 1.00  93.67 0 A 1
ATOM   757 C C   . ILE A 1 103 ? -12.686  5.605 28.262 1.00  93.89 0 A 1
ATOM   758 O O   . ILE A 1 103 ? -12.686  6.763 27.851 1.00  92.82 0 A 1
ATOM   759 C CB  . ILE A 1 103 ? -10.711  4.798 29.669 1.00  91.98 0 A 1
ATOM   760 C CG1 . ILE A 1 103 ? -9.692  5.932 29.459 1.00  82.53 0 A 1
ATOM   761 C CG2 . ILE A 1 103 ? -10.460  3.722 28.599 1.00  81.82 0 A 1
ATOM   762 C CD1 . ILE A 1 103 ? -9.619  6.946 30.594 1.00  74.61 0 A 1
ATOM   763 N N   . ARG A 1 104 ? -13.220  4.607 27.538 1.00  93.48 0 A 1
ATOM   764 C CA  . ARG A 1 104 ? -13.732  4.775 26.171 1.00  92.79 0 A 1
ATOM   765 C C   . ARG A 1 104 ? -14.874  5.799 26.096 1.00  92.76 0 A 1
ATOM   766 O O   . ARG A 1 104 ? -14.843  6.673 25.228 1.00  90.61 0 A 1
ATOM   767 C CB  . ARG A 1 104 ? -14.161  3.406 25.608 1.00  91.12 0 A 1
ATOM   768 C CG  . ARG A 1 104 ? -14.599  3.521 24.137 1.00  85.88 0 A 1
ATOM   769 C CD  . ARG A 1 104 ? -15.133  2.205 23.572 1.00  86.11 0 A 1
ATOM   770 N NE  . ARG A 1 104 ? -14.077  1.231 23.310 1.00  85.07 0 A 1
ATOM   771 C CZ  . ARG A 1 104 ? -13.804  0.640 22.151 1.00  85.81 0 A 1
ATOM   772 N NH1 . ARG A 1 104 ? -14.443  0.913 21.059 1.00  77.55 1 A 1
ATOM   773 N NH2 . ARG A 1 104 ? -12.877 -0.258 22.078 1.00  79.80 0 A 1
ATOM   774 N N   . SER A 1 105 ? -15.844  5.726 27.005 1.00  93.99 0 A 1
ATOM   775 C CA  . SER A 1 105 ? -16.948  6.691 27.059 1.00  94.13 0 A 1
ATOM   776 C C   . SER A 1 105 ? -16.485  8.066 27.549 1.00  94.86 0 A 1
ATOM   777 O O   . SER A 1 105 ? -16.965  9.088 27.058 1.00  92.66 0 A 1
ATOM   778 C CB  . SER A 1 105 ? -18.086  6.161 27.939 1.00  92.53 0 A 1
ATOM   779 O OG  . SER A 1 105 ? -17.629  5.812 29.233 1.00  78.65 0 A 1
ATOM   780 N N   . HIS A 1 106 ? -15.520  8.116 28.461 1.00  93.68 0 A 1
ATOM   781 C CA  . HIS A 1 106 ? -14.947  9.372 28.932 1.00  94.51 0 A 1
ATOM   782 C C   . HIS A 1 106 ? -14.219 10.120 27.815 1.00  94.77 0 A 1
ATOM   783 O O   . HIS A 1 106 ? -14.490 11.297 27.581 1.00  93.23 0 A 1
ATOM   784 C CB  . HIS A 1 106 ? -14.022  9.110 30.125 1.00  94.84 0 A 1
ATOM   785 C CG  . HIS A 1 106 ? -13.305 10.356 30.555 1.00  95.76 0 A 1
ATOM   786 C CD2 . HIS A 1 106 ? -11.985 10.669 30.321 1.00  91.39 0 A 1
ATOM   787 N ND1 . HIS A 1 106 ? -13.893 11.471 31.127 1.00  91.02 0 A 1
ATOM   788 C CE1 . HIS A 1 106 ? -12.955 12.415 31.228 1.00  92.00 0 A 1
ATOM   789 N NE2 . HIS A 1 106 ? -11.791 11.960 30.755 1.00  92.49 0 A 1
ATOM   790 N N   . VAL A 1 107 ? -13.321  9.449 27.085 1.00  94.14 0 A 1
ATOM   791 C CA  . VAL A 1 107 ? -12.517 10.101 26.037 1.00  93.01 0 A 1
ATOM   792 C C   . VAL A 1 107 ? -13.362 10.586 24.858 1.00  93.33 0 A 1
ATOM   793 O O   . VAL A 1 107 ? -13.000 11.566 24.224 1.00  91.62 0 A 1
ATOM   794 C CB  . VAL A 1 107 ? -11.353  9.228 25.538 1.00  91.32 0 A 1
ATOM   795 C CG1 . VAL A 1 107 ? -10.387  8.908 26.680 1.00  83.81 0 A 1
ATOM   796 C CG2 . VAL A 1 107 ? -11.812  7.946 24.845 1.00  84.99 0 A 1
ATOM   797 N N   . ALA A 1 108 ? -14.511  9.967 24.613 1.00  92.74 0 A 1
ATOM   798 C CA  . ALA A 1 108 ? -15.454 10.413 23.593 1.00  91.67 0 A 1
ATOM   799 C C   . ALA A 1 108 ? -16.043 11.812 23.880 1.00  92.12 0 A 1
ATOM   800 O O   . ALA A 1 108 ? -16.429 12.511 22.951 1.00  89.67 0 A 1
ATOM   801 C CB  . ALA A 1 108 ? -16.566  9.370 23.470 1.00  90.22 0 A 1
ATOM   802 N N   . THR A 1 109 ? -16.079 12.230 25.144 1.00  93.29 0 A 1
ATOM   803 C CA  . THR A 1 109 ? -16.658 13.515 25.580 1.00  93.54 0 A 1
ATOM   804 C C   . THR A 1 109 ? -15.633 14.460 26.217 1.00  94.45 0 A 1
ATOM   805 O O   . THR A 1 109 ? -15.926 15.622 26.475 1.00  92.23 0 A 1
ATOM   806 C CB  . THR A 1 109 ? -17.826 13.272 26.544 1.00  92.18 0 A 1
ATOM   807 C CG2 . THR A 1 109 ? -18.969 12.493 25.891 1.00  82.88 0 A 1
ATOM   808 O OG1 . THR A 1 109 ? -17.399 12.524 27.661 1.00  85.34 0 A 1
ATOM   809 N N   . CYS A 1 110 ? -14.409 13.999 26.463 1.00  93.66 0 A 1
ATOM   810 C CA  . CYS A 1 110 ? -13.364 14.786 27.111 1.00  94.76 0 A 1
ATOM   811 C C   . CYS A 1 110 ? -12.688 15.737 26.116 1.00  94.57 0 A 1
ATOM   812 O O   . CYS A 1 110 ? -11.827 15.317 25.343 1.00  93.36 0 A 1
ATOM   813 C CB  . CYS A 1 110 ? -12.368 13.840 27.777 1.00  94.27 0 A 1
ATOM   814 S SG  . CYS A 1 110 ? -11.112 14.794 28.685 1.00  94.44 0 A 1
ATOM   815 N N   . SER A 1 111 ? -12.987 17.028 26.209 1.00  95.51 0 A 1
ATOM   816 C CA  . SER A 1 111 ? -12.360 18.045 25.348 1.00  95.02 0 A 1
ATOM   817 C C   . SER A 1 111 ? -10.838 18.081 25.474 1.00  94.82 0 A 1
ATOM   818 O O   . SER A 1 111 ? -10.144 18.237 24.475 1.00  93.11 0 A 1
ATOM   819 C CB  . SER A 1 111 ? -12.935 19.423 25.681 1.00  93.89 0 A 1
ATOM   820 O OG  . SER A 1 111 ? -12.724 19.723 27.048 1.00  80.24 0 A 1
ATOM   821 N N   . LYS A 1 112 ? -10.283 17.854 26.665 1.00  95.52 0 A 1
ATOM   822 C CA  . LYS A 1 112 ? -8.836 17.798 26.881 1.00  95.12 0 A 1
ATOM   823 C C   . LYS A 1 112 ? -8.186 16.596 26.189 1.00  94.81 0 A 1
ATOM   824 O O   . LYS A 1 112 ? -7.058 16.699 25.736 1.00  93.42 0 A 1
ATOM   825 C CB  . LYS A 1 112 ? -8.496 17.793 28.370 1.00  94.82 0 A 1
ATOM   826 C CG  . LYS A 1 112 ? -8.885 19.098 29.082 1.00  91.41 0 A 1
ATOM   827 C CD  . LYS A 1 112 ? -8.312 19.113 30.500 1.00  84.78 0 A 1
ATOM   828 C CE  . LYS A 1 112 ? -8.627 20.439 31.187 1.00  78.49 0 A 1
ATOM   829 N NZ  . LYS A 1 112 ? -7.927 20.577 32.484 1.00  68.85 1 A 1
ATOM   830 N N   . TYR A 1 113 ? -8.891 15.461 26.112 1.00  93.72 0 A 1
ATOM   831 C CA  . TYR A 1 113 ? -8.413 14.307 25.347 1.00  93.03 0 A 1
ATOM   832 C C   . TYR A 1 113 ? -8.494 14.568 23.841 1.00  92.55 0 A 1
ATOM   833 O O   . TYR A 1 113 ? -7.546 14.256 23.128 1.00  91.72 0 A 1
ATOM   834 C CB  . TYR A 1 113 ? -9.186 13.055 25.731 1.00  92.88 0 A 1
ATOM   835 C CG  . TYR A 1 113 ? -8.698 11.826 24.993 1.00  93.20 0 A 1
ATOM   836 C CD1 . TYR A 1 113 ? -9.295 11.437 23.772 1.00  90.73 0 A 1
ATOM   837 C CD2 . TYR A 1 113 ? -7.619 11.075 25.495 1.00  90.93 0 A 1
ATOM   838 C CE1 . TYR A 1 113 ? -8.826 10.316 23.075 1.00  90.39 0 A 1
ATOM   839 C CE2 . TYR A 1 113 ? -7.143  9.957 24.812 1.00  89.91 0 A 1
ATOM   840 C CZ  . TYR A 1 113 ? -7.747  9.571 23.601 1.00  90.57 0 A 1
ATOM   841 O OH  . TYR A 1 113 ? -7.293  8.471 22.927 1.00  88.42 0 A 1
ATOM   842 N N   . GLN A 1 114 ? -9.556 15.209 23.358 1.00  93.44 0 A 1
ATOM   843 C CA  . GLN A 1 114 ? -9.652 15.602 21.956 1.00  91.88 0 A 1
ATOM   844 C C   . GLN A 1 114 ? -8.514 16.556 21.572 1.00  92.16 0 A 1
ATOM   845 O O   . GLN A 1 114 ? -7.854 16.335 20.563 1.00  91.00 0 A 1
ATOM   846 C CB  . GLN A 1 114 ? -11.023 16.223 21.656 1.00  90.50 0 A 1
ATOM   847 C CG  . GLN A 1 114 ? -12.198 15.246 21.853 1.00  80.67 0 A 1
ATOM   848 C CD  . GLN A 1 114 ? -12.119 14.000 20.958 1.00  73.05 0 A 1
ATOM   849 N NE2 . GLN A 1 114 ? -12.766 12.929 21.328 1.00  62.69 0 A 1
ATOM   850 O OE1 . GLN A 1 114 ? -11.471 13.982 19.926 1.00  66.12 0 A 1
ATOM   851 N N   . ASN A 1 115 ? -8.193 17.529 22.418 1.00  94.14 0 A 1
ATOM   852 C CA  . ASN A 1 115 ? -7.047 18.411 22.212 1.00  93.67 0 A 1
ATOM   853 C C   . ASN A 1 115 ? -5.729 17.636 22.188 1.00  92.93 0 A 1
ATOM   854 O O   . ASN A 1 115 ? -4.924 17.842 21.286 1.00  91.46 0 A 1
ATOM   855 C CB  . ASN A 1 115 ? -7.022 19.501 23.292 1.00  92.97 0 A 1
ATOM   856 C CG  . ASN A 1 115 ? -8.159 20.504 23.164 1.00  86.84 0 A 1
ATOM   857 N ND2 . ASN A 1 115 ? -8.229 21.433 24.098 1.00  78.68 0 A 1
ATOM   858 O OD1 . ASN A 1 115 ? -8.970 20.495 22.270 1.00  79.91 0 A 1
ATOM   859 N N   . TYR A 1 116 ? -5.536 16.681 23.106 1.00  93.13 0 A 1
ATOM   860 C CA  . TYR A 1 116 ? -4.351 15.823 23.126 1.00  92.25 0 A 1
ATOM   861 C C   . TYR A 1 116 ? -4.175 15.013 21.828 1.00  92.00 0 A 1
ATOM   862 O O   . TYR A 1 116 ? -3.047 14.844 21.362 1.00  90.41 0 A 1
ATOM   863 C CB  . TYR A 1 116 ? -4.448 14.884 24.337 1.00  91.50 0 A 1
ATOM   864 C CG  . TYR A 1 116 ? -3.501 13.711 24.339 1.00  91.57 0 A 1
ATOM   865 C CD1 . TYR A 1 116 ? -3.923 12.456 23.846 1.00  88.77 0 A 1
ATOM   866 C CD2 . TYR A 1 116 ? -2.202 13.851 24.871 1.00  89.33 0 A 1
ATOM   867 C CE1 . TYR A 1 116 ? -3.064 11.353 23.895 1.00  88.70 0 A 1
ATOM   868 C CE2 . TYR A 1 116 ? -1.344 12.749 24.924 1.00  88.03 0 A 1
ATOM   869 C CZ  . TYR A 1 116 ? -1.772 11.491 24.445 1.00  89.13 0 A 1
ATOM   870 O OH  . TYR A 1 116 ? -0.935 10.409 24.513 1.00  86.91 0 A 1
ATOM   871 N N   . ILE A 1 117 ? -5.258 14.529 21.239 1.00  91.98 0 A 1
ATOM   872 C CA  . ILE A 1 117 ? -5.215 13.866 19.929 1.00  90.68 0 A 1
ATOM   873 C C   . ILE A 1 117 ? -4.875 14.884 18.834 1.00  90.25 0 A 1
ATOM   874 O O   . ILE A 1 117 ? -3.949 14.642 18.060 1.00  89.49 0 A 1
ATOM   875 C CB  . ILE A 1 117 ? -6.532 13.115 19.639 1.00  89.66 0 A 1
ATOM   876 C CG1 . ILE A 1 117 ? -6.768 11.929 20.609 1.00  86.78 0 A 1
ATOM   877 C CG2 . ILE A 1 117 ? -6.605 12.623 18.188 1.00  87.63 0 A 1
ATOM   878 C CD1 . ILE A 1 117 ? -5.744 10.785 20.533 1.00  82.50 0 A 1
ATOM   879 N N   . MET A 1 118 ? -5.568 16.022 18.795 1.00  90.42 0 A 1
ATOM   880 C CA  . MET A 1 118 ? -5.400 17.029 17.750 1.00  89.03 0 A 1
ATOM   881 C C   . MET A 1 118 ? -4.029 17.723 17.778 1.00  88.64 0 A 1
ATOM   882 O O   . MET A 1 118 ? -3.510 18.060 16.724 1.00  87.36 0 A 1
ATOM   883 C CB  . MET A 1 118 ? -6.523 18.068 17.827 1.00  87.33 0 A 1
ATOM   884 C CG  . MET A 1 118 ? -7.897 17.490 17.460 1.00  80.91 0 A 1
ATOM   885 S SD  . MET A 1 118 ? -7.994 16.627 15.865 1.00  76.19 0 A 1
ATOM   886 C CE  . MET A 1 118 ? -7.548 17.943 14.716 1.00  65.93 0 A 1
ATOM   887 N N   . GLU A 1 119 ? -3.405 17.877 18.945 1.00  90.43 0 A 1
ATOM   888 C CA  . GLU A 1 119 ? -2.014 18.336 19.058 1.00  90.19 0 A 1
ATOM   889 C C   . GLU A 1 119 ? -1.058 17.371 18.340 1.00  89.66 0 A 1
ATOM   890 O O   . GLU A 1 119 ? -0.205 17.805 17.570 1.00  87.52 0 A 1
ATOM   891 C CB  . GLU A 1 119 ? -1.625 18.461 20.533 1.00  89.27 0 A 1
ATOM   892 C CG  . GLU A 1 119 ? -2.158 19.744 21.167 1.00  79.42 0 A 1
ATOM   893 C CD  . GLU A 1 119 ? -1.981 19.782 22.702 1.00  75.02 0 A 1
ATOM   894 O OE1 . GLU A 1 119 ? -2.545 20.722 23.318 1.00  67.99 0 A 1
ATOM   895 O OE2 . GLU A 1 119 ? -1.330 18.880 23.266 1.00  70.16 -1 A 1
ATOM   896 N N   . GLY A 1 120 ? -1.244 16.073 18.530 1.00  88.48 0 A 1
ATOM   897 C CA  . GLY A 1 120 ? -0.491 15.047 17.819 1.00  86.90 0 A 1
ATOM   898 C C   . GLY A 1 120 ? -0.731 15.095 16.310 1.00  87.86 0 A 1
ATOM   899 O O   . GLY A 1 120 ?  0.217 15.117 15.531 1.00  85.99 0 A 1
ATOM   900 N N   . VAL A 1 121 ? -1.992 15.198 15.890 1.00  88.95 0 A 1
ATOM   901 C CA  . VAL A 1 121 ? -2.374 15.337 14.472 1.00  87.80 0 A 1
ATOM   902 C C   . VAL A 1 121 ? -1.689 16.557 13.849 1.00  87.84 0 A 1
ATOM   903 O O   . VAL A 1 121 ? -1.033 16.433 12.824 1.00  86.97 0 A 1
ATOM   904 C CB  . VAL A 1 121 ? -3.909 15.424 14.329 1.00  86.71 0 A 1
ATOM   905 C CG1 . VAL A 1 121 ? -4.340 15.785 12.904 1.00  83.62 0 A 1
ATOM   906 C CG2 . VAL A 1 121 ? -4.568 14.088 14.691 1.00  85.27 0 A 1
ATOM   907 N N   . LYS A 1 122 ? -1.782 17.722 14.495 1.00  87.89 0 A 1
ATOM   908 C CA  . LYS A 1 122 ? -1.195 18.964 14.004 1.00  86.45 0 A 1
ATOM   909 C C   . LYS A 1 122 ?  0.328 18.878 13.891 1.00  86.28 0 A 1
ATOM   910 O O   . LYS A 1 122 ?  0.897 19.406 12.934 1.00  84.73 0 A 1
ATOM   911 C CB  . LYS A 1 122 ? -1.643 20.123 14.908 1.00  84.65 0 A 1
ATOM   912 C CG  . LYS A 1 122 ? -1.244 21.489 14.329 1.00  77.18 0 A 1
ATOM   913 C CD  . LYS A 1 122 ? -1.761 22.615 15.210 1.00  72.08 0 A 1
ATOM   914 C CE  . LYS A 1 122 ? -1.370 23.962 14.595 1.00  62.58 0 A 1
ATOM   915 N NZ  . LYS A 1 122 ? -1.836 25.111 15.412 1.00  55.22 1 A 1
ATOM   916 N N   . ALA A 1 123 ?  0.993 18.200 14.815 1.00  86.15 0 A 1
ATOM   917 C CA  . ALA A 1 123 ?  2.443 18.005 14.784 1.00  85.24 0 A 1
ATOM   918 C C   . ALA A 1 123 ?  2.917 17.122 13.614 1.00  85.75 0 A 1
ATOM   919 O O   . ALA A 1 123 ?  4.086 17.186 13.234 1.00  82.14 0 A 1
ATOM   920 C CB  . ALA A 1 123 ?  2.867 17.418 16.134 1.00  83.14 0 A 1
ATOM   921 N N   . THR A 1 124 ?  2.030 16.303 13.037 1.00  84.52 0 A 1
ATOM   922 C CA  . THR A 1 124 ?  2.366 15.423 11.913 1.00  82.68 0 A 1
ATOM   923 C C   . THR A 1 124 ?  2.064 16.014 10.539 1.00  83.14 0 A 1
ATOM   924 O O   . THR A 1 124 ?  2.473 15.413  9.544 1.00  81.74 0 A 1
ATOM   925 C CB  . THR A 1 124 ?  1.696 14.053 12.030 1.00  80.78 0 A 1
ATOM   926 C CG2 . THR A 1 124 ?  2.169 13.272 13.247 1.00  76.55 0 A 1
ATOM   927 O OG1 . THR A 1 124 ?  0.293 14.165 12.105 1.00  75.92 0 A 1
ATOM   928 N N   . ILE A 1 125 ?  1.376 17.157 10.450 1.00  81.89 0 A 1
ATOM   929 C CA  . ILE A 1 125 ?  1.024 17.776  9.163 1.00  80.19 0 A 1
ATOM   930 C C   . ILE A 1 125 ?  2.298 18.019  8.351 1.00  79.79 0 A 1
ATOM   931 O O   . ILE A 1 125 ?  3.281 18.571  8.844 1.00  77.85 0 A 1
ATOM   932 C CB  . ILE A 1 125 ?  0.181 19.053  9.348 1.00  76.98 0 A 1
ATOM   933 C CG1 . ILE A 1 125 ? -1.183 18.698  9.960 1.00  74.07 0 A 1
ATOM   934 C CG2 . ILE A 1 125 ? -0.021 19.788  8.004 1.00  75.41 0 A 1
ATOM   935 C CD1 . ILE A 1 125 ? -2.047 19.898 10.371 1.00  69.00 0 A 1
ATOM   936 N N   . LYS A 1 126 ?  2.272 17.593  7.090 1.00  81.84 0 A 1
ATOM   937 C CA  . LYS A 1 126 ?  3.384 17.720  6.154 1.00  78.33 0 A 1
ATOM   938 C C   . LYS A 1 126 ?  3.208 18.958  5.287 1.00  77.64 0 A 1
ATOM   939 O O   . LYS A 1 126 ?  2.100 19.308  4.886 1.00  73.56 0 A 1
ATOM   940 C CB  . LYS A 1 126 ?  3.526 16.449  5.303 1.00  72.38 0 A 1
ATOM   941 C CG  . LYS A 1 126 ?  3.787 15.173  6.124 1.00  70.89 0 A 1
ATOM   942 C CD  . LYS A 1 126 ?  5.069 15.263  6.956 1.00  68.98 0 A 1
ATOM   943 C CE  . LYS A 1 126 ?  5.286 13.961  7.718 1.00  65.22 0 A 1
ATOM   944 N NZ  . LYS A 1 126 ?  6.508 14.026  8.556 1.00  62.28 1 A 1
ATOM   945 N N   . ASP A 1 127 ?  4.344 19.584  4.973 1.00  72.30 0 A 1
ATOM   946 C CA  . ASP A 1 127 ?  4.379 20.655  3.992 1.00  70.64 0 A 1
ATOM   947 C C   . ASP A 1 127 ?  4.225 20.063  2.585 1.00  70.41 0 A 1
ATOM   948 O O   . ASP A 1 127 ?  5.089 19.332  2.097 1.00  64.57 0 A 1
ATOM   949 C CB  . ASP A 1 127 ?  5.662 21.473  4.157 1.00  64.28 0 A 1
ATOM   950 C CG  . ASP A 1 127 ?  5.666 22.736  3.298 1.00  58.44 0 A 1
ATOM   951 O OD1 . ASP A 1 127 ?  4.817 22.851  2.393 1.00  52.44 0 A 1
ATOM   952 O OD2 . ASP A 1 127 ?  6.550 23.588  3.535 1.00  52.06 -1 A 1
ATOM   953 N N   . ALA A 1 128 ?  3.114 20.386  1.929 1.00  67.74 0 A 1
ATOM   954 C CA  . ALA A 1 128 ?  2.813 19.917  0.587 1.00  65.62 0 A 1
ATOM   955 C C   . ALA A 1 128 ?  3.814 20.442 -0.465 1.00  66.58 0 A 1
ATOM   956 O O   . ALA A 1 128 ?  3.992 19.814 -1.503 1.00  62.23 0 A 1
ATOM   957 C CB  . ALA A 1 128 ?  1.381 20.340  0.246 1.00  60.50 0 A 1
ATOM   958 N N   . SER A 1 129 ?  4.497 21.574 -0.195 1.00  65.86 0 A 1
ATOM   959 C CA  . SER A 1 129 ?  5.473 22.169 -1.113 1.00  65.11 0 A 1
ATOM   960 C C   . SER A 1 129 ?  6.721 21.303 -1.320 1.00  66.60 0 A 1
ATOM   961 O O   . SER A 1 129 ?  7.400 21.432 -2.333 1.00  62.32 0 A 1
ATOM   962 C CB  . SER A 1 129 ?  5.885 23.556 -0.617 1.00  58.70 0 A 1
ATOM   963 O OG  . SER A 1 129 ?  6.707 23.482  0.532 1.00  52.80 0 A 1
ATOM   964 N N   . LEU A 1 130 ?  6.996 20.381 -0.393 1.00  67.33 0 A 1
ATOM   965 C CA  . LEU A 1 130 ?  8.127 19.457 -0.478 1.00  66.05 0 A 1
ATOM   966 C C   . LEU A 1 130 ?  7.842 18.250 -1.385 1.00  66.21 0 A 1
ATOM   967 O O   . LEU A 1 130 ?  8.759 17.489 -1.696 1.00  61.29 0 A 1
ATOM   968 C CB  . LEU A 1 130 ?  8.506 18.996  0.936 1.00  60.59 0 A 1
ATOM   969 C CG  . LEU A 1 130 ?  8.989 20.124  1.868 1.00  55.72 0 A 1
ATOM   970 C CD1 . LEU A 1 130 ?  9.211 19.562  3.270 1.00  51.58 0 A 1
ATOM   971 C CD2 . LEU A 1 130 ? 10.293 20.741  1.385 1.00  50.39 0 A 1
ATOM   972 N N   . GLN A 1 131 ?  6.600 18.037 -1.825 1.00  65.94 0 A 1
ATOM   973 C CA  . GLN A 1 131 ?  6.291 16.950 -2.746 1.00  64.91 0 A 1
ATOM   974 C C   . GLN A 1 131 ?  6.829 17.272 -4.145 1.00  66.37 0 A 1
ATOM   975 O O   . GLN A 1 131 ?  6.585 18.354 -4.667 1.00  61.73 0 A 1
ATOM   976 C CB  . GLN A 1 131 ?  4.790 16.655 -2.813 1.00  58.85 0 A 1
ATOM   977 C CG  . GLN A 1 131 ?  4.305 15.923 -1.561 1.00  52.91 0 A 1
ATOM   978 C CD  . GLN A 1 131 ?  2.886 15.354 -1.712 1.00  47.83 0 A 1
ATOM   979 N NE2 . GLN A 1 131 ?  2.455 14.504 -0.820 1.00  42.05 0 A 1
ATOM   980 O OE1 . GLN A 1 131 ?  2.158 15.638 -2.638 1.00  44.47 0 A 1
ATOM   981 N N   . PRO A 1 132 ?  7.502 16.305 -4.798 1.00  63.69 0 A 1
ATOM   982 C CA  . PRO A 1 132 ?  8.157 16.566 -6.080 1.00  61.96 0 A 1
ATOM   983 C C   . PRO A 1 132 ?  7.185 16.940 -7.205 1.00  63.87 0 A 1
ATOM   984 O O   . PRO A 1 132 ?  7.510 17.763 -8.057 1.00  58.99 0 A 1
ATOM   985 C CB  . PRO A 1 132 ?  8.951 15.283 -6.393 1.00  55.78 0 A 1
ATOM   986 C CG  . PRO A 1 132 ?  8.324 14.216 -5.508 1.00  54.46 0 A 1
ATOM   987 C CD  . PRO A 1 132 ?  7.820 14.979 -4.295 1.00  56.20 0 A 1
ATOM   988 N N   . ARG A 1 133 ?  5.995 16.340 -7.244 1.00  64.81 0 A 1
ATOM   989 C CA  . ARG A 1 133 ?  4.929 16.673 -8.196 1.00  64.21 0 A 1
ATOM   990 C C   . ARG A 1 133 ?  3.555 16.463 -7.556 1.00  66.06 0 A 1
ATOM   991 O O   . ARG A 1 133 ?  3.315 15.425 -6.951 1.00  60.77 0 A 1
ATOM   992 C CB  . ARG A 1 133 ?  5.041 15.837 -9.484 1.00  57.36 0 A 1
ATOM   993 C CG  . ARG A 1 133 ?  6.191 16.284 -10.388 1.00  51.21 0 A 1
ATOM   994 C CD  . ARG A 1 133 ?  6.184 15.525 -11.714 1.00  46.36 0 A 1
ATOM   995 N NE  . ARG A 1 133 ?  7.240 16.011 -12.623 1.00  41.59 0 A 1
ATOM   996 C CZ  . ARG A 1 133 ?  7.495 15.542 -13.845 1.00  37.85 0 A 1
ATOM   997 N NH1 . ARG A 1 133 ?  6.817 14.562 -14.354 1.00  37.38 1 A 1
ATOM   998 N NH2 . ARG A 1 133 ?  8.449 16.070 -14.556 1.00  33.99 0 A 1
ATOM   999 N N   . ASN A 1 134 ?  2.638 17.401 -7.809 1.00  69.67 0 A 1
ATOM   1000 C CA  . ASN A 1 134 ?  1.225 17.221 -7.498 1.00  70.94 0 A 1
ATOM   1001 C C   . ASN A 1 134 ?  0.616 16.217 -8.475 1.00  74.03 0 A 1
ATOM   1002 O O   . ASN A 1 134 ?  0.232 16.568 -9.594 1.00  70.27 0 A 1
ATOM   1003 C CB  . ASN A 1 134 ?  0.500 18.575 -7.526 1.00  63.66 0 A 1
ATOM   1004 C CG  . ASN A 1 134 ?  0.665 19.358 -6.231 1.00  55.40 0 A 1
ATOM   1005 N ND2 . ASN A 1 134 ?  0.375 20.640 -6.253 1.00  47.33 0 A 1
ATOM   1006 O OD1 . ASN A 1 134 ?  1.024 18.829 -5.200 1.00  48.25 0 A 1
ATOM   1007 N N   . VAL A 1 135 ?  0.538 14.959 -8.068 1.00  76.34 0 A 1
ATOM   1008 C CA  . VAL A 1 135 ? -0.182 13.916 -8.810 1.00  78.17 0 A 1
ATOM   1009 C C   . VAL A 1 135 ? -1.640 13.912 -8.341 1.00  81.62 0 A 1
ATOM   1010 O O   . VAL A 1 135 ? -1.876 13.865 -7.130 1.00  79.54 0 A 1
ATOM   1011 C CB  . VAL A 1 135 ?  0.490 12.542 -8.647 1.00  72.80 0 A 1
ATOM   1012 C CG1 . VAL A 1 135 ? -0.210 11.488 -9.500 1.00  65.43 0 A 1
ATOM   1013 C CG2 . VAL A 1 135 ?  1.957 12.597 -9.101 1.00  65.93 0 A 1
ATOM   1014 N N   . PRO A 1 136 ? -2.632 13.949 -9.248 1.00  83.88 0 A 1
ATOM   1015 C CA  . PRO A 1 136 ? -4.032 13.834 -8.869 1.00  86.10 0 A 1
ATOM   1016 C C   . PRO A 1 136 ? -4.304 12.546 -8.083 1.00  88.67 0 A 1
ATOM   1017 O O   . PRO A 1 136 ? -3.692 11.506 -8.341 1.00  87.32 0 A 1
ATOM   1018 C CB  . PRO A 1 136 ? -4.827 13.853 -10.179 1.00  82.90 0 A 1
ATOM   1019 C CG  . PRO A 1 136 ? -3.893 14.580 -11.151 1.00  79.81 0 A 1
ATOM   1020 C CD  . PRO A 1 136 ? -2.509 14.160 -10.679 1.00  82.11 0 A 1
ATOM   1021 N N   . ASN A 1 137 ? -5.268 12.604 -7.173 1.00  90.56 0 A 1
ATOM   1022 C CA  . ASN A 1 137 ? -5.729 11.403 -6.489 1.00  92.25 0 A 1
ATOM   1023 C C   . ASN A 1 137 ? -6.428 10.470 -7.492 1.00  92.98 0 A 1
ATOM   1024 O O   . ASN A 1 137 ? -7.521 10.763 -7.972 1.00  91.97 0 A 1
ATOM   1025 C CB  . ASN A 1 137 ? -6.639 11.795 -5.315 1.00  91.74 0 A 1
ATOM   1026 C CG  . ASN A 1 137 ? -7.127 10.582 -4.530 1.00  92.70 0 A 1
ATOM   1027 N ND2 . ASN A 1 137 ? -7.928 10.811 -3.513 1.00  89.67 0 A 1
ATOM   1028 O OD1 . ASN A 1 137 ? -6.792  9.438 -4.803 1.00  89.76 0 A 1
ATOM   1029 N N   . ARG A 1 138 ? -5.799  9.336 -7.774 1.00  93.90 0 A 1
ATOM   1030 C CA  . ARG A 1 138 ? -6.311  8.262 -8.642 1.00  94.14 0 A 1
ATOM   1031 C C   . ARG A 1 138 ? -6.688  6.999 -7.856 1.00  94.52 0 A 1
ATOM   1032 O O   . ARG A 1 138 ? -6.873  5.933 -8.443 1.00  92.60 0 A 1
ATOM   1033 C CB  . ARG A 1 138 ? -5.275  7.948 -9.726 1.00  92.43 0 A 1
ATOM   1034 C CG  . ARG A 1 138 ? -4.999  9.147 -10.640 1.00  89.41 0 A 1
ATOM   1035 C CD  . ARG A 1 138 ? -4.013  8.761 -11.733 1.00  87.66 0 A 1
ATOM   1036 N NE  . ARG A 1 138 ? -3.671  9.919 -12.579 1.00  85.19 0 A 1
ATOM   1037 C CZ  . ARG A 1 138 ? -2.456 10.262 -12.990 1.00  84.22 0 A 1
ATOM   1038 N NH1 . ARG A 1 138 ? -1.395  9.577 -12.694 1.00  75.42 1 A 1
ATOM   1039 N NH2 . ARG A 1 138 ? -2.304 11.333 -13.716 1.00  78.65 0 A 1
ATOM   1040 N N   . TYR A 1 139 ? -6.776  7.111 -6.541 1.00  95.09 0 A 1
ATOM   1041 C CA  . TYR A 1 139 ? -6.923  5.968 -5.642 1.00  94.77 0 A 1
ATOM   1042 C C   . TYR A 1 139 ? -8.234  5.976 -4.858 1.00  95.34 0 A 1
ATOM   1043 O O   . TYR A 1 139 ? -8.774  4.903 -4.571 1.00  93.40 0 A 1
ATOM   1044 C CB  . TYR A 1 139 ? -5.734  5.939 -4.676 1.00  93.22 0 A 1
ATOM   1045 C CG  . TYR A 1 139 ? -4.401  5.842 -5.371 1.00  91.87 0 A 1
ATOM   1046 C CD1 . TYR A 1 139 ? -3.978  4.619 -5.934 1.00  88.18 0 A 1
ATOM   1047 C CD2 . TYR A 1 139 ? -3.573  6.974 -5.488 1.00  88.54 0 A 1
ATOM   1048 C CE1 . TYR A 1 139 ? -2.752  4.523 -6.604 1.00  86.57 0 A 1
ATOM   1049 C CE2 . TYR A 1 139 ? -2.338  6.897 -6.157 1.00  86.30 0 A 1
ATOM   1050 C CZ  . TYR A 1 139 ? -1.929  5.664 -6.714 1.00  86.57 0 A 1
ATOM   1051 O OH  . TYR A 1 139 ? -0.730  5.577 -7.371 1.00  83.15 0 A 1
ATOM   1052 N N   . THR A 1 140 ? -8.742  7.146 -4.517 1.00  96.43 0 A 1
ATOM   1053 C CA  . THR A 1 140 ? -10.031  7.308 -3.848 1.00  96.85 0 A 1
ATOM   1054 C C   . THR A 1 140 ? -10.858  8.398 -4.522 1.00  96.97 0 A 1
ATOM   1055 O O   . THR A 1 140 ? -10.312  9.383 -5.013 1.00  95.71 0 A 1
ATOM   1056 C CB  . THR A 1 140 ? -9.909  7.590 -2.344 1.00  95.98 0 A 1
ATOM   1057 C CG2 . THR A 1 140 ? -9.233  6.449 -1.597 1.00  91.58 0 A 1
ATOM   1058 O OG1 . THR A 1 140 ? -9.194  8.771 -2.094 1.00  92.15 0 A 1
ATOM   1059 N N   . PHE A 1 141 ? -12.176  8.224 -4.532 1.00  97.68 0 A 1
ATOM   1060 C CA  . PHE A 1 141 ? -13.074  9.005 -5.370 1.00  97.74 0 A 1
ATOM   1061 C C   . PHE A 1 141 ? -14.329  9.430 -4.601 1.00  97.89 0 A 1
ATOM   1062 O O   . PHE A 1 141 ? -14.819  8.677 -3.757 1.00  96.77 0 A 1
ATOM   1063 C CB  . PHE A 1 141 ? -13.444  8.176 -6.607 1.00  97.47 0 A 1
ATOM   1064 C CG  . PHE A 1 141 ? -12.256  7.566 -7.309 1.00  97.40 0 A 1
ATOM   1065 C CD1 . PHE A 1 141 ? -11.447  8.345 -8.158 1.00  96.19 0 A 1
ATOM   1066 C CD2 . PHE A 1 141 ? -11.906  6.225 -7.067 1.00  96.20 0 A 1
ATOM   1067 C CE1 . PHE A 1 141 ? -10.319  7.799 -8.768 1.00  95.45 0 A 1
ATOM   1068 C CE2 . PHE A 1 141 ? -10.774  5.668 -7.679 1.00  95.45 0 A 1
ATOM   1069 C CZ  . PHE A 1 141 ? -9.975  6.451 -8.532 1.00  95.79 0 A 1
ATOM   1070 N N   . PRO A 1 142 ? -14.892 10.615 -4.905 1.00  97.52 0 A 1
ATOM   1071 C CA  . PRO A 1 142 ? -16.209 10.988 -4.425 1.00  97.52 0 A 1
ATOM   1072 C C   . PRO A 1 142 ? -17.308 10.263 -5.215 1.00  97.67 0 A 1
ATOM   1073 O O   . PRO A 1 142 ? -17.140  9.963 -6.403 1.00  96.94 0 A 1
ATOM   1074 C CB  . PRO A 1 142 ? -16.274 12.503 -4.622 1.00  96.60 0 A 1
ATOM   1075 C CG  . PRO A 1 142 ? -15.412 12.731 -5.857 1.00  95.07 0 A 1
ATOM   1076 C CD  . PRO A 1 142 ? -14.325 11.663 -5.734 1.00  96.62 0 A 1
ATOM   1077 N N   . CYS A 1 143 ? -18.460 10.047 -4.595 1.00  97.12 0 A 1
ATOM   1078 C CA  . CYS A 1 143 ? -19.652  9.624 -5.315 1.00  97.30 0 A 1
ATOM   1079 C C   . CYS A 1 143 ? -20.172 10.775 -6.200 1.00  97.33 0 A 1
ATOM   1080 O O   . CYS A 1 143 ? -20.294 11.893 -5.711 1.00  96.62 0 A 1
ATOM   1081 C CB  . CYS A 1 143 ? -20.710  9.150 -4.312 1.00  97.04 0 A 1
ATOM   1082 S SG  . CYS A 1 143 ? -22.199  8.605 -5.200 1.00  96.66 0 A 1
ATOM   1083 N N   . PRO A 1 144 ? -20.526 10.540 -7.470 1.00  97.39 0 A 1
ATOM   1084 C CA  . PRO A 1 144 ? -21.071 11.587 -8.327 1.00  96.93 0 A 1
ATOM   1085 C C   . PRO A 1 144 ? -22.544 11.909 -8.064 1.00  96.84 0 A 1
ATOM   1086 O O   . PRO A 1 144 ? -23.062 12.882 -8.615 1.00  94.44 0 A 1
ATOM   1087 C CB  . PRO A 1 144 ? -20.844 11.060 -9.746 1.00  96.10 0 A 1
ATOM   1088 C CG  . PRO A 1 144 ? -20.979  9.551 -9.571 1.00  94.61 0 A 1
ATOM   1089 C CD  . PRO A 1 144 ? -20.359  9.297 -8.203 1.00  96.61 0 A 1
ATOM   1090 N N   . TYR A 1 145 ? -23.233 11.108 -7.248 1.00  97.13 0 A 1
ATOM   1091 C CA  . TYR A 1 145 ? -24.666 11.247 -6.973 1.00  97.04 0 A 1
ATOM   1092 C C   . TYR A 1 145 ? -24.985 11.792 -5.578 1.00  96.86 0 A 1
ATOM   1093 O O   . TYR A 1 145 ? -26.029 12.424 -5.402 1.00  94.69 0 A 1
ATOM   1094 C CB  . TYR A 1 145 ? -25.336  9.884 -7.164 1.00  96.59 0 A 1
ATOM   1095 C CG  . TYR A 1 145 ? -25.358  9.384 -8.595 1.00  96.58 0 A 1
ATOM   1096 C CD1 . TYR A 1 145 ? -25.935 10.170 -9.601 1.00  95.19 0 A 1
ATOM   1097 C CD2 . TYR A 1 145 ? -24.853  8.111 -8.913 1.00  95.28 0 A 1
ATOM   1098 C CE1 . TYR A 1 145 ? -26.008  9.700 -10.921 1.00  94.51 0 A 1
ATOM   1099 C CE2 . TYR A 1 145 ? -24.919  7.624 -10.230 1.00  94.44 0 A 1
ATOM   1100 C CZ  . TYR A 1 145 ? -25.508  8.418 -11.233 1.00  94.84 0 A 1
ATOM   1101 O OH  . TYR A 1 145 ? -25.589  7.957 -12.519 1.00  93.11 0 A 1
ATOM   1102 N N   . CYS A 1 146 ? -24.111 11.572 -4.592 1.00  97.06 0 A 1
ATOM   1103 C CA  . CYS A 1 146 ? -24.333 11.975 -3.210 1.00  97.07 0 A 1
ATOM   1104 C C   . CYS A 1 146 ? -23.069 12.619 -2.607 1.00  97.07 0 A 1
ATOM   1105 O O   . CYS A 1 146 ? -22.008 12.591 -3.240 1.00  95.79 0 A 1
ATOM   1106 C CB  . CYS A 1 146 ? -24.849 10.762 -2.420 1.00  95.95 0 A 1
ATOM   1107 S SG  . CYS A 1 146 ? -23.522  9.604 -1.980 1.00  95.55 0 A 1
ATOM   1108 N N   . PRO A 1 147 ? -23.135 13.223 -1.405 1.00  97.15 0 A 1
ATOM   1109 C CA  . PRO A 1 147 ? -21.981 13.880 -0.799 1.00  96.60 0 A 1
ATOM   1110 C C   . PRO A 1 147 ? -20.909 12.929 -0.235 1.00  96.34 0 A 1
ATOM   1111 O O   . PRO A 1 147 ? -19.882 13.411  0.237 1.00  93.80 0 A 1
ATOM   1112 C CB  . PRO A 1 147 ? -22.581 14.780  0.287 1.00  96.05 0 A 1
ATOM   1113 C CG  . PRO A 1 147 ? -23.822 14.017  0.725 1.00  94.01 0 A 1
ATOM   1114 C CD  . PRO A 1 147 ? -24.321 13.418 -0.591 1.00  96.47 0 A 1
ATOM   1115 N N   . GLU A 1 148 ? -21.112 11.612 -0.264 1.00  96.42 0 A 1
ATOM   1116 C CA  . GLU A 1 148 ? -20.148 10.634  0.234 1.00  96.18 0 A 1
ATOM   1117 C C   . GLU A 1 148 ? -18.846 10.657 -0.588 1.00  96.39 0 A 1
ATOM   1118 O O   . GLU A 1 148 ? -18.849 10.849 -1.801 1.00  95.36 0 A 1
ATOM   1119 C CB  . GLU A 1 148 ? -20.756  9.225  0.244 1.00  95.16 0 A 1
ATOM   1120 C CG  . GLU A 1 148 ? -21.928  9.045  1.225 1.00  90.43 0 A 1
ATOM   1121 C CD  . GLU A 1 148 ? -21.520  9.252  2.686 1.00  85.81 0 A 1
ATOM   1122 O OE1 . GLU A 1 148 ? -22.368  9.759  3.446 1.00  76.61 0 A 1
ATOM   1123 O OE2 . GLU A 1 148 ? -20.360  8.924  3.025 1.00  77.69 -1 A 1
ATOM   1124 N N   . LYS A 1 149 ? -17.706 10.455  0.092 1.00  95.73 0 A 1
ATOM   1125 C CA  . LYS A 1 149 ? -16.359 10.589 -0.472 1.00  95.12 0 A 1
ATOM   1126 C C   . LYS A 1 149 ? -15.437  9.475  0.015 1.00  95.87 0 A 1
ATOM   1127 O O   . LYS A 1 149 ? -15.828  8.660  0.857 1.00  93.71 0 A 1
ATOM   1128 C CB  . LYS A 1 149 ? -15.772 11.970 -0.122 1.00  91.84 0 A 1
ATOM   1129 C CG  . LYS A 1 149 ? -16.624 13.144 -0.626 1.00  85.72 0 A 1
ATOM   1130 C CD  . LYS A 1 149 ? -15.960 14.482 -0.303 1.00  84.92 0 A 1
ATOM   1131 C CE  . LYS A 1 149 ? -16.883 15.629 -0.716 1.00  73.40 0 A 1
ATOM   1132 N NZ  . LYS A 1 149 ? -16.302 16.938 -0.344 1.00  66.35 1 A 1
ATOM   1133 N N   . ASN A 1 150 ? -14.212  9.477 -0.488 1.00  96.60 0 A 1
ATOM   1134 C CA  . ASN A 1 150 ? -13.127  8.589 -0.071 1.00  96.76 0 A 1
ATOM   1135 C C   . ASN A 1 150 ? -13.422  7.101 -0.315 1.00  96.81 0 A 1
ATOM   1136 O O   . ASN A 1 150 ? -12.934  6.237  0.401 1.00  95.28 0 A 1
ATOM   1137 C CB  . ASN A 1 150 ? -12.695  8.904  1.374 1.00  95.98 0 A 1
ATOM   1138 C CG  . ASN A 1 150 ? -12.341 10.372  1.577 1.00  94.56 0 A 1
ATOM   1139 N ND2 . ASN A 1 150 ? -12.710 10.942  2.698 1.00  86.22 0 A 1
ATOM   1140 O OD1 . ASN A 1 150 ? -11.752 11.022  0.738 1.00  87.21 0 A 1
ATOM   1141 N N   . PHE A 1 151 ? -14.199  6.790 -1.357 1.00  97.52 0 A 1
ATOM   1142 C CA  . PHE A 1 151 ? -14.349  5.426 -1.829 1.00  97.58 0 A 1
ATOM   1143 C C   . PHE A 1 151 ? -13.089  4.991 -2.579 1.00  97.44 0 A 1
ATOM   1144 O O   . PHE A 1 151 ? -12.626  5.701 -3.468 1.00  96.37 0 A 1
ATOM   1145 C CB  . PHE A 1 151 ? -15.579  5.306 -2.723 1.00  97.45 0 A 1
ATOM   1146 C CG  . PHE A 1 151 ? -16.878  5.581 -1.996 1.00  97.57 0 A 1
ATOM   1147 C CD1 . PHE A 1 151 ? -17.410  4.624 -1.121 1.00  96.51 0 A 1
ATOM   1148 C CD2 . PHE A 1 151 ? -17.539  6.810 -2.172 1.00  96.66 0 A 1
ATOM   1149 C CE1 . PHE A 1 151 ? -18.588  4.880 -0.413 1.00  96.13 0 A 1
ATOM   1150 C CE2 . PHE A 1 151 ? -18.729  7.077 -1.464 1.00  96.01 0 A 1
ATOM   1151 C CZ  . PHE A 1 151 ? -19.243  6.114 -0.581 1.00  96.41 0 A 1
ATOM   1152 N N   . ASP A 1 152 ? -12.561  3.807 -2.300 1.00  96.79 0 A 1
ATOM   1153 C CA  . ASP A 1 152 ? -11.720  3.133 -3.281 1.00  96.38 0 A 1
ATOM   1154 C C   . ASP A 1 152 ? -12.561  2.718 -4.505 1.00  96.60 0 A 1
ATOM   1155 O O   . ASP A 1 152 ? -13.791  2.815 -4.506 1.00  95.80 0 A 1
ATOM   1156 C CB  . ASP A 1 152 ? -10.932  1.974 -2.650 1.00  94.96 0 A 1
ATOM   1157 C CG  . ASP A 1 152 ? -11.755  0.752 -2.231 1.00  93.87 0 A 1
ATOM   1158 O OD1 . ASP A 1 152 ? -12.998  0.774 -2.292 1.00  90.04 0 A 1
ATOM   1159 O OD2 . ASP A 1 152 ? -11.136 -0.257 -1.840 1.00  89.00 -1 A 1
ATOM   1160 N N   . GLN A 1 153 ? -11.900  2.277 -5.571 1.00  96.52 0 A 1
ATOM   1161 C CA  . GLN A 1 153 ? -12.603  1.950 -6.814 1.00  96.57 0 A 1
ATOM   1162 C C   . GLN A 1 153 ? -13.690  0.882 -6.601 1.00  96.63 0 A 1
ATOM   1163 O O   . GLN A 1 153 ? -14.812  1.041 -7.071 1.00  95.79 0 A 1
ATOM   1164 C CB  . GLN A 1 153 ? -11.570  1.507 -7.858 1.00  95.45 0 A 1
ATOM   1165 C CG  . GLN A 1 153 ? -12.228  1.240 -9.214 1.00  92.50 0 A 1
ATOM   1166 C CD  . GLN A 1 153 ? -11.195  0.924 -10.293 1.00  92.24 0 A 1
ATOM   1167 N NE2 . GLN A 1 153 ? -11.304 -0.205 -10.950 1.00  83.61 0 A 1
ATOM   1168 O OE1 . GLN A 1 153 ? -10.295  1.685 -10.570 1.00  85.69 0 A 1
ATOM   1169 N N   . GLU A 1 154 ? -13.376 -0.180 -5.882 1.00  95.64 0 A 1
ATOM   1170 C CA  . GLU A 1 154 ? -14.335 -1.249 -5.591 1.00  94.95 0 A 1
ATOM   1171 C C   . GLU A 1 154 ? -15.478 -0.746 -4.697 1.00  95.46 0 A 1
ATOM   1172 O O   . GLU A 1 154 ? -16.645 -1.006 -4.981 1.00  94.54 0 A 1
ATOM   1173 C CB  . GLU A 1 154 ? -13.590 -2.413 -4.930 1.00  93.05 0 A 1
ATOM   1174 C CG  . GLU A 1 154 ? -14.495 -3.634 -4.699 1.00  81.51 0 A 1
ATOM   1175 C CD  . GLU A 1 154 ? -13.774 -4.783 -3.990 1.00  76.66 0 A 1
ATOM   1176 O OE1 . GLU A 1 154 ? -14.291 -5.922 -4.070 1.00  70.43 0 A 1
ATOM   1177 O OE2 . GLU A 1 154 ? -12.732 -4.533 -3.348 1.00  70.34 -1 A 1
ATOM   1178 N N   . GLY A 1 155 ? -15.154  0.046 -3.679 1.00  96.19 0 A 1
ATOM   1179 C CA  . GLY A 1 155 ? -16.120  0.662 -2.783 1.00  96.24 0 A 1
ATOM   1180 C C   . GLY A 1 155 ? -17.081  1.601 -3.508 1.00  96.87 0 A 1
ATOM   1181 O O   . GLY A 1 155 ? -18.277  1.555 -3.249 1.00  96.29 0 A 1
ATOM   1182 N N   . LEU A 1 156 ? -16.599  2.400 -4.468 1.00  97.04 0 A 1
ATOM   1183 C CA  . LEU A 1 156 ? -17.465  3.257 -5.282 1.00  97.40 0 A 1
ATOM   1184 C C   . LEU A 1 156 ? -18.398  2.435 -6.180 1.00  97.59 0 A 1
ATOM   1185 O O   . LEU A 1 156 ? -19.585  2.747 -6.289 1.00  97.10 0 A 1
ATOM   1186 C CB  . LEU A 1 156 ? -16.604  4.226 -6.112 1.00  97.45 0 A 1
ATOM   1187 C CG  . LEU A 1 156 ? -17.435  5.209 -6.951 1.00  96.93 0 A 1
ATOM   1188 C CD1 . LEU A 1 156 ? -18.306  6.135 -6.094 1.00  95.62 0 A 1
ATOM   1189 C CD2 . LEU A 1 156 ? -16.525  6.090 -7.795 1.00  95.35 0 A 1
ATOM   1190 N N   . VAL A 1 157 ? -17.891  1.373 -6.809 1.00  97.40 0 A 1
ATOM   1191 C CA  . VAL A 1 157 ? -18.699  0.466 -7.636 1.00  97.18 0 A 1
ATOM   1192 C C   . VAL A 1 157 ? -19.806 -0.181 -6.805 1.00  97.01 0 A 1
ATOM   1193 O O   . VAL A 1 157 ? -20.955 -0.228 -7.248 1.00  96.33 0 A 1
ATOM   1194 C CB  . VAL A 1 157 ? -17.813 -0.607 -8.300 1.00  96.53 0 A 1
ATOM   1195 C CG1 . VAL A 1 157 ? -18.627 -1.684 -9.018 1.00  94.42 0 A 1
ATOM   1196 C CG2 . VAL A 1 157 ? -16.886  0.003 -9.349 1.00  94.64 0 A 1
ATOM   1197 N N   . GLU A 1 158 ? -19.482 -0.647 -5.612 1.00  96.57 0 A 1
ATOM   1198 C CA  . GLU A 1 158 ? -20.440 -1.268 -4.702 1.00  96.19 0 A 1
ATOM   1199 C C   . GLU A 1 158 ? -21.462 -0.248 -4.173 1.00  96.50 0 A 1
ATOM   1200 O O   . GLU A 1 158 ? -22.666 -0.503 -4.240 1.00  95.77 0 A 1
ATOM   1201 C CB  . GLU A 1 158 ? -19.681 -1.961 -3.568 1.00  94.95 0 A 1
ATOM   1202 C CG  . GLU A 1 158 ? -20.627 -2.747 -2.646 1.00  83.82 0 A 1
ATOM   1203 C CD  . GLU A 1 158 ? -19.892 -3.618 -1.616 1.00  75.56 0 A 1
ATOM   1204 O OE1 . GLU A 1 158 ? -20.536 -4.586 -1.154 1.00  67.67 0 A 1
ATOM   1205 O OE2 . GLU A 1 158 ? -18.716 -3.331 -1.302 1.00  67.13 -1 A 1
ATOM   1206 N N   . HIS A 1 159 ? -21.010  0.930 -3.749 1.00  96.22 0 A 1
ATOM   1207 C CA  . HIS A 1 159 ? -21.869  2.021 -3.287 1.00  96.79 0 A 1
ATOM   1208 C C   . HIS A 1 159 ? -22.891  2.424 -4.347 1.00  96.85 0 A 1
ATOM   1209 O O   . HIS A 1 159 ? -24.094  2.458 -4.073 1.00  95.84 0 A 1
ATOM   1210 C CB  . HIS A 1 159 ? -20.991  3.209 -2.886 1.00  96.68 0 A 1
ATOM   1211 C CG  . HIS A 1 159 ? -21.783  4.421 -2.500 1.00  97.10 0 A 1
ATOM   1212 C CD2 . HIS A 1 159 ? -22.107  5.464 -3.318 1.00  94.89 0 A 1
ATOM   1213 N ND1 . HIS A 1 159 ? -22.342  4.670 -1.261 1.00  94.63 0 A 1
ATOM   1214 C CE1 . HIS A 1 159 ? -22.982  5.840 -1.344 1.00  94.73 0 A 1
ATOM   1215 N NE2 . HIS A 1 159 ? -22.859  6.349 -2.565 1.00  94.75 0 A 1
ATOM   1216 N N   . CYS A 1 160 ? -22.455  2.648 -5.592 1.00  97.04 0 A 1
ATOM   1217 C CA  . CYS A 1 160 ? -23.365  2.998 -6.679 1.00  96.84 0 A 1
ATOM   1218 C C   . CYS A 1 160 ? -24.364  1.865 -6.985 1.00  96.52 0 A 1
ATOM   1219 O O   . CYS A 1 160 ? -25.520  2.122 -7.300 1.00  95.34 0 A 1
ATOM   1220 C CB  . CYS A 1 160 ? -22.564  3.360 -7.930 1.00  96.68 0 A 1
ATOM   1221 S SG  . CYS A 1 160 ? -21.653  4.914 -7.680 1.00  95.81 0 A 1
ATOM   1222 N N   . LYS A 1 161 ? -23.932  0.612 -6.882 1.00  96.78 0 A 1
ATOM   1223 C CA  . LYS A 1 161 ? -24.816 -0.548 -7.073 1.00  96.13 0 A 1
ATOM   1224 C C   . LYS A 1 161 ? -25.894 -0.645 -5.992 1.00  95.90 0 A 1
ATOM   1225 O O   . LYS A 1 161 ? -27.027 -0.978 -6.313 1.00  94.57 0 A 1
ATOM   1226 C CB  . LYS A 1 161 ? -23.962 -1.822 -7.130 1.00  95.20 0 A 1
ATOM   1227 C CG  . LYS A 1 161 ? -24.804 -3.073 -7.427 1.00  90.02 0 A 1
ATOM   1228 C CD  . LYS A 1 161 ? -23.913 -4.320 -7.440 1.00  86.65 0 A 1
ATOM   1229 C CE  . LYS A 1 161 ? -24.761 -5.553 -7.694 1.00  76.69 0 A 1
ATOM   1230 N NZ  . LYS A 1 161 ? -23.956 -6.797 -7.620 1.00  69.52 1 A 1
ATOM   1231 N N   . LEU A 1 162 ? -25.531 -0.387 -4.741 1.00  96.27 0 A 1
ATOM   1232 C CA  . LEU A 1 162 ? -26.416 -0.553 -3.590 1.00  95.86 0 A 1
ATOM   1233 C C   . LEU A 1 162 ? -27.350  0.643 -3.375 1.00  95.88 0 A 1
ATOM   1234 O O   . LEU A 1 162 ? -28.530  0.450 -3.115 1.00  93.98 0 A 1
ATOM   1235 C CB  . LEU A 1 162 ? -25.574 -0.823 -2.337 1.00  94.93 0 A 1
ATOM   1236 C CG  . LEU A 1 162 ? -24.836 -2.180 -2.324 1.00  90.29 0 A 1
ATOM   1237 C CD1 . LEU A 1 162 ? -23.949 -2.271 -1.088 1.00  85.98 0 A 1
ATOM   1238 C CD2 . LEU A 1 162 ? -25.805 -3.364 -2.312 1.00  85.19 0 A 1
ATOM   1239 N N   . PHE A 1 163 ? -26.832  1.870 -3.510 1.00  96.48 0 A 1
ATOM   1240 C CA  . PHE A 1 163 ? -27.531  3.094 -3.114 1.00  96.16 0 A 1
ATOM   1241 C C   . PHE A 1 163 ? -28.008  3.953 -4.289 1.00  95.86 0 A 1
ATOM   1242 O O   . PHE A 1 163 ? -28.912  4.761 -4.117 1.00  93.12 0 A 1
ATOM   1243 C CB  . PHE A 1 163 ? -26.634  3.891 -2.161 1.00  95.70 0 A 1
ATOM   1244 C CG  . PHE A 1 163 ? -26.275  3.130 -0.906 1.00  95.09 0 A 1
ATOM   1245 C CD1 . PHE A 1 163 ? -27.245  2.902  0.092 1.00  91.73 0 A 1
ATOM   1246 C CD2 . PHE A 1 163 ? -24.976  2.619 -0.716 1.00  91.77 0 A 1
ATOM   1247 C CE1 . PHE A 1 163 ? -26.921  2.181  1.256 1.00  90.69 0 A 1
ATOM   1248 C CE2 . PHE A 1 163 ? -24.648  1.898  0.440 1.00  90.94 0 A 1
ATOM   1249 C CZ  . PHE A 1 163 ? -25.627  1.684  1.422 1.00  91.38 0 A 1
ATOM   1250 N N   . HIS A 1 164 ? -27.453  3.759 -5.494 1.00  95.62 0 A 1
ATOM   1251 C CA  . HIS A 1 164 ? -27.776  4.562 -6.677 1.00  95.45 0 A 1
ATOM   1252 C C   . HIS A 1 164 ? -28.278  3.705 -7.840 1.00  94.18 0 A 1
ATOM   1253 O O   . HIS A 1 164 ? -28.073  4.012 -9.017 1.00  90.00 0 A 1
ATOM   1254 C CB  . HIS A 1 164 ? -26.576  5.438 -7.036 1.00  95.37 0 A 1
ATOM   1255 C CG  . HIS A 1 164 ? -26.210  6.374 -5.927 1.00  96.44 0 A 1
ATOM   1256 C CD2 . HIS A 1 164 ? -25.026  6.419 -5.237 1.00  94.77 0 A 1
ATOM   1257 N ND1 . HIS A 1 164 ? -27.048  7.327 -5.372 1.00  94.33 0 A 1
ATOM   1258 C CE1 . HIS A 1 164 ? -26.378  7.926 -4.382 1.00  94.86 0 A 1
ATOM   1259 N NE2 . HIS A 1 164 ? -25.151  7.402 -4.276 1.00  95.28 0 A 1
ATOM   1260 N N   . SER A 1 165 ? -28.952  2.604 -7.524 1.00  94.62 0 A 1
ATOM   1261 C CA  . SER A 1 165 ? -29.456  1.668 -8.540 1.00  93.05 0 A 1
ATOM   1262 C C   . SER A 1 165 ? -30.555  2.259 -9.429 1.00  92.52 0 A 1
ATOM   1263 O O   . SER A 1 165 ? -30.745  1.779 -10.550 1.00  87.88 0 A 1
ATOM   1264 C CB  . SER A 1 165 ? -29.949  0.394 -7.865 1.00  91.06 0 A 1
ATOM   1265 O OG  . SER A 1 165 ? -31.066  0.644 -7.046 1.00  83.85 0 A 1
ATOM   1266 N N   . THR A 1 166 ? -31.242  3.293 -8.959 1.00  93.76 0 A 1
ATOM   1267 C CA  . THR A 1 166 ? -32.305  4.015 -9.665 1.00  93.12 0 A 1
ATOM   1268 C C   . THR A 1 166 ? -31.846  5.342 -10.264 1.00  92.70 0 A 1
ATOM   1269 O O   . THR A 1 166 ? -32.581  5.946 -11.040 1.00  87.73 0 A 1
ATOM   1270 C CB  . THR A 1 166 ? -33.492  4.267 -8.724 1.00  91.40 0 A 1
ATOM   1271 C CG2 . THR A 1 166 ? -34.165  2.959 -8.309 1.00  82.39 0 A 1
ATOM   1272 O OG1 . THR A 1 166 ? -33.029  4.890 -7.547 1.00  84.79 0 A 1
ATOM   1273 N N   . ASP A 1 167 ? -30.633  5.794 -9.951 1.00  91.39 0 A 1
ATOM   1274 C CA  . ASP A 1 167 ? -30.093  7.037 -10.493 1.00  90.74 0 A 1
ATOM   1275 C C   . ASP A 1 167 ? -29.711  6.858 -11.966 1.00  89.88 0 A 1
ATOM   1276 O O   . ASP A 1 167 ? -28.809  6.107 -12.325 1.00  85.20 0 A 1
ATOM   1277 C CB  . ASP A 1 167 ? -28.906  7.534 -9.662 1.00  89.12 0 A 1
ATOM   1278 C CG  . ASP A 1 167 ? -29.372  8.163 -8.360 1.00  86.30 0 A 1
ATOM   1279 O OD1 . ASP A 1 167 ? -30.065  9.198 -8.450 1.00  79.25 0 A 1
ATOM   1280 O OD2 . ASP A 1 167 ? -29.028  7.626 -7.288 1.00  80.18 -1 A 1
ATOM   1281 N N   . THR A 1 168 ? -30.413  7.595 -12.832 1.00  91.93 0 A 1
ATOM   1282 C CA  . THR A 1 168 ? -30.206  7.570 -14.287 1.00  91.68 0 A 1
ATOM   1283 C C   . THR A 1 168 ? -29.508  8.823 -14.803 1.00  92.38 0 A 1
ATOM   1284 O O   . THR A 1 168 ? -29.222  8.934 -15.999 1.00  87.47 0 A 1
ATOM   1285 C CB  . THR A 1 168 ? -31.538  7.370 -15.026 1.00  88.16 0 A 1
ATOM   1286 C CG2 . THR A 1 168 ? -32.193  6.035 -14.680 1.00  78.00 0 A 1
ATOM   1287 O OG1 . THR A 1 168 ? -32.437  8.399 -14.673 1.00  80.76 0 A 1
ATOM   1288 N N   . LYS A 1 169 ? -29.208  9.785 -13.937 1.00  92.71 0 A 1
ATOM   1289 C CA  . LYS A 1 169 ? -28.571 11.035 -14.319 1.00  93.06 0 A 1
ATOM   1290 C C   . LYS A 1 169 ? -27.202 10.763 -14.941 1.00  94.05 0 A 1
ATOM   1291 O O   . LYS A 1 169 ? -26.342 10.114 -14.345 1.00  92.43 0 A 1
ATOM   1292 C CB  . LYS A 1 169 ? -28.477 11.958 -13.100 1.00  90.62 0 A 1
ATOM   1293 C CG  . LYS A 1 169 ? -27.941 13.341 -13.453 1.00  80.13 0 A 1
ATOM   1294 C CD  . LYS A 1 169 ? -27.857 14.209 -12.191 1.00  77.16 0 A 1
ATOM   1295 C CE  . LYS A 1 169 ? -27.266 15.578 -12.509 1.00  65.27 0 A 1
ATOM   1296 N NZ  . LYS A 1 169 ? -27.118 16.387 -11.275 1.00  58.61 1 A 1
ATOM   1297 N N   . SER A 1 170 ? -26.980 11.336 -16.123 1.00  94.71 0 A 1
ATOM   1298 C CA  . SER A 1 170 ? -25.670 11.313 -16.766 1.00  95.07 0 A 1
ATOM   1299 C C   . SER A 1 170 ? -24.686 12.183 -15.977 1.00  95.56 0 A 1
ATOM   1300 O O   . SER A 1 170 ? -24.902 13.383 -15.794 1.00  92.72 0 A 1
ATOM   1301 C CB  . SER A 1 170 ? -25.790 11.777 -18.214 1.00  92.61 0 A 1
ATOM   1302 O OG  . SER A 1 170 ? -24.555 11.640 -18.853 1.00  77.88 0 A 1
ATOM   1303 N N   . VAL A 1 171 ? -23.609 11.575 -15.508 1.00  96.21 0 A 1
ATOM   1304 C CA  . VAL A 1 171 ? -22.579 12.203 -14.683 1.00  96.63 0 A 1
ATOM   1305 C C   . VAL A 1 171 ? -21.188 11.888 -15.232 1.00  97.05 0 A 1
ATOM   1306 O O   . VAL A 1 171 ? -21.005 10.935 -15.987 1.00  95.79 0 A 1
ATOM   1307 C CB  . VAL A 1 171 ? -22.688 11.796 -13.202 1.00  95.48 0 A 1
ATOM   1308 C CG1 . VAL A 1 171 ? -23.972 12.323 -12.568 1.00  91.49 0 A 1
ATOM   1309 C CG2 . VAL A 1 171 ? -22.605 10.279 -13.005 1.00  91.03 0 A 1
ATOM   1310 N N   . VAL A 1 172 ? -20.211 12.711 -14.856 1.00  97.07 0 A 1
ATOM   1311 C CA  . VAL A 1 172 ? -18.803 12.443 -15.133 1.00  97.23 0 A 1
ATOM   1312 C C   . VAL A 1 172 ? -18.329 11.325 -14.209 1.00  97.43 0 A 1
ATOM   1313 O O   . VAL A 1 172 ? -18.565 11.381 -13.006 1.00  96.70 0 A 1
ATOM   1314 C CB  . VAL A 1 172 ? -17.956 13.710 -14.963 1.00  96.56 0 A 1
ATOM   1315 C CG1 . VAL A 1 172 ? -16.486 13.446 -15.279 1.00  94.25 0 A 1
ATOM   1316 C CG2 . VAL A 1 172 ? -18.445 14.825 -15.896 1.00  94.30 0 A 1
ATOM   1317 N N   . CYS A 1 173 ? -17.664 10.315 -14.764 1.00  97.02 0 A 1
ATOM   1318 C CA  . CYS A 1 173 ? -17.061  9.264 -13.954 1.00  97.09 0 A 1
ATOM   1319 C C   . CYS A 1 173 ? -15.843  9.824 -13.206 1.00  97.05 0 A 1
ATOM   1320 O O   . CYS A 1 173 ? -14.868 10.204 -13.863 1.00  96.41 0 A 1
ATOM   1321 C CB  . CYS A 1 173 ? -16.668  8.092 -14.848 1.00  96.71 0 A 1
ATOM   1322 S SG  . CYS A 1 173 ? -15.901  6.804 -13.824 1.00  96.31 0 A 1
ATOM   1323 N N   . PRO A 1 174 ? -15.836  9.845 -11.871 1.00  97.66 0 A 1
ATOM   1324 C CA  . PRO A 1 174 ? -14.713 10.407 -11.121 1.00  97.47 0 A 1
ATOM   1325 C C   . PRO A 1 174 ? -13.419  9.617 -11.308 1.00  97.24 0 A 1
ATOM   1326 O O   . PRO A 1 174 ? -12.338 10.191 -11.270 1.00  96.01 0 A 1
ATOM   1327 C CB  . PRO A 1 174 ? -15.181 10.416 -9.663 1.00  96.86 0 A 1
ATOM   1328 C CG  . PRO A 1 174 ? -16.193  9.278 -9.603 1.00  94.79 0 A 1
ATOM   1329 C CD  . PRO A 1 174 ? -16.853  9.326 -10.980 1.00  97.07 0 A 1
ATOM   1330 N N   . ILE A 1 175 ? -13.513  8.311 -11.579 1.00  97.38 0 A 1
ATOM   1331 C CA  . ILE A 1 175 ? -12.358  7.445 -11.835 1.00  97.05 0 A 1
ATOM   1332 C C   . ILE A 1 175 ? -11.728  7.813 -13.181 1.00  96.71 0 A 1
ATOM   1333 O O   . ILE A 1 175 ? -10.549  8.145 -13.232 1.00  95.87 0 A 1
ATOM   1334 C CB  . ILE A 1 175 ? -12.737  5.951 -11.759 1.00  96.96 0 A 1
ATOM   1335 C CG1 . ILE A 1 175 ? -13.413  5.607 -10.410 1.00  96.32 0 A 1
ATOM   1336 C CG2 . ILE A 1 175 ? -11.481  5.085 -11.986 1.00  96.08 0 A 1
ATOM   1337 C CD1 . ILE A 1 175 ? -14.012  4.198 -10.346 1.00  94.59 0 A 1
ATOM   1338 N N   . CYS A 1 176 ? -12.508  7.830 -14.259 1.00  96.14 0 A 1
ATOM   1339 C CA  . CYS A 1 176 ? -12.005  8.192 -15.581 1.00  95.72 0 A 1
ATOM   1340 C C   . CYS A 1 176 ? -11.454  9.624 -15.618 1.00  95.37 0 A 1
ATOM   1341 O O   . CYS A 1 176 ? -10.382  9.844 -16.162 1.00  94.32 0 A 1
ATOM   1342 C CB  . CYS A 1 176 ? -13.106  8.027 -16.633 1.00  95.19 0 A 1
ATOM   1343 S SG  . CYS A 1 176 ? -13.499  6.277 -16.895 1.00  94.20 0 A 1
ATOM   1344 N N   . ALA A 1 177 ? -12.143 10.577 -14.998 1.00  96.14 0 A 1
ATOM   1345 C CA  . ALA A 1 177 ? -11.732 11.975 -14.965 1.00  95.81 0 A 1
ATOM   1346 C C   . ALA A 1 177 ? -10.390 12.206 -14.244 1.00  95.22 0 A 1
ATOM   1347 O O   . ALA A 1 177 ? -9.690 13.158 -14.562 1.00  93.98 0 A 1
ATOM   1348 C CB  . ALA A 1 177 ? -12.856 12.794 -14.325 1.00  95.63 0 A 1
ATOM   1349 N N   . SER A 1 178 ? -10.017 11.332 -13.300 1.00  95.67 0 A 1
ATOM   1350 C CA  . SER A 1 178 ? -8.737 11.431 -12.585 1.00  95.17 0 A 1
ATOM   1351 C C   . SER A 1 178 ? -7.527 10.941 -13.392 1.00  94.47 0 A 1
ATOM   1352 O O   . SER A 1 178 ? -6.382 11.235 -13.032 1.00  93.01 0 A 1
ATOM   1353 C CB  . SER A 1 178 ? -8.824 10.674 -11.261 1.00  94.86 0 A 1
ATOM   1354 O OG  . SER A 1 178 ? -8.770  9.275 -11.448 1.00  92.33 0 A 1
ATOM   1355 N N   . MET A 1 179 ? -7.762 10.205 -14.472 1.00  94.66 0 A 1
ATOM   1356 C CA  . MET A 1 179 ? -6.706  9.598 -15.283 1.00  94.28 0 A 1
ATOM   1357 C C   . MET A 1 179 ? -6.019 10.637 -16.187 1.00  93.98 0 A 1
ATOM   1358 O O   . MET A 1 179 ? -6.611 11.671 -16.489 1.00  92.59 0 A 1
ATOM   1359 C CB  . MET A 1 179 ? -7.288  8.438 -16.106 1.00  93.86 0 A 1
ATOM   1360 C CG  . MET A 1 179 ? -7.856  7.315 -15.220 1.00  92.29 0 A 1
ATOM   1361 S SD  . MET A 1 179 ? -6.649  6.545 -14.114 1.00  91.14 0 A 1
ATOM   1362 C CE  . MET A 1 179 ? -7.760  5.684 -12.996 1.00  85.83 0 A 1
ATOM   1363 N N   . PRO A 1 180 ? -4.798 10.368 -16.672 1.00  92.44 0 A 1
ATOM   1364 C CA  . PRO A 1 180 ? -4.099 11.298 -17.560 1.00  91.33 0 A 1
ATOM   1365 C C   . PRO A 1 180 ? -4.866 11.628 -18.850 1.00  91.34 0 A 1
ATOM   1366 O O   . PRO A 1 180 ? -4.811 12.751 -19.343 1.00  89.22 0 A 1
ATOM   1367 C CB  . PRO A 1 180 ? -2.765 10.622 -17.896 1.00  89.47 0 A 1
ATOM   1368 C CG  . PRO A 1 180 ? -2.536  9.671 -16.725 1.00  88.04 0 A 1
ATOM   1369 C CD  . PRO A 1 180 ? -3.945  9.246 -16.336 1.00  90.29 0 A 1
ATOM   1370 N N   . TRP A 1 181 ? -5.615 10.667 -19.374 1.00  91.85 0 A 1
ATOM   1371 C CA  . TRP A 1 181 ? -6.497 10.809 -20.540 1.00  91.78 0 A 1
ATOM   1372 C C   . TRP A 1 181 ? -7.930 11.223 -20.174 1.00  91.94 0 A 1
ATOM   1373 O O   . TRP A 1 181 ? -8.806 11.249 -21.056 1.00  90.30 0 A 1
ATOM   1374 C CB  . TRP A 1 181 ? -6.486  9.499 -21.322 1.00  91.22 0 A 1
ATOM   1375 C CG  . TRP A 1 181 ? -6.999  8.323 -20.546 1.00  91.18 0 A 1
ATOM   1376 C CD1 . TRP A 1 181 ? -8.280  7.906 -20.478 1.00  90.11 0 A 1
ATOM   1377 C CD2 . TRP A 1 181 ? -6.239  7.413 -19.696 1.00  91.24 0 A 1
ATOM   1378 C CE2 . TRP A 1 181 ? -7.142  6.457 -19.162 1.00  90.23 0 A 1
ATOM   1379 C CE3 . TRP A 1 181 ? -4.871  7.304 -19.354 1.00  89.36 0 A 1
ATOM   1380 N NE1 . TRP A 1 181 ? -8.371  6.785 -19.654 1.00  89.50 0 A 1
ATOM   1381 C CZ2 . TRP A 1 181 ? -6.701  5.431 -18.296 1.00  88.37 0 A 1
ATOM   1382 C CZ3 . TRP A 1 181 ? -4.446  6.277 -18.497 1.00  88.03 0 A 1
ATOM   1383 C CH2 . TRP A 1 181 ? -5.344  5.356 -17.974 1.00  87.96 0 A 1
ATOM   1384 N N   . GLY A 1 182 ? -8.205 11.485 -18.898 1.00  92.43 0 A 1
ATOM   1385 C CA  . GLY A 1 182 ? -9.519 11.813 -18.396 1.00  92.64 0 A 1
ATOM   1386 C C   . GLY A 1 182 ? -10.038 13.147 -18.933 1.00  92.96 0 A 1
ATOM   1387 O O   . GLY A 1 182 ? -9.340 14.149 -18.903 1.00  91.39 0 A 1
ATOM   1388 N N   . ASP A 1 183 ? -11.299 13.155 -19.378 1.00  93.45 0 A 1
ATOM   1389 C CA  . ASP A 1 183 ? -12.031 14.376 -19.704 1.00  93.93 0 A 1
ATOM   1390 C C   . ASP A 1 183 ? -12.926 14.759 -18.512 1.00  94.55 0 A 1
ATOM   1391 O O   . ASP A 1 183 ? -13.883 14.043 -18.206 1.00  94.05 0 A 1
ATOM   1392 C CB  . ASP A 1 183 ? -12.817 14.205 -21.007 1.00  93.19 0 A 1
ATOM   1393 C CG  . ASP A 1 183 ? -13.562 15.471 -21.446 1.00  92.16 0 A 1
ATOM   1394 O OD1 . ASP A 1 183 ? -13.617 16.452 -20.670 1.00  89.87 0 A 1
ATOM   1395 O OD2 . ASP A 1 183 ? -14.113 15.450 -22.574 1.00  88.86 -1 A 1
ATOM   1396 N N   . PRO A 1 184 ? -12.653 15.885 -17.822 1.00  94.54 0 A 1
ATOM   1397 C CA  . PRO A 1 184 ? -13.452 16.322 -16.683 1.00  94.42 0 A 1
ATOM   1398 C C   . PRO A 1 184 ? -14.871 16.753 -17.057 1.00  95.33 0 A 1
ATOM   1399 O O   . PRO A 1 184 ? -15.717 16.914 -16.173 1.00  93.35 0 A 1
ATOM   1400 C CB  . PRO A 1 184 ? -12.656 17.482 -16.073 1.00  92.68 0 A 1
ATOM   1401 C CG  . PRO A 1 184 ? -11.908 18.069 -17.269 1.00  89.21 0 A 1
ATOM   1402 C CD  . PRO A 1 184 ? -11.585 16.833 -18.113 1.00  92.80 0 A 1
ATOM   1403 N N   . ASN A 1 185 ? -15.169 16.939 -18.344 1.00  95.24 0 A 1
ATOM   1404 C CA  . ASN A 1 185 ? -16.476 17.365 -18.848 1.00  95.68 0 A 1
ATOM   1405 C C   . ASN A 1 185 ? -17.267 16.230 -19.509 1.00  95.89 0 A 1
ATOM   1406 O O   . ASN A 1 185 ? -18.474 16.365 -19.726 1.00  93.58 0 A 1
ATOM   1407 C CB  . ASN A 1 185 ? -16.271 18.540 -19.806 1.00  95.00 0 A 1
ATOM   1408 C CG  . ASN A 1 185 ? -15.599 19.713 -19.125 1.00  92.83 0 A 1
ATOM   1409 N ND2 . ASN A 1 185 ? -14.502 20.196 -19.687 1.00  83.17 0 A 1
ATOM   1410 O OD1 . ASN A 1 185 ? -16.028 20.205 -18.095 1.00  83.80 0 A 1
ATOM   1411 N N   . TYR A 1 186 ? -16.628 15.101 -19.807 1.00  95.25 0 A 1
ATOM   1412 C CA  . TYR A 1 186 ? -17.304 13.968 -20.436 1.00  95.04 0 A 1
ATOM   1413 C C   . TYR A 1 186 ? -18.236 13.249 -19.454 1.00  95.40 0 A 1
ATOM   1414 O O   . TYR A 1 186 ? -17.814 12.647 -18.466 1.00  95.04 0 A 1
ATOM   1415 C CB  . TYR A 1 186 ? -16.296 13.004 -21.059 1.00  94.01 0 A 1
ATOM   1416 C CG  . TYR A 1 186 ? -16.977 11.875 -21.808 1.00  93.43 0 A 1
ATOM   1417 C CD1 . TYR A 1 186 ? -17.212 10.642 -21.174 1.00  91.94 0 A 1
ATOM   1418 C CD2 . TYR A 1 186 ? -17.419 12.063 -23.133 1.00  92.00 0 A 1
ATOM   1419 C CE1 . TYR A 1 186 ? -17.880  9.602 -21.851 1.00  91.08 0 A 1
ATOM   1420 C CE2 . TYR A 1 186 ? -18.086 11.034 -23.821 1.00  90.48 0 A 1
ATOM   1421 C CZ  . TYR A 1 186 ? -18.319  9.805 -23.174 1.00  90.36 0 A 1
ATOM   1422 O OH  . TYR A 1 186 ? -18.972  8.793 -23.838 1.00  87.80 0 A 1
ATOM   1423 N N   . ARG A 1 187 ? -19.526 13.277 -19.771 1.00  95.91 0 A 1
ATOM   1424 C CA  . ARG A 1 187 ? -20.566 12.583 -19.004 1.00  95.88 0 A 1
ATOM   1425 C C   . ARG A 1 187 ? -20.869 11.236 -19.656 1.00  95.58 0 A 1
ATOM   1426 O O   . ARG A 1 187 ? -21.274 11.184 -20.814 1.00  93.79 0 A 1
ATOM   1427 C CB  . ARG A 1 187 ? -21.827 13.453 -18.916 1.00  95.19 0 A 1
ATOM   1428 C CG  . ARG A 1 187 ? -21.575 14.737 -18.115 1.00  89.78 0 A 1
ATOM   1429 C CD  . ARG A 1 187 ? -22.820 15.611 -18.117 1.00  88.52 0 A 1
ATOM   1430 N NE  . ARG A 1 187 ? -22.600 16.857 -17.363 1.00  81.34 0 A 1
ATOM   1431 C CZ  . ARG A 1 187 ? -23.113 17.178 -16.189 1.00  76.24 0 A 1
ATOM   1432 N NH1 . ARG A 1 187 ? -23.937 16.393 -15.547 1.00  67.86 1 A 1
ATOM   1433 N NH2 . ARG A 1 187 ? -22.793 18.312 -15.637 1.00  68.54 0 A 1
ATOM   1434 N N   . SER A 1 188 ? -20.737 10.169 -18.895 1.00  94.33 0 A 1
ATOM   1435 C CA  . SER A 1 188 ? -21.110  8.830 -19.360 1.00  93.68 0 A 1
ATOM   1436 C C   . SER A 1 188 ? -22.605  8.757 -19.675 1.00  92.79 0 A 1
ATOM   1437 O O   . SER A 1 188 ? -23.424  9.165 -18.852 1.00  89.09 0 A 1
ATOM   1438 C CB  . SER A 1 188 ? -20.762  7.779 -18.312 1.00  92.28 0 A 1
ATOM   1439 O OG  . SER A 1 188 ? -19.362  7.734 -18.124 1.00  83.30 0 A 1
ATOM   1440 N N   . ALA A 1 189 ? -22.959  8.201 -20.816 1.00  91.52 0 A 1
ATOM   1441 C CA  . ALA A 1 189 ? -24.357  8.060 -21.229 1.00  90.02 0 A 1
ATOM   1442 C C   . ALA A 1 189 ? -25.181  7.217 -20.238 1.00  90.86 0 A 1
ATOM   1443 O O   . ALA A 1 189 ? -26.282  7.597 -19.850 1.00  87.43 0 A 1
ATOM   1444 C CB  . ALA A 1 189 ? -24.385  7.455 -22.636 1.00  87.21 0 A 1
ATOM   1445 N N   . ASN A 1 190 ? -24.602  6.099 -19.784 1.00  93.67 0 A 1
ATOM   1446 C CA  . ASN A 1 190 ? -25.143  5.268 -18.723 1.00  94.12 0 A 1
ATOM   1447 C C   . ASN A 1 190 ? -24.051  5.016 -17.670 1.00  94.87 0 A 1
ATOM   1448 O O   . ASN A 1 190 ? -23.291  4.054 -17.762 1.00  93.94 0 A 1
ATOM   1449 C CB  . ASN A 1 190 ? -25.718  3.982 -19.339 1.00  92.82 0 A 1
ATOM   1450 C CG  . ASN A 1 190 ? -26.367  3.065 -18.312 1.00  91.32 0 A 1
ATOM   1451 N ND2 . ASN A 1 190 ? -27.051  2.042 -18.770 1.00  85.12 0 A 1
ATOM   1452 O OD1 . ASN A 1 190 ? -26.259  3.249 -17.111 1.00  87.31 0 A 1
ATOM   1453 N N   . PHE A 1 191 ? -23.968  5.898 -16.690 1.00  95.30 0 A 1
ATOM   1454 C CA  . PHE A 1 191 ? -22.930  5.811 -15.664 1.00  95.80 0 A 1
ATOM   1455 C C   . PHE A 1 191 ? -23.005  4.516 -14.853 1.00  95.77 0 A 1
ATOM   1456 O O   . PHE A 1 191 ? -21.975  3.923 -14.544 1.00  95.08 0 A 1
ATOM   1457 C CB  . PHE A 1 191 ? -23.003  7.020 -14.734 1.00  95.91 0 A 1
ATOM   1458 C CG  . PHE A 1 191 ? -21.991  6.951 -13.612 1.00  96.44 0 A 1
ATOM   1459 C CD1 . PHE A 1 191 ? -22.387  6.616 -12.309 1.00  95.10 0 A 1
ATOM   1460 C CD2 . PHE A 1 191 ? -20.623  7.143 -13.885 1.00  95.28 0 A 1
ATOM   1461 C CE1 . PHE A 1 191 ? -21.431  6.488 -11.285 1.00  94.81 0 A 1
ATOM   1462 C CE2 . PHE A 1 191 ? -19.669  7.014 -12.870 1.00  94.61 0 A 1
ATOM   1463 C CZ  . PHE A 1 191 ? -20.072  6.685 -11.569 1.00  95.32 0 A 1
ATOM   1464 N N   . ARG A 1 192 ? -24.208  4.042 -14.545 1.00  94.76 0 A 1
ATOM   1465 C CA  . ARG A 1 192 ? -24.409  2.802 -13.783 1.00  93.89 0 A 1
ATOM   1466 C C   . ARG A 1 192 ? -23.794  1.605 -14.501 1.00  94.26 0 A 1
ATOM   1467 O O   . ARG A 1 192 ? -23.090  0.818 -13.881 1.00  93.30 0 A 1
ATOM   1468 C CB  . ARG A 1 192 ? -25.905  2.602 -13.532 1.00  91.97 0 A 1
ATOM   1469 C CG  . ARG A 1 192 ? -26.178  1.354 -12.676 1.00  81.20 0 A 1
ATOM   1470 C CD  . ARG A 1 192 ? -27.682  1.138 -12.548 1.00  77.14 0 A 1
ATOM   1471 N NE  . ARG A 1 192 ? -27.972 -0.096 -11.788 1.00  70.19 0 A 1
ATOM   1472 C CZ  . ARG A 1 192 ? -29.150 -0.698 -11.713 1.00  63.70 0 A 1
ATOM   1473 N NH1 . ARG A 1 192 ? -30.194 -0.230 -12.338 1.00  58.63 1 A 1
ATOM   1474 N NH2 . ARG A 1 192 ? -29.291 -1.769 -11.003 1.00  56.46 0 A 1
ATOM   1475 N N   . GLU A 1 193 ? -24.045  1.482 -15.780 1.00  94.37 0 A 1
ATOM   1476 C CA  . GLU A 1 193 ? -23.479  0.400 -16.576 1.00  94.20 0 A 1
ATOM   1477 C C   . GLU A 1 193 ? -21.968  0.605 -16.806 1.00  94.69 0 A 1
ATOM   1478 O O   . GLU A 1 193 ? -21.196 -0.339 -16.672 1.00  93.82 0 A 1
ATOM   1479 C CB  . GLU A 1 193 ? -24.256  0.301 -17.883 1.00  93.10 0 A 1
ATOM   1480 C CG  . GLU A 1 193 ? -23.886 -0.949 -18.682 1.00  82.92 0 A 1
ATOM   1481 C CD  . GLU A 1 193 ? -24.878 -1.196 -19.831 1.00  75.94 0 A 1
ATOM   1482 O OE1 . GLU A 1 193 ? -24.977 -2.378 -20.248 1.00  67.91 0 A 1
ATOM   1483 O OE2 . GLU A 1 193 ? -25.550 -0.231 -20.248 1.00  67.09 -1 A 1
ATOM   1484 N N   . HIS A 1 194 ? -21.551  1.847 -17.055 1.00  94.83 0 A 1
ATOM   1485 C CA  . HIS A 1 194 ? -20.155  2.222 -17.192 1.00  95.33 0 A 1
ATOM   1486 C C   . HIS A 1 194 ? -19.333  1.790 -15.975 1.00  95.36 0 A 1
ATOM   1487 O O   . HIS A 1 194 ? -18.362  1.050 -16.130 1.00  94.44 0 A 1
ATOM   1488 C CB  . HIS A 1 194 ? -20.039  3.732 -17.424 1.00  95.32 0 A 1
ATOM   1489 C CG  . HIS A 1 194 ? -18.621  4.229 -17.358 1.00  95.54 0 A 1
ATOM   1490 C CD2 . HIS A 1 194 ? -17.970  4.704 -16.248 1.00  93.73 0 A 1
ATOM   1491 N ND1 . HIS A 1 194 ? -17.706  4.201 -18.394 1.00  93.83 0 A 1
ATOM   1492 C CE1 . HIS A 1 194 ? -16.538  4.640 -17.910 1.00  93.52 0 A 1
ATOM   1493 N NE2 . HIS A 1 194 ? -16.661  4.952 -16.613 1.00  93.47 0 A 1
ATOM   1494 N N   . ILE A 1 195 ? -19.723  2.192 -14.775 1.00  95.99 0 A 1
ATOM   1495 C CA  . ILE A 1 195 ? -18.941  1.904 -13.570 1.00  96.04 0 A 1
ATOM   1496 C C   . ILE A 1 195 ? -18.897  0.398 -13.267 1.00  95.92 0 A 1
ATOM   1497 O O   . ILE A 1 195 ? -17.859 -0.122 -12.866 1.00  95.07 0 A 1
ATOM   1498 C CB  . ILE A 1 195 ? -19.416  2.758 -12.376 1.00  95.67 0 A 1
ATOM   1499 C CG1 . ILE A 1 195 ? -18.316  2.780 -11.298 1.00  92.12 0 A 1
ATOM   1500 C CG2 . ILE A 1 195 ? -20.769  2.289 -11.809 1.00  91.97 0 A 1
ATOM   1501 C CD1 . ILE A 1 195 ? -18.593  3.745 -10.150 1.00  89.31 0 A 1
ATOM   1502 N N   . GLN A 1 196 ? -19.987 -0.318 -13.534 1.00  95.40 0 A 1
ATOM   1503 C CA  . GLN A 1 196 ? -20.053 -1.765 -13.318 1.00  94.91 0 A 1
ATOM   1504 C C   . GLN A 1 196 ? -19.195 -2.552 -14.313 1.00  94.82 0 A 1
ATOM   1505 O O   . GLN A 1 196 ? -18.701 -3.622 -13.961 1.00  93.17 0 A 1
ATOM   1506 C CB  . GLN A 1 196 ? -21.519 -2.230 -13.388 1.00  93.99 0 A 1
ATOM   1507 C CG  . GLN A 1 196 ? -22.365 -1.732 -12.204 1.00  86.03 0 A 1
ATOM   1508 C CD  . GLN A 1 196 ? -21.942 -2.302 -10.857 1.00  79.94 0 A 1
ATOM   1509 N NE2 . GLN A 1 196 ? -22.091 -1.544 -9.791 1.00  68.25 0 A 1
ATOM   1510 O OE1 . GLN A 1 196 ? -21.498 -3.436 -10.732 1.00  71.52 0 A 1
ATOM   1511 N N   . ARG A 1 197 ? -19.027 -2.046 -15.535 1.00  94.29 0 A 1
ATOM   1512 C CA  . ARG A 1 197 ? -18.290 -2.709 -16.617 1.00  94.11 0 A 1
ATOM   1513 C C   . ARG A 1 197 ? -16.826 -2.296 -16.675 1.00  94.44 0 A 1
ATOM   1514 O O   . ARG A 1 197 ? -15.959 -3.149 -16.820 1.00  93.07 0 A 1
ATOM   1515 C CB  . ARG A 1 197 ? -19.031 -2.443 -17.937 1.00  92.89 0 A 1
ATOM   1516 C CG  . ARG A 1 197 ? -18.427 -3.170 -19.145 1.00  84.80 0 A 1
ATOM   1517 C CD  . ARG A 1 197 ? -19.235 -2.868 -20.408 1.00  81.34 0 A 1
ATOM   1518 N NE  . ARG A 1 197 ? -18.636 -3.470 -21.625 1.00  73.23 0 A 1
ATOM   1519 C CZ  . ARG A 1 197 ? -19.157 -4.399 -22.408 1.00  66.66 0 A 1
ATOM   1520 N NH1 . ARG A 1 197 ? -20.307 -4.955 -22.177 1.00  59.70 1 A 1
ATOM   1521 N NH2 . ARG A 1 197 ? -18.512 -4.783 -23.472 1.00  60.08 0 A 1
ATOM   1522 N N   . ARG A 1 198 ? -16.544 -0.998 -16.588 1.00  95.06 0 A 1
ATOM   1523 C CA  . ARG A 1 198 ? -15.224 -0.425 -16.882 1.00  95.04 0 A 1
ATOM   1524 C C   . ARG A 1 198 ? -14.290 -0.351 -15.679 1.00  94.95 0 A 1
ATOM   1525 O O   . ARG A 1 198 ? -13.092 -0.181 -15.868 1.00  93.40 0 A 1
ATOM   1526 C CB  . ARG A 1 198 ? -15.382  0.967 -17.510 1.00  94.42 0 A 1
ATOM   1527 C CG  . ARG A 1 198 ? -16.233  1.021 -18.793 1.00  93.00 0 A 1
ATOM   1528 C CD  . ARG A 1 198 ? -15.618  0.171 -19.898 1.00  91.52 0 A 1
ATOM   1529 N NE  . ARG A 1 198 ? -16.352  0.327 -21.167 1.00  90.74 0 A 1
ATOM   1530 C CZ  . ARG A 1 198 ? -16.178 -0.426 -22.233 1.00  90.88 0 A 1
ATOM   1531 N NH1 . ARG A 1 198 ? -15.304 -1.391 -22.272 1.00  85.16 1 A 1
ATOM   1532 N NH2 . ARG A 1 198 ? -16.892 -0.236 -23.294 1.00  86.78 0 A 1
ATOM   1533 N N   . HIS A 1 199 ? -14.811 -0.492 -14.469 1.00  95.63 0 A 1
ATOM   1534 C CA  . HIS A 1 199 ? -14.046 -0.308 -13.231 1.00  96.04 0 A 1
ATOM   1535 C C   . HIS A 1 199 ? -14.004 -1.564 -12.358 1.00  95.39 0 A 1
ATOM   1536 O O   . HIS A 1 199 ? -13.979 -1.494 -11.131 1.00  92.26 0 A 1
ATOM   1537 C CB  . HIS A 1 199 ? -14.524  0.957 -12.520 1.00  96.03 0 A 1
ATOM   1538 C CG  . HIS A 1 199 ? -14.282  2.185 -13.353 1.00  96.46 0 A 1
ATOM   1539 C CD2 . HIS A 1 199 ? -15.222  3.083 -13.790 1.00  94.99 0 A 1
ATOM   1540 N ND1 . HIS A 1 199 ? -13.056  2.564 -13.870 1.00  94.70 0 A 1
ATOM   1541 C CE1 . HIS A 1 199 ? -13.267  3.672 -14.602 1.00  94.94 0 A 1
ATOM   1542 N NE2 . HIS A 1 199 ? -14.563  4.011 -14.571 1.00  95.01 0 A 1
ATOM   1543 N N   . ARG A 1 200 ? -13.949 -2.736 -13.008 1.00  95.69 0 A 1
ATOM   1544 C CA  . ARG A 1 200 ? -13.709 -4.039 -12.356 1.00  95.09 0 A 1
ATOM   1545 C C   . ARG A 1 200 ? -12.222 -4.411 -12.275 1.00  94.95 0 A 1
ATOM   1546 O O   . ARG A 1 200 ? -11.883 -5.462 -11.742 1.00  91.72 0 A 1
ATOM   1547 C CB  . ARG A 1 200 ? -14.513 -5.125 -13.089 1.00  93.96 0 A 1
ATOM   1548 C CG  . ARG A 1 200 ? -16.036 -4.945 -12.961 1.00  88.49 0 A 1
ATOM   1549 C CD  . ARG A 1 200 ? -16.476 -5.047 -11.498 1.00  80.81 0 A 1
ATOM   1550 N NE  . ARG A 1 200 ? -17.945 -5.038 -11.361 1.00  73.01 0 A 1
ATOM   1551 C CZ  . ARG A 1 200 ? -18.601 -5.195 -10.232 1.00  64.37 0 A 1
ATOM   1552 N NH1 . ARG A 1 200 ? -17.974 -5.378 -9.093 1.00  58.51 1 A 1
ATOM   1553 N NH2 . ARG A 1 200 ? -19.901 -5.154 -10.215 1.00  57.97 0 A 1
ATOM   1554 N N   . PHE A 1 201 ? -11.354 -3.558 -12.798 1.00  94.38 0 A 1
ATOM   1555 C CA  . PHE A 1 201 ? -9.899 -3.699 -12.756 1.00  94.13 0 A 1
ATOM   1556 C C   . PHE A 1 201 ? -9.261 -2.331 -12.485 1.00  93.80 0 A 1
ATOM   1557 O O   . PHE A 1 201 ? -9.892 -1.293 -12.677 1.00  92.21 0 A 1
ATOM   1558 C CB  . PHE A 1 201 ? -9.407 -4.298 -14.074 1.00  93.66 0 A 1
ATOM   1559 C CG  . PHE A 1 201 ? -9.535 -3.371 -15.260 1.00  94.09 0 A 1
ATOM   1560 C CD1 . PHE A 1 201 ? -10.760 -3.234 -15.944 1.00  93.20 0 A 1
ATOM   1561 C CD2 . PHE A 1 201 ? -8.424 -2.622 -15.693 1.00  93.24 0 A 1
ATOM   1562 C CE1 . PHE A 1 201 ? -10.879 -2.365 -17.033 1.00  92.19 0 A 1
ATOM   1563 C CE2 . PHE A 1 201 ? -8.539 -1.745 -16.777 1.00  92.21 0 A 1
ATOM   1564 C CZ  . PHE A 1 201 ? -9.761 -1.615 -17.449 1.00  92.22 0 A 1
ATOM   1565 N N   . SER A 1 202 ? -8.014 -2.317 -12.055 1.00  91.29 0 A 1
ATOM   1566 C CA  . SER A 1 202 ? -7.265 -1.077 -11.845 1.00  90.76 0 A 1
ATOM   1567 C C   . SER A 1 202 ? -6.436 -0.743 -13.081 1.00  91.27 0 A 1
ATOM   1568 O O   . SER A 1 202 ? -5.550 -1.514 -13.446 1.00  89.43 0 A 1
ATOM   1569 C CB  . SER A 1 202 ? -6.361 -1.194 -10.618 1.00  88.53 0 A 1
ATOM   1570 O OG  . SER A 1 202 ? -5.726  0.047 -10.395 1.00  79.10 0 A 1
ATOM   1571 N N   . TYR A 1 203 ? -6.653  0.435 -13.678 1.00  91.39 0 A 1
ATOM   1572 C CA  . TYR A 1 203 ? -5.811  0.941 -14.773 1.00  91.62 0 A 1
ATOM   1573 C C   . TYR A 1 203 ? -4.337  1.025 -14.383 1.00  91.02 0 A 1
ATOM   1574 O O   . TYR A 1 203 ? -3.478  0.690 -15.188 1.00  88.78 0 A 1
ATOM   1575 C CB  . TYR A 1 203 ? -6.308  2.320 -15.214 1.00  91.43 0 A 1
ATOM   1576 C CG  . TYR A 1 203 ? -7.533  2.288 -16.093 1.00  91.65 0 A 1
ATOM   1577 C CD1 . TYR A 1 203 ? -7.415  1.872 -17.434 1.00  88.90 0 A 1
ATOM   1578 C CD2 . TYR A 1 203 ? -8.782  2.688 -15.602 1.00  89.19 0 A 1
ATOM   1579 C CE1 . TYR A 1 203 ? -8.539  1.851 -18.273 1.00  87.89 0 A 1
ATOM   1580 C CE2 . TYR A 1 203 ? -9.915  2.671 -16.434 1.00  87.74 0 A 1
ATOM   1581 C CZ  . TYR A 1 203 ? -9.793  2.254 -17.777 1.00  88.83 0 A 1
ATOM   1582 O OH  . TYR A 1 203 ? -10.895  2.236 -18.592 1.00  86.46 0 A 1
ATOM   1583 N N   . ASP A 1 204 ? -4.050  1.369 -13.140 1.00  88.41 0 A 1
ATOM   1584 C CA  . ASP A 1 204 ? -2.697  1.484 -12.582 1.00  86.86 0 A 1
ATOM   1585 C C   . ASP A 1 204 ? -1.849  0.211 -12.761 1.00  86.43 0 A 1
ATOM   1586 O O   . ASP A 1 204 ? -0.631  0.277 -12.910 1.00  82.96 0 A 1
ATOM   1587 C CB  . ASP A 1 204 ? -2.879  1.812 -11.102 1.00  84.43 0 A 1
ATOM   1588 C CG  . ASP A 1 204 ? -1.570  2.040 -10.377 1.00  79.53 0 A 1
ATOM   1589 O OD1 . ASP A 1 204 ? -0.888  3.029 -10.689 1.00  72.36 0 A 1
ATOM   1590 O OD2 . ASP A 1 204 ? -1.287  1.225 -9.471 1.00  71.93 -1 A 1
ATOM   1591 N N   . THR A 1 205 ? -2.484 -0.959 -12.817 1.00  86.57 0 A 1
ATOM   1592 C CA  . THR A 1 205 ? -1.795 -2.240 -13.013 1.00  85.48 0 A 1
ATOM   1593 C C   . THR A 1 205 ? -1.420 -2.490 -14.479 1.00  85.70 0 A 1
ATOM   1594 O O   . THR A 1 205 ? -0.489 -3.241 -14.748 1.00  83.65 0 A 1
ATOM   1595 C CB  . THR A 1 205 ? -2.669 -3.398 -12.500 1.00  83.30 0 A 1
ATOM   1596 C CG2 . THR A 1 205 ? -1.958 -4.754 -12.513 1.00  77.76 0 A 1
ATOM   1597 O OG1 . THR A 1 205 ? -3.059 -3.170 -11.159 1.00  79.63 0 A 1
ATOM   1598 N N   . PHE A 1 206 ? -2.165 -1.912 -15.426 1.00  87.40 0 A 1
ATOM   1599 C CA  . PHE A 1 206 ? -2.090 -2.274 -16.843 1.00  87.99 0 A 1
ATOM   1600 C C   . PHE A 1 206 ? -1.608 -1.140 -17.750 1.00  88.08 0 A 1
ATOM   1601 O O   . PHE A 1 206 ? -1.241 -1.411 -18.902 1.00  85.88 0 A 1
ATOM   1602 C CB  . PHE A 1 206 ? -3.464 -2.763 -17.303 1.00  87.48 0 A 1
ATOM   1603 C CG  . PHE A 1 206 ? -3.960 -3.990 -16.565 1.00  88.11 0 A 1
ATOM   1604 C CD1 . PHE A 1 206 ? -3.475 -5.269 -16.895 1.00  85.80 0 A 1
ATOM   1605 C CD2 . PHE A 1 206 ? -4.898 -3.863 -15.522 1.00  86.28 0 A 1
ATOM   1606 C CE1 . PHE A 1 206 ? -3.910 -6.400 -16.198 1.00  84.83 0 A 1
ATOM   1607 C CE2 . PHE A 1 206 ? -5.341 -4.996 -14.823 1.00  84.70 0 A 1
ATOM   1608 C CZ  . PHE A 1 206 ? -4.845 -6.261 -15.162 1.00  85.36 0 A 1
ATOM   1609 N N   . VAL A 1 207 ? -1.621  0.094 -17.271 1.00  88.78 0 A 1
ATOM   1610 C CA  . VAL A 1 207 ? -1.322  1.301 -18.046 1.00  88.65 0 A 1
ATOM   1611 C C   . VAL A 1 207 ? -0.220  2.092 -17.353 1.00  87.81 0 A 1
ATOM   1612 O O   . VAL A 1 207 ? -0.325  2.399 -16.174 1.00  85.54 0 A 1
ATOM   1613 C CB  . VAL A 1 207 ? -2.584  2.160 -18.227 1.00  88.23 0 A 1
ATOM   1614 C CG1 . VAL A 1 207 ? -2.298  3.371 -19.107 1.00  83.92 0 A 1
ATOM   1615 C CG2 . VAL A 1 207 ? -3.722  1.361 -18.877 1.00  85.35 0 A 1
ATOM   1616 N N   . ASP A 1 208 ?  0.816  2.449 -18.117 1.00  86.12 0 A 1
ATOM   1617 C CA  . ASP A 1 208 ?  1.794  3.435 -17.677 1.00  85.32 0 A 1
ATOM   1618 C C   . ASP A 1 208 ?  1.213  4.839 -17.874 1.00  85.79 0 A 1
ATOM   1619 O O   . ASP A 1 208 ?  0.887  5.236 -18.989 1.00  83.77 0 A 1
ATOM   1620 C CB  . ASP A 1 208 ?  3.118  3.243 -18.438 1.00  82.68 0 A 1
ATOM   1621 C CG  . ASP A 1 208 ?  4.258  4.090 -17.860 1.00  79.87 0 A 1
ATOM   1622 O OD1 . ASP A 1 208 ?  3.982  5.161 -17.281 1.00  75.35 0 A 1
ATOM   1623 O OD2 . ASP A 1 208 ?  5.421  3.632 -17.929 1.00  74.26 -1 A 1
ATOM   1624 N N   . TYR A 1 209 ?  1.040  5.590 -16.792 1.00  86.53 0 A 1
ATOM   1625 C CA  . TYR A 1 209 ?  0.416  6.907 -16.834 1.00  87.07 0 A 1
ATOM   1626 C C   . TYR A 1 209 ?  1.284  7.993 -17.480 1.00  86.00 0 A 1
ATOM   1627 O O   . TYR A 1 209 ?  0.750  9.046 -17.840 1.00  82.69 0 A 1
ATOM   1628 C CB  . TYR A 1 209 ?  0.004  7.310 -15.416 1.00  87.04 0 A 1
ATOM   1629 C CG  . TYR A 1 209 ? -1.070  6.458 -14.761 1.00  88.37 0 A 1
ATOM   1630 C CD1 . TYR A 1 209 ? -2.086  5.842 -15.518 1.00  86.31 0 A 1
ATOM   1631 C CD2 . TYR A 1 209 ? -1.084  6.328 -13.359 1.00  87.02 0 A 1
ATOM   1632 C CE1 . TYR A 1 209 ? -3.102  5.105 -14.890 1.00  86.22 0 A 1
ATOM   1633 C CE2 . TYR A 1 209 ? -2.095  5.599 -12.718 1.00  86.01 0 A 1
ATOM   1634 C CZ  . TYR A 1 209 ? -3.110  4.992 -13.481 1.00  86.96 0 A 1
ATOM   1635 O OH  . TYR A 1 209 ? -4.104  4.286 -12.866 1.00  84.75 0 A 1
ATOM   1636 N N   . ASP A 1 210 ?  2.586  7.754 -17.624 1.00  85.07 0 A 1
ATOM   1637 C CA  . ASP A 1 210 ?  3.514  8.689 -18.269 1.00  83.98 0 A 1
ATOM   1638 C C   . ASP A 1 210 ?  3.605  8.468 -19.798 1.00  84.60 0 A 1
ATOM   1639 O O   . ASP A 1 210 ?  4.283  9.236 -20.479 1.00  81.12 0 A 1
ATOM   1640 C CB  . ASP A 1 210 ?  4.900  8.593 -17.599 1.00  80.71 0 A 1
ATOM   1641 C CG  . ASP A 1 210 ?  5.005  9.208 -16.192 1.00  76.30 0 A 1
ATOM   1642 O OD1 . ASP A 1 210 ?  4.151 10.039 -15.815 1.00  71.49 0 A 1
ATOM   1643 O OD2 . ASP A 1 210 ?  6.025  8.941 -15.509 1.00  70.11 -1 A 1
ATOM   1644 N N   . VAL A 1 211 ?  2.942  7.441 -20.333 1.00  84.01 0 A 1
ATOM   1645 C CA  . VAL A 1 211 ?  2.971  7.074 -21.757 1.00  84.67 0 A 1
ATOM   1646 C C   . VAL A 1 211 ?  1.568  7.183 -22.341 1.00  85.49 0 A 1
ATOM   1647 O O   . VAL A 1 211 ?  0.592  6.715 -21.747 1.00  82.71 0 A 1
ATOM   1648 C CB  . VAL A 1 211 ?  3.559  5.665 -21.946 1.00  82.01 0 A 1
ATOM   1649 C CG1 . VAL A 1 211 ?  3.795  5.349 -23.420 1.00  75.87 0 A 1
ATOM   1650 C CG2 . VAL A 1 211 ?  4.925  5.513 -21.257 1.00  77.21 0 A 1
ATOM   1651 N N   . ASP A 1 212 ?  1.431  7.799 -23.514 1.00  85.52 0 A 1
ATOM   1652 C CA  . ASP A 1 212 ?  0.133  7.870 -24.181 1.00  85.82 0 A 1
ATOM   1653 C C   . ASP A 1 212 ? -0.255  6.556 -24.889 1.00  87.07 0 A 1
ATOM   1654 O O   . ASP A 1 212 ?  0.526  5.595 -24.965 1.00  85.09 0 A 1
ATOM   1655 C CB  . ASP A 1 212 ?  0.049  9.123 -25.073 1.00  82.18 0 A 1
ATOM   1656 C CG  . ASP A 1 212 ?  0.897  9.081 -26.336 1.00  78.07 0 A 1
ATOM   1657 O OD1 . ASP A 1 212 ?  0.943  8.002 -26.957 1.00  71.88 0 A 1
ATOM   1658 O OD2 . ASP A 1 212 ?  1.390 10.159 -26.722 1.00  72.30 -1 A 1
ATOM   1659 N N   . GLU A 1 213 ? -1.499  6.466 -25.369 1.00  85.29 0 A 1
ATOM   1660 C CA  . GLU A 1 213 ? -2.023  5.235 -25.970 1.00  86.20 0 A 1
ATOM   1661 C C   . GLU A 1 213 ? -1.303  4.858 -27.274 1.00  87.69 0 A 1
ATOM   1662 O O   . GLU A 1 213 ? -1.135  3.670 -27.567 1.00  86.87 0 A 1
ATOM   1663 C CB  . GLU A 1 213 ? -3.544  5.383 -26.194 1.00  83.36 0 A 1
ATOM   1664 C CG  . GLU A 1 213 ? -4.231  4.059 -26.582 1.00  78.70 0 A 1
ATOM   1665 C CD  . GLU A 1 213 ? -5.768  4.141 -26.735 1.00  77.95 0 A 1
ATOM   1666 O OE1 . GLU A 1 213 ? -6.361  3.145 -27.202 1.00  72.57 0 A 1
ATOM   1667 O OE2 . GLU A 1 213 ? -6.373  5.170 -26.383 1.00  74.37 -1 A 1
ATOM   1668 N N   . GLU A 1 214 ? -0.854  5.856 -28.056 1.00  86.91 0 A 1
ATOM   1669 C CA  . GLU A 1 214 ? -0.161  5.629 -29.320 1.00  87.99 0 A 1
ATOM   1670 C C   . GLU A 1 214 ?  1.259  5.100 -29.077 1.00  89.50 0 A 1
ATOM   1671 O O   . GLU A 1 214 ?  1.640  4.068 -29.634 1.00  88.79 0 A 1
ATOM   1672 C CB  . GLU A 1 214 ? -0.168  6.931 -30.135 1.00  86.18 0 A 1
ATOM   1673 C CG  . GLU A 1 214 ?  0.398  6.724 -31.547 1.00  75.88 0 A 1
ATOM   1674 C CD  . GLU A 1 214 ?  0.243  7.944 -32.469 1.00  67.57 0 A 1
ATOM   1675 O OE1 . GLU A 1 214 ?  0.646  7.805 -33.648 1.00  60.29 0 A 1
ATOM   1676 O OE2 . GLU A 1 214 ? -0.304  8.977 -32.024 1.00  60.52 -1 A 1
ATOM   1677 N N   . ASP A 1 215 ?  1.984  5.717 -28.156 1.00  89.52 0 A 1
ATOM   1678 C CA  . ASP A 1 215 ?  3.308  5.275 -27.746 1.00  89.98 0 A 1
ATOM   1679 C C   . ASP A 1 215 ?  3.259  3.893 -27.091 1.00  90.70 0 A 1
ATOM   1680 O O   . ASP A 1 215 ?  4.108  3.044 -27.384 1.00  89.90 0 A 1
ATOM   1681 C CB  . ASP A 1 215 ?  3.928  6.287 -26.775 1.00  88.40 0 A 1
ATOM   1682 C CG  . ASP A 1 215 ?  4.591  7.483 -27.455 1.00  82.77 0 A 1
ATOM   1683 O OD1 . ASP A 1 215 ?  4.811  7.434 -28.692 1.00  77.38 0 A 1
ATOM   1684 O OD2 . ASP A 1 215 ?  5.006  8.389 -26.703 1.00  76.44 -1 A 1
ATOM   1685 N N   . MET A 1 216 ?  2.244  3.607 -26.271 1.00  90.15 0 A 1
ATOM   1686 C CA  . MET A 1 216 ?  2.029  2.265 -25.727 1.00  89.31 0 A 1
ATOM   1687 C C   . MET A 1 216 ?  1.867  1.235 -26.843 1.00  90.37 0 A 1
ATOM   1688 O O   . MET A 1 216 ?  2.523  0.195 -26.815 1.00  90.16 0 A 1
ATOM   1689 C CB  . MET A 1 216 ?  0.798  2.213 -24.816 1.00  87.20 0 A 1
ATOM   1690 C CG  . MET A 1 216 ?  1.091  2.748 -23.417 1.00  79.91 0 A 1
ATOM   1691 S SD  . MET A 1 216 ? -0.213  2.384 -22.202 1.00  74.59 0 A 1
ATOM   1692 C CE  . MET A 1 216 ? -1.531  3.418 -22.869 1.00  65.28 0 A 1
ATOM   1693 N N   . MET A 1 217 ?  1.030  1.530 -27.837 1.00  91.25 0 A 1
ATOM   1694 C CA  . MET A 1 217 ?  0.803  0.633 -28.964 1.00  92.14 0 A 1
ATOM   1695 C C   . MET A 1 217 ?  2.096  0.388 -29.742 1.00  92.80 0 A 1
ATOM   1696 O O   . MET A 1 217 ?  2.449 -0.761 -30.016 1.00  92.61 0 A 1
ATOM   1697 C CB  . MET A 1 217 ? -0.309  1.199 -29.847 1.00  91.44 0 A 1
ATOM   1698 C CG  . MET A 1 217 ? -0.748  0.211 -30.922 1.00  83.79 0 A 1
ATOM   1699 S SD  . MET A 1 217 ? -1.551 -1.284 -30.277 1.00  82.27 0 A 1
ATOM   1700 C CE  . MET A 1 217 ? -1.895 -2.133 -31.830 1.00  73.57 0 A 1
ATOM   1701 N N   . ASN A 1 218 ?  2.854  1.439 -30.029 1.00  93.14 0 A 1
ATOM   1702 C CA  . ASN A 1 218 ?  4.121  1.348 -30.749 1.00  92.98 0 A 1
ATOM   1703 C C   . ASN A 1 218 ?  5.174  0.541 -29.980 1.00  93.09 0 A 1
ATOM   1704 O O   . ASN A 1 218 ?  5.824 -0.344 -30.552 1.00  92.27 0 A 1
ATOM   1705 C CB  . ASN A 1 218 ?  4.610  2.772 -31.053 1.00  92.45 0 A 1
ATOM   1706 C CG  . ASN A 1 218 ?  3.800  3.448 -32.153 1.00  86.79 0 A 1
ATOM   1707 N ND2 . ASN A 1 218 ?  3.746  4.765 -32.153 1.00  76.57 0 A 1
ATOM   1708 O OD1 . ASN A 1 218 ?  3.249  2.792 -33.016 1.00  79.10 0 A 1
ATOM   1709 N N   . GLN A 1 219 ?  5.304  0.762 -28.672 1.00  91.79 0 A 1
ATOM   1710 C CA  . GLN A 1 219 ?  6.213 -0.012 -27.830 1.00  90.22 0 A 1
ATOM   1711 C C   . GLN A 1 219 ?  5.835 -1.492 -27.783 1.00  90.57 0 A 1
ATOM   1712 O O   . GLN A 1 219 ?  6.714 -2.356 -27.844 1.00  89.78 0 A 1
ATOM   1713 C CB  . GLN A 1 219 ?  6.227  0.551 -26.408 1.00  88.10 0 A 1
ATOM   1714 C CG  . GLN A 1 219 ?  6.972  1.884 -26.289 1.00  81.79 0 A 1
ATOM   1715 C CD  . GLN A 1 219 ?  7.001  2.393 -24.846 1.00  78.31 0 A 1
ATOM   1716 N NE2 . GLN A 1 219 ?  6.994  3.674 -24.630 1.00  69.05 0 A 1
ATOM   1717 O OE1 . GLN A 1 219 ?  7.049  1.618 -23.899 1.00  72.99 0 A 1
ATOM   1718 N N   . VAL A 1 220 ?  4.544 -1.814 -27.682 1.00  91.59 0 A 1
ATOM   1719 C CA  . VAL A 1 220 ?  4.079 -3.205 -27.644 1.00  91.60 0 A 1
ATOM   1720 C C   . VAL A 1 220 ?  4.275 -3.896 -28.986 1.00  92.28 0 A 1
ATOM   1721 O O   . VAL A 1 220 ?  4.724 -5.040 -28.996 1.00  91.74 0 A 1
ATOM   1722 C CB  . VAL A 1 220 ?  2.625 -3.299 -27.175 1.00  90.22 0 A 1
ATOM   1723 C CG1 . VAL A 1 220 ?  2.044 -4.695 -27.372 1.00  86.56 0 A 1
ATOM   1724 C CG2 . VAL A 1 220 ?  2.569 -2.995 -25.674 1.00  87.69 0 A 1
ATOM   1725 N N   . LEU A 1 221 ?  4.017 -3.217 -30.095 1.00  93.02 0 A 1
ATOM   1726 C CA  . LEU A 1 221 ?  4.292 -3.756 -31.424 1.00  93.01 0 A 1
ATOM   1727 C C   . LEU A 1 221 ?  5.771 -4.129 -31.560 1.00  92.96 0 A 1
ATOM   1728 O O   . LEU A 1 221 ?  6.074 -5.256 -31.949 1.00  92.29 0 A 1
ATOM   1729 C CB  . LEU A 1 221 ?  3.879 -2.739 -32.498 1.00  93.62 0 A 1
ATOM   1730 C CG  . LEU A 1 221 ?  2.355 -2.656 -32.728 1.00  90.65 0 A 1
ATOM   1731 C CD1 . LEU A 1 221 ?  2.030 -1.431 -33.583 1.00  86.28 0 A 1
ATOM   1732 C CD2 . LEU A 1 221 ?  1.821 -3.884 -33.450 1.00  87.15 0 A 1
ATOM   1733 N N   . GLN A 1 222 ?  6.684 -3.253 -31.139 1.00  92.90 0 A 1
ATOM   1734 C CA  . GLN A 1 222 ?  8.118 -3.529 -31.153 1.00  91.92 0 A 1
ATOM   1735 C C   . GLN A 1 222 ?  8.501 -4.699 -30.243 1.00  91.36 0 A 1
ATOM   1736 O O   . GLN A 1 222 ?  9.188 -5.629 -30.671 1.00  89.33 0 A 1
ATOM   1737 C CB  . GLN A 1 222 ?  8.890 -2.258 -30.740 1.00  90.81 0 A 1
ATOM   1738 C CG  . GLN A 1 222 ?  8.894 -1.188 -31.843 1.00  80.50 0 A 1
ATOM   1739 C CD  . GLN A 1 222 ?  9.766 -1.565 -33.053 1.00  73.02 0 A 1
ATOM   1740 N NE2 . GLN A 1 222 ?  9.574 -0.922 -34.184 1.00  61.33 0 A 1
ATOM   1741 O OE1 . GLN A 1 222 ? 10.635 -2.410 -32.985 1.00  64.53 0 A 1
ATOM   1742 N N   . ARG A 1 223 ?  8.013 -4.727 -29.001 1.00  90.08 0 A 1
ATOM   1743 C CA  . ARG A 1 223 ?  8.303 -5.819 -28.053 1.00  87.60 0 A 1
ATOM   1744 C C   . ARG A 1 223 ?  7.780 -7.169 -28.535 1.00  87.87 0 A 1
ATOM   1745 O O   . ARG A 1 223 ?  8.474 -8.164 -28.394 1.00  84.29 0 A 1
ATOM   1746 C CB  . ARG A 1 223 ?  7.724 -5.513 -26.669 1.00  84.38 0 A 1
ATOM   1747 C CG  . ARG A 1 223 ?  8.565 -4.480 -25.906 1.00  76.51 0 A 1
ATOM   1748 C CD  . ARG A 1 223 ?  7.975 -4.304 -24.499 1.00  72.26 0 A 1
ATOM   1749 N NE  . ARG A 1 223 ?  8.732 -3.310 -23.720 1.00  64.81 0 A 1
ATOM   1750 C CZ  . ARG A 1 223 ?  8.562 -3.031 -22.434 1.00  59.45 0 A 1
ATOM   1751 N NH1 . ARG A 1 223 ?  7.693 -3.689 -21.711 1.00  55.42 1 A 1
ATOM   1752 N NH2 . ARG A 1 223 ?  9.253 -2.094 -21.861 1.00  52.29 0 A 1
ATOM   1753 N N   . SER A 1 224 ?  6.601 -7.191 -29.136 1.00  90.76 0 A 1
ATOM   1754 C CA  . SER A 1 224 ?  5.993 -8.427 -29.638 1.00  90.51 0 A 1
ATOM   1755 C C   . SER A 1 224 ?  6.757 -9.061 -30.803 1.00  90.24 0 A 1
ATOM   1756 O O   . SER A 1 224 ?  6.568 -10.241 -31.072 1.00  87.48 0 A 1
ATOM   1757 C CB  . SER A 1 224 ?  4.539 -8.177 -30.049 1.00  90.10 0 A 1
ATOM   1758 O OG  . SER A 1 224 ?  4.459 -7.431 -31.238 1.00  87.87 0 A 1
ATOM   1759 N N   . ILE A 1 225 ?  7.601 -8.297 -31.484 1.00  91.20 0 A 1
ATOM   1760 C CA  . ILE A 1 225 ?  8.504 -8.809 -32.521 1.00  90.19 0 A 1
ATOM   1761 C C   . ILE A 1 225 ?  9.767 -9.397 -31.884 1.00  88.36 0 A 1
ATOM   1762 O O   . ILE A 1 225 ? 10.296 -10.381 -32.391 1.00  83.64 0 A 1
ATOM   1763 C CB  . ILE A 1 225 ?  8.837 -7.691 -33.534 1.00  89.17 0 A 1
ATOM   1764 C CG1 . ILE A 1 225 ?  7.569 -7.252 -34.296 1.00  86.22 0 A 1
ATOM   1765 C CG2 . ILE A 1 225 ?  9.916 -8.138 -34.536 1.00  85.48 0 A 1
ATOM   1766 C CD1 . ILE A 1 225 ?  7.730 -5.926 -35.056 1.00  79.42 0 A 1
ATOM   1767 N N   . ILE A 1 226 ? 10.250 -8.812 -30.791 1.00  87.25 0 A 1
ATOM   1768 C CA  . ILE A 1 226 ? 11.474 -9.250 -30.099 1.00  84.42 0 A 1
ATOM   1769 C C   . ILE A 1 226 ? 11.216 -10.491 -29.230 1.00  82.20 0 A 1
ATOM   1770 O O   . ILE A 1 226 ? 12.068 -11.371 -29.167 1.00  75.50 0 A 1
ATOM   1771 C CB  . ILE A 1 226 ? 12.049 -8.084 -29.263 1.00  80.86 0 A 1
ATOM   1772 C CG1 . ILE A 1 226 ? 12.429 -6.890 -30.160 1.00  74.61 0 A 1
ATOM   1773 C CG2 . ILE A 1 226 ? 13.278 -8.533 -28.454 1.00  72.37 0 A 1
ATOM   1774 C CD1 . ILE A 1 226 ? 12.671 -5.576 -29.385 1.00  66.67 0 A 1
ATOM   1775 N N   . ASP A 1 227 ? 10.052 -10.560 -28.575 1.00  82.14 0 A 1
ATOM   1776 C CA  . ASP A 1 227 ?  9.658 -11.663 -27.682 1.00  77.27 0 A 1
ATOM   1777 C C   . ASP A 1 227 ?  9.170 -12.927 -28.442 1.00  73.09 0 A 1
ATOM   1778 O O   . ASP A 1 227 ?  8.577 -13.815 -27.825 1.00  65.21 0 A 1
ATOM   1779 C CB  . ASP A 1 227 ?  8.596 -11.186 -26.656 1.00  71.98 0 A 1
ATOM   1780 C CG  . ASP A 1 227 ?  9.120 -10.487 -25.380 1.00  67.33 0 A 1
ATOM   1781 O OD1 . ASP A 1 227 ? 10.327 -10.233 -25.249 1.00  62.50 0 A 1
ATOM   1782 O OD2 . ASP A 1 227 ?  8.290 -10.273 -24.450 1.00  62.41 -1 A 1
ATOM   1783 N N   . GLN A 1 228 ?  9.347 -13.004 -29.752 1.00  69.55 0 A 1
ATOM   1784 C CA  . GLN A 1 228 ?  9.015 -14.175 -30.562 1.00  66.89 0 A 1
ATOM   1785 C C   . GLN A 1 228 ? 10.019 -15.310 -30.421 1.00  62.25 0 A 1
ATOM   1786 O O   . GLN A 1 228 ? 11.230 -15.034 -30.351 1.00  55.38 0 A 1
ATOM   1787 C CB  . GLN A 1 228 ?  8.883 -13.818 -32.047 1.00  59.72 0 A 1
ATOM   1788 C CG  . GLN A 1 228 ?  7.525 -13.182 -32.353 1.00  56.34 0 A 1
ATOM   1789 C CD  . GLN A 1 228 ?  7.436 -12.753 -33.812 1.00  51.51 0 A 1
ATOM   1790 N NE2 . GLN A 1 228 ?  7.089 -11.517 -34.069 1.00  48.17 0 A 1
ATOM   1791 O OE1 . GLN A 1 228 ?  7.664 -13.492 -34.754 1.00  47.18 0 A 1
ATOM   1792 O OXT . GLN A 1 228 ?  9.534 -16.465 -30.422 1.00  51.88 -1 A 1
ATOM   1793 N N   . MET B 2 1 ? -15.778  5.295 11.586 1.00  67.68 0 B 1
ATOM   1794 C CA  . MET B 2 1 ? -14.700  4.609 12.324 1.00  77.37 0 B 1
ATOM   1795 C C   . MET B 2 1 ? -13.328  5.016 11.806 1.00  82.38 0 B 1
ATOM   1796 O O   . MET B 2 1 ? -12.476  5.345 12.614 1.00  79.70 0 B 1
ATOM   1797 C CB  . MET B 2 1 ? -14.892  3.083 12.289 1.00  69.87 0 B 1
ATOM   1798 C CG  . MET B 2 1 ? -13.918  2.373 13.240 1.00  63.75 0 B 1
ATOM   1799 S SD  . MET B 2 1 ? -14.112  0.580 13.306 1.00  59.17 0 B 1
ATOM   1800 C CE  . MET B 2 1 ? -15.578  0.387 14.344 1.00  48.72 0 B 1
ATOM   1801 N N   . ALA B 2 2 ? -13.151  5.118 10.481 1.00  84.63 0 B 1
ATOM   1802 C CA  . ALA B 2 2 ? -11.900  5.487  9.824 1.00  89.63 0 B 1
ATOM   1803 C C   . ALA B 2 2 ? -11.223  6.718 10.443 1.00  92.61 0 B 1
ATOM   1804 O O   . ALA B 2 2 ? -10.109  6.608 10.936 1.00  91.14 0 B 1
ATOM   1805 C CB  . ALA B 2 2 ? -12.189  5.713  8.338 1.00  85.72 0 B 1
ATOM   1806 N N   . LEU B 2 3 ? -11.914  7.855 10.535 1.00  93.73 0 B 1
ATOM   1807 C CA  . LEU B 2 3 ? -11.344  9.099 11.059 1.00  93.87 0 B 1
ATOM   1808 C C   . LEU B 2 3 ? -10.813  8.956 12.488 1.00  94.15 0 B 1
ATOM   1809 O O   . LEU B 2 3 ? -9.732  9.458 12.806 1.00  93.16 0 B 1
ATOM   1810 C CB  . LEU B 2 3 ? -12.408 10.204 10.969 1.00  92.71 0 B 1
ATOM   1811 C CG  . LEU B 2 3 ? -11.898 11.595 11.370 1.00  88.69 0 B 1
ATOM   1812 C CD1 . LEU B 2 3 ? -10.773 12.075 10.463 1.00  85.62 0 B 1
ATOM   1813 C CD2 . LEU B 2 3 ? -13.051 12.603 11.294 1.00  85.13 0 B 1
ATOM   1814 N N   . LYS B 2 4 ? -11.518  8.232 13.357 1.00  93.99 0 B 1
ATOM   1815 C CA  . LYS B 2 4 ? -11.087  7.991 14.741 1.00  93.29 0 B 1
ATOM   1816 C C   . LYS B 2 4 ? -9.798  7.167 14.784 1.00  93.77 0 B 1
ATOM   1817 O O   . LYS B 2 4 ? -8.886  7.485 15.541 1.00  92.46 0 B 1
ATOM   1818 C CB  . LYS B 2 4 ? -12.220  7.312 15.518 1.00  91.78 0 B 1
ATOM   1819 C CG  . LYS B 2 4 ? -11.940  7.306 17.034 1.00  82.64 0 B 1
ATOM   1820 C CD  . LYS B 2 4 ? -13.059  6.589 17.798 1.00  80.59 0 B 1
ATOM   1821 C CE  . LYS B 2 4 ? -12.816  6.730 19.297 1.00  70.05 0 B 1
ATOM   1822 N NZ  . LYS B 2 4 ? -13.726  5.876 20.104 1.00  63.48 1 B 1
ATOM   1823 N N   . ARG B 2 5 ? -9.705  6.131 13.948 1.00  94.02 0 B 1
ATOM   1824 C CA  . ARG B 2 5 ? -8.514  5.283 13.807 1.00  94.62 0 B 1
ATOM   1825 C C   . ARG B 2 5 ? -7.338  6.075 13.223 1.00  95.22 0 B 1
ATOM   1826 O O   . ARG B 2 5 ? -6.249  6.000 13.772 1.00  94.04 0 B 1
ATOM   1827 C CB  . ARG B 2 5 ? -8.890  4.050 12.973 1.00  93.52 0 B 1
ATOM   1828 C CG  . ARG B 2 5 ? -7.702  3.138 12.632 1.00  91.28 0 B 1
ATOM   1829 C CD  . ARG B 2 5 ? -7.002  2.531 13.851 1.00  90.46 0 B 1
ATOM   1830 N NE  . ARG B 2 5 ? -5.818  1.791 13.403 1.00  90.84 0 B 1
ATOM   1831 C CZ  . ARG B 2 5 ? -5.720  0.531 13.034 1.00  93.27 0 B 1
ATOM   1832 N NH1 . ARG B 2 5 ? -6.668 -0.333 13.201 1.00  86.61 1 B 1
ATOM   1833 N NH2 . ARG B 2 5 ? -4.643  0.137 12.451 1.00  88.04 0 B 1
ATOM   1834 N N   . ILE B 2 6 ? -7.576  6.864 12.173 1.00  95.52 0 B 1
ATOM   1835 C CA  . ILE B 2 6 ? -6.576  7.727 11.537 1.00  95.54 0 B 1
ATOM   1836 C C   . ILE B 2 6 ? -6.002  8.721 12.555 1.00  95.20 0 B 1
ATOM   1837 O O   . ILE B 2 6 ? -4.790  8.792 12.731 1.00  94.37 0 B 1
ATOM   1838 C CB  . ILE B 2 6 ? -7.212  8.438 10.321 1.00  95.56 0 B 1
ATOM   1839 C CG1 . ILE B 2 6 ? -7.464  7.423  9.179 1.00  94.36 0 B 1
ATOM   1840 C CG2 . ILE B 2 6 ? -6.329  9.590  9.816 1.00  94.41 0 B 1
ATOM   1841 C CD1 . ILE B 2 6 ? -8.373  7.955  8.064 1.00  92.87 0 B 1
ATOM   1842 N N   . ASN B 2 7 ? -6.849  9.437 13.284 1.00  94.56 0 B 1
ATOM   1843 C CA  . ASN B 2 7 ? -6.412 10.387 14.301 1.00  94.01 0 B 1
ATOM   1844 C C   . ASN B 2 7 ? -5.624  9.705 15.428 1.00  93.53 0 B 1
ATOM   1845 O O   . ASN B 2 7 ? -4.659 10.275 15.935 1.00  92.49 0 B 1
ATOM   1846 C CB  . ASN B 2 7 ? -7.642 11.110 14.860 1.00  93.47 0 B 1
ATOM   1847 C CG  . ASN B 2 7 ? -8.212 12.144 13.903 1.00  91.94 0 B 1
ATOM   1848 N ND2 . ASN B 2 7 ? -9.404 12.625 14.178 1.00  85.60 0 B 1
ATOM   1849 O OD1 . ASN B 2 7 ? -7.613 12.558 12.942 1.00  86.15 0 B 1
ATOM   1850 N N   . LYS B 2 8 ? -6.008  8.485 15.815 1.00  93.74 0 B 1
ATOM   1851 C CA  . LYS B 2 8 ? -5.269  7.717 16.822 1.00  92.94 0 B 1
ATOM   1852 C C   . LYS B 2 8 ? -3.874  7.339 16.309 1.00  92.89 0 B 1
ATOM   1853 O O   . LYS B 2 8 ? -2.903  7.565 17.023 1.00  91.55 0 B 1
ATOM   1854 C CB  . LYS B 2 8 ? -6.102  6.507 17.263 1.00  91.88 0 B 1
ATOM   1855 C CG  . LYS B 2 8 ? -5.423  5.580 18.281 1.00  85.50 0 B 1
ATOM   1856 C CD  . LYS B 2 8 ? -4.884  6.279 19.525 1.00  81.60 0 B 1
ATOM   1857 C CE  . LYS B 2 8 ? -4.310  5.224 20.477 1.00  75.75 0 B 1
ATOM   1858 N NZ  . LYS B 2 8 ? -3.158  5.731 21.260 1.00  68.49 1 B 1
ATOM   1859 N N   . GLU B 2 9 ? -3.756  6.852 15.075 1.00  93.93 0 B 1
ATOM   1860 C CA  . GLU B 2 9 ? -2.466  6.531 14.463 1.00  93.74 0 B 1
ATOM   1861 C C   . GLU B 2 9 ? -1.564  7.759 14.336 1.00  93.71 0 B 1
ATOM   1862 O O   . GLU B 2 9 ? -0.384  7.672 14.653 1.00  92.31 0 B 1
ATOM   1863 C CB  . GLU B 2 9 ? -2.655  5.896 13.078 1.00  93.21 0 B 1
ATOM   1864 C CG  . GLU B 2 9 ? -3.122  4.454 13.200 1.00  90.34 0 B 1
ATOM   1865 C CD  . GLU B 2 9 ? -3.083  3.721 11.861 1.00  93.18 0 B 1
ATOM   1866 O OE1 . GLU B 2 9 ? -4.065  3.021 11.550 1.00  89.49 0 B 1
ATOM   1867 O OE2 . GLU B 2 9 ? -2.050  3.785 11.153 1.00  91.21 -1 B 1
ATOM   1868 N N   . LEU B 2 10 ? -2.105  8.915 13.931 1.00  93.69 0 B 1
ATOM   1869 C CA  . LEU B 2 10 ? -1.359 10.172 13.873 1.00  93.11 0 B 1
ATOM   1870 C C   . LEU B 2 10 ? -0.850 10.596 15.245 1.00  92.97 0 B 1
ATOM   1871 O O   . LEU B 2 10 ?  0.307 10.984 15.389 1.00  91.61 0 B 1
ATOM   1872 C CB  . LEU B 2 10 ? -2.270 11.273 13.319 1.00  91.79 0 B 1
ATOM   1873 C CG  . LEU B 2 10 ? -2.473 11.185 11.803 1.00  87.87 0 B 1
ATOM   1874 C CD1 . LEU B 2 10 ? -3.571 12.173 11.381 1.00  85.14 0 B 1
ATOM   1875 C CD2 . LEU B 2 10 ? -1.185 11.522 11.066 1.00  86.16 0 B 1
ATOM   1876 N N   . SER B 2 11 ? -1.694 10.503 16.261 1.00  91.94 0 B 1
ATOM   1877 C CA  . SER B 2 11 ? -1.328 10.831 17.635 1.00  91.28 0 B 1
ATOM   1878 C C   . SER B 2 11 ? -0.223  9.924 18.169 1.00  90.97 0 B 1
ATOM   1879 O O   . SER B 2 11 ?  0.632 10.388 18.925 1.00  89.50 0 B 1
ATOM   1880 C CB  . SER B 2 11 ? -2.573 10.731 18.509 1.00  90.27 0 B 1
ATOM   1881 O OG  . SER B 2 11 ? -2.321 11.218 19.803 1.00  82.12 0 B 1
ATOM   1882 N N   . ASP B 2 12 ? -0.221  8.652 17.790 1.00  91.31 0 B 1
ATOM   1883 C CA  . ASP B 2 12 ?  0.819  7.693 18.178 1.00  90.04 0 B 1
ATOM   1884 C C   . ASP B 2 12 ?  2.111  7.938 17.382 1.00  90.12 0 B 1
ATOM   1885 O O   . ASP B 2 12 ?  3.183  8.025 17.983 1.00  88.84 0 B 1
ATOM   1886 C CB  . ASP B 2 12 ?  0.274  6.258 18.030 1.00  88.48 0 B 1
ATOM   1887 C CG  . ASP B 2 12 ? -0.848  5.933 19.026 1.00  85.08 0 B 1
ATOM   1888 O OD1 . ASP B 2 12 ? -1.038  6.646 20.042 1.00  82.43 0 B 1
ATOM   1889 O OD2 . ASP B 2 12 ? -1.589  4.941 18.840 1.00  81.49 -1 B 1
ATOM   1890 N N   . LEU B 2 13 ?  2.024  8.195 16.072 1.00  90.66 0 B 1
ATOM   1891 C CA  . LEU B 2 13 ?  3.141  8.584 15.207 1.00  90.50 0 B 1
ATOM   1892 C C   . LEU B 2 13 ?  3.873  9.834 15.697 1.00  90.56 0 B 1
ATOM   1893 O O   . LEU B 2 13 ?  5.093  9.877 15.637 1.00  88.63 0 B 1
ATOM   1894 C CB  . LEU B 2 13 ?  2.605  8.832 13.780 1.00  89.21 0 B 1
ATOM   1895 C CG  . LEU B 2 13 ?  2.824  7.635 12.840 1.00  86.31 0 B 1
ATOM   1896 C CD1 . LEU B 2 13 ?  1.848  7.686 11.670 1.00  82.56 0 B 1
ATOM   1897 C CD2 . LEU B 2 13 ?  4.238  7.655 12.275 1.00  81.71 0 B 1
ATOM   1898 N N   . ALA B 2 14 ?  3.143 10.834 16.172 1.00  90.81 0 B 1
ATOM   1899 C CA  . ALA B 2 14 ?  3.740 12.065 16.687 1.00  90.15 0 B 1
ATOM   1900 C C   . ALA B 2 14 ?  4.578 11.838 17.953 1.00  89.80 0 B 1
ATOM   1901 O O   . ALA B 2 14 ?  5.512 12.585 18.211 1.00  87.82 0 B 1
ATOM   1902 C CB  . ALA B 2 14 ?  2.612 13.060 16.964 1.00  89.19 0 B 1
ATOM   1903 N N   . ARG B 2 15 ?  4.230 10.821 18.747 1.00  88.01 0 B 1
ATOM   1904 C CA  . ARG B 2 15 ?  4.875 10.538 20.043 1.00  86.77 0 B 1
ATOM   1905 C C   . ARG B 2 15 ?  5.965  9.475 19.953 1.00  86.07 0 B 1
ATOM   1906 O O   . ARG B 2 15 ?  6.923  9.549 20.717 1.00  83.24 0 B 1
ATOM   1907 C CB  . ARG B 2 15 ?  3.811 10.107 21.048 1.00  85.17 0 B 1
ATOM   1908 C CG  . ARG B 2 15 ?  2.880 11.277 21.352 1.00  80.47 0 B 1
ATOM   1909 C CD  . ARG B 2 15 ?  1.830 10.859 22.370 1.00  78.08 0 B 1
ATOM   1910 N NE  . ARG B 2 15 ?  0.807 11.912 22.481 1.00  75.29 0 B 1
ATOM   1911 C CZ  . ARG B 2 15 ? -0.425 11.821 22.034 1.00  71.58 0 B 1
ATOM   1912 N NH1 . ARG B 2 15 ? -0.926 10.696 21.617 1.00  62.65 1 B 1
ATOM   1913 N NH2 . ARG B 2 15 ? -1.166 12.874 21.984 1.00  67.45 0 B 1
ATOM   1914 N N   . ASP B 2 16 ?  5.805  8.527 19.056 1.00  86.55 0 B 1
ATOM   1915 C CA  . ASP B 2 16 ?  6.748  7.433 18.832 1.00  85.40 0 B 1
ATOM   1916 C C   . ASP B 2 16 ?  7.008  7.256 17.323 1.00  85.73 0 B 1
ATOM   1917 O O   . ASP B 2 16 ?  6.588  6.270 16.710 1.00  83.07 0 B 1
ATOM   1918 C CB  . ASP B 2 16 ?  6.224  6.170 19.525 1.00  82.72 0 B 1
ATOM   1919 C CG  . ASP B 2 16 ?  7.228  5.026 19.500 1.00  78.69 0 B 1
ATOM   1920 O OD1 . ASP B 2 16 ?  8.452  5.247 19.359 1.00  75.16 0 B 1
ATOM   1921 O OD2 . ASP B 2 16 ?  6.806  3.856 19.615 1.00  72.98 -1 B 1
ATOM   1922 N N   . PRO B 2 17 ?  7.662  8.246 16.668 1.00  85.01 0 B 1
ATOM   1923 C CA  . PRO B 2 17 ?  7.949  8.177 15.250 1.00  83.98 0 B 1
ATOM   1924 C C   . PRO B 2 17 ?  8.973  7.063 14.968 1.00  84.67 0 B 1
ATOM   1925 O O   . PRO B 2 17 ? 10.014  7.001 15.626 1.00  82.03 0 B 1
ATOM   1926 C CB  . PRO B 2 17 ?  8.464  9.562 14.864 1.00  81.37 0 B 1
ATOM   1927 C CG  . PRO B 2 17 ?  9.069 10.090 16.164 1.00  78.90 0 B 1
ATOM   1928 C CD  . PRO B 2 17 ?  8.180  9.482 17.234 1.00  81.78 0 B 1
ATOM   1929 N N   . PRO B 2 18 ?  8.750  6.205 13.954 1.00  84.36 0 B 1
ATOM   1930 C CA  . PRO B 2 18 ?  9.758  5.251 13.537 1.00  83.47 0 B 1
ATOM   1931 C C   . PRO B 2 18 ? 10.967  5.976 12.926 1.00  84.54 0 B 1
ATOM   1932 O O   . PRO B 2 18 ? 10.814  6.905 12.141 1.00  81.43 0 B 1
ATOM   1933 C CB  . PRO B 2 18 ?  9.066  4.318 12.534 1.00  80.14 0 B 1
ATOM   1934 C CG  . PRO B 2 18 ?  7.776  5.014 12.140 1.00  77.32 0 B 1
ATOM   1935 C CD  . PRO B 2 18 ?  7.557  6.140 13.141 1.00  79.60 0 B 1
ATOM   1936 N N   . ALA B 2 19 ? 12.174  5.517 13.247 1.00  85.59 0 B 1
ATOM   1937 C CA  . ALA B 2 19 ? 13.422  6.201 12.883 1.00  84.16 0 B 1
ATOM   1938 C C   . ALA B 2 19 ? 13.621  6.415 11.367 1.00  84.37 0 B 1
ATOM   1939 O O   . ALA B 2 19 ? 14.254  7.383 10.951 1.00  76.91 0 B 1
ATOM   1940 C CB  . ALA B 2 19 ? 14.584  5.401 13.470 1.00  79.03 0 B 1
ATOM   1941 N N   . GLN B 2 20 ? 13.097  5.504 10.537 1.00  86.94 0 B 1
ATOM   1942 C CA  . GLN B 2 20 ? 13.331  5.495  9.087 1.00  87.93 0 B 1
ATOM   1943 C C   . GLN B 2 20 ? 12.157  6.017  8.258 1.00  90.09 0 B 1
ATOM   1944 O O   . GLN B 2 20 ? 12.240  6.055  7.038 1.00  87.33 0 B 1
ATOM   1945 C CB  . GLN B 2 20 ? 13.674  4.072  8.673 1.00  84.60 0 B 1
ATOM   1946 C CG  . GLN B 2 20 ? 15.061  3.678  9.188 1.00  78.02 0 B 1
ATOM   1947 C CD  . GLN B 2 20 ? 15.302  2.190  9.095 1.00  72.55 0 B 1
ATOM   1948 N NE2 . GLN B 2 20 ? 16.542  1.786  9.055 1.00  61.91 0 B 1
ATOM   1949 O OE1 . GLN B 2 20 ? 14.385  1.381  9.106 1.00  64.82 0 B 1
ATOM   1950 N N   . CYS B 2 21 ? 11.059  6.355  8.907 1.00  90.74 0 B 1
ATOM   1951 C CA  . CYS B 2 21 ?  9.827  6.698  8.215 1.00  90.70 0 B 1
ATOM   1952 C C   . CYS B 2 21 ?  9.191  7.933  8.852 1.00  91.15 0 B 1
ATOM   1953 O O   . CYS B 2 21 ?  9.206  8.096 10.068 1.00  88.85 0 B 1
ATOM   1954 C CB  . CYS B 2 21 ?  8.850  5.509  8.253 1.00  87.87 0 B 1
ATOM   1955 S SG  . CYS B 2 21 ?  9.611  3.978  7.597 1.00  81.06 0 B 1
ATOM   1956 N N   . SER B 2 22 ?  8.557  8.772  8.035 1.00  91.99 0 B 1
ATOM   1957 C CA  . SER B 2 22 ?  7.663  9.810  8.524 1.00  91.67 0 B 1
ATOM   1958 C C   . SER B 2 22 ?  6.356  9.780  7.747 1.00  92.62 0 B 1
ATOM   1959 O O   . SER B 2 22 ?  6.334  9.373  6.590 1.00  91.43 0 B 1
ATOM   1960 C CB  . SER B 2 22 ?  8.348 11.182  8.514 1.00  88.40 0 B 1
ATOM   1961 O OG  . SER B 2 22 ?  8.266 11.827  7.254 1.00  76.61 0 B 1
ATOM   1962 N N   . ALA B 2 23 ?  5.269 10.193  8.379 1.00  92.53 0 B 1
ATOM   1963 C CA  . ALA B 2 23 ?  3.981 10.304  7.725 1.00  93.09 0 B 1
ATOM   1964 C C   . ALA B 2 23 ?  3.119 11.368  8.400 1.00  93.24 0 B 1
ATOM   1965 O O   . ALA B 2 23 ?  3.308 11.662  9.579 1.00  91.52 0 B 1
ATOM   1966 C CB  . ALA B 2 23 ?  3.275  8.941  7.727 1.00  92.25 0 B 1
ATOM   1967 N N   . GLY B 2 24 ?  2.188 11.936  7.648 1.00  92.98 0 B 1
ATOM   1968 C CA  . GLY B 2 24 ?  1.205 12.871  8.162 1.00  93.05 0 B 1
ATOM   1969 C C   . GLY B 2 24 ?  0.275 13.406  7.074 1.00  93.81 0 B 1
ATOM   1970 O O   . GLY B 2 24 ?  0.566 13.233  5.889 1.00  92.63 0 B 1
ATOM   1971 N N   . PRO B 2 25 ? -0.826 14.060  7.477 1.00  93.06 0 B 1
ATOM   1972 C CA  . PRO B 2 25 ? -1.801 14.598  6.542 1.00  92.91 0 B 1
ATOM   1973 C C   . PRO B 2 25 ? -1.216 15.699  5.658 1.00  92.52 0 B 1
ATOM   1974 O O   . PRO B 2 25 ? -0.330 16.452  6.072 1.00  90.63 0 B 1
ATOM   1975 C CB  . PRO B 2 25 ? -2.953 15.140  7.394 1.00  91.59 0 B 1
ATOM   1976 C CG  . PRO B 2 25 ? -2.751 14.488  8.754 1.00  88.83 0 B 1
ATOM   1977 C CD  . PRO B 2 25 ? -1.249 14.287  8.834 1.00  91.74 0 B 1
ATOM   1978 N N   . VAL B 2 26 ? -1.766 15.822  4.443 1.00  91.32 0 B 1
ATOM   1979 C CA  . VAL B 2 26 ? -1.509 16.928  3.540 1.00  89.22 0 B 1
ATOM   1980 C C   . VAL B 2 26 ? -2.641 17.947  3.696 1.00  86.62 0 B 1
ATOM   1981 O O   . VAL B 2 26 ? -3.782 17.679  3.329 1.00  78.96 0 B 1
ATOM   1982 C CB  . VAL B 2 26 ? -1.387 16.435  2.085 1.00  86.90 0 B 1
ATOM   1983 C CG1 . VAL B 2 26 ? -1.087 17.607  1.139 1.00  78.71 0 B 1
ATOM   1984 C CG2 . VAL B 2 26 ? -0.245 15.426  1.952 1.00  80.91 0 B 1
ATOM   1985 N N   . GLY B 2 27 ? -2.325 19.100  4.266 1.00  85.83 0 B 1
ATOM   1986 C CA  . GLY B 2 27 ? -3.332 20.100  4.598 1.00  84.48 0 B 1
ATOM   1987 C C   . GLY B 2 27 ? -4.361 19.577  5.607 1.00  85.78 0 B 1
ATOM   1988 O O   . GLY B 2 27 ? -4.004 18.877  6.551 1.00  81.31 0 B 1
ATOM   1989 N N   . ASP B 2 28 ? -5.634 19.892  5.377 1.00  86.07 0 B 1
ATOM   1990 C CA  . ASP B 2 28 ? -6.729 19.553  6.296 1.00  86.26 0 B 1
ATOM   1991 C C   . ASP B 2 28 ? -7.420 18.217  5.968 1.00  87.58 0 B 1
ATOM   1992 O O   . ASP B 2 28 ? -8.317 17.780  6.691 1.00  83.65 0 B 1
ATOM   1993 C CB  . ASP B 2 28 ? -7.737 20.707  6.329 1.00  82.41 0 B 1
ATOM   1994 C CG  . ASP B 2 28 ? -7.130 22.025  6.832 1.00  73.78 0 B 1
ATOM   1995 O OD1 . ASP B 2 28 ? -6.265 21.970  7.733 1.00  64.55 0 B 1
ATOM   1996 O OD2 . ASP B 2 28 ? -7.550 23.082  6.317 1.00  66.69 -1 B 1
ATOM   1997 N N   . ASP B 2 29 ? -7.015 17.540  4.890 1.00  89.30 0 B 1
ATOM   1998 C CA  . ASP B 2 29 ? -7.596 16.254  4.512 1.00  90.41 0 B 1
ATOM   1999 C C   . ASP B 2 29 ? -6.931 15.102  5.285 1.00  91.52 0 B 1
ATOM   2000 O O   . ASP B 2 29 ? -5.868 14.598  4.921 1.00  90.74 0 B 1
ATOM   2001 C CB  . ASP B 2 29 ? -7.566 16.034  2.998 1.00  89.02 0 B 1
ATOM   2002 C CG  . ASP B 2 29 ? -8.337 14.771  2.581 1.00  89.71 0 B 1
ATOM   2003 O OD1 . ASP B 2 29 ? -8.889 14.080  3.468 1.00  87.15 0 B 1
ATOM   2004 O OD2 . ASP B 2 29 ? -8.414 14.494  1.359 1.00  85.91 -1 B 1
ATOM   2005 N N   . MET B 2 30 ? -7.599 14.638  6.339 1.00  93.22 0 B 1
ATOM   2006 C CA  . MET B 2 30 ? -7.119 13.525  7.152 1.00  93.81 0 B 1
ATOM   2007 C C   . MET B 2 30 ? -7.087 12.181  6.398 1.00  94.78 0 B 1
ATOM   2008 O O   . MET B 2 30 ? -6.471 11.234  6.891 1.00  93.63 0 B 1
ATOM   2009 C CB  . MET B 2 30 ? -7.988 13.390  8.410 1.00  92.49 0 B 1
ATOM   2010 C CG  . MET B 2 30 ? -7.927 14.602  9.347 1.00  86.94 0 B 1
ATOM   2011 S SD  . MET B 2 30 ? -6.280 14.989  9.998 1.00  83.12 0 B 1
ATOM   2012 C CE  . MET B 2 30 ? -5.833 16.376  8.949 1.00  72.17 0 B 1
ATOM   2013 N N   . PHE B 2 31 ? -7.723 12.077  5.239 1.00  95.79 0 B 1
ATOM   2014 C CA  . PHE B 2 31 ? -7.741 10.877  4.406 1.00  96.04 0 B 1
ATOM   2015 C C   . PHE B 2 31 ? -6.629 10.875  3.345 1.00  95.99 0 B 1
ATOM   2016 O O   . PHE B 2 31 ? -6.447  9.862  2.668 1.00  95.02 0 B 1
ATOM   2017 C CB  . PHE B 2 31 ? -9.121 10.692  3.780 1.00  95.89 0 B 1
ATOM   2018 C CG  . PHE B 2 31 ? -10.196 10.288  4.761 1.00  95.77 0 B 1
ATOM   2019 C CD1 . PHE B 2 31 ? -10.589  8.938  4.869 1.00  93.96 0 B 1
ATOM   2020 C CD2 . PHE B 2 31 ? -10.810 11.243  5.591 1.00  93.92 0 B 1
ATOM   2021 C CE1 . PHE B 2 31 ? -11.574  8.546  5.776 1.00  93.43 0 B 1
ATOM   2022 C CE2 . PHE B 2 31 ? -11.796 10.862  6.519 1.00  93.25 0 B 1
ATOM   2023 C CZ  . PHE B 2 31 ? -12.180  9.509  6.600 1.00  94.19 0 B 1
ATOM   2024 N N   . HIS B 2 32 ? -5.871 11.968  3.193 1.00  94.68 0 B 1
ATOM   2025 C CA  . HIS B 2 32 ? -4.733 12.068  2.293 1.00  94.20 0 B 1
ATOM   2026 C C   . HIS B 2 32 ? -3.470 12.402  3.076 1.00  94.33 0 B 1
ATOM   2027 O O   . HIS B 2 32 ? -3.335 13.493  3.621 1.00  93.43 0 B 1
ATOM   2028 C CB  . HIS B 2 32 ? -5.021 13.104  1.205 1.00  92.95 0 B 1
ATOM   2029 C CG  . HIS B 2 32 ? -3.877 13.370  0.272 1.00  90.67 0 B 1
ATOM   2030 C CD2 . HIS B 2 32 ? -2.857 12.534 -0.106 1.00  82.96 0 B 1
ATOM   2031 N ND1 . HIS B 2 32 ? -3.658 14.568 -0.394 1.00  81.43 0 B 1
ATOM   2032 C CE1 . HIS B 2 32 ? -2.555 14.434 -1.138 1.00  83.68 0 B 1
ATOM   2033 N NE2 . HIS B 2 32 ? -2.038 13.213 -0.986 1.00  84.70 0 B 1
ATOM   2034 N N   . TRP B 2 33 ? -2.521 11.481  3.115 1.00  94.96 0 B 1
ATOM   2035 C CA  . TRP B 2 33 ? -1.247 11.677  3.777 1.00  95.01 0 B 1
ATOM   2036 C C   . TRP B 2 33 ? -0.092 11.659  2.785 1.00  94.96 0 B 1
ATOM   2037 O O   . TRP B 2 33 ? -0.095 10.945  1.776 1.00  94.00 0 B 1
ATOM   2038 C CB  . TRP B 2 33 ? -1.009 10.632  4.879 1.00  95.04 0 B 1
ATOM   2039 C CG  . TRP B 2 33 ? -1.925 10.596  6.056 1.00  94.81 0 B 1
ATOM   2040 C CD1 . TRP B 2 33 ? -3.131 11.196  6.177 1.00  93.29 0 B 1
ATOM   2041 C CD2 . TRP B 2 33 ? -1.718  9.864  7.300 1.00  94.56 0 B 1
ATOM   2042 C CE2 . TRP B 2 33 ? -2.867 10.036  8.107 1.00  93.92 0 B 1
ATOM   2043 C CE3 . TRP B 2 33 ? -0.672  9.058  7.798 1.00  93.88 0 B 1
ATOM   2044 N NE1 . TRP B 2 33 ? -3.698 10.870  7.401 1.00  93.47 0 B 1
ATOM   2045 C CZ2 . TRP B 2 33 ? -3.000  9.391  9.356 1.00  92.99 0 B 1
ATOM   2046 C CZ3 . TRP B 2 33 ? -0.808  8.424  9.048 1.00  92.87 0 B 1
ATOM   2047 C CH2 . TRP B 2 33 ? -1.962  8.579  9.810 1.00  92.66 0 B 1
ATOM   2048 N N   . GLN B 2 34 ?  0.952 12.398  3.144 1.00  94.08 0 B 1
ATOM   2049 C CA  . GLN B 2 34 ?  2.285 12.228  2.604 1.00  93.57 0 B 1
ATOM   2050 C C   . GLN B 2 34 ?  3.112 11.393  3.581 1.00  93.79 0 B 1
ATOM   2051 O O   . GLN B 2 34 ?  3.003 11.549  4.796 1.00  93.05 0 B 1
ATOM   2052 C CB  . GLN B 2 34 ?  2.899 13.608  2.365 1.00  91.40 0 B 1
ATOM   2053 C CG  . GLN B 2 34 ?  4.295 13.563  1.742 1.00  82.42 0 B 1
ATOM   2054 C CD  . GLN B 2 34 ?  4.830 14.982  1.492 1.00  77.51 0 B 1
ATOM   2055 N NE2 . GLN B 2 34 ?  6.058 15.139  1.075 1.00  66.27 0 B 1
ATOM   2056 O OE1 . GLN B 2 34 ?  4.140 15.965  1.658 1.00  70.69 0 B 1
ATOM   2057 N N   . ALA B 2 35 ?  3.983 10.545  3.046 1.00  93.93 0 B 1
ATOM   2058 C CA  . ALA B 2 35 ?  4.968  9.828  3.830 1.00  93.97 0 B 1
ATOM   2059 C C   . ALA B 2 35 ?  6.351  9.909  3.194 1.00  94.05 0 B 1
ATOM   2060 O O   . ALA B 2 35 ?  6.492 10.169  2.000 1.00  93.36 0 B 1
ATOM   2061 C CB  . ALA B 2 35 ?  4.495  8.386  4.027 1.00  93.67 0 B 1
ATOM   2062 N N   . THR B 2 36 ?  7.371  9.664  3.999 1.00  94.01 0 B 1
ATOM   2063 C CA  . THR B 2 36 ?  8.741  9.469  3.535 1.00  93.85 0 B 1
ATOM   2064 C C   . THR B 2 36 ?  9.314  8.189  4.101 1.00  94.31 0 B 1
ATOM   2065 O O   . THR B 2 36 ?  9.039  7.828  5.252 1.00  93.51 0 B 1
ATOM   2066 C CB  . THR B 2 36 ?  9.667 10.656  3.863 1.00  91.86 0 B 1
ATOM   2067 C CG2 . THR B 2 36 ?  9.169 11.971  3.269 1.00  80.01 0 B 1
ATOM   2068 O OG1 . THR B 2 36 ?  9.797 10.836  5.250 1.00  81.43 0 B 1
ATOM   2069 N N   . ILE B 2 37 ? 10.139  7.520  3.305 1.00  94.66 0 B 1
ATOM   2070 C CA  . ILE B 2 37 ? 10.961  6.379  3.711 1.00  94.97 0 B 1
ATOM   2071 C C   . ILE B 2 37 ? 12.415  6.737  3.417 1.00  95.00 0 B 1
ATOM   2072 O O   . ILE B 2 37 ? 12.739  7.156  2.308 1.00  94.09 0 B 1
ATOM   2073 C CB  . ILE B 2 37 ? 10.502  5.092  2.999 1.00  94.17 0 B 1
ATOM   2074 C CG1 . ILE B 2 37 ?  9.109  4.661  3.512 1.00  88.39 0 B 1
ATOM   2075 C CG2 . ILE B 2 37 ? 11.521  3.961  3.208 1.00  87.65 0 B 1
ATOM   2076 C CD1 . ILE B 2 37 ?  8.502  3.470  2.760 1.00  89.27 0 B 1
ATOM   2077 N N   . MET B 2 38 ? 13.280  6.567  4.405 1.00  95.14 0 B 1
ATOM   2078 C CA  . MET B 2 38 ? 14.724  6.646  4.225 1.00  95.10 0 B 1
ATOM   2079 C C   . MET B 2 38 ? 15.231  5.342  3.608 1.00  95.49 0 B 1
ATOM   2080 O O   . MET B 2 38 ? 14.877  4.261  4.077 1.00  94.24 0 B 1
ATOM   2081 C CB  . MET B 2 38 ? 15.413  6.891  5.577 1.00  93.51 0 B 1
ATOM   2082 C CG  . MET B 2 38 ? 14.995  8.206  6.255 1.00  85.36 0 B 1
ATOM   2083 S SD  . MET B 2 38 ? 15.402  9.719  5.357 1.00  76.58 0 B 1
ATOM   2084 C CE  . MET B 2 38 ? 17.196  9.678  5.383 1.00  65.31 0 B 1
ATOM   2085 N N   . GLY B 2 39 ? 16.064  5.432  2.573 1.00  95.06 0 B 1
ATOM   2086 C CA  . GLY B 2 39 ? 16.711  4.263  1.988 1.00  95.29 0 B 1
ATOM   2087 C C   . GLY B 2 39 ? 17.562  3.521  3.026 1.00  95.41 0 B 1
ATOM   2088 O O   . GLY B 2 39 ? 18.350  4.166  3.718 1.00  94.18 0 B 1
ATOM   2089 N N   . PRO B 2 40 ? 17.435  2.194  3.147 1.00  95.00 0 B 1
ATOM   2090 C CA  . PRO B 2 40 ? 18.196  1.442  4.132 1.00  94.62 0 B 1
ATOM   2091 C C   . PRO B 2 40 ? 19.706  1.581  3.927 1.00  94.75 0 B 1
ATOM   2092 O O   . PRO B 2 40 ? 20.197  1.581  2.800 1.00  93.34 0 B 1
ATOM   2093 C CB  . PRO B 2 40 ? 17.756 -0.019  3.991 1.00  93.32 0 B 1
ATOM   2094 C CG  . PRO B 2 40 ? 16.368  0.084  3.369 1.00  91.18 0 B 1
ATOM   2095 C CD  . PRO B 2 40 ? 16.477  1.325  2.486 1.00  93.93 0 B 1
ATOM   2096 N N   . ASN B 2 41 ? 20.452  1.652  5.030 1.00  93.61 0 B 1
ATOM   2097 C CA  . ASN B 2 41 ? 21.912  1.668  4.980 1.00  93.28 0 B 1
ATOM   2098 C C   . ASN B 2 41 ? 22.462  0.395  4.322 1.00  93.13 0 B 1
ATOM   2099 O O   . ASN B 2 41 ? 21.830 -0.658  4.354 1.00  90.30 0 B 1
ATOM   2100 C CB  . ASN B 2 41 ? 22.481  1.871  6.386 1.00  91.26 0 B 1
ATOM   2101 C CG  . ASN B 2 41 ? 22.218  3.266  6.936 1.00  86.68 0 B 1
ATOM   2102 N ND2 . ASN B 2 41 ? 22.261  3.425  8.241 1.00  77.38 0 B 1
ATOM   2103 O OD1 . ASN B 2 41 ? 22.007  4.224  6.215 1.00  78.46 0 B 1
ATOM   2104 N N   . ASP B 2 42 ? 23.657  0.481  3.724 1.00  92.19 0 B 1
ATOM   2105 C CA  . ASP B 2 42 ? 24.279 -0.628  2.989 1.00  91.64 0 B 1
ATOM   2106 C C   . ASP B 2 42 ? 23.359 -1.253  1.930 1.00  92.40 0 B 1
ATOM   2107 O O   . ASP B 2 42 ? 23.298 -2.466  1.736 1.00  89.46 0 B 1
ATOM   2108 C CB  . ASP B 2 42 ? 24.879 -1.661  3.957 1.00  89.69 0 B 1
ATOM   2109 C CG  . ASP B 2 42 ? 25.748 -1.017  5.028 1.00  81.94 0 B 1
ATOM   2110 O OD1 . ASP B 2 42 ? 26.564 -0.146  4.649 1.00  75.59 0 B 1
ATOM   2111 O OD2 . ASP B 2 42 ? 25.546 -1.368  6.210 1.00  73.15 -1 B 1
ATOM   2112 N N   . SER B 2 43 ? 22.608 -0.389  1.239 1.00  94.21 0 B 1
ATOM   2113 C CA  . SER B 2 43 ? 21.768 -0.736  0.105 1.00  94.64 0 B 1
ATOM   2114 C C   . SER B 2 43 ? 21.983  0.249 -1.052 1.00  95.55 0 B 1
ATOM   2115 O O   . SER B 2 43 ? 22.516  1.339 -0.847 1.00  94.75 0 B 1
ATOM   2116 C CB  . SER B 2 43 ? 20.303 -0.764  0.547 1.00  93.56 0 B 1
ATOM   2117 O OG  . SER B 2 43 ? 19.769  0.546  0.604 1.00  91.75 0 B 1
ATOM   2118 N N   . PRO B 2 44 ? 21.532 -0.087 -2.271 1.00  96.02 0 B 1
ATOM   2119 C CA  . PRO B 2 44 ? 21.562  0.859 -3.382 1.00  96.17 0 B 1
ATOM   2120 C C   . PRO B 2 44 ? 20.740  2.133 -3.141 1.00  96.41 0 B 1
ATOM   2121 O O   . PRO B 2 44 ? 20.956  3.127 -3.825 1.00  95.02 0 B 1
ATOM   2122 C CB  . PRO B 2 44 ? 21.005  0.085 -4.578 1.00  94.92 0 B 1
ATOM   2123 C CG  . PRO B 2 44 ? 21.194 -1.374 -4.200 1.00  91.64 0 B 1
ATOM   2124 C CD  . PRO B 2 44 ? 21.012 -1.366 -2.689 1.00  94.98 0 B 1
ATOM   2125 N N   . TYR B 2 45 ? 19.821  2.105 -2.174 1.00  97.00 0 B 1
ATOM   2126 C CA  . TYR B 2 45 ? 18.928  3.199 -1.816 1.00  97.16 0 B 1
ATOM   2127 C C   . TYR B 2 45 ? 19.477  4.093 -0.689 1.00  97.08 0 B 1
ATOM   2128 O O   . TYR B 2 45 ? 18.831  5.073 -0.324 1.00  95.49 0 B 1
ATOM   2129 C CB  . TYR B 2 45 ? 17.564  2.618 -1.429 1.00  96.83 0 B 1
ATOM   2130 C CG  . TYR B 2 45 ? 16.994  1.657 -2.442 1.00  96.70 0 B 1
ATOM   2131 C CD1 . TYR B 2 45 ? 16.503  2.122 -3.679 1.00  94.61 0 B 1
ATOM   2132 C CD2 . TYR B 2 45 ? 16.968  0.267 -2.179 1.00  94.69 0 B 1
ATOM   2133 C CE1 . TYR B 2 45 ? 15.994  1.233 -4.634 1.00  93.90 0 B 1
ATOM   2134 C CE2 . TYR B 2 45 ? 16.461 -0.628 -3.126 1.00  93.72 0 B 1
ATOM   2135 C CZ  . TYR B 2 45 ? 15.973 -0.143 -4.350 1.00  94.91 0 B 1
ATOM   2136 O OH  . TYR B 2 45 ? 15.477 -1.021 -5.283 1.00  93.30 0 B 1
ATOM   2137 N N   . GLN B 2 46 ? 20.648  3.773 -0.134 1.00  95.67 0 B 1
ATOM   2138 C CA  . GLN B 2 46 ? 21.239  4.511  0.981 1.00  95.84 0 B 1
ATOM   2139 C C   . GLN B 2 46 ? 21.378  6.004  0.662 1.00  95.84 0 B 1
ATOM   2140 O O   . GLN B 2 46 ? 21.860  6.386 -0.404 1.00  94.54 0 B 1
ATOM   2141 C CB  . GLN B 2 46 ? 22.607  3.899  1.330 1.00  94.73 0 B 1
ATOM   2142 C CG  . GLN B 2 46 ? 23.319  4.664  2.455 1.00  92.90 0 B 1
ATOM   2143 C CD  . GLN B 2 46 ? 24.638  4.010  2.905 1.00  90.70 0 B 1
ATOM   2144 N NE2 . GLN B 2 46 ? 25.468  4.715  3.612 1.00  80.23 0 B 1
ATOM   2145 O OE1 . GLN B 2 46 ? 24.918  2.860  2.623 1.00  84.42 0 B 1
ATOM   2146 N N   . GLY B 2 47 ? 20.966  6.832  1.620 1.00  95.67 0 B 1
ATOM   2147 C CA  . GLY B 2 47 ? 20.977  8.288  1.499 1.00  95.37 0 B 1
ATOM   2148 C C   . GLY B 2 47 ? 19.773  8.871  0.766 1.00  95.58 0 B 1
ATOM   2149 O O   . GLY B 2 47 ? 19.561 10.076  0.833 1.00  93.00 0 B 1
ATOM   2150 N N   . GLY B 2 48 ? 18.964  8.035  0.106 1.00  95.91 0 B 1
ATOM   2151 C CA  . GLY B 2 48 ? 17.745  8.470 -0.556 1.00  95.51 0 B 1
ATOM   2152 C C   . GLY B 2 48 ? 16.607  8.742  0.419 1.00  95.54 0 B 1
ATOM   2153 O O   . GLY B 2 48 ? 16.408  8.009  1.390 1.00  94.18 0 B 1
ATOM   2154 N N   . VAL B 2 49 ? 15.808  9.767  0.114 1.00  95.57 0 B 1
ATOM   2155 C CA  . VAL B 2 49 ? 14.535 10.065  0.769 1.00  94.95 0 B 1
ATOM   2156 C C   . VAL B 2 49 ? 13.424  9.854 -0.247 1.00  95.18 0 B 1
ATOM   2157 O O   . VAL B 2 49 ? 13.259 10.628 -1.195 1.00  94.15 0 B 1
ATOM   2158 C CB  . VAL B 2 49 ? 14.495 11.496  1.335 1.00  93.23 0 B 1
ATOM   2159 C CG1 . VAL B 2 49 ? 13.194 11.719  2.106 1.00  88.53 0 B 1
ATOM   2160 C CG2 . VAL B 2 49 ? 15.662 11.759  2.287 1.00  89.17 0 B 1
ATOM   2161 N N   . PHE B 2 50 ? 12.644  8.804 -0.060 1.00  95.23 0 B 1
ATOM   2162 C CA  . PHE B 2 50 ? 11.567  8.439 -0.962 1.00  95.41 0 B 1
ATOM   2163 C C   . PHE B 2 50 ? 10.241  8.949 -0.425 1.00  95.17 0 B 1
ATOM   2164 O O   . PHE B 2 50 ?  9.841  8.599  0.683 1.00  94.42 0 B 1
ATOM   2165 C CB  . PHE B 2 50 ? 11.542  6.920 -1.168 1.00  95.69 0 B 1
ATOM   2166 C CG  . PHE B 2 50 ? 12.829  6.380 -1.760 1.00  95.89 0 B 1
ATOM   2167 C CD1 . PHE B 2 50 ? 13.010  6.349 -3.153 1.00  95.05 0 B 1
ATOM   2168 C CD2 . PHE B 2 50 ? 13.880  5.985 -0.915 1.00  95.20 0 B 1
ATOM   2169 C CE1 . PHE B 2 50 ? 14.226  5.934 -3.694 1.00  94.79 0 B 1
ATOM   2170 C CE2 . PHE B 2 50 ? 15.105  5.568 -1.455 1.00  94.77 0 B 1
ATOM   2171 C CZ  . PHE B 2 50 ? 15.279  5.547 -2.848 1.00  95.29 0 B 1
ATOM   2172 N N   . PHE B 2 51 ?  9.545  9.753 -1.217 1.00  94.49 0 B 1
ATOM   2173 C CA  . PHE B 2 51 ?  8.212 10.252 -0.903 1.00  94.27 0 B 1
ATOM   2174 C C   . PHE B 2 51 ?  7.149  9.263 -1.366 1.00  94.66 0 B 1
ATOM   2175 O O   . PHE B 2 51 ?  7.250  8.665 -2.436 1.00  94.22 0 B 1
ATOM   2176 C CB  . PHE B 2 51 ?  8.004 11.642 -1.516 1.00  93.29 0 B 1
ATOM   2177 C CG  . PHE B 2 51 ?  8.843 12.722 -0.879 1.00  92.06 0 B 1
ATOM   2178 C CD1 . PHE B 2 51 ?  8.280 13.584  0.085 1.00  88.81 0 B 1
ATOM   2179 C CD2 . PHE B 2 51 ? 10.196 12.880 -1.231 1.00  88.23 0 B 1
ATOM   2180 C CE1 . PHE B 2 51 ?  9.056 14.585  0.686 1.00  86.80 0 B 1
ATOM   2181 C CE2 . PHE B 2 51 ? 10.979 13.874 -0.617 1.00  86.05 0 B 1
ATOM   2182 C CZ  . PHE B 2 51 ? 10.406 14.725  0.335 1.00  87.32 0 B 1
ATOM   2183 N N   . LEU B 2 52 ?  6.111  9.119 -0.548 1.00  94.32 0 B 1
ATOM   2184 C CA  . LEU B 2 52 ?  4.929  8.330 -0.838 1.00  94.71 0 B 1
ATOM   2185 C C   . LEU B 2 52 ?  3.670  9.153 -0.598 1.00  94.50 0 B 1
ATOM   2186 O O   . LEU B 2 52 ?  3.637 10.044  0.245 1.00  93.84 0 B 1
ATOM   2187 C CB  . LEU B 2 52 ?  4.882  7.037  0.008 1.00  94.96 0 B 1
ATOM   2188 C CG  . LEU B 2 52 ?  6.089  6.090 -0.165 1.00  94.28 0 B 1
ATOM   2189 C CD1 . LEU B 2 52 ?  7.172  6.355  0.889 1.00  90.34 0 B 1
ATOM   2190 C CD2 . LEU B 2 52 ?  5.642  4.640 -0.005 1.00  90.29 0 B 1
ATOM   2191 N N   . THR B 2 53 ?  2.605  8.800 -1.309 1.00  94.96 0 B 1
ATOM   2192 C CA  . THR B 2 53 ?  1.249  9.256 -1.036 1.00  94.84 0 B 1
ATOM   2193 C C   . THR B 2 53 ?  0.425  8.114 -0.440 1.00  95.26 0 B 1
ATOM   2194 O O   . THR B 2 53 ?  0.589  6.953 -0.829 1.00  95.02 0 B 1
ATOM   2195 C CB  . THR B 2 53 ?  0.612  9.874 -2.290 1.00  93.50 0 B 1
ATOM   2196 C CG2 . THR B 2 53 ?  0.374  8.874 -3.422 1.00  84.75 0 B 1
ATOM   2197 O OG1 . THR B 2 53 ? -0.629 10.442 -1.952 1.00  84.70 0 B 1
ATOM   2198 N N   . ILE B 2 54 ? -0.430  8.454  0.516 1.00  95.59 0 B 1
ATOM   2199 C CA  . ILE B 2 54 ? -1.329  7.521  1.180 1.00  95.81 0 B 1
ATOM   2200 C C   . ILE B 2 54 ? -2.739  8.095  1.116 1.00  95.97 0 B 1
ATOM   2201 O O   . ILE B 2 54 ? -2.980  9.197  1.602 1.00  95.36 0 B 1
ATOM   2202 C CB  . ILE B 2 54 ? -0.897  7.263  2.643 1.00  95.81 0 B 1
ATOM   2203 C CG1 . ILE B 2 54 ?  0.564  6.776  2.736 1.00  94.95 0 B 1
ATOM   2204 C CG2 . ILE B 2 54 ? -1.862  6.257  3.306 1.00  95.04 0 B 1
ATOM   2205 C CD1 . ILE B 2 54 ?  1.102  6.652  4.160 1.00  92.89 0 B 1
ATOM   2206 N N   . HIS B 2 55 ? -3.667  7.324  0.559 1.00  96.44 0 B 1
ATOM   2207 C CA  . HIS B 2 55 ? -5.088  7.645  0.549 1.00  96.48 0 B 1
ATOM   2208 C C   . HIS B 2 55 ? -5.870  6.579  1.309 1.00  96.74 0 B 1
ATOM   2209 O O   . HIS B 2 55 ? -5.778  5.383  1.002 1.00  96.21 0 B 1
ATOM   2210 C CB  . HIS B 2 55 ? -5.588  7.802 -0.885 1.00  95.73 0 B 1
ATOM   2211 C CG  . HIS B 2 55 ? -5.004  8.999 -1.586 1.00  94.48 0 B 1
ATOM   2212 C CD2 . HIS B 2 55 ? -3.913  9.016 -2.413 1.00  84.84 0 B 1
ATOM   2213 N ND1 . HIS B 2 55 ? -5.476 10.293 -1.514 1.00  84.10 0 B 1
ATOM   2214 C CE1 . HIS B 2 55 ? -4.699 11.064 -2.284 1.00  87.07 0 B 1
ATOM   2215 N NE2 . HIS B 2 55 ? -3.732 10.322 -2.845 1.00  88.38 0 B 1
ATOM   2216 N N   . PHE B 2 56 ? -6.638  6.998  2.310 1.00  97.20 0 B 1
ATOM   2217 C CA  . PHE B 2 56 ? -7.457  6.115  3.122 1.00  97.44 0 B 1
ATOM   2218 C C   . PHE B 2 56 ? -8.859  5.969  2.519 1.00  97.38 0 B 1
ATOM   2219 O O   . PHE B 2 56 ? -9.502  6.978  2.230 1.00  96.42 0 B 1
ATOM   2220 C CB  . PHE B 2 56 ? -7.547  6.636  4.550 1.00  97.12 0 B 1
ATOM   2221 C CG  . PHE B 2 56 ? -6.211  6.654  5.253 1.00  97.16 0 B 1
ATOM   2222 C CD1 . PHE B 2 56 ? -5.755  5.516  5.930 1.00  95.84 0 B 1
ATOM   2223 C CD2 . PHE B 2 56 ? -5.422  7.814  5.228 1.00  95.80 0 B 1
ATOM   2224 C CE1 . PHE B 2 56 ? -4.525  5.540  6.593 1.00  95.25 0 B 1
ATOM   2225 C CE2 . PHE B 2 56 ? -4.185  7.838  5.884 1.00  95.04 0 B 1
ATOM   2226 C CZ  . PHE B 2 56 ? -3.741  6.707  6.577 1.00  95.68 0 B 1
ATOM   2227 N N   . PRO B 2 57 ? -9.371  4.735  2.358 1.00  97.17 0 B 1
ATOM   2228 C CA  . PRO B 2 57 ? -10.771  4.533  2.042 1.00  96.85 0 B 1
ATOM   2229 C C   . PRO B 2 57 ? -11.650  4.811  3.268 1.00  96.65 0 B 1
ATOM   2230 O O   . PRO B 2 57 ? -11.205  4.712  4.411 1.00  95.47 0 B 1
ATOM   2231 C CB  . PRO B 2 57 ? -10.849  3.080  1.573 1.00  96.08 0 B 1
ATOM   2232 C CG  . PRO B 2 57 ? -9.763  2.393  2.403 1.00  94.80 0 B 1
ATOM   2233 C CD  . PRO B 2 57 ? -8.684  3.467  2.529 1.00  96.52 0 B 1
ATOM   2234 N N   . THR B 2 58 ? -12.930  5.106  3.027 1.00  96.03 0 B 1
ATOM   2235 C CA  . THR B 2 58 ? -13.916  5.390  4.087 1.00  95.17 0 B 1
ATOM   2236 C C   . THR B 2 58 ? -14.076  4.263  5.108 1.00  94.94 0 B 1
ATOM   2237 O O   . THR B 2 58 ? -14.402  4.514  6.271 1.00  92.35 0 B 1
ATOM   2238 C CB  . THR B 2 58 ? -15.271  5.728  3.429 1.00  93.30 0 B 1
ATOM   2239 C CG2 . THR B 2 58 ? -16.518  5.500  4.280 1.00  80.33 0 B 1
ATOM   2240 O OG1 . THR B 2 58 ? -15.266  7.086  3.120 1.00  80.92 0 B 1
ATOM   2241 N N   . ASP B 2 59 ? -13.832  3.018  4.692 1.00  95.05 0 B 1
ATOM   2242 C CA  . ASP B 2 59 ? -13.930  1.808  5.511 1.00  94.17 0 B 1
ATOM   2243 C C   . ASP B 2 59 ? -12.587  1.340  6.097 1.00  95.15 0 B 1
ATOM   2244 O O   . ASP B 2 59 ? -12.489  0.243  6.645 1.00  93.02 0 B 1
ATOM   2245 C CB  . ASP B 2 59 ? -14.684  0.717  4.730 1.00  90.76 0 B 1
ATOM   2246 C CG  . ASP B 2 59 ? -14.137  0.402  3.334 1.00  83.14 0 B 1
ATOM   2247 O OD1 . ASP B 2 59 ? -13.264  1.132  2.824 1.00  75.09 0 B 1
ATOM   2248 O OD2 . ASP B 2 59 ? -14.665 -0.553  2.722 1.00  75.92 -1 B 1
ATOM   2249 N N   . TYR B 2 60 ? -11.539  2.183  6.075 1.00  96.47 0 B 1
ATOM   2250 C CA  . TYR B 2 60 ? -10.323  1.940  6.850 1.00  97.01 0 B 1
ATOM   2251 C C   . TYR B 2 60 ? -10.656  1.758  8.346 1.00  97.38 0 B 1
ATOM   2252 O O   . TYR B 2 60 ? -11.467  2.514  8.887 1.00  96.46 0 B 1
ATOM   2253 C CB  . TYR B 2 60 ? -9.342  3.097  6.641 1.00  96.92 0 B 1
ATOM   2254 C CG  . TYR B 2 60 ? -8.003  2.896  7.308 1.00  97.11 0 B 1
ATOM   2255 C CD1 . TYR B 2 60 ? -7.712  3.492  8.548 1.00  96.43 0 B 1
ATOM   2256 C CD2 . TYR B 2 60 ? -7.043  2.073  6.695 1.00  96.48 0 B 1
ATOM   2257 C CE1 . TYR B 2 60 ? -6.472  3.264  9.174 1.00  96.31 0 B 1
ATOM   2258 C CE2 . TYR B 2 60 ? -5.810  1.834  7.309 1.00  96.17 0 B 1
ATOM   2259 C CZ  . TYR B 2 60 ? -5.523  2.432  8.554 1.00  96.56 0 B 1
ATOM   2260 O OH  . TYR B 2 60 ? -4.313  2.186  9.154 1.00  95.82 0 B 1
ATOM   2261 N N   . PRO B 2 61 ? -10.067  0.776  9.076 1.00  96.86 0 B 1
ATOM   2262 C CA  . PRO B 2 61 ? -8.966 -0.102  8.678 1.00  96.87 0 B 1
ATOM   2263 C C   . PRO B 2 61 ? -9.386 -1.461  8.093 1.00  96.88 0 B 1
ATOM   2264 O O   . PRO B 2 61 ? -8.563 -2.362  8.009 1.00  95.38 0 B 1
ATOM   2265 C CB  . PRO B 2 61 ? -8.160 -0.270  9.960 1.00  96.11 0 B 1
ATOM   2266 C CG  . PRO B 2 61 ? -9.263 -0.362 11.011 1.00  95.01 0 B 1
ATOM   2267 C CD  . PRO B 2 61 ? -10.297  0.638 10.502 1.00  95.97 0 B 1
ATOM   2268 N N   . PHE B 2 62 ? -10.653 -1.645  7.729 1.00  96.63 0 B 1
ATOM   2269 C CA  . PHE B 2 62 ? -11.133 -2.932  7.221 1.00  96.39 0 B 1
ATOM   2270 C C   . PHE B 2 62 ? -10.795 -3.164  5.749 1.00  95.99 0 B 1
ATOM   2271 O O   . PHE B 2 62 ? -10.768 -4.303  5.287 1.00  94.30 0 B 1
ATOM   2272 C CB  . PHE B 2 62 ? -12.630 -3.072  7.489 1.00  95.88 0 B 1
ATOM   2273 C CG  . PHE B 2 62 ? -12.967 -2.952  8.960 1.00  95.71 0 B 1
ATOM   2274 C CD1 . PHE B 2 62 ? -12.548 -3.949  9.856 1.00  93.97 0 B 1
ATOM   2275 C CD2 . PHE B 2 62 ? -13.630 -1.814  9.444 1.00  94.28 0 B 1
ATOM   2276 C CE1 . PHE B 2 62 ? -12.792 -3.814 11.231 1.00  93.38 0 B 1
ATOM   2277 C CE2 . PHE B 2 62 ? -13.874 -1.672 10.816 1.00  93.26 0 B 1
ATOM   2278 C CZ  . PHE B 2 62 ? -13.447 -2.673 11.709 1.00  94.02 0 B 1
ATOM   2279 N N   . LYS B 2 63 ? -10.468 -2.089  5.020 1.00  96.07 0 B 1
ATOM   2280 C CA  . LYS B 2 63 ? -9.790 -2.131  3.730 1.00  95.70 0 B 1
ATOM   2281 C C   . LYS B 2 63 ? -8.391 -1.522  3.837 1.00  96.34 0 B 1
ATOM   2282 O O   . LYS B 2 63 ? -8.169 -0.645  4.677 1.00  95.82 0 B 1
ATOM   2283 C CB  . LYS B 2 63 ? -10.610 -1.399  2.672 1.00  93.97 0 B 1
ATOM   2284 C CG  . LYS B 2 63 ? -11.840 -2.214  2.233 1.00  87.65 0 B 1
ATOM   2285 C CD  . LYS B 2 63 ? -12.453 -1.493  1.039 1.00  84.85 0 B 1
ATOM   2286 C CE  . LYS B 2 63 ? -13.696 -2.169  0.502 1.00  78.75 0 B 1
ATOM   2287 N NZ  . LYS B 2 63 ? -14.234 -1.342 -0.600 1.00  71.80 1 B 1
ATOM   2288 N N   . PRO B 2 64 ? -7.443 -1.969  2.978 1.00  96.46 0 B 1
ATOM   2289 C CA  . PRO B 2 64 ? -6.103 -1.410  2.968 1.00  96.52 0 B 1
ATOM   2290 C C   . PRO B 2 64 ? -6.099  0.058  2.516 1.00  96.99 0 B 1
ATOM   2291 O O   . PRO B 2 64 ? -6.888  0.435  1.641 1.00  96.36 0 B 1
ATOM   2292 C CB  . PRO B 2 64 ? -5.295 -2.293  2.010 1.00  95.35 0 B 1
ATOM   2293 C CG  . PRO B 2 64 ? -6.352 -2.850  1.059 1.00  93.56 0 B 1
ATOM   2294 C CD  . PRO B 2 64 ? -7.579 -2.989  1.953 1.00  95.24 0 B 1
ATOM   2295 N N   . PRO B 2 65 ? -5.164  0.874  3.034 1.00  97.32 0 B 1
ATOM   2296 C CA  . PRO B 2 65 ? -4.880  2.171  2.446 1.00  97.26 0 B 1
ATOM   2297 C C   . PRO B 2 65 ? -4.278  1.988  1.046 1.00  97.05 0 B 1
ATOM   2298 O O   . PRO B 2 65 ? -3.628  0.987  0.747 1.00  95.89 0 B 1
ATOM   2299 C CB  . PRO B 2 65 ? -3.898  2.840  3.412 1.00  96.67 0 B 1
ATOM   2300 C CG  . PRO B 2 65 ? -3.111  1.647  3.965 1.00  95.29 0 B 1
ATOM   2301 C CD  . PRO B 2 65 ? -4.162  0.540  4.032 1.00  96.74 0 B 1
ATOM   2302 N N   . LYS B 2 66 ? -4.465  2.987  0.186 1.00  96.60 0 B 1
ATOM   2303 C CA  . LYS B 2 66 ? -3.790  3.060 -1.107 1.00  96.29 0 B 1
ATOM   2304 C C   . LYS B 2 66 ? -2.469  3.788 -0.912 1.00  96.29 0 B 1
ATOM   2305 O O   . LYS B 2 66 ? -2.467  4.967 -0.597 1.00  95.31 0 B 1
ATOM   2306 C CB  . LYS B 2 66 ? -4.691  3.735 -2.147 1.00  95.23 0 B 1
ATOM   2307 C CG  . LYS B 2 66 ? -6.070  3.075 -2.314 1.00  90.28 0 B 1
ATOM   2308 C CD  . LYS B 2 66 ? -5.987  1.612 -2.762 1.00  86.24 0 B 1
ATOM   2309 C CE  . LYS B 2 66 ? -7.401  1.068 -2.968 1.00  80.70 0 B 1
ATOM   2310 N NZ  . LYS B 2 66 ? -7.406 -0.342 -3.417 1.00  71.61 1 B 1
ATOM   2311 N N   . VAL B 2 67 ? -1.362  3.077 -1.077 1.00  96.47 0 B 1
ATOM   2312 C CA  . VAL B 2 67 ? -0.009  3.614 -0.890 1.00  96.59 0 B 1
ATOM   2313 C C   . VAL B 2 67 ?  0.745  3.507 -2.203 1.00  96.04 0 B 1
ATOM   2314 O O   . VAL B 2 67 ?  0.777  2.435 -2.801 1.00  95.01 0 B 1
ATOM   2315 C CB  . VAL B 2 67 ?  0.744  2.886  0.233 1.00  96.33 0 B 1
ATOM   2316 C CG1 . VAL B 2 67 ?  2.063  3.594  0.549 1.00  94.71 0 B 1
ATOM   2317 C CG2 . VAL B 2 67 ? -0.068  2.819  1.531 1.00  94.91 0 B 1
ATOM   2318 N N   . ALA B 2 68 ?  1.352  4.606 -2.651 1.00  95.72 0 B 1
ATOM   2319 C CA  . ALA B 2 68 ?  2.166  4.645 -3.853 1.00  95.28 0 B 1
ATOM   2320 C C   . ALA B 2 68 ?  3.384  5.557 -3.667 1.00  95.47 0 B 1
ATOM   2321 O O   . ALA B 2 68 ?  3.320  6.547 -2.944 1.00  94.69 0 B 1
ATOM   2322 C CB  . ALA B 2 68 ?  1.302  5.118 -5.027 1.00  93.86 0 B 1
ATOM   2323 N N   . PHE B 2 69 ?  4.492  5.236 -4.332 1.00  94.86 0 B 1
ATOM   2324 C CA  . PHE B 2 69 ?  5.648  6.124 -4.400 1.00  94.71 0 B 1
ATOM   2325 C C   . PHE B 2 69 ?  5.356  7.314 -5.315 1.00  93.83 0 B 1
ATOM   2326 O O   . PHE B 2 69 ?  4.804  7.157 -6.401 1.00  92.68 0 B 1
ATOM   2327 C CB  . PHE B 2 69 ?  6.882  5.354 -4.870 1.00  95.03 0 B 1
ATOM   2328 C CG  . PHE B 2 69 ?  7.520  4.499 -3.797 1.00  95.43 0 B 1
ATOM   2329 C CD1 . PHE B 2 69 ?  8.556  5.032 -3.004 1.00  94.60 0 B 1
ATOM   2330 C CD2 . PHE B 2 69 ?  7.090  3.187 -3.573 1.00  94.74 0 B 1
ATOM   2331 C CE1 . PHE B 2 69 ?  9.169  4.245 -2.012 1.00  94.54 0 B 1
ATOM   2332 C CE2 . PHE B 2 69 ?  7.691  2.399 -2.576 1.00  94.53 0 B 1
ATOM   2333 C CZ  . PHE B 2 69 ?  8.733  2.929 -1.797 1.00  95.16 0 B 1
ATOM   2334 N N   . THR B 2 70 ?  5.764  8.503 -4.899 1.00  93.67 0 B 1
ATOM   2335 C CA  . THR B 2 70 ?  5.801  9.695 -5.760 1.00  92.92 0 B 1
ATOM   2336 C C   . THR B 2 70 ?  7.225  9.984 -6.244 1.00  92.60 0 B 1
ATOM   2337 O O   . THR B 2 70 ?  7.420 10.537 -7.328 1.00  91.00 0 B 1
ATOM   2338 C CB  . THR B 2 70 ?  5.217 10.923 -5.054 1.00  91.64 0 B 1
ATOM   2339 C CG2 . THR B 2 70 ?  3.740 10.745 -4.708 1.00  80.07 0 B 1
ATOM   2340 O OG1 . THR B 2 70 ?  5.888 11.172 -3.836 1.00  82.17 0 B 1
ATOM   2341 N N   . THR B 2 71 ?  8.231  9.551 -5.487 1.00  93.71 0 B 1
ATOM   2342 C CA  . THR B 2 71 ?  9.623  9.514 -5.934 1.00  93.96 0 B 1
ATOM   2343 C C   . THR B 2 71 ?  9.848  8.291 -6.820 1.00  94.07 0 B 1
ATOM   2344 O O   . THR B 2 71 ?  9.503  7.173 -6.442 1.00  93.35 0 B 1
ATOM   2345 C CB  . THR B 2 71 ? 10.585  9.482 -4.741 1.00  93.47 0 B 1
ATOM   2346 C CG2 . THR B 2 71 ? 12.045  9.582 -5.171 1.00  89.29 0 B 1
ATOM   2347 O OG1 . THR B 2 71 ? 10.334 10.575 -3.892 1.00  89.46 0 B 1
ATOM   2348 N N   . ARG B 2 72 ? 10.461  8.494 -7.985 1.00  93.71 0 B 1
ATOM   2349 C CA  . ARG B 2 72 ? 10.832  7.391 -8.866 1.00  93.72 0 B 1
ATOM   2350 C C   . ARG B 2 72 ? 11.864  6.491 -8.185 1.00  94.66 0 B 1
ATOM   2351 O O   . ARG B 2 72 ? 12.842  6.964 -7.622 1.00  93.73 0 B 1
ATOM   2352 C CB  . ARG B 2 72 ? 11.370  7.904 -10.215 1.00  91.86 0 B 1
ATOM   2353 C CG  . ARG B 2 72 ? 10.249  8.487 -11.098 1.00  82.13 0 B 1
ATOM   2354 C CD  . ARG B 2 72 ? 10.774  8.806 -12.502 1.00  76.46 0 B 1
ATOM   2355 N NE  . ARG B 2 72 ?  9.693  9.208 -13.419 1.00  69.25 0 B 1
ATOM   2356 C CZ  . ARG B 2 72 ?  9.753  9.264 -14.737 1.00  62.34 0 B 1
ATOM   2357 N NH1 . ARG B 2 72 ? 10.861  9.017 -15.393 1.00  56.94 1 B 1
ATOM   2358 N NH2 . ARG B 2 72 ?  8.694  9.560 -15.446 1.00  55.66 0 B 1
ATOM   2359 N N   . ILE B 2 73 ? 11.651  5.179 -8.300 1.00  94.62 0 B 1
ATOM   2360 C CA  . ILE B 2 73 ? 12.508  4.165 -7.694 1.00  95.15 0 B 1
ATOM   2361 C C   . ILE B 2 73 ? 12.696  2.987 -8.656 1.00  95.12 0 B 1
ATOM   2362 O O   . ILE B 2 73 ? 11.772  2.603 -9.371 1.00  93.82 0 B 1
ATOM   2363 C CB  . ILE B 2 73 ? 11.944  3.753 -6.318 1.00  94.66 0 B 1
ATOM   2364 C CG1 . ILE B 2 73 ? 12.917  2.805 -5.584 1.00  91.57 0 B 1
ATOM   2365 C CG2 . ILE B 2 73 ? 10.533  3.139 -6.430 1.00  90.20 0 B 1
ATOM   2366 C CD1 . ILE B 2 73 ? 12.575  2.591 -4.102 1.00  89.71 0 B 1
ATOM   2367 N N   . TYR B 2 74 ? 13.896  2.427 -8.683 1.00  95.86 0 B 1
ATOM   2368 C CA  . TYR B 2 74 ? 14.210  1.259 -9.500 1.00  96.10 0 B 1
ATOM   2369 C C   . TYR B 2 74 ? 14.079 -0.011 -8.657 1.00  96.08 0 B 1
ATOM   2370 O O   . TYR B 2 74 ? 14.957 -0.311 -7.853 1.00  95.15 0 B 1
ATOM   2371 C CB  . TYR B 2 74 ? 15.605  1.426 -10.100 1.00  96.13 0 B 1
ATOM   2372 C CG  . TYR B 2 74 ? 15.915  0.431 -11.186 1.00  96.37 0 B 1
ATOM   2373 C CD1 . TYR B 2 74 ? 16.672 -0.730 -10.908 1.00  95.02 0 B 1
ATOM   2374 C CD2 . TYR B 2 74 ? 15.464  0.664 -12.498 1.00  95.08 0 B 1
ATOM   2375 C CE1 . TYR B 2 74 ? 16.983 -1.629 -11.937 1.00  94.73 0 B 1
ATOM   2376 C CE2 . TYR B 2 74 ? 15.775 -0.235 -13.533 1.00  94.75 0 B 1
ATOM   2377 C CZ  . TYR B 2 74 ? 16.536 -1.376 -13.245 1.00  95.60 0 B 1
ATOM   2378 O OH  . TYR B 2 74 ? 16.852 -2.250 -14.260 1.00  94.55 0 B 1
ATOM   2379 N N   . HIS B 2 75 ? 12.966 -0.738 -8.812 1.00  95.77 0 B 1
ATOM   2380 C CA  . HIS B 2 75 ? 12.649 -1.926 -8.017 1.00  95.74 0 B 1
ATOM   2381 C C   . HIS B 2 75 ? 11.724 -2.886 -8.781 1.00  95.15 0 B 1
ATOM   2382 O O   . HIS B 2 75 ? 10.785 -2.424 -9.424 1.00  93.75 0 B 1
ATOM   2383 C CB  . HIS B 2 75 ? 11.993 -1.466 -6.707 1.00  95.77 0 B 1
ATOM   2384 C CG  . HIS B 2 75 ? 11.827 -2.572 -5.710 1.00  95.98 0 B 1
ATOM   2385 C CD2 . HIS B 2 75 ? 12.732 -2.941 -4.750 1.00  90.93 0 B 1
ATOM   2386 N ND1 . HIS B 2 75 ? 10.749 -3.415 -5.593 1.00  91.00 0 B 1
ATOM   2387 C CE1 . HIS B 2 75 ? 10.999 -4.259 -4.578 1.00  91.37 0 B 1
ATOM   2388 N NE2 . HIS B 2 75 ? 12.194 -4.007 -4.050 1.00  92.10 0 B 1
ATOM   2389 N N   . PRO B 2 76 ? 11.906 -4.214 -8.698 1.00  94.23 0 B 1
ATOM   2390 C CA  . PRO B 2 76 ? 11.088 -5.173 -9.461 1.00  93.49 0 B 1
ATOM   2391 C C   . PRO B 2 76 ?  9.590 -5.152 -9.146 1.00  92.11 0 B 1
ATOM   2392 O O   . PRO B 2 76 ?  8.777 -5.472 -10.005 1.00  89.06 0 B 1
ATOM   2393 C CB  . PRO B 2 76 ? 11.670 -6.551 -9.131 1.00  93.12 0 B 1
ATOM   2394 C CG  . PRO B 2 76 ? 13.102 -6.259 -8.711 1.00  91.71 0 B 1
ATOM   2395 C CD  . PRO B 2 76 ? 12.985 -4.901 -8.020 1.00  94.11 0 B 1
ATOM   2396 N N   . ASN B 2 77 ?  9.227 -4.772 -7.906 1.00  93.46 0 B 1
ATOM   2397 C CA  . ASN B 2 77 ?  7.841 -4.795 -7.416 1.00  93.89 0 B 1
ATOM   2398 C C   . ASN B 2 77 ?  7.204 -3.399 -7.335 1.00  93.76 0 B 1
ATOM   2399 O O   . ASN B 2 77 ?  6.169 -3.240 -6.691 1.00  92.57 0 B 1
ATOM   2400 C CB  . ASN B 2 77 ?  7.796 -5.532 -6.074 1.00  94.04 0 B 1
ATOM   2401 C CG  . ASN B 2 77 ?  8.420 -6.915 -6.139 1.00  93.60 0 B 1
ATOM   2402 N ND2 . ASN B 2 77 ?  7.787 -7.848 -6.800 1.00  87.21 0 B 1
ATOM   2403 O OD1 . ASN B 2 77 ?  9.493 -7.150 -5.607 1.00  87.77 0 B 1
ATOM   2404 N N   . ILE B 2 78 ?  7.808 -2.384 -7.962 1.00  93.24 0 B 1
ATOM   2405 C CA  . ILE B 2 78 ?  7.299 -1.014 -8.001 1.00  93.26 0 B 1
ATOM   2406 C C   . ILE B 2 78 ?  7.360 -0.524 -9.453 1.00  91.62 0 B 1
ATOM   2407 O O   . ILE B 2 78 ?  8.432 -0.503 -10.050 1.00  89.41 0 B 1
ATOM   2408 C CB  . ILE B 2 78 ?  8.083 -0.080 -7.055 1.00  93.90 0 B 1
ATOM   2409 C CG1 . ILE B 2 78 ?  8.147 -0.648 -5.613 1.00  93.45 0 B 1
ATOM   2410 C CG2 . ILE B 2 78 ?  7.436  1.321 -7.049 1.00  93.45 0 B 1
ATOM   2411 C CD1 . ILE B 2 78 ?  9.092  0.112 -4.674 1.00  92.39 0 B 1
ATOM   2412 N N   . ASN B 2 79 ?  6.207 -0.149 -10.022 1.00  89.62 0 B 1
ATOM   2413 C CA  . ASN B 2 79 ?  6.132  0.283 -11.420 1.00  87.83 0 B 1
ATOM   2414 C C   . ASN B 2 79 ?  6.436  1.787 -11.588 1.00  87.95 0 B 1
ATOM   2415 O O   . ASN B 2 79 ?  6.679  2.515 -10.620 1.00  86.41 0 B 1
ATOM   2416 C CB  . ASN B 2 79 ?  4.785 -0.169 -12.030 1.00  84.72 0 B 1
ATOM   2417 C CG  . ASN B 2 79 ?  3.575  0.619 -11.566 1.00  83.62 0 B 1
ATOM   2418 N ND2 . ASN B 2 79 ?  2.394  0.219 -11.979 1.00  79.84 0 B 1
ATOM   2419 O OD1 . ASN B 2 79 ?  3.668  1.597 -10.858 1.00  78.13 0 B 1
ATOM   2420 N N   . SER B 2 80 ?  6.405  2.257 -12.835 1.00  85.69 0 B 1
ATOM   2421 C CA  . SER B 2 80 ?  6.621  3.662 -13.193 1.00  84.69 0 B 1
ATOM   2422 C C   . SER B 2 80 ?  5.587  4.623 -12.595 1.00  85.52 0 B 1
ATOM   2423 O O   . SER B 2 80 ?  5.925  5.772 -12.308 1.00  83.87 0 B 1
ATOM   2424 C CB  . SER B 2 80 ?  6.608  3.806 -14.721 1.00  81.91 0 B 1
ATOM   2425 O OG  . SER B 2 80 ?  5.446  3.191 -15.241 1.00  74.60 0 B 1
ATOM   2426 N N   . ASN B 2 81 ?  4.370  4.149 -12.308 1.00  86.84 0 B 1
ATOM   2427 C CA  . ASN B 2 81 ?  3.319  4.922 -11.641 1.00  87.19 0 B 1
ATOM   2428 C C   . ASN B 2 81 ?  3.555  5.067 -10.126 1.00  88.51 0 B 1
ATOM   2429 O O   . ASN B 2 81 ?  2.789  5.733 -9.437 1.00  87.73 0 B 1
ATOM   2430 C CB  . ASN B 2 81 ?  1.954  4.249 -11.885 1.00  85.11 0 B 1
ATOM   2431 C CG  . ASN B 2 81 ?  1.579  4.068 -13.345 1.00  83.38 0 B 1
ATOM   2432 N ND2 . ASN B 2 81 ?  0.764  3.069 -13.625 1.00  77.81 0 B 1
ATOM   2433 O OD1 . ASN B 2 81 ?  1.974  4.791 -14.232 1.00  77.86 0 B 1
ATOM   2434 N N   . GLY B 2 82 ?  4.575  4.416 -9.578 1.00  89.39 0 B 1
ATOM   2435 C CA  . GLY B 2 82 ?  4.813  4.320 -8.145 1.00  90.89 0 B 1
ATOM   2436 C C   . GLY B 2 82 ?  3.944  3.276 -7.432 1.00  92.24 0 B 1
ATOM   2437 O O   . GLY B 2 82 ?  3.970  3.197 -6.199 1.00  92.01 0 B 1
ATOM   2438 N N   . SER B 2 83 ?  3.188  2.482 -8.181 1.00  91.08 0 B 1
ATOM   2439 C CA  . SER B 2 83 ?  2.360  1.404 -7.637 1.00  90.80 0 B 1
ATOM   2440 C C   . SER B 2 83 ?  3.231  0.319 -7.026 1.00  91.65 0 B 1
ATOM   2441 O O   . SER B 2 83 ?  4.205 -0.135 -7.633 1.00  90.79 0 B 1
ATOM   2442 C CB  . SER B 2 83 ?  1.487  0.804 -8.725 1.00  89.10 0 B 1
ATOM   2443 O OG  . SER B 2 83 ?  0.472  0.007 -8.171 1.00  78.79 0 B 1
ATOM   2444 N N   . ILE B 2 84 ?  2.874 -0.099 -5.826 1.00  92.66 0 B 1
ATOM   2445 C CA  . ILE B 2 84 ?  3.610 -1.099 -5.064 1.00  93.45 0 B 1
ATOM   2446 C C   . ILE B 2 84 ?  2.817 -2.406 -5.109 1.00  92.61 0 B 1
ATOM   2447 O O   . ILE B 2 84 ?  1.728 -2.500 -4.538 1.00  90.32 0 B 1
ATOM   2448 C CB  . ILE B 2 84 ?  3.841 -0.642 -3.607 1.00  93.89 0 B 1
ATOM   2449 C CG1 . ILE B 2 84 ?  4.445  0.782 -3.529 1.00  92.56 0 B 1
ATOM   2450 C CG2 . ILE B 2 84 ?  4.757 -1.644 -2.891 1.00  92.28 0 B 1
ATOM   2451 C CD1 . ILE B 2 84 ?  4.411  1.381 -2.115 1.00  91.75 0 B 1
ATOM   2452 N N   . CYS B 2 85 ?  3.370 -3.429 -5.766 1.00  90.88 0 B 1
ATOM   2453 C CA  . CYS B 2 85 ?  2.772 -4.749 -5.695 1.00  89.62 0 B 1
ATOM   2454 C C   . CYS B 2 85 ?  3.249 -5.459 -4.428 1.00  90.41 0 B 1
ATOM   2455 O O   . CYS B 2 85 ?  4.366 -5.958 -4.346 1.00  88.09 0 B 1
ATOM   2456 C CB  . CYS B 2 85 ?  3.013 -5.539 -6.967 1.00  85.45 0 B 1
ATOM   2457 S SG  . CYS B 2 85 ?  1.730 -6.821 -7.060 1.00  76.86 0 B 1
ATOM   2458 N N   . LEU B 2 86 ?  2.383 -5.442 -3.423 1.00  92.38 0 B 1
ATOM   2459 C CA  . LEU B 2 86 ?  2.648 -5.997 -2.110 1.00  92.95 0 B 1
ATOM   2460 C C   . LEU B 2 86 ?  1.360 -6.610 -1.562 1.00  93.27 0 B 1
ATOM   2461 O O   . LEU B 2 86 ?  0.324 -5.949 -1.524 1.00  91.35 0 B 1
ATOM   2462 C CB  . LEU B 2 86 ?  3.187 -4.863 -1.220 1.00  91.75 0 B 1
ATOM   2463 C CG  . LEU B 2 86 ?  3.666 -5.316  0.170 1.00  90.85 0 B 1
ATOM   2464 C CD1 . LEU B 2 86 ?  4.842 -6.284  0.068 1.00  88.22 0 B 1
ATOM   2465 C CD2 . LEU B 2 86 ?  4.129 -4.101  0.964 1.00  87.70 0 B 1
ATOM   2466 N N   . ASP B 2 87 ?  1.423 -7.853 -1.128 1.00  93.47 0 B 1
ATOM   2467 C CA  . ASP B 2 87 ?  0.240 -8.619 -0.712 1.00  93.59 0 B 1
ATOM   2468 C C   . ASP B 2 87 ? -0.512 -7.992  0.472 1.00  94.22 0 B 1
ATOM   2469 O O   . ASP B 2 87 ? -1.750 -7.968  0.476 1.00  92.59 0 B 1
ATOM   2470 C CB  . ASP B 2 87 ?  0.652 -10.080 -0.434 1.00  91.58 0 B 1
ATOM   2471 C CG  . ASP B 2 87 ?  1.568 -10.281  0.787 1.00  90.91 0 B 1
ATOM   2472 O OD1 . ASP B 2 87 ?  2.163 -9.297  1.275 1.00  86.85 0 B 1
ATOM   2473 O OD2 . ASP B 2 87 ?  1.608 -11.414  1.297 1.00  86.81 -1 B 1
ATOM   2474 N N   . ILE B 2 88 ?  0.193 -7.396  1.426 1.00  94.62 0 B 1
ATOM   2475 C CA  . ILE B 2 88 ? -0.416 -6.697  2.568 1.00  94.98 0 B 1
ATOM   2476 C C   . ILE B 2 88 ? -1.170 -5.416  2.176 1.00  95.35 0 B 1
ATOM   2477 O O   . ILE B 2 88 ? -1.984 -4.948  2.955 1.00  94.25 0 B 1
ATOM   2478 C CB  . ILE B 2 88 ?  0.598 -6.382  3.685 1.00  94.16 0 B 1
ATOM   2479 C CG1 . ILE B 2 88 ?  1.709 -5.418  3.221 1.00  89.66 0 B 1
ATOM   2480 C CG2 . ILE B 2 88 ?  1.178 -7.685  4.263 1.00  89.14 0 B 1
ATOM   2481 C CD1 . ILE B 2 88 ?  2.468 -4.765  4.374 1.00  88.89 0 B 1
ATOM   2482 N N   . LEU B 2 89 ? -0.940 -4.867  0.985 1.00  95.01 0 B 1
ATOM   2483 C CA  . LEU B 2 89 ? -1.721 -3.756  0.440 1.00  94.82 0 B 1
ATOM   2484 C C   . LEU B 2 89 ? -2.906 -4.229 -0.424 1.00  94.02 0 B 1
ATOM   2485 O O   . LEU B 2 89 ? -3.616 -3.420 -1.012 1.00  91.33 0 B 1
ATOM   2486 C CB  . LEU B 2 89 ? -0.798 -2.801 -0.350 1.00  94.67 0 B 1
ATOM   2487 C CG  . LEU B 2 89 ?  0.303 -2.125  0.493 1.00  94.24 0 B 1
ATOM   2488 C CD1 . LEU B 2 89 ?  1.169 -1.259 -0.420 1.00  92.97 0 B 1
ATOM   2489 C CD2 . LEU B 2 89 ? -0.279 -1.229  1.586 1.00  92.50 0 B 1
ATOM   2490 N N   . ARG B 2 90 ? -3.103 -5.547 -0.516 1.00  92.85 0 B 1
ATOM   2491 C CA  . ARG B 2 90 ? -4.116 -6.198 -1.361 1.00  90.96 0 B 1
ATOM   2492 C C   . ARG B 2 90 ? -4.825 -7.317 -0.579 1.00  90.68 0 B 1
ATOM   2493 O O   . ARG B 2 90 ? -5.519 -7.040  0.410 1.00  84.50 0 B 1
ATOM   2494 C CB  . ARG B 2 90 ? -3.460 -6.681 -2.678 1.00  87.53 0 B 1
ATOM   2495 C CG  . ARG B 2 90 ? -2.857 -5.546 -3.537 1.00  82.49 0 B 1
ATOM   2496 C CD  . ARG B 2 90 ? -2.320 -6.097 -4.863 1.00  76.01 0 B 1
ATOM   2497 N NE  . ARG B 2 90 ? -1.717 -5.050 -5.713 1.00  68.03 0 B 1
ATOM   2498 C CZ  . ARG B 2 90 ? -1.260 -5.204 -6.938 1.00  60.91 0 B 1
ATOM   2499 N NH1 . ARG B 2 90 ? -1.327 -6.350 -7.561 1.00  55.61 1 B 1
ATOM   2500 N NH2 . ARG B 2 90 ? -0.712 -4.206 -7.563 1.00  54.04 0 B 1
ATOM   2501 N N   . SER B 2 91 ? -4.641 -8.559 -0.985 1.00  91.52 0 B 1
ATOM   2502 C CA  . SER B 2 91 ? -5.357 -9.726 -0.468 1.00  90.79 0 B 1
ATOM   2503 C C   . SER B 2 91 ? -4.960 -10.137  0.954 1.00  91.59 0 B 1
ATOM   2504 O O   . SER B 2 91 ? -5.736 -10.801  1.628 1.00  89.36 0 B 1
ATOM   2505 C CB  . SER B 2 91 ? -5.127 -10.914 -1.408 1.00  88.39 0 B 1
ATOM   2506 O OG  . SER B 2 91 ? -3.741 -11.178 -1.517 1.00  83.56 0 B 1
ATOM   2507 N N   . GLN B 2 92 ? -3.770 -9.757  1.411 1.00  92.81 0 B 1
ATOM   2508 C CA  . GLN B 2 92 ? -3.240 -10.103  2.729 1.00  93.39 0 B 1
ATOM   2509 C C   . GLN B 2 92 ? -3.255 -8.923  3.711 1.00  94.21 0 B 1
ATOM   2510 O O   . GLN B 2 92 ? -2.528 -8.946  4.703 1.00  92.96 0 B 1
ATOM   2511 C CB  . GLN B 2 92 ? -1.840 -10.729  2.591 1.00  92.56 0 B 1
ATOM   2512 C CG  . GLN B 2 92 ? -1.830 -12.009  1.745 1.00  88.90 0 B 1
ATOM   2513 C CD  . GLN B 2 92 ? -2.687 -13.110  2.353 1.00  85.68 0 B 1
ATOM   2514 N NE2 . GLN B 2 92 ? -3.499 -13.768  1.558 1.00  73.42 0 B 1
ATOM   2515 O OE1 . GLN B 2 92 ? -2.645 -13.390  3.538 1.00  76.05 0 B 1
ATOM   2516 N N   . TRP B 2 93 ? -4.064 -7.907  3.438 1.00  95.06 0 B 1
ATOM   2517 C CA  . TRP B 2 93 ? -4.277 -6.805  4.379 1.00  95.83 0 B 1
ATOM   2518 C C   . TRP B 2 93 ? -4.770 -7.325  5.728 1.00  96.00 0 B 1
ATOM   2519 O O   . TRP B 2 93 ? -5.554 -8.278  5.806 1.00  94.91 0 B 1
ATOM   2520 C CB  . TRP B 2 93 ? -5.257 -5.785  3.809 1.00  95.69 0 B 1
ATOM   2521 C CG  . TRP B 2 93 ? -5.634 -4.708  4.786 1.00  95.93 0 B 1
ATOM   2522 C CD1 . TRP B 2 93 ? -6.857 -4.537  5.335 1.00  95.18 0 B 1
ATOM   2523 C CD2 . TRP B 2 93 ? -4.779 -3.675  5.384 1.00  96.09 0 B 1
ATOM   2524 C CE2 . TRP B 2 93 ? -5.576 -2.908  6.279 1.00  95.85 0 B 1
ATOM   2525 C CE3 . TRP B 2 93 ? -3.420 -3.336  5.246 1.00  96.01 0 B 1
ATOM   2526 N NE1 . TRP B 2 93 ? -6.836 -3.462  6.218 1.00  95.45 0 B 1
ATOM   2527 C CZ2 . TRP B 2 93 ? -5.041 -1.823  7.013 1.00  95.54 0 B 1
ATOM   2528 C CZ3 . TRP B 2 93 ? -2.888 -2.251  5.973 1.00  95.40 0 B 1
ATOM   2529 C CH2 . TRP B 2 93 ? -3.690 -1.503  6.855 1.00  95.25 0 B 1
ATOM   2530 N N   . SER B 2 94 ? -4.325 -6.671  6.783 1.00  95.66 0 B 1
ATOM   2531 C CA  . SER B 2 94 ? -4.817 -6.909  8.131 1.00  95.68 0 B 1
ATOM   2532 C C   . SER B 2 94 ? -5.251 -5.591  8.764 1.00  95.92 0 B 1
ATOM   2533 O O   . SER B 2 94 ? -4.458 -4.650  8.802 1.00  95.21 0 B 1
ATOM   2534 C CB  . SER B 2 94 ? -3.726 -7.562  8.980 1.00  94.80 0 B 1
ATOM   2535 O OG  . SER B 2 94 ? -4.094 -7.482 10.332 1.00  91.19 0 B 1
ATOM   2536 N N   . PRO B 2 95 ? -6.453 -5.533  9.353 1.00  96.26 0 B 1
ATOM   2537 C CA  . PRO B 2 95 ? -6.901 -4.339 10.072 1.00  96.09 0 B 1
ATOM   2538 C C   . PRO B 2 95 ? -6.076 -4.028 11.328 1.00  95.78 0 B 1
ATOM   2539 O O   . PRO B 2 95 ? -6.194 -2.933 11.880 1.00  94.13 0 B 1
ATOM   2540 C CB  . PRO B 2 95 ? -8.374 -4.621 10.402 1.00  95.23 0 B 1
ATOM   2541 C CG  . PRO B 2 95 ? -8.439 -6.140 10.499 1.00  92.61 0 B 1
ATOM   2542 C CD  . PRO B 2 95 ? -7.445 -6.583  9.426 1.00  95.75 0 B 1
ATOM   2543 N N   . ALA B 2 96 ? -5.215 -4.937 11.763 1.00  95.57 0 B 1
ATOM   2544 C CA  . ALA B 2 96 ? -4.265 -4.688 12.842 1.00  95.09 0 B 1
ATOM   2545 C C   . ALA B 2 96 ? -2.984 -3.955 12.391 1.00  94.81 0 B 1
ATOM   2546 O O   . ALA B 2 96 ? -2.215 -3.489 13.231 1.00  93.14 0 B 1
ATOM   2547 C CB  . ALA B 2 96 ? -3.934 -6.026 13.518 1.00  94.16 0 B 1
ATOM   2548 N N   . LEU B 2 97 ? -2.744 -3.832 11.081 1.00  95.22 0 B 1
ATOM   2549 C CA  . LEU B 2 97 ? -1.618 -3.055 10.564 1.00  94.85 0 B 1
ATOM   2550 C C   . LEU B 2 97 ? -1.903 -1.557 10.701 1.00  94.81 0 B 1
ATOM   2551 O O   . LEU B 2 97 ? -2.964 -1.070 10.325 1.00  93.94 0 B 1
ATOM   2552 C CB  . LEU B 2 97 ? -1.309 -3.430  9.100 1.00  94.13 0 B 1
ATOM   2553 C CG  . LEU B 2 97 ? -0.697 -4.829  8.914 1.00  91.89 0 B 1
ATOM   2554 C CD1 . LEU B 2 97 ? -0.682 -5.207  7.436 1.00  90.36 0 B 1
ATOM   2555 C CD2 . LEU B 2 97 ?  0.747 -4.877  9.423 1.00  89.79 0 B 1
ATOM   2556 N N   . THR B 2 98 ? -0.904 -0.829 11.201 1.00  95.16 0 B 1
ATOM   2557 C CA  . THR B 2 98 ? -0.883  0.633 11.211 1.00  94.91 0 B 1
ATOM   2558 C C   . THR B 2 98 ? -0.041  1.155 10.048 1.00  95.25 0 B 1
ATOM   2559 O O   . THR B 2 98 ?  0.796  0.426  9.499 1.00  94.56 0 B 1
ATOM   2560 C CB  . THR B 2 98 ? -0.332  1.176 12.532 1.00  93.63 0 B 1
ATOM   2561 C CG2 . THR B 2 98 ? -1.135  0.714 13.744 1.00  88.44 0 B 1
ATOM   2562 O OG1 . THR B 2 98 ?  1.001  0.772 12.728 1.00  88.76 0 B 1
ATOM   2563 N N   . ILE B 2 99 ? -0.185  2.437  9.695 1.00  94.87 0 B 1
ATOM   2564 C CA  . ILE B 2 99 ?  0.649  3.080  8.670 1.00  95.03 0 B 1
ATOM   2565 C C   . ILE B 2 99 ?  2.139  2.984  9.020 1.00  94.94 0 B 1
ATOM   2566 O O   . ILE B 2 99 ?  2.938  2.665  8.144 1.00  94.42 0 B 1
ATOM   2567 C CB  . ILE B 2 99 ?  0.205  4.534  8.444 1.00  94.78 0 B 1
ATOM   2568 C CG1 . ILE B 2 99 ? -1.211  4.603  7.846 1.00  91.86 0 B 1
ATOM   2569 C CG2 . ILE B 2 99 ?  1.195  5.301  7.555 1.00  92.73 0 B 1
ATOM   2570 C CD1 . ILE B 2 99 ? -1.416  3.803  6.544 1.00  86.49 0 B 1
ATOM   2571 N N   . SER B 2 100 ?  2.505  3.135 10.283 1.00  94.56 0 B 1
ATOM   2572 C CA  . SER B 2 100 ?  3.886  2.917 10.743 1.00  94.08 0 B 1
ATOM   2573 C C   . SER B 2 100 ?  4.410  1.532 10.333 1.00  94.48 0 B 1
ATOM   2574 O O   . SER B 2 100 ?  5.485  1.415  9.744 1.00  93.85 0 B 1
ATOM   2575 C CB  . SER B 2 100 ?  3.940  3.088 12.264 1.00  92.59 0 B 1
ATOM   2576 O OG  . SER B 2 100 ?  5.232  2.807 12.751 1.00  80.70 0 B 1
ATOM   2577 N N   . LYS B 2 101 ?  3.626  0.473 10.551 1.00  94.21 0 B 1
ATOM   2578 C CA  . LYS B 2 101 ?  4.001 -0.897 10.187 1.00  94.20 0 B 1
ATOM   2579 C C   . LYS B 2 101 ?  3.975 -1.136  8.679 1.00  94.60 0 B 1
ATOM   2580 O O   . LYS B 2 101 ?  4.812 -1.875  8.179 1.00  93.94 0 B 1
ATOM   2581 C CB  . LYS B 2 101 ?  3.111 -1.912 10.926 1.00  93.31 0 B 1
ATOM   2582 C CG  . LYS B 2 101 ?  3.276 -1.886 12.451 1.00  88.95 0 B 1
ATOM   2583 C CD  . LYS B 2 101 ?  4.691 -2.230 12.901 1.00  82.31 0 B 1
ATOM   2584 C CE  . LYS B 2 101 ?  4.749 -2.283 14.430 1.00  77.83 0 B 1
ATOM   2585 N NZ  . LYS B 2 101 ?  6.088 -2.700 14.914 1.00  69.32 1 B 1
ATOM   2586 N N   . VAL B 2 102 ?  3.061 -0.491  7.951 1.00  95.01 0 B 1
ATOM   2587 C CA  . VAL B 2 102 ?  3.023 -0.535  6.492 1.00  95.37 0 B 1
ATOM   2588 C C   . VAL B 2 102 ?  4.283  0.104  5.903 1.00  95.54 0 B 1
ATOM   2589 O O   . VAL B 2 102 ?  4.939 -0.519  5.070 1.00  95.10 0 B 1
ATOM   2590 C CB  . VAL B 2 102 ?  1.749  0.148  5.950 1.00  95.26 0 B 1
ATOM   2591 C CG1 . VAL B 2 102 ?  1.782  0.323  4.434 1.00  93.73 0 B 1
ATOM   2592 C CG2 . VAL B 2 102 ?  0.511 -0.691  6.287 1.00  94.20 0 B 1
ATOM   2593 N N   . LEU B 2 103 ?  4.686  1.275  6.365 1.00  95.34 0 B 1
ATOM   2594 C CA  . LEU B 2 103 ?  5.891  1.963  5.893 1.00  95.21 0 B 1
ATOM   2595 C C   . LEU B 2 103 ?  7.164  1.165  6.208 1.00  95.25 0 B 1
ATOM   2596 O O   . LEU B 2 103 ?  8.004  0.997  5.323 1.00  94.65 0 B 1
ATOM   2597 C CB  . LEU B 2 103 ?  5.961  3.368  6.499 1.00  95.01 0 B 1
ATOM   2598 C CG  . LEU B 2 103 ?  4.870  4.337  6.014 1.00  94.19 0 B 1
ATOM   2599 C CD1 . LEU B 2 103 ?  4.990  5.648  6.785 1.00  93.27 0 B 1
ATOM   2600 C CD2 . LEU B 2 103 ?  4.964  4.641  4.520 1.00  92.85 0 B 1
ATOM   2601 N N   . LEU B 2 104 ?  7.280  0.600  7.404 1.00  94.54 0 B 1
ATOM   2602 C CA  . LEU B 2 104 ?  8.383 -0.300  7.745 1.00  94.17 0 B 1
ATOM   2603 C C   . LEU B 2 104 ?  8.409 -1.542  6.848 1.00  94.30 0 B 1
ATOM   2604 O O   . LEU B 2 104 ?  9.480 -1.984  6.427 1.00  93.31 0 B 1
ATOM   2605 C CB  . LEU B 2 104 ?  8.265 -0.725  9.222 1.00  93.11 0 B 1
ATOM   2606 C CG  . LEU B 2 104 ?  8.639  0.381 10.224 1.00  87.00 0 B 1
ATOM   2607 C CD1 . LEU B 2 104 ?  8.192 -0.051 11.619 1.00  84.48 0 B 1
ATOM   2608 C CD2 . LEU B 2 104 ? 10.149  0.623 10.254 1.00  83.98 0 B 1
ATOM   2609 N N   . SER B 2 105 ?  7.244 -2.094  6.525 1.00  95.19 0 B 1
ATOM   2610 C CA  . SER B 2 105 ?  7.121 -3.239  5.619 1.00  95.01 0 B 1
ATOM   2611 C C   . SER B 2 105 ?  7.591 -2.889  4.206 1.00  95.17 0 B 1
ATOM   2612 O O   . SER B 2 105 ?  8.394 -3.619  3.639 1.00  94.34 0 B 1
ATOM   2613 C CB  . SER B 2 105 ?  5.684 -3.757  5.576 1.00  94.67 0 B 1
ATOM   2614 O OG  . SER B 2 105 ?  5.264 -4.171  6.857 1.00  90.00 0 B 1
ATOM   2615 N N   . ILE B 2 106 ?  7.164 -1.741  3.670 1.00  95.58 0 B 1
ATOM   2616 C CA  . ILE B 2 106 ?  7.605 -1.234  2.369 1.00  95.78 0 B 1
ATOM   2617 C C   . ILE B 2 106 ?  9.118 -0.976  2.377 1.00  95.71 0 B 1
ATOM   2618 O O   . ILE B 2 106 ?  9.809 -1.390  1.456 1.00  94.96 0 B 1
ATOM   2619 C CB  . ILE B 2 106 ?  6.813  0.031  1.977 1.00  95.91 0 B 1
ATOM   2620 C CG1 . ILE B 2 106 ?  5.326 -0.304  1.733 1.00  95.17 0 B 1
ATOM   2621 C CG2 . ILE B 2 106 ?  7.404  0.678  0.710 1.00  95.40 0 B 1
ATOM   2622 C CD1 . ILE B 2 106 ?  4.420  0.926  1.716 1.00  94.09 0 B 1
ATOM   2623 N N   . CYS B 2 107 ?  9.651 -0.371  3.431 1.00  95.22 0 B 1
ATOM   2624 C CA  . CYS B 2 107 ? 11.092 -0.157  3.581 1.00  94.81 0 B 1
ATOM   2625 C C   . CYS B 2 107 ? 11.856 -1.491  3.508 1.00  94.60 0 B 1
ATOM   2626 O O   . CYS B 2 107 ? 12.834 -1.609  2.769 1.00  93.99 0 B 1
ATOM   2627 C CB  . CYS B 2 107 ? 11.346  0.575  4.900 1.00  94.19 0 B 1
ATOM   2628 S SG  . CYS B 2 107 ? 13.091  1.068  5.009 1.00  89.88 0 B 1
ATOM   2629 N N   . SER B 2 108 ? 11.370 -2.518  4.199 1.00  95.04 0 B 1
ATOM   2630 C CA  . SER B 2 108 ? 11.979 -3.848  4.156 1.00  94.67 0 B 1
ATOM   2631 C C   . SER B 2 108 ? 11.879 -4.533  2.793 1.00  94.50 0 B 1
ATOM   2632 O O   . SER B 2 108 ? 12.766 -5.307  2.440 1.00  92.90 0 B 1
ATOM   2633 C CB  . SER B 2 108 ? 11.385 -4.749  5.247 1.00  93.76 0 B 1
ATOM   2634 O OG  . SER B 2 108 ? 10.109 -5.239  4.920 1.00  89.89 0 B 1
ATOM   2635 N N   . LEU B 2 109 ? 10.845 -4.226  1.995 1.00  95.07 0 B 1
ATOM   2636 C CA  . LEU B 2 109 ? 10.685 -4.733  0.629 1.00  94.94 0 B 1
ATOM   2637 C C   . LEU B 2 109 ? 11.768 -4.180 -0.305 1.00  94.96 0 B 1
ATOM   2638 O O   . LEU B 2 109 ? 12.167 -4.879 -1.227 1.00  93.82 0 B 1
ATOM   2639 C CB  . LEU B 2 109 ?  9.281 -4.372  0.121 1.00  94.48 0 B 1
ATOM   2640 C CG  . LEU B 2 109 ?  8.974 -4.826 -1.317 1.00  93.16 0 B 1
ATOM   2641 C CD1 . LEU B 2 109 ?  8.830 -6.339 -1.408 1.00  90.36 0 B 1
ATOM   2642 C CD2 . LEU B 2 109 ?  7.686 -4.174 -1.811 1.00  89.83 0 B 1
ATOM   2643 N N   . LEU B 2 110 ? 12.271 -2.963 -0.058 1.00  95.32 0 B 1
ATOM   2644 C CA  . LEU B 2 110 ? 13.282 -2.352 -0.918 1.00  95.27 0 B 1
ATOM   2645 C C   . LEU B 2 110 ? 14.541 -3.222 -1.051 1.00  95.10 0 B 1
ATOM   2646 O O   . LEU B 2 110 ? 15.087 -3.359 -2.147 1.00  93.59 0 B 1
ATOM   2647 C CB  . LEU B 2 110 ? 13.663 -0.952 -0.389 1.00  95.11 0 B 1
ATOM   2648 C CG  . LEU B 2 110 ? 12.534  0.091 -0.382 1.00  94.28 0 B 1
ATOM   2649 C CD1 . LEU B 2 110 ? 13.094  1.446  0.029 1.00  92.49 0 B 1
ATOM   2650 C CD2 . LEU B 2 110 ? 11.853  0.238 -1.737 1.00  91.97 0 B 1
ATOM   2651 N N   . CYS B 2 111 ? 14.958 -3.852  0.044 1.00  94.08 0 B 1
ATOM   2652 C CA  . CYS B 2 111 ? 16.123 -4.749  0.070 1.00  93.31 0 B 1
ATOM   2653 C C   . CYS B 2 111 ? 15.773 -6.235 -0.137 1.00  93.39 0 B 1
ATOM   2654 O O   . CYS B 2 111 ? 16.686 -7.052 -0.242 1.00  89.99 0 B 1
ATOM   2655 C CB  . CYS B 2 111 ? 16.864 -4.541  1.389 1.00  90.94 0 B 1
ATOM   2656 S SG  . CYS B 2 111 ? 17.553 -2.865  1.450 1.00  86.40 0 B 1
ATOM   2657 N N   . ASP B 2 112 ? 14.487 -6.581 -0.195 1.00  93.30 0 B 1
ATOM   2658 C CA  . ASP B 2 112 ? 13.988 -7.946 -0.348 1.00  92.61 0 B 1
ATOM   2659 C C   . ASP B 2 112 ? 12.906 -8.003 -1.442 1.00  93.07 0 B 1
ATOM   2660 O O   . ASP B 2 112 ? 11.722 -8.243 -1.170 1.00  90.94 0 B 1
ATOM   2661 C CB  . ASP B 2 112 ? 13.505 -8.447  1.024 1.00  90.76 0 B 1
ATOM   2662 C CG  . ASP B 2 112 ? 12.969 -9.877  0.976 1.00  84.89 0 B 1
ATOM   2663 O OD1 . ASP B 2 112 ? 13.575 -10.715  0.288 1.00  79.45 0 B 1
ATOM   2664 O OD2 . ASP B 2 112 ? 11.942 -10.109  1.655 1.00  77.90 -1 B 1
ATOM   2665 N N   . PRO B 2 113 ? 13.282 -7.716 -2.714 1.00  94.30 0 B 1
ATOM   2666 C CA  . PRO B 2 113 ? 12.349 -7.793 -3.818 1.00  94.32 0 B 1
ATOM   2667 C C   . PRO B 2 113 ? 11.933 -9.248 -4.075 1.00  94.31 0 B 1
ATOM   2668 O O   . PRO B 2 113 ? 12.728 -10.172 -3.914 1.00  91.98 0 B 1
ATOM   2669 C CB  . PRO B 2 113 ? 13.084 -7.200 -5.017 1.00  93.05 0 B 1
ATOM   2670 C CG  . PRO B 2 113 ? 14.553 -7.472 -4.709 1.00  90.37 0 B 1
ATOM   2671 C CD  . PRO B 2 113 ? 14.616 -7.367 -3.189 1.00  93.16 0 B 1
ATOM   2672 N N   . ASN B 2 114 ? 10.713 -9.437 -4.583 1.00  92.28 0 B 1
ATOM   2673 C CA  . ASN B 2 114 ? 10.283 -10.703 -5.157 1.00  91.83 0 B 1
ATOM   2674 C C   . ASN B 2 114 ? 10.433 -10.650 -6.683 1.00  91.16 0 B 1
ATOM   2675 O O   . ASN B 2 114 ?  9.559 -10.109 -7.363 1.00  89.43 0 B 1
ATOM   2676 C CB  . ASN B 2 114 ?  8.850 -11.018 -4.710 1.00  90.73 0 B 1
ATOM   2677 C CG  . ASN B 2 114 ?  8.370 -12.347 -5.270 1.00  89.19 0 B 1
ATOM   2678 N ND2 . ASN B 2 114 ?  7.095 -12.634 -5.154 1.00  83.97 0 B 1
ATOM   2679 O OD1 . ASN B 2 114 ?  9.125 -13.138 -5.814 1.00  84.80 0 B 1
ATOM   2680 N N   . PRO B 2 115 ? 11.510 -11.206 -7.254 1.00  90.91 0 B 1
ATOM   2681 C CA  . PRO B 2 115 ? 11.726 -11.196 -8.694 1.00  89.83 0 B 1
ATOM   2682 C C   . PRO B 2 115 ? 10.954 -12.305 -9.429 1.00  88.36 0 B 1
ATOM   2683 O O   . PRO B 2 115 ? 10.999 -12.354 -10.654 1.00  84.60 0 B 1
ATOM   2684 C CB  . PRO B 2 115 ? 13.239 -11.354 -8.839 1.00  89.04 0 B 1
ATOM   2685 C CG  . PRO B 2 115 ? 13.581 -12.287 -7.677 1.00  88.71 0 B 1
ATOM   2686 C CD  . PRO B 2 115 ? 12.638 -11.827 -6.578 1.00  91.44 0 B 1
ATOM   2687 N N   . ASP B 2 116 ? 10.284 -13.209 -8.704 1.00  86.78 0 B 1
ATOM   2688 C CA  . ASP B 2 116 ?  9.529 -14.327 -9.285 1.00  84.54 0 B 1
ATOM   2689 C C   . ASP B 2 116 ?  8.080 -13.950 -9.638 1.00  83.29 0 B 1
ATOM   2690 O O   . ASP B 2 116 ?  7.516 -14.537 -10.557 1.00  79.95 0 B 1
ATOM   2691 C CB  . ASP B 2 116 ?  9.558 -15.538 -8.347 1.00  83.71 0 B 1
ATOM   2692 C CG  . ASP B 2 116 ? 10.968 -16.069 -8.139 1.00  80.96 0 B 1
ATOM   2693 O OD1 . ASP B 2 116 ? 11.721 -16.124 -9.141 1.00  77.69 0 B 1
ATOM   2694 O OD2 . ASP B 2 116 ? 11.321 -16.428 -6.995 1.00  76.54 -1 B 1
ATOM   2695 N N   . ASP B 2 117 ?  7.520 -12.943 -8.976 1.00  82.97 0 B 1
ATOM   2696 C CA  . ASP B 2 117 ?  6.234 -12.330 -9.320 1.00  81.11 0 B 1
ATOM   2697 C C   . ASP B 2 117 ?  6.417 -10.809 -9.486 1.00  81.59 0 B 1
ATOM   2698 O O   . ASP B 2 117 ?  6.017 -10.016 -8.631 1.00  78.75 0 B 1
ATOM   2699 C CB  . ASP B 2 117 ?  5.181 -12.725 -8.271 1.00  78.18 0 B 1
ATOM   2700 C CG  . ASP B 2 117 ?  3.753 -12.333 -8.679 1.00  73.92 0 B 1
ATOM   2701 O OD1 . ASP B 2 117 ?  3.525 -11.972 -9.855 1.00  70.76 0 B 1
ATOM   2702 O OD2 . ASP B 2 117 ?  2.864 -12.435 -7.800 1.00  68.61 -1 B 1
ATOM   2703 N N   . PRO B 2 118 ?  7.110 -10.367 -10.544 1.00  82.31 0 B 1
ATOM   2704 C CA  . PRO B 2 118 ?  7.494 -8.981 -10.676 1.00  81.20 0 B 1
ATOM   2705 C C   . PRO B 2 118 ?  6.348 -8.123 -11.211 1.00  81.54 0 B 1
ATOM   2706 O O   . PRO B 2 118 ?  5.635 -8.501 -12.138 1.00  79.28 0 B 1
ATOM   2707 C CB  . PRO B 2 118 ?  8.679 -8.987 -11.634 1.00  78.52 0 B 1
ATOM   2708 C CG  . PRO B 2 118 ?  8.362 -10.167 -12.553 1.00  77.76 0 B 1
ATOM   2709 C CD  . PRO B 2 118 ?  7.678 -11.156 -11.623 1.00  80.58 0 B 1
ATOM   2710 N N   . LEU B 2 119 ?  6.261 -6.886 -10.725 1.00  81.46 0 B 1
ATOM   2711 C CA  . LEU B 2 119 ?  5.462 -5.847 -11.377 1.00  81.16 0 B 1
ATOM   2712 C C   . LEU B 2 119 ?  6.180 -5.269 -12.601 1.00  81.07 0 B 1
ATOM   2713 O O   . LEU B 2 119 ?  5.533 -4.840 -13.554 1.00  78.72 0 B 1
ATOM   2714 C CB  . LEU B 2 119 ?  5.112 -4.782 -10.330 1.00  80.00 0 B 1
ATOM   2715 C CG  . LEU B 2 119 ?  4.041 -3.772 -10.790 1.00  77.96 0 B 1
ATOM   2716 C CD1 . LEU B 2 119 ?  2.705 -4.431 -11.125 1.00  75.04 0 B 1
ATOM   2717 C CD2 . LEU B 2 119 ?  3.793 -2.766 -9.669 1.00  75.52 0 B 1
ATOM   2718 N N   . VAL B 2 120 ?  7.518 -5.283 -12.597 1.00  82.31 0 B 1
ATOM   2719 C CA  . VAL B 2 120 ?  8.367 -4.832 -13.709 1.00  83.18 0 B 1
ATOM   2720 C C   . VAL B 2 120 ?  9.339 -5.952 -14.103 1.00  84.07 0 B 1
ATOM   2721 O O   . VAL B 2 120 ? 10.450 -6.024 -13.575 1.00  83.45 0 B 1
ATOM   2722 C CB  . VAL B 2 120 ?  9.104 -3.523 -13.376 1.00  82.68 0 B 1
ATOM   2723 C CG1 . VAL B 2 120 ?  9.693 -2.933 -14.661 1.00  79.77 0 B 1
ATOM   2724 C CG2 . VAL B 2 120 ?  8.188 -2.469 -12.757 1.00  80.53 0 B 1
ATOM   2725 N N   . PRO B 2 121 ?  8.970 -6.838 -15.047 1.00  81.03 0 B 1
ATOM   2726 C CA  . PRO B 2 121 ?  9.744 -8.043 -15.372 1.00  80.66 0 B 1
ATOM   2727 C C   . PRO B 2 121 ? 11.152 -7.760 -15.860 1.00  83.25 0 B 1
ATOM   2728 O O   . PRO B 2 121 ? 12.060 -8.522 -15.568 1.00  82.91 0 B 1
ATOM   2729 C CB  . PRO B 2 121 ?  8.959 -8.769 -16.459 1.00  78.00 0 B 1
ATOM   2730 C CG  . PRO B 2 121 ?  7.539 -8.293 -16.221 1.00  75.24 0 B 1
ATOM   2731 C CD  . PRO B 2 121 ?  7.739 -6.852 -15.772 1.00  77.01 0 B 1
ATOM   2732 N N   . GLU B 2 122 ? 11.374 -6.658 -16.571 1.00  82.52 0 B 1
ATOM   2733 C CA  . GLU B 2 122 ? 12.707 -6.303 -17.051 1.00  84.05 0 B 1
ATOM   2734 C C   . GLU B 2 122 ? 13.664 -5.985 -15.889 1.00  87.42 0 B 1
ATOM   2735 O O   . GLU B 2 122 ? 14.811 -6.434 -15.885 1.00  87.90 0 B 1
ATOM   2736 C CB  . GLU B 2 122 ? 12.588 -5.143 -18.045 1.00  81.42 0 B 1
ATOM   2737 C CG  . GLU B 2 122 ? 13.933 -4.674 -18.647 1.00  72.82 0 B 1
ATOM   2738 C CD  . GLU B 2 122 ? 14.746 -5.781 -19.339 1.00  66.63 0 B 1
ATOM   2739 O OE1 . GLU B 2 122 ? 15.941 -5.549 -19.575 1.00  58.47 0 B 1
ATOM   2740 O OE2 . GLU B 2 122 ? 14.244 -6.895 -19.602 1.00  57.73 -1 B 1
ATOM   2741 N N   . ILE B 2 123 ? 13.180 -5.301 -14.857 1.00  89.29 0 B 1
ATOM   2742 C CA  . ILE B 2 123 ? 13.966 -5.046 -13.645 1.00  91.86 0 B 1
ATOM   2743 C C   . ILE B 2 123 ? 14.223 -6.352 -12.887 1.00  93.29 0 B 1
ATOM   2744 O O   . ILE B 2 123 ? 15.339 -6.587 -12.434 1.00  93.17 0 B 1
ATOM   2745 C CB  . ILE B 2 123 ? 13.293 -3.984 -12.750 1.00  92.28 0 B 1
ATOM   2746 C CG1 . ILE B 2 123 ? 13.089 -2.663 -13.523 1.00  91.04 0 B 1
ATOM   2747 C CG2 . ILE B 2 123 ? 14.141 -3.755 -11.481 1.00  90.81 0 B 1
ATOM   2748 C CD1 . ILE B 2 123 ? 12.489 -1.505 -12.702 1.00  89.92 0 B 1
ATOM   2749 N N   . ALA B 2 124 ? 13.223 -7.229 -12.796 1.00  91.25 0 B 1
ATOM   2750 C CA  . ALA B 2 124 ? 13.374 -8.544 -12.181 1.00  91.55 0 B 1
ATOM   2751 C C   . ALA B 2 124 ? 14.383 -9.427 -12.921 1.00  92.80 0 B 1
ATOM   2752 O O   . ALA B 2 124 ? 15.202 -10.099 -12.290 1.00  92.82 0 B 1
ATOM   2753 C CB  . ALA B 2 124 ? 12.008 -9.218 -12.132 1.00  90.25 0 B 1
ATOM   2754 N N   . ARG B 2 125 ? 14.381 -9.384 -14.258 1.00  91.01 0 B 1
ATOM   2755 C CA  . ARG B 2 125 ? 15.353 -10.080 -15.103 1.00  91.39 0 B 1
ATOM   2756 C C   . ARG B 2 125 ? 16.766 -9.596 -14.800 1.00  93.41 0 B 1
ATOM   2757 O O   . ARG B 2 125 ? 17.622 -10.416 -14.495 1.00  93.56 0 B 1
ATOM   2758 C CB  . ARG B 2 125 ? 14.984 -9.885 -16.580 1.00  89.12 0 B 1
ATOM   2759 C CG  . ARG B 2 125 ? 15.838 -10.752 -17.517 1.00  80.00 0 B 1
ATOM   2760 C CD  . ARG B 2 125 ? 15.543 -10.430 -18.990 1.00  75.49 0 B 1
ATOM   2761 N NE  . ARG B 2 125 ? 16.043 -9.101 -19.367 1.00  67.02 0 B 1
ATOM   2762 C CZ  . ARG B 2 125 ? 17.283 -8.779 -19.690 1.00  59.71 0 B 1
ATOM   2763 N NH1 . ARG B 2 125 ? 18.246 -9.666 -19.723 1.00  53.92 1 B 1
ATOM   2764 N NH2 . ARG B 2 125 ? 17.580 -7.553 -19.989 1.00  51.96 0 B 1
ATOM   2765 N N   . ILE B 2 126 ? 16.992 -8.283 -14.794 1.00  93.64 0 B 1
ATOM   2766 C CA  . ILE B 2 126 ? 18.296 -7.702 -14.451 1.00  95.37 0 B 1
ATOM   2767 C C   . ILE B 2 126 ? 18.705 -8.078 -13.022 1.00  96.41 0 B 1
ATOM   2768 O O   . ILE B 2 126 ? 19.844 -8.485 -12.805 1.00  96.20 0 B 1
ATOM   2769 C CB  . ILE B 2 126 ? 18.291 -6.170 -14.672 1.00  95.24 0 B 1
ATOM   2770 C CG1 . ILE B 2 126 ? 18.148 -5.853 -16.179 1.00  91.77 0 B 1
ATOM   2771 C CG2 . ILE B 2 126 ? 19.579 -5.525 -14.127 1.00  91.43 0 B 1
ATOM   2772 C CD1 . ILE B 2 126 ? 17.840 -4.385 -16.487 1.00  80.14 0 B 1
ATOM   2773 N N   . TYR B 2 127 ? 17.785 -8.028 -12.059 1.00  95.81 0 B 1
ATOM   2774 C CA  . TYR B 2 127 ? 18.054 -8.430 -10.676 1.00  96.39 0 B 1
ATOM   2775 C C   . TYR B 2 127 ? 18.529 -9.881 -10.563 1.00  96.79 0 B 1
ATOM   2776 O O   . TYR B 2 127 ? 19.444 -10.174 -9.785 1.00  96.33 0 B 1
ATOM   2777 C CB  . TYR B 2 127 ? 16.797 -8.209 -9.826 1.00  96.18 0 B 1
ATOM   2778 C CG  . TYR B 2 127 ? 16.972 -8.564 -8.372 1.00  95.97 0 B 1
ATOM   2779 C CD1 . TYR B 2 127 ? 16.657 -9.858 -7.894 1.00  94.52 0 B 1
ATOM   2780 C CD2 . TYR B 2 127 ? 17.470 -7.607 -7.463 1.00  94.68 0 B 1
ATOM   2781 C CE1 . TYR B 2 127 ? 16.825 -10.184 -6.539 1.00  94.19 0 B 1
ATOM   2782 C CE2 . TYR B 2 127 ? 17.640 -7.922 -6.109 1.00  93.91 0 B 1
ATOM   2783 C CZ  . TYR B 2 127 ? 17.316 -9.215 -5.643 1.00  94.27 0 B 1
ATOM   2784 O OH  . TYR B 2 127 ? 17.495 -9.529 -4.328 1.00  92.81 0 B 1
ATOM   2785 N N   . LYS B 2 128 ? 17.936 -10.793 -11.341 1.00  95.72 0 B 1
ATOM   2786 C CA  . LYS B 2 128 ? 18.302 -12.213 -11.361 1.00  95.81 0 B 1
ATOM   2787 C C   . LYS B 2 128 ? 19.606 -12.495 -12.107 1.00  96.25 0 B 1
ATOM   2788 O O   . LYS B 2 128 ? 20.381 -13.328 -11.669 1.00  94.97 0 B 1
ATOM   2789 C CB  . LYS B 2 128 ? 17.166 -13.030 -11.985 1.00  94.75 0 B 1
ATOM   2790 C CG  . LYS B 2 128 ? 15.947 -13.170 -11.052 1.00  90.87 0 B 1
ATOM   2791 C CD  . LYS B 2 128 ? 14.835 -13.964 -11.740 1.00  85.57 0 B 1
ATOM   2792 C CE  . LYS B 2 128 ? 13.704 -14.195 -10.750 1.00  77.02 0 B 1
ATOM   2793 N NZ  . LYS B 2 128 ? 12.619 -15.055 -11.304 1.00  69.09 1 B 1
ATOM   2794 N N   . THR B 2 129 ? 19.833 -11.821 -13.246 1.00  96.10 0 B 1
ATOM   2795 C CA  . THR B 2 129 ? 20.931 -12.145 -14.169 1.00  96.46 0 B 1
ATOM   2796 C C   . THR B 2 129 ? 22.191 -11.306 -13.958 1.00  96.97 0 B 1
ATOM   2797 O O   . THR B 2 129 ? 23.281 -11.773 -14.266 1.00  95.21 0 B 1
ATOM   2798 C CB  . THR B 2 129 ? 20.492 -12.015 -15.629 1.00  95.35 0 B 1
ATOM   2799 C CG2 . THR B 2 129 ? 19.332 -12.949 -15.968 1.00  86.57 0 B 1
ATOM   2800 O OG1 . THR B 2 129 ? 20.081 -10.693 -15.938 1.00  88.97 0 B 1
ATOM   2801 N N   . ASP B 2 130 ? 22.048 -10.076 -13.469 1.00  96.87 0 B 1
ATOM   2802 C CA  . ASP B 2 130 ? 23.150 -9.123 -13.304 1.00  97.33 0 B 1
ATOM   2803 C C   . ASP B 2 130 ? 22.883 -8.210 -12.096 1.00  97.45 0 B 1
ATOM   2804 O O   . ASP B 2 130 ? 22.404 -7.073 -12.198 1.00  96.27 0 B 1
ATOM   2805 C CB  . ASP B 2 130 ? 23.354 -8.358 -14.613 1.00  96.97 0 B 1
ATOM   2806 C CG  . ASP B 2 130 ? 24.600 -7.464 -14.617 1.00  96.31 0 B 1
ATOM   2807 O OD1 . ASP B 2 130 ? 25.176 -7.201 -13.532 1.00  93.90 0 B 1
ATOM   2808 O OD2 . ASP B 2 130 ? 24.940 -6.976 -15.722 1.00  93.10 -1 B 1
ATOM   2809 N N   . ARG B 2 131 ? 23.200 -8.743 -10.911 1.00  96.73 0 B 1
ATOM   2810 C CA  . ARG B 2 131 ? 22.984 -8.052 -9.642 1.00  96.65 0 B 1
ATOM   2811 C C   . ARG B 2 131 ? 23.791 -6.754 -9.532 1.00  97.13 0 B 1
ATOM   2812 O O   . ARG B 2 131 ? 23.302 -5.788 -8.947 1.00  96.18 0 B 1
ATOM   2813 C CB  . ARG B 2 131 ? 23.284 -9.010 -8.477 1.00  94.99 0 B 1
ATOM   2814 C CG  . ARG B 2 131 ? 22.934 -8.411 -7.094 1.00  84.26 0 B 1
ATOM   2815 C CD  . ARG B 2 131 ? 21.445 -8.065 -6.940 1.00  82.57 0 B 1
ATOM   2816 N NE  . ARG B 2 131 ? 20.615 -9.278 -6.982 1.00  80.12 0 B 1
ATOM   2817 C CZ  . ARG B 2 131 ? 20.194 -9.985 -5.950 1.00  76.60 0 B 1
ATOM   2818 N NH1 . ARG B 2 131 ? 20.424 -9.627 -4.724 1.00  68.47 1 B 1
ATOM   2819 N NH2 . ARG B 2 131 ? 19.537 -11.084 -6.144 1.00  69.90 0 B 1
ATOM   2820 N N   . ASP B 2 132 ? 24.985 -6.714 -10.102 1.00  97.59 0 B 1
ATOM   2821 C CA  . ASP B 2 132 ? 25.831 -5.524 -10.052 1.00  97.64 0 B 1
ATOM   2822 C C   . ASP B 2 132 ? 25.247 -4.403 -10.911 1.00  97.83 0 B 1
ATOM   2823 O O   . ASP B 2 132 ? 25.166 -3.248 -10.471 1.00  97.23 0 B 1
ATOM   2824 C CB  . ASP B 2 132 ? 27.256 -5.872 -10.491 1.00  97.20 0 B 1
ATOM   2825 C CG  . ASP B 2 132 ? 27.993 -6.739 -9.462 1.00  91.28 0 B 1
ATOM   2826 O OD1 . ASP B 2 132 ? 27.610 -6.677 -8.271 1.00  84.77 0 B 1
ATOM   2827 O OD2 . ASP B 2 132 ? 28.937 -7.428 -9.880 1.00  85.22 -1 B 1
ATOM   2828 N N   . LYS B 2 133 ? 24.749 -4.740 -12.105 1.00  97.83 0 B 1
ATOM   2829 C CA  . LYS B 2 133 ? 24.005 -3.801 -12.949 1.00  97.98 0 B 1
ATOM   2830 C C   . LYS B 2 133 ? 22.748 -3.296 -12.256 1.00  97.95 0 B 1
ATOM   2831 O O   . LYS B 2 133 ? 22.497 -2.094 -12.281 1.00  97.39 0 B 1
ATOM   2832 C CB  . LYS B 2 133 ? 23.693 -4.474 -14.287 1.00  97.72 0 B 1
ATOM   2833 C CG  . LYS B 2 133 ? 22.987 -3.532 -15.274 1.00  96.19 0 B 1
ATOM   2834 C CD  . LYS B 2 133 ? 22.746 -4.263 -16.599 1.00  94.09 0 B 1
ATOM   2835 C CE  . LYS B 2 133 ? 22.003 -3.381 -17.589 1.00  88.38 0 B 1
ATOM   2836 N NZ  . LYS B 2 133 ? 21.697 -4.129 -18.831 1.00  80.80 1 B 1
ATOM   2837 N N   . TYR B 2 134 ? 21.986 -4.184 -11.609 1.00  97.72 0 B 1
ATOM   2838 C CA  . TYR B 2 134 ? 20.820 -3.790 -10.816 1.00  97.67 0 B 1
ATOM   2839 C C   . TYR B 2 134 ? 21.191 -2.772 -9.736 1.00  97.87 0 B 1
ATOM   2840 O O   . TYR B 2 134 ? 20.605 -1.692 -9.677 1.00  97.52 0 B 1
ATOM   2841 C CB  . TYR B 2 134 ? 20.172 -5.033 -10.188 1.00  97.25 0 B 1
ATOM   2842 C CG  . TYR B 2 134 ? 19.056 -4.699 -9.216 1.00  97.13 0 B 1
ATOM   2843 C CD1 . TYR B 2 134 ? 19.319 -4.607 -7.828 1.00  95.89 0 B 1
ATOM   2844 C CD2 . TYR B 2 134 ? 17.770 -4.425 -9.693 1.00  96.09 0 B 1
ATOM   2845 C CE1 . TYR B 2 134 ? 18.301 -4.261 -6.938 1.00  95.45 0 B 1
ATOM   2846 C CE2 . TYR B 2 134 ? 16.733 -4.076 -8.805 1.00  95.10 0 B 1
ATOM   2847 C CZ  . TYR B 2 134 ? 17.006 -3.994 -7.429 1.00  95.44 0 B 1
ATOM   2848 O OH  . TYR B 2 134 ? 15.995 -3.656 -6.568 1.00  93.88 0 B 1
ATOM   2849 N N   . ASN B 2 135 ? 22.210 -3.079 -8.927 1.00  97.74 0 B 1
ATOM   2850 C CA  . ASN B 2 135 ? 22.658 -2.211 -7.843 1.00  97.54 0 B 1
ATOM   2851 C C   . ASN B 2 135 ? 23.170 -0.858 -8.360 1.00  97.75 0 B 1
ATOM   2852 O O   . ASN B 2 135 ? 22.895  0.174 -7.757 1.00  97.34 0 B 1
ATOM   2853 C CB  . ASN B 2 135 ? 23.752 -2.932 -7.049 1.00  97.08 0 B 1
ATOM   2854 C CG  . ASN B 2 135 ? 23.224 -4.068 -6.179 1.00  95.82 0 B 1
ATOM   2855 N ND2 . ASN B 2 135 ? 24.089 -4.979 -5.784 1.00  89.47 0 B 1
ATOM   2856 O OD1 . ASN B 2 135 ? 22.070 -4.132 -5.797 1.00  89.99 0 B 1
ATOM   2857 N N   . ARG B 2 136 ? 23.884 -0.844 -9.476 1.00  97.86 0 B 1
ATOM   2858 C CA  . ARG B 2 136 ? 24.372  0.386 -10.109 1.00  97.92 0 B 1
ATOM   2859 C C   . ARG B 2 136 ? 23.214  1.268 -10.575 1.00  98.03 0 B 1
ATOM   2860 O O   . ARG B 2 136 ? 23.165  2.432 -10.171 1.00  97.60 0 B 1
ATOM   2861 C CB  . ARG B 2 136 ? 25.323  0.036 -11.258 1.00  97.55 0 B 1
ATOM   2862 C CG  . ARG B 2 136 ? 25.933  1.307 -11.883 1.00  91.82 0 B 1
ATOM   2863 C CD  . ARG B 2 136 ? 26.860  0.978 -13.068 1.00  90.48 0 B 1
ATOM   2864 N NE  . ARG B 2 136 ? 26.102  0.367 -14.174 1.00  82.96 0 B 1
ATOM   2865 C CZ  . ARG B 2 136 ? 26.608 -0.306 -15.191 1.00  76.55 0 B 1
ATOM   2866 N NH1 . ARG B 2 136 ? 27.888 -0.468 -15.330 1.00  66.20 1 B 1
ATOM   2867 N NH2 . ARG B 2 136 ? 25.822 -0.819 -16.090 1.00  69.07 0 B 1
ATOM   2868 N N   . ILE B 2 137 ? 22.273  0.720 -11.349 1.00  97.90 0 B 1
ATOM   2869 C CA  . ILE B 2 137 ? 21.124  1.483 -11.852 1.00  97.97 0 B 1
ATOM   2870 C C   . ILE B 2 137 ? 20.262  1.978 -10.689 1.00  97.99 0 B 1
ATOM   2871 O O   . ILE B 2 137 ? 19.871  3.143 -10.661 1.00  97.49 0 B 1
ATOM   2872 C CB  . ILE B 2 137 ? 20.292  0.657 -12.851 1.00  97.72 0 B 1
ATOM   2873 C CG1 . ILE B 2 137 ? 21.128  0.310 -14.107 1.00  96.14 0 B 1
ATOM   2874 C CG2 . ILE B 2 137 ? 19.026  1.430 -13.272 1.00  96.14 0 B 1
ATOM   2875 C CD1 . ILE B 2 137 ? 20.463 -0.734 -15.020 1.00  92.11 0 B 1
ATOM   2876 N N   . SER B 2 138 ? 20.016  1.139 -9.696 1.00  97.84 0 B 1
ATOM   2877 C CA  . SER B 2 138 ? 19.233  1.517 -8.519 1.00  97.62 0 B 1
ATOM   2878 C C   . SER B 2 138 ? 19.892  2.663 -7.732 1.00  97.76 0 B 1
ATOM   2879 O O   . SER B 2 138 ? 19.208  3.599 -7.317 1.00  96.99 0 B 1
ATOM   2880 C CB  . SER B 2 138 ? 19.042  0.285 -7.632 1.00  96.75 0 B 1
ATOM   2881 O OG  . SER B 2 138 ? 18.093  0.563 -6.635 1.00  83.15 0 B 1
ATOM   2882 N N   . ARG B 2 139 ? 21.212  2.656 -7.598 1.00  97.92 0 B 1
ATOM   2883 C CA  . ARG B 2 139 ? 21.978  3.742 -6.975 1.00  97.91 0 B 1
ATOM   2884 C C   . ARG B 2 139 ? 21.936  5.026 -7.811 1.00  97.94 0 B 1
ATOM   2885 O O   . ARG B 2 139 ? 21.723  6.095 -7.245 1.00  97.48 0 B 1
ATOM   2886 C CB  . ARG B 2 139 ? 23.412  3.265 -6.729 1.00  97.35 0 B 1
ATOM   2887 C CG  . ARG B 2 139 ? 24.190  4.229 -5.823 1.00  88.64 0 B 1
ATOM   2888 C CD  . ARG B 2 139 ? 25.637  3.745 -5.614 1.00  85.57 0 B 1
ATOM   2889 N NE  . ARG B 2 139 ? 25.691  2.390 -5.034 1.00  75.51 0 B 1
ATOM   2890 C CZ  . ARG B 2 139 ? 26.471  1.379 -5.399 1.00  66.93 0 B 1
ATOM   2891 N NH1 . ARG B 2 139 ? 27.379  1.510 -6.326 1.00  58.24 1 B 1
ATOM   2892 N NH2 . ARG B 2 139 ? 26.351  0.219 -4.827 1.00  59.98 0 B 1
ATOM   2893 N N   . GLU B 2 140 ? 22.085  4.925 -9.132 1.00  98.18 0 B 1
ATOM   2894 C CA  . GLU B 2 140 ? 21.980  6.074 -10.046 1.00  97.99 0 B 1
ATOM   2895 C C   . GLU B 2 140 ? 20.595  6.730 -9.966 1.00  97.81 0 B 1
ATOM   2896 O O   . GLU B 2 140 ? 20.485  7.952 -9.893 1.00  97.02 0 B 1
ATOM   2897 C CB  . GLU B 2 140 ? 22.244  5.613 -11.492 1.00  97.55 0 B 1
ATOM   2898 C CG  . GLU B 2 140 ? 23.721  5.320 -11.791 1.00  86.12 0 B 1
ATOM   2899 C CD  . GLU B 2 140 ? 23.940  4.599 -13.141 1.00  85.64 0 B 1
ATOM   2900 O OE1 . GLU B 2 140 ? 25.074  4.114 -13.375 1.00  80.95 0 B 1
ATOM   2901 O OE2 . GLU B 2 140 ? 22.977  4.500 -13.943 1.00  83.29 -1 B 1
ATOM   2902 N N   . TRP B 2 141 ? 19.531  5.934 -9.932 1.00  97.76 0 B 1
ATOM   2903 C CA  . TRP B 2 141 ? 18.167  6.448 -9.757 1.00  97.42 0 B 1
ATOM   2904 C C   . TRP B 2 141 ? 17.971  7.088 -8.394 1.00  97.57 0 B 1
ATOM   2905 O O   . TRP B 2 141 ? 17.351  8.150 -8.308 1.00  95.96 0 B 1
ATOM   2906 C CB  . TRP B 2 141 ? 17.153  5.321 -9.969 1.00  96.61 0 B 1
ATOM   2907 C CG  . TRP B 2 141 ? 16.824  4.995 -11.388 1.00  95.51 0 B 1
ATOM   2908 C CD1 . TRP B 2 141 ? 17.705  4.856 -12.404 1.00  92.87 0 B 1
ATOM   2909 C CD2 . TRP B 2 141 ? 15.502  4.751 -11.961 1.00  93.83 0 B 1
ATOM   2910 C CE2 . TRP B 2 141 ? 15.669  4.450 -13.338 1.00  92.86 0 B 1
ATOM   2911 C CE3 . TRP B 2 141 ? 14.191  4.747 -11.429 1.00  92.51 0 B 1
ATOM   2912 N NE1 . TRP B 2 141 ? 17.021  4.529 -13.570 1.00  91.99 0 B 1
ATOM   2913 C CZ2 . TRP B 2 141 ? 14.571  4.153 -14.174 1.00  90.86 0 B 1
ATOM   2914 C CZ3 . TRP B 2 141 ? 13.097  4.447 -12.264 1.00  90.10 0 B 1
ATOM   2915 C CH2 . TRP B 2 141 ? 13.287  4.153 -13.611 1.00  89.83 0 B 1
ATOM   2916 N N   . THR B 2 142 ? 18.521  6.504 -7.338 1.00  97.64 0 B 1
ATOM   2917 C CA  . THR B 2 142 ? 18.487  7.079 -5.989 1.00  97.59 0 B 1
ATOM   2918 C C   . THR B 2 142 ? 19.159  8.453 -5.977 1.00  97.44 0 B 1
ATOM   2919 O O   . THR B 2 142 ? 18.541  9.418 -5.558 1.00  96.35 0 B 1
ATOM   2920 C CB  . THR B 2 142 ? 19.134  6.146 -4.960 1.00  97.21 0 B 1
ATOM   2921 C CG2 . THR B 2 142 ? 19.058  6.695 -3.542 1.00  94.15 0 B 1
ATOM   2922 O OG1 . THR B 2 142 ? 18.464  4.911 -4.957 1.00  93.94 0 B 1
ATOM   2923 N N   . GLN B 2 143 ? 20.359  8.574 -6.534 1.00  97.61 0 B 1
ATOM   2924 C CA  . GLN B 2 143 ? 21.075  9.847 -6.637 1.00  97.41 0 B 1
ATOM   2925 C C   . GLN B 2 143 ? 20.332 10.887 -7.480 1.00  97.08 0 B 1
ATOM   2926 O O   . GLN B 2 143 ? 20.379 12.067 -7.184 1.00  95.74 0 B 1
ATOM   2927 C CB  . GLN B 2 143 ? 22.457  9.598 -7.252 1.00  97.01 0 B 1
ATOM   2928 C CG  . GLN B 2 143 ? 23.402  8.896 -6.263 1.00  88.99 0 B 1
ATOM   2929 C CD  . GLN B 2 143 ? 24.739  8.502 -6.901 1.00  84.12 0 B 1
ATOM   2930 N NE2 . GLN B 2 143 ? 25.718  8.163 -6.102 1.00  72.22 0 B 1
ATOM   2931 O OE1 . GLN B 2 143 ? 24.927  8.477 -8.104 1.00  75.67 0 B 1
ATOM   2932 N N   . LYS B 2 144 ? 19.645 10.465 -8.539 1.00  96.52 0 B 1
ATOM   2933 C CA  . LYS B 2 144 ? 18.955 11.369 -9.464 1.00  96.14 0 B 1
ATOM   2934 C C   . LYS B 2 144 ? 17.597 11.856 -8.960 1.00  95.43 0 B 1
ATOM   2935 O O   . LYS B 2 144 ? 17.188 12.961 -9.304 1.00  93.93 0 B 1
ATOM   2936 C CB  . LYS B 2 144 ? 18.834 10.669 -10.822 1.00  95.90 0 B 1
ATOM   2937 C CG  . LYS B 2 144 ? 18.222 11.574 -11.888 1.00  90.33 0 B 1
ATOM   2938 C CD  . LYS B 2 144 ? 18.220 10.869 -13.249 1.00  87.65 0 B 1
ATOM   2939 C CE  . LYS B 2 144 ? 17.560 11.786 -14.277 1.00  78.33 0 B 1
ATOM   2940 N NZ  . LYS B 2 144 ? 17.427 11.114 -15.593 1.00  69.71 1 B 1
ATOM   2941 N N   . TYR B 2 145 ? 16.863 11.010 -8.224 1.00  95.72 0 B 1
ATOM   2942 C CA  . TYR B 2 145 ? 15.456 11.253 -7.901 1.00  94.90 0 B 1
ATOM   2943 C C   . TYR B 2 145 ? 15.146 11.349 -6.405 1.00  94.36 0 B 1
ATOM   2944 O O   . TYR B 2 145 ? 14.086 11.868 -6.058 1.00  92.07 0 B 1
ATOM   2945 C CB  . TYR B 2 145 ? 14.595 10.154 -8.544 1.00  94.26 0 B 1
ATOM   2946 C CG  . TYR B 2 145 ? 14.689 10.043 -10.046 1.00  94.05 0 B 1
ATOM   2947 C CD1 . TYR B 2 145 ? 14.276 11.109 -10.872 1.00  92.25 0 B 1
ATOM   2948 C CD2 . TYR B 2 145 ? 15.160  8.859 -10.645 1.00  92.50 0 B 1
ATOM   2949 C CE1 . TYR B 2 145 ? 14.330 10.993 -12.268 1.00  91.43 0 B 1
ATOM   2950 C CE2 . TYR B 2 145 ? 15.221  8.726 -12.035 1.00  91.23 0 B 1
ATOM   2951 C CZ  . TYR B 2 145 ? 14.803  9.799 -12.849 1.00  91.63 0 B 1
ATOM   2952 O OH  . TYR B 2 145 ? 14.852  9.678 -14.219 1.00  89.83 0 B 1
ATOM   2953 N N   . ALA B 2 146 ? 16.018 10.847 -5.542 1.00  93.82 0 B 1
ATOM   2954 C CA  . ALA B 2 146 ? 15.763 10.729 -4.106 1.00  93.24 0 B 1
ATOM   2955 C C   . ALA B 2 146 ? 16.789 11.463 -3.218 1.00  92.82 0 B 1
ATOM   2956 O O   . ALA B 2 146 ? 16.661 11.417 -1.994 1.00  89.22 0 B 1
ATOM   2957 C CB  . ALA B 2 146 ? 15.657  9.245 -3.759 1.00  92.41 0 B 1
ATOM   2958 N N   . MET B 2 147 ? 17.792 12.124 -3.804 1.00  91.42 0 B 1
ATOM   2959 C CA  . MET B 2 147 ? 18.795 12.945 -3.112 1.00  90.50 0 B 1
ATOM   2960 C C   . MET B 2 147 ? 18.667 14.416 -3.508 1.00  85.37 0 B 1
ATOM   2961 O O   . MET B 2 147 ? 18.243 14.706 -4.627 1.00  79.17 0 B 1
ATOM   2962 C CB  . MET B 2 147 ? 20.220 12.438 -3.382 1.00  86.77 0 B 1
ATOM   2963 C CG  . MET B 2 147 ? 20.465 11.043 -2.806 1.00  84.15 0 B 1
ATOM   2964 S SD  . MET B 2 147 ? 22.184 10.462 -3.054 1.00  81.76 0 B 1
ATOM   2965 C CE  . MET B 2 147 ? 22.140  8.919 -2.158 1.00  73.99 0 B 1
ATOM   2966 O OXT . MET B 2 147 ? 19.047 15.274 -2.644 1.00  81.41 -1 B 1
ATOM   2967 N N   . MET C 3 1 ? -3.254 -25.993 -23.604 1.00  93.76 0 C 1
ATOM   2968 C CA  . MET C 3 1 ? -1.860 -25.516 -23.523 1.00  95.67 0 C 1
ATOM   2969 C C   . MET C 3 1 ? -1.824 -24.257 -22.689 1.00  95.90 0 C 1
ATOM   2970 O O   . MET C 3 1 ? -2.856 -23.624 -22.505 1.00  94.02 0 C 1
ATOM   2971 C CB  . MET C 3 1 ? -1.252 -25.307 -24.916 1.00  92.82 0 C 1
ATOM   2972 C CG  . MET C 3 1 ? -1.880 -24.158 -25.712 1.00  90.97 0 C 1
ATOM   2973 S SD  . MET C 3 1 ? -1.201 -23.999 -27.388 1.00  92.59 0 C 1
ATOM   2974 C CE  . MET C 3 1 ? -2.047 -22.522 -27.945 1.00  87.68 0 C 1
ATOM   2975 N N   . GLN C 3 2 ? -0.670 -23.889 -22.190 1.00  96.26 0 C 1
ATOM   2976 C CA  . GLN C 3 2 ? -0.489 -22.662 -21.430 1.00  95.75 0 C 1
ATOM   2977 C C   . GLN C 3 2 ?  0.111 -21.574 -22.328 1.00  95.96 0 C 1
ATOM   2978 O O   . GLN C 3 2 ?  1.033 -21.848 -23.094 1.00  94.08 0 C 1
ATOM   2979 C CB  . GLN C 3 2 ?  0.366 -22.977 -20.198 1.00  93.06 0 C 1
ATOM   2980 C CG  . GLN C 3 2 ?  0.345 -21.831 -19.188 1.00  81.73 0 C 1
ATOM   2981 C CD  . GLN C 3 2 ?  1.039 -22.258 -17.896 1.00  81.55 0 C 1
ATOM   2982 N NE2 . GLN C 3 2 ?  0.302 -22.424 -16.824 1.00  69.91 0 C 1
ATOM   2983 O OE1 . GLN C 3 2 ?  2.240 -22.448 -17.849 1.00  73.22 0 C 1
ATOM   2984 N N   . ILE C 3 3 ? -0.411 -20.367 -22.245 1.00  96.68 0 C 1
ATOM   2985 C CA  . ILE C 3 3 ?  0.153 -19.162 -22.868 1.00  96.46 0 C 1
ATOM   2986 C C   . ILE C 3 3 ?  0.279 -18.046 -21.830 1.00  96.17 0 C 1
ATOM   2987 O O   . ILE C 3 3 ? -0.390 -18.053 -20.795 1.00  95.18 0 C 1
ATOM   2988 C CB  . ILE C 3 3 ? -0.653 -18.690 -24.098 1.00  96.21 0 C 1
ATOM   2989 C CG1 . ILE C 3 3 ? -2.085 -18.246 -23.722 1.00  93.48 0 C 1
ATOM   2990 C CG2 . ILE C 3 3 ? -0.649 -19.767 -25.185 1.00  91.42 0 C 1
ATOM   2991 C CD1 . ILE C 3 3 ? -2.837 -17.547 -24.859 1.00  92.82 0 C 1
ATOM   2992 N N   . PHE C 3 4 ?  1.101 -17.060 -22.146 1.00  94.80 0 C 1
ATOM   2993 C CA  . PHE C 3 4 ?  1.290 -15.874 -21.319 1.00  93.89 0 C 1
ATOM   2994 C C   . PHE C 3 4 ?  0.718 -14.634 -22.004 1.00  94.32 0 C 1
ATOM   2995 O O   . PHE C 3 4 ?  0.777 -14.499 -23.222 1.00  93.76 0 C 1
ATOM   2996 C CB  . PHE C 3 4 ?  2.766 -15.711 -20.977 1.00  92.13 0 C 1
ATOM   2997 C CG  . PHE C 3 4 ?  3.377 -16.943 -20.337 1.00  90.71 0 C 1
ATOM   2998 C CD1 . PHE C 3 4 ?  3.016 -17.312 -19.030 1.00  86.14 0 C 1
ATOM   2999 C CD2 . PHE C 3 4 ?  4.270 -17.746 -21.065 1.00  85.27 0 C 1
ATOM   3000 C CE1 . PHE C 3 4 ?  3.540 -18.471 -18.448 1.00  83.49 0 C 1
ATOM   3001 C CE2 . PHE C 3 4 ?  4.795 -18.911 -20.486 1.00  82.49 0 C 1
ATOM   3002 C CZ  . PHE C 3 4 ?  4.430 -19.276 -19.178 1.00  84.66 0 C 1
ATOM   3003 N N   . VAL C 3 5 ?  0.183 -13.713 -21.236 1.00  93.45 0 C 1
ATOM   3004 C CA  . VAL C 3 5 ? -0.246 -12.396 -21.692 1.00  93.56 0 C 1
ATOM   3005 C C   . VAL C 3 5 ?  0.469 -11.349 -20.858 1.00  91.91 0 C 1
ATOM   3006 O O   . VAL C 3 5 ?  0.270 -11.284 -19.645 1.00  90.24 0 C 1
ATOM   3007 C CB  . VAL C 3 5 ? -1.770 -12.222 -21.623 1.00  94.49 0 C 1
ATOM   3008 C CG1 . VAL C 3 5 ? -2.193 -10.871 -22.200 1.00  93.33 0 C 1
ATOM   3009 C CG2 . VAL C 3 5 ? -2.504 -13.312 -22.408 1.00  93.40 0 C 1
ATOM   3010 N N   . LYS C 3 6 ?  1.310 -10.527 -21.483 1.00  91.56 0 C 1
ATOM   3011 C CA  . LYS C 3 6 ?  2.061 -9.458 -20.826 1.00  90.52 0 C 1
ATOM   3012 C C   . LYS C 3 6 ?  1.469 -8.092 -21.143 1.00  91.40 0 C 1
ATOM   3013 O O   . LYS C 3 6 ?  1.006 -7.839 -22.247 1.00  90.69 0 C 1
ATOM   3014 C CB  . LYS C 3 6 ?  3.539 -9.498 -21.232 1.00  87.57 0 C 1
ATOM   3015 C CG  . LYS C 3 6 ?  4.324 -10.687 -20.646 1.00  77.74 0 C 1
ATOM   3016 C CD  . LYS C 3 6 ?  5.783 -10.581 -21.097 1.00  75.57 0 C 1
ATOM   3017 C CE  . LYS C 3 6 ?  6.636 -11.798 -20.762 1.00  67.07 0 C 1
ATOM   3018 N NZ  . LYS C 3 6 ?  7.922 -11.747 -21.525 1.00  61.76 1 C 1
ATOM   3019 N N   . THR C 3 7 ?  1.556 -7.181 -20.182 1.00  87.38 0 C 1
ATOM   3020 C CA  . THR C 3 7 ?  1.265 -5.761 -20.397 1.00  85.58 0 C 1
ATOM   3021 C C   . THR C 3 7 ?  2.556 -4.949 -20.425 1.00  84.86 0 C 1
ATOM   3022 O O   . THR C 3 7 ?  3.624 -5.417 -20.026 1.00  82.36 0 C 1
ATOM   3023 C CB  . THR C 3 7 ?  0.325 -5.209 -19.321 1.00  83.66 0 C 1
ATOM   3024 C CG2 . THR C 3 7 ? -0.934 -6.048 -19.171 1.00  75.48 0 C 1
ATOM   3025 O OG1 . THR C 3 7 ?  0.983 -5.166 -18.082 1.00  76.08 0 C 1
ATOM   3026 N N   . LEU C 3 8 ?  2.473 -3.692 -20.864 1.00  81.42 0 C 1
ATOM   3027 C CA  . LEU C 3 8 ?  3.605 -2.758 -20.845 1.00  79.13 0 C 1
ATOM   3028 C C   . LEU C 3 8 ?  4.136 -2.482 -19.437 1.00  77.46 0 C 1
ATOM   3029 O O   . LEU C 3 8 ?  5.350 -2.342 -19.263 1.00  73.45 0 C 1
ATOM   3030 C CB  . LEU C 3 8 ?  3.179 -1.458 -21.520 1.00  78.36 0 C 1
ATOM   3031 C CG  . LEU C 3 8 ?  3.776 -1.358 -22.927 1.00  75.06 0 C 1
ATOM   3032 C CD1 . LEU C 3 8 ?  2.899 -0.483 -23.776 1.00  71.71 0 C 1
ATOM   3033 C CD2 . LEU C 3 8 ?  5.178 -0.762 -22.886 1.00  70.90 0 C 1
ATOM   3034 N N   . THR C 3 9 ?  3.250 -2.447 -18.445 1.00  78.54 0 C 1
ATOM   3035 C CA  . THR C 3 9 ?  3.614 -2.284 -17.026 1.00  75.89 0 C 1
ATOM   3036 C C   . THR C 3 9 ?  4.296 -3.515 -16.449 1.00  73.82 0 C 1
ATOM   3037 O O   . THR C 3 9 ?  4.811 -3.478 -15.331 1.00  69.53 0 C 1
ATOM   3038 C CB  . THR C 3 9 ?  2.379 -1.969 -16.182 1.00  74.44 0 C 1
ATOM   3039 C CG2 . THR C 3 9 ?  1.754 -0.635 -16.572 1.00  71.15 0 C 1
ATOM   3040 O OG1 . THR C 3 9 ?  1.402 -2.967 -16.361 1.00  71.61 0 C 1
ATOM   3041 N N   . GLY C 3 10 ?  4.317 -4.618 -17.196 1.00  74.31 0 C 1
ATOM   3042 C CA  . GLY C 3 10 ?  4.995 -5.844 -16.835 1.00  73.05 0 C 1
ATOM   3043 C C   . GLY C 3 10 ?  4.122 -6.924 -16.218 1.00  75.04 0 C 1
ATOM   3044 O O   . GLY C 3 10 ?  4.576 -8.068 -16.119 1.00  73.40 0 C 1
ATOM   3045 N N   . LYS C 3 11 ?  2.876 -6.626 -15.894 1.00  76.22 0 C 1
ATOM   3046 C CA  . LYS C 3 11 ?  1.922 -7.633 -15.411 1.00  78.20 0 C 1
ATOM   3047 C C   . LYS C 3 11 ?  1.865 -8.811 -16.388 1.00  80.81 0 C 1
ATOM   3048 O O   . LYS C 3 11 ?  1.632 -8.614 -17.585 1.00  81.26 0 C 1
ATOM   3049 C CB  . LYS C 3 11 ?  0.544 -6.982 -15.227 1.00  76.74 0 C 1
ATOM   3050 C CG  . LYS C 3 11 ? -0.580 -7.928 -14.774 1.00  73.09 0 C 1
ATOM   3051 C CD  . LYS C 3 11 ? -0.395 -8.479 -13.366 1.00  72.01 0 C 1
ATOM   3052 C CE  . LYS C 3 11 ? -1.613 -9.341 -13.030 1.00  68.15 0 C 1
ATOM   3053 N NZ  . LYS C 3 11 ? -1.598 -9.884 -11.660 1.00  63.29 1 C 1
ATOM   3054 N N   . THR C 3 12 ?  2.057 -10.015 -15.881 1.00  80.49 0 C 1
ATOM   3055 C CA  . THR C 3 12 ?  1.947 -11.247 -16.668 1.00  80.82 0 C 1
ATOM   3056 C C   . THR C 3 12 ?  0.742 -12.048 -16.191 1.00  82.60 0 C 1
ATOM   3057 O O   . THR C 3 12 ?  0.569 -12.281 -15.000 1.00  82.08 0 C 1
ATOM   3058 C CB  . THR C 3 12 ?  3.236 -12.079 -16.611 1.00  78.60 0 C 1
ATOM   3059 C CG2 . THR C 3 12 ?  3.176 -13.287 -17.540 1.00  73.57 0 C 1
ATOM   3060 O OG1 . THR C 3 12 ?  4.321 -11.284 -17.040 1.00  74.03 0 C 1
ATOM   3061 N N   . ILE C 3 13 ? -0.089 -12.467 -17.144 1.00  86.45 0 C 1
ATOM   3062 C CA  . ILE C 3 13 ? -1.276 -13.286 -16.924 1.00  87.91 0 C 1
ATOM   3063 C C   . ILE C 3 13 ? -1.027 -14.635 -17.586 1.00  90.04 0 C 1
ATOM   3064 O O   . ILE C 3 13 ? -0.695 -14.689 -18.771 1.00  90.00 0 C 1
ATOM   3065 C CB  . ILE C 3 13 ? -2.535 -12.606 -17.505 1.00  87.07 0 C 1
ATOM   3066 C CG1 . ILE C 3 13 ? -2.714 -11.139 -17.046 1.00  83.52 0 C 1
ATOM   3067 C CG2 . ILE C 3 13 ? -3.781 -13.434 -17.136 1.00  82.12 0 C 1
ATOM   3068 C CD1 . ILE C 3 13 ? -3.697 -10.354 -17.920 1.00  79.97 0 C 1
ATOM   3069 N N   . THR C 3 14 ? -1.218 -15.726 -16.859 1.00  91.03 0 C 1
ATOM   3070 C CA  . THR C 3 14 ? -1.117 -17.080 -17.418 1.00  91.49 0 C 1
ATOM   3071 C C   . THR C 3 14 ? -2.510 -17.595 -17.761 1.00  93.25 0 C 1
ATOM   3072 O O   . THR C 3 14 ? -3.399 -17.549 -16.916 1.00  92.60 0 C 1
ATOM   3073 C CB  . THR C 3 14 ? -0.418 -18.022 -16.442 1.00  88.76 0 C 1
ATOM   3074 C CG2 . THR C 3 14 ? -0.122 -19.373 -17.079 1.00  77.60 0 C 1
ATOM   3075 O OG1 . THR C 3 14 ?  0.817 -17.468 -16.048 1.00  79.97 0 C 1
ATOM   3076 N N   . LEU C 3 15 ? -2.714 -18.092 -18.991 1.00  94.58 0 C 1
ATOM   3077 C CA  . LEU C 3 15 ? -3.996 -18.620 -19.449 1.00  95.79 0 C 1
ATOM   3078 C C   . LEU C 3 15 ? -3.854 -20.083 -19.884 1.00  96.45 0 C 1
ATOM   3079 O O   . LEU C 3 15 ? -2.915 -20.438 -20.581 1.00  95.74 0 C 1
ATOM   3080 C CB  . LEU C 3 15 ? -4.550 -17.780 -20.609 1.00  95.49 0 C 1
ATOM   3081 C CG  . LEU C 3 15 ? -4.805 -16.291 -20.295 1.00  93.79 0 C 1
ATOM   3082 C CD1 . LEU C 3 15 ? -5.311 -15.604 -21.560 1.00  90.65 0 C 1
ATOM   3083 C CD2 . LEU C 3 15 ? -5.847 -16.098 -19.194 1.00  90.33 0 C 1
ATOM   3084 N N   . GLU C 3 16 ? -4.842 -20.904 -19.504 1.00  96.91 0 C 1
ATOM   3085 C CA  . GLU C 3 16 ? -5.047 -22.225 -20.084 1.00  97.07 0 C 1
ATOM   3086 C C   . GLU C 3 16 ? -5.984 -22.102 -21.291 1.00  97.47 0 C 1
ATOM   3087 O O   . GLU C 3 16 ? -7.108 -21.602 -21.167 1.00  96.48 0 C 1
ATOM   3088 C CB  . GLU C 3 16 ? -5.629 -23.191 -19.038 1.00  96.16 0 C 1
ATOM   3089 C CG  . GLU C 3 16 ? -4.634 -23.538 -17.912 1.00  83.78 0 C 1
ATOM   3090 C CD  . GLU C 3 16 ? -3.340 -24.173 -18.427 1.00  79.55 0 C 1
ATOM   3091 O OE1 . GLU C 3 16 ? -2.283 -23.938 -17.784 1.00  72.82 0 C 1
ATOM   3092 O OE2 . GLU C 3 16 ? -3.390 -24.852 -19.473 1.00  72.52 -1 C 1
ATOM   3093 N N   . VAL C 3 17 ? -5.491 -22.512 -22.455 1.00  97.37 0 C 1
ATOM   3094 C CA  . VAL C 3 17 ? -6.164 -22.358 -23.743 1.00  97.44 0 C 1
ATOM   3095 C C   . VAL C 3 17 ? -5.937 -23.588 -24.623 1.00  97.56 0 C 1
ATOM   3096 O O   . VAL C 3 17 ? -5.001 -24.360 -24.410 1.00  96.50 0 C 1
ATOM   3097 C CB  . VAL C 3 17 ? -5.690 -21.091 -24.491 1.00  96.83 0 C 1
ATOM   3098 C CG1 . VAL C 3 17 ? -5.999 -19.808 -23.710 1.00  93.96 0 C 1
ATOM   3099 C CG2 . VAL C 3 17 ? -4.190 -21.114 -24.811 1.00  93.84 0 C 1
ATOM   3100 N N   . GLU C 3 18 ? -6.777 -23.721 -25.642 1.00  97.33 0 C 1
ATOM   3101 C CA  . GLU C 3 18 ? -6.582 -24.690 -26.714 1.00  97.12 0 C 1
ATOM   3102 C C   . GLU C 3 18 ? -6.231 -23.964 -28.026 1.00  97.39 0 C 1
ATOM   3103 O O   . GLU C 3 18 ? -6.663 -22.832 -28.227 1.00  96.13 0 C 1
ATOM   3104 C CB  . GLU C 3 18 ? -7.839 -25.556 -26.876 1.00  95.92 0 C 1
ATOM   3105 C CG  . GLU C 3 18 ? -8.109 -26.477 -25.672 1.00  87.57 0 C 1
ATOM   3106 C CD  . GLU C 3 18 ? -6.959 -27.450 -25.384 1.00  80.26 0 C 1
ATOM   3107 O OE1 . GLU C 3 18 ? -6.781 -27.827 -24.207 1.00  72.32 0 C 1
ATOM   3108 O OE2 . GLU C 3 18 ? -6.235 -27.809 -26.348 1.00  71.56 -1 C 1
ATOM   3109 N N   . PRO C 3 19 ? -5.504 -24.602 -28.959 1.00  97.27 0 C 1
ATOM   3110 C CA  . PRO C 3 19 ? -5.201 -23.989 -30.253 1.00  96.99 0 C 1
ATOM   3111 C C   . PRO C 3 19 ? -6.443 -23.571 -31.053 1.00  97.05 0 C 1
ATOM   3112 O O   . PRO C 3 19 ? -6.379 -22.634 -31.856 1.00  95.82 0 C 1
ATOM   3113 C CB  . PRO C 3 19 ? -4.405 -25.052 -31.021 1.00  96.04 0 C 1
ATOM   3114 C CG  . PRO C 3 19 ? -3.778 -25.895 -29.911 1.00  93.69 0 C 1
ATOM   3115 C CD  . PRO C 3 19 ? -4.835 -25.878 -28.816 1.00  96.58 0 C 1
ATOM   3116 N N   . SER C 3 20 ? -7.577 -24.247 -30.830 1.00  97.30 0 C 1
ATOM   3117 C CA  . SER C 3 20 ? -8.878 -23.947 -31.429 1.00  97.37 0 C 1
ATOM   3118 C C   . SER C 3 20 ? -9.639 -22.797 -30.758 1.00  97.51 0 C 1
ATOM   3119 O O   . SER C 3 20 ? -10.689 -22.410 -31.263 1.00  95.97 0 C 1
ATOM   3120 C CB  . SER C 3 20 ? -9.738 -25.208 -31.413 1.00  96.50 0 C 1
ATOM   3121 O OG  . SER C 3 20 ? -9.862 -25.696 -30.089 1.00  89.55 0 C 1
ATOM   3122 N N   . ASP C 3 21 ? -9.159 -22.274 -29.623 1.00  97.47 0 C 1
ATOM   3123 C CA  . ASP C 3 21 ? -9.796 -21.129 -28.976 1.00  97.50 0 C 1
ATOM   3124 C C   . ASP C 3 21 ? -9.725 -19.892 -29.886 1.00  97.76 0 C 1
ATOM   3125 O O   . ASP C 3 21 ? -8.675 -19.574 -30.447 1.00  97.06 0 C 1
ATOM   3126 C CB  . ASP C 3 21 ? -9.164 -20.806 -27.608 1.00  97.07 0 C 1
ATOM   3127 C CG  . ASP C 3 21 ? -9.650 -21.677 -26.436 1.00  96.08 0 C 1
ATOM   3128 O OD1 . ASP C 3 21 ? -10.813 -22.116 -26.446 1.00  91.73 0 C 1
ATOM   3129 O OD2 . ASP C 3 21 ? -8.900 -21.771 -25.435 1.00  91.62 -1 C 1
ATOM   3130 N N   . THR C 3 22 ? -10.840 -19.180 -30.007 1.00  98.03 0 C 1
ATOM   3131 C CA  . THR C 3 22 ? -10.873 -17.889 -30.695 1.00  98.01 0 C 1
ATOM   3132 C C   . THR C 3 22 ? -10.199 -16.804 -29.852 1.00  98.29 0 C 1
ATOM   3133 O O   . THR C 3 22 ? -10.091 -16.915 -28.628 1.00  97.71 0 C 1
ATOM   3134 C CB  . THR C 3 22 ? -12.299 -17.462 -31.065 1.00  97.47 0 C 1
ATOM   3135 C CG2 . THR C 3 22 ? -13.002 -18.471 -31.962 1.00  91.08 0 C 1
ATOM   3136 O OG1 . THR C 3 22 ? -13.084 -17.293 -29.906 1.00  91.26 0 C 1
ATOM   3137 N N   . ILE C 3 23 ? -9.786 -15.728 -30.493 1.00  97.82 0 C 1
ATOM   3138 C CA  . ILE C 3 23 ? -9.275 -14.545 -29.788 1.00  97.98 0 C 1
ATOM   3139 C C   . ILE C 3 23 ? -10.340 -13.958 -28.850 1.00  98.03 0 C 1
ATOM   3140 O O   . ILE C 3 23 ? -10.004 -13.532 -27.748 1.00  97.75 0 C 1
ATOM   3141 C CB  . ILE C 3 23 ? -8.751 -13.506 -30.797 1.00  97.65 0 C 1
ATOM   3142 C CG1 . ILE C 3 23 ? -7.611 -14.059 -31.676 1.00  95.87 0 C 1
ATOM   3143 C CG2 . ILE C 3 23 ? -8.299 -12.208 -30.108 1.00  96.63 0 C 1
ATOM   3144 C CD1 . ILE C 3 23 ? -6.416 -14.660 -30.926 1.00  92.81 0 C 1
ATOM   3145 N N   . GLU C 3 24 ? -11.616 -14.012 -29.242 1.00  97.93 0 C 1
ATOM   3146 C CA  . GLU C 3 24 ? -12.736 -13.639 -28.380 1.00  97.75 0 C 1
ATOM   3147 C C   . GLU C 3 24 ? -12.785 -14.490 -27.097 1.00  97.86 0 C 1
ATOM   3148 O O   . GLU C 3 24 ? -12.862 -13.943 -25.996 1.00  97.14 0 C 1
ATOM   3149 C CB  . GLU C 3 24 ? -14.039 -13.748 -29.188 1.00  96.61 0 C 1
ATOM   3150 C CG  . GLU C 3 24 ? -15.250 -13.184 -28.430 1.00  84.02 0 C 1
ATOM   3151 C CD  . GLU C 3 24 ? -16.544 -13.212 -29.259 1.00  78.39 0 C 1
ATOM   3152 O OE1 . GLU C 3 24 ? -17.524 -12.570 -28.812 1.00  72.36 0 C 1
ATOM   3153 O OE2 . GLU C 3 24 ? -16.565 -13.879 -30.322 1.00  72.93 -1 C 1
ATOM   3154 N N   . ASN C 3 25 ? -12.609 -15.807 -27.209 1.00  97.92 0 C 1
ATOM   3155 C CA  . ASN C 3 25 ? -12.532 -16.699 -26.044 1.00  97.79 0 C 1
ATOM   3156 C C   . ASN C 3 25 ? -11.332 -16.371 -25.152 1.00  97.95 0 C 1
ATOM   3157 O O   . ASN C 3 25 ? -11.439 -16.398 -23.921 1.00  97.29 0 C 1
ATOM   3158 C CB  . ASN C 3 25 ? -12.442 -18.160 -26.509 1.00  96.76 0 C 1
ATOM   3159 C CG  . ASN C 3 25 ? -13.719 -18.702 -27.132 1.00  88.19 0 C 1
ATOM   3160 N ND2 . ASN C 3 25 ? -13.641 -19.875 -27.717 1.00  76.79 0 C 1
ATOM   3161 O OD1 . ASN C 3 25 ? -14.780 -18.123 -27.079 1.00  78.28 0 C 1
ATOM   3162 N N   . VAL C 3 26 ? -10.189 -16.034 -25.740 1.00  98.05 0 C 1
ATOM   3163 C CA  . VAL C 3 26 ? -9.004 -15.609 -24.975 1.00  98.02 0 C 1
ATOM   3164 C C   . VAL C 3 26 ? -9.289 -14.313 -24.218 1.00  98.11 0 C 1
ATOM   3165 O O   . VAL C 3 26 ? -8.966 -14.217 -23.033 1.00  97.78 0 C 1
ATOM   3166 C CB  . VAL C 3 26 ? -7.775 -15.461 -25.886 1.00  97.75 0 C 1
ATOM   3167 C CG1 . VAL C 3 26 ? -6.554 -14.956 -25.118 1.00  95.79 0 C 1
ATOM   3168 C CG2 . VAL C 3 26 ? -7.385 -16.805 -26.497 1.00  96.21 0 C 1
ATOM   3169 N N   . LYS C 3 27 ? -9.942 -13.338 -24.855 1.00  98.17 0 C 1
ATOM   3170 C CA  . LYS C 3 27 ? -10.345 -12.088 -24.205 1.00  98.15 0 C 1
ATOM   3171 C C   . LYS C 3 27 ? -11.354 -12.326 -23.075 1.00  97.96 0 C 1
ATOM   3172 O O   . LYS C 3 27 ? -11.228 -11.704 -22.028 1.00  97.53 0 C 1
ATOM   3173 C CB  . LYS C 3 27 ? -10.918 -11.112 -25.242 1.00  98.02 0 C 1
ATOM   3174 C CG  . LYS C 3 27 ? -9.842 -10.511 -26.146 1.00  97.37 0 C 1
ATOM   3175 C CD  . LYS C 3 27 ? -10.488 -9.579 -27.172 1.00  96.46 0 C 1
ATOM   3176 C CE  . LYS C 3 27 ? -9.436 -8.911 -28.067 1.00  94.59 0 C 1
ATOM   3177 N NZ  . LYS C 3 27 ? -10.069 -8.020 -29.044 1.00  92.70 1 C 1
ATOM   3178 N N   . ALA C 3 28 ? -12.287 -13.266 -23.245 1.00  98.23 0 C 1
ATOM   3179 C CA  . ALA C 3 28 ? -13.209 -13.669 -22.183 1.00  98.00 0 C 1
ATOM   3180 C C   . ALA C 3 28 ? -12.459 -14.278 -20.989 1.00  97.80 0 C 1
ATOM   3181 O O   . ALA C 3 28 ? -12.673 -13.857 -19.851 1.00  96.99 0 C 1
ATOM   3182 C CB  . ALA C 3 28 ? -14.251 -14.634 -22.769 1.00  97.77 0 C 1
ATOM   3183 N N   . LYS C 3 29 ? -11.482 -15.164 -21.226 1.00  97.96 0 C 1
ATOM   3184 C CA  . LYS C 3 29 ? -10.625 -15.729 -20.169 1.00  97.61 0 C 1
ATOM   3185 C C   . LYS C 3 29 ? -9.797 -14.658 -19.439 1.00  97.22 0 C 1
ATOM   3186 O O   . LYS C 3 29 ? -9.570 -14.772 -18.237 1.00  96.28 0 C 1
ATOM   3187 C CB  . LYS C 3 29 ? -9.702 -16.809 -20.760 1.00  97.60 0 C 1
ATOM   3188 C CG  . LYS C 3 29 ? -10.460 -18.087 -21.166 1.00  95.97 0 C 1
ATOM   3189 C CD  . LYS C 3 29 ? -9.535 -19.100 -21.861 1.00  93.56 0 C 1
ATOM   3190 C CE  . LYS C 3 29 ? -10.342 -20.336 -22.285 1.00  90.00 0 C 1
ATOM   3191 N NZ  . LYS C 3 29 ? -9.521 -21.379 -22.934 1.00  83.28 1 C 1
ATOM   3192 N N   . ILE C 3 30 ? -9.359 -13.613 -20.144 1.00  97.50 0 C 1
ATOM   3193 C CA  . ILE C 3 30 ? -8.689 -12.463 -19.518 1.00  97.24 0 C 1
ATOM   3194 C C   . ILE C 3 30 ? -9.680 -11.681 -18.648 1.00  96.60 0 C 1
ATOM   3195 O O   . ILE C 3 30 ? -9.332 -11.301 -17.539 1.00  95.43 0 C 1
ATOM   3196 C CB  . ILE C 3 30 ? -8.010 -11.555 -20.570 1.00  97.19 0 C 1
ATOM   3197 C CG1 . ILE C 3 30 ? -6.833 -12.294 -21.238 1.00  96.46 0 C 1
ATOM   3198 C CG2 . ILE C 3 30 ? -7.486 -10.256 -19.920 1.00  96.44 0 C 1
ATOM   3199 C CD1 . ILE C 3 30 ? -6.325 -11.611 -22.512 1.00  95.42 0 C 1
ATOM   3200 N N   . GLN C 3 31 ? -10.917 -11.471 -19.129 1.00  97.20 0 C 1
ATOM   3201 C CA  . GLN C 3 31 ? -11.957 -10.810 -18.347 1.00  96.92 0 C 1
ATOM   3202 C C   . GLN C 3 31 ? -12.267 -11.570 -17.057 1.00  96.17 0 C 1
ATOM   3203 O O   . GLN C 3 31 ? -12.352 -10.954 -15.997 1.00  94.52 0 C 1
ATOM   3204 C CB  . GLN C 3 31 ? -13.231 -10.640 -19.189 1.00  96.52 0 C 1
ATOM   3205 C CG  . GLN C 3 31 ? -14.302 -9.834 -18.445 1.00  95.57 0 C 1
ATOM   3206 C CD  . GLN C 3 31 ? -15.595 -9.656 -19.246 1.00  94.12 0 C 1
ATOM   3207 N NE2 . GLN C 3 31 ? -16.446 -8.746 -18.834 1.00  85.94 0 C 1
ATOM   3208 O OE1 . GLN C 3 31 ? -15.865 -10.310 -20.235 1.00  89.27 0 C 1
ATOM   3209 N N   . ASP C 3 32 ? -12.370 -12.893 -17.120 1.00  96.93 0 C 1
ATOM   3210 C CA  . ASP C 3 32 ? -12.655 -13.733 -15.959 1.00  96.46 0 C 1
ATOM   3211 C C   . ASP C 3 32 ? -11.553 -13.655 -14.898 1.00  95.66 0 C 1
ATOM   3212 O O   . ASP C 3 32 ? -11.830 -13.703 -13.698 1.00  93.98 0 C 1
ATOM   3213 C CB  . ASP C 3 32 ? -12.842 -15.185 -16.408 1.00  96.20 0 C 1
ATOM   3214 C CG  . ASP C 3 32 ? -14.131 -15.442 -17.195 1.00  89.97 0 C 1
ATOM   3215 O OD1 . ASP C 3 32 ? -15.059 -14.615 -17.105 1.00  85.57 0 C 1
ATOM   3216 O OD2 . ASP C 3 32 ? -14.180 -16.501 -17.854 1.00  84.80 -1 C 1
ATOM   3217 N N   . LYS C 3 33 ? -10.290 -13.508 -15.317 1.00  95.00 0 C 1
ATOM   3218 C CA  . LYS C 3 33 ? -9.148 -13.417 -14.407 1.00  93.89 0 C 1
ATOM   3219 C C   . LYS C 3 33 ? -8.882 -12.012 -13.879 1.00  93.09 0 C 1
ATOM   3220 O O   . LYS C 3 33 ? -8.542 -11.858 -12.708 1.00  90.30 0 C 1
ATOM   3221 C CB  . LYS C 3 33 ? -7.885 -13.967 -15.076 1.00  92.63 0 C 1
ATOM   3222 C CG  . LYS C 3 33 ? -7.881 -15.497 -15.080 1.00  86.35 0 C 1
ATOM   3223 C CD  . LYS C 3 33 ? -6.478 -16.010 -15.412 1.00  85.29 0 C 1
ATOM   3224 C CE  . LYS C 3 33 ? -6.415 -17.527 -15.210 1.00  79.83 0 C 1
ATOM   3225 N NZ  . LYS C 3 33 ? -5.015 -18.005 -15.133 1.00  73.32 1 C 1
ATOM   3226 N N   . GLU C 3 34 ? -8.969 -10.999 -14.747 1.00  94.65 0 C 1
ATOM   3227 C CA  . GLU C 3 34 ? -8.493 -9.643 -14.459 1.00  93.53 0 C 1
ATOM   3228 C C   . GLU C 3 34 ? -9.615 -8.592 -14.476 1.00  93.38 0 C 1
ATOM   3229 O O   . GLU C 3 34 ? -9.386 -7.438 -14.122 1.00  91.03 0 C 1
ATOM   3230 C CB  . GLU C 3 34 ? -7.373 -9.272 -15.440 1.00  92.05 0 C 1
ATOM   3231 C CG  . GLU C 3 34 ? -6.157 -10.215 -15.407 1.00  89.36 0 C 1
ATOM   3232 C CD  . GLU C 3 34 ? -5.328 -10.177 -14.106 1.00  88.88 0 C 1
ATOM   3233 O OE1 . GLU C 3 34 ? -4.617 -11.172 -13.832 1.00  83.17 0 C 1
ATOM   3234 O OE2 . GLU C 3 34 ? -5.290 -9.134 -13.424 1.00  83.20 -1 C 1
ATOM   3235 N N   . GLY C 3 35 ? -10.827 -8.963 -14.881 1.00  94.98 0 C 1
ATOM   3236 C CA  . GLY C 3 35 ? -11.990 -8.084 -14.917 1.00  94.73 0 C 1
ATOM   3237 C C   . GLY C 3 35 ? -12.005 -7.068 -16.064 1.00  95.34 0 C 1
ATOM   3238 O O   . GLY C 3 35 ? -12.850 -6.166 -16.072 1.00  94.10 0 C 1
ATOM   3239 N N   . ILE C 3 36 ? -11.104 -7.178 -17.029 1.00  95.40 0 C 1
ATOM   3240 C CA  . ILE C 3 36 ? -10.996 -6.240 -18.157 1.00  95.77 0 C 1
ATOM   3241 C C   . ILE C 3 36 ? -12.041 -6.601 -19.223 1.00  96.22 0 C 1
ATOM   3242 O O   . ILE C 3 36 ? -11.988 -7.709 -19.749 1.00  95.87 0 C 1
ATOM   3243 C CB  . ILE C 3 36 ? -9.583 -6.239 -18.759 1.00  95.17 0 C 1
ATOM   3244 C CG1 . ILE C 3 36 ? -8.504 -6.031 -17.673 1.00  93.32 0 C 1
ATOM   3245 C CG2 . ILE C 3 36 ? -9.487 -5.129 -19.834 1.00  93.39 0 C 1
ATOM   3246 C CD1 . ILE C 3 36 ? -7.075 -6.226 -18.195 1.00  90.64 0 C 1
ATOM   3247 N N   . PRO C 3 37 ? -12.953 -5.687 -19.601 1.00  95.78 0 C 1
ATOM   3248 C CA  . PRO C 3 37 ? -13.922 -5.961 -20.658 1.00  95.68 0 C 1
ATOM   3249 C C   . PRO C 3 37 ? -13.252 -6.292 -21.998 1.00  96.11 0 C 1
ATOM   3250 O O   . PRO C 3 37 ? -12.308 -5.597 -22.381 1.00  95.44 0 C 1
ATOM   3251 C CB  . PRO C 3 37 ? -14.781 -4.699 -20.766 1.00  94.42 0 C 1
ATOM   3252 C CG  . PRO C 3 37 ? -14.640 -4.058 -19.394 1.00  92.33 0 C 1
ATOM   3253 C CD  . PRO C 3 37 ? -13.208 -4.398 -19.001 1.00  94.68 0 C 1
ATOM   3254 N N   . PRO C 3 38 ? -13.750 -7.284 -22.767 1.00  95.83 0 C 1
ATOM   3255 C CA  . PRO C 3 38 ? -13.140 -7.686 -24.038 1.00  95.88 0 C 1
ATOM   3256 C C   . PRO C 3 38 ? -12.982 -6.554 -25.049 1.00  95.63 0 C 1
ATOM   3257 O O   . PRO C 3 38 ? -11.961 -6.475 -25.729 1.00  94.54 0 C 1
ATOM   3258 C CB  . PRO C 3 38 ? -14.048 -8.790 -24.589 1.00  95.46 0 C 1
ATOM   3259 C CG  . PRO C 3 38 ? -14.621 -9.416 -23.331 1.00  93.94 0 C 1
ATOM   3260 C CD  . PRO C 3 38 ? -14.795 -8.220 -22.394 1.00  96.11 0 C 1
ATOM   3261 N N   . ASP C 3 39 ? -13.935 -5.626 -25.111 1.00  95.63 0 C 1
ATOM   3262 C CA  . ASP C 3 39 ? -13.907 -4.486 -26.025 1.00  94.82 0 C 1
ATOM   3263 C C   . ASP C 3 39 ? -12.850 -3.424 -25.665 1.00  94.87 0 C 1
ATOM   3264 O O   . ASP C 3 39 ? -12.488 -2.605 -26.504 1.00  93.05 0 C 1
ATOM   3265 C CB  . ASP C 3 39 ? -15.310 -3.864 -26.124 1.00  93.44 0 C 1
ATOM   3266 C CG  . ASP C 3 39 ? -15.806 -3.250 -24.819 1.00  91.90 0 C 1
ATOM   3267 O OD1 . ASP C 3 39 ? -15.517 -3.787 -23.719 1.00  88.84 0 C 1
ATOM   3268 O OD2 . ASP C 3 39 ? -16.522 -2.233 -24.854 1.00  87.13 -1 C 1
ATOM   3269 N N   . GLN C 3 40 ? -12.305 -3.458 -24.440 1.00  95.00 0 C 1
ATOM   3270 C CA  . GLN C 3 40 ? -11.131 -2.662 -24.055 1.00  95.08 0 C 1
ATOM   3271 C C   . GLN C 3 40 ? -9.803 -3.375 -24.329 1.00  95.25 0 C 1
ATOM   3272 O O   . GLN C 3 40 ? -8.758 -2.740 -24.235 1.00  94.23 0 C 1
ATOM   3273 C CB  . GLN C 3 40 ? -11.202 -2.246 -22.581 1.00  94.22 0 C 1
ATOM   3274 C CG  . GLN C 3 40 ? -12.296 -1.213 -22.336 1.00  92.39 0 C 1
ATOM   3275 C CD  . GLN C 3 40 ? -12.164 -0.597 -20.948 1.00  92.39 0 C 1
ATOM   3276 N NE2 . GLN C 3 40 ? -11.473  0.520 -20.814 1.00  85.03 0 C 1
ATOM   3277 O OE1 . GLN C 3 40 ? -12.659 -1.102 -19.966 1.00  86.75 0 C 1
ATOM   3278 N N   . GLN C 3 41 ? -9.814 -4.652 -24.651 1.00  95.96 0 C 1
ATOM   3279 C CA  . GLN C 3 41 ? -8.594 -5.427 -24.854 1.00  96.41 0 C 1
ATOM   3280 C C   . GLN C 3 41 ? -8.137 -5.372 -26.310 1.00  96.46 0 C 1
ATOM   3281 O O   . GLN C 3 41 ? -8.894 -5.674 -27.232 1.00  95.68 0 C 1
ATOM   3282 C CB  . GLN C 3 41 ? -8.789 -6.874 -24.413 1.00  96.48 0 C 1
ATOM   3283 C CG  . GLN C 3 41 ? -9.190 -7.044 -22.935 1.00  95.79 0 C 1
ATOM   3284 C CD  . GLN C 3 41 ? -9.409 -8.511 -22.586 1.00  96.50 0 C 1
ATOM   3285 N NE2 . GLN C 3 41 ? -10.351 -8.825 -21.735 1.00  91.68 0 C 1
ATOM   3286 O OE1 . GLN C 3 41 ? -8.733 -9.387 -23.104 1.00  91.69 0 C 1
ATOM   3287 N N   . ARG C 3 42 ? -6.863 -5.046 -26.515 1.00  96.20 0 C 1
ATOM   3288 C CA  . ARG C 3 42 ? -6.158 -5.255 -27.779 1.00  96.03 0 C 1
ATOM   3289 C C   . ARG C 3 42 ? -5.068 -6.289 -27.526 1.00  96.45 0 C 1
ATOM   3290 O O   . ARG C 3 42 ? -4.149 -6.028 -26.764 1.00  95.43 0 C 1
ATOM   3291 C CB  . ARG C 3 42 ? -5.565 -3.942 -28.307 1.00  94.71 0 C 1
ATOM   3292 C CG  . ARG C 3 42 ? -6.612 -2.843 -28.545 1.00  90.31 0 C 1
ATOM   3293 C CD  . ARG C 3 42 ? -5.922 -1.620 -29.145 1.00  85.78 0 C 1
ATOM   3294 N NE  . ARG C 3 42 ? -6.803 -0.435 -29.185 1.00  79.00 0 C 1
ATOM   3295 C CZ  . ARG C 3 42 ? -6.547  0.702 -29.823 1.00  73.95 0 C 1
ATOM   3296 N NH1 . ARG C 3 42 ? -5.524  0.836 -30.608 1.00  65.18 1 C 1
ATOM   3297 N NH2 . ARG C 3 42 ? -7.313  1.733 -29.667 1.00  66.07 0 C 1
ATOM   3298 N N   . LEU C 3 43 ? -5.182 -7.453 -28.153 1.00  96.61 0 C 1
ATOM   3299 C CA  . LEU C 3 43 ? -4.160 -8.488 -28.090 1.00  97.14 0 C 1
ATOM   3300 C C   . LEU C 3 43 ? -3.239 -8.369 -29.297 1.00  97.22 0 C 1
ATOM   3301 O O   . LEU C 3 43 ? -3.703 -8.179 -30.419 1.00  96.55 0 C 1
ATOM   3302 C CB  . LEU C 3 43 ? -4.792 -9.878 -27.974 1.00  97.11 0 C 1
ATOM   3303 C CG  . LEU C 3 43 ? -5.514 -10.120 -26.638 1.00  96.42 0 C 1
ATOM   3304 C CD1 . LEU C 3 43 ? -6.194 -11.488 -26.668 1.00  95.12 0 C 1
ATOM   3305 C CD2 . LEU C 3 43 ? -4.550 -10.103 -25.447 1.00  94.47 0 C 1
ATOM   3306 N N   . ILE C 3 44 ? -1.944 -8.475 -29.068 1.00  97.06 0 C 1
ATOM   3307 C CA  . ILE C 3 44 ? -0.902 -8.359 -30.082 1.00  96.94 0 C 1
ATOM   3308 C C   . ILE C 3 44 ?  0.027 -9.560 -29.982 1.00  97.04 0 C 1
ATOM   3309 O O   . ILE C 3 44 ?  0.457 -9.941 -28.896 1.00  96.34 0 C 1
ATOM   3310 C CB  . ILE C 3 44 ? -0.148 -7.012 -29.947 1.00  96.26 0 C 1
ATOM   3311 C CG1 . ILE C 3 44 ? -1.128 -5.829 -30.129 1.00  93.17 0 C 1
ATOM   3312 C CG2 . ILE C 3 44 ?  0.994 -6.915 -30.964 1.00  93.02 0 C 1
ATOM   3313 C CD1 . ILE C 3 44 ? -0.531 -4.485 -29.736 1.00  84.19 0 C 1
ATOM   3314 N N   . PHE C 3 45 ?  0.331 -10.161 -31.139 1.00  96.18 0 C 1
ATOM   3315 C CA  . PHE C 3 45 ?  1.315 -11.218 -31.275 1.00  96.12 0 C 1
ATOM   3316 C C   . PHE C 3 45 ?  2.102 -11.002 -32.561 1.00  95.82 0 C 1
ATOM   3317 O O   . PHE C 3 45 ?  1.515 -10.669 -33.596 1.00  94.02 0 C 1
ATOM   3318 C CB  . PHE C 3 45 ?  0.619 -12.578 -31.265 1.00  96.05 0 C 1
ATOM   3319 C CG  . PHE C 3 45 ?  1.570 -13.749 -31.372 1.00  96.51 0 C 1
ATOM   3320 C CD1 . PHE C 3 45 ?  1.661 -14.480 -32.564 1.00  94.85 0 C 1
ATOM   3321 C CD2 . PHE C 3 45 ?  2.382 -14.086 -30.278 1.00  95.06 0 C 1
ATOM   3322 C CE1 . PHE C 3 45 ?  2.549 -15.571 -32.656 1.00  94.52 0 C 1
ATOM   3323 C CE2 . PHE C 3 45 ?  3.271 -15.173 -30.363 1.00  94.57 0 C 1
ATOM   3324 C CZ  . PHE C 3 45 ?  3.354 -15.911 -31.553 1.00  95.27 0 C 1
ATOM   3325 N N   . ALA C 3 46 ?  3.400 -11.150 -32.490 1.00  94.80 0 C 1
ATOM   3326 C CA  . ALA C 3 46 ?  4.254 -11.053 -33.668 1.00  94.35 0 C 1
ATOM   3327 C C   . ALA C 3 46 ?  4.089 -9.747 -34.474 1.00  94.50 0 C 1
ATOM   3328 O O   . ALA C 3 46 ?  4.042 -9.757 -35.704 1.00  91.29 0 C 1
ATOM   3329 C CB  . ALA C 3 46 ?  4.070 -12.344 -34.497 1.00  92.59 0 C 1
ATOM   3330 N N   . GLY C 3 47 ?  3.942 -8.617 -33.777 1.00  94.38 0 C 1
ATOM   3331 C CA  . GLY C 3 47 ?  3.745 -7.301 -34.399 1.00  94.18 0 C 1
ATOM   3332 C C   . GLY C 3 47 ?  2.357 -7.069 -35.007 1.00  94.71 0 C 1
ATOM   3333 O O   . GLY C 3 47 ?  2.152 -6.054 -35.674 1.00  92.44 0 C 1
ATOM   3334 N N   . LYS C 3 48 ?  1.407 -7.989 -34.806 1.00  94.49 0 C 1
ATOM   3335 C CA  . LYS C 3 48 ?  0.050 -7.895 -35.350 1.00  94.24 0 C 1
ATOM   3336 C C   . LYS C 3 48 ? -0.989 -7.839 -34.236 1.00  95.10 0 C 1
ATOM   3337 O O   . LYS C 3 48 ? -0.912 -8.598 -33.271 1.00  93.98 0 C 1
ATOM   3338 C CB  . LYS C 3 48 ? -0.235 -9.073 -36.291 1.00  91.86 0 C 1
ATOM   3339 C CG  . LYS C 3 48 ?  0.671 -9.044 -37.531 1.00  82.18 0 C 1
ATOM   3340 C CD  . LYS C 3 48 ?  0.377 -10.242 -38.430 1.00  78.96 0 C 1
ATOM   3341 C CE  . LYS C 3 48 ?  1.340 -10.238 -39.610 1.00  68.29 0 C 1
ATOM   3342 N NZ  . LYS C 3 48 ?  1.150 -11.440 -40.457 1.00  61.47 1 C 1
ATOM   3343 N N   . GLN C 3 49 ? -2.002 -6.988 -34.429 1.00  95.85 0 C 1
ATOM   3344 C CA  . GLN C 3 49 ? -3.199 -7.048 -33.609 1.00  95.87 0 C 1
ATOM   3345 C C   . GLN C 3 49 ? -4.043 -8.258 -34.024 1.00  96.07 0 C 1
ATOM   3346 O O   . GLN C 3 49 ? -4.245 -8.504 -35.212 1.00  94.88 0 C 1
ATOM   3347 C CB  . GLN C 3 49 ? -3.965 -5.714 -33.700 1.00  94.23 0 C 1
ATOM   3348 C CG  . GLN C 3 49 ? -5.165 -5.692 -32.732 1.00  89.29 0 C 1
ATOM   3349 C CD  . GLN C 3 49 ? -5.894 -4.345 -32.693 1.00  88.59 0 C 1
ATOM   3350 N NE2 . GLN C 3 49 ? -7.139 -4.336 -32.276 1.00  79.65 0 C 1
ATOM   3351 O OE1 . GLN C 3 49 ? -5.384 -3.288 -33.003 1.00  83.08 0 C 1
ATOM   3352 N N   . LEU C 3 50 ? -4.516 -9.020 -33.046 1.00  96.85 0 C 1
ATOM   3353 C CA  . LEU C 3 50 ? -5.296 -10.236 -33.250 1.00  97.09 0 C 1
ATOM   3354 C C   . LEU C 3 50 ? -6.788 -9.901 -33.398 1.00  97.07 0 C 1
ATOM   3355 O O   . LEU C 3 50 ? -7.337 -9.107 -32.641 1.00  96.01 0 C 1
ATOM   3356 C CB  . LEU C 3 50 ? -5.032 -11.212 -32.090 1.00  97.02 0 C 1
ATOM   3357 C CG  . LEU C 3 50 ? -3.545 -11.529 -31.802 1.00  96.33 0 C 1
ATOM   3358 C CD1 . LEU C 3 50 ? -3.444 -12.557 -30.686 1.00  94.60 0 C 1
ATOM   3359 C CD2 . LEU C 3 50 ? -2.805 -12.075 -33.019 1.00  94.02 0 C 1
ATOM   3360 N N   . GLU C 3 51 ? -7.431 -10.523 -34.390 1.00  96.62 0 C 1
ATOM   3361 C CA  . GLU C 3 51 ? -8.851 -10.342 -34.704 1.00  96.44 0 C 1
ATOM   3362 C C   . GLU C 3 51 ? -9.713 -11.346 -33.927 1.00  96.64 0 C 1
ATOM   3363 O O   . GLU C 3 51 ? -9.387 -12.526 -33.864 1.00  95.37 0 C 1
ATOM   3364 C CB  . GLU C 3 51 ? -9.088 -10.516 -36.211 1.00  95.16 0 C 1
ATOM   3365 C CG  . GLU C 3 51 ? -8.456 -9.411 -37.074 1.00  86.14 0 C 1
ATOM   3366 C CD  . GLU C 3 51 ? -8.541 -9.693 -38.587 1.00  79.69 0 C 1
ATOM   3367 O OE1 . GLU C 3 51 ? -7.967 -8.907 -39.365 1.00  72.75 0 C 1
ATOM   3368 O OE2 . GLU C 3 51 ? -9.094 -10.742 -38.997 1.00  73.28 -1 C 1
ATOM   3369 N N   . ASP C 3 52 ? -10.854 -10.897 -33.399 1.00  96.30 0 C 1
ATOM   3370 C CA  . ASP C 3 52 ? -11.690 -11.679 -32.477 1.00  96.27 0 C 1
ATOM   3371 C C   . ASP C 3 52 ? -12.217 -12.995 -33.072 1.00  96.08 0 C 1
ATOM   3372 O O   . ASP C 3 52 ? -12.273 -14.008 -32.377 1.00  91.65 0 C 1
ATOM   3373 C CB  . ASP C 3 52 ? -12.861 -10.803 -31.984 1.00  95.11 0 C 1
ATOM   3374 C CG  . ASP C 3 52 ? -12.401 -9.667 -31.065 1.00  94.38 0 C 1
ATOM   3375 O OD1 . ASP C 3 52 ? -11.279 -9.754 -30.527 1.00  90.20 0 C 1
ATOM   3376 O OD2 . ASP C 3 52 ? -13.137 -8.674 -30.872 1.00  89.14 -1 C 1
ATOM   3377 N N   . GLY C 3 53 ? -12.543 -12.999 -34.353 1.00  95.97 0 C 1
ATOM   3378 C CA  . GLY C 3 53 ? -13.097 -14.172 -35.037 1.00  95.98 0 C 1
ATOM   3379 C C   . GLY C 3 53 ? -12.078 -15.245 -35.444 1.00  96.74 0 C 1
ATOM   3380 O O   . GLY C 3 53 ? -12.477 -16.288 -35.947 1.00  93.89 0 C 1
ATOM   3381 N N   . ARG C 3 54 ? -10.779 -14.998 -35.268 1.00  97.11 0 C 1
ATOM   3382 C CA  . ARG C 3 54 ? -9.729 -15.974 -35.590 1.00  97.30 0 C 1
ATOM   3383 C C   . ARG C 3 54 ? -9.338 -16.797 -34.368 1.00  97.76 0 C 1
ATOM   3384 O O   . ARG C 3 54 ? -9.592 -16.404 -33.238 1.00  96.60 0 C 1
ATOM   3385 C CB  . ARG C 3 54 ? -8.514 -15.295 -36.221 1.00  96.57 0 C 1
ATOM   3386 C CG  . ARG C 3 54 ? -8.865 -14.531 -37.499 1.00  91.62 0 C 1
ATOM   3387 C CD  . ARG C 3 54 ? -7.587 -14.274 -38.299 1.00  85.20 0 C 1
ATOM   3388 N NE  . ARG C 3 54 ? -7.793 -13.265 -39.331 1.00  76.85 0 C 1
ATOM   3389 C CZ  . ARG C 3 54 ? -7.051 -13.048 -40.395 1.00  69.37 0 C 1
ATOM   3390 N NH1 . ARG C 3 54 ? -6.035 -13.825 -40.712 1.00  62.33 1 C 1
ATOM   3391 N NH2 . ARG C 3 54 ? -7.314 -12.024 -41.146 1.00  62.99 0 C 1
ATOM   3392 N N   . THR C 3 55 ? -8.697 -17.938 -34.631 1.00  97.62 0 C 1
ATOM   3393 C CA  . THR C 3 55 ? -8.218 -18.835 -33.584 1.00  97.74 0 C 1
ATOM   3394 C C   . THR C 3 55 ? -6.737 -18.588 -33.252 1.00  97.62 0 C 1
ATOM   3395 O O   . THR C 3 55 ? -6.000 -17.957 -34.009 1.00  96.71 0 C 1
ATOM   3396 C CB  . THR C 3 55 ? -8.437 -20.303 -33.958 1.00  97.11 0 C 1
ATOM   3397 C CG2 . THR C 3 55 ? -9.898 -20.618 -34.272 1.00  91.26 0 C 1
ATOM   3398 O OG1 . THR C 3 55 ? -7.651 -20.642 -35.069 1.00  91.56 0 C 1
ATOM   3399 N N   . LEU C 3 56 ? -6.276 -19.133 -32.133 1.00  97.49 0 C 1
ATOM   3400 C CA  . LEU C 3 56 ? -4.855 -19.122 -31.786 1.00  97.22 0 C 1
ATOM   3401 C C   . LEU C 3 56 ? -4.016 -19.873 -32.829 1.00  96.91 0 C 1
ATOM   3402 O O   . LEU C 3 56 ? -2.915 -19.423 -33.167 1.00  96.07 0 C 1
ATOM   3403 C CB  . LEU C 3 56 ? -4.663 -19.742 -30.393 1.00  97.13 0 C 1
ATOM   3404 C CG  . LEU C 3 56 ? -5.238 -18.910 -29.233 1.00  96.43 0 C 1
ATOM   3405 C CD1 . LEU C 3 56 ? -5.086 -19.692 -27.931 1.00  94.58 0 C 1
ATOM   3406 C CD2 . LEU C 3 56 ? -4.509 -17.578 -29.057 1.00  93.97 0 C 1
ATOM   3407 N N   . SER C 3 57 ? -4.537 -20.969 -33.402 1.00  97.23 0 C 1
ATOM   3408 C CA  . SER C 3 57 ? -3.857 -21.734 -34.452 1.00  96.89 0 C 1
ATOM   3409 C C   . SER C 3 57 ? -3.701 -20.955 -35.757 1.00  96.65 0 C 1
ATOM   3410 O O   . SER C 3 57 ? -2.656 -21.063 -36.385 1.00  95.05 0 C 1
ATOM   3411 C CB  . SER C 3 57 ? -4.570 -23.067 -34.717 1.00  95.80 0 C 1
ATOM   3412 O OG  . SER C 3 57 ? -5.944 -22.900 -34.977 1.00  83.96 0 C 1
ATOM   3413 N N   . ASP C 3 58 ? -4.658 -20.090 -36.112 1.00  97.28 0 C 1
ATOM   3414 C CA  . ASP C 3 58 ? -4.564 -19.243 -37.313 1.00  96.91 0 C 1
ATOM   3415 C C   . ASP C 3 58 ? -3.379 -18.268 -37.250 1.00  96.79 0 C 1
ATOM   3416 O O   . ASP C 3 58 ? -2.823 -17.871 -38.278 1.00  95.24 0 C 1
ATOM   3417 C CB  . ASP C 3 58 ? -5.848 -18.417 -37.493 1.00  96.66 0 C 1
ATOM   3418 C CG  . ASP C 3 58 ? -7.107 -19.237 -37.744 1.00  94.77 0 C 1
ATOM   3419 O OD1 . ASP C 3 58 ? -7.014 -20.306 -38.367 1.00  90.54 0 C 1
ATOM   3420 O OD2 . ASP C 3 58 ? -8.181 -18.767 -37.304 1.00  90.47 -1 C 1
ATOM   3421 N N   . TYR C 3 59 ? -2.975 -17.890 -36.045 1.00  96.67 0 C 1
ATOM   3422 C CA  . TYR C 3 59 ? -1.810 -17.034 -35.796 1.00  96.39 0 C 1
ATOM   3423 C C   . TYR C 3 59 ? -0.539 -17.826 -35.455 1.00  95.92 0 C 1
ATOM   3424 O O   . TYR C 3 59 ?  0.476 -17.213 -35.120 1.00  93.68 0 C 1
ATOM   3425 C CB  . TYR C 3 59 ? -2.164 -16.012 -34.713 1.00  96.24 0 C 1
ATOM   3426 C CG  . TYR C 3 59 ? -3.181 -14.987 -35.163 1.00  96.78 0 C 1
ATOM   3427 C CD1 . TYR C 3 59 ? -2.827 -14.001 -36.104 1.00  95.27 0 C 1
ATOM   3428 C CD2 . TYR C 3 59 ? -4.483 -14.989 -34.631 1.00  95.52 0 C 1
ATOM   3429 C CE1 . TYR C 3 59 ? -3.750 -13.025 -36.510 1.00  94.94 0 C 1
ATOM   3430 C CE2 . TYR C 3 59 ? -5.420 -14.022 -35.031 1.00  94.77 0 C 1
ATOM   3431 C CZ  . TYR C 3 59 ? -5.046 -13.039 -35.966 1.00  96.08 0 C 1
ATOM   3432 O OH  . TYR C 3 59 ? -5.952 -12.090 -36.350 1.00  95.03 0 C 1
ATOM   3433 N N   . ASN C 3 60 ? -0.576 -19.147 -35.535 1.00  95.58 0 C 1
ATOM   3434 C CA  . ASN C 3 60 ?  0.526 -20.035 -35.157 1.00  95.05 0 C 1
ATOM   3435 C C   . ASN C 3 60 ?  1.019 -19.817 -33.712 1.00  95.22 0 C 1
ATOM   3436 O O   . ASN C 3 60 ?  2.210 -19.932 -33.415 1.00  93.09 0 C 1
ATOM   3437 C CB  . ASN C 3 60 ?  1.611 -19.963 -36.237 1.00  93.67 0 C 1
ATOM   3438 C CG  . ASN C 3 60 ?  2.588 -21.124 -36.184 1.00  84.98 0 C 1
ATOM   3439 N ND2 . ASN C 3 60 ?  3.816 -20.904 -36.593 1.00  71.90 0 C 1
ATOM   3440 O OD1 . ASN C 3 60 ?  2.267 -22.242 -35.801 1.00  75.54 0 C 1
ATOM   3441 N N   . ILE C 3 61 ?  0.103 -19.485 -32.818 1.00  96.00 0 C 1
ATOM   3442 C CA  . ILE C 3 61 ?  0.390 -19.315 -31.393 1.00  96.12 0 C 1
ATOM   3443 C C   . ILE C 3 61 ?  0.511 -20.701 -30.762 1.00  96.07 0 C 1
ATOM   3444 O O   . ILE C 3 61 ? -0.442 -21.486 -30.747 1.00  94.83 0 C 1
ATOM   3445 C CB  . ILE C 3 61 ? -0.675 -18.432 -30.715 1.00  96.18 0 C 1
ATOM   3446 C CG1 . ILE C 3 61 ? -0.618 -16.996 -31.290 1.00  94.85 0 C 1
ATOM   3447 C CG2 . ILE C 3 61 ? -0.469 -18.393 -29.188 1.00  94.95 0 C 1
ATOM   3448 C CD1 . ILE C 3 61 ? -1.836 -16.133 -30.938 1.00  92.42 0 C 1
ATOM   3449 N N   . GLN C 3 62 ?  1.688 -20.987 -30.210 1.00  95.53 0 C 1
ATOM   3450 C CA  . GLN C 3 62 ?  2.028 -22.284 -29.626 1.00  95.10 0 C 1
ATOM   3451 C C   . GLN C 3 62 ?  2.031 -22.228 -28.099 1.00  95.48 0 C 1
ATOM   3452 O O   . GLN C 3 62 ?  1.817 -21.177 -27.488 1.00  93.35 0 C 1
ATOM   3453 C CB  . GLN C 3 62 ?  3.367 -22.759 -30.212 1.00  92.92 0 C 1
ATOM   3454 C CG  . GLN C 3 62 ?  3.312 -22.909 -31.740 1.00  88.17 0 C 1
ATOM   3455 C CD  . GLN C 3 62 ?  4.553 -23.567 -32.335 1.00  83.19 0 C 1
ATOM   3456 N NE2 . GLN C 3 62 ?  4.660 -23.619 -33.642 1.00  70.01 0 C 1
ATOM   3457 O OE1 . GLN C 3 62 ?  5.432 -24.067 -31.650 1.00  74.25 0 C 1
ATOM   3458 N N   . LYS C 3 63 ?  2.272 -23.375 -27.466 1.00  95.57 0 C 1
ATOM   3459 C CA  . LYS C 3 63 ?  2.477 -23.428 -26.023 1.00  95.64 0 C 1
ATOM   3460 C C   . LYS C 3 63 ?  3.579 -22.463 -25.588 1.00  95.13 0 C 1
ATOM   3461 O O   . LYS C 3 63 ?  4.562 -22.291 -26.310 1.00  92.49 0 C 1
ATOM   3462 C CB  . LYS C 3 63 ?  2.759 -24.873 -25.557 1.00  94.74 0 C 1
ATOM   3463 C CG  . LYS C 3 63 ?  4.085 -25.443 -26.087 1.00  87.31 0 C 1
ATOM   3464 C CD  . LYS C 3 63 ?  4.469 -26.733 -25.357 1.00  85.62 0 C 1
ATOM   3465 C CE  . LYS C 3 63 ?  5.921 -27.085 -25.688 1.00  72.23 0 C 1
ATOM   3466 N NZ  . LYS C 3 63 ?  6.560 -27.798 -24.562 1.00  63.26 1 C 1
ATOM   3467 N N   . GLU C 3 64 ?  3.404 -21.878 -24.417 1.00  94.62 0 C 1
ATOM   3468 C CA  . GLU C 3 64 ?  4.359 -20.928 -23.830 1.00  94.13 0 C 1
ATOM   3469 C C   . GLU C 3 64 ?  4.578 -19.635 -24.642 1.00  94.01 0 C 1
ATOM   3470 O O   . GLU C 3 64 ?  5.376 -18.794 -24.242 1.00  91.55 0 C 1
ATOM   3471 C CB  . GLU C 3 64 ?  5.673 -21.639 -23.461 1.00  92.79 0 C 1
ATOM   3472 C CG  . GLU C 3 64 ?  5.486 -22.762 -22.417 1.00  88.97 0 C 1
ATOM   3473 C CD  . GLU C 3 64 ?  6.667 -23.754 -22.386 1.00  82.01 0 C 1
ATOM   3474 O OE1 . GLU C 3 64 ?  6.398 -24.948 -22.120 1.00  73.73 0 C 1
ATOM   3475 O OE2 . GLU C 3 64 ?  7.802 -23.359 -22.689 1.00  74.23 -1 C 1
ATOM   3476 N N   . SER C 3 65 ?  3.828 -19.413 -25.728 1.00  94.75 0 C 1
ATOM   3477 C CA  . SER C 3 65 ?  3.857 -18.152 -26.460 1.00  94.56 0 C 1
ATOM   3478 C C   . SER C 3 65 ?  3.419 -16.987 -25.570 1.00  94.56 0 C 1
ATOM   3479 O O   . SER C 3 65 ?  2.541 -17.121 -24.709 1.00  93.56 0 C 1
ATOM   3480 C CB  . SER C 3 65 ?  2.954 -18.184 -27.697 1.00  94.24 0 C 1
ATOM   3481 O OG  . SER C 3 65 ?  3.412 -19.147 -28.628 1.00  88.28 0 C 1
ATOM   3482 N N   . THR C 3 66 ?  3.995 -15.818 -25.817 1.00  94.18 0 C 1
ATOM   3483 C CA  . THR C 3 66 ?  3.635 -14.581 -25.127 1.00  93.78 0 C 1
ATOM   3484 C C   . THR C 3 66 ?  2.828 -13.670 -26.047 1.00  94.75 0 C 1
ATOM   3485 O O   . THR C 3 66 ?  3.334 -13.179 -27.051 1.00  94.20 0 C 1
ATOM   3486 C CB  . THR C 3 66 ?  4.872 -13.863 -24.578 1.00  91.22 0 C 1
ATOM   3487 C CG2 . THR C 3 66 ?  4.492 -12.577 -23.844 1.00  83.09 0 C 1
ATOM   3488 O OG1 . THR C 3 66 ?  5.537 -14.680 -23.624 1.00  84.32 0 C 1
ATOM   3489 N N   . LEU C 3 67 ?  1.583 -13.404 -25.667 1.00  95.70 0 C 1
ATOM   3490 C CA  . LEU C 3 67 ?  0.771 -12.334 -26.222 1.00  96.07 0 C 1
ATOM   3491 C C   . LEU C 3 67 ?  1.033 -11.041 -25.441 1.00  95.78 0 C 1
ATOM   3492 O O   . LEU C 3 67 ?  1.362 -11.071 -24.258 1.00  94.82 0 C 1
ATOM   3493 C CB  . LEU C 3 67 ? -0.722 -12.695 -26.176 1.00  96.10 0 C 1
ATOM   3494 C CG  . LEU C 3 67 ? -1.107 -14.056 -26.792 1.00  94.25 0 C 1
ATOM   3495 C CD1 . LEU C 3 67 ? -2.629 -14.208 -26.797 1.00  90.56 0 C 1
ATOM   3496 C CD2 . LEU C 3 67 ? -0.617 -14.190 -28.226 1.00  90.40 0 C 1
ATOM   3497 N N   . HIS C 3 68 ?  0.822 -9.900 -26.094 1.00  95.84 0 C 1
ATOM   3498 C CA  . HIS C 3 68 ?  0.855 -8.600 -25.437 1.00  95.57 0 C 1
ATOM   3499 C C   . HIS C 3 68 ? -0.548 -8.004 -25.382 1.00  96.22 0 C 1
ATOM   3500 O O   . HIS C 3 68 ? -1.278 -8.036 -26.369 1.00  95.61 0 C 1
ATOM   3501 C CB  . HIS C 3 68 ?  1.859 -7.686 -26.133 1.00  94.22 0 C 1
ATOM   3502 C CG  . HIS C 3 68 ?  3.279 -8.162 -26.012 1.00  92.16 0 C 1
ATOM   3503 C CD2 . HIS C 3 68 ?  3.850 -9.184 -26.720 1.00  81.67 0 C 1
ATOM   3504 N ND1 . HIS C 3 68 ?  4.247 -7.682 -25.147 1.00  82.56 0 C 1
ATOM   3505 C CE1 . HIS C 3 68 ?  5.367 -8.391 -25.349 1.00  82.51 0 C 1
ATOM   3506 N NE2 . HIS C 3 68 ?  5.158 -9.314 -26.289 1.00  83.39 0 C 1
ATOM   3507 N N   . LEU C 3 69 ? -0.919 -7.457 -24.224 1.00  95.19 0 C 1
ATOM   3508 C CA  . LEU C 3 69 ? -2.185 -6.772 -23.989 1.00  95.21 0 C 1
ATOM   3509 C C   . LEU C 3 69 ? -1.951 -5.266 -23.886 1.00  94.84 0 C 1
ATOM   3510 O O   . LEU C 3 69 ? -1.202 -4.805 -23.030 1.00  93.57 0 C 1
ATOM   3511 C CB  . LEU C 3 69 ? -2.839 -7.360 -22.726 1.00  95.20 0 C 1
ATOM   3512 C CG  . LEU C 3 69 ? -4.124 -6.646 -22.266 1.00  94.95 0 C 1
ATOM   3513 C CD1 . LEU C 3 69 ? -5.257 -6.793 -23.274 1.00  93.19 0 C 1
ATOM   3514 C CD2 . LEU C 3 69 ? -4.586 -7.236 -20.936 1.00  92.71 0 C 1
ATOM   3515 N N   . VAL C 3 70 ? -2.666 -4.512 -24.726 1.00  95.05 0 C 1
ATOM   3516 C CA  . VAL C 3 70 ? -2.815 -3.057 -24.628 1.00  94.89 0 C 1
ATOM   3517 C C   . VAL C 3 70 ? -4.280 -2.744 -24.382 1.00  95.02 0 C 1
ATOM   3518 O O   . VAL C 3 70 ? -5.158 -3.348 -25.005 1.00  94.06 0 C 1
ATOM   3519 C CB  . VAL C 3 70 ? -2.317 -2.337 -25.891 1.00  93.48 0 C 1
ATOM   3520 C CG1 . VAL C 3 70 ? -2.373 -0.811 -25.744 1.00  86.70 0 C 1
ATOM   3521 C CG2 . VAL C 3 70 ? -0.868 -2.694 -26.184 1.00  88.07 0 C 1
ATOM   3522 N N   . LEU C 3 71 ? -4.559 -1.794 -23.498 1.00  94.43 0 C 1
ATOM   3523 C CA  . LEU C 3 71 ? -5.919 -1.353 -23.250 1.00  93.85 0 C 1
ATOM   3524 C C   . LEU C 3 71 ? -6.295 -0.186 -24.165 1.00  93.24 0 C 1
ATOM   3525 O O   . LEU C 3 71 ? -5.505  0.726 -24.398 1.00  91.07 0 C 1
ATOM   3526 C CB  . LEU C 3 71 ? -6.107 -0.986 -21.770 1.00  92.96 0 C 1
ATOM   3527 C CG  . LEU C 3 71 ? -5.824 -2.135 -20.782 1.00  90.79 0 C 1
ATOM   3528 C CD1 . LEU C 3 71 ? -6.241 -1.698 -19.381 1.00  86.34 0 C 1
ATOM   3529 C CD2 . LEU C 3 71 ? -6.590 -3.413 -21.124 1.00  85.08 0 C 1
ATOM   3530 N N   . ARG C 3 72 ? -7.552 -0.187 -24.641 1.00  92.79 0 C 1
ATOM   3531 C CA  . ARG C 3 72 ? -8.201  1.004 -25.174 1.00  91.63 0 C 1
ATOM   3532 C C   . ARG C 3 72 ? -8.588  1.893 -23.997 1.00  91.18 0 C 1
ATOM   3533 O O   . ARG C 3 72 ? -9.352  1.476 -23.135 1.00  88.24 0 C 1
ATOM   3534 C CB  . ARG C 3 72 ? -9.437  0.639 -26.003 1.00  89.84 0 C 1
ATOM   3535 C CG  . ARG C 3 72 ? -9.064 -0.105 -27.291 1.00  80.70 0 C 1
ATOM   3536 C CD  . ARG C 3 72 ? -10.302 -0.332 -28.145 1.00  77.82 0 C 1
ATOM   3537 N NE  . ARG C 3 72 ? -9.963 -1.031 -29.402 1.00  69.45 0 C 1
ATOM   3538 C CZ  . ARG C 3 72 ? -10.772 -1.211 -30.438 1.00  63.14 0 C 1
ATOM   3539 N NH1 . ARG C 3 72 ? -12.002 -0.773 -30.437 1.00  57.08 1 C 1
ATOM   3540 N NH2 . ARG C 3 72 ? -10.351 -1.839 -31.482 1.00  55.04 0 C 1
ATOM   3541 N N   . LEU C 3 73 ? -8.058  3.113 -23.974 1.00  89.58 0 C 1
ATOM   3542 C CA  . LEU C 3 73 ? -8.304  4.082 -22.904 1.00  86.49 0 C 1
ATOM   3543 C C   . LEU C 3 73 ? -9.462  5.021 -23.234 1.00  82.88 0 C 1
ATOM   3544 O O   . LEU C 3 73 ? -10.291  5.324 -22.379 1.00  74.70 0 C 1
ATOM   3545 C CB  . LEU C 3 73 ? -7.015  4.880 -22.641 1.00  84.68 0 C 1
ATOM   3546 C CG  . LEU C 3 73 ? -5.782  4.015 -22.313 1.00  83.68 0 C 1
ATOM   3547 C CD1 . LEU C 3 73 ? -4.575  4.918 -22.079 1.00  79.81 0 C 1
ATOM   3548 C CD2 . LEU C 3 73 ? -6.008  3.137 -21.078 1.00  80.93 0 C 1
ATOM   3549 N N   . ARG C 3 74 ? -9.550  5.454 -24.500 1.00  78.15 0 C 1
ATOM   3550 C CA  . ARG C 3 74 ? -10.611  6.308 -25.027 1.00  73.19 0 C 1
ATOM   3551 C C   . ARG C 3 74 ? -11.465  5.534 -26.021 1.00  68.25 0 C 1
ATOM   3552 O O   . ARG C 3 74 ? -10.938  4.774 -26.830 1.00  58.33 0 C 1
ATOM   3553 C CB  . ARG C 3 74 ? -10.011  7.556 -25.688 1.00  67.87 0 C 1
ATOM   3554 C CG  . ARG C 3 74 ? -9.319  8.488 -24.675 1.00  60.30 0 C 1
ATOM   3555 C CD  . ARG C 3 74 ? -8.800  9.745 -25.382 1.00  55.20 0 C 1
ATOM   3556 N NE  . ARG C 3 74 ? -8.180 10.689 -24.437 1.00  48.53 0 C 1
ATOM   3557 C CZ  . ARG C 3 74 ? -7.610 11.846 -24.735 1.00  43.74 0 C 1
ATOM   3558 N NH1 . ARG C 3 74 ? -7.557 12.286 -25.960 1.00  39.71 1 C 1
ATOM   3559 N NH2 . ARG C 3 74 ? -7.080 12.573 -23.797 1.00  37.92 0 C 1
ATOM   3560 N N   . GLY C 3 75 ? -12.773  5.782 -25.993 1.00  68.02 0 C 1
ATOM   3561 C CA  . GLY C 3 75 ? -13.692  5.331 -27.046 1.00  62.07 0 C 1
ATOM   3562 C C   . GLY C 3 75 ? -13.786  3.809 -27.233 1.00  59.01 0 C 1
ATOM   3563 O O   . GLY C 3 75 ? -14.025  3.358 -28.343 1.00  52.01 0 C 1
ATOM   3564 N N   . GLY C 3 76 ? -13.566  3.050 -26.163 1.00  56.47 0 C 1
ATOM   3565 C CA  . GLY C 3 76 ? -13.806  1.609 -26.147 1.00  51.08 0 C 1
ATOM   3566 C C   . GLY C 3 76 ? -15.283  1.258 -26.286 1.00  45.27 0 C 1
ATOM   3567 O O   . GLY C 3 76 ? -16.142  2.064 -25.883 1.00  40.00 0 C 1
ATOM   3568 O OXT . GLY C 3 76 ? -15.547  0.142 -26.794 1.00  44.82 -1 C 1
ATOM   3569 N N   . MET D 4 1 ? 21.281 -11.356 26.864 1.00  92.24 0 D 1
ATOM   3570 C CA  . MET D 4 1 ? 21.079 -9.892 26.800 1.00  94.45 0 D 1
ATOM   3571 C C   . MET D 4 1 ? 19.606 -9.608 26.609 1.00  94.60 0 D 1
ATOM   3572 O O   . MET D 4 1 ? 18.857 -10.497 26.227 1.00  92.32 0 D 1
ATOM   3573 C CB  . MET D 4 1 ? 21.937 -9.247 25.707 1.00  91.15 0 D 1
ATOM   3574 C CG  . MET D 4 1 ? 21.533 -9.620 24.282 1.00  88.59 0 D 1
ATOM   3575 S SD  . MET D 4 1 ? 22.599 -8.878 23.014 1.00  90.44 0 D 1
ATOM   3576 C CE  . MET D 4 1 ? 21.766 -9.437 21.526 1.00  83.79 0 D 1
ATOM   3577 N N   . GLN D 4 2 ? 19.168 -8.390 26.860 1.00  95.55 0 D 1
ATOM   3578 C CA  . GLN D 4 2 ? 17.788 -7.973 26.657 1.00  95.17 0 D 1
ATOM   3579 C C   . GLN D 4 2 ? 17.662 -7.192 25.345 1.00  95.35 0 D 1
ATOM   3580 O O   . GLN D 4 2 ? 18.487 -6.327 25.056 1.00  93.42 0 D 1
ATOM   3581 C CB  . GLN D 4 2 ? 17.354 -7.163 27.885 1.00  92.41 0 D 1
ATOM   3582 C CG  . GLN D 4 2 ? 15.851 -6.979 27.931 1.00  80.87 0 D 1
ATOM   3583 C CD  . GLN D 4 2 ? 15.433 -6.352 29.266 1.00  81.41 0 D 1
ATOM   3584 N NE2 . GLN D 4 2 ? 14.770 -7.096 30.119 1.00  70.18 0 D 1
ATOM   3585 O OE1 . GLN D 4 2 ? 15.712 -5.202 29.543 1.00  73.21 0 D 1
ATOM   3586 N N   . ILE D 4 3 ? 16.644 -7.504 24.552 1.00  96.15 0 D 1
ATOM   3587 C CA  . ILE D 4 3 ? 16.241 -6.732 23.369 1.00  95.97 0 D 1
ATOM   3588 C C   . ILE D 4 3 ? 14.753 -6.412 23.434 1.00  95.97 0 D 1
ATOM   3589 O O   . ILE D 4 3 ? 13.982 -7.066 24.147 1.00  94.97 0 D 1
ATOM   3590 C CB  . ILE D 4 3 ? 16.596 -7.430 22.041 1.00  95.41 0 D 1
ATOM   3591 C CG1 . ILE D 4 3 ? 15.833 -8.760 21.856 1.00  92.09 0 D 1
ATOM   3592 C CG2 . ILE D 4 3 ? 18.113 -7.611 21.923 1.00  89.83 0 D 1
ATOM   3593 C CD1 . ILE D 4 3 ? 15.955 -9.357 20.445 1.00  91.44 0 D 1
ATOM   3594 N N   . PHE D 4 4 ? 14.325 -5.436 22.650 1.00  95.40 0 D 1
ATOM   3595 C CA  . PHE D 4 4 ? 12.929 -5.043 22.538 1.00  95.05 0 D 1
ATOM   3596 C C   . PHE D 4 4 ? 12.358 -5.427 21.174 1.00  95.10 0 D 1
ATOM   3597 O O   . PHE D 4 4 ? 13.037 -5.378 20.154 1.00  94.33 0 D 1
ATOM   3598 C CB  . PHE D 4 4 ? 12.779 -3.546 22.823 1.00  94.22 0 D 1
ATOM   3599 C CG  . PHE D 4 4 ? 13.371 -3.124 24.147 1.00  93.56 0 D 1
ATOM   3600 C CD1 . PHE D 4 4 ? 12.774 -3.542 25.351 1.00  90.08 0 D 1
ATOM   3601 C CD2 . PHE D 4 4 ? 14.546 -2.353 24.190 1.00  89.84 0 D 1
ATOM   3602 C CE1 . PHE D 4 4 ? 13.349 -3.189 26.594 1.00  88.42 0 D 1
ATOM   3603 C CE2 . PHE D 4 4 ? 15.119 -2.003 25.419 1.00  87.81 0 D 1
ATOM   3604 C CZ  . PHE D 4 4 ? 14.527 -2.426 26.622 1.00  89.38 0 D 1
ATOM   3605 N N   . VAL D 4 5 ? 11.079 -5.786 21.144 1.00  94.65 0 D 1
ATOM   3606 C CA  . VAL D 4 5 ? 10.328 -6.007 19.911 1.00  94.67 0 D 1
ATOM   3607 C C   . VAL D 4 5 ?  9.060 -5.170 19.954 1.00  94.01 0 D 1
ATOM   3608 O O   . VAL D 4 5 ?  8.198 -5.380 20.806 1.00  92.89 0 D 1
ATOM   3609 C CB  . VAL D 4 5 ? 10.022 -7.491 19.665 1.00  94.75 0 D 1
ATOM   3610 C CG1 . VAL D 4 5 ?  9.301 -7.697 18.327 1.00  92.64 0 D 1
ATOM   3611 C CG2 . VAL D 4 5 ? 11.294 -8.344 19.653 1.00  93.02 0 D 1
ATOM   3612 N N   . LYS D 4 6 ?  8.919 -4.221 19.022 1.00  93.29 0 D 1
ATOM   3613 C CA  . LYS D 4 6 ?  7.660 -3.493 18.806 1.00  92.40 0 D 1
ATOM   3614 C C   . LYS D 4 6 ?  6.711 -4.364 17.985 1.00  92.61 0 D 1
ATOM   3615 O O   . LYS D 4 6 ?  6.950 -4.599 16.796 1.00  91.62 0 D 1
ATOM   3616 C CB  . LYS D 4 6 ?  7.905 -2.132 18.141 1.00  90.75 0 D 1
ATOM   3617 C CG  . LYS D 4 6 ?  8.422 -1.076 19.131 1.00  82.92 0 D 1
ATOM   3618 C CD  . LYS D 4 6 ?  8.471  0.319 18.487 1.00  76.82 0 D 1
ATOM   3619 C CE  . LYS D 4 6 ?  8.927  1.367 19.495 1.00  69.89 0 D 1
ATOM   3620 N NZ  . LYS D 4 6 ?  8.985  2.734 18.914 1.00  62.39 1 D 1
ATOM   3621 N N   . THR D 4 7 ?  5.632 -4.801 18.612 1.00  90.56 0 D 1
ATOM   3622 C CA  . THR D 4 7 ?  4.609 -5.647 17.990 1.00  89.08 0 D 1
ATOM   3623 C C   . THR D 4 7 ?  3.762 -4.873 16.974 1.00  88.89 0 D 1
ATOM   3624 O O   . THR D 4 7 ?  3.893 -3.655 16.814 1.00  86.72 0 D 1
ATOM   3625 C CB  . THR D 4 7 ?  3.700 -6.297 19.047 1.00  86.97 0 D 1
ATOM   3626 C CG2 . THR D 4 7 ?  4.490 -6.984 20.149 1.00  81.00 0 D 1
ATOM   3627 O OG1 . THR D 4 7 ?  2.858 -5.325 19.622 1.00  81.96 0 D 1
ATOM   3628 N N   . LEU D 4 8 ?  2.865 -5.580 16.289 1.00  87.12 0 D 1
ATOM   3629 C CA  . LEU D 4 8 ?  1.914 -5.003 15.329 1.00  84.84 0 D 1
ATOM   3630 C C   . LEU D 4 8 ?  1.096 -3.845 15.902 1.00  83.97 0 D 1
ATOM   3631 O O   . LEU D 4 8 ?  0.911 -2.840 15.224 1.00  78.70 0 D 1
ATOM   3632 C CB  . LEU D 4 8 ?  0.975 -6.131 14.855 1.00  82.82 0 D 1
ATOM   3633 C CG  . LEU D 4 8 ?  1.551 -6.868 13.639 1.00  80.13 0 D 1
ATOM   3634 C CD1 . LEU D 4 8 ?  1.055 -8.303 13.609 1.00  75.74 0 D 1
ATOM   3635 C CD2 . LEU D 4 8 ?  1.120 -6.171 12.355 1.00  75.82 0 D 1
ATOM   3636 N N   . THR D 4 9 ?  0.661 -3.972 17.148 1.00  82.11 0 D 1
ATOM   3637 C CA  . THR D 4 9 ? -0.184 -2.982 17.826 1.00  79.05 0 D 1
ATOM   3638 C C   . THR D 4 9 ?  0.590 -1.815 18.437 1.00  78.52 0 D 1
ATOM   3639 O O   . THR D 4 9 ? -0.001 -0.945 19.056 1.00  74.28 0 D 1
ATOM   3640 C CB  . THR D 4 9 ? -1.020 -3.667 18.916 1.00  76.15 0 D 1
ATOM   3641 C CG2 . THR D 4 9 ? -1.948 -4.720 18.327 1.00  69.16 0 D 1
ATOM   3642 O OG1 . THR D 4 9 ? -0.186 -4.332 19.832 1.00  71.32 0 D 1
ATOM   3643 N N   . GLY D 4 10 ?  1.910 -1.786 18.278 1.00  77.73 0 D 1
ATOM   3644 C CA  . GLY D 4 10 ?  2.781 -0.786 18.897 1.00  77.09 0 D 1
ATOM   3645 C C   . GLY D 4 10 ?  3.274 -1.154 20.292 1.00  79.61 0 D 1
ATOM   3646 O O   . GLY D 4 10 ?  4.265 -0.575 20.745 1.00  77.45 0 D 1
ATOM   3647 N N   . LYS D 4 11 ?  2.693 -2.167 20.931 1.00  82.62 0 D 1
ATOM   3648 C CA  . LYS D 4 11 ?  3.163 -2.694 22.219 1.00  83.72 0 D 1
ATOM   3649 C C   . LYS D 4 11 ?  4.617 -3.138 22.096 1.00  86.43 0 D 1
ATOM   3650 O O   . LYS D 4 11 ?  4.968 -3.869 21.173 1.00  86.05 0 D 1
ATOM   3651 C CB  . LYS D 4 11 ?  2.261 -3.858 22.644 1.00  80.78 0 D 1
ATOM   3652 C CG  . LYS D 4 11 ?  2.684 -4.548 23.950 1.00  72.91 0 D 1
ATOM   3653 C CD  . LYS D 4 11 ?  1.877 -5.826 24.150 1.00  70.77 0 D 1
ATOM   3654 C CE  . LYS D 4 11 ?  2.442 -6.685 25.294 1.00  62.52 0 D 1
ATOM   3655 N NZ  . LYS D 4 11 ?  1.984 -8.084 25.173 1.00  56.93 1 D 1
ATOM   3656 N N   . THR D 4 12 ?  5.442 -2.763 23.069 1.00  87.37 0 D 1
ATOM   3657 C CA  . THR D 4 12 ?  6.822 -3.239 23.163 1.00  88.22 0 D 1
ATOM   3658 C C   . THR D 4 12 ?  6.881 -4.455 24.080 1.00  89.43 0 D 1
ATOM   3659 O O   . THR D 4 12 ?  6.421 -4.404 25.222 1.00  88.50 0 D 1
ATOM   3660 C CB  . THR D 4 12 ?  7.767 -2.133 23.622 1.00  86.71 0 D 1
ATOM   3661 C CG2 . THR D 4 12 ?  9.232 -2.567 23.594 1.00  80.01 0 D 1
ATOM   3662 O OG1 . THR D 4 12 ?  7.660 -1.038 22.726 1.00  80.74 0 D 1
ATOM   3663 N N   . ILE D 4 13 ?  7.452 -5.550 23.587 1.00  91.37 0 D 1
ATOM   3664 C CA  . ILE D 4 13 ?  7.779 -6.734 24.390 1.00  91.41 0 D 1
ATOM   3665 C C   . ILE D 4 13 ?  9.283 -6.817 24.586 1.00  92.62 0 D 1
ATOM   3666 O O   . ILE D 4 13 ? 10.061 -6.460 23.693 1.00  92.25 0 D 1
ATOM   3667 C CB  . ILE D 4 13 ?  7.189 -8.035 23.805 1.00  89.63 0 D 1
ATOM   3668 C CG1 . ILE D 4 13 ?  7.712 -8.340 22.388 1.00  81.91 0 D 1
ATOM   3669 C CG2 . ILE D 4 13 ?  5.660 -7.952 23.841 1.00  79.71 0 D 1
ATOM   3670 C CD1 . ILE D 4 13 ?  7.318 -9.726 21.868 1.00  78.22 0 D 1
ATOM   3671 N N   . THR D 4 14 ?  9.682 -7.312 25.735 1.00  93.70 0 D 1
ATOM   3672 C CA  . THR D 4 14 ? 11.083 -7.547 26.079 1.00  93.88 0 D 1
ATOM   3673 C C   . THR D 4 14 ? 11.398 -9.029 25.921 1.00  94.38 0 D 1
ATOM   3674 O O   . THR D 4 14 ? 10.642 -9.876 26.396 1.00  93.35 0 D 1
ATOM   3675 C CB  . THR D 4 14 ? 11.363 -7.088 27.512 1.00  92.62 0 D 1
ATOM   3676 C CG2 . THR D 4 14 ? 12.843 -7.132 27.826 1.00  82.18 0 D 1
ATOM   3677 O OG1 . THR D 4 14 ? 10.932 -5.751 27.685 1.00  83.65 0 D 1
ATOM   3678 N N   . LEU D 4 15 ? 12.507 -9.350 25.244 1.00  95.19 0 D 1
ATOM   3679 C CA  . LEU D 4 15 ? 12.994 -10.709 25.070 1.00  95.36 0 D 1
ATOM   3680 C C   . LEU D 4 15 ? 14.384 -10.854 25.695 1.00  95.75 0 D 1
ATOM   3681 O O   . LEU D 4 15 ? 15.243 -10.004 25.504 1.00  94.62 0 D 1
ATOM   3682 C CB  . LEU D 4 15 ? 13.041 -11.085 23.578 1.00  94.61 0 D 1
ATOM   3683 C CG  . LEU D 4 15 ? 11.697 -11.033 22.833 1.00  92.72 0 D 1
ATOM   3684 C CD1 . LEU D 4 15 ? 11.932 -11.427 21.378 1.00  89.42 0 D 1
ATOM   3685 C CD2 . LEU D 4 15 ? 10.665 -12.002 23.415 1.00  89.26 0 D 1
ATOM   3686 N N   . GLU D 4 16 ? 14.585 -11.964 26.406 1.00  96.11 0 D 1
ATOM   3687 C CA  . GLU D 4 16 ? 15.902 -12.419 26.825 1.00  96.06 0 D 1
ATOM   3688 C C   . GLU D 4 16 ? 16.491 -13.303 25.723 1.00  96.26 0 D 1
ATOM   3689 O O   . GLU D 4 16 ? 15.887 -14.308 25.332 1.00  94.89 0 D 1
ATOM   3690 C CB  . GLU D 4 16 ? 15.828 -13.174 28.157 1.00  94.91 0 D 1
ATOM   3691 C CG  . GLU D 4 16 ? 15.453 -12.278 29.348 1.00  82.77 0 D 1
ATOM   3692 C CD  . GLU D 4 16 ? 16.430 -11.107 29.554 1.00  78.06 0 D 1
ATOM   3693 O OE1 . GLU D 4 16 ? 15.965 -10.044 30.021 1.00  71.74 0 D 1
ATOM   3694 O OE2 . GLU D 4 16 ? 17.617 -11.261 29.215 1.00  71.54 -1 D 1
ATOM   3695 N N   . VAL D 4 17 ? 17.634 -12.894 25.183 1.00  96.27 0 D 1
ATOM   3696 C CA  . VAL D 4 17 ? 18.304 -13.514 24.043 1.00  96.21 0 D 1
ATOM   3697 C C   . VAL D 4 17 ? 19.815 -13.510 24.236 1.00  96.39 0 D 1
ATOM   3698 O O   . VAL D 4 17 ? 20.358 -12.719 25.012 1.00  95.15 0 D 1
ATOM   3699 C CB  . VAL D 4 17 ? 17.945 -12.806 22.718 1.00  95.49 0 D 1
ATOM   3700 C CG1 . VAL D 4 17 ? 16.450 -12.878 22.403 1.00  91.79 0 D 1
ATOM   3701 C CG2 . VAL D 4 17 ? 18.373 -11.328 22.694 1.00  91.71 0 D 1
ATOM   3702 N N   . GLU D 4 18 ? 20.496 -14.364 23.482 1.00  96.22 0 D 1
ATOM   3703 C CA  . GLU D 4 18 ? 21.947 -14.341 23.356 1.00  96.03 0 D 1
ATOM   3704 C C   . GLU D 4 18 ? 22.352 -13.853 21.953 1.00  96.46 0 D 1
ATOM   3705 O O   . GLU D 4 18 ? 21.602 -14.063 20.999 1.00  95.09 0 D 1
ATOM   3706 C CB  . GLU D 4 18 ? 22.528 -15.734 23.657 1.00  94.69 0 D 1
ATOM   3707 C CG  . GLU D 4 18 ? 22.342 -16.180 25.119 1.00  86.25 0 D 1
ATOM   3708 C CD  . GLU D 4 18 ? 22.992 -15.208 26.131 1.00  80.02 0 D 1
ATOM   3709 O OE1 . GLU D 4 18 ? 22.477 -15.118 27.261 1.00  72.46 0 D 1
ATOM   3710 O OE2 . GLU D 4 18 ? 23.993 -14.553 25.759 1.00  71.84 -1 D 1
ATOM   3711 N N   . PRO D 4 19 ? 23.528 -13.243 21.769 1.00  96.16 0 D 1
ATOM   3712 C CA  . PRO D 4 19 ? 24.005 -12.839 20.439 1.00  95.97 0 D 1
ATOM   3713 C C   . PRO D 4 19 ? 24.070 -13.986 19.423 1.00  96.18 0 D 1
ATOM   3714 O O   . PRO D 4 19 ? 23.931 -13.754 18.225 1.00  94.85 0 D 1
ATOM   3715 C CB  . PRO D 4 19 ? 25.401 -12.245 20.684 1.00  95.05 0 D 1
ATOM   3716 C CG  . PRO D 4 19 ? 25.342 -11.779 22.128 1.00  92.58 0 D 1
ATOM   3717 C CD  . PRO D 4 19 ? 24.448 -12.823 22.805 1.00  95.38 0 D 1
ATOM   3718 N N   . SER D 4 20 ? 24.262 -15.227 19.908 1.00  96.54 0 D 1
ATOM   3719 C CA  . SER D 4 20 ? 24.267 -16.451 19.110 1.00  96.49 0 D 1
ATOM   3720 C C   . SER D 4 20 ? 22.876 -17.000 18.768 1.00  96.62 0 D 1
ATOM   3721 O O   . SER D 4 20 ? 22.790 -17.961 18.006 1.00  94.84 0 D 1
ATOM   3722 C CB  . SER D 4 20 ? 25.069 -17.528 19.854 1.00  95.46 0 D 1
ATOM   3723 O OG  . SER D 4 20 ? 24.523 -17.733 21.142 1.00  88.15 0 D 1
ATOM   3724 N N   . ASP D 4 21 ? 21.791 -16.451 19.317 1.00  96.55 0 D 1
ATOM   3725 C CA  . ASP D 4 21 ? 20.436 -16.869 18.967 1.00  96.62 0 D 1
ATOM   3726 C C   . ASP D 4 21 ? 20.168 -16.583 17.485 1.00  97.06 0 D 1
ATOM   3727 O O   . ASP D 4 21 ? 20.443 -15.491 16.973 1.00  96.16 0 D 1
ATOM   3728 C CB  . ASP D 4 21 ? 19.366 -16.178 19.835 1.00  96.02 0 D 1
ATOM   3729 C CG  . ASP D 4 21 ? 19.109 -16.813 21.206 1.00  94.64 0 D 1
ATOM   3730 O OD1 . ASP D 4 21 ? 19.280 -18.038 21.352 1.00  89.57 0 D 1
ATOM   3731 O OD2 . ASP D 4 21 ? 18.588 -16.101 22.094 1.00  89.51 -1 D 1
ATOM   3732 N N   . THR D 4 22 ? 19.587 -17.566 16.792 1.00  97.33 0 D 1
ATOM   3733 C CA  . THR D 4 22 ? 19.110 -17.374 15.423 1.00  97.34 0 D 1
ATOM   3734 C C   . THR D 4 22 ? 17.845 -16.517 15.404 1.00  97.45 0 D 1
ATOM   3735 O O   . THR D 4 22 ? 17.107 -16.420 16.387 1.00  96.67 0 D 1
ATOM   3736 C CB  . THR D 4 22 ? 18.850 -18.710 14.704 1.00  96.71 0 D 1
ATOM   3737 C CG2 . THR D 4 22 ? 20.097 -19.587 14.633 1.00  89.86 0 D 1
ATOM   3738 O OG1 . THR D 4 22 ? 17.832 -19.431 15.355 1.00  90.22 0 D 1
ATOM   3739 N N   . ILE D 4 23 ? 17.550 -15.920 14.253 1.00  97.03 0 D 1
ATOM   3740 C CA  . ILE D 4 23 ? 16.294 -15.199 14.045 1.00  96.98 0 D 1
ATOM   3741 C C   . ILE D 4 23 ? 15.086 -16.132 14.212 1.00  97.04 0 D 1
ATOM   3742 O O   . ILE D 4 23 ? 14.071 -15.716 14.766 1.00  96.59 0 D 1
ATOM   3743 C CB  . ILE D 4 23 ? 16.299 -14.498 12.673 1.00  96.57 0 D 1
ATOM   3744 C CG1 . ILE D 4 23 ? 17.453 -13.483 12.541 1.00  94.48 0 D 1
ATOM   3745 C CG2 . ILE D 4 23 ? 14.957 -13.817 12.370 1.00  95.34 0 D 1
ATOM   3746 C CD1 . ILE D 4 23 ? 17.530 -12.411 13.634 1.00  91.26 0 D 1
ATOM   3747 N N   . GLU D 4 24 ? 15.209 -17.396 13.822 1.00  97.13 0 D 1
ATOM   3748 C CA  . GLU D 4 24 ? 14.192 -18.426 14.065 1.00  96.78 0 D 1
ATOM   3749 C C   . GLU D 4 24 ? 13.926 -18.612 15.567 1.00  96.88 0 D 1
ATOM   3750 O O   . GLU D 4 24 ? 12.772 -18.570 16.000 1.00  96.04 0 D 1
ATOM   3751 C CB  . GLU D 4 24 ? 14.652 -19.732 13.404 1.00  95.45 0 D 1
ATOM   3752 C CG  . GLU D 4 24 ? 13.564 -20.808 13.426 1.00  82.50 0 D 1
ATOM   3753 C CD  . GLU D 4 24 ? 13.980 -22.097 12.693 1.00  76.09 0 D 1
ATOM   3754 O OE1 . GLU D 4 24 ? 13.083 -22.944 12.466 1.00  70.03 0 D 1
ATOM   3755 O OE2 . GLU D 4 24 ? 15.178 -22.239 12.367 1.00  70.09 -1 D 1
ATOM   3756 N N   . ASN D 4 25 ? 14.963 -18.684 16.398 1.00  97.10 0 D 1
ATOM   3757 C CA  . ASN D 4 25 ? 14.815 -18.760 17.853 1.00  96.66 0 D 1
ATOM   3758 C C   . ASN D 4 25 ? 14.135 -17.510 18.429 1.00  96.76 0 D 1
ATOM   3759 O O   . ASN D 4 25 ? 13.302 -17.607 19.339 1.00  95.83 0 D 1
ATOM   3760 C CB  . ASN D 4 25 ? 16.193 -18.941 18.514 1.00  95.68 0 D 1
ATOM   3761 C CG  . ASN D 4 25 ? 16.826 -20.304 18.276 1.00  87.54 0 D 1
ATOM   3762 N ND2 . ASN D 4 25 ? 18.094 -20.438 18.633 1.00  75.81 0 D 1
ATOM   3763 O OD1 . ASN D 4 25 ? 16.227 -21.242 17.817 1.00  77.44 0 D 1
ATOM   3764 N N   . VAL D 4 26 ? 14.459 -16.335 17.907 1.00  97.29 0 D 1
ATOM   3765 C CA  . VAL D 4 26 ? 13.797 -15.087 18.312 1.00  97.01 0 D 1
ATOM   3766 C C   . VAL D 4 26 ? 12.314 -15.116 17.943 1.00  97.11 0 D 1
ATOM   3767 O O   . VAL D 4 26 ? 11.470 -14.737 18.764 1.00  96.63 0 D 1
ATOM   3768 C CB  . VAL D 4 26 ? 14.489 -13.859 17.705 1.00  96.70 0 D 1
ATOM   3769 C CG1 . VAL D 4 26 ? 13.779 -12.556 18.059 1.00  94.48 0 D 1
ATOM   3770 C CG2 . VAL D 4 26 ? 15.926 -13.735 18.229 1.00  94.93 0 D 1
ATOM   3771 N N   . LYS D 4 27 ? 11.959 -15.609 16.752 1.00  97.49 0 D 1
ATOM   3772 C CA  . LYS D 4 27 ? 10.563 -15.766 16.332 1.00  97.46 0 D 1
ATOM   3773 C C   . LYS D 4 27 ?  9.806 -16.769 17.202 1.00  97.08 0 D 1
ATOM   3774 O O   . LYS D 4 27 ?  8.656 -16.495 17.544 1.00  96.50 0 D 1
ATOM   3775 C CB  . LYS D 4 27 ? 10.500 -16.178 14.851 1.00  97.51 0 D 1
ATOM   3776 C CG  . LYS D 4 27 ? 10.837 -15.020 13.899 1.00  96.90 0 D 1
ATOM   3777 C CD  . LYS D 4 27 ? 10.785 -15.524 12.448 1.00  95.96 0 D 1
ATOM   3778 C CE  . LYS D 4 27 ? 11.061 -14.406 11.448 1.00  93.90 0 D 1
ATOM   3779 N NZ  . LYS D 4 27 ? 11.013 -14.924 10.071 1.00  91.32 1 D 1
ATOM   3780 N N   . ALA D 4 28 ? 10.425 -17.858 17.616 1.00  97.50 0 D 1
ATOM   3781 C CA  . ALA D 4 28 ?  9.835 -18.800 18.563 1.00  97.24 0 D 1
ATOM   3782 C C   . ALA D 4 28 ?  9.538 -18.129 19.916 1.00  96.81 0 D 1
ATOM   3783 O O   . ALA D 4 28 ?  8.406 -18.197 20.409 1.00  95.57 0 D 1
ATOM   3784 C CB  . ALA D 4 28 ? 10.769 -20.008 18.710 1.00  96.94 0 D 1
ATOM   3785 N N   . LYS D 4 29 ? 10.481 -17.353 20.462 1.00  96.99 0 D 1
ATOM   3786 C CA  . LYS D 4 29 ? 10.270 -16.571 21.694 1.00  96.31 0 D 1
ATOM   3787 C C   . LYS D 4 29 ?  9.150 -15.530 21.553 1.00  95.64 0 D 1
ATOM   3788 O O   . LYS D 4 29 ?  8.462 -15.222 22.530 1.00  94.45 0 D 1
ATOM   3789 C CB  . LYS D 4 29 ? 11.585 -15.886 22.113 1.00  96.36 0 D 1
ATOM   3790 C CG  . LYS D 4 29 ? 12.659 -16.873 22.614 1.00  94.75 0 D 1
ATOM   3791 C CD  . LYS D 4 29 ? 14.003 -16.173 22.881 1.00  92.36 0 D 1
ATOM   3792 C CE  . LYS D 4 29 ? 15.055 -17.197 23.329 1.00  88.80 0 D 1
ATOM   3793 N NZ  . LYS D 4 29 ? 16.414 -16.615 23.540 1.00  82.43 1 D 1
ATOM   3794 N N   . ILE D 4 30 ?  8.947 -14.968 20.360 1.00  96.30 0 D 1
ATOM   3795 C CA  . ILE D 4 30 ?  7.819 -14.070 20.081 1.00  95.80 0 D 1
ATOM   3796 C C   . ILE D 4 30 ?  6.507 -14.851 20.038 1.00  95.20 0 D 1
ATOM   3797 O O   . ILE D 4 30 ?  5.514 -14.370 20.590 1.00  93.85 0 D 1
ATOM   3798 C CB  . ILE D 4 30 ?  8.041 -13.265 18.784 1.00  95.79 0 D 1
ATOM   3799 C CG1 . ILE D 4 30 ?  9.204 -12.264 18.961 1.00  94.76 0 D 1
ATOM   3800 C CG2 . ILE D 4 30 ?  6.769 -12.484 18.386 1.00  94.80 0 D 1
ATOM   3801 C CD1 . ILE D 4 30 ?  9.735 -11.703 17.639 1.00  93.45 0 D 1
ATOM   3802 N N   . GLN D 4 31 ?  6.492 -16.054 19.445 1.00  96.01 0 D 1
ATOM   3803 C CA  . GLN D 4 31 ?  5.307 -16.911 19.420 1.00  95.61 0 D 1
ATOM   3804 C C   . GLN D 4 31 ?  4.833 -17.246 20.840 1.00  94.68 0 D 1
ATOM   3805 O O   . GLN D 4 31 ?  3.648 -17.123 21.122 1.00  92.64 0 D 1
ATOM   3806 C CB  . GLN D 4 31 ?  5.590 -18.193 18.624 1.00  95.43 0 D 1
ATOM   3807 C CG  . GLN D 4 31 ?  4.337 -19.074 18.493 1.00  94.29 0 D 1
ATOM   3808 C CD  . GLN D 4 31 ?  4.588 -20.376 17.727 1.00  92.56 0 D 1
ATOM   3809 N NE2 . GLN D 4 31 ?  3.550 -21.083 17.353 1.00  84.27 0 D 1
ATOM   3810 O OE1 . GLN D 4 31 ?  5.702 -20.774 17.447 1.00  87.29 0 D 1
ATOM   3811 N N   . ASP D 4 32 ?  5.747 -17.566 21.735 1.00  95.21 0 D 1
ATOM   3812 C CA  . ASP D 4 32 ?  5.421 -17.886 23.126 1.00  94.46 0 D 1
ATOM   3813 C C   . ASP D 4 32 ?  4.752 -16.716 23.866 1.00  93.58 0 D 1
ATOM   3814 O O   . ASP D 4 32 ?  3.921 -16.917 24.753 1.00  91.38 0 D 1
ATOM   3815 C CB  . ASP D 4 32 ?  6.698 -18.287 23.875 1.00  94.13 0 D 1
ATOM   3816 C CG  . ASP D 4 32 ?  7.311 -19.605 23.399 1.00  89.61 0 D 1
ATOM   3817 O OD1 . ASP D 4 32 ?  6.577 -20.414 22.795 1.00  84.25 0 D 1
ATOM   3818 O OD2 . ASP D 4 32 ?  8.512 -19.794 23.683 1.00  83.93 -1 D 1
ATOM   3819 N N   . LYS D 4 33 ?  5.086 -15.469 23.503 1.00  92.83 0 D 1
ATOM   3820 C CA  . LYS D 4 33 ?  4.549 -14.266 24.148 1.00  91.86 0 D 1
ATOM   3821 C C   . LYS D 4 33 ?  3.305 -13.691 23.473 1.00  91.27 0 D 1
ATOM   3822 O O   . LYS D 4 33 ?  2.444 -13.154 24.159 1.00  87.86 0 D 1
ATOM   3823 C CB  . LYS D 4 33 ?  5.633 -13.190 24.252 1.00  90.80 0 D 1
ATOM   3824 C CG  . LYS D 4 33 ?  6.676 -13.553 25.319 1.00  87.86 0 D 1
ATOM   3825 C CD  . LYS D 4 33 ?  7.523 -12.331 25.671 1.00  84.88 0 D 1
ATOM   3826 C CE  . LYS D 4 33 ?  8.470 -12.684 26.817 1.00  80.76 0 D 1
ATOM   3827 N NZ  . LYS D 4 33 ?  9.088 -11.482 27.426 1.00  74.19 1 D 1
ATOM   3828 N N   . GLU D 4 34 ?  3.236 -13.733 22.140 1.00  93.25 0 D 1
ATOM   3829 C CA  . GLU D 4 34 ?  2.217 -13.036 21.345 1.00  92.04 0 D 1
ATOM   3830 C C   . GLU D 4 34 ?  1.319 -13.986 20.534 1.00  92.19 0 D 1
ATOM   3831 O O   . GLU D 4 34 ?  0.365 -13.534 19.902 1.00  89.64 0 D 1
ATOM   3832 C CB  . GLU D 4 34 ?  2.893 -11.998 20.435 1.00  90.83 0 D 1
ATOM   3833 C CG  . GLU D 4 34 ?  3.679 -10.914 21.183 1.00  87.61 0 D 1
ATOM   3834 C CD  . GLU D 4 34 ?  2.803 -9.975 22.035 1.00  87.15 0 D 1
ATOM   3835 O OE1 . GLU D 4 34 ?  3.175 -9.672 23.190 1.00  80.78 0 D 1
ATOM   3836 O OE2 . GLU D 4 34 ?  1.773 -9.469 21.546 1.00  81.22 -1 D 1
ATOM   3837 N N   . GLY D 4 35 ?  1.607 -15.297 20.518 1.00  93.08 0 D 1
ATOM   3838 C CA  . GLY D 4 35 ?  0.805 -16.301 19.828 1.00  93.10 0 D 1
ATOM   3839 C C   . GLY D 4 35 ?  0.825 -16.198 18.297 1.00  94.02 0 D 1
ATOM   3840 O O   . GLY D 4 35 ? -0.090 -16.678 17.629 1.00  92.11 0 D 1
ATOM   3841 N N   . ILE D 4 36 ?  1.826 -15.544 17.719 1.00  94.24 0 D 1
ATOM   3842 C CA  . ILE D 4 36 ?  1.973 -15.393 16.267 1.00  94.85 0 D 1
ATOM   3843 C C   . ILE D 4 36 ?  2.924 -16.480 15.754 1.00  95.43 0 D 1
ATOM   3844 O O   . ILE D 4 36 ?  4.082 -16.478 16.159 1.00  94.74 0 D 1
ATOM   3845 C CB  . ILE D 4 36 ?  2.473 -13.988 15.881 1.00  94.31 0 D 1
ATOM   3846 C CG1 . ILE D 4 36 ?  1.598 -12.889 16.513 1.00  91.46 0 D 1
ATOM   3847 C CG2 . ILE D 4 36 ?  2.481 -13.849 14.349 1.00  91.45 0 D 1
ATOM   3848 C CD1 . ILE D 4 36 ?  2.129 -11.472 16.298 1.00  86.62 0 D 1
ATOM   3849 N N   . PRO D 4 37 ?  2.484 -17.378 14.848 1.00  95.75 0 D 1
ATOM   3850 C CA  . PRO D 4 37 ?  3.362 -18.403 14.283 1.00  95.75 0 D 1
ATOM   3851 C C   . PRO D 4 37 ?  4.597 -17.800 13.603 1.00  96.03 0 D 1
ATOM   3852 O O   . PRO D 4 37 ?  4.471 -16.781 12.917 1.00  95.34 0 D 1
ATOM   3853 C CB  . PRO D 4 37 ?  2.496 -19.181 13.287 1.00  94.64 0 D 1
ATOM   3854 C CG  . PRO D 4 37 ?  1.082 -18.948 13.776 1.00  92.27 0 D 1
ATOM   3855 C CD  . PRO D 4 37 ?  1.130 -17.537 14.350 1.00  94.92 0 D 1
ATOM   3856 N N   . PRO D 4 38 ?  5.786 -18.422 13.718 1.00  96.00 0 D 1
ATOM   3857 C CA  . PRO D 4 38 ?  7.024 -17.900 13.120 1.00  95.97 0 D 1
ATOM   3858 C C   . PRO D 4 38 ?  6.929 -17.641 11.618 1.00  95.81 0 D 1
ATOM   3859 O O   . PRO D 4 38 ?  7.454 -16.642 11.128 1.00  94.75 0 D 1
ATOM   3860 C CB  . PRO D 4 38 ?  8.099 -18.943 13.436 1.00  95.26 0 D 1
ATOM   3861 C CG  . PRO D 4 38 ?  7.611 -19.554 14.741 1.00  93.24 0 D 1
ATOM   3862 C CD  . PRO D 4 38 ?  6.097 -19.561 14.568 1.00  95.60 0 D 1
ATOM   3863 N N   . ASP D 4 39 ?  6.202 -18.474 10.870 1.00  96.33 0 D 1
ATOM   3864 C CA  . ASP D 4 39 ?  6.005 -18.342  9.425 1.00  95.62 0 D 1
ATOM   3865 C C   . ASP D 4 39 ?  5.156 -17.120  9.028 1.00  95.56 0 D 1
ATOM   3866 O O   . ASP D 4 39 ?  5.199 -16.687  7.865 1.00  93.70 0 D 1
ATOM   3867 C CB  . ASP D 4 39 ?  5.379 -19.637  8.875 1.00  94.42 0 D 1
ATOM   3868 C CG  . ASP D 4 39 ?  3.900 -19.757  9.242 1.00  88.50 0 D 1
ATOM   3869 O OD1 . ASP D 4 39 ?  3.600 -19.670 10.448 1.00  82.30 0 D 1
ATOM   3870 O OD2 . ASP D 4 39 ?  3.067 -19.844  8.319 1.00  82.26 -1 D 1
ATOM   3871 N N   . GLN D 4 40 ?  4.408 -16.548  9.966 1.00  95.53 0 D 1
ATOM   3872 C CA  . GLN D 4 40 ?  3.648 -15.305  9.785 1.00  95.18 0 D 1
ATOM   3873 C C   . GLN D 4 40 ?  4.409 -14.069 10.270 1.00  95.15 0 D 1
ATOM   3874 O O   . GLN D 4 40 ?  3.960 -12.943 10.042 1.00  92.95 0 D 1
ATOM   3875 C CB  . GLN D 4 40 ?  2.278 -15.399 10.482 1.00  94.03 0 D 1
ATOM   3876 C CG  . GLN D 4 40 ?  1.411 -16.549  9.953 1.00  90.49 0 D 1
ATOM   3877 C CD  . GLN D 4 40 ?  1.170 -16.467  8.443 1.00  90.35 0 D 1
ATOM   3878 N NE2 . GLN D 4 40 ?  1.292 -17.569  7.750 1.00  81.13 0 D 1
ATOM   3879 O OE1 . GLN D 4 40 ?  0.888 -15.417  7.883 1.00  83.12 0 D 1
ATOM   3880 N N   . GLN D 4 41 ?  5.549 -14.244 10.916 1.00  95.66 0 D 1
ATOM   3881 C CA  . GLN D 4 41 ?  6.358 -13.146 11.422 1.00  95.94 0 D 1
ATOM   3882 C C   . GLN D 4 41 ?  7.373 -12.677 10.388 1.00  95.95 0 D 1
ATOM   3883 O O   . GLN D 4 41 ?  8.080 -13.464  9.763 1.00  94.76 0 D 1
ATOM   3884 C CB  . GLN D 4 41 ?  7.067 -13.544 12.717 1.00  95.66 0 D 1
ATOM   3885 C CG  . GLN D 4 41 ?  6.120 -13.927 13.869 1.00  94.37 0 D 1
ATOM   3886 C CD  . GLN D 4 41 ?  6.905 -14.324 15.115 1.00  95.56 0 D 1
ATOM   3887 N NE2 . GLN D 4 41 ?  6.442 -15.286 15.880 1.00  90.23 0 D 1
ATOM   3888 O OE1 . GLN D 4 41 ?  7.952 -13.763 15.406 1.00  90.47 0 D 1
ATOM   3889 N N   . ARG D 4 42 ?  7.505 -11.356 10.250 1.00  96.02 0 D 1
ATOM   3890 C CA  . ARG D 4 42 ?  8.636 -10.698  9.596 1.00  95.92 0 D 1
ATOM   3891 C C   . ARG D 4 42 ?  9.257 -9.738 10.596 1.00  95.87 0 D 1
ATOM   3892 O O   . ARG D 4 42 ?  8.580 -8.830 11.081 1.00  94.40 0 D 1
ATOM   3893 C CB  . ARG D 4 42 ?  8.159 -10.010  8.300 1.00  95.13 0 D 1
ATOM   3894 C CG  . ARG D 4 42 ?  9.289 -9.378  7.478 1.00  93.47 0 D 1
ATOM   3895 C CD  . ARG D 4 42 ?  8.699 -8.726  6.215 1.00  91.38 0 D 1
ATOM   3896 N NE  . ARG D 4 42 ?  9.698 -8.173  5.295 1.00  89.04 0 D 1
ATOM   3897 C CZ  . ARG D 4 42 ? 10.156 -8.699  4.161 1.00  87.99 0 D 1
ATOM   3898 N NH1 . ARG D 4 42 ?  9.860 -9.899  3.761 1.00  80.28 1 D 1
ATOM   3899 N NH2 . ARG D 4 42 ? 10.925 -8.018  3.379 1.00  82.58 0 D 1
ATOM   3900 N N   . LEU D 4 43 ? 10.530 -9.968 10.910 1.00  96.24 0 D 1
ATOM   3901 C CA  . LEU D 4 43 ? 11.292 -9.079 11.779 1.00  96.33 0 D 1
ATOM   3902 C C   . LEU D 4 43 ? 12.111 -8.111 10.940 1.00  96.11 0 D 1
ATOM   3903 O O   . LEU D 4 43 ? 12.721 -8.506  9.948 1.00  95.06 0 D 1
ATOM   3904 C CB  . LEU D 4 43 ? 12.176 -9.892 12.738 1.00  96.24 0 D 1
ATOM   3905 C CG  . LEU D 4 43 ? 11.387 -10.683 13.789 1.00  95.16 0 D 1
ATOM   3906 C CD1 . LEU D 4 43 ? 12.353 -11.524 14.629 1.00  93.24 0 D 1
ATOM   3907 C CD2 . LEU D 4 43 ? 10.612 -9.759 14.742 1.00  92.58 0 D 1
ATOM   3908 N N   . ILE D 4 44 ? 12.110 -6.850 11.331 1.00  95.96 0 D 1
ATOM   3909 C CA  . ILE D 4 44 ? 12.816 -5.762 10.653 1.00  95.41 0 D 1
ATOM   3910 C C   . ILE D 4 44 ? 13.748 -5.083 11.650 1.00  95.32 0 D 1
ATOM   3911 O O   . ILE D 4 44 ? 13.337 -4.707 12.741 1.00  94.59 0 D 1
ATOM   3912 C CB  . ILE D 4 44 ? 11.823 -4.763 10.016 1.00  94.63 0 D 1
ATOM   3913 C CG1 . ILE D 4 44 ? 10.903 -5.475  8.991 1.00  92.40 0 D 1
ATOM   3914 C CG2 . ILE D 4 44 ? 12.579 -3.607  9.341 1.00  92.26 0 D 1
ATOM   3915 C CD1 . ILE D 4 44 ?  9.744 -4.596  8.487 1.00  89.07 0 D 1
ATOM   3916 N N   . PHE D 4 45 ? 15.008 -4.908 11.243 1.00  94.49 0 D 1
ATOM   3917 C CA  . PHE D 4 45 ? 16.004 -4.124 11.948 1.00  94.24 0 D 1
ATOM   3918 C C   . PHE D 4 45 ? 16.766 -3.260 10.946 1.00  93.50 0 D 1
ATOM   3919 O O   . PHE D 4 45 ? 17.100 -3.728  9.856 1.00  92.09 0 D 1
ATOM   3920 C CB  . PHE D 4 45 ? 16.942 -5.045 12.728 1.00  94.19 0 D 1
ATOM   3921 C CG  . PHE D 4 45 ? 17.978 -4.302 13.541 1.00  94.52 0 D 1
ATOM   3922 C CD1 . PHE D 4 45 ? 19.332 -4.303 13.148 1.00  92.33 0 D 1
ATOM   3923 C CD2 . PHE D 4 45 ? 17.593 -3.591 14.695 1.00  92.40 0 D 1
ATOM   3924 C CE1 . PHE D 4 45 ? 20.290 -3.616 13.911 1.00  91.82 0 D 1
ATOM   3925 C CE2 . PHE D 4 45 ? 18.548 -2.901 15.457 1.00  91.56 0 D 1
ATOM   3926 C CZ  . PHE D 4 45 ? 19.899 -2.916 15.072 1.00  92.55 0 D 1
ATOM   3927 N N   . ALA D 4 46 ? 16.985 -2.000 11.272 1.00  92.20 0 D 1
ATOM   3928 C CA  . ALA D 4 46 ? 17.632 -1.035 10.370 1.00  91.15 0 D 1
ATOM   3929 C C   . ALA D 4 46 ? 17.032 -1.007  8.944 1.00  91.43 0 D 1
ATOM   3930 O O   . ALA D 4 46 ? 17.744 -0.900  7.950 1.00  88.16 0 D 1
ATOM   3931 C CB  . ALA D 4 46 ? 19.148 -1.251 10.426 1.00  89.37 0 D 1
ATOM   3932 N N   . GLY D 4 47 ? 15.703 -1.137  8.835 1.00  91.56 0 D 1
ATOM   3933 C CA  . GLY D 4 47 ? 14.968 -1.129  7.562 1.00  91.36 0 D 1
ATOM   3934 C C   . GLY D 4 47 ? 15.064 -2.401  6.722 1.00  92.22 0 D 1
ATOM   3935 O O   . GLY D 4 47 ? 14.477 -2.452  5.640 1.00  90.13 0 D 1
ATOM   3936 N N   . LYS D 4 48 ? 15.767 -3.429  7.202 1.00  92.05 0 D 1
ATOM   3937 C CA  . LYS D 4 48 ? 15.963 -4.694  6.485 1.00  92.70 0 D 1
ATOM   3938 C C   . LYS D 4 48 ? 15.229 -5.842  7.173 1.00  93.62 0 D 1
ATOM   3939 O O   . LYS D 4 48 ? 15.126 -5.878  8.400 1.00  92.50 0 D 1
ATOM   3940 C CB  . LYS D 4 48 ? 17.465 -4.997  6.354 1.00  91.01 0 D 1
ATOM   3941 C CG  . LYS D 4 48 ? 18.200 -3.941  5.505 1.00  87.20 0 D 1
ATOM   3942 C CD  . LYS D 4 48 ? 19.688 -4.267  5.387 1.00  84.25 0 D 1
ATOM   3943 C CE  . LYS D 4 48 ? 20.399 -3.168  4.588 1.00  77.84 0 D 1
ATOM   3944 N NZ  . LYS D 4 48 ? 21.868 -3.394  4.498 1.00  70.02 1 D 1
ATOM   3945 N N   . GLN D 4 49 ? 14.749 -6.802  6.371 1.00  94.06 0 D 1
ATOM   3946 C CA  . GLN D 4 49 ? 14.265 -8.078  6.896 1.00  94.16 0 D 1
ATOM   3947 C C   . GLN D 4 49 ? 15.426 -8.874  7.495 1.00  94.56 0 D 1
ATOM   3948 O O   . GLN D 4 49 ? 16.521 -8.905  6.949 1.00  92.81 0 D 1
ATOM   3949 C CB  . GLN D 4 49 ? 13.547 -8.878  5.797 1.00  91.63 0 D 1
ATOM   3950 C CG  . GLN D 4 49 ? 13.111 -10.268  6.306 1.00  84.15 0 D 1
ATOM   3951 C CD  . GLN D 4 49 ? 12.311 -11.097  5.308 1.00  80.00 0 D 1
ATOM   3952 N NE2 . GLN D 4 49 ? 12.245 -12.392  5.478 1.00  68.37 0 D 1
ATOM   3953 O OE1 . GLN D 4 49 ? 11.697 -10.598  4.398 1.00  73.69 0 D 1
ATOM   3954 N N   . LEU D 4 50 ? 15.148 -9.565  8.592 1.00  95.25 0 D 1
ATOM   3955 C CA  . LEU D 4 50 ? 16.047 -10.526  9.209 1.00  95.56 0 D 1
ATOM   3956 C C   . LEU D 4 50 ? 15.732 -11.936  8.688 1.00  95.47 0 D 1
ATOM   3957 O O   . LEU D 4 50 ? 14.578 -12.366  8.696 1.00  94.19 0 D 1
ATOM   3958 C CB  . LEU D 4 50 ? 15.929 -10.418 10.735 1.00  95.68 0 D 1
ATOM   3959 C CG  . LEU D 4 50 ? 16.120 -9.007 11.322 1.00  94.96 0 D 1
ATOM   3960 C CD1 . LEU D 4 50 ? 16.053 -9.059 12.843 1.00  92.51 0 D 1
ATOM   3961 C CD2 . LEU D 4 50 ? 17.457 -8.371 10.933 1.00  91.80 0 D 1
ATOM   3962 N N   . GLU D 4 51 ? 16.765 -12.646  8.230 1.00  95.22 0 D 1
ATOM   3963 C CA  . GLU D 4 51 ? 16.668 -14.005  7.687 1.00  94.60 0 D 1
ATOM   3964 C C   . GLU D 4 51 ? 16.758 -15.052  8.807 1.00  95.32 0 D 1
ATOM   3965 O O   . GLU D 4 51 ? 17.610 -14.945  9.683 1.00  94.11 0 D 1
ATOM   3966 C CB  . GLU D 4 51 ? 17.786 -14.248  6.664 1.00  92.82 0 D 1
ATOM   3967 C CG  . GLU D 4 51 ? 17.650 -13.411  5.375 1.00  84.00 0 D 1
ATOM   3968 C CD  . GLU D 4 51 ? 18.892 -13.514  4.458 1.00  76.96 0 D 1
ATOM   3969 O OE1 . GLU D 4 51 ? 18.972 -12.722  3.499 1.00  69.86 0 D 1
ATOM   3970 O OE2 . GLU D 4 51 ? 19.823 -14.294  4.747 1.00  69.18 -1 D 1
ATOM   3971 N N   . ASP D 4 52 ? 15.933 -16.097  8.740 1.00  94.63 0 D 1
ATOM   3972 C CA  . ASP D 4 52 ? 15.756 -17.076  9.828 1.00  94.68 0 D 1
ATOM   3973 C C   . ASP D 4 52 ? 17.043 -17.815 10.216 1.00  94.09 0 D 1
ATOM   3974 O O   . ASP D 4 52 ? 17.298 -18.048 11.398 1.00  89.28 0 D 1
ATOM   3975 C CB  . ASP D 4 52 ? 14.653 -18.076  9.446 1.00  93.60 0 D 1
ATOM   3976 C CG  . ASP D 4 52 ? 13.259 -17.424  9.440 1.00  92.36 0 D 1
ATOM   3977 O OD1 . ASP D 4 52 ? 13.109 -16.367 10.076 1.00  88.00 0 D 1
ATOM   3978 O OD2 . ASP D 4 52 ? 12.313 -17.940  8.799 1.00  87.31 -1 D 1
ATOM   3979 N N   . GLY D 4 53 ? 17.874 -18.144  9.230 1.00  94.65 0 D 1
ATOM   3980 C CA  . GLY D 4 53 ? 19.116 -18.885  9.445 1.00  94.78 0 D 1
ATOM   3981 C C   . GLY D 4 53 ? 20.288 -18.068  9.989 1.00  95.82 0 D 1
ATOM   3982 O O   . GLY D 4 53 ? 21.341 -18.648 10.278 1.00  92.83 0 D 1
ATOM   3983 N N   . ARG D 4 54 ? 20.156 -16.748 10.112 1.00  96.10 0 D 1
ATOM   3984 C CA  . ARG D 4 54 ? 21.214 -15.885 10.652 1.00  96.24 0 D 1
ATOM   3985 C C   . ARG D 4 54 ? 21.016 -15.638 12.147 1.00  96.96 0 D 1
ATOM   3986 O O   . ARG D 4 54 ? 19.932 -15.836 12.688 1.00  95.69 0 D 1
ATOM   3987 C CB  . ARG D 4 54 ? 21.310 -14.570  9.877 1.00  95.12 0 D 1
ATOM   3988 C CG  . ARG D 4 54 ? 21.576 -14.779  8.380 1.00  90.29 0 D 1
ATOM   3989 C CD  . ARG D 4 54 ? 22.129 -13.491  7.775 1.00  82.78 0 D 1
ATOM   3990 N NE  . ARG D 4 54 ? 22.048 -13.496  6.317 1.00  75.05 0 D 1
ATOM   3991 C CZ  . ARG D 4 54 ? 22.671 -12.697  5.474 1.00  67.64 0 D 1
ATOM   3992 N NH1 . ARG D 4 54 ? 23.566 -11.830  5.875 1.00  61.26 1 D 1
ATOM   3993 N NH2 . ARG D 4 54 ? 22.368 -12.761  4.215 1.00  60.93 0 D 1
ATOM   3994 N N   . THR D 4 55 ? 22.086 -15.184 12.793 1.00  96.82 0 D 1
ATOM   3995 C CA  . THR D 4 55 ? 22.081 -14.865 14.222 1.00  96.83 0 D 1
ATOM   3996 C C   . THR D 4 55 ? 21.883 -13.371 14.471 1.00  96.81 0 D 1
ATOM   3997 O O   . THR D 4 55 ? 22.030 -12.530 13.578 1.00  95.66 0 D 1
ATOM   3998 C CB  . THR D 4 55 ? 23.357 -15.356 14.913 1.00  96.26 0 D 1
ATOM   3999 C CG2 . THR D 4 55 ? 23.594 -16.857 14.733 1.00  89.62 0 D 1
ATOM   4000 O OG1 . THR D 4 55 ? 24.464 -14.657 14.417 1.00  90.18 0 D 1
ATOM   4001 N N   . LEU D 4 56 ? 21.570 -13.010 15.710 1.00  96.58 0 D 1
ATOM   4002 C CA  . LEU D 4 56 ? 21.521 -11.604 16.122 1.00  96.24 0 D 1
ATOM   4003 C C   . LEU D 4 56 ? 22.888 -10.914 15.955 1.00  95.81 0 D 1
ATOM   4004 O O   . LEU D 4 56 ? 22.925 -9.748 15.554 1.00  94.76 0 D 1
ATOM   4005 C CB  . LEU D 4 56 ? 21.048 -11.517 17.584 1.00  96.15 0 D 1
ATOM   4006 C CG  . LEU D 4 56 ? 19.585 -11.932 17.812 1.00  95.32 0 D 1
ATOM   4007 C CD1 . LEU D 4 56 ? 19.282 -11.912 19.309 1.00  92.58 0 D 1
ATOM   4008 C CD2 . LEU D 4 56 ? 18.600 -10.985 17.123 1.00  92.04 0 D 1
ATOM   4009 N N   . SER D 4 57 ? 23.981 -11.622 16.197 1.00  96.32 0 D 1
ATOM   4010 C CA  . SER D 4 57 ? 25.336 -11.084 16.015 1.00  95.69 0 D 1
ATOM   4011 C C   . SER D 4 57 ? 25.663 -10.792 14.552 1.00  95.38 0 D 1
ATOM   4012 O O   . SER D 4 57 ? 26.310 -9.780 14.285 1.00  93.60 0 D 1
ATOM   4013 C CB  . SER D 4 57 ? 26.387 -12.024 16.616 1.00  94.62 0 D 1
ATOM   4014 O OG  . SER D 4 57 ? 26.249 -13.347 16.155 1.00  83.02 0 D 1
ATOM   4015 N N   . ASP D 4 58 ? 25.162 -11.590 13.602 1.00  95.98 0 D 1
ATOM   4016 C CA  . ASP D 4 58 ? 25.375 -11.356 12.160 1.00  95.22 0 D 1
ATOM   4017 C C   . ASP D 4 58 ? 24.790 -10.015 11.698 1.00  94.95 0 D 1
ATOM   4018 O O   . ASP D 4 58 ? 25.276 -9.404 10.741 1.00  93.02 0 D 1
ATOM   4019 C CB  . ASP D 4 58 ? 24.731 -12.472 11.333 1.00  94.62 0 D 1
ATOM   4020 C CG  . ASP D 4 58 ? 25.330 -13.856 11.557 1.00  92.30 0 D 1
ATOM   4021 O OD1 . ASP D 4 58 ? 26.545 -13.950 11.831 1.00  87.86 0 D 1
ATOM   4022 O OD2 . ASP D 4 58 ? 24.552 -14.832 11.459 1.00  87.67 -1 D 1
ATOM   4023 N N   . TYR D 4 59 ? 23.737 -9.543 12.367 1.00  95.18 0 D 1
ATOM   4024 C CA  . TYR D 4 59 ? 23.106 -8.252 12.106 1.00  94.67 0 D 1
ATOM   4025 C C   . TYR D 4 59 ? 23.613 -7.123 13.027 1.00  94.30 0 D 1
ATOM   4026 O O   . TYR D 4 59 ? 23.061 -6.024 12.995 1.00  91.76 0 D 1
ATOM   4027 C CB  . TYR D 4 59 ? 21.589 -8.407 12.186 1.00  94.16 0 D 1
ATOM   4028 C CG  . TYR D 4 59 ? 21.010 -9.235 11.058 1.00  94.54 0 D 1
ATOM   4029 C CD1 . TYR D 4 59 ? 20.980 -8.720  9.750 1.00  92.27 0 D 1
ATOM   4030 C CD2 . TYR D 4 59 ? 20.486 -10.514 11.308 1.00  92.60 0 D 1
ATOM   4031 C CE1 . TYR D 4 59 ? 20.426 -9.467  8.703 1.00  91.50 0 D 1
ATOM   4032 C CE2 . TYR D 4 59 ? 19.932 -11.270 10.272 1.00  91.32 0 D 1
ATOM   4033 C CZ  . TYR D 4 59 ? 19.896 -10.743  8.969 1.00  92.96 0 D 1
ATOM   4034 O OH  . TYR D 4 59 ? 19.339 -11.472  7.948 1.00  91.10 0 D 1
ATOM   4035 N N   . ASN D 4 60 ? 24.619 -7.385 13.841 1.00  93.96 0 D 1
ATOM   4036 C CA  . ASN D 4 60 ? 25.141 -6.462 14.835 1.00  93.36 0 D 1
ATOM   4037 C C   . ASN D 4 60 ? 24.058 -5.929 15.798 1.00  93.93 0 D 1
ATOM   4038 O O   . ASN D 4 60 ? 24.073 -4.765 16.221 1.00  91.76 0 D 1
ATOM   4039 C CB  . ASN D 4 60 ? 25.964 -5.374 14.120 1.00  91.53 0 D 1
ATOM   4040 C CG  . ASN D 4 60 ? 26.870 -4.590 15.048 1.00  82.72 0 D 1
ATOM   4041 N ND2 . ASN D 4 60 ? 27.147 -3.348 14.712 1.00  70.41 0 D 1
ATOM   4042 O OD1 . ASN D 4 60 ? 27.354 -5.072 16.055 1.00  73.90 0 D 1
ATOM   4043 N N   . ILE D 4 61 ? 23.091 -6.778 16.128 1.00  94.94 0 D 1
ATOM   4044 C CA  . ILE D 4 61 ? 22.038 -6.459 17.094 1.00  95.24 0 D 1
ATOM   4045 C C   . ILE D 4 61 ? 22.624 -6.567 18.495 1.00  95.27 0 D 1
ATOM   4046 O O   . ILE D 4 61 ? 23.035 -7.642 18.940 1.00  93.81 0 D 1
ATOM   4047 C CB  . ILE D 4 61 ? 20.796 -7.352 16.884 1.00  95.34 0 D 1
ATOM   4048 C CG1 . ILE D 4 61 ? 20.159 -7.058 15.509 1.00  93.51 0 D 1
ATOM   4049 C CG2 . ILE D 4 61 ? 19.761 -7.133 17.999 1.00  93.77 0 D 1
ATOM   4050 C CD1 . ILE D 4 61 ? 19.128 -8.091 15.062 1.00  90.37 0 D 1
ATOM   4051 N N   . GLN D 4 62 ? 22.644 -5.442 19.208 1.00  95.13 0 D 1
ATOM   4052 C CA  . GLN D 4 62 ? 23.229 -5.322 20.535 1.00  94.51 0 D 1
ATOM   4053 C C   . GLN D 4 62 ? 22.148 -5.308 21.617 1.00  94.88 0 D 1
ATOM   4054 O O   . GLN D 4 62 ? 20.950 -5.298 21.333 1.00  92.79 0 D 1
ATOM   4055 C CB  . GLN D 4 62 ? 24.127 -4.076 20.581 1.00  92.14 0 D 1
ATOM   4056 C CG  . GLN D 4 62 ? 25.267 -4.153 19.548 1.00  86.61 0 D 1
ATOM   4057 C CD  . GLN D 4 62 ? 26.284 -3.024 19.679 1.00  81.20 0 D 1
ATOM   4058 N NE2 . GLN D 4 62 ? 27.234 -2.940 18.783 1.00  68.09 0 D 1
ATOM   4059 O OE1 . GLN D 4 62 ? 26.258 -2.219 20.596 1.00  72.39 0 D 1
ATOM   4060 N N   . LYS D 4 63 ? 22.578 -5.307 22.876 1.00  94.87 0 D 1
ATOM   4061 C CA  . LYS D 4 63 ? 21.666 -5.122 24.001 1.00  95.01 0 D 1
ATOM   4062 C C   . LYS D 4 63 ? 20.809 -3.868 23.814 1.00  94.62 0 D 1
ATOM   4063 O O   . LYS D 4 63 ? 21.284 -2.872 23.269 1.00  91.99 0 D 1
ATOM   4064 C CB  . LYS D 4 63 ? 22.435 -5.101 25.333 1.00  93.68 0 D 1
ATOM   4065 C CG  . LYS D 4 63 ? 23.366 -3.884 25.474 1.00  85.84 0 D 1
ATOM   4066 C CD  . LYS D 4 63 ? 23.867 -3.752 26.908 1.00  83.89 0 D 1
ATOM   4067 C CE  . LYS D 4 63 ? 24.523 -2.383 27.080 1.00  70.84 0 D 1
ATOM   4068 N NZ  . LYS D 4 63 ? 24.379 -1.883 28.467 1.00  62.37 1 D 1
ATOM   4069 N N   . GLU D 4 64 ? 19.567 -3.925 24.283 1.00  94.71 0 D 1
ATOM   4070 C CA  . GLU D 4 64 ? 18.598 -2.815 24.211 1.00  94.33 0 D 1
ATOM   4071 C C   . GLU D 4 64 ? 18.219 -2.380 22.779 1.00  94.00 0 D 1
ATOM   4072 O O   . GLU D 4 64 ? 17.469 -1.422 22.605 1.00  90.89 0 D 1
ATOM   4073 C CB  . GLU D 4 64 ? 19.059 -1.641 25.094 1.00  92.93 0 D 1
ATOM   4074 C CG  . GLU D 4 64 ? 19.149 -2.012 26.584 1.00  88.89 0 D 1
ATOM   4075 C CD  . GLU D 4 64 ? 20.039 -1.049 27.403 1.00  81.74 0 D 1
ATOM   4076 O OE1 . GLU D 4 64 ? 20.594 -1.508 28.432 1.00  73.60 0 D 1
ATOM   4077 O OE2 . GLU D 4 64 ? 20.248  0.100 26.974 1.00  73.90 -1 D 1
ATOM   4078 N N   . SER D 4 65 ? 18.662 -3.108 21.747 1.00  93.96 0 D 1
ATOM   4079 C CA  . SER D 4 65 ? 18.204 -2.876 20.376 1.00  93.56 0 D 1
ATOM   4080 C C   . SER D 4 65 ? 16.700 -3.121 20.247 1.00  93.79 0 D 1
ATOM   4081 O O   . SER D 4 65 ? 16.134 -4.015 20.881 1.00  92.57 0 D 1
ATOM   4082 C CB  . SER D 4 65 ? 18.939 -3.764 19.370 1.00  92.80 0 D 1
ATOM   4083 O OG  . SER D 4 65 ? 20.322 -3.440 19.342 1.00  86.64 0 D 1
ATOM   4084 N N   . THR D 4 66 ? 16.046 -2.357 19.379 1.00  93.09 0 D 1
ATOM   4085 C CA  . THR D 4 66 ? 14.622 -2.523 19.070 1.00  92.76 0 D 1
ATOM   4086 C C   . THR D 4 66 ? 14.437 -3.127 17.687 1.00  93.47 0 D 1
ATOM   4087 O O   . THR D 4 66 ? 14.776 -2.515 16.676 1.00  92.79 0 D 1
ATOM   4088 C CB  . THR D 4 66 ? 13.855 -1.197 19.205 1.00  90.82 0 D 1
ATOM   4089 C CG2 . THR D 4 66 ? 12.355 -1.363 18.932 1.00  84.12 0 D 1
ATOM   4090 O OG1 . THR D 4 66 ? 13.957 -0.716 20.524 1.00  84.83 0 D 1
ATOM   4091 N N   . LEU D 4 67 ? 13.829 -4.317 17.637 1.00  94.62 0 D 1
ATOM   4092 C CA  . LEU D 4 67 ? 13.329 -4.933 16.414 1.00  95.05 0 D 1
ATOM   4093 C C   . LEU D 4 67 ? 11.879 -4.513 16.172 1.00  94.96 0 D 1
ATOM   4094 O O   . LEU D 4 67 ? 11.120 -4.264 17.112 1.00  94.16 0 D 1
ATOM   4095 C CB  . LEU D 4 67 ? 13.451 -6.469 16.494 1.00  95.11 0 D 1
ATOM   4096 C CG  . LEU D 4 67 ? 14.830 -7.014 16.901 1.00  93.69 0 D 1
ATOM   4097 C CD1 . LEU D 4 67 ? 14.824 -8.544 16.803 1.00  90.60 0 D 1
ATOM   4098 C CD2 . LEU D 4 67 ? 15.942 -6.491 15.993 1.00  90.55 0 D 1
ATOM   4099 N N   . HIS D 4 68 ? 11.464 -4.490 14.919 1.00  94.91 0 D 1
ATOM   4100 C CA  . HIS D 4 68 ? 10.066 -4.286 14.548 1.00  94.77 0 D 1
ATOM   4101 C C   . HIS D 4 68 ?  9.467 -5.594 14.030 1.00  95.20 0 D 1
ATOM   4102 O O   . HIS D 4 68 ?  9.976 -6.171 13.076 1.00  94.37 0 D 1
ATOM   4103 C CB  . HIS D 4 68 ?  9.941 -3.147 13.538 1.00  93.73 0 D 1
ATOM   4104 C CG  . HIS D 4 68 ? 10.299 -1.811 14.119 1.00  91.92 0 D 1
ATOM   4105 C CD2 . HIS D 4 68 ? 11.546 -1.240 14.164 1.00  82.05 0 D 1
ATOM   4106 N ND1 . HIS D 4 68 ?  9.437 -0.916 14.731 1.00  82.65 0 D 1
ATOM   4107 C CE1 . HIS D 4 68 ? 10.135  0.155 15.103 1.00  83.40 0 D 1
ATOM   4108 N NE2 . HIS D 4 68 ? 11.425 -0.003 14.781 1.00  84.39 0 D 1
ATOM   4109 N N   . LEU D 4 69 ?  8.356 -6.015 14.622 1.00  95.09 0 D 1
ATOM   4110 C CA  . LEU D 4 69 ?  7.545 -7.126 14.132 1.00  95.13 0 D 1
ATOM   4111 C C   . LEU D 4 69 ?  6.456 -6.583 13.214 1.00  94.70 0 D 1
ATOM   4112 O O   . LEU D 4 69 ?  5.657 -5.728 13.603 1.00  93.15 0 D 1
ATOM   4113 C CB  . LEU D 4 69 ?  6.970 -7.891 15.334 1.00  94.80 0 D 1
ATOM   4114 C CG  . LEU D 4 69 ?  6.022 -9.041 14.958 1.00  94.35 0 D 1
ATOM   4115 C CD1 . LEU D 4 69 ?  6.738 -10.146 14.188 1.00  91.76 0 D 1
ATOM   4116 C CD2 . LEU D 4 69 ?  5.422 -9.639 16.229 1.00  91.37 0 D 1
ATOM   4117 N N   . VAL D 4 70 ?  6.408 -7.134 11.990 1.00  94.78 0 D 1
ATOM   4118 C CA  . VAL D 4 70 ?  5.301 -6.968 11.045 1.00  93.77 0 D 1
ATOM   4119 C C   . VAL D 4 70 ?  4.798 -8.347 10.625 1.00  93.64 0 D 1
ATOM   4120 O O   . VAL D 4 70 ?  5.369 -9.371 11.014 1.00  91.05 0 D 1
ATOM   4121 C CB  . VAL D 4 70 ?  5.699 -6.074  9.847 1.00  92.26 0 D 1
ATOM   4122 C CG1 . VAL D 4 70 ?  6.145 -4.697 10.324 1.00  87.43 0 D 1
ATOM   4123 C CG2 . VAL D 4 70 ?  6.796 -6.686  8.987 1.00  88.78 0 D 1
ATOM   4124 N N   . LEU D 4 71 ?  3.710 -8.409  9.863 1.00  93.00 0 D 1
ATOM   4125 C CA  . LEU D 4 71 ?  3.253 -9.672  9.292 1.00  92.69 0 D 1
ATOM   4126 C C   . LEU D 4 71 ?  4.111 -10.049  8.088 1.00  92.62 0 D 1
ATOM   4127 O O   . LEU D 4 71 ?  4.595 -9.174  7.370 1.00  89.96 0 D 1
ATOM   4128 C CB  . LEU D 4 71 ?  1.767 -9.590  8.922 1.00  91.58 0 D 1
ATOM   4129 C CG  . LEU D 4 71 ?  0.833 -9.480 10.131 1.00  89.29 0 D 1
ATOM   4130 C CD1 . LEU D 4 71 ? -0.591 -9.224  9.667 1.00  86.38 0 D 1
ATOM   4131 C CD2 . LEU D 4 71 ?  0.841 -10.752 10.981 1.00  86.46 0 D 1
ATOM   4132 N N   . ARG D 4 72 ?  4.227 -11.349  7.839 1.00  93.99 0 D 1
ATOM   4133 C CA  . ARG D 4 72 ?  4.795 -11.887  6.600 1.00  93.84 0 D 1
ATOM   4134 C C   . ARG D 4 72 ?  4.161 -11.191  5.406 1.00  93.77 0 D 1
ATOM   4135 O O   . ARG D 4 72 ?  2.945 -11.049  5.334 1.00  90.87 0 D 1
ATOM   4136 C CB  . ARG D 4 72 ?  4.558 -13.398  6.549 1.00  92.17 0 D 1
ATOM   4137 C CG  . ARG D 4 72 ?  5.116 -14.027  5.266 1.00  85.49 0 D 1
ATOM   4138 C CD  . ARG D 4 72 ?  4.684 -15.490  5.189 1.00  79.57 0 D 1
ATOM   4139 N NE  . ARG D 4 72 ?  5.105 -16.108  3.929 1.00  69.30 0 D 1
ATOM   4140 C CZ  . ARG D 4 72 ?  4.706 -17.296  3.501 1.00  60.81 0 D 1
ATOM   4141 N NH1 . ARG D 4 72 ?  3.842 -18.009  4.169 1.00  54.22 1 D 1
ATOM   4142 N NH2 . ARG D 4 72 ?  5.173 -17.786  2.404 1.00  51.28 0 D 1
ATOM   4143 N N   . LEU D 4 73 ?  4.997 -10.806  4.452 1.00  93.07 0 D 1
ATOM   4144 C CA  . LEU D 4 73 ?  4.591 -10.181  3.204 1.00  91.07 0 D 1
ATOM   4145 C C   . LEU D 4 73 ?  5.378 -10.789  2.044 1.00  90.38 0 D 1
ATOM   4146 O O   . LEU D 4 73 ?  6.427 -11.408  2.241 1.00  86.89 0 D 1
ATOM   4147 C CB  . LEU D 4 73 ?  4.759 -8.653  3.331 1.00  88.64 0 D 1
ATOM   4148 C CG  . LEU D 4 73 ?  6.190 -8.158  3.588 1.00  88.30 0 D 1
ATOM   4149 C CD1 . LEU D 4 73 ?  6.996 -7.945  2.303 1.00  83.50 0 D 1
ATOM   4150 C CD2 . LEU D 4 73 ?  6.138 -6.818  4.312 1.00  85.89 0 D 1
ATOM   4151 N N   . ARG D 4 74 ?  4.840 -10.599  0.841 1.00  90.36 0 D 1
ATOM   4152 C CA  . ARG D 4 74 ?  5.521 -10.885 -0.419 1.00  89.37 0 D 1
ATOM   4153 C C   . ARG D 4 74 ?  5.263 -9.740 -1.380 1.00  89.18 0 D 1
ATOM   4154 O O   . ARG D 4 74 ?  4.116 -9.294 -1.523 1.00  86.09 0 D 1
ATOM   4155 C CB  . ARG D 4 74 ?  5.042 -12.214 -1.005 1.00  86.48 0 D 1
ATOM   4156 C CG  . ARG D 4 74 ?  5.541 -13.406 -0.181 1.00  76.77 0 D 1
ATOM   4157 C CD  . ARG D 4 74 ?  5.090 -14.716 -0.810 1.00  72.00 0 D 1
ATOM   4158 N NE  . ARG D 4 74 ?  5.715 -15.880 -0.143 1.00  62.13 0 D 1
ATOM   4159 C CZ  . ARG D 4 74 ?  5.558 -17.143 -0.484 1.00  54.67 0 D 1
ATOM   4160 N NH1 . ARG D 4 74 ?  4.737 -17.493 -1.426 1.00  49.23 1 D 1
ATOM   4161 N NH2 . ARG D 4 74 ?  6.244 -18.064  0.116 1.00  45.47 0 D 1
ATOM   4162 N N   . GLY D 4 75 ?  6.316 -9.270 -2.026 1.00  89.12 0 D 1
ATOM   4163 C CA  . GLY D 4 75 ?  6.158 -8.517 -3.260 1.00  86.39 0 D 1
ATOM   4164 C C   . GLY D 4 75 ?  5.572 -9.438 -4.335 1.00  83.72 0 D 1
ATOM   4165 O O   . GLY D 4 75 ?  5.825 -10.642 -4.312 1.00  77.81 0 D 1
ATOM   4166 N N   . GLY D 4 76 ?  4.785 -8.875 -5.222 1.00  77.32 0 D 1
ATOM   4167 C CA  . GLY D 4 76 ?  4.182 -9.601 -6.327 1.00  70.03 0 D 1
ATOM   4168 C C   . GLY D 4 76 ?  3.712 -8.653 -7.411 1.00  63.10 0 D 1
ATOM   4169 O O   . GLY D 4 76 ?  3.667 -7.431 -7.176 1.00  57.16 0 D 1
ATOM   4170 O OXT . GLY D 4 76 ?  3.394 -9.147 -8.515 1.00  61.00 -1 D 1
HETATM 4171 P PA  . NAD E 5 1 ? -19.242  5.871 -21.656 1.00  88.25 0 E 1
HETATM 4172 P PN  . NAD E 5 1 ? -19.249  3.022 -21.835 1.00  86.84 0 E 1
HETATM 4173 C C1B . NAD E 5 1 ? -14.376  6.410 -21.431 1.00  88.93 0 E 1
HETATM 4174 C C1D . NAD E 5 1 ? -23.750  2.535 -23.907 1.00  60.07 0 E 1
HETATM 4175 N N1A . NAD E 5 1 ? -12.693 10.804 -19.444 1.00  90.70 0 E 1
HETATM 4176 N N1N . NAD E 5 1 ? -22.968  2.736 -25.167 1.00  61.60 0 E 1
HETATM 4177 O O1A . NAD E 5 1 ? -19.901  6.909 -22.499 1.00  74.23 -1 E 1
HETATM 4178 O O1N . NAD E 5 1 ? -18.483  2.536 -23.026 1.00  74.12 -1 E 1
HETATM 4179 C C2A . NAD E 5 1 ? -12.127  9.961 -20.341 1.00  89.65 0 E 1
HETATM 4180 C C2B . NAD E 5 1 ? -14.859  5.048 -21.072 1.00  87.97 0 E 1
HETATM 4181 C C2D . NAD E 5 1 ? -23.874  1.062 -23.558 1.00  67.95 0 E 1
HETATM 4182 C C2N . NAD E 5 1 ? -21.635  3.084 -25.140 1.00  60.38 0 E 1
HETATM 4183 O O2A . NAD E 5 1 ? -19.450  5.959 -20.186 1.00  76.44 0 E 1
HETATM 4184 O O2B . NAD E 5 1 ? -13.857  4.292 -20.446 1.00  83.75 0 E 1
HETATM 4185 O O2D . NAD E 5 1 ? -25.177  0.770 -23.096 1.00  61.93 0 E 1
HETATM 4186 O O2N . NAD E 5 1 ? -18.587  3.002 -20.510 1.00  74.33 0 E 1
HETATM 4187 C C3B . NAD E 5 1 ? -15.241  4.471 -22.420 1.00  85.38 0 E 1
HETATM 4188 C C3D . NAD E 5 1 ? -22.885  0.913 -22.476 1.00  70.33 0 E 1
HETATM 4189 C C3N . NAD E 5 1 ? -20.922  3.240 -26.340 1.00  62.03 0 E 1
HETATM 4190 N N3A . NAD E 5 1 ? -12.672  8.833 -20.741 1.00  90.25 0 E 1
HETATM 4191 O O3  . NAD E 5 1 ? -19.759  4.463 -22.170 1.00  85.56 0 E 1
HETATM 4192 O O3B . NAD E 5 1 ? -14.109  3.907 -23.046 1.00  82.76 0 E 1
HETATM 4193 O O3D . NAD E 5 1 ? -23.131 -0.134 -21.586 1.00  61.35 0 E 1
HETATM 4194 C C4A . NAD E 5 1 ? -13.853  8.503 -20.231 1.00  90.45 0 E 1
HETATM 4195 C C4B . NAD E 5 1 ? -15.691  5.651 -23.223 1.00  86.31 0 E 1
HETATM 4196 C C4D . NAD E 5 1 ? -22.948  2.256 -21.756 1.00  73.94 0 E 1
HETATM 4197 C C4N . NAD E 5 1 ? -21.580  3.046 -27.555 1.00  55.42 0 E 1
HETATM 4198 O O4B . NAD E 5 1 ? -15.078  6.780 -22.620 1.00  85.85 0 E 1
HETATM 4199 O O4D . NAD E 5 1 ? -23.162  3.192 -22.803 1.00  66.96 0 E 1
HETATM 4200 C C5A . NAD E 5 1 ? -14.521  9.318 -19.290 1.00  91.65 0 E 1
HETATM 4201 C C5B . NAD E 5 1 ? -17.193  5.832 -23.257 1.00  82.10 0 E 1
HETATM 4202 C C5D . NAD E 5 1 ? -21.696  2.594 -21.004 1.00  77.17 0 E 1
HETATM 4203 C C5N . NAD E 5 1 ? -22.904  2.704 -27.556 1.00  53.14 0 E 1
HETATM 4204 O O5B . NAD E 5 1 ? -17.693  5.848 -21.945 1.00  85.16 0 E 1
HETATM 4205 O O5D . NAD E 5 1 ? -20.584  2.193 -21.797 1.00  81.55 0 E 1
HETATM 4206 C C6A . NAD E 5 1 ? -13.890 10.508 -18.892 1.00  92.18 0 E 1
HETATM 4207 C C6N . NAD E 5 1 ? -23.561  2.553 -26.369 1.00  57.06 0 E 1
HETATM 4208 N N6A . NAD E 5 1 ? -14.436 11.360 -18.016 1.00  92.69 0 E 1
HETATM 4209 C C7N . NAD E 5 1 ? -19.482  3.618 -26.341 1.00  56.51 0 E 1
HETATM 4210 N N7A . NAD E 5 1 ? -15.687  8.732 -18.977 1.00  92.35 0 E 1
HETATM 4211 N N7N . NAD E 5 1 ? -18.811  3.560 -27.494 1.00  49.68 0 E 1
HETATM 4212 O O7N . NAD E 5 1 ? -18.934  3.982 -25.318 1.00  50.81 0 E 1
HETATM 4213 C C8A . NAD E 5 1 ? -15.748  7.614 -19.689 1.00  91.50 0 E 1
HETATM 4214 N N9A . NAD E 5 1 ? -14.654  7.458 -20.461 1.00  89.57 0 E 1
HETATM 4215 ZN ZN  . ZN  F 6 1 ? -23.579  8.063 -3.430 1.00  96.76 0 F 1
HETATM 4216 ZN ZN  . ZN  G 7 1 ? -11.773 -2.810 18.955 1.00  94.89 0 G 1
HETATM 4217 ZN ZN  . ZN  H 8 1 ? -15.168  5.570 -15.522 1.00  95.73 0 H 1
HETATM 4218 ZN ZN  . ZN  I 9 1 ? -5.003 -14.836 16.125 1.00  94.97 0 I 1
HETATM 4219 ZN ZN  . ZN  J 10 1 ? -10.310 13.219 30.284 1.00  91.86 0 J 1
