# Supplementary material for: RNF114 and RNF166 exemplify reader-writer E3 ligases that extend K11 polyubiquitin onto sites of MARUbylation
Source: EMBO J. 2025 Oct 2;44(21):5993–6018. doi: 10.1038/s44318-025-00577-z (PMC12583694; doi:10.1038/s44318-025-00577-z)
Supplement: Supplementary file 6 — Source data Fig. 4 [file 44318_2025_577_MOESM6_ESM.zip › Figure 4/4B/FP data- UbiCRest.xlsx]

## Sheet: Sheet1
		Time (min)	Neg		no treatment		TssM*		Otulin		LotA		Cezanne		OTUB1*		AMSH*
		0	176.5		184.4	182.3	182.3	182.4	183.7	184.4	185.1	183.9	182.3	183.1	185.4	183.4	184.6	182
		0.5	178		182.2	182.4	184.8	183.6	181.1	184.6	185.4	181.3	183.7	183.1	183.3	183.6	182.7	183.1
		1	178.4		183.6	183	182.5	181.4	183.1	182.2	182.9	183	184.5	182.7	185.6	184.3	181.8	180.8
		1.5	179.7		181.7	180.3	184.5	180.2	182.4	181.9	182.6	184.4	184.7	180.5	184.2	182.2	180.3	180.9
		2	176.4		182.1	182.1	181.9	181.8	180.7	181.4	184.7	182.8	182.2	182	182	184.2	183.6	178.5
		2.5	175.6		182.3	181.1	182.5	182.2	181.3	182.3	182.3	182.4	183.9	182.1	182	182.1	182.7	179.2
		3	176.5		177.6	179.9	181.9	179	181.7	180.3	180.5	183.9	178.8	181.2	182	180.2	178.6	181.6
		3.5	175.5		182.6	181.2	181.9	181.3	179.9	178.9	181.9	182.9	179.7	182.3	179.9	181.9	180.8	182.1
		4	177.6		180.1	180.1	179.6	182	182.9	179.1	180.1	181	181.4	182.1	181.8	179.3	183.1	181.3
		4.5	175.7		178.3	183.3	178.4	183.1	178.5	180.1	183.8	180	182.3	180.1	182	184.1	181.4	177.4
		5	176.2		182.2	182.9	180.8	182.1	186	183	181.9	177.8	183.6	180.3	181.5	181.3	182.1	181.4
		5.5	176.8		182.6	182.1	185.2	181.8	182.3	181.4	184.8	182.2	185.3	182.8	186.8	183.4	184.9	183.9
		6	176.2		183.6	184.1	185.6	184.6	183.9	183.5	186.6	183.7	183.8	182.9	186.4	182.4	184.4	182.8
		6.5	177.4		182.7	185.1	186.3	186.9	183.8	185	187.8	184.6	183.8	183.8	187.1	183.7	185.5	183.6
		7	175.3		185.8	184.7	185.2	185.6	187.4	187.2	186.8	188	186.4	187.6	188.3	185.7	184.3	183.5
		7.5	174.8		185.1	190.7	188.2	186.2	187.5	185.2	185.4	184.7	189.1	187.4	188.2	184.7	187.4	184.1
		8	176.6		188.4	186.4	190.5	188.2	188.3	186.7	189.6	186.8	190.4	187.1	188.9	186.1	189.1	186.7
		8.5	173.2		187	189	189.2	188.6	189.4	186.2	189.7	186	189.6	184.8	189.1	188.2	190.5	183.6
		9	176.2		187.9	189	188.9	189.7	188.7	188.5	190.5	186.1	187	187.4	191.5	186.9	190.9	189.2
		9.5	174.4		187.1	190.4	191	190.8	188.7	190	188.6	187	189.3	189.5	189.8	184.5	192.5	185
		10	175.8		187.5	188.3	189.6	190.8	192.2	188.9	191.1	190.5	190.7	188.5	192.1	187.2	189.9	185
		10.5	171.7		190.5	188	191.4	189.8	191.5	190.1	193.4	188.5	189.8	188.2	191.9	187.6	191.4	187.1
		11	174.8		189.6	188	191.6	193.3	191.9	192.2	191	189	189.9	188.7	193.2	191.8	192.3	188
		11.5	173.4		190.1	190.2	192.6	191.3	193.4	187.9	194.9	189.8	193.1	192.4	190.5	192.6	193.4	190.5
		12	174.2		190.7	190	191.1	190.3	192.6	189.9	195.2	191.4	191.5	189.3	192	192.2	192.3	189.2
		12.5	173.7		192.6	190.8	193.1	191.7	192.6	191.4	190.5	189.9	191.5	192.9	193.3	193.1	194.4	190.6
		13	173.6		191.4	190.6	195.6	193.2	192.5	188.2	194.7	191.3	192.3	190.1	194	188.7	193.1	190
		13.5	173.9		194.1	191.8	194	191	195.3	194.2	196.2	189.7	191.6	190.3	196.2	188.2	193.3	189.1
		14	172.8		195.2	192.6	194.3	192.9	195.6	190.8	196.7	193.1	195.2	189.2	196.8	190.9	193.5	190.7
		14.5	174.9		193.7	194.9	195.7	194.3	198.1	193.5	195.5	192.7	195.3	192.2	195.1	193.2	196.9	189.9
		15	174.1		195.4	194.4	195.7	193.3	195.7	193.5	196.9	194.5	195.7	192.4	193.2	193.1	197.7	191.6
		15.5	173.9		192.7	194.5	196.8	194.2	194.6	193.6	196.5	193.9	193.7	193.3	195.6	195.4	197.8	192.2
		16	172.6		196.3	195.3	198	193.6	195.8	193.7	197.4	193.2	198	190.6	196.7	193.1	196	193.3
		16.5	175.1		195.8	192.3	197.2	195	199	195.7	198.9	194.8	198	194.1	197.4	193	197.5	192.7
		17	173.3		197.2	195.2	195.3	196.8	197.8	198.9	198.4	192.9	200.5	191.9	199.4	192.8	197.4	190.1
		17.5	173.6		197.5	195.2	199.4	196	197.8	195.3	199.7	193.1	197	194	198.3	193.7	196.9	193.4
		18	173.1		196.2	197.8	198.9	196.4	198.1	196.5	201.2	194.3	196.3	194.2	198.1	196.5	197.7	192.3
		18.5	175.1		196.3	196	199.2	198.6	199.4	195.8	200.5	195.8	197.5	195.8	200.6	194	195.6	195
		19	174		201.5	197.9	199.8	196.5	199.5	197.6	200.3	197.5	198.5	195.8	199.4	197.7	201.1	191.9
		19.5	173.3		198.3	198	199	196.8	198.3	197.6	202.5	196.8	199.4	196	200.9	198.6	198	195.6
		20	173.9		199.2	200.5	199.6	196.6	200	197.2	201.9	196.1	201.1	196.1	200.3	199.5	198.8	196.6
		20.5	174.6		198	199.1	200.9	197.9	201.2	198.8	199.8	195.9	202.1	195.4	199.1	200.1	199	195.5
		21	174.2		198.2	198.4	200.4	196.1	198.5	199.3	199.5	194.3	199.6	196.5	199.1	196.3	197.3	196.9
		21.5	174.2		199.9	200.8	200.4	198.1	198.8	202.1	203.1	194.8	200.3	197.1	202.2	195.6	201.2	195.8
		22	175		197	199.7	200.3	197.8	203	199.4	201.4	197.6	200.8	199	202.2	198.6	203.2	195.9
		22.5	174.2		201.7	200	201.4	198.8	202.5	197.7	201.9	200.1	203.3	199.3	201.8	196	200.8	195.9
		23	172.6		199.3	201.7	201.9	200.6	201.9	198.5	200.9	200.4	199.8	200.3	204.2	198.9	200.6	195.8
		23.5	174.5		202.2	201.5	204	201.8	198.9	200.7	202.8	198.9	202.6	198.1	201.5	198.2	203.4	196.6
		24	174.6		203.9	201.6	205.8	202	204.5	201.2	204.3	198.4	201.3	201.5	204.8	199.9	202.7	197.5
		24.5	173.4		201	200	205	200.7	205.3	198.7	206.5	199.6	202.6	200.3	203.7	199.8	202.5	198.4
		25	172.3		202.2	201.1	200.8	202.9	204.5	201.4	204.9	199.1	202.7	202.9	205.2	199	202.5	198.7
		25.5	174.2		203.1	201.1	202.5	203.7	205.6	201.4	203.6	201.7	204.7	198	206.5	201.5	203	196.5
		26	175		204.9	201.1	198.8	201.1	202.6	199	205	200	203.4	198.3	203.9	200.5	201.9	199.7
		26.5	174.4		202	204.4	203.7	201.5	204.1	203.3	204.8	199.8	202	201	201.7	201.3	203.8	197.7
		27	173.6		203.6	200.5	204.1	203.9	203.4	199.7	206.8	202.9	204.6	201.9	204.5	200.3	205.2	201
		27.5	176.3		204.3	199.8	204.3	202.7	207.7	200.9	204.9	201.7	205.2	202	206.5	203	205.9	198.4
		28	173		207.2	203.7	206	201.5	206.9	201.8	206.5	200.3	206.1	203.2	207.6	202.3	204	200.1
		28.5	173.9		204.5	201.8	205.5	203.8	204.6	203.5	208.5	201.1	205.9	200.3	205.3	199.8	205.2	199.8
		29	174.3		204.7	204.9	204.6	203	207.4	202.8	206.2	202.5	206.7	202.5	205.1	201	207.5	198.6
		29.5	174		204.5	204.8	204.8	204.8	206.1	202.2	207.4	205	203.3	201.6	204.3	203.9	208	202
		30	173.3		206.6	203.4	205.6	203.8	206.6	202	207.9	201.4	205.6	203.5	206.4	201.2	204.5	204.7
		30.5	175.9		205.9	204.9	206.8	204.4	208.4	205.4	206.7	200.9	207.3	204.4	207.9	203.7	207.4	201.9
		31	174.2		207.1	204.5	208.1	203.3	209.9	203.1	209	201.6	206.5	204.5	207.9	202.7	204.7	201.3
		31.5	171.4		205.7	205.7	206.9	206	208	204	208	206.7	207.8	206.8	210.5	203.7	205.7	200.7
		32	172.1		203.5	205.4	208.9	205.8	209.9	203.6	208.1	203.1	205.7	205.7	207.4	203.6	207.1	201.9
		32.5	174.6		205.3	203.1	208	205.6	208	206.1	210.1	203.1	207.1	205.1	207.8	205.7	206.8	202.8
		33	174.2		206	209.5	206.5	204.9	209.3	205.1	209.6	202.9	209.3	205.1	208.2	205.7	208.2	202.7
		33.5	171.8		206.9	205.8	204.6	208.7	209.9	204.4	211.1	203.3	208.4	204.7	207.4	203.3	207.8	201.1
		34	171		208.1	205.8	209.7	206.4	210.4	207.3	210.2	206.2	206.5	203.1	209	205	209.1	200.8
		34.5	175.2		207	205.6	209.8	206.5	207.9	208.6	210.9	203.4	206.9	205.5	206	203.1	208.6	205.1
		35	172.7		207.6	206.7	208.2	208.8	211.3	205.9	208.6	203.8	208.6	204.7	209.2	206.4	207.7	204.6
		35.5	171.7		208.7	211.2	212	207.8	211.2	204.7	209.3	204.4	208.6	204.8	208.8	207.4	209.1	204.7
		36	173.6		208	211.4	210	207.2	211	207	210.3	209.7	211.8	203.9	210.8	205.1	208.6	204.3
		36.5	172.7		210.3	208.8	211	209.9	207.1	207.6	209.2	207.4	209.6	206.1	213.8	206	210.8	202.7
		37	171		208.8	208.3	210.1	207	211.6	207.7	211.1	207.2	211.8	206.8	210.9	204.4	212.6	205.4
		37.5	174.2		208.4	206.7	211.2	209.3	211.3	209.5	210.3	207.3	209.7	206.7	209.8	205.8	208.5	205.7
		38	174.9		209.4	210.1	211.6	208.3	213.5	205.5	211	206.7	211.7	208.4	212.9	206.7	211.2	206.5
		38.5	173.6		210.7	212.4	212.9	211.6	209.2	209.2	214.7	208.1	207.1	205.8	212.4	207.8	213.6	205.3
		39	171.8		210	209.2	211.3	208.3	213.9	207.7	214.6	209.5	210.6	205.9	212.6	209.2	207.9	206.8
		39.5	172.6		210	210.4	212.7	209	211.2	211	213.3	209.3	209.5	207.6	210.6	211	211.5	208.5
		40	174.4		209.3	210.7	209.8	209.8	212.2	209.1	214.8	207.3	212	207.9	212.1	208.2	210.7	204.9
		40.5	176.3		211.1	212.5	213.3	206	210.3	208.4	214.4	208.9	211.1	207.7	213.1	209	208.9	207.1
		41	173.3		210.7	214.2	211.7	207.9	213.8	207.8	212.6	210	213.6	207.6	212.2	207.6	211.7	204.9
		41.5	175		212	211.6	212.3	209.2	215.3	208.7	213.2	210.2	211.1	206	213.4	208.1	213.8	207.9
		42	174.6		211.3	212.3	213.8	210.2	211.6	211.9	215.2	207.1	212.3	209.8	212.9	208.4	213.1	208.4
		42.5	173.9		210.7	208.2	212.5	212.2	213.9	209.5	211.9	209.4	215.4	206.5	213.1	210.7	212.8	208
		43	173.5		211.9	210.8	212.2	210.7	214.8	210.8	213.3	206.5	214.1	209.9	215.1	208.2	210.9	207.8
		43.5	173.6		212.1	212.9	214.6	209.1	212.7	210.2	214.5	208.8	211.5	208.9	214.2	212.9	212.9	208
		44	174.4		208.3	214.8	214.8	210.8	214.2	210.2	216.5	210.9	213	211.8	215.4	209.3	213.6	207.5
		44.5	174.3		214	211	216	211.4	215.8	212.3	216.8	209	215.1	211.6	214.4	208	213.1	208.3
		45	174.4		210.7	210.5	211.7	211.2	214.8	211.4	214.8	211	211.9	212.1	217.7	211.8	214.6	207.6
		45.5	172.4		212.7	212.4	214.2	212.8	214.8	211.1	215.5	210.2	214	210.2	216	208.4	213.8	208.5
		46	175.1		213.5	213	212.6	214	213.4	209.1	216.8	211.3	211.3	212.3	214.8	211.4	213.7	207.5
		46.5	171.4		209.5	212.4	215.8	212	215.3	211.4	215.2	209.5	214.8	209.4	217	211.7	214.3	209.9
		47	172.4		213.4	213	215.3	214.3	213.3	212.8	216.9	212	216.4	210.5	215.6	212.3	212.8	211
		47.5	173.3		217	213.4	218	211.9	215.7	214.6	217.4	210.8	214.5	212.7	215.1	211.4	213.8	211.5
		48	176		211.6	214.6	216.5	213.5	217.5	210.7	216.1	212.2	214.4	208	214	213.4	216	207.5
		48.5	173.8		212.4	215.2	215.8	211.9	217.1	212.8	216.5	211.8	213	212.5	217.2	211.5	215.1	206.2
		49	172.4		213.1	216.1	214.5	214.7	216.6	212.9	216.9	210.9	214.9	212	216.3	212.7	214.6	209.9
		49.5	172.6		215.5	215.8	217.7	212.3	218.5	214.3	217.7	210.6	212.4	214.5	214.3	213	214.1	207.8
		50	172.9		216.8	212.6	215.6	213.1	216.2	213.2	217.8	211.2	219.3	208.4	215.8	215.6	217.7	210.8
		50.5	171.7		215.5	216.5	216.9	213.6	216.9	213.4	218.1	213.8	217.2	211.8	216.7	209.9	216.2	210.6
		51	172.7		217	216.4	216.9	217.3	216.7	214.5	218.3	214.8	216.4	210.6	217.3	210.4	214.3	210.9
		51.5	174.9		214.8	215.7	216.6	214.8	216.6	214.5	216.6	212.8	215.7	214.2	219.1	213.4	217.7	212.5
		52	171.6		217	216.1	216	217.4	216.7	215.3	214.8	211.2	217.6	211.1	217	213.6	216.5	209.4
		52.5	172.5		217.8	212.5	216.9	214.1	216.5	214	219.1	214.2	219	211.8	215.8	213.5	216.7	209.2
		53	175.3		216.2	213.8	217.7	217.8	216.6	216.2	216.6	216.3	216.5	213	216.7	214.5	218.5	212.4
		53.5	172.8		216.4	216.4	218.2	213.5	218.8	215.8	218	212	217.5	212.5	217.9	213.4	217.2	213.1
		54	174.4		216.2	214.6	217	217.2	216.2	213.2	217.2	214	216.4	211.7	220	212.8	217.3	210.4
		54.5	174.6		216.8	217.6	218.9	213.4	219	216.5	218.9	213.3	217.6	213	217.8	214.6	214.3	212.9
		55	176.9		218	213.4	219.8	215.6	219.5	214.1	219.7	216.9	220.2	215.9	217.4	213	219	213.2
		55.5	170.9		212.8	217.1	218.3	217.6	219.5	215.5	217.5	212.5	218.3	216.3	218.8	215.5	218.6	215.4
		56	174.5		218.2	216.8	216.8	214	219	218.3	218	214.5	217.7	214.2	217.6	215.5	219.1	213.4
		56.5	171.8		215.8	216.9	218.2	214.2	219.5	217	220.6	213.8	218.4	214.4	217.9	214.9	217.4	212.1
		57	173.5		218.4	216.5	220.2	215.5	217.7	216.2	220.4	214.9	220.6	213.3	221.6	215.9	217	212.9
		57.5	170.6		218.5	216.1	219.3	217.4	218	214.6	219.7	214.5	218.2	214.3	218.6	212.9	219.4	213.8
		58	174.3		219.9	217.4	218.1	216.8	218.8	217.9	221.3	212.4	218.7	214.6	222.1	214.5	217.9	211.4
		58.5	172.9		217.5	218.6	218.9	220.4	218.8	218.1	218.5	215.4	218.7	213.1	219.3	214.5	220.7	216
		59	172.6		217.1	217.6	216.2	216.7	220.3	214.6	221	213.5	219.5	212.2	220.5	214.4	219	214.7
		59.5	171.5		219.5	219.1	217.5	220.9	217.8	218.4	222.6	215.4	218.1	217	221	213.4	220.1	210.7
		60	173.1		217.8	217.8	164.1	179.9	218.8	218.1	219.8	215.3	216.1	212.4	222.3	215.4	218.9	213.5
		60.5	175.8		219.4	216.7	137.2	163.2	220.9	217.9	220.2	217.2	218.4	214.5	223.1	213.6	216	216.3
		61	175.2		218.2	220.5	121.8	147.6	221.8	218.2	219.8	219.3	216.6	214.5	221.9	219.1	220.3	214.9
		61.5	171.9		219.3	217.3	106.1	132.2	217.1	220.1	223.1	216.7	213.7	211.5	221.5	219.1	221.7	215
		62	175		215.6	221.6	102.5	122.5	220	218.7	221.3	220	212.6	214.7	221.8	217.1	220.5	216.1
		62.5	175.5		218.2	220.4	96.4	112.3	218.9	218.8	221.8	216.4	213.6	214	222.2	215.3	221.2	217.2
		63	173.9		220.9	222.5	93	103.9	218.9	220.2	224.2	215.5	211.9	210.8	222.7	219.1	220.7	214.6
		63.5	170.8		222.1	216.4	91	98.9	217.5	220.8	222.4	217.8	212.4	208.9	221.2	217.1	222.4	215.1
		64	173.6		218.6	219.5	88.6	93.1	215.9	218.1	219.7	217.9	211.6	208.8	222.4	219	221	218.3
		64.5	175.2		218.6	217.4	84.8	88.8	212.3	218	219.8	218.4	209.6	209.7	221.9	216.5	218.9	216.1
		65	172.9		224.3	219.2	85.3	90.4	212.4	214.9	221.6	219.5	206.9	207.2	220.5	216.9	219.8	212.9
		65.5	174		220.3	220.5	82.1	88.5	211.1	217.7	221.1	216.9	207.4	206.8	223.3	220.9	220.4	213.5
		66	173.8		221.7	218.7	82.9	85.9	210.2	219.5	221.6	217.9	206.9	205.7	221.8	215.3	222.6	217
		66.5	172.8		220.4	217.5	85.1	86.5	209.6	219.4	220.7	217.3	206.5	205.5	223.3	218.2	221.1	215.1
		67	174.4		220	220.8	83.2	83	208.8	219.2	224	218.2	204.7	207.6	225.6	220	222.6	216.8
		67.5	172		217.5	220.5	81.4	82.2	206.3	217.8	225.8	220.4	202.6	206.3	222.5	218.2	223.3	216.4
		68	174.8		218.1	219.8	83.3	81.8	204.2	217.8	223.6	219.4	203.1	204	221.4	222.2	220.2	218.2
		68.5	173		220.1	218.6	83.7	83.7	203.8	218.8	223.8	217.9	204.7	204.1	224.8	219.3	222.1	216.2
		69	175		221.4	221.2	82.6	83.1	207	220.3	222.8	220.1	202.8	205.5	224.2	221	218.2	217.1
		69.5	170.9		219.7	219.6	81.5	82.3	202.5	220.7	220.7	217.1	202.2	205.3	222.5	218.3	221	217.2
		70	174.5		221.5	219.7	79.8	80.6	201.5	220.4	224	217.7	203.5	203.6	223.2	219.1	220.1	219.2
		70.5	173.6		222.7	220.3	81.9	81.5	202.8	219.1	222.9	219.3	200.1	204	223.5	219.4	220.8	218.1
		71	171.3		220.6	220.1	81.4	81.6	198.5	219.4	222.7	219.2	201	203	220.4	217.7	223	217.5
		71.5	172.6		219.3	219.7	77.4	83.3	196.8	219.4	222.3	219.9	202	199.8	223.5	217.5	220.4	217.2
		72	173.3		220.6	221.5	79.7	82	198.9	219	222.5	218.2	201.8	201.2	227.8	217.7	220.1	217.8
		72.5	170.4		219	219.3	80	79.4	197.5	221.1	220.9	221.4	200.2	202	223.5	221.7	222.1	217.6
		73	173.9		221.9	219.8	79.7	79.9	196	218	221	219.2	198.1	200.1	224	220.4	221.5	217.8
		73.5	172.2		221.2	216.8	80.1	80	193.5	222.5	223.9	221.1	197.5	202.7	224.3	219.8	222	217.2
		74	171.7		223.3	224.7	83.9	77.6	192.2	219.9	225.9	218.7	198.7	201.6	221.8	218.9	220.8	214.9
		74.5	169.9		222.7	220.2	79.7	80.4	191.8	221.1	224.1	217.9	200.1	199.4	222.9	218.8	225.3	217.2
		75	172		219.8	221.5	80.6	81.4	189.2	221.2	222.3	220.6	197.4	201.2	224.9	220.2	225.4	218.6
		75.5	174.1		224.2	218.7	81.7	77.3	189.1	219.5	220.4	221.1	200.2	199.2	222.3	219.3	220.5	217.6
		76	172.7		222.7	223.3	78.5	78.5	187.7	223.1	223.8	221	198.9	200.1	224.6	219.6	221.8	220.6
		76.5	174.5		223.1	220.9	78.7	79.8	188.8	219	223.5	219.8	196.6	200.8	223.3	219.2	222.7	220.2
		77	173.4		219.6	221.8	81	79.4	186	222.5	222.5	221.1	197.4	199.4	224.2	219.9	222	219.3
		77.5	172.1		221	221.3	80.7	79.7	187	222.4	224.5	218.7	196.2	199.2	224.2	218.4	223.3	218
		78	172.8		221.2	222.4	83.5	78.8	183.2	222.3	223.1	221	193.9	198	224.2	221.3	221.7	220.8
		78.5	172.9		222.7	221.7	82	79.9	182.6	220.6	222.4	216.7	193.8	197.1	220.8	221.1	223.1	220.7
		79	173.1		220.3	221.6	79.3	80.5	183.2	223.4	222.2	222.5	195.9	195.4	224.5	219.1	225.2	220.5
		79.5	172		223.6	220.6	81.8	79.1	182	221.9	224.2	220.5	195.6	198	225.2	221.2	221.2	216.4
		80	172.2		223.1	223.6	78.6	80.5	182.6	221	222.8	220	193.8	198.3	222.5	219.2	222.3	219.8
		80.5	172.5		221	221.8	78	77.5	179.9	221.4	225.1	220.1	193.9	197.4	222.6	221.2	224.1	218.5
		81	173.3		222.7	222.2	81.2	79.5	179.6	225.7	224.8	222.2	193.9	196.2	224.1	221.8	223.2	219.3
		81.5	173.6		223.8	223.9	77.2	81.2	178	222.3	224.2	221.1	193.9	196.8	222.2	220.1	226.3	220.4
		82	172.4		222.6	223.7	80.5	82.2	177.8	223.9	224.6	220	193.2	194.4	225.9	220.8	224	217.7
		82.5	173.6		222.8	223.4	77.1	77.2	180.1	221.9	226.4	219.5	194.1	192.8	223.8	223.7	222.1	218.8
		83	173.7		224	221.1	78.9	78.6	177.5	222.4	222.4	220	192.8	194.7	223.4	218.4	225.5	216.5
		83.5	173.9		223.2	223	78.2	78.6	174.6	221.5	224.2	220.6	191	193	224	223.4	223.6	219.6
		84	173.3		222.6	221.4	79.7	78.6	177	221	225.5	220.3	192.3	193.7	222.8	221.2	223.7	218.8
		84.5	171.8		223.4	223.4	80.8	80.7	173.3	220.4	222.5	221.7	191.2	194.9	225.8	222.2	225.1	219.8
		85	172.5		222.9	223	79.5	78.9	172.4	221.1	225.2	221.3	186.4	192.9	225.2	221.4	226.2	220.9
		85.5	171.3		221.6	222.8	77.8	78.2	172.4	223.5	226.1	223.6	191.9	192.8	223.6	221.5	223.5	220.5
		86	173.8		224.2	223.8	78.7	77.5	173.8	221.8	227.5	219.8	192	191.8	224.1	220.5	224.6	218.1
		86.5	171.8		220.3	222.1	77	79	172	220.7	225.7	222	189.7	193.3	226.6	220.4	222	219.6
		87	173.1		223.1	222.1	79.3	76.3	171.9	223.9	222.6	220.4	190.8	195.1	225.8	221	223.5	220.4
		87.5	174.9		224.2	221	79.6	79.8	169	222.7	224.7	223.6	187.9	193.4	226.4	221.1	224.4	219.3
		88	171.6		225.5	225.7	80.4	81.9	172.2	223.9	225.8	221.8	186.7	191.3	225.8	222.8	226.1	219.4
		88.5	171.4		224.7	221.6	80.3	76	169.4	222.5	225.3	222.7	188.8	191.9	222.6	223.2	225.3	224.6
		89	171.7		223.2	221.2	78.7	76.3	168.1	223	225.8	221.6	187.3	193.1	223.8	223.1	224.5	220.8
		89.5	174.7		223.8	221.5	80.4	77.7	164.9	222.9	222.6	222.6	186.7	193.8	223.7	218.5	223.3	217.6
		90	173.5		221	223	77.2	78.9	168	221.5	223.8	222.1	185.9	192.7	224.6	221.7	222.9	220.2
		90.5	173.8		222.9	225.8	80.8	78.6	167.2	220.3	227.3	222.1	186.8	191.2	226.4	218.9	222	220.3
		91	172.3		223.6	224.4	77.3	79	167.9	222.9	224.2	223.2	185.7	192.6	223.8	223.9	223.2	221
		91.5	173.8		224.4	222.1	78.1	78.9	165.8	220.1	223.8	223.4	188.4	189.7	220.7	222.9	224.3	219
		92	172.3		223.6	221.6	81.9	81.2	165.8	224.3	225.4	222.5	185.4	191	223.4	223.3	225.1	219.4
		92.5	172.5		221.2	227.5	77.8	79.3	164.1	223.2	225.2	222.3	185.6	194.1	226.8	222.4	227.2	220.6
		93	173.4		224.2	220.5	79.4	78.4	160.2	223.4	225	220.8	184.7	189.3	222.7	223.7	226.2	218.4
		93.5	173.2		223.2	223	80.2	77.4	166	224.4	224.8	220	188	190.7	226.4	223.3	224.8	221.4
		94	175		224.4	222	77.4	80.7	162.9	223.8	223.9	221.1	184.8	190.2	222.2	220.9	224.3	221.1
		94.5	173.1		224.5	224.7	78	80.4	163	224.1	223.8	221.7	181.7	189.2	226.5	221.2	225.5	220.9
		95	169.5		224.1	222.7	79.4	81	160.2	224.4	226.5	223.5	184.6	188.2	227.5	219.3	225.6	221.3
		95.5	174.4		223.6	222.6	79.4	77.5	158.5	223	224.7	223	183.3	190.9	223.6	223	224.8	218.4
		96	174.7		225.7	223.4	78.9	79.1	159.2	222.5	224.7	222.1	183.1	188.2	223.8	221.7	224.4	219.5
		96.5	174.6		223.2	226	79.6	75.7	160.4	224.9	223.1	221.4	181.5	189.2	226	220.3	224.6	219.8
		97	171.7		224.8	224.5	80.2	80	156.4	223.9	226.3	222.4	183.8	188.1	225	226.4	224.5	221.3
		97.5	174.7		225.2	221.6	79.9	79.2	156.4	222	226.3	223.5	183.7	187.4	226	223.9	223.7	222.8
		98	174.2		222.1	222.4	79.1	78.2	153.7	223.5	225.4	225.4	183.1	188.6	227.5	222.1	226.5	222.8
		98.5	172.4		224.2	224.9	76.2	78.9	155.3	224.1	223.7	221.8	182.6	186	224.8	221.6	222.3	220.9
		99	173.9		227	224.5	75.8	75.1	154.6	222.2	227.5	225	183.5	187.5	224.9	221.4	224.5	221.6
		99.5	172.7		225.9	225.9	75.8	79.1	153.2	225.7	225.1	224.9	181.8	186.5	226.3	224	225.6	218.4
