# Supplementary material for: RNF114 and RNF166 exemplify reader-writer E3 ligases that extend K11 polyubiquitin onto sites of MARUbylation
Source: EMBO J. 2025 Oct 2;44(21):5993–6018. doi: 10.1038/s44318-025-00577-z (PMC12583694; doi:10.1038/s44318-025-00577-z)
Supplement: Supplementary file 6 — Source data Fig. 4 [file 44318_2025_577_MOESM6_ESM.zip › Figure 4/4A/FP data-UbiReal.xlsx]

## Sheet: Sheet1
		Time (min)	Ub-ADPr			Ub-Lys			Ub-Lys +ADPr			ADPr
		0	185.4	183.4	184.6	175	174.6		177.6	176.9		72.1	71.5
		1	185.6	184.3	181.8	174	175.9		174.2	174.1		72.1	72.6
		2	182	184.2	183.6	176	174.3		175.5	174.2		73.8	71.8
		3	182	180.2	178.6	175.5	175.4		174.3	175.2		72.4	71.1
		4	181.8	179.3	183.1	175.6	175		173.6	172.9		70.6	72.7
		5	181.5	181.3	182.1	172.7	172		173	173.7		71.3	72.8
		6	186.4	182.4	184.4	175.7	172.7		174.1	172.6		71.6	71.9
		7	188.3	185.7	184.3	174.8	173.4		174.7	173.3		72	72.1
		8	188.9	186.1	189.1	175.7	174		174.2	173.3		70.9	69.7
		9	191.5	186.9	190.9	176.2	176		174.4	174.1		70.9	70.5
		10	192.1	187.2	189.9	177	177		172.8	174.1		70.8	72
		11	193.2	191.8	192.3	177	177		174.8	171.5		69.9	69.8
		12	192	192.2	192.3	177.1	175.4		174.7	173.5		70.2	70.2
		13	194	188.7	193.1	179.6	178.8		176	174.8		71.3	72.3
		14	196.8	190.9	193.5	179.2	176.5		175.5	173.8		71.3	70.4
		15	193.2	193.1	197.7	179.6	179.8		174.3	175		69.2	69.1
		16	196.7	193.1	196	178.1	179.6		175.2	173.3		69.5	70.7
		17	199.4	192.8	197.4	177.7	178.1		174.5	174.7		71.3	70.7
		18	198.1	196.5	197.7	183	178.2		178.1	175		71.2	71.8
		19	199.4	197.7	201.1	182	177.1		177.9	174.3		72.2	70.2
		20	200.3	199.5	198.8	181	177.4		177.5	174.5		70.7	70.3
		21	199.1	196.3	197.3	181	180.9		177.3	175.2		71.7	70.4
		22	202.2	198.6	203.2	182.4	180.6		174.9	177.2		70.2	71
		23	204.2	198.9	200.6	184.7	182.6		178.8	176.7		71.4	70.6
		24	204.8	199.9	202.7	183.1	180.8		178.2	177		70.7	71.5
		25	205.2	199	202.5	183.2	181.7		179.1	174.8		71.2	70.4
		26	203.9	200.5	201.9	182.9	181.5		178.3	177.8		70.5	70.6
		27	204.5	200.3	205.2	183.9	182.2		179.4	178.2		69.3	70.8
		28	207.6	202.3	204	182.7	180.7		180.8	177.7		70.8	70.9
		29	205.1	201	207.5	183	181.3		181.9	176.9		70	71.7
		30	206.4	201.2	204.5	183.8	184.3		180.2	177.3		69.1	71.2
		31	207.9	202.7	204.7	184.6	182.4		182.7	177		70.5	69.6
		32	207.4	203.6	207.1	184.3	182.5		181.5	179.3		71.9	70.8
		33	208.2	205.7	208.2	183.3	183.9		181	179.1		70.8	70.9
		34	209	205	209.1	184.8	183.9		182.9	180.2		71.3	69.8
		35	209.2	206.4	207.7	184.9	184.9		182	179.1		70.6	71.6
		36	210.8	205.1	208.6	186	184		181.2	180.3		70.2	71
		37	210.9	204.4	212.6	185.8	185.5		180.9	179.6		71.1	70
		38	212.9	206.7	211.2	186.1	183.4		182.7	180.5		69.6	70.8
		39	212.6	209.2	207.9	188.3	184.5		184.5	180.7		70.4	70.8
		40	212.1	208.2	210.7	187.1	183.9		183.2	182.5		70.3	71.2
		41	212.2	207.6	211.7	187.4	185.4		183.3	181.4		71.4	71.8
		42	212.9	208.4	213.1	187.5	186.1		183.6	180.8		69	70.7
		43	215.1	208.2	210.9	187.8	186.5		186	181.4		70.2	70.2
		44	215.4	209.3	213.6	190.5	187		183.9	181.5		70.7	69.5
		45	217.7	211.8	214.6	190	186.9		184.9	179.9		69.7	71.2
		46	214.8	211.4	213.7	186.9	185.8		187	181.9		71.2	70.9
		47	215.6	212.3	212.8	188.4	186		185.1	179.6		70	70.7
		48	214	213.4	216	188.3	185.8		186.8	182.7		72.5	69.7
		49	216.3	212.7	214.6	189.9	187.3		187	183.4		69.7	70.7
		50	215.8	215.6	217.7	189.4	186.5		186.1	184.7		70.8	72
		51	217.3	210.4	214.3	190.2	188.4		185.9	184.9		70.9	70.7
		52	217	213.6	216.5	190.4	187.9		188.4	182.8		71.5	70.1
		53	216.7	214.5	218.5	189.8	186		187.8	185		71.4	69.5
		54	220	212.8	217.3	192.2	187.7		187.6	183		71.3	72
		55	217.4	213	219	191.4	188.8		187.9	183.5		69.6	70.8
		56	217.6	215.5	219.1	191.1	188.9		186.5	184.6		69.4	72.4
		57	221.6	215.9	217	190.6	188.3		191	184.8		69.1	70.9
		58	222.1	214.5	217.9	191.6	187.6		188.3	185.2		70.2	71.1
		59	220.5	214.4	219	193	189.9		187.3	185.1		71.6	69.5
		60	222.3	215.4	218.9	191	191		190.5	185.5		71.9	70.6
		61	221.9	219.1	220.3	192.1	190.9		188.5	185.2		71.5	70.1
		62	221.8	217.1	220.5	193	189.9		189.3	186.9		71.7	71.4
		63	222.7	219.1	220.7	192.7	191.8		188.7	186		72.4	70.4
		64	222.4	219	221	192.5	188.5		188.9	187.2		71.5	70.3
		65	220.5	216.9	219.8	191.3	191		190.4	186.5		70.7	69.8
		66	221.8	215.3	222.6	192.3	192.4		189.9	186.5		71.1	70.2
		67	225.6	220	222.6	193.7	189.6		191.8	187.4		71.2	70.1
		68	221.4	222.2	220.2	191.9	189.9		191.5	187.3		69.4	72.1
		69	224.2	221	218.2	195	191.5		191	185.7		71.4	70.9
		70	223.2	219.1	220.1	194	190		192.6	186.9		70.2	70.3
		71	220.4	217.7	223	194.1	191.1		192.8	187.8		72.4	71
		72	227.8	217.7	220.1	193.6	189.7		189.8	188.6		70.3	70.8
		73	224	220.4	221.5	195.5	193.5		191.3	187.9		70.7	70.2
		74	221.8	218.9	220.8	192	191.7		193.5	189.6		71.3	71.1
		75	224.9	220.2	225.4	195.3	191.1		194.3	189.9		70.6	70.3
		76	224.6	219.6	221.8	194.5	191.9		194.8	191.3		71.1	69
		77	224.2	219.9	222	193.9	191.5		194.5	188.8		71.4	69.1
		78	224.2	221.3	221.7	194.3	191.9		193.7	189.7		71	70.9
		79	224.5	219.1	225.2	195	195		194.3	190.2		69.3	69.9
