# Supplementary material for: RNF114 and RNF166 exemplify reader-writer E3 ligases that extend K11 polyubiquitin onto sites of MARUbylation
Source: EMBO J. 2025 Oct 2;44(21):5993–6018. doi: 10.1038/s44318-025-00577-z (PMC12583694; doi:10.1038/s44318-025-00577-z)
Supplement: Supplementary file 6 — Source data Fig. 4 [file 44318_2025_577_MOESM6_ESM.zip › Figure 4/4H/FP data.xlsx]

## Sheet: UbiReal
		Time (min)	Negative Control		WT RNF114
		0	192.7		204.6	200.5
		1	194.3		201	201.9
		2	192.3		198.4	201.9
		3	191.8		204	201.8
		4	191.5		205.3	204
		5	191.7		205.1	202.4
		6	189.3		202.8	200.8
		7	191.4		203.1	199.1
		8	192		205.6	200.3
		9	191.2		204.6	199.5
		10	189.4		201.9	197.9
		11	191.4		201.8	196.7
		12	191.1		199.9	198.1
		13	190.7		201.5	199
		14	190.1		201.5	198.1
		15	187.3		202.9	196.8
		16	189.2		200.2	197.9
		17	191		197.3	199.4
		18	189.2		202.8	194.6
		19	189.4		200.8	197.5
		20	190		198.2	198.2
		21	189.5		200.4	195.8
		22	188.5		199.1	197.1
		23	187.8		197.7	197.6
		24	187.5		197	197.9
		25	189.4		194.4	195.4
		26	189.1		196.1	195.9
		27	190.4		197.1	196.6
		28	189		198.7	196.8
		29	188.4		199.3	197.5
		30	189.2		197.9	195.6
		31	188.5		198.5	197
		32	189		197.2	195.2
		33	189.4		197.3	196.6
		34	188.3		197.3	193.3
		35	187		198.8	196.3
		36	187.6		196.5	193.6
		37	189.5		197.4	197.1
		38	189.4		196.4	196.1
		39	190.5		198.4	195.7
		40	189.4		198.3	196
		41	187.7		196.8	194.9
		42	187.9		197	196.4
		43	188.5		198.1	195.8
		44	190		196.9	195.7
		45	191.1		196.9	196.3
		46	188.4		196.2	194.5
		47	188.6		195	194.7
		48	189.4		199.8	194.1
		49	188.1		197.6	196
		50	187.4		197.1	195.9
		51	186.2		196.5	195
		52	186.2		199.1	194.6
		53	188.8		199.4	195.8
		54	187.3		198.3	195.9
		55	189.9		196.3	196.7
		56	188		199	193.8
		57	188.6		196.9	196.7
		58	186.3		196.7	194.2
		59	187.5		197.4	194.9
		60	188.5		197.5	195.9
		61	186.8		196.3	195.7
		62	188.6		199.6	195.4
		63	187.9		195.9	196.5
		64	185.9		195.6	194.1
		65	187.7		196.2	192.4
		66	186.9		196.4	196.6
		67	185.5		195	196.1
		68	188.1		196.6	196.7
		69	189.1		194.8	194.1
		70	187		197	195.3
		71	187.6		196.7	194.6
		72	186		194	194.7
		73	186.1		196.5	195
		74	186.2		195.8	197
		75	185.7		197.2	195.3
		76	188.3		198.6	194.5
		77	188.8		196.9	195.5
		78	188.7		195	191.8
		79	186.4		197.8	197.2
		80	186.9		197.1	195
		81	187.1		195.7	194.7
		82	187.2		198	193.3
		83	184.4		197.6	195.7
		84	185		198.7	192.3

## Sheet: K11R-ADPr binding exp
		0.25 µM		0.5 µM		1 µM		1.25 µM		1.75 µM		2.5 µM		5 µM		10 µM		20 µM		40 µM
	wt RNF114
	K13	J14	K14	J15	K15	J16	K16	J17	K17	J18	K18	J19	K19	J20	K20	J21	K21	J22	K22	J23	K23
read number	Negative control N	Sample X1	Sample X1	Sample X2	Sample X2	Sample X3	Sample X3	Sample X4	Sample X4	Sample X5	Sample X5	Sample X6	Sample X6	Sample X7	Sample X7	Sample X8	Sample X8	Sample X9	Sample X9	Sample X10	Sample X10
1	179.7	191.8	191.5	213	216.4	240.1	242	243.9	251.6	261.2	262.9	267.3	264.2	274.7	263.1	261.9	272.2	275.3	292.4	261.8	295.9
2	177.9	191.3	190.6	213.3	215.5	239.9	243.8	247.2	251.6	263.3	263.1	266.5	267	274.1	264.6	259.4	272.8	276	294.1	260.6	296
3	178.1	191.1	191.1	209.9	212.7	238.1	242.7	244.3	253.1	259.8	266.9	265.7	268	273.1	263.4	257.6	273.1	274.3	293.6	261.4	295.4
4	176.9	192.5	188.9	211.9	216.4	239.7	243	241.7	253.1	260.4	265.9	267.8	270.2	269.5	260.9	259.7	272.1	275.6	292.3	262.1	294.3
5	177.4	190.8	189.1	213.8	215.9	238.4	238.9	244.2	252.1	261.4	264.6	266.7	268.2	271.1	261.2	258.2	270.7	275	291.7	260.4	295.3
6	176.9	190.3	189	212.2	213.7	238.8	237.8	243.2	252.7	258.2	264.3	264.5	270	272.2	261.6	259.6	270.3	273.8	292.3	260.3	295.8
7	177.1	191.9	190	212.3	210.7	237.1	235	241.5	251.1	259.3	264.8	263.9	272.6	272.4	259.3	259.1	269.7	275.6	293.2	259.5	293.7
8	178.7	187.3	190	213.2	211	237.2	234.3	241.7	251.4	256	262.5	264.4	272.4	267.3	260.1	258.8	270.5	277.1	296.7	261	296.9
9	176.6	188.4	186.9	212.8	207.8	239	233.6	237.1	253.3	254.1	262.8	262.7	271.2	267.2	260.2	258.5	270	275.7	292.9	263.2	295.1
10	178.2	186.1	190.6	213	207.2	239	232.2	240.1	249.5	251.6	260.5	261.3	273.8	267.2	260.5	259.2	269.2	275.4	292.7	260.4	296.2
