# Supplementary material for: RNF114 and RNF166 exemplify reader-writer E3 ligases that extend K11 polyubiquitin onto sites of MARUbylation
Source: EMBO J. 2025 Oct 2;44(21):5993–6018. doi: 10.1038/s44318-025-00577-z (PMC12583694; doi:10.1038/s44318-025-00577-z)
Supplement: Supplementary file 6 — Source data Fig. 4 [file 44318_2025_577_MOESM6_ESM.zip › Figure 4/4G/FP-UbiReal-RNF114-mutants.xlsx]

## Sheet: Sheet1
		Time (min)	Negative Control		WT		M-UBD		ΔUIMext		V31A		Δ130-133		D152R		WG/DE		R198E		F206E		V220E
		0	176.9		179.9	179.2	179	180.4	180.2	179.8	180.5	180.7	180	183.6	180.3	180.7	177.1	181.9	181.7	181.4	183.2	183.8	179	177.8
		1	177.2		183.5	177.9	179.3	181.4	176.8	179.9	179.3	177.7	174.9	180.6	179.8	177.4	177	178.7	180.6	179.5	179.9	184.4	180.3	178.7
		2	175.6		179.2	175.5	175.9	178.3	177.3	178.2	177.8	181.5	179.6	178.4	175.3	178.2	174.3	179.6	180.1	183	179.9	185.4	177.5	178
		3	173.4		178.6	180.2	177.8	179.9	175.6	177.3	178.8	179.7	178.3	180	178.4	179.6	175.6	178.8	180.4	180.6	178.8	180.6	179.5	181.5
		4	175.3		178.5	177.2	179.5	179	179.4	179.8	179.2	179.8	176	180	181.3	178.5	173.2	177.6	179.6	180.8	179.6	180.8	176.9	177.7
		5	175.4		178.2	176	178.4	176.3	178.6	176.5	178.2	180	177.7	180.1	179.7	181.2	178	178	180.5	180.6	180.9	181.9	176	178.5
		6	172.6		179	180.2	177.9	177.2	177.5	176.1	178.6	179.8	177.5	181.3	179.1	179	178	180.1	179.6	179.9	180.6	182.1	176.1	178.8
		7	174		177.6	176.7	177.9	179.7	179.9	177.8	179.6	181.7	177	178.9	177.1	179.3	176	179.5	177.7	181.7	179.1	180.9	177.9	176.9
		8	173.6		177.4	178	174.3	177	176.1	175.8	175.4	177.1	178.9	180.6	176.1	179.9	173.9	179.8	179.2	182.6	179.3	182.8	179.9	178.6
		9	175		176.1	177.4	176.3	176	176.8	177.3	175	179.1	177.7	179.4	179.3	181	173	179.4	179.3	180.5	179.8	177.9	176.4	176.5
		10	174		178.1	178.8	177.4	177.9	177.6	177.2	178.5	179.1	173.2	178.7	176.8	177.3	174.8	176.5	185.9	184.3	179.9	182.2	185.6	184.2
		11	174.5		179.2	177.8	177.8	176.4	176.4	176.4	177.4	178.6	179.7	179.1	177.6	178.1	175.4	178.4	189.6	193.1	177.9	179.5	186.1	185.9
		12	176.3		180.1	178.9	175.7	178.1	175.4	177.8	179.2	181.7	179.5	180.9	178.4	181.5	177.1	174.5	192.8	193.7	178.8	179.8	186.8	189.6
		13	174.4		184.1	180.5	177.2	177.4	178.1	178	178.9	180	181.2	179.9	178.6	178.6	176	179.9	194.5	196.6	177.2	179.3	189.7	189.5
		14	173		182.8	182.3	179.3	176.7	174.4	176.1	178.9	176.8	181.8	183.7	178.9	179.2	172.8	176.6	194.5	195.2	182.8	181.3	187.8	191.2
		15	172.7		182.6	179.9	178.4	177.2	177.7	175.1	175.9	182.9	182.9	182.6	178.9	181.8	174.5	178.1	195.1	198.3	179.1	181.2	189.7	187.5
		16	173		183.1	183.8	174.6	177.2	175.6	178.4	179	180.4	181.9	183.7	179.8	180.1	176.6	177.2	195.7	198.7	179.5	180.6	191.5	191.3
		17	174.7		185.7	184.3	177	176.3	176.8	178.8	176.7	180	180.5	182.8	178.5	178.6	173.4	177.8	201.1	198.6	179.5	178.5	192	190
		18	172.1		187	183.1	178	177.9	176.8	177.2	180.7	181.7	185.8	188.3	178.2	180.4	171	179.3	201.5	201.1	179.9	182.4	191.2	191.1
		19	176.8		186.2	183.7	176.1	176.4	175.9	176.4	178.4	181	183	183.1	182	180.7	176.4	175.7	204.5	201.3	180.5	178.6	192.9	191.4
		20	172.6		189.2	185.6	177.7	175.2	177.1	173.5	179.1	179	183.7	185.6	179	179.4	171.7	177.5	201.9	202.3	181.8	177.3	195.1	193.4
		21	175.7		189.2	183.7	176.2	176.3	175.7	177.9	178	180.9	185.5	184.3	180.3	181.1	173.6	176.4	205.3	204.8	178.8	182.7	192.8	193.6
		22	173		186.5	187.3	174.3	177.3	177.5	176.3	175.4	180.4	185.7	186.3	179.5	177.9	174.4	177.5	204.7	207	180.7	178.9	194.5	193.1
		23	172.7		189.1	187.1	180.5	176.9	173.5	175.7	181.2	178.5	186.4	184.9	179.6	181.6	172.6	179	204.1	206.4	181.3	179.4	195.7	195.5
		24	175.2		187.9	188.4	172.6	180.2	175.2	178.7	177.9	177.4	186.2	185.2	180.9	180.4	175.1	177.8	203.7	206.3	183.2	181.3	195.4	194
		25	175.3		190.8	189.2	176.4	179.5	177	175.4	180.6	180.1	187.5	187.8	179.9	184.2	173.4	176.8	205.9	205.3	179.8	182.8	195.8	194
		26	174.2		192.4	187.7	176.9	177.3	176.2	174.9	178.9	179.3	187	188.9	183.5	184.2	174.3	176.3	207.5	208.1	181.9	182.3	196.2	196.1
		27	174.7		192.6	190.5	176.5	176.9	175.3	177.1	180.4	176.5	186.2	189	178.2	180.8	173.2	177.2	209.3	210.8	181.5	181.8	195.6	198.1
		28	174.5		193.4	186.6	174.4	174.3	177.6	176.5	178	179.1	187.7	188.8	181.9	178.8	171.2	177.3	209.7	208.2	180.8	182.1	194.8	196.9
		29	172.2		193.8	189.5	176.6	176.6	175.6	176.1	180.7	180.9	187	188.9	179.1	181	172	175.3	209.1	210.4	181.1	181.4	197.4	197.5
		30	173.2		194	191.8	174.4	176.1	174.3	175.5	181.2	180.8	187	188	182.1	182.8	173.3	175.6	210.5	211	182.4	181.5	199.7	195.5
		31	175.6		194.9	191	175.7	175.4	175.5	175	178.8	182.3	185.9	188.6	183.2	182.1	176.1	179.3	211.4	214	178.9	179.5	196.8	197.6
		32	171.6		196.2	193.7	176.4	177.7	174.6	177.7	178.3	179.2	189.5	187.7	181.5	181.9	171.8	176.7	212.8	212.2	180.9	182.2	198.3	198
		33	172.9		193.9	194.1	177.6	177.2	173.8	175.8	179.3	179.2	190.2	190.4	180.6	183.6	170.1	175.6	213.7	214.6	180.2	179.2	199.8	197.8
		34	176.1		194.7	191	174	176.6	175.7	173.4	182.5	181.7	186.7	190	180.1	183.1	175	176.2	213.1	212.5	179.7	179.4	199.2	199.8
		35	173.2		197.5	194.9	176.4	173.7	173.5	176.8	181.3	181.2	189	190.7	180.5	183.2	172.6	174	213.6	215.6	181.4	182.9	197.9	199.2
		36	173		198	191.4	175.7	175.6	177.2	175	177.7	181.8	190	189.8	181.6	182.8	174.6	178.6	210.5	214.7	183.4	182.5	200.7	201.5
		37	175.1		195.2	193.1	176.8	173.1	174.9	176	177.8	180.5	188.6	189.9	181.3	183.9	172.9	174.7	214.8	216.3	181.2	184.8	201.5	199.6
		38	173.1		196	191.6	177.3	176.8	175.8	173.5	181.5	184.3	190.1	192.4	181.8	181.2	172.6	178.8	214.8	216.2	183.7	182	199.4	200.7
		39	173.2		200.1	194.1	173.3	176.8	174.1	175.7	181.6	181.7	192.7	191.1	182.5	183.2	174.5	176.7	214.5	219.7	183.9	184.6	201.6	203
		40	174.7		197.4	193	176.1	178.7	173.2	176.4	179.7	183.4	187.4	191.1	184.3	182.1	174.1	175.4	216.1	217.7	179.6	183.8	199.8	203.3
		41	172.4		200.4	192.9	173.6	176.7	177.3	178	183.3	180.9	192.1	193.4	183.5	185	175.4	175.9	217.6	218.2	183.6	181.5	201.9	203.9
		42	174.6		197.5	195.4	177.7	174.8	173	177.5	182.1	183.4	189.7	191.3	178.4	184.3	175.4	174.7	217.1	218.6	181.6	184.3	201.9	203.3
		43	172.1		197.5	195.7	176.8	177.5	174.2	175.7	180.3	182.4	189	191.9	183.4	188.1	173.7	174.7	218.2	220.6	183	183.7	203.5	204
		44	172.8		197.5	195.2	175.6	176.9	172.1	176.6	182.4	182.7	189.8	190.9	181.3	184.3	173.2	177	219.1	222.9	182.3	182.5	202.4	204.7
		45	174		200.7	196.8	173.8	175.9	174.6	175.2	179.8	180.7	189.2	193.7	185.3	186.5	172	176.6	220.2	221	182.4	183.5	204.2	203
		46	175.3		200.8	196.9	176	174.1	174.7	174	180.5	184.5	191.2	188.9	185.3	184.7	173.1	175.6	218.8	221.2	181.9	183	204.1	203.6
		47	173.7		202.5	196.8	173.6	174.8	176.9	174.9	183.1	182.3	191.8	190.4	183.1	187	174.8	176.5	217.4	219.1	182.1	182.4	204.8	207.5
		48	172.1		198.6	196.1	175.2	173.9	176.5	174.9	184.7	185.1	191	194	183.7	186.6	175.7	176.1	224.1	221.3	183.5	186	203.7	206
		49	171.9		198.3	195.9	174.4	175.5	173	178.6	179.4	181.7	189.9	193.4	186.2	187.9	171	177.2	220.3	222.4	181.9	184.2	203.4	206
		50	176		202	198.3	170.9	176.1	173.9	172.5	181.3	181.9	192.7	192.4	180.8	184.6	171.5	176.5	220.7	221.3	182.8	182.7	204.8	206.5
		51	173.5		201.7	196.8	175	178.1	176.7	176.3	183.1	183.2	191.7	193.8	184.2	185.7	173.5	178	221.2	224.2	182.9	182	204.6	209
		52	174.4		199.6	199	173.7	175.3	176.1	175.3	182.9	184.5	194.9	195.6	184.5	184.5	173.1	178.6	224	224.5	179.9	183.3	206.3	206.9
		53	172.1		201.4	201.2	175	174.7	172.2	177.9	181.2	183.5	192.1	193.8	184.2	184.1	172.8	178.4	222.4	221.5	182.2	183	208.5	206.9
		54	172.5		200.3	200.2	171.9	174.3	175.5	175.4	182	183.8	190.8	195	185.2	186.1	171.4	176.2	222.3	224	184.6	182.8	208.9	206.1
		55	173.7		201.9	198.2	176.4	177.4	174.5	175.7	179.9	182	192.8	194.4	178.6	185.9	171.9	178.2	222.6	223.4	183.1	185.7	207.3	210.5
		56	174		206	197.4	176	176	177.2	174.6	185.7	183	194.2	194.9	184.4	185.9	172.9	176.6	221.3	222.8	184.2	183.4	207.2	207.2
		57	174.1		203	197.6	175.2	176.3	174.9	173.3	183.2	182.2	193.2	194.1	187.5	185.4	172.1	174.7	222.7	225.3	182.5	183.9	208.8	210.8
		58	173.5		205.5	199.3	173.6	175.6	175.9	175.7	179.2	183.3	194	193.5	182.7	184.6	173.2	175.5	225.2	226.4	184.8	184.3	206.6	208.1
		59	174.4		204.1	202.1	175.9	174.4	175.5	175.1	182.6	181.8	195.1	195.3	184.5	185.6	173.2	175.5	221.4	225.7	181.2	184.6	205.7	210
		60	171.9		202.8	200.5	176.3	174.9	175.4	176.6	184.8	183.8	195.5	196.6	182.8	185.2	171.4	177.3	226.3	226.1	184.6	183.1	208.2	209.4
		61	171.5		204	198.9	173.4	174	175.5	177.6	183.1	184.3	194.8	195.6	187.9	187	170.9	176.9	223.8	227.5	181.7	186.2	208.6	209.7
		62	174.7		203.7	201.4	174.8	174.5	172.1	175.4	184.7	182.8	195.4	195.1	188	191.2	174.3	176.3	222.6	226.6	180.2	185.4	212	208.6
		63	173		204.2	198.1	175.6	176	175.5	175	182.9	183.5	196.4	197.5	186.1	186.6	172.9	174.3	227.3	226.3	184	186.3	209.4	211.2
		64	175		205	202.6	175.9	176.7	174.8	176	183.2	183.8	197.7	195.1	183.7	187.2	172.8	175.5	225.9	223.8	183.5	184.9	209.5	211.3
		65	173.3		203.7	200.4	174	175.1	173	170.8	183.2	181.2	197.5	197.4	186	184.4	171.3	176.8	223.1	228.7	181.7	182.8	210.8	211.5
		66	175.3		202.5	202.7	173.4	174	174.5	175.8	185.7	184.3	197.3	197	183.7	189.8	172.1	176.8	222.8	226	181.9	184.4	211.9	211.2
		67	172.1		205.2	204	176.1	177.1	176.6	176	182.9	185.6	196	196.4	184	188.5	170.9	175.6	225.9	224.4	183.9	180.5	212.2	213.4
		68	173.3		206.5	202.5	176	175.9	175.6	175.5	183.7	185.3	195.2	197.3	185.8	189.2	171.7	175.8	226.9	227.8	184.1	185.6	208.3	210.2
		69	173.1		205.3	202.3	175.5	175.5	174.5	175.9	184.4	183.2	192.9	198.2	186.6	187.2	172.6	175.7	224.5	227.2	183.8	184.2	211.9	209.1
		70	175.1		205.5	203	175.5	174.2	175.6	174.8	183.4	180.8	197.6	198.6	183.3	187.4	172.7	175.9	226.1	227.8	185.1	183.6	211.5	212.9
		71	171.8		206	203.5	174.5	174.6	172.7	172.9	184.1	182.2	197.3	198.3	184.8	188.2	170	179.1	227.3	230	182.2	184.7	211.6	215.9
		72	174.5		207.1	202.3	171.4	175.5	176.5	174.5	184	185.4	196.7	197.9	186	185.1	171.8	177.7	224.7	225.2	184.7	183	210	213
		73	172.6		209.2	203.5	175	172	172.2	173.7	183.9	180.9	195.9	199.3	184.6	186.9	171.8	177.4	225.2	229.7	183.9	183.4	210.3	213.9
		74	171.6		207.9	200.4	175.6	177.2	171.4	177.8	184.2	182.2	196.8	198.6	186.1	184.9	171.3	175	224.3	227.4	181.9	183.9	210.8	212.3
		75	173.1		206.9	202.6	176.5	174.1	175.7	171.9	182.3	185.4	195.2	196.8	185.7	187	169.5	176.4	225.5	228.2	184.7	183.2	216.3	212.4
		76	175.4		208.2	203.4	175.4	175.9	176.3	175.8	182.9	185.9	198	197.8	186.7	189.4	171.9	177.4	228.5	228.1	183.1	185.1	214.3	212.5
		77	171.1		208.9	203.5	174.1	175.4	175.5	174.7	183.3	181.3	197.5	199.1	187.3	187.6	170.9	175.3	225.7	228.9	183.3	182.8	215.5	213.2
		78	173.3		209.1	201.1	176.2	174.6	174.1	176.1	182.5	183.5	196.3	199.8	186.2	186.8	171.2	176.6	228	229.1	183.7	184.6	213.9	216.9
		79	172.1		208.7	204.9	173.9	179.1	174.6	175.8	182.5	185.2	196.4	199.1	185.3	187.7	170.3	174.4	228.1	229	183.5	184.2	212.5	217.6
		80	174.6		207.8	203.7	174	176.3	175.4	175.1	182.5	184.1	200.1	199.3	184.9	187.5	170.2	176.4	226.5	230.7	186.1	186.3	211.3	216.4
		81	173.6		208.6	204.9	176.7	171.6	173.3	175.8	185.2	183.4	199.3	200.8	185.9	188.9	173.1	173.7	228.2	228.6	183.8	187.1	213.8	213.3
		82	173.2		206.5	203.9	173.9	174	172.9	175.3	181	184.4	199.5	202	186.2	187.7	171.9	177.2	227.2	229.4	183.6	184.2	213.4	215.9
		83	171.5		210.2	206.2	173.2	173	176	175.6	185.1	185.2	197.9	201.2	185.1	188.4	169.6	175.3	226.2	233.3	183.9	185.3	215.7	215.3
		84	172.8		208	204.7	173.4	173.4	173.4	175.9	185.2	182.6	198.8	199.2	189	186.4	169.8	177.9	228.2	226.2	183.7	187.8	213.5	216.5
