# Supplementary material for: RNF114 and RNF166 exemplify reader-writer E3 ligases that extend K11 polyubiquitin onto sites of MARUbylation
Source: EMBO J. 2025 Oct 2;44(21):5993–6018. doi: 10.1038/s44318-025-00577-z (PMC12583694; doi:10.1038/s44318-025-00577-z)
Supplement: Supplementary file 7 — Source data Fig. 5 [file 44318_2025_577_MOESM7_ESM.zip]

Archive with 174 entries (161 files):
- Figure 5/
- __MACOSX/._Figure 5
- Figure 5/5I/
- __MACOSX/Figure 5/._5I
- Figure 5/5G/
- __MACOSX/Figure 5/._5G
- Figure 5/5A/
- __MACOSX/Figure 5/._5A
- Figure 5/5F/
- __MACOSX/Figure 5/._5F
- Figure 5/5H/
- __MACOSX/Figure 5/._5H
- Figure 5/.DS_Store
- __MACOSX/Figure 5/._.DS_Store
- Figure 5/5C/
- __MACOSX/Figure 5/._5C
- Figure 5/5D/
- __MACOSX/Figure 5/._5D
- Figure 5/5E/
- __MACOSX/Figure 5/._5E
- Figure 5/5B/
- __MACOSX/Figure 5/._5B
- Figure 5/5I/fluorescence scan.tif
- __MACOSX/Figure 5/5I/._fluorescence scan.tif
- Figure 5/5G/FP data.xlsx
- __MACOSX/Figure 5/5G/._FP data.xlsx
- Figure 5/5F/FP data.xlsx
- __MACOSX/Figure 5/5F/._FP data.xlsx
- Figure 5/5H/FP data.xlsx
- __MACOSX/Figure 5/5H/._FP data.xlsx
- Figure 5/5C/.DS_Store
- __MACOSX/Figure 5/5C/._.DS_Store
- Figure 5/5C/RNF125-consurf_1746159990/
- __MACOSX/Figure 5/5C/._RNF125-consurf_1746159990
- Figure 5/5C/RNF138-consurf_1746160068/
- __MACOSX/Figure 5/5C/._RNF138-consurf_1746160068
- Figure 5/5C/RNF166-consurf_1746160093/
- __MACOSX/Figure 5/5C/._RNF166-consurf_1746160093
- Figure 5/5E/RNF166-FL-AF3-4.cif
- __MACOSX/Figure 5/5E/._RNF166-FL-AF3-4.cif
- Figure 5/5E/RNF166-FL-AF3-0.cif
- __MACOSX/Figure 5/5E/._RNF166-FL-AF3-0.cif
- Figure 5/5E/RNF166-FL-AF3-1.cif
- __MACOSX/Figure 5/5E/._RNF166-FL-AF3-1.cif
- Figure 5/5E/RNF166-FL-AF3-3.cif
- __MACOSX/Figure 5/5E/._RNF166-FL-AF3-3.cif
- Figure 5/5E/RNF166-FL-AF3-2.cif
- __MACOSX/Figure 5/5E/._RNF166-FL-AF3-2.cif
- Figure 5/5B/RNF125-MUBD-AF3-1.cif
- __MACOSX/Figure 5/5B/._RNF125-MUBD-AF3-1.cif
- Figure 5/5B/RNF138-MUBD-AF3-0.cif
- __MACOSX/Figure 5/5B/._RNF138-MUBD-AF3-0.cif
- Figure 5/5B/RNF138-MUBD-AF3-1.cif
- __MACOSX/Figure 5/5B/._RNF138-MUBD-AF3-1.cif
- Figure 5/5B/RNF125-MUBD-AF3-0.cif
- __MACOSX/Figure 5/5B/._RNF125-MUBD-AF3-0.cif
- Figure 5/5B/RNF138-MUBD-AF3-3.cif
- __MACOSX/Figure 5/5B/._RNF138-MUBD-AF3-3.cif
- Figure 5/5B/RNF125-MUBD-AF3-2.cif
- __MACOSX/Figure 5/5B/._RNF125-MUBD-AF3-2.cif
- Figure 5/5B/RNF125-MUBD-AF3-3.cif
- __MACOSX/Figure 5/5B/._RNF125-MUBD-AF3-3.cif
- Figure 5/5B/RNF138-MUBD-AF3-2.cif
- __MACOSX/Figure 5/5B/._RNF138-MUBD-AF3-2.cif
- Figure 5/5B/RNF125-MUBD-AF3-4.cif
- __MACOSX/Figure 5/5B/._RNF125-MUBD-AF3-4.cif
- Figure 5/5B/RNF138-MUBD-AF3-4.cif
- __MACOSX/Figure 5/5B/._RNF138-MUBD-AF3-4.cif
- Figure 5/5B/RNF166-MUBD-AF3-3.cif
- __MACOSX/Figure 5/5B/._RNF166-MUBD-AF3-3.cif
- Figure 5/5B/RNF166-MUBD-AF3-2.cif
- __MACOSX/Figure 5/5B/._RNF166-MUBD-AF3-2.cif
- Figure 5/5B/RNF166-MUBD-AF3-0.cif
- __MACOSX/Figure 5/5B/._RNF166-MUBD-AF3-0.cif
- Figure 5/5B/RNF166-MUBD-AF3-1.cif
- __MACOSX/Figure 5/5B/._RNF166-MUBD-AF3-1.cif
- Figure 5/5B/RNF166-MUBD-AF3-4.cif
- __MACOSX/Figure 5/5B/._RNF166-MUBD-AF3-4.cif
- Figure 5/5C/RNF125-consurf_1746159990/consurf_colored_seq_CBS.pdf
- __MACOSX/Figure 5/5C/RNF125-consurf_1746159990/._consurf_colored_seq_CBS.pdf
- Figure 5/5C/RNF125-consurf_1746159990/TheTree.txt
- __MACOSX/Figure 5/5C/RNF125-consurf_1746159990/._TheTree.txt
- Figure 5/5C/RNF125-consurf_1746159990/query_cdhit.tar.gz
- __MACOSX/Figure 5/5C/RNF125-consurf_1746159990/._query_cdhit.tar.gz
- Figure 5/5C/RNF125-consurf_1746159990/query_rejected_homolougs.tar.gz
- __MACOSX/Figure 5/5C/RNF125-consurf_1746159990/._query_rejected_homolougs.tar.gz
- Figure 5/5C/RNF125-consurf_1746159990/RNF125_consurf_chimerax_session.cxs
- __MACOSX/Figure 5/5C/RNF125-consurf_1746159990/._RNF125_consurf_chimerax_session.cxs
- Figure 5/5C/RNF125-consurf_1746159990/RNF125_consurf_CBS_pymol_session.pse
- __MACOSX/Figure 5/5C/RNF125-consurf_1746159990/._RNF125_consurf_CBS_pymol_session.pse
- Figure 5/5C/RNF125-consurf_1746159990/RNF125_ATOMS_section_With_ConSurf.pdb
- __MACOSX/Figure 5/5C/RNF125-consurf_1746159990/._RNF125_ATOMS_section_With_ConSurf.pdb
- Figure 5/5C/RNF125-consurf_1746159990/msa_aa_variety_percentage.csv
- __MACOSX/Figure 5/5C/RNF125-consurf_1746159990/._msa_aa_variety_percentage.csv
- Figure 5/5C/RNF125-consurf_1746159990/msa_fasta.aln
- __MACOSX/Figure 5/5C/RNF125-consurf_1746159990/._msa_fasta.aln
- Figure 5/5C/RNF125-consurf_1746159990/RNF125_With_Conservation_Scores.pdb
- __MACOSX/Figure 5/5C/RNF125-consurf_1746159990/._RNF125_With_Conservation_Scores.pdb
- Figure 5/5C/RNF125-consurf_1746159990/RNF125_consurf_pymol_session.pse
- __MACOSX/Figure 5/5C/RNF125-consurf_1746159990/._RNF125_consurf_pymol_session.pse
- Figure 5/5C/RNF125-consurf_1746159990/RNF125_consurf_grades.txt
- __MACOSX/Figure 5/5C/RNF125-consurf_1746159990/._RNF125_consurf_grades.txt
- Figure 5/5C/RNF125-consurf_1746159990/query_homolougs.tar.gz
- __MACOSX/Figure 5/5C/RNF125-consurf_1746159990/._query_homolougs.tar.gz
- Figure 5/5C/RNF125-consurf_1746159990/sequences_found_hmmer.tar.gz
- __MACOSX/Figure 5/5C/RNF125-consurf_1746159990/._sequences_found_hmmer.tar.gz
- Figure 5/5C/RNF125-consurf_1746159990/RNF125_consurf_CBS_chimerax_session.cxs
- __MACOSX/Figure 5/5C/RNF125-consurf_1746159990/._RNF125_consurf_CBS_chimerax_session.cxs
- Figure 5/5C/RNF125-consurf_1746159990/consurf_colored_seq.pdf
- __MACOSX/Figure 5/5C/RNF125-consurf_1746159990/._consurf_colored_seq.pdf
- Figure 5/5C/RNF138-consurf_1746160068/consurf_colored_seq_CBS.pdf
- __MACOSX/Figure 5/5C/RNF138-consurf_1746160068/._consurf_colored_seq_CBS.pdf
- Figure 5/5C/RNF138-consurf_1746160068/RNF138_ATOMS_section_With_ConSurf.pdb
- __MACOSX/Figure 5/5C/RNF138-consurf_1746160068/._RNF138_ATOMS_section_With_ConSurf.pdb
- Figure 5/5C/RNF138-consurf_1746160068/RNF138_consurf_CBS_chimerax_session.cxs
- __MACOSX/Figure 5/5C/RNF138-consurf_1746160068/._RNF138_consurf_CBS_chimerax_session.cxs
- Figure 5/5C/RNF138-consurf_1746160068/TheTree.txt
- __MACOSX/Figure 5/5C/RNF138-consurf_1746160068/._TheTree.txt
- Figure 5/5C/RNF138-consurf_1746160068/query_cdhit.tar.gz
- __MACOSX/Figure 5/5C/RNF138-consurf_1746160068/._query_cdhit.tar.gz
- Figure 5/5C/RNF138-consurf_1746160068/RNF138_consurf_chimerax_session.cxs
- __MACOSX/Figure 5/5C/RNF138-consurf_1746160068/._RNF138_consurf_chimerax_session.cxs
- Figure 5/5C/RNF138-consurf_1746160068/query_rejected_homolougs.tar.gz
- __MACOSX/Figure 5/5C/RNF138-consurf_1746160068/._query_rejected_homolougs.tar.gz
- Figure 5/5C/RNF138-consurf_1746160068/msa_aa_variety_percentage.csv
- __MACOSX/Figure 5/5C/RNF138-consurf_1746160068/._msa_aa_variety_percentage.csv
- Figure 5/5C/RNF138-consurf_1746160068/msa_fasta.aln
- __MACOSX/Figure 5/5C/RNF138-consurf_1746160068/._msa_fasta.aln
- Figure 5/5C/RNF138-consurf_1746160068/RNF138_consurf_CBS_pymol_session.pse
- __MACOSX/Figure 5/5C/RNF138-consurf_1746160068/._RNF138_consurf_CBS_pymol_session.pse
- Figure 5/5C/RNF138-consurf_1746160068/RNF138_consurf_pymol_session.pse
- __MACOSX/Figure 5/5C/RNF138-consurf_1746160068/._RNF138_consurf_pymol_session.pse
- Figure 5/5C/RNF138-consurf_1746160068/RNF138_consurf_grades.txt
- __MACOSX/Figure 5/5C/RNF138-consurf_1746160068/._RNF138_consurf_grades.txt
- Figure 5/5C/RNF138-consurf_1746160068/query_homolougs.tar.gz
- __MACOSX/Figure 5/5C/RNF138-consurf_1746160068/._query_homolougs.tar.gz
- Figure 5/5C/RNF138-consurf_1746160068/sequences_found_hmmer.tar.gz
- __MACOSX/Figure 5/5C/RNF138-consurf_1746160068/._sequences_found_hmmer.tar.gz
- Figure 5/5C/RNF138-consurf_1746160068/RNF138_With_Conservation_Scores.pdb
- __MACOSX/Figure 5/5C/RNF138-consurf_1746160068/._RNF138_With_Conservation_Scores.pdb
- Figure 5/5C/RNF138-consurf_1746160068/consurf_colored_seq.pdf
- __MACOSX/Figure 5/5C/RNF138-consurf_1746160068/._consurf_colored_seq.pdf
- Figure 5/5C/RNF166-consurf_1746160093/consurf_colored_seq_CBS.pdf
- __MACOSX/Figure 5/5C/RNF166-consurf_1746160093/._consurf_colored_seq_CBS.pdf
- Figure 5/5C/RNF166-consurf_1746160093/RNF166_consurf_CBS_pymol_session.pse
- __MACOSX/Figure 5/5C/RNF166-consurf_1746160093/._RNF166_consurf_CBS_pymol_session.pse
- Figure 5/5C/RNF166-consurf_1746160093/TheTree.txt
- __MACOSX/Figure 5/5C/RNF166-consurf_1746160093/._TheTree.txt
- Figure 5/5C/RNF166-consurf_1746160093/query_cdhit.tar.gz
- __MACOSX/Figure 5/5C/RNF166-consurf_1746160093/._query_cdhit.tar.gz
- Figure 5/5C/RNF166-consurf_1746160093/query_rejected_homolougs.tar.gz
- __MACOSX/Figure 5/5C/RNF166-consurf_1746160093/._query_rejected_homolougs.tar.gz
- Figure 5/5C/RNF166-consurf_1746160093/RNF166_consurf_CBS_chimerax_session.cxs
- __MACOSX/Figure 5/5C/RNF166-consurf_1746160093/._RNF166_consurf_CBS_chimerax_session.cxs
- Figure 5/5C/RNF166-consurf_1746160093/RNF166_With_Conservation_Scores.pdb
- __MACOSX/Figure 5/5C/RNF166-consurf_1746160093/._RNF166_With_Conservation_Scores.pdb
- Figure 5/5C/RNF166-consurf_1746160093/RNF166_consurf_pymol_session.pse
- __MACOSX/Figure 5/5C/RNF166-consurf_1746160093/._RNF166_consurf_pymol_session.pse
- Figure 5/5C/RNF166-consurf_1746160093/RNF166_consurf_chimerax_session.cxs
- __MACOSX/Figure 5/5C/RNF166-consurf_1746160093/._RNF166_consurf_chimerax_session.cxs
- Figure 5/5C/RNF166-consurf_1746160093/msa_aa_variety_percentage.csv
- __MACOSX/Figure 5/5C/RNF166-consurf_1746160093/._msa_aa_variety_percentage.csv
- Figure 5/5C/RNF166-consurf_1746160093/msa_fasta.aln
- __MACOSX/Figure 5/5C/RNF166-consurf_1746160093/._msa_fasta.aln
- Figure 5/5C/RNF166-consurf_1746160093/RNF166_ATOMS_section_With_ConSurf.pdb
- __MACOSX/Figure 5/5C/RNF166-consurf_1746160093/._RNF166_ATOMS_section_With_ConSurf.pdb
- Figure 5/5C/RNF166-consurf_1746160093/RNF166_consurf_grades.txt
- __MACOSX/Figure 5/5C/RNF166-consurf_1746160093/._RNF166_consurf_grades.txt
- Figure 5/5C/RNF166-consurf_1746160093/query_homolougs.tar.gz
- __MACOSX/Figure 5/5C/RNF166-consurf_1746160093/._query_homolougs.tar.gz
- Figure 5/5C/RNF166-consurf_1746160093/sequences_found_hmmer.tar.gz
- __MACOSX/Figure 5/5C/RNF166-consurf_1746160093/._sequences_found_hmmer.tar.gz
- Figure 5/5C/RNF166-consurf_1746160093/consurf_colored_seq.pdf
- __MACOSX/Figure 5/5C/RNF166-consurf_1746160093/._consurf_colored_seq.pdf
