# Supplementary material for: RNF114 and RNF166 exemplify reader-writer E3 ligases that extend K11 polyubiquitin onto sites of MARUbylation
Source: EMBO J. 2025 Oct 2;44(21):5993–6018. doi: 10.1038/s44318-025-00577-z (PMC12583694; doi:10.1038/s44318-025-00577-z)
Supplement: Supplementary file 7 — Source data Fig. 5 [file 44318_2025_577_MOESM7_ESM.zip › Figure 5/5G/FP data.xlsx]

## Sheet: Sheet1
				UbiReal other RNFs
			Time (min)	Negative Control	Positive Control (1 uM RNF114)	5 µM RNF125	5 µM RNF138	5 µM RNF166
			0	179	182	179.5	192.3	189.1
			1	175.5	183	178.7	189.7	190.2
			2	178.5	180.3	175.6	190.2	186.7
			3	178.3	179.1	176.1	190.3	189.5
			4	174.5	179.2	174.8	189.6	188.8
			5	176.4	182.1	174.1	188.7	189.7
			6	176.5	182.6	177.8	190.2	197.6
			7	174.9	188.6	175.6	190	200.4
			8	176.5	188.9	174.2	190.2	200.8
			9	175.3	192.8	174.3	188.1	202.4
			10	175.3	196.9	173	189.8	205.8
			11	174.4	196.8	171.5	189.2	210.4
			12	174.8	200.9	173.8	187.6	211
			13	177.6	201.3	177.7	189.7	212.6
			14	175.6	202.5	175.3	188.1	214.6
			15	176.4	203.8	176.5	187	212.8
			16	177.1	205.6	173.8	189.1	217
			17	177.2	208.2	174.5	187.6	220
			18	175.3	207.7	174.1	188.3	220
			19	174.6	211.7	173.1	184.5	218.5
			20	175	213.1	173	189.8	221.6
			21	176	210	175.1	185.7	223.3
			22	176.7	210.5	174	187.6	221.2
			23	173.4	213.9	177.5	185.8	222.3
			24	175.4	215	175.2	187.1	222.6
			25	174.9	214.5	175.4	186.7	225.6
			26	173.5	217.7	174.1	186.8	224.1
			27	175.6	218	174.7	188.6	228.7
			28	173.7	218.2	173.9	188.5	226.3
			29	177.8	217.1	174.8	187.6	227.8
			30	173.6	216.6	175.1	191	229
			31	176	221	175.6	186.9	228.8
			32	171.1	218.7	174	188.1	228.4
			33	172.7	219.6	173.3	184.7	229.1
			34	175.6	222.6	172.9	186.5	229.1
			35	175.5	220.8	173.1	186.5	230.7
			36	173.5	219.5	171.5	185.6	229.2
			37	174.5	220.4	176.3	186.4	231.6
			38	173.7	222.3	175.3	185	230.6
			39	175.1	226.3	174.8	188.4	228.5
			40	176.4	222.7	171.5	188.2	229.5
			41	175.5	224.9	175.2	182.3	230.7
			42	172.1	222.4	174.5	186	233.3
			43	171.8	223.9	176.2	187	232.1
			44	172.6	221.8	174.1	184.8	232.8
			45	172.6	222.7	173.7	187	231.1
			46	172.1	223.5	173.5	186.7	232.9
			47	176.3	225.1	172	188.6	229.4
			48	172	226.5	170.8	187	232.9
			49	172.6	224.8	173.3	183.8	232
			50	174.8	229.7	176	183.1	230.8
			51	174.5	224.1	177.5	186.9	233.5
			52	175.9	223.9	171.2	186.7	232.2
			53	173.2	226.8	174.1	185	233.7
			54	170.2	222.4	175.7	185.7	231.2
			55	176.9	226.2	172.3	187.9	234.2
			56	177.2	225.2	174.5	185	231.6
			57	174.1	226.3	172.8	186.2	232.7
			58	171.5	224	172	188.5	236.5
			59	174.8	226.3	174.5	187.9	236.5
			60	173.4	225.4	172	185.9	232.6
