# Supplementary material for: RNF114 and RNF166 exemplify reader-writer E3 ligases that extend K11 polyubiquitin onto sites of MARUbylation
Source: EMBO J. 2025 Oct 2;44(21):5993–6018. doi: 10.1038/s44318-025-00577-z (PMC12583694; doi:10.1038/s44318-025-00577-z)
Supplement: Supplementary file 7 — Source data Fig. 5 [file 44318_2025_577_MOESM7_ESM.zip › Figure 5/5F/FP data.xlsx]

## Sheet: Sheet1
Ub-ADPr binding		RNF138								RNF166
		5 µM		10 µM		20 µM		40 µM		5 µM		10 µM		20 µM		40 µM
	D01	C02	D02	C03	D03	C04	D04	C05	D05	C06	D06	C07	D07	C08	D08	C09	D09
	Negative control N	Sample X1	Sample X1	Sample X2	Sample X2	Sample X3	Sample X3	Sample X4	Sample X4	Sample X1	Sample X1	Sample X2	Sample X2	Sample X3	Sample X3	Sample X4	Sample X4
read #	A	A	A	A	A	A	A	A	A	B	B	B	B	B	B	B	B
1	179.3	183.8	181.1	193	188.4	197.9	196.6	214.4	211.5	195	195.3	216.4	224.3	295	290.4	305.1	304.7
2	178.3	186.4	181.2	191.8	187.6	199.2	196.7	211.9	211.8	191.7	194	219.3	221.5	291.8	289.9	307.2	308.3
3	180.1	186.2	180	193.4	188.8	197.9	197	213.6	213.5	191.1	192.9	216.9	216.9	294.3	290.6	306.9	307.9
4	180.2	184.4	182.8	190.2	188.6	196	196.1	212.1	210.3	190	190.9	216.6	216.7	294.1	292.4	303.3	308
5	179.7	182	182.7	191.4	187	199.1	196.5	214.5	213.7	189.4	192.4	212.9	216.6	294.7	289.9	309.2	306.5
6	181.6	183.3	182.1	191.5	190.9	194.7	197.3	211.2	210.3	189.3	191.2	213.5	220.7	296.8	292.3	305	310
7	176.7	185.4	184.1	191.5	188.5	196	195.9	211.1	209.3	188.1	189.9	212.7	217.8	296.2	291.9	308.7	306
8	179.2	183.5	181.9	193.4	187.9	198.1	196.7	212.3	208.4	188.2	186.8	216.2	219.2	293.1	296.7	305.9	306.3
9	178.3	182.3	181.2	192	186.4	197.8	197.1	213.3	210	187.7	189.7	216.7	215.8	296	296	304.7	306.6
10	180.6	182.8	181.5	194	190	196.2	197.3	213.4	211	189.7	186	216.6	214.1	294.1	294.6	308	305.4
Ub-Lys binding
		RNF138_rep1				RNF166_ rep1							RNF138_rep2				RNF166_ rep2
		5 µM	10. µM	20 µM	40 µM	5 µM	10. µM	20 µM	40 µM				5 µM	10. µM	20 µM	40 µM	5 µM	10. µM	20 µM	40 µM
	E02	E03	E04	E05	E06	E07	E08	E09	E10			A02	A07	A08	A09	A10	A11	A12	A13	A14
read #	Negative control N	Sample X1	Sample X2	Sample X3	Sample X4	Sample X1	Sample X2	Sample X3	Sample X4			Negative control N	Sample X1	Sample X2	Sample X3	Sample X4	Sample X1	Sample X2	Sample X3	Sample X4
	A	A	A	A	A	B	B	B	B			A	B	B	B	B	C	C	C	C
1	179.7	177.2	182.9	189.9	195.1	184.3	188.7	206.6	208.7		1	179.3	180.6	182.6	189.1	192.3	186.1	190	196.9	210.3
2	179.1	174.7	183.7	186.7	197.2	186.6	186.3	206.8	205.6		2	179.4	181.8	183.4	189.1	192.1	185.1	190.4	195.8	212.3
3	178.8	173.9	182.5	185.7	193.1	186.4	185.7	205.7	213.2		3	179.7	178.9	181.8	188.1	194	183	191.4	196.2	210.5
4	178.4	176.6	182.3	186.1	195.3	185.6	188.2	206.3	214.5		4	179.6	179.7	182.4	188.5	193.3	183.9	189.3	197.6	212
5	178.2	173	185	187	194.6	184.4	186.7	205	216		5	178.7	179.7	183.2	187.2	195.7	184.2	187.6	195.9	208.9
6	177.7	177.6	181.2	184.6	194.4	183	184.6	204.7	216.1		6	179.5	179.8	181.1	186.4	194.9	183	188.6	197.2	212.2
7	176.6	173.9	182.1	185	191	185	185	207.2	214.6		7	178.8	180.8	183.7	188.4	193.5	182.2	187	197.8	210.5
8	178.5	174.2	182.5	187.1	191.6	182.5	187.5	207.1	212.9		8	180.4	179.9	184.1	186.6	193.8	186.1	189	196.9	211.5
9	177	175.5	181.2	185.7	192.8	182.8	185.2	203.3	216		9	177.6	179.7	180.5	185.1	192.8	183.3	188.9	197.5	209.5
10	174.6	172.9	182.1	186.8	193.1	184.5	186.3	203.4	212.7		10	177	180	182.1	187	192.8	183.6	188.1	197.5	210.7
ADPr binding
		RNF138_rep1				RNF166_ rep1
		5 µM	10. µM	20 µM	40 µM	5 µM	10. µM	20 µM	40 µM
read #	B02	B08	B09	B10	B11	B13	B14	B15	B16
	Negative control N	Sample X6	Sample X7	Sample X8	Sample X9	Sample X11	Sample X12	Sample X13	Sample X14
1	68.8	70.6	71.5	72.2	75.8	68.9	70.5	68.7	71.8
2	69.2	70	71.7	71	76.2	68.9	70.5	68.7	71.7
3	69.1	71.3	72.1	69.4	74.3	69.2	72.1	66.8	70.9
4	68.2	69.4	71.2	69.6	74.2	68.9	69.7	68.4	70.7
5	68.8	69.7	70.8	69.8	73.6	70.2	70.3	68.6	71.5
6	67.6	68.6	69.8	69.9	73.8	68.3	70.1	69.3	71.8
7	68	70	70.8	69.3	74.1	69.8	71	67.1	70.4
8	66.1	69	69.9	70.2	74.1	69.9	69.5	66.8	72.2
9	68.1	70.1	72.5	69.5	74.6	68	69.1	67.8	69.2
10	68.3	69.1	70.9	69.5	74.4	69	70.5	66.8	70.9
	69.1	69.5	69.8	68.9	73.5	67.2	69.6	68.3	69.3
		RNF138_rep2				RNF166_ rep2
		5 µM	10. µM	20 µM	40 µM	5 µM	10. µM	20 µM	40 µM
	J02	J03	J04	J05	J06	J07	J08	J09	J10
read #	Negative control N	Sample X1	Sample X2	Sample X3	Sample X4	Sample X1	Sample X2	Sample X3	Sample X4
	A	A	A	A	A	B	B	B	B
1	68.2	69.9	71	70.8	76.2	68.6	69.2	71.1	71.5
2	70	69.8	71.2	73.1	75.2	68.7	69.2	69.9	73.2
3	68.6	72.4	72.1	71.2	75.5	69.8	70.8	69.2	71.3
4	66.4	70.4	71.2	72.4	75.6	69.6	70.7	69.7	73.2
5	67.4	71.2	71	72.1	76	69.2	69	71.9	72.5
6	69.5	71.6	72	72.8	77	68.7	70	70.1	72.5
7	67	71.4	70.9	73.1	76.8	68.8	69.3	69.1	71.4
8	67.6	70	70	71.8	75.3	70.4	71.9	70.8	71.1
9	68.7	70.5	71.5	71.4	74.9	68.9	70.3	70.5	74.2
10	67.9	70.5	70.9	72.6	74.6	67.8	68.7	70	72.9
