# Supplementary material for: RNF114 and RNF166 exemplify reader-writer E3 ligases that extend K11 polyubiquitin onto sites of MARUbylation
Source: EMBO J. 2025 Oct 2;44(21):5993–6018. doi: 10.1038/s44318-025-00577-z (PMC12583694; doi:10.1038/s44318-025-00577-z)
Supplement: Supplementary file 7 — Source data Fig. 5 [file 44318_2025_577_MOESM7_ESM.zip › Figure 5/5H/FP data.xlsx]

## Sheet: Sheet1
			Time (min)	Negative Control		+ RNF166		TssM*		Otulin		LotA		Cezanne		OTUB1*		AMSH*		RNF138
			0	173.3	173.1	188.5	187	189.3	188.4	190	188.8	189.1	189.9	188.7	185.5	191.2	190.4	186.7	189.8	186.6	188.1
			0.5	175.3	173.5	189	187.5	187.1	187.6	189	191.2	189	187.7	189.5	189.7	189.1	190.5	188.4	192.2	188.1	187.5
			1	175.6	173.3	188	189.5	189.9	186	187.5	186.1	190.2	188.9	190.1	189.1	189.8	188.2	190.4	189.1	187.3	185.9
			1.5	173.1	172.9	190.6	189.2	187.2	188.7	188	189	188.6	190.6	188	187.5	189.8	189.1	188.9	188.2	185.3	186
			2	174.3	172.5	190	188.3	188	189.1	189.6	189.6	186.7	189.5	189.6	191.5	189.1	189.7	187	187.7	187.1	188.2
			2.5	173.5	173.4	190.3	188.3	187.1	187.8	188.3	187.4	191.5	187.2	186.7	189.1	189.9	189.3	188.3	187.3	186.1	185.9
			3	173.6	171.4	189.7	186.9	191.3	188	190.5	185.8	189.5	189.6	188.5	185.9	188.3	188.9	188.9	188.8	185	186.7
			3.5	171.2	176.3	187.9	185.1	191	189.2	187.3	188.6	187.8	187.5	188.5	185.6	187.7	188.9	189.8	186.9	187.2	188.1
			4	173.5	174.2	187	187.5	185	188	187.3	186.1	188.8	188.2	186.8	187.1	186.8	187.7	184.7	189	187.2	185.1
			4.5	173.6	171.2	184	188.7	187.8	190.2	191.1	187.5	188.2	185	186.8	186	188.8	186.9	185.8	188.1	186.2	188
			5	170.9	174.7	191.6	190.3	192.2	192.4	192	192.4	189.7	192.4	190.5	189.2	193	187.3	192.1	189.7	190.2	189.4
			5.5	172.9	172.5	194.7	191	195.3	194.3	195.4	192.5	194.6	191.2	193.1	190.3	194.6	192.6	193.6	192.4	192.6	192.3
			6	174.5	172.1	197.1	191.1	194.9	197.5	193.4	196.5	197.6	194.6	194.9	196.8	197.6	195.7	196.4	194.7	193.7	197.1
			6.5	172.3	170.7	198.3	197.1	198.5	195.7	198.7	196.5	199.2	198.1	198.3	197.5	198.2	197.1	196.9	197.2	193.6	195.7
			7	174.2	171.5	197.6	196.5	198	199.2	197.3	199.8	200.4	195.9	197.7	197.4	199.6	197.3	197.9	198.6	197	195.8
			7.5	174.8	174.1	201.3	198	197.9	200.9	198.8	197.5	198.7	199.7	202.3	198.6	200.8	199.7	197.9	199.4	198.7	198.2
			8	172.6	171.7	201.8	200.8	201.7	198.4	200.9	202	200.8	201.8	204.5	200.4	203.3	200.5	200.5	201.1	197.9	197.9
			8.5	173.3	173.2	201.1	200	202.1	201.9	201	201.6	202.9	203.9	201.1	200.1	201.7	197.8	200.6	198.6	199	197.9
			9	172.3	172.5	201.7	203.3	203.2	202	202.1	202.8	202.4	206.1	205.4	200.8	204.3	202.8	201.6	202.4	202.6	200.5
			9.5	173.6	170	204.2	202.7	205.1	205.4	204.4	202.7	205.1	205.6	206.2	205.5	204.4	203.7	201.5	202.8	200.6	201.7
			10	169.7	171.7	205.5	203.7	205.7	204.7	206.1	205.4	205.8	206.9	206.2	205.1	207.5	205.8	204.8	205.4	203.9	204.4
			10.5	171.2	170.1	207.7	207.2	207.6	207.4	206	206.1	206	205.3	205.2	206.1	208.4	206.4	206.6	206.7	201.2	204.3
			11	172.3	170.5	206.8	207	208.7	209.9	206.8	206.9	210.4	206.9	209.3	205.4	208.9	206.2	207.9	206.3	207.8	204
			11.5	170.8	174.9	210.9	208.2	206.1	210.5	208	209.2	208.3	207.6	208.4	208	208.7	208.6	208.3	208.3	204.7	202.8
			12	172.9	172.1	213.2	211.9	210.5	210.1	208.9	208.4	211	212.3	212.1	206.7	211.1	209.4	208.1	210.3	206.3	206.6
			12.5	173.4	170.6	210.6	211.7	211.1	212	211	210.6	210.5	210.3	214.3	210.1	210.5	211.5	210.8	207.5	208.6	210.5
			13	169.4	172.3	211.1	211.4	210.5	210.3	211.9	210.4	212.6	211	213.1	209.9	214.4	211.4	211.3	212.3	210.8	209.8
			13.5	174.1	172.1	214.3	210.2	209.3	214	211.8	208.8	214.4	212.5	212.9	211.1	209.7	212.9	211.3	211.3	210	209.8
			14	175.8	174	213.1	209.9	213	211.4	212.8	212.6	214.6	211.2	214.3	211.2	215.3	214.7	210.2	212.1	212.3	211.3
			14.5	172.4	172.9	214.5	213.5	212.2	214.7	212.9	213.5	214.7	214.8	214.5	213.9	218.1	212.5	211.8	211.3	210	212.2
			15	174	171.9	212.4	213.7	216.3	216.3	214	214.4	212.8	214.3	215	213.7	214.7	214.7	212.8	214.2	214	212.9
			15.5	169.7	173.3	215.9	216.9	216.2	213.4	215	216.9	214.6	216	213.1	215.4	217.5	216	211.3	215.3	214.8	215.2
			16	172.8	171.4	219.6	215.6	216.6	217	214.6	215.7	217	216.5	217.9	215.9	216.9	217.5	210.7	212.9	214.6	214.2
			16.5	173.8	173.2	217.3	216	216.5	214.5	215.5	215.7	215.8	214.6	216.8	219.2	217.9	216.3	215.7	215.5	213.7	213.3
			17	171.4	173.1	217	215	215.7	218.5	213.5	215.1	220	214.1	221.1	218.9	218.8	217.4	216.4	218.1	214.7	215
			17.5	172.4	170.3	215.6	219.9	216.8	218.3	217.2	220.2	218.4	215.8	219.5	218.4	218.8	217.7	215	218.8	217.1	215.5
			18	172.3	172.6	217.6	219.1	217.6	221.1	217.5	216.7	220	219.4	215.7	218.8	218.6	220.8	215.3	217.7	217.2	214.7
			18.5	173.1	170.7	221.8	216.9	218	221.1	214	220	219.2	221.6	220.2	219.7	220.8	218.8	217.7	221.8	218.4	217.5
			19	174.9	172.2	220.5	219.4	220.2	220.4	220.9	219.9	218.5	221.6	221.4	217.3	221.1	216.7	216.3	218.5	217.5	218.7
			19.5	174.6	170.1	220.7	218.2	219.4	221.7	219.1	220.4	221.5	219.4	220.2	219.9	218.1	219.3	217.8	221.2	217.8	220.6
			20	171.2	170.7	219.5	223.5	222.5	222	218	219.9	221.6	221	220.3	219.6	220.5	219.6	218.3	216.8	218.3	215.2
			20.5	171.3	170.1	220.9	222.4	220	221.3	218.1	221	220.5	224.3	221.3	222.6	222.2	219.7	218.4	223	221	217.9
			21	174	172	222.5	222.7	220	219.2	220.3	223.6	223.3	223.6	224.9	221	223.1	222.2	219.6	221.8	220	215.4
			21.5	170.7	169.9	220.7	223	221	219.9	220.8	219.5	221.7	221.5	222.2	222.5	223	221.8	220.4	221.2	218.7	219.9
			22	173.8	170.6	223.6	221.6	223.1	218.9	219.4	224.3	221.2	223.3	222.2	223.8	224.1	224.1	220.1	219.7	220.1	220.5
			22.5	170.9	172.8	221.2	223.1	223.2	222.6	223.3	223.6	224.8	219.8	222.8	220.8	224.2	219.3	220.2	224.1	218	219.2
			23	171.4	173.7	226.3	221.2	222.1	222.1	223	223.1	222.3	224.7	225.4	223.1	225	223.1	222	224.7	221.1	221.3
			23.5	173.8	173.6	223	222	222.7	225.1	219.5	223.1	225.5	222.6	223.2	223.8	224.1	224	223.8	225.3	219.8	221.5
			24	172.5	170.4	226.4	224.2	225.3	222.4	223	224	222.6	222.8	224.4	226.8	224.7	223.1	222.2	221.8	220.9	219.7
			24.5	172.2	172	222.9	223.8	224.6	225.4	222	222.7	224.1	224.8	226	223.5	224.6	224.6	222.2	224.8	224.1	219.8
			25	172.9	172.6	222.3	224.5	222.4	224.8	223.9	223.5	225.6	227.3	225.1	224.5	228	226.2	224.2	226.1	222.6	221.6
			25.5	171.6	170.8	226.9	224.2	223.7	226.2	223.6	223.7	225.5	227.6	226.2	221.5	223.9	225	220.3	224.7	222.2	220.1
			26	174.4	168.2	224.9	225.7	223.3	222.5	223.3	225.9	224.1	226.7	226.2	225.3	224.3	223	222.4	222.1	221.8	222
			26.5	171.5	171.2	226.6	225.7	224	225.5	223.3	223.8	225.5	225.9	225.2	223	228.6	225.8	224.7	225.6	224.8	225.1
			27	171.5	172.1	223.8	225.4	223.9	227.1	225.1	225.8	228.7	228	227.6	224.3	225.2	224.2	225.9	224.6	224.3	224.3
			27.5	172.6	171	228.5	227.2	226.2	226	229.5	223.9	227.2	228.5	226.8	225.4	224.9	224.3	220.9	226.9	223.6	223.5
			28	175.8	173.7	226.4	224.2	225.2	226.6	227.9	225.6	226.3	224.5	226	227.1	226.9	227.4	224.6	224.6	224.4	223.8
			28.5	175.7	172.6	226.3	224.1	226.1	225.5	228.5	225.3	225.2	227.4	227.5	228.8	226.6	226.1	224.1	225.1	224	224.2
			29	172.6	171.7	226.7	227.8	225.4	224.8	225.7	226.9	227.8	227.4	227.2	226.4	226.7	226.3	224.8	225.1	222.9	220.9
			29.5	170.3	172.8	228	227.2	225	226.1	231.3	227.5	227.9	225.3	228.2	228.2	226.9	227.2	224.8	226.5	226	224.6
			30	170.4	170.2	229.1	225.6	225.1	226	227.9	227.8	229	227.4	228.2	227.7	228.6	227.7	225.6	226.2	228.8	228.4
			30.5	173.8	172.8	227.6	224.7	225.9	226.8	224.9	227.6	228.5	223.7	229.1	226.5	226.6	227.2	226.3	229.6	224.4	226.3
			31	172.8	170.1	228.5	226.7	226.4	225.6	226.5	227.5	228.8	226.1	226.3	225.8	228.8	225.6	226.5	227.8	224.5	225.6
			31.5	172.8	170.8	226.8	226.8	228	227.1	227.2	226.7	227.1	226.5	229.6	226.2	228.5	226.1	224.5	227	226.4	226.8
			32	171.5	172.8	227.8	225.2	229.6	230.1	227.3	227.1	228.4	229.3	227.7	228.1	229	230.6	225.8	228.6	227.1	226.9
			32.5	173	171.5	230	227.3	227.7	229.6	227.9	228.4	229.1	229.4	231.7	227.7	230.6	227.3	228.3	227.6	226.9	225.6
			33	172.4	172.7	230.7	229.8	227.1	229.1	229.4	230.1	229.1	229.3	227.6	228	227	229.9	227.6	228.7	227.3	227
			33.5	171.1	172.4	228.4	228.8	229.8	228.6	229.7	226.8	227.5	228.7	227.4	228.9	228.7	229.4	227	224.8	224.6	223
			34	172.9	172.8	227.5	229.3	230.6	226.8	227.6	229.5	229.1	226.8	229.9	227.3	231.2	231.4	226.3	229.1	229.1	225.2
			34.5	171.7	168.8	229.9	227.6	229	226.3	228.2	230.5	231.5	229.6	230.1	230	229.2	228.7	227	229	228.1	226.8
			35	173.6	172.9	227.7	225.8	228.4	227.3	230	229.7	230.7	227.9	230.1	228.3	231	231.1	226.7	226.8	226.7	225.6
			35.5	172.3	168.5	229.7	228.1	228.7	227.4	227.7	226.8	229.1	227.9	228.9	229.9	232.9	230.3	228.8	229.6	227.6	224.4
			36	169.7	171.4	229.3	227.5	228.1	230.9	231.1	231.5	229.2	230.2	230.7	230.2	230.1	230.5	226.1	229.7	226.9	227.2
			36.5	169.9	173.8	231.5	231.9	229.3	230.3	227.9	230	232.6	231.6	230.6	230.3	229.8	229.5	229	229.7	228.7	229.1
			37	174.5	169.8	228.4	230.5	228	227.4	226.9	228.5	231.6	230.2	230.8	227.3	230.7	229.3	229	228.2	226.7	228.7
			37.5	173.1	171.2	230.2	227.9	231.3	229.2	230.3	231.6	230.2	231.2	228.6	230.3	230.8	229.1	227.7	230.1	228.4	226.7
			38	173	171.3	231.1	228.7	229.1	229.6	231.5	226.4	230.6	231.3	230.5	229.7	232.6	229.3	228.9	230.3	227	227.7
			38.5	174.7	169.3	232.6	230.2	230.4	230.1	227.9	231.2	230.5	231.9	231.8	231.5	231.6	229.3	229.5	231.4	230	229.3
			39	174.4	170.6	233.2	231	230.3	229.1	232.4	232.3	228.5	228.5	231.9	230.9	231.6	232.1	230	230	226.2	228.5
			39.5	170.9	172.5	231.4	228	231.1	228.1	227.6	231.1	229.6	231.5	229.6	233.4	231.2	232.6	228.8	232.8	228.3	227.9
			40	171.8	168.8	233.9	232.5	230.3	229.1	231.6	229.5	229.5	233.8	230.9	232.2	229.9	231.6	227.4	229.5	229	227.9
			40.5	171.7	171.5	234.8	229.4	231.7	232.1	228.8	229.1	230.6	229.9	232.2	230.8	232.3	228.8	227.6	227.4	228.8	227.5
			41	174	171.8	228.7	230.4	230.9	229.5	230.5	231	230.7	230.9	231.1	230.6	231.9	232	230.3	229.8	232.5	227.6
			41.5	169.7	172.9	231.1	230.4	232	230	230.4	231	232	230.5	229.7	230.2	233.4	230.5	229.5	233.1	231.4	228.9
			42	170.5	171.5	230.4	230.8	230.2	228.9	230.8	230.6	233.3	228	231.2	231.6	231.4	231.6	230.4	229.6	231.4	228.6
			42.5	173.6	170.2	229.4	226.9	227.9	230.1	231.4	232.5	231	233.2	231.5	232.5	230.7	231	231.4	232	230.5	228.6
			43	173.6	173	230.2	229.8	231.5	232.3	231.1	231.3	232.1	230.2	233.7	231.4	233.6	232.9	231.7	231.7	231.2	228.9
			43.5	172.5	169	230.1	230.3	230.3	230.7	232.7	232.6	230.9	233.8	232.1	229.3	234.2	231.5	229.8	230.3	231.5	229.2
			44	171.8	169	231.4	231.4	232.5	232.2	231.1	230.9	232.8	232.2	233.4	231	232.9	230.3	228.3	230.1	230.9	229.6
			44.5	172.2	171.8	231.6	229.8	231	230.8	234	229.2	231.4	229.6	233.3	230.3	232.8	232.2	233.3	232.8	228.4	229.5
			45	175.1	171.3	234.1	232.6	232	231.1	230.7	230.6	231.1	231.5	231.5	231	233.4	234.8	230.2	231.9	230.9	227.4
			45.5	173.9	171.6	231.9	229.7	228.7	232	232.4	229.9	232	234.6	231.1	232.8	230	231.6	230.4	231.8	228.6	230.4
			46	172.6	172.8	232.7	233.1	232.6	231.4	232.7	233.1	232.9	232.7	232.1	230.5	232.4	230.7	230.9	231.4	230.6	231.7
			46.5	174	170.3	231.4	232.3	233.8	234.1	232.5	234.4	232.4	229.1	233.7	232.2	230.3	233.1	230.9	229	230.6	230.4
			47	171.1	172	233.5	230.7	230.4	231.8	231.7	232.8	229.4	232.8	232.9	230.8	231.3	232	230.3	232.8	231.9	230.8
			47.5	172	170	234.5	231.6	231.9	230.9	230.9	231.6	230.7	231.2	233.4	232.1	234.2	230.8	229.7	230.5	230.4	230.8
			48	172.8	173.7	233.2	233.1	230.5	228.8	233.3	232	232.9	233.5	233.8	230.3	234.9	231	230.2	231.8	228.8	233.2
			48.5	171.7	171.9	233	232.4	233.2	231.3	234.6	234.1	232.9	232.4	234.5	234.5	234.8	234.1	230.5	233.2	230.5	226.5
			49	171.3	169.7	232.2	228.8	233.7	232.1	233.1	230	232	231.9	233.1	229.5	230.8	232.8	231.1	230.1	230.8	233.4
			49.5	172.8	171.7	234.7	229.8	233.5	233.5	230.5	228.6	231.5	232.8	236.3	234.4	231.9	234	229.4	233.2	230.2	229.4
			50	173	172.1	233.8	233.2	229.8	230.9	231.5	232.2	230.8	233.5	233.5	233.1	234.6	229	232.4	233	232.3	230.4
			50.5	172.3	173.3	233.8	233.1	231.8	231.4	232.5	230.9	234.4	233.2	232.6	232.8	232.2	232.1	229.7	231.3	229.6	230.7
			51	172.9	169.7	233.1	230.6	232.7	231.2	233.1	231.2	233.5	234	233.8	231.9	233.6	231.4	233.2	229.8	231.4	229.2
			51.5	170.8	170.1	233.2	232.1	232.7	231.6	232.6	233.5	234.2	233.2	230.3	231.6	230.1	233	230.4	234.1	232.4	231.9
			52	173.9	169.5	232.4	231.2	233.6	231	233.7	231.5	232.2	233.5	234.5	233.9	230.4	231.8	232.1	231.4	231.5	231.7
			52.5	173.1	170.8	234	230.5	229.2	232	231.5	231.6	236.2	231.6	234.2	231.8	234	232.9	233	232.9	230.8	230
			53	171.2	170.1	235.3	230	232.8	233.8	233.5	233	233.7	231.9	233.9	233.1	232.3	230.1	231.8	232.1	230	231.6
			53.5	171.5	170.1	231.9	234.1	232.7	230.8	231.8	233.6	234.2	230.1	233	232.9	235.5	233.6	231.7	235.6	232.3	229.2
			54	172.5	171.9	234.4	230.8	231.8	232.1	232.9	233	231.2	232.2	233.8	233.4	234.3	233.6	234.2	232.2	231.4	229.6
			54.5	174.1	168.5	231.1	231.7	233.9	231.1	231.7	232	234.2	233.9	231.4	230.7	234.5	231.8	230	233.1	232.4	230.7
			55	173.7	169.7	232.6	233.4	232.6	232.8	233.6	232.5	234.2	234.4	233.1	232.7	235.4	232.4	229.4	232.2	229.6	231
			55.5	171.8	169.3	233.8	232.7	232.1	231.2	234.3	235	234.1	232	234.4	230.7	232.9	233.1	233	234.4	230.7	232.4
			56	171.7	170.5	236	232.9	231.5	233.8	232.6	232	231.6	231.6	233.7	234.7	233.9	233.2	232.4	231.8	230.7	230.6
			56.5	171	171.3	235.4	232.9	232.6	231.6	232.8	234.6	234.6	232	232.7	232.7	233.6	231.4	232.2	231.9	232	228.2
			57	172.2	171.2	233.5	231.5	233.2	231.8	233.7	233	232.7	231.3	232.7	233	231.3	231.4	230.2	230.9	231.3	229.6
			57.5	172.7	171.2	232.4	232.6	236.9	231.2	229.7	234	233.5	235.5	232.1	233.5	232.2	235.3	236.4	232.9	230.8	231.2
			58	168.7	172	231.9	232.1	232.9	232.6	232.5	232.8	236.5	234.7	231.3	232.8	231.2	232.8	231.3	235.7	232.7	230.5
			58.5	170.4	173.1	232.3	232.2	233.7	230.8	232.7	231.2	235.3	232	232.7	234	234.8	233.5	233.4	231.8	233.2	233.3
			59	172.6	173	232.5	232.6	234	234.9	233	233.3	236.5	232.4	233.5	233.9	235.9	233	233.1	233.6	232.1	231
			59.5	171.7	170.4	236.1	233.6	232.4	232	231.4	231.5	235.3	232.9	234.2	232	235.3	234.2	232.3	231.7	232.5	228.8
			60	171.7	170.3	232.4	232.1	234.9	231.9	232.1	232.2	232.6	233.7	235.3	232.9	233.1	234.1	232.7	230.4	230.4	231.7
			60.5	171.6	170.4	232.9	231.7	191.8	182	234.4	236.2	237.5	234.3	231.2	233.9	236.2	235.1	235	234.4	237.1	226.4
			61	171.7	171.7	233.2	231.5	170.1	159	237.4	236.5	235.2	234.7	232.6	233.2	236.8	234.8	234.3	236.4	239.4	225.8
			61.5	175.1	171.1	233.7	233.2	157	139.4	234.5	234.2	236.2	234.1	230.8	231.1	232.8	233.7	232.9	234.5	240.5	225.1
			62	171.2	172.2	233	232.7	141.9	124.6	236.7	234.4	234.2	233.7	230.5	231.1	235.3	236.4	235.2	231.2	239.9	224
			62.5	173.2	170.1	237.2	233.6	135.1	118.3	233.2	233.8	232.4	232.8	228.6	228.9	236.8	232.7	234.1	233.7	237	226.3
			63	171.3	168.7	234.3	232.6	122	107.4	233.1	233.3	234.3	231.7	225.9	227.8	234.5	232.7	234.4	234.5	238.9	224.7
			63.5	171.6	169.8	232.6	235.1	116	107.2	233.1	234.3	235.5	231.3	230.8	228.4	232.6	235.1	232.4	233.9	236.3	223.7
			64	169.4	171	233.3	234	110.5	101.2	231.9	237.3	234.8	233	225.1	226.2	234.8	229.9	233.8	231.2	238.7	224.9
			64.5	174	172.2	234.3	234.3	106.4	103.5	233.4	233.1	235.1	232.6	225	224.2	235.1	233.3	233.9	233.7	237.6	223.7
			65	172.2	168.8	232.7	232.8	105.9	99.6	232	235.5	234.2	230.4	222	224.9	234	233.6	230.6	232.1	238.7	223.6
			65.5	173.9	174.1	233.7	232.4	101.1	99.7	235.4	233.2	233.3	233.2	223.1	223.7	233.4	232.8	234.7	233.7	241.4	223.4
			66	172.6	170.9	234.6	232.8	99.3	99.5	234.1	236.5	236.4	231.5	224.7	223.2	234.9	234.3	234.1	233.5	240.2	222.1
			66.5	170.7	172.8	235.2	235.4	99.2	96.4	233.6	234	235.6	233	220.3	219.3	234.2	235.4	233.9	233.4	236.7	224.1
			67	175.3	172.8	234.4	232.7	99.3	95.4	235.8	235.3	235	234.6	224.4	221	236.1	234.5	234.5	235	239.6	222.6
			67.5	173.4	168.9	234.4	234.5	95.8	95.5	234.3	233.2	234.8	232.4	217.4	223.2	235.6	235.5	231.9	232.3	239.4	224.2
			68	169.8	170.1	234.8	232.1	94.8	97.7	233.3	233	234.6	235.3	218.2	220.6	236.1	234.3	232.9	235.8	236.5	226.6
			68.5	172.9	170.8	234.5	232.9	96.6	92.4	234.4	233.5	235.7	233.6	218.7	217.1	236.2	233.2	234.9	233.5	238.3	225.2
			69	169.1	171.2	234.3	235.1	95.3	96.6	235.2	233.3	233.1	235.6	218.4	220.4	234.2	234.4	233.8	233.9	237.3	223.5
			69.5	169.7	173.8	233.4	233.4	98.8	94.8	234.7	234.9	234.1	234.2	219.1	218	234.7	236.5	233.6	234.2	237.8	221.7
			70	172.3	172.4	235.1	232.7	95.3	95.6	235.2	235.5	235.3	233.7	216.8	220.4	235.8	233.5	236.4	235	239.3	221.3
			70.5	171.1	170.6	232.5	234.4	95.1	92.8	234.5	233.5	235.4	233.4	217.5	218.4	234.6	236.6	234.4	236.7	240	223.5
			71	172.5	172.6	235.2	234.6	91.6	92.1	234.8	232.6	236.1	234	215.4	218	236.9	233.7	234.7	234.1	238.2	223.2
			71.5	170.7	172.2	230.7	232.8	95.1	92.2	235.7	235.1	236.9	234.6	214.9	216.6	235.6	234.2	234.2	234	240.1	223.1
			72	173.6	167.6	234.2	235.2	94.3	92.6	231.2	234.4	236.2	231.8	214.5	219.9	235.6	235.7	234.4	233.8	237.1	222.4
			72.5	169.7	169.9	235.3	233.6	94.4	92.3	233.5	234.2	235.6	232	215.1	216.4	236.8	236.1	235	235.9	238.5	221.7
			73	170.5	167.7	236.2	233.7	93.8	92.1	235.2	233.3	233.9	235.4	215.2	215.8	234.9	234.4	237.2	232.5	237.1	224.3
			73.5	171.4	168.8	235.5	236.9	94.1	94.2	231.3	230.6	236.9	230.1	211.3	216.4	233.7	236.6	231.9	232.3	240.2	220.4
			74	171.6	172.2	233.4	232.9	94.1	94.8	236	234.1	232.4	235.7	213.2	214.1	234.6	235	232.7	233.5	238.2	222.8
			74.5	175	169.1	235.2	234.1	93.7	91.9	236.7	234	234.6	232.9	213	216.2	236.2	235.6	234.4	235.4	239.6	223.5
			75	171.3	171.5	234.1	235.3	91	93.1	234.7	232.2	235	231.5	212.2	214.5	232.6	234.5	236	233.8	238.3	220.5
			75.5	170.7	169.6	234.4	233.8	93.8	91.1	234.9	233	234	233.8	211.1	213.4	236.8	235.8	234.2	234.7	236.6	218.4
			76	170.8	170.9	233.9	231.1	93.1	93.4	235.3	233.2	235.2	235.7	211.8	215.2	234.8	234.7	233.1	235.1	238.8	222.1
			76.5	171.7	171.2	236	232.2	91.8	89.3	236.2	231.8	233.2	234.3	211.7	211.1	237.7	235.2	234.7	235.5	237.4	223.9
			77	172.2	172.4	234.3	233.3	92	92.5	236	236.8	234	234.2	212.2	214.9	235.5	234.5	233.7	233.4	239.5	221.5
			77.5	171.4	170.7	232.5	233.3	93.2	95.3	233.9	234.5	235.8	236.2	211.5	210.7	236.8	233.1	233.8	235	237.9	219
			78	171.7	170.9	235.2	233.6	91.9	92.9	237	234.7	238.1	234.8	206.4	212.4	237.6	235.4	236.3	236.8	237.5	219.9
			78.5	177.6	171.1	235.4	234.4	93.6	93.4	231.8	235.2	234.7	230.8	210.9	209.1	235.8	234.4	235.5	231.3	238.9	223.4
			79	172.2	169.2	231.9	231.3	90.5	87.8	233.2	236	233.1	234.8	209.3	210.3	234.2	235.6	232.6	235.5	236.2	220.4
			79.5	172.4	168	232.1	233.4	93.6	91.2	235	235.3	235.8	237.1	208.6	210.2	233.8	237.1	234	232	239	218.9
			80	168.8	173.5	232.7	233.7	93.1	91.9	231.2	235.5	236.2	236.5	208.7	211.1	235.5	233.8	235.2	232.6	236.4	223.4
			80.5	175	172	235.3	232.7	90.2	89.5	231.9	234.2	235.7	234	207.2	210.2	236.4	235.5	232.9	233.2	238.6	222
			81	169.2	171.2	235.8	234.7	92	92.2	237	235.6	234.3	232.8	206.3	207.7	234.4	232.8	233.2	234	240.6	219.9
			81.5	174.2	172.4	233.9	235	92.8	91.5	233.8	236.6	236.2	232.9	208.8	210.5	236.9	233.3	232	234.2	237.6	221.6
			82	170.6	169.3	237.5	233.1	91.6	88.2	235.7	233.7	232.8	236.4	205.3	208.4	235.6	235.7	234.4	234.1	239.7	223.1
			82.5	173.1	171.3	233.2	233.7	91.3	89.5	235.8	238.4	233.8	229.9	208	209.4	234.1	234.1	234.9	235.7	238.8	221.8
			83	172.1	170.4	234.1	234.5	89.5	90.2	236.1	234.3	235.5	234.6	207.7	209	237.5	232.9	234.7	232.5	240.4	221.2
			83.5	173	172.1	232.5	233.2	89.4	89.9	237	235	235.3	233.7	205.5	205.3	238.2	238.3	235	234.8	239.5	219.9
			84	171.4	168.3	235.9	235.4	91.6	90.5	231.7	234.2	231.9	233.3	205.7	204	236.9	233.4	235.7	233.8	239.2	224.1
			84.5	173.4	170.9	233.6	231.5	89.5	91.5	234.5	232.8	233	233.4	203.4	205.1	236.7	236.9	234.5	234.1	236.9	222.7
			85	173.2	171.5	233.4	235.3	88.9	88	233.3	232.6	237.3	234	203.6	207.3	235.3	237	232.5	235.3	238.9	224
			85.5	175.1	170.5	235.3	230.1	92.7	90.1	236.3	236.7	233.9	233	205.9	207.3	234.3	234.5	231	233.5	239.4	221.9
			86	172.1	172.7	235.3	234.8	89	90.8	234.4	234	235.5	235.3	205.1	207.6	233.8	234.5	233.7	236.3	238.4	219.2
			86.5	171.9	170	235.4	234	89.4	88.9	237.8	233.5	234.5	235	204.1	208.5	236	235.6	232.5	233.6	238.5	220.1
			87	172.1	171.5	233.2	236.1	87.7	87.8	235.6	235.9	236.7	235.8	204.2	204.6	235.6	235.4	233.1	235	237.4	221.3
			87.5	174.5	169.6	234	232.3	89.8	89.4	235.7	234	233.5	235	203.9	207	235.1	234.3	233.8	235.2	241.6	221.1
			88	170	171.1	234.6	235.4	91.1	88.9	235	233.3	237.7	235.1	203.6	203.3	238.8	237.8	234.3	235.1	239.3	221.5
			88.5	172.7	169.5	235.6	233.9	88.5	90.8	236.3	235.9	236.4	234.7	202.8	204.3	233.9	233.9	233.9	232.9	238.7	220
			89	170.9	169.3	236.1	234.5	89.6	92	235.3	234.4	235.3	231.7	201.8	205.6	237.5	233.9	236.2	234.6	240.4	222.2
			89.5	170.8	171.4	236.2	234.3	90	89.8	236.6	233.1	235.3	236.5	201.5	204.7	234.7	236.6	233.2	235	241.5	218.6
			90	171.5	170	234.5	231.4	90.7	88.4	235.4	234.9	235.3	234.2	200.6	202.9	235.6	235.3	233.1	236.2	240.4	219.7
			90.5	171.4	172	233.8	232.1	87.9	88.4	235.8	233	236.2	235.7	200.8	202.3	237.2	234.8	232.3	236.2	241.8	220.9
			91	172.5	171.6	235.1	233.6	87	89.1	234.3	231.9	234.4	234.9	200.5	200.8	236.1	234.8	234.3	233.6	238.7	221.6
			91.5	171.8	172.3	234.2	233.3	91.1	88	234.2	234	234.3	233.7	200.3	203.8	234.3	239.3	235.4	236	238.1	221.3
			92	170.9	169.7	237	234	89.5	90.5	237	234.2	237.2	234.5	199	202.7	235.5	235.3	232.8	234.9	239.4	221.9
			92.5	170.4	170.3	236.4	234.8	89	89.3	235.8	235.1	234.2	232.5	202.3	203.3	234.9	234.9	235.5	233.9	237.9	220.7
			93	171.1	171.8	233.4	236.9	89.3	88.6	234.5	232.6	233	234.2	199.2	201.4	236.2	234.9	234.1	233.7	239.6	219.4
			93.5	173.8	172	235.5	235.1	89.3	89.6	234.4	237.7	236.6	235.5	199.4	201.5	235.9	234.4	234.9	233.8	241	219.4
			94	170.4	169.1	236.1	232.3	88.2	89.4	235.8	237.2	235.8	234.1	197.4	203.9	235	235.4	234.4	236.9	238.8	221
			94.5	171.5	169.1	233	235.5	85.5	88.3	235.1	233.7	237.1	233.3	199.1	203.8	235.8	232.8	235.2	235	238.5	220.3
			95	172.6	172.2	234.9	233.5	89.3	88.5	237.4	235.9	234.6	237.2	198.1	200.2	235.5	235.1	233.2	235	240.8	220.2
			95.5	172.3	171.8	232.3	234.4	85	89.4	232.6	235.9	234.6	235.5	195.3	201	235.5	234.3	235.2	235.1	240.8	219.4
			96	170.8	169.9	234.9	235.7	87.7	89.9	234.7	235.9	235	233.6	200.2	203.1	234.8	234.3	233.8	235.8	238.8	220.9
			96.5	170.7	170.5	236.7	233.8	89	87.7	235.1	235.1	237.3	233.4	200	198.4	234.9	233.7	232.6	233.8	237.7	220.6
			97	171.9	169.9	235.1	235.9	90.3	88.7	235.8	232.4	237.3	233.9	199.9	199.6	236.4	236.1	235.4	235.7	238.9	215.8
			97.5	172	170.1	234.5	235.6	88.5	85.7	234.8	233.7	232.1	234.4	194.1	201.6	236.3	235.9	233.3	233.5	238.9	219.3
			98	173.5	169.2	237.6	233.2	85.6	88.5	234.5	234.8	234.5	235.2	198.3	198.5	237.4	235.1	234.4	235.9	241.5	223
			98.5	172.1	171.3	235.4	232.3	88.2	90.8	234.1	235.8	234.6	235.5	196.1	200.5	236.6	235.8	232.9	233.2	240.7	219.4
			99	172.2	171.5	234.2	235.4	86.8	86.3	234.8	234.3	236.7	236.2	193.9	200.5	235.9	235.2	232.4	234.5	239.9	218.8
			99.5	171.4	170.3	236.7	235.4	87.8	87.6	236.4	237.4	235.3	234.2	197.2	197	236.1	235	235.3	233.5	242.6	220.6
