# Supplementary material for: RNF114 and RNF166 exemplify reader-writer E3 ligases that extend K11 polyubiquitin onto sites of MARUbylation
Source: EMBO J. 2025 Oct 2;44(21):5993–6018. doi: 10.1038/s44318-025-00577-z (PMC12583694; doi:10.1038/s44318-025-00577-z)
Supplement: Supplementary file 7 — Source data Fig. 5 [file 44318_2025_577_MOESM7_ESM.zip › Figure 5/5E/RNF166-FL-AF3-4.cif]

# generated by PyMOL 3.1.4.1
#
data_fold_2024_11_14_22_43_rnf166_ube2d3_2xub_nad_5xzn_model_4
_entry.id fold_2024_11_14_22_43_rnf166_ube2d3_2xub_nad_5xzn_model_4
#
loop_
_atom_site.group_PDB
_atom_site.id
_atom_site.type_symbol
_atom_site.label_atom_id
_atom_site.label_alt_id
_atom_site.label_comp_id
_atom_site.label_asym_id
_atom_site.label_entity_id
_atom_site.label_seq_id
_atom_site.pdbx_PDB_ins_code
_atom_site.Cartn_x
_atom_site.Cartn_y
_atom_site.Cartn_z
_atom_site.occupancy
_atom_site.B_iso_or_equiv
_atom_site.pdbx_formal_charge
_atom_site.auth_asym_id
_atom_site.pdbx_PDB_model_num
ATOM   1   N N   . MET A 1 1 ? 12.350 31.809 -41.590 1.00  16.81 0 A 1
ATOM   2   C CA  . MET A 1 1 ? 12.735 30.386 -41.531 1.00  18.64 0 A 1
ATOM   3   C C   . MET A 1 1 ? 13.269 30.088 -40.131 1.00  19.28 0 A 1
ATOM   4   O O   . MET A 1 1 ? 14.472 30.024 -39.932 1.00  18.20 0 A 1
ATOM   5   C CB  . MET A 1 1 ? 13.796 30.066 -42.594 1.00  19.00 0 A 1
ATOM   6   C CG  . MET A 1 1 ? 13.239 30.031 -44.015 1.00  16.80 0 A 1
ATOM   7   S SD  . MET A 1 1 ? 14.557 29.793 -45.242 1.00  15.76 0 A 1
ATOM   8   C CE  . MET A 1 1 ? 13.581 29.501 -46.736 1.00  13.65 0 A 1
ATOM   9   N N   . ALA A 1 2 ? 12.368 30.030 -39.136 1.00  21.67 0 A 1
ATOM   10  C CA  . ALA A 1 2 ? 12.786 29.747 -37.765 1.00  22.57 0 A 1
ATOM   11  C C   . ALA A 1 2 ? 13.235 28.280 -37.701 1.00  22.50 0 A 1
ATOM   12  O O   . ALA A 1 2 ? 12.438 27.376 -37.942 1.00  21.18 0 A 1
ATOM   13  C CB  . ALA A 1 2 ? 11.625 30.061 -36.815 1.00  21.85 0 A 1
ATOM   14  N N   . MET A 1 3 ? 14.522 28.052 -37.446 1.00  21.39 0 A 1
ATOM   15  C CA  . MET A 1 3 ? 15.060 26.705 -37.313 1.00  20.92 0 A 1
ATOM   16  C C   . MET A 1 3 ? 14.441 26.077 -36.062 1.00  20.63 0 A 1
ATOM   17  O O   . MET A 1 3 ? 14.845 26.381 -34.938 1.00  19.85 0 A 1
ATOM   18  C CB  . MET A 1 3 ? 16.593 26.731 -37.195 1.00  21.18 0 A 1
ATOM   19  C CG  . MET A 1 3 ? 17.294 27.017 -38.523 1.00  18.94 0 A 1
ATOM   20  S SD  . MET A 1 3 ? 19.107 26.890 -38.395 1.00  18.19 0 A 1
ATOM   21  C CE  . MET A 1 3 ? 19.584 27.244 -40.099 1.00  15.63 0 A 1
ATOM   22  N N   . PHE A 1 4 ? 13.444 25.195 -36.269 1.00  20.08 0 A 1
ATOM   23  C CA  . PHE A 1 4 ? 12.989 24.245 -35.267 1.00  18.83 0 A 1
ATOM   24  C C   . PHE A 1 4 ? 14.176 23.343 -34.927 1.00  18.96 0 A 1
ATOM   25  O O   . PHE A 1 4 ? 14.388 22.315 -35.554 1.00  17.63 0 A 1
ATOM   26  C CB  . PHE A 1 4 ? 11.789 23.445 -35.799 1.00  17.87 0 A 1
ATOM   27  C CG  . PHE A 1 4 ? 10.434 24.027 -35.445 1.00  16.36 0 A 1
ATOM   28  C CD1 . PHE A 1 4 ?  9.736 23.524 -34.319 1.00  15.57 0 A 1
ATOM   29  C CD2 . PHE A 1 4 ?  9.865 25.054 -36.218 1.00  16.50 0 A 1
ATOM   30  C CE1 . PHE A 1 4 ?  8.465 24.040 -33.995 1.00  14.90 0 A 1
ATOM   31  C CE2 . PHE A 1 4 ?  8.609 25.565 -35.884 1.00  15.06 0 A 1
ATOM   32  C CZ  . PHE A 1 4 ?  7.905 25.064 -34.773 1.00  16.75 0 A 1
ATOM   33  N N   . ARG A 1 5 ? 15.017 23.775 -33.962 1.00  19.62 0 A 1
ATOM   34  C CA  . ARG A 1 5 ? 16.023 22.897 -33.379 1.00  19.05 0 A 1
ATOM   35  C C   . ARG A 1 5 ? 15.246 21.746 -32.742 1.00  19.05 0 A 1
ATOM   36  O O   . ARG A 1 5 ? 14.608 21.934 -31.712 1.00  18.18 0 A 1
ATOM   37  C CB  . ARG A 1 5 ? 16.908 23.624 -32.354 1.00  18.64 0 A 1
ATOM   38  C CG  . ARG A 1 5 ? 18.010 24.452 -33.025 1.00  15.89 0 A 1
ATOM   39  C CD  . ARG A 1 5 ? 18.939 25.049 -31.964 1.00  15.18 0 A 1
ATOM   40  N NE  . ARG A 1 5 ? 20.093 25.749 -32.575 1.00  14.04 0 A 1
ATOM   41  C CZ  . ARG A 1 5 ? 21.107 26.315 -31.922 1.00  12.48 0 A 1
ATOM   42  N NH1 . ARG A 1 5 ? 21.157 26.328 -30.625 1.00  11.59 1 A 1
ATOM   43  N NH2 . ARG A 1 5 ? 22.075 26.878 -32.582 1.00  11.37 0 A 1
ATOM   44  N N   . SER A 1 6 ? 15.257 20.600 -33.401 1.00  23.88 0 A 1
ATOM   45  C CA  . SER A 1 6 ? 14.734 19.365 -32.857 1.00  24.65 0 A 1
ATOM   46  C C   . SER A 1 6 ? 15.553 19.046 -31.609 1.00  24.83 0 A 1
ATOM   47  O O   . SER A 1 6 ? 16.671 18.547 -31.699 1.00  24.00 0 A 1
ATOM   48  C CB  . SER A 1 6 ? 14.827 18.233 -33.902 1.00  23.90 0 A 1
ATOM   49  O OG  . SER A 1 6 ? 16.158 18.049 -34.342 1.00  21.48 0 A 1
ATOM   50  N N   . LEU A 1 7 ? 15.000 19.386 -30.451 1.00  25.16 0 A 1
ATOM   51  C CA  . LEU A 1 7 ? 15.425 18.838 -29.175 1.00  25.15 0 A 1
ATOM   52  C C   . LEU A 1 7 ? 15.041 17.355 -29.171 1.00  24.73 0 A 1
ATOM   53  O O   . LEU A 1 7 ? 14.128 16.930 -28.473 1.00  22.96 0 A 1
ATOM   54  C CB  . LEU A 1 7 ? 14.800 19.628 -28.009 1.00  23.71 0 A 1
ATOM   55  C CG  . LEU A 1 7 ? 15.486 20.972 -27.716 1.00  20.94 0 A 1
ATOM   56  C CD1 . LEU A 1 7 ? 14.575 21.855 -26.861 1.00  20.35 0 A 1
ATOM   57  C CD2 . LEU A 1 7 ? 16.800 20.776 -26.946 1.00  22.24 0 A 1
ATOM   58  N N   . VAL A 1 8 ? 15.709 16.590 -30.025 1.00  28.82 0 A 1
ATOM   59  C CA  . VAL A 1 8 ? 15.820 15.149 -29.852 1.00  29.19 0 A 1
ATOM   60  C C   . VAL A 1 8 ? 16.677 14.988 -28.608 1.00  29.21 0 A 1
ATOM   61  O O   . VAL A 1 8 ? 17.892 14.878 -28.682 1.00  27.72 0 A 1
ATOM   62  C CB  . VAL A 1 8 ? 16.426 14.444 -31.083 1.00  27.90 0 A 1
ATOM   63  C CG1 . VAL A 1 8 ? 16.363 12.927 -30.921 1.00  23.97 0 A 1
ATOM   64  C CG2 . VAL A 1 8 ? 15.679 14.797 -32.365 1.00  26.43 0 A 1
ATOM   65  N N   . ALA A 1 9 ? 16.037 15.106 -27.436 1.00  33.45 0 A 1
ATOM   66  C CA  . ALA A 1 9 ? 16.632 14.653 -26.202 1.00  34.71 0 A 1
ATOM   67  C C   . ALA A 1 9 ? 16.937 13.174 -26.443 1.00  34.02 0 A 1
ATOM   68  O O   . ALA A 1 9 ? 16.034 12.339 -26.465 1.00  32.16 0 A 1
ATOM   69  C CB  . ALA A 1 9 ? 15.664 14.896 -25.043 1.00  33.28 0 A 1
ATOM   70  N N   . SER A 1 10 ? 18.205 12.876 -26.748 1.00  32.05 0 A 1
ATOM   71  C CA  . SER A 1 10 ? 18.676 11.509 -26.821 1.00  33.84 0 A 1
ATOM   72  C C   . SER A 1 10 ? 18.383 10.928 -25.449 1.00  33.18 0 A 1
ATOM   73  O O   . SER A 1 10 ? 19.039 11.290 -24.478 1.00  31.17 0 A 1
ATOM   74  C CB  . SER A 1 10 ? 20.174 11.470 -27.163 1.00  32.19 0 A 1
ATOM   75  O OG  . SER A 1 10 ? 20.921 12.280 -26.278 1.00  29.03 0 A 1
ATOM   76  N N   . ALA A 1 11 ? 17.354 10.080 -25.366 1.00  35.48 0 A 1
ATOM   77  C CA  . ALA A 1 11 ? 17.171  9.204 -24.228 1.00  35.29 0 A 1
ATOM   78  C C   . ALA A 1 11 ? 18.450  8.366 -24.177 1.00  34.74 0 A 1
ATOM   79  O O   . ALA A 1 11 ? 18.573  7.360 -24.875 1.00  32.82 0 A 1
ATOM   80  C CB  . ALA A 1 11 ? 15.897  8.371 -24.425 1.00  33.49 0 A 1
ATOM   81  N N   . GLN A 1 12 ? 19.455  8.874 -23.470 1.00  31.77 0 A 1
ATOM   82  C CA  . GLN A 1 12 ? 20.661  8.121 -23.216 1.00  32.25 0 A 1
ATOM   83  C C   . GLN A 1 12 ? 20.153  6.840 -22.581 1.00  31.92 0 A 1
ATOM   84  O O   . GLN A 1 12 ? 19.600  6.860 -21.484 1.00  29.74 0 A 1
ATOM   85  C CB  . GLN A 1 12 ? 21.625  8.878 -22.289 1.00  30.30 0 A 1
ATOM   86  C CG  . GLN A 1 12 ? 22.478  9.920 -23.042 1.00  27.03 0 A 1
ATOM   87  C CD  . GLN A 1 12 ? 23.495 10.618 -22.136 1.00  24.52 0 A 1
ATOM   88  N NE2 . GLN A 1 12 ? 24.535 11.201 -22.686 1.00  23.59 0 A 1
ATOM   89  O OE1 . GLN A 1 12 ? 23.377 10.658 -20.922 1.00  24.02 0 A 1
ATOM   90  N N   . GLN A 1 13 ? 20.271  5.752 -23.330 1.00  33.37 0 A 1
ATOM   91  C CA  . GLN A 1 13 ? 20.137  4.426 -22.756 1.00  34.11 0 A 1
ATOM   92  C C   . GLN A 1 13 ? 21.146  4.411 -21.613 1.00  34.58 0 A 1
ATOM   93  O O   . GLN A 1 13 ? 22.346  4.285 -21.842 1.00  32.43 0 A 1
ATOM   94  C CB  . GLN A 1 13 ? 20.473  3.351 -23.797 1.00  31.92 0 A 1
ATOM   95  C CG  . GLN A 1 13 ? 19.346  3.132 -24.819 1.00  29.01 0 A 1
ATOM   96  C CD  . GLN A 1 13 ? 19.681  2.024 -25.824 1.00  26.48 0 A 1
ATOM   97  N NE2 . GLN A 1 13 ? 18.712  1.560 -26.576 1.00  25.18 0 A 1
ATOM   98  O OE1 . GLN A 1 13 ? 20.796  1.550 -25.954 1.00  26.46 0 A 1
ATOM   99  N N   . ARG A 1 14 ? 20.660  4.660 -20.402 1.00  35.96 0 A 1
ATOM   100 C CA  . ARG A 1 14 ? 21.462  4.538 -19.200 1.00  38.12 0 A 1
ATOM   101 C C   . ARG A 1 14 ? 21.900  3.086 -19.179 1.00  38.51 0 A 1
ATOM   102 O O   . ARG A 1 14 ? 21.132  2.215 -18.774 1.00  36.67 0 A 1
ATOM   103 C CB  . ARG A 1 14 ? 20.692  4.949 -17.935 1.00  36.19 0 A 1
ATOM   104 C CG  . ARG A 1 14 ? 20.483  6.476 -17.832 1.00  32.92 0 A 1
ATOM   105 C CD  . ARG A 1 14 ? 19.833  6.833 -16.478 1.00  30.04 0 A 1
ATOM   106 N NE  . ARG A 1 14 ? 19.603  8.293 -16.351 1.00  28.64 0 A 1
ATOM   107 C CZ  . ARG A 1 14 ? 19.261  8.938 -15.237 1.00  25.37 0 A 1
ATOM   108 N NH1 . ARG A 1 14 ? 19.066  8.307 -14.114 1.00  24.50 1 A 1
ATOM   109 N NH2 . ARG A 1 14 ? 19.122 10.219 -15.229 1.00  23.69 0 A 1
ATOM   110 N N   . GLN A 1 15 ? 23.072  2.840 -19.748 1.00  36.30 0 A 1
ATOM   111 C CA  . GLN A 1 15 ? 23.721  1.564 -19.561 1.00  36.56 0 A 1
ATOM   112 C C   . GLN A 1 15 ? 23.747  1.376 -18.057 1.00  37.88 0 A 1
ATOM   113 O O   . GLN A 1 15 ? 24.168  2.303 -17.357 1.00  35.57 0 A 1
ATOM   114 C CB  . GLN A 1 15 ? 25.135  1.560 -20.147 1.00  33.19 0 A 1
ATOM   115 C CG  . GLN A 1 15 ? 25.130  1.386 -21.675 1.00  29.31 0 A 1
ATOM   116 C CD  . GLN A 1 15 ? 26.533  1.237 -22.251 1.00  26.08 0 A 1
ATOM   117 N NE2 . GLN A 1 15 ? 26.665  0.759 -23.461 1.00  24.62 0 A 1
ATOM   118 O OE1 . GLN A 1 15 ? 27.536  1.538 -21.635 1.00  26.20 0 A 1
ATOM   119 N N   . PRO A 1 16 ? 23.226  0.257 -17.536 1.00  40.20 0 A 1
ATOM   120 C CA  . PRO A 1 16 ? 23.447 -0.038 -16.138 1.00  41.27 0 A 1
ATOM   121 C C   . PRO A 1 16 ? 24.963  0.086 -15.957 1.00  41.64 0 A 1
ATOM   122 O O   . PRO A 1 16 ? 25.692 -0.571 -16.704 1.00  40.71 0 A 1
ATOM   123 C CB  . PRO A 1 16 ? 22.909 -1.461 -15.911 1.00  40.04 0 A 1
ATOM   124 C CG  . PRO A 1 16 ? 22.913 -2.081 -17.307 1.00  38.45 0 A 1
ATOM   125 C CD  . PRO A 1 16 ? 22.709 -0.892 -18.246 1.00  40.18 0 A 1
ATOM   126 N N   . PRO A 1 17 ? 25.431  1.022 -15.118 1.00  37.05 0 A 1
ATOM   127 C CA  . PRO A 1 17 ? 26.856  1.224 -14.979 1.00  37.76 0 A 1
ATOM   128 C C   . PRO A 1 17 ? 27.450 -0.138 -14.688 1.00  38.53 0 A 1
ATOM   129 O O   . PRO A 1 17 ? 26.832 -0.934 -13.973 1.00  37.17 0 A 1
ATOM   130 C CB  . PRO A 1 17 ? 27.033  2.234 -13.841 1.00  35.68 0 A 1
ATOM   131 C CG  . PRO A 1 17 ? 25.719  2.142 -13.066 1.00  34.06 0 A 1
ATOM   132 C CD  . PRO A 1 17 ? 24.696  1.783 -14.136 1.00  35.37 0 A 1
ATOM   133 N N   . ALA A 1 18 ? 28.613 -0.428 -15.285 1.00  37.76 0 A 1
ATOM   134 C CA  . ALA A 1 18 ? 29.352 -1.632 -14.944 1.00  37.52 0 A 1
ATOM   135 C C   . ALA A 1 18 ? 29.528 -1.588 -13.426 1.00  38.56 0 A 1
ATOM   136 O O   . ALA A 1 18 ? 30.281 -0.761 -12.917 1.00  36.38 0 A 1
ATOM   137 C CB  . ALA A 1 18 ? 30.682 -1.644 -15.706 1.00  34.69 0 A 1
ATOM   138 N N   . GLY A 1 19 ? 28.694 -2.353 -12.729 1.00  39.89 0 A 1
ATOM   139 C CA  . GLY A 1 19 ? 28.645 -2.292 -11.281 1.00  39.85 0 A 1
ATOM   140 C C   . GLY A 1 19 ? 30.042 -2.615 -10.786 1.00  39.94 0 A 1
ATOM   141 O O   . GLY A 1 19 ? 30.709 -3.453 -11.404 1.00  37.55 0 A 1
ATOM   142 N N   . PRO A 1 20 ? 30.530 -1.953 -9.742 1.00  36.09 0 A 1
ATOM   143 C CA  . PRO A 1 20 ? 31.799 -2.334 -9.166 1.00  35.43 0 A 1
ATOM   144 C C   . PRO A 1 20 ? 31.783 -3.840 -8.898 1.00  35.95 0 A 1
ATOM   145 O O   . PRO A 1 20 ? 30.715 -4.434 -8.721 1.00  34.02 0 A 1
ATOM   146 C CB  . PRO A 1 20 ? 31.943 -1.491 -7.892 1.00  32.88 0 A 1
ATOM   147 C CG  . PRO A 1 20 ? 30.508 -1.114 -7.534 1.00  31.54 0 A 1
ATOM   148 C CD  . PRO A 1 20 ? 29.818 -1.027 -8.890 1.00  33.27 0 A 1
ATOM   149 N N   . ALA A 1 21 ? 32.957 -4.446 -8.866 1.00  35.27 0 A 1
ATOM   150 C CA  . ALA A 1 21 ? 33.167 -5.865 -8.569 1.00  34.14 0 A 1
ATOM   151 C C   . ALA A 1 21 ? 32.829 -6.231 -7.099 1.00  34.96 0 A 1
ATOM   152 O O   . ALA A 1 21 ? 33.552 -6.981 -6.459 1.00  32.54 0 A 1
ATOM   153 C CB  . ALA A 1 21 ? 34.608 -6.221 -8.961 1.00  30.80 0 A 1
ATOM   154 N N   . GLY A 1 22 ? 31.748 -5.668 -6.556 1.00  42.09 0 A 1
ATOM   155 C CA  . GLY A 1 22 ? 31.127 -6.134 -5.338 1.00  41.38 0 A 1
ATOM   156 C C   . GLY A 1 22 ? 30.628 -7.570 -5.501 1.00  42.01 0 A 1
ATOM   157 O O   . GLY A 1 22 ? 30.681 -8.150 -6.578 1.00  39.72 0 A 1
ATOM   158 N N   . GLY A 1 23 ? 30.173 -8.173 -4.423 1.00  43.99 0 A 1
ATOM   159 C CA  . GLY A 1 23 ? 29.833 -9.589 -4.393 1.00  44.09 0 A 1
ATOM   160 C C   . GLY A 1 23 ? 28.917 -10.025 -5.550 1.00  45.83 0 A 1
ATOM   161 O O   . GLY A 1 23 ? 27.989 -9.316 -5.925 1.00  42.98 0 A 1
ATOM   162 N N   . ASP A 1 24 ? 29.146 -11.242 -6.059 1.00  45.01 0 A 1
ATOM   163 C CA  . ASP A 1 24 ? 28.483 -11.873 -7.212 1.00  45.43 0 A 1
ATOM   164 C C   . ASP A 1 24 ? 26.934 -11.769 -7.216 1.00  48.25 0 A 1
ATOM   165 O O   . ASP A 1 24 ? 26.288 -11.798 -8.266 1.00  44.71 0 A 1
ATOM   166 C CB  . ASP A 1 24 ? 28.898 -13.369 -7.249 1.00  40.06 0 A 1
ATOM   167 C CG  . ASP A 1 24 ? 30.010 -13.783 -8.236 1.00  36.00 0 A 1
ATOM   168 O OD1 . ASP A 1 24 ? 30.276 -13.043 -9.198 1.00  33.61 0 A 1
ATOM   169 O OD2 . ASP A 1 24 ? 30.532 -14.926 -8.117 1.00  32.37 -1 A 1
ATOM   170 N N   . SER A 1 25 ? 26.299 -11.606 -6.037 1.00  54.47 0 A 1
ATOM   171 C CA  . SER A 1 25 ? 24.852 -11.416 -5.861 1.00  55.65 0 A 1
ATOM   172 C C   . SER A 1 25 ? 24.324 -10.104 -6.453 1.00  59.81 0 A 1
ATOM   173 O O   . SER A 1 25 ? 23.142 -10.005 -6.793 1.00  54.90 0 A 1
ATOM   174 C CB  . SER A 1 25 ? 24.511 -11.462 -4.367 1.00  49.60 0 A 1
ATOM   175 O OG  . SER A 1 25 ? 25.239 -10.482 -3.651 1.00  45.03 0 A 1
ATOM   176 N N   . GLY A 1 26 ? 25.176 -9.088 -6.604 1.00  70.68 0 A 1
ATOM   177 C CA  . GLY A 1 26 ? 24.800 -7.778 -7.132 1.00  74.02 0 A 1
ATOM   178 C C   . GLY A 1 26 ? 24.418 -7.807 -8.607 1.00  78.98 0 A 1
ATOM   179 O O   . GLY A 1 26 ? 23.545 -7.041 -9.034 1.00  75.30 0 A 1
ATOM   180 N N   . LEU A 1 27 ? 25.018 -8.706 -9.410 1.00  79.76 0 A 1
ATOM   181 C CA  . LEU A 1 27 ? 24.761 -8.765 -10.851 1.00  83.53 0 A 1
ATOM   182 C C   . LEU A 1 27 ? 23.339 -9.253 -11.158 1.00  86.17 0 A 1
ATOM   183 O O   . LEU A 1 27 ? 22.648 -8.648 -11.955 1.00  84.38 0 A 1
ATOM   184 C CB  . LEU A 1 27 ? 25.827 -9.639 -11.528 1.00  80.08 0 A 1
ATOM   185 C CG  . LEU A 1 27 ? 25.832 -9.474 -13.064 1.00  76.84 0 A 1
ATOM   186 C CD1 . LEU A 1 27 ? 26.437 -8.140 -13.487 1.00  73.61 0 A 1
ATOM   187 C CD2 . LEU A 1 27 ? 26.660 -10.584 -13.708 1.00  72.94 0 A 1
ATOM   188 N N   . GLU A 1 28 ? 22.870 -10.310 -10.494 1.00  85.88 0 A 1
ATOM   189 C CA  . GLU A 1 28 ? 21.502 -10.822 -10.678 1.00  87.17 0 A 1
ATOM   190 C C   . GLU A 1 28 ? 20.462 -9.740 -10.363 1.00  88.04 0 A 1
ATOM   191 O O   . GLU A 1 28 ? 19.514 -9.544 -11.125 1.00  87.01 0 A 1
ATOM   192 C CB  . GLU A 1 28 ? 21.276 -12.085 -9.822 1.00  84.96 0 A 1
ATOM   193 C CG  . GLU A 1 28 ? 19.912 -12.740 -10.101 1.00  82.35 0 A 1
ATOM   194 C CD  . GLU A 1 28 ? 19.604 -13.985 -9.232 1.00  81.89 0 A 1
ATOM   195 O OE1 . GLU A 1 28 ? 18.405 -14.333 -9.120 1.00  75.65 0 A 1
ATOM   196 O OE2 . GLU A 1 28 ? 20.538 -14.596 -8.687 1.00  78.60 -1 A 1
ATOM   197 N N   . ALA A 1 29 ? 20.658 -8.968 -9.292 1.00  87.77 0 A 1
ATOM   198 C CA  . ALA A 1 29 ? 19.754 -7.903 -8.880 1.00  87.01 0 A 1
ATOM   199 C C   . ALA A 1 29 ? 19.638 -6.774 -9.927 1.00  88.07 0 A 1
ATOM   200 O O   . ALA A 1 29 ? 18.562 -6.213 -10.101 1.00  86.50 0 A 1
ATOM   201 C CB  . ALA A 1 29 ? 20.226 -7.367 -7.524 1.00  84.27 0 A 1
ATOM   202 N N   . GLN A 1 30 ? 20.713 -6.477 -10.669 1.00  88.86 0 A 1
ATOM   203 C CA  . GLN A 1 30 ? 20.685 -5.478 -11.749 1.00  88.62 0 A 1
ATOM   204 C C   . GLN A 1 30 ? 19.828 -5.906 -12.942 1.00  90.47 0 A 1
ATOM   205 O O   . GLN A 1 30 ? 19.259 -5.053 -13.618 1.00  89.34 0 A 1
ATOM   206 C CB  . GLN A 1 30 ? 22.108 -5.172 -12.234 1.00  86.22 0 A 1
ATOM   207 C CG  . GLN A 1 30 ? 22.918 -4.393 -11.201 1.00  75.38 0 A 1
ATOM   208 C CD  . GLN A 1 30 ? 24.345 -4.105 -11.674 1.00  69.01 0 A 1
ATOM   209 N NE2 . GLN A 1 30 ? 25.199 -3.598 -10.818 1.00  58.11 0 A 1
ATOM   210 O OE1 . GLN A 1 30 ? 24.709 -4.312 -12.816 1.00  61.96 0 A 1
ATOM   211 N N   . TYR A 1 31 ? 19.698 -7.193 -13.187 1.00  93.07 0 A 1
ATOM   212 C CA  . TYR A 1 31 ? 18.906 -7.761 -14.287 1.00  93.83 0 A 1
ATOM   213 C C   . TYR A 1 31 ? 17.601 -8.401 -13.803 1.00  94.18 0 A 1
ATOM   214 O O   . TYR A 1 31 ? 17.055 -9.291 -14.456 1.00  93.07 0 A 1
ATOM   215 C CB  . TYR A 1 31 ? 19.780 -8.714 -15.111 1.00  93.95 0 A 1
ATOM   216 C CG  . TYR A 1 31 ? 20.932 -8.020 -15.802 1.00  94.13 0 A 1
ATOM   217 C CD1 . TYR A 1 31 ? 20.746 -7.372 -17.043 1.00  92.81 0 A 1
ATOM   218 C CD2 . TYR A 1 31 ? 22.195 -7.980 -15.187 1.00  93.03 0 A 1
ATOM   219 C CE1 . TYR A 1 31 ? 21.805 -6.705 -17.658 1.00  92.43 0 A 1
ATOM   220 C CE2 . TYR A 1 31 ? 23.264 -7.307 -15.798 1.00  92.33 0 A 1
ATOM   221 C CZ  . TYR A 1 31 ? 23.071 -6.666 -17.028 1.00  93.08 0 A 1
ATOM   222 O OH  . TYR A 1 31 ? 24.115 -6.004 -17.600 1.00  91.60 0 A 1
ATOM   223 N N   . THR A 1 32 ? 17.090 -7.987 -12.649 1.00  93.99 0 A 1
ATOM   224 C CA  . THR A 1 32 ? 15.850 -8.490 -12.056 1.00  93.92 0 A 1
ATOM   225 C C   . THR A 1 32 ? 14.664 -7.593 -12.403 1.00  94.42 0 A 1
ATOM   226 O O   . THR A 1 32 ? 14.714 -6.384 -12.214 1.00  93.77 0 A 1
ATOM   227 C CB  . THR A 1 32 ? 16.011 -8.695 -10.549 1.00  92.69 0 A 1
ATOM   228 C CG2 . THR A 1 32 ? 14.718 -9.119 -9.860 1.00  85.06 0 A 1
ATOM   229 O OG1 . THR A 1 32 ? 16.920 -9.749 -10.337 1.00  86.35 0 A 1
ATOM   230 N N   . CYS A 1 33 ? 13.576 -8.193 -12.896 1.00  94.93 0 A 1
ATOM   231 C CA  . CYS A 1 33 ? 12.338 -7.488 -13.197 1.00  95.29 0 A 1
ATOM   232 C C   . CYS A 1 33 ? 11.652 -7.018 -11.911 1.00  94.99 0 A 1
ATOM   233 O O   . CYS A 1 33 ? 11.342 -7.861 -11.068 1.00  94.08 0 A 1
ATOM   234 C CB  . CYS A 1 33 ? 11.425 -8.418 -14.002 1.00  95.39 0 A 1
ATOM   235 S SG  . CYS A 1 33 ?  9.803 -7.664 -14.305 1.00  95.27 0 A 1
ATOM   236 N N   . PRO A 1 34 ? 11.296 -5.723 -11.785 1.00  95.06 0 A 1
ATOM   237 C CA  . PRO A 1 34 ? 10.638 -5.195 -10.593 1.00  94.69 0 A 1
ATOM   238 C C   . PRO A 1 34 ?  9.275 -5.825 -10.294 1.00  94.62 0 A 1
ATOM   239 O O   . PRO A 1 34 ?  8.831 -5.813 -9.153 1.00  93.41 0 A 1
ATOM   240 C CB  . PRO A 1 34 ? 10.479 -3.699 -10.854 1.00  93.66 0 A 1
ATOM   241 C CG  . PRO A 1 34 ? 11.548 -3.389 -11.897 1.00  91.87 0 A 1
ATOM   242 C CD  . PRO A 1 34 ? 11.621 -4.661 -12.722 1.00  94.41 0 A 1
ATOM   243 N N   . ILE A 1 35 ?  8.601 -6.385 -11.307 1.00  95.56 0 A 1
ATOM   244 C CA  . ILE A 1 35 ?  7.247 -6.942 -11.163 1.00  95.75 0 A 1
ATOM   245 C C   . ILE A 1 35 ?  7.287 -8.410 -10.725 1.00  95.41 0 A 1
ATOM   246 O O   . ILE A 1 35 ?  6.614 -8.771 -9.761 1.00  94.47 0 A 1
ATOM   247 C CB  . ILE A 1 35 ?  6.434 -6.746 -12.462 1.00  95.77 0 A 1
ATOM   248 C CG1 . ILE A 1 35 ?  6.252 -5.236 -12.747 1.00  94.72 0 A 1
ATOM   249 C CG2 . ILE A 1 35 ?  5.069 -7.458 -12.361 1.00  94.87 0 A 1
ATOM   250 C CD1 . ILE A 1 35 ?  5.582 -4.927 -14.085 1.00  93.04 0 A 1
ATOM   251 N N   . CYS A 1 36 ?  8.038 -9.274 -11.401 1.00  95.68 0 A 1
ATOM   252 C CA  . CYS A 1 36 ?  8.082 -10.692 -11.028 1.00  95.10 0 A 1
ATOM   253 C C   . CYS A 1 36 ?  9.225 -11.055 -10.069 1.00  94.50 0 A 1
ATOM   254 O O   . CYS A 1 36 ?  9.259 -12.182 -9.581 1.00  93.26 0 A 1
ATOM   255 C CB  . CYS A 1 36 ?  8.087 -11.566 -12.284 1.00  94.65 0 A 1
ATOM   256 S SG  . CYS A 1 36 ?  9.638 -11.371 -13.214 1.00  94.35 0 A 1
ATOM   257 N N   . LEU A 1 37 ? 10.153 -10.138 -9.815 1.00  94.66 0 A 1
ATOM   258 C CA  . LEU A 1 37 ? 11.348 -10.322 -8.986 1.00  94.30 0 A 1
ATOM   259 C C   . LEU A 1 37 ? 12.265 -11.466 -9.461 1.00  94.26 0 A 1
ATOM   260 O O   . LEU A 1 37 ? 13.025 -12.043 -8.678 1.00  92.80 0 A 1
ATOM   261 C CB  . LEU A 1 37 ? 10.959 -10.453 -7.504 1.00  93.71 0 A 1
ATOM   262 C CG  . LEU A 1 37 ?  9.993 -9.379 -6.975 1.00  92.68 0 A 1
ATOM   263 C CD1 . LEU A 1 37 ?  9.625 -9.714 -5.526 1.00  91.09 0 A 1
ATOM   264 C CD2 . LEU A 1 37 ? 10.602 -7.982 -7.024 1.00  90.48 0 A 1
ATOM   265 N N   . GLU A 1 38 ? 12.210 -11.790 -10.750 1.00  94.50 0 A 1
ATOM   266 C CA  . GLU A 1 38 ? 13.078 -12.764 -11.397 1.00  94.47 0 A 1
ATOM   267 C C   . GLU A 1 38 ? 13.909 -12.077 -12.483 1.00  94.88 0 A 1
ATOM   268 O O   . GLU A 1 38 ? 13.573 -10.976 -12.929 1.00  94.18 0 A 1
ATOM   269 C CB  . GLU A 1 38 ? 12.248 -13.905 -11.994 1.00  93.61 0 A 1
ATOM   270 C CG  . GLU A 1 38 ? 11.443 -14.698 -10.962 1.00  90.35 0 A 1
ATOM   271 C CD  . GLU A 1 38 ? 10.669 -15.820 -11.660 1.00  87.06 0 A 1
ATOM   272 O OE1 . GLU A 1 38 ? 11.106 -16.988 -11.631 1.00  80.72 0 A 1
ATOM   273 O OE2 . GLU A 1 38 ?  9.610 -15.560 -12.277 1.00  81.06 -1 A 1
ATOM   274 N N   . VAL A 1 39 ? 14.975 -12.729 -12.948 1.00  95.12 0 A 1
ATOM   275 C CA  . VAL A 1 39 ? 15.766 -12.248 -14.089 1.00  95.59 0 A 1
ATOM   276 C C   . VAL A 1 39 ? 14.847 -11.978 -15.283 1.00  95.66 0 A 1
ATOM   277 O O   . VAL A 1 39 ? 13.929 -12.754 -15.538 1.00  94.89 0 A 1
ATOM   278 C CB  . VAL A 1 39 ? 16.866 -13.266 -14.454 1.00  94.93 0 A 1
ATOM   279 C CG1 . VAL A 1 39 ? 17.621 -12.875 -15.719 1.00  91.68 0 A 1
ATOM   280 C CG2 . VAL A 1 39 ? 17.872 -13.374 -13.317 1.00  91.99 0 A 1
ATOM   281 N N   . TYR A 1 40 ? 15.088 -10.884 -16.008 1.00  96.25 0 A 1
ATOM   282 C CA  . TYR A 1 40 ? 14.269 -10.492 -17.152 1.00  96.47 0 A 1
ATOM   283 C C   . TYR A 1 40 ? 14.013 -11.652 -18.126 1.00  96.52 0 A 1
ATOM   284 O O   . TYR A 1 40 ? 14.906 -12.414 -18.479 1.00  95.78 0 A 1
ATOM   285 C CB  . TYR A 1 40 ? 14.916 -9.328 -17.900 1.00  96.10 0 A 1
ATOM   286 C CG  . TYR A 1 40 ? 15.002 -8.031 -17.124 1.00  95.99 0 A 1
ATOM   287 C CD1 . TYR A 1 40 ? 13.832 -7.389 -16.681 1.00  94.53 0 A 1
ATOM   288 C CD2 . TYR A 1 40 ? 16.254 -7.444 -16.868 1.00  94.46 0 A 1
ATOM   289 C CE1 . TYR A 1 40 ? 13.914 -6.182 -15.975 1.00  94.19 0 A 1
ATOM   290 C CE2 . TYR A 1 40 ? 16.340 -6.229 -16.160 1.00  93.85 0 A 1
ATOM   291 C CZ  . TYR A 1 40 ? 15.164 -5.605 -15.721 1.00  94.72 0 A 1
ATOM   292 O OH  . TYR A 1 40 ? 15.251 -4.422 -15.032 1.00  93.40 0 A 1
ATOM   293 N N   . HIS A 1 41 ? 12.771 -11.738 -18.610 1.00  96.50 0 A 1
ATOM   294 C CA  . HIS A 1 41 ? 12.371 -12.609 -19.699 1.00  96.35 0 A 1
ATOM   295 C C   . HIS A 1 41 ? 11.744 -11.765 -20.797 1.00  96.67 0 A 1
ATOM   296 O O   . HIS A 1 41 ? 10.763 -11.068 -20.548 1.00  96.00 0 A 1
ATOM   297 C CB  . HIS A 1 41 ? 11.410 -13.677 -19.196 1.00  95.58 0 A 1
ATOM   298 C CG  . HIS A 1 41 ? 11.026 -14.649 -20.276 1.00  93.31 0 A 1
ATOM   299 C CD2 . HIS A 1 41 ?  9.797 -14.807 -20.855 1.00  81.34 0 A 1
ATOM   300 N ND1 . HIS A 1 41 ? 11.877 -15.536 -20.903 1.00  82.22 0 A 1
ATOM   301 C CE1 . HIS A 1 41 ? 11.175 -16.212 -21.817 1.00  82.85 0 A 1
ATOM   302 N NE2 . HIS A 1 41 ?  9.913 -15.803 -21.821 1.00  84.62 0 A 1
ATOM   303 N N   . ARG A 1 42 ? 12.321 -11.820 -22.001 1.00  96.59 0 A 1
ATOM   304 C CA  . ARG A 1 42 ? 11.949 -10.959 -23.131 1.00  96.69 0 A 1
ATOM   305 C C   . ARG A 1 42 ? 11.812 -9.489 -22.691 1.00  96.94 0 A 1
ATOM   306 O O   . ARG A 1 42 ? 10.707 -8.949 -22.708 1.00  96.01 0 A 1
ATOM   307 C CB  . ARG A 1 42 ? 10.674 -11.491 -23.810 1.00  95.74 0 A 1
ATOM   308 C CG  . ARG A 1 42 ? 10.871 -12.877 -24.427 1.00  91.16 0 A 1
ATOM   309 C CD  . ARG A 1 42 ?  9.541 -13.346 -25.025 1.00  84.80 0 A 1
ATOM   310 N NE  . ARG A 1 42 ?  9.686 -14.609 -25.748 1.00  75.28 0 A 1
ATOM   311 C CZ  . ARG A 1 42 ?  8.695 -15.353 -26.192 1.00  67.44 0 A 1
ATOM   312 N NH1 . ARG A 1 42 ?  7.448 -15.025 -25.979 1.00  59.84 1 A 1
ATOM   313 N NH2 . ARG A 1 42 ?  8.939 -16.451 -26.862 1.00  59.52 0 A 1
ATOM   314 N N   . PRO A 1 43 ? 12.913 -8.859 -22.222 1.00  96.90 0 A 1
ATOM   315 C CA  . PRO A 1 43 ? 12.852 -7.533 -21.636 1.00  97.18 0 A 1
ATOM   316 C C   . PRO A 1 43 ? 12.372 -6.487 -22.639 1.00  97.25 0 A 1
ATOM   317 O O   . PRO A 1 43 ? 12.745 -6.494 -23.816 1.00  95.97 0 A 1
ATOM   318 C CB  . PRO A 1 43 ? 14.265 -7.243 -21.129 1.00  96.16 0 A 1
ATOM   319 C CG  . PRO A 1 43 ? 15.140 -8.098 -22.038 1.00  94.21 0 A 1
ATOM   320 C CD  . PRO A 1 43 ? 14.278 -9.330 -22.268 1.00  95.97 0 A 1
ATOM   321 N N   . VAL A 1 44 ? 11.559 -5.564 -22.146 1.00  97.30 0 A 1
ATOM   322 C CA  . VAL A 1 44 ? 11.101 -4.366 -22.844 1.00  97.21 0 A 1
ATOM   323 C C   . VAL A 1 44 ? 11.440 -3.143 -21.995 1.00  97.31 0 A 1
ATOM   324 O O   . VAL A 1 44 ? 11.483 -3.237 -20.769 1.00  96.63 0 A 1
ATOM   325 C CB  . VAL A 1 44 ?  9.597 -4.411 -23.172 1.00  96.60 0 A 1
ATOM   326 C CG1 . VAL A 1 44 ?  9.256 -5.587 -24.091 1.00  93.77 0 A 1
ATOM   327 C CG2 . VAL A 1 44 ?  8.707 -4.491 -21.927 1.00  93.33 0 A 1
ATOM   328 N N   . ALA A 1 45 ? 11.683 -2.005 -22.650 1.00  97.09 0 A 1
ATOM   329 C CA  . ALA A 1 45 ? 11.956 -0.744 -21.979 1.00  97.01 0 A 1
ATOM   330 C C   . ALA A 1 45 ? 10.905  0.301 -22.366 1.00  96.93 0 A 1
ATOM   331 O O   . ALA A 1 45 ? 10.499  0.387 -23.522 1.00  95.67 0 A 1
ATOM   332 C CB  . ALA A 1 45 ? 13.380 -0.287 -22.310 1.00  96.10 0 A 1
ATOM   333 N N   . ILE A 1 46 ? 10.479  1.099 -21.390 1.00  96.49 0 A 1
ATOM   334 C CA  . ILE A 1 46 ?  9.621  2.262 -21.623 1.00  96.37 0 A 1
ATOM   335 C C   . ILE A 1 46 ? 10.494  3.380 -22.202 1.00  95.99 0 A 1
ATOM   336 O O   . ILE A 1 46 ? 11.450  3.802 -21.557 1.00  94.26 0 A 1
ATOM   337 C CB  . ILE A 1 46 ?  8.921  2.680 -20.314 1.00  95.97 0 A 1
ATOM   338 C CG1 . ILE A 1 46 ?  7.969  1.568 -19.821 1.00  94.56 0 A 1
ATOM   339 C CG2 . ILE A 1 46 ?  8.147  3.995 -20.526 1.00  94.87 0 A 1
ATOM   340 C CD1 . ILE A 1 46 ?  7.356  1.820 -18.439 1.00  93.72 0 A 1
ATOM   341 N N   . GLY A 1 47 ? 10.151  3.885 -23.378 1.00  94.15 0 A 1
ATOM   342 C CA  . GLY A 1 47 ? 11.000  4.840 -24.109 1.00  93.57 0 A 1
ATOM   343 C C   . GLY A 1 47 ? 11.249  6.164 -23.379 1.00  93.77 0 A 1
ATOM   344 O O   . GLY A 1 47 ? 12.335  6.737 -23.492 1.00  89.33 0 A 1
ATOM   345 N N   . SER A 1 48 ? 10.267  6.663 -22.610 1.00  94.26 0 A 1
ATOM   346 C CA  . SER A 1 48 ? 10.361  7.963 -21.939 1.00  93.75 0 A 1
ATOM   347 C C   . SER A 1 48 ? 11.244  7.958 -20.683 1.00  93.73 0 A 1
ATOM   348 O O   . SER A 1 48 ? 11.981  8.922 -20.468 1.00  90.51 0 A 1
ATOM   349 C CB  . SER A 1 48 ?  8.960  8.469 -21.574 1.00  92.04 0 A 1
ATOM   350 O OG  . SER A 1 48 ?  8.227  7.491 -20.855 1.00  87.43 0 A 1
ATOM   351 N N   . CYS A 1 49 ? 11.185  6.919 -19.857 1.00  94.73 0 A 1
ATOM   352 C CA  . CYS A 1 49 ? 11.933  6.855 -18.599 1.00  94.67 0 A 1
ATOM   353 C C   . CYS A 1 49 ? 13.077  5.827 -18.590 1.00  94.10 0 A 1
ATOM   354 O O   . CYS A 1 49 ? 13.885  5.812 -17.671 1.00  91.52 0 A 1
ATOM   355 C CB  . CYS A 1 49 ? 10.952  6.618 -17.440 1.00  93.71 0 A 1
ATOM   356 S SG  . CYS A 1 49 ? 10.169  4.978 -17.560 1.00  93.39 0 A 1
ATOM   357 N N   . GLY A 1 50 ? 13.143  4.950 -19.582 1.00  94.66 0 A 1
ATOM   358 C CA  . GLY A 1 50 ? 14.178  3.931 -19.713 1.00  94.09 0 A 1
ATOM   359 C C   . GLY A 1 50 ? 14.020  2.705 -18.808 1.00  94.68 0 A 1
ATOM   360 O O   . GLY A 1 50 ? 14.829  1.776 -18.906 1.00  92.52 0 A 1
ATOM   361 N N   . HIS A 1 51 ? 12.991  2.649 -17.950 1.00  95.50 0 A 1
ATOM   362 C CA  . HIS A 1 51 ? 12.792  1.514 -17.049 1.00  96.07 0 A 1
ATOM   363 C C   . HIS A 1 51 ? 12.439  0.230 -17.797 1.00  96.23 0 A 1
ATOM   364 O O   . HIS A 1 51 ? 11.616  0.215 -18.712 1.00  95.60 0 A 1
ATOM   365 C CB  . HIS A 1 51 ? 11.751  1.849 -15.980 1.00  95.83 0 A 1
ATOM   366 C CG  . HIS A 1 51 ? 12.227  2.880 -14.994 1.00  95.56 0 A 1
ATOM   367 C CD2 . HIS A 1 51 ? 13.343  2.823 -14.210 1.00  92.94 0 A 1
ATOM   368 N ND1 . HIS A 1 51 ? 11.601  4.068 -14.703 1.00  93.32 0 A 1
ATOM   369 C CE1 . HIS A 1 51 ? 12.317  4.709 -13.775 1.00  92.63 0 A 1
ATOM   370 N NE2 . HIS A 1 51 ? 13.389  3.986 -13.446 1.00  92.74 0 A 1
ATOM   371 N N   . THR A 1 52 ? 13.062 -0.867 -17.381 1.00  96.02 0 A 1
ATOM   372 C CA  . THR A 1 52 ? 12.985 -2.161 -18.056 1.00  96.35 0 A 1
ATOM   373 C C   . THR A 1 52 ? 12.161 -3.170 -17.246 1.00  96.31 0 A 1
ATOM   374 O O   . THR A 1 52 ? 12.264 -3.231 -16.023 1.00  95.56 0 A 1
ATOM   375 C CB  . THR A 1 52 ? 14.391 -2.699 -18.353 1.00  95.83 0 A 1
ATOM   376 C CG2 . THR A 1 52 ? 14.386 -4.000 -19.146 1.00  90.50 0 A 1
ATOM   377 O OG1 . THR A 1 52 ? 15.106 -1.768 -19.130 1.00  90.49 0 A 1
ATOM   378 N N   . PHE A 1 53 ? 11.369 -3.986 -17.930 1.00  97.14 0 A 1
ATOM   379 C CA  . PHE A 1 53 ? 10.502 -5.024 -17.367 1.00  97.23 0 A 1
ATOM   380 C C   . PHE A 1 53 ? 10.498 -6.254 -18.282 1.00  97.48 0 A 1
ATOM   381 O O   . PHE A 1 53 ? 10.896 -6.181 -19.439 1.00  96.81 0 A 1
ATOM   382 C CB  . PHE A 1 53 ?  9.074 -4.474 -17.208 1.00  96.92 0 A 1
ATOM   383 C CG  . PHE A 1 53 ?  8.986 -3.207 -16.396 1.00  96.75 0 A 1
ATOM   384 C CD1 . PHE A 1 53 ?  8.848 -3.262 -14.994 1.00  95.39 0 A 1
ATOM   385 C CD2 . PHE A 1 53 ?  9.087 -1.951 -17.021 1.00  95.44 0 A 1
ATOM   386 C CE1 . PHE A 1 53 ?  8.831 -2.093 -14.231 1.00  94.79 0 A 1
ATOM   387 C CE2 . PHE A 1 53 ?  9.072 -0.773 -16.255 1.00  94.77 0 A 1
ATOM   388 C CZ  . PHE A 1 53 ?  8.951 -0.842 -14.857 1.00  95.20 0 A 1
ATOM   389 N N   . CYS A 1 54 ? 10.018 -7.398 -17.805 1.00  97.04 0 A 1
ATOM   390 C CA  . CYS A 1 54 ?  9.638 -8.468 -18.718 1.00  97.14 0 A 1
ATOM   391 C C   . CYS A 1 54 ?  8.435 -8.017 -19.552 1.00  97.22 0 A 1
ATOM   392 O O   . CYS A 1 54 ?  7.502 -7.456 -18.984 1.00  96.29 0 A 1
ATOM   393 C CB  . CYS A 1 54 ?  9.256 -9.732 -17.944 1.00  96.51 0 A 1
ATOM   394 S SG  . CYS A 1 54 ? 10.559 -10.288 -16.811 1.00  95.48 0 A 1
ATOM   395 N N   . GLY A 1 55 ?  8.391 -8.332 -20.837 1.00  96.73 0 A 1
ATOM   396 C CA  . GLY A 1 55 ?  7.252 -7.989 -21.699 1.00  96.66 0 A 1
ATOM   397 C C   . GLY A 1 55 ?  5.910 -8.467 -21.148 1.00  96.68 0 A 1
ATOM   398 O O   . GLY A 1 55 ?  4.979 -7.682 -21.009 1.00  95.48 0 A 1
ATOM   399 N N   . GLU A 1 56 ?  5.834 -9.724 -20.714 1.00  96.73 0 A 1
ATOM   400 C CA  . GLU A 1 56 ?  4.632 -10.311 -20.104 1.00  96.19 0 A 1
ATOM   401 C C   . GLU A 1 56 ?  4.245 -9.659 -18.768 1.00  96.30 0 A 1
ATOM   402 O O   . GLU A 1 56 ?  3.068 -9.599 -18.436 1.00  95.10 0 A 1
ATOM   403 C CB  . GLU A 1 56 ?  4.857 -11.812 -19.865 1.00  94.62 0 A 1
ATOM   404 C CG  . GLU A 1 56 ?  5.007 -12.608 -21.172 1.00  78.01 0 A 1
ATOM   405 C CD  . GLU A 1 56 ?  5.342 -14.085 -20.941 1.00  68.07 0 A 1
ATOM   406 O OE1 . GLU A 1 56 ?  5.586 -14.776 -21.957 1.00  62.01 0 A 1
ATOM   407 O OE2 . GLU A 1 56 ?  5.432 -14.508 -19.766 1.00  60.92 -1 A 1
ATOM   408 N N   . CYS A 1 57 ?  5.216 -9.158 -17.994 1.00  96.72 0 A 1
ATOM   409 C CA  . CYS A 1 57 ?  4.932 -8.512 -16.710 1.00  96.76 0 A 1
ATOM   410 C C   . CYS A 1 57 ?  4.381 -7.100 -16.886 1.00  96.67 0 A 1
ATOM   411 O O   . CYS A 1 57 ?  3.571 -6.672 -16.080 1.00  95.28 0 A 1
ATOM   412 C CB  . CYS A 1 57 ?  6.204 -8.475 -15.850 1.00  96.34 0 A 1
ATOM   413 S SG  . CYS A 1 57 ?  6.696 -10.144 -15.342 1.00  95.44 0 A 1
ATOM   414 N N   . LEU A 1 58 ?  4.822 -6.381 -17.916 1.00  96.65 0 A 1
ATOM   415 C CA  . LEU A 1 58 ?  4.337 -5.037 -18.190 1.00  96.52 0 A 1
ATOM   416 C C   . LEU A 1 58 ?  2.951 -5.048 -18.856 1.00  96.19 0 A 1
ATOM   417 O O   . LEU A 1 58 ?  2.181 -4.117 -18.657 1.00  94.69 0 A 1
ATOM   418 C CB  . LEU A 1 58 ?  5.391 -4.287 -19.026 1.00  96.33 0 A 1
ATOM   419 C CG  . LEU A 1 58 ?  5.099 -2.777 -19.194 1.00  95.89 0 A 1
ATOM   420 C CD1 . LEU A 1 58 ?  5.130 -2.030 -17.860 1.00  94.11 0 A 1
ATOM   421 C CD2 . LEU A 1 58 ?  6.158 -2.162 -20.101 1.00  93.64 0 A 1
ATOM   422 N N   . GLN A 1 59 ?  2.607 -6.096 -19.593 1.00  95.52 0 A 1
ATOM   423 C CA  . GLN A 1 59 ?  1.371 -6.185 -20.379 1.00  94.94 0 A 1
ATOM   424 C C   . GLN A 1 59 ?  0.081 -5.829 -19.603 1.00  94.77 0 A 1
ATOM   425 O O   . GLN A 1 59 ? -0.703 -5.037 -20.123 1.00  93.06 0 A 1
ATOM   426 C CB  . GLN A 1 59 ?  1.288 -7.577 -21.040 1.00  93.52 0 A 1
ATOM   427 C CG  . GLN A 1 59 ?  0.205 -7.644 -22.122 1.00  81.98 0 A 1
ATOM   428 C CD  . GLN A 1 59 ?  0.516 -6.750 -23.325 1.00  77.65 0 A 1
ATOM   429 N NE2 . GLN A 1 59 ? -0.466 -6.388 -24.108 1.00  64.52 0 A 1
ATOM   430 O OE1 . GLN A 1 59 ?  1.640 -6.365 -23.578 1.00  68.74 0 A 1
ATOM   431 N N   . PRO A 1 60 ? -0.161 -6.322 -18.364 1.00  94.76 0 A 1
ATOM   432 C CA  . PRO A 1 60 ? -1.353 -5.931 -17.594 1.00  93.80 0 A 1
ATOM   433 C C   . PRO A 1 60 ? -1.396 -4.430 -17.253 1.00  93.61 0 A 1
ATOM   434 O O   . PRO A 1 60 ? -2.469 -3.853 -17.157 1.00  91.63 0 A 1
ATOM   435 C CB  . PRO A 1 60 ? -1.324 -6.783 -16.325 1.00  92.80 0 A 1
ATOM   436 C CG  . PRO A 1 60 ? -0.455 -7.982 -16.725 1.00  91.74 0 A 1
ATOM   437 C CD  . PRO A 1 60 ?  0.564 -7.347 -17.659 1.00  94.12 0 A 1
ATOM   438 N N   . CYS A 1 61 ? -0.236 -3.782 -17.111 1.00  93.39 0 A 1
ATOM   439 C CA  . CYS A 1 61 ? -0.139 -2.351 -16.818 1.00  92.61 0 A 1
ATOM   440 C C   . CYS A 1 61 ? -0.490 -1.475 -18.031 1.00  92.16 0 A 1
ATOM   441 O O   . CYS A 1 61 ? -0.732 -0.290 -17.863 1.00  89.41 0 A 1
ATOM   442 C CB  . CYS A 1 61 ?  1.275 -2.013 -16.314 1.00  91.86 0 A 1
ATOM   443 S SG  . CYS A 1 61 ?  1.774 -3.078 -14.918 1.00  88.86 0 A 1
ATOM   444 N N   . LEU A 1 62 ? -0.523 -2.041 -19.243 1.00  93.19 0 A 1
ATOM   445 C CA  . LEU A 1 62 ? -0.867 -1.336 -20.476 1.00  92.11 0 A 1
ATOM   446 C C   . LEU A 1 62 ? -2.381 -1.292 -20.744 1.00  91.17 0 A 1
ATOM   447 O O   . LEU A 1 62 ? -2.814 -0.632 -21.686 1.00  86.25 0 A 1
ATOM   448 C CB  . LEU A 1 62 ? -0.141 -1.985 -21.676 1.00  90.83 0 A 1
ATOM   449 C CG  . LEU A 1 62 ?  1.389 -2.077 -21.561 1.00  88.92 0 A 1
ATOM   450 C CD1 . LEU A 1 62 ?  1.971 -2.760 -22.794 1.00  83.35 0 A 1
ATOM   451 C CD2 . LEU A 1 62 ?  2.041 -0.713 -21.431 1.00  82.90 0 A 1
ATOM   452 N N   . GLN A 1 63 ? -3.192 -1.994 -19.941 1.00  90.27 0 A 1
ATOM   453 C CA  . GLN A 1 63 ? -4.645 -2.123 -20.150 1.00  88.58 0 A 1
ATOM   454 C C   . GLN A 1 63 ? -5.459 -0.950 -19.582 1.00  88.58 0 A 1
ATOM   455 O O   . GLN A 1 63 ? -6.686 -0.956 -19.651 1.00  83.95 0 A 1
ATOM   456 C CB  . GLN A 1 63 ? -5.135 -3.456 -19.577 1.00  85.58 0 A 1
ATOM   457 C CG  . GLN A 1 63 ? -4.492 -4.658 -20.283 1.00  78.32 0 A 1
ATOM   458 C CD  . GLN A 1 63 ? -5.077 -5.995 -19.827 1.00  71.13 0 A 1
ATOM   459 N NE2 . GLN A 1 63 ? -4.696 -7.075 -20.452 1.00  61.30 0 A 1
ATOM   460 O OE1 . GLN A 1 63 ? -5.886 -6.093 -18.920 1.00  62.61 0 A 1
ATOM   461 N N   . VAL A 1 64 ? -4.789  0.068 -19.019 1.00  88.98 0 A 1
ATOM   462 C CA  . VAL A 1 64 ? -5.431  1.279 -18.505 1.00  88.22 0 A 1
ATOM   463 C C   . VAL A 1 64 ? -5.267  2.433 -19.511 1.00  89.78 0 A 1
ATOM   464 O O   . VAL A 1 64 ? -4.263  2.478 -20.215 1.00  86.53 0 A 1
ATOM   465 C CB  . VAL A 1 64 ? -4.919  1.654 -17.101 1.00  84.61 0 A 1
ATOM   466 C CG1 . VAL A 1 64 ? -5.289  0.571 -16.081 1.00  74.79 0 A 1
ATOM   467 C CG2 . VAL A 1 64 ? -3.412  1.879 -17.054 1.00  75.88 0 A 1
ATOM   468 N N   . PRO A 1 65 ? -6.210  3.405 -19.553 1.00  87.85 0 A 1
ATOM   469 C CA  . PRO A 1 65 ? -6.167  4.492 -20.540 1.00  86.94 0 A 1
ATOM   470 C C   . PRO A 1 65 ? -4.919  5.377 -20.464 1.00  87.31 0 A 1
ATOM   471 O O   . PRO A 1 65 ? -4.430  5.857 -21.484 1.00  82.14 0 A 1
ATOM   472 C CB  . PRO A 1 65 ? -7.427  5.323 -20.280 1.00  84.82 0 A 1
ATOM   473 C CG  . PRO A 1 65 ? -8.390  4.327 -19.641 1.00  81.78 0 A 1
ATOM   474 C CD  . PRO A 1 65 ? -7.466  3.432 -18.827 1.00  84.55 0 A 1
ATOM   475 N N   . SER A 1 66 ? -4.408  5.608 -19.249 1.00  89.98 0 A 1
ATOM   476 C CA  . SER A 1 66 ? -3.199  6.393 -19.002 1.00  90.81 0 A 1
ATOM   477 C C   . SER A 1 66 ? -2.216  5.571 -18.164 1.00  92.31 0 A 1
ATOM   478 O O   . SER A 1 66 ? -2.184  5.703 -16.937 1.00  89.25 0 A 1
ATOM   479 C CB  . SER A 1 66 ? -3.555  7.719 -18.334 1.00  87.07 0 A 1
ATOM   480 O OG  . SER A 1 66 ? -2.413  8.544 -18.279 1.00  73.18 0 A 1
ATOM   481 N N   . PRO A 1 67 ? -1.432  4.670 -18.797 1.00  93.98 0 A 1
ATOM   482 C CA  . PRO A 1 67 ? -0.529  3.802 -18.069 1.00  94.46 0 A 1
ATOM   483 C C   . PRO A 1 67 ?  0.608  4.590 -17.423 1.00  94.99 0 A 1
ATOM   484 O O   . PRO A 1 67 ?  1.190  5.491 -18.028 1.00  93.48 0 A 1
ATOM   485 C CB  . PRO A 1 67 ? -0.037  2.772 -19.092 1.00  92.67 0 A 1
ATOM   486 C CG  . PRO A 1 67 ? -0.144  3.512 -20.417 1.00  89.00 0 A 1
ATOM   487 C CD  . PRO A 1 67 ? -1.360  4.412 -20.219 1.00  91.69 0 A 1
ATOM   488 N N   . LEU A 1 68 ?  0.940  4.212 -16.196 1.00  95.03 0 A 1
ATOM   489 C CA  . LEU A 1 68 ?  2.050  4.751 -15.437 1.00  94.87 0 A 1
ATOM   490 C C   . LEU A 1 68 ?  3.171  3.709 -15.333 1.00  95.42 0 A 1
ATOM   491 O O   . LEU A 1 68 ?  2.908  2.520 -15.141 1.00  94.69 0 A 1
ATOM   492 C CB  . LEU A 1 68 ?  1.582  5.198 -14.039 1.00  93.55 0 A 1
ATOM   493 C CG  . LEU A 1 68 ?  0.455  6.239 -14.016 1.00  91.46 0 A 1
ATOM   494 C CD1 . LEU A 1 68 ?  0.107  6.597 -12.567 1.00  87.77 0 A 1
ATOM   495 C CD2 . LEU A 1 68 ?  0.831  7.529 -14.742 1.00  87.12 0 A 1
ATOM   496 N N   . CYS A 1 69 ?  4.426  4.156 -15.402 1.00  95.44 0 A 1
ATOM   497 C CA  . CYS A 1 69 ?  5.561  3.272 -15.160 1.00  95.74 0 A 1
ATOM   498 C C   . CYS A 1 69 ?  5.493  2.699 -13.740 1.00  95.57 0 A 1
ATOM   499 O O   . CYS A 1 69 ?  5.482  3.469 -12.779 1.00  94.65 0 A 1
ATOM   500 C CB  . CYS A 1 69 ?  6.863  4.049 -15.394 1.00  95.38 0 A 1
ATOM   501 S SG  . CYS A 1 69 ?  8.285  2.981 -14.997 1.00  94.78 0 A 1
ATOM   502 N N   . PRO A 1 70 ?  5.552  1.371 -13.563 1.00  95.57 0 A 1
ATOM   503 C CA  . PRO A 1 70 ?  5.505  0.762 -12.233 1.00  95.20 0 A 1
ATOM   504 C C   . PRO A 1 70 ?  6.604  1.218 -11.268 1.00  94.87 0 A 1
ATOM   505 O O   . PRO A 1 70 ?  6.405  1.171 -10.056 1.00  93.39 0 A 1
ATOM   506 C CB  . PRO A 1 70 ?  5.602 -0.741 -12.491 1.00  94.74 0 A 1
ATOM   507 C CG  . PRO A 1 70 ?  4.968 -0.902 -13.871 1.00  93.59 0 A 1
ATOM   508 C CD  . PRO A 1 70 ?  5.438  0.357 -14.598 1.00  95.28 0 A 1
ATOM   509 N N   . LEU A 1 71 ?  7.755  1.676 -11.780 1.00  94.41 0 A 1
ATOM   510 C CA  . LEU A 1 71 ?  8.868  2.135 -10.941 1.00  93.95 0 A 1
ATOM   511 C C   . LEU A 1 71 ?  8.794  3.620 -10.605 1.00  93.51 0 A 1
ATOM   512 O O   . LEU A 1 71 ?  8.900  3.980 -9.441 1.00  90.40 0 A 1
ATOM   513 C CB  . LEU A 1 71 ? 10.205  1.803 -11.617 1.00  92.35 0 A 1
ATOM   514 C CG  . LEU A 1 71 ? 10.690  0.366 -11.391 1.00  88.76 0 A 1
ATOM   515 C CD1 . LEU A 1 71 ? 11.948  0.134 -12.224 1.00  86.77 0 A 1
ATOM   516 C CD2 . LEU A 1 71 ? 11.036  0.102 -9.927 1.00  85.68 0 A 1
ATOM   517 N N   . CYS A 1 72 ?  8.649  4.485 -11.618 1.00  93.81 0 A 1
ATOM   518 C CA  . CYS A 1 72 ?  8.738  5.938 -11.422 1.00  93.60 0 A 1
ATOM   519 C C   . CYS A 1 72 ?  7.386  6.659 -11.448 1.00  93.20 0 A 1
ATOM   520 O O   . CYS A 1 72 ?  7.348  7.867 -11.242 1.00  91.26 0 A 1
ATOM   521 C CB  . CYS A 1 72 ?  9.712  6.524 -12.443 1.00  92.38 0 A 1
ATOM   522 S SG  . CYS A 1 72 ?  9.054  6.402 -14.133 1.00  92.25 0 A 1
ATOM   523 N N   . ARG A 1 73 ?  6.294  5.950 -11.718 1.00  92.87 0 A 1
ATOM   524 C CA  . ARG A 1 73 ?  4.922  6.470 -11.852 1.00  92.67 0 A 1
ATOM   525 C C   . ARG A 1 73 ?  4.742  7.561 -12.923 1.00  93.07 0 A 1
ATOM   526 O O   . ARG A 1 73 ?  3.674  8.154 -12.986 1.00  90.85 0 A 1
ATOM   527 C CB  . ARG A 1 73 ?  4.380  6.922 -10.492 1.00  90.33 0 A 1
ATOM   528 C CG  . ARG A 1 73 ?  4.250  5.781 -9.475 1.00  85.91 0 A 1
ATOM   529 C CD  . ARG A 1 73 ?  3.741  6.396 -8.176 1.00  84.09 0 A 1
ATOM   530 N NE  . ARG A 1 73 ?  3.360  5.383 -7.170 1.00  81.09 0 A 1
ATOM   531 C CZ  . ARG A 1 73 ?  3.148  5.653 -5.898 1.00  79.75 0 A 1
ATOM   532 N NH1 . ARG A 1 73 ?  3.348  6.843 -5.394 1.00  71.30 1 A 1
ATOM   533 N NH2 . ARG A 1 73 ?  2.711  4.738 -5.092 1.00  71.15 0 A 1
ATOM   534 N N   . LEU A 1 74 ?  5.733  7.811 -13.775 1.00  93.95 0 A 1
ATOM   535 C CA  . LEU A 1 74 ?  5.561  8.724 -14.894 1.00  93.94 0 A 1
ATOM   536 C C   . LEU A 1 74 ?  4.609  8.120 -15.928 1.00  94.52 0 A 1
ATOM   537 O O   . LEU A 1 74 ?  4.719  6.927 -16.239 1.00  93.90 0 A 1
ATOM   538 C CB  . LEU A 1 74 ?  6.914  9.071 -15.530 1.00  92.99 0 A 1
ATOM   539 C CG  . LEU A 1 74 ?  7.824  9.950 -14.644 1.00  88.96 0 A 1
ATOM   540 C CD1 . LEU A 1 74 ?  9.169 10.130 -15.337 1.00  83.38 0 A 1
ATOM   541 C CD2 . LEU A 1 74 ?  7.228 11.324 -14.378 1.00  83.07 0 A 1
ATOM   542 N N   . PRO A 1 75 ?  3.683  8.931 -16.494 1.00  95.00 0 A 1
ATOM   543 C CA  . PRO A 1 75 ?  2.861  8.500 -17.607 1.00  94.95 0 A 1
ATOM   544 C C   . PRO A 1 75 ?  3.732  8.213 -18.828 1.00  95.36 0 A 1
ATOM   545 O O   . PRO A 1 75 ?  4.736  8.891 -19.069 1.00  94.45 0 A 1
ATOM   546 C CB  . PRO A 1 75 ?  1.868  9.640 -17.845 1.00  93.62 0 A 1
ATOM   547 C CG  . PRO A 1 75 ?  2.625 10.877 -17.346 1.00  90.93 0 A 1
ATOM   548 C CD  . PRO A 1 75 ?  3.451 10.332 -16.189 1.00  93.87 0 A 1
ATOM   549 N N   . PHE A 1 76 ?  3.348  7.206 -19.612 1.00  95.20 0 A 1
ATOM   550 C CA  . PHE A 1 76 ?  4.049  6.855 -20.836 1.00  95.47 0 A 1
ATOM   551 C C   . PHE A 1 76 ?  3.080  6.449 -21.949 1.00  95.50 0 A 1
ATOM   552 O O   . PHE A 1 76 ?  1.958  6.009 -21.694 1.00  94.55 0 A 1
ATOM   553 C CB  . PHE A 1 76 ?  5.104  5.775 -20.563 1.00  95.06 0 A 1
ATOM   554 C CG  . PHE A 1 76 ?  4.545  4.405 -20.220 1.00  95.93 0 A 1
ATOM   555 C CD1 . PHE A 1 76 ?  4.205  4.084 -18.899 1.00  94.58 0 A 1
ATOM   556 C CD2 . PHE A 1 76 ?  4.369  3.446 -21.232 1.00  94.63 0 A 1
ATOM   557 C CE1 . PHE A 1 76 ?  3.703  2.805 -18.578 1.00  94.06 0 A 1
ATOM   558 C CE2 . PHE A 1 76 ?  3.867  2.169 -20.921 1.00  94.01 0 A 1
ATOM   559 C CZ  . PHE A 1 76 ?  3.532  1.841 -19.597 1.00  94.62 0 A 1
ATOM   560 N N   . ASP A 1 77 ?  3.542  6.594 -23.196 1.00  95.18 0 A 1
ATOM   561 C CA  . ASP A 1 77 ?  2.810  6.105 -24.358 1.00  94.97 0 A 1
ATOM   562 C C   . ASP A 1 77 ?  3.013  4.586 -24.497 1.00  94.97 0 A 1
ATOM   563 O O   . ASP A 1 77 ?  4.147  4.151 -24.726 1.00  93.80 0 A 1
ATOM   564 C CB  . ASP A 1 77 ?  3.274  6.879 -25.601 1.00  93.79 0 A 1
ATOM   565 C CG  . ASP A 1 77 ?  2.567  6.488 -26.905 1.00  91.94 0 A 1
ATOM   566 O OD1 . ASP A 1 77 ?  1.766  5.526 -26.912 1.00  89.26 0 A 1
ATOM   567 O OD2 . ASP A 1 77 ?  2.855  7.145 -27.929 1.00  87.83 -1 A 1
ATOM   568 N N   . PRO A 1 78 ?  1.948  3.757 -24.407 1.00  94.44 0 A 1
ATOM   569 C CA  . PRO A 1 78 ?  2.064  2.308 -24.555 1.00  93.84 0 A 1
ATOM   570 C C   . PRO A 1 78 ?  2.615  1.870 -25.921 1.00  93.84 0 A 1
ATOM   571 O O   . PRO A 1 78 ?  3.131  0.769 -26.040 1.00  91.62 0 A 1
ATOM   572 C CB  . PRO A 1 78 ?  0.656  1.764 -24.315 1.00  91.92 0 A 1
ATOM   573 C CG  . PRO A 1 78 ? -0.263  2.940 -24.646 1.00  88.65 0 A 1
ATOM   574 C CD  . PRO A 1 78 ?  0.561  4.139 -24.196 1.00  92.50 0 A 1
ATOM   575 N N   . LYS A 1 79 ?  2.542  2.740 -26.941 1.00  93.79 0 A 1
ATOM   576 C CA  . LYS A 1 79 ?  3.141  2.476 -28.266 1.00  93.37 0 A 1
ATOM   577 C C   . LYS A 1 79 ?  4.659  2.687 -28.277 1.00  93.64 0 A 1
ATOM   578 O O   . LYS A 1 79 ?  5.316  2.230 -29.207 1.00  91.31 0 A 1
ATOM   579 C CB  . LYS A 1 79 ?  2.490  3.366 -29.325 1.00  92.31 0 A 1
ATOM   580 C CG  . LYS A 1 79 ?  0.985  3.113 -29.466 1.00  86.87 0 A 1
ATOM   581 C CD  . LYS A 1 79 ?  0.411  4.046 -30.531 1.00  79.19 0 A 1
ATOM   582 C CE  . LYS A 1 79 ? -1.093  3.805 -30.658 1.00  69.92 0 A 1
ATOM   583 N NZ  . LYS A 1 79 ? -1.699  4.732 -31.638 1.00  60.99 1 A 1
ATOM   584 N N   . LYS A 1 80 ?  5.220  3.365 -27.271 1.00  94.10 0 A 1
ATOM   585 C CA  . LYS A 1 80 ?  6.659  3.630 -27.118 1.00  94.31 0 A 1
ATOM   586 C C   . LYS A 1 80 ?  7.290  2.708 -26.073 1.00  94.75 0 A 1
ATOM   587 O O   . LYS A 1 80 ?  8.031  3.144 -25.189 1.00  92.53 0 A 1
ATOM   588 C CB  . LYS A 1 80 ?  6.910  5.117 -26.834 1.00  93.19 0 A 1
ATOM   589 C CG  . LYS A 1 80 ?  6.465  6.006 -27.993 1.00  87.70 0 A 1
ATOM   590 C CD  . LYS A 1 80 ?  6.833  7.457 -27.695 1.00  78.42 0 A 1
ATOM   591 C CE  . LYS A 1 80 ?  6.347  8.349 -28.827 1.00  70.03 0 A 1
ATOM   592 N NZ  . LYS A 1 80 ?  6.639  9.770 -28.540 1.00  61.34 1 A 1
ATOM   593 N N   . VAL A 1 81 ?  6.965  1.425 -26.176 1.00  94.75 0 A 1
ATOM   594 C CA  . VAL A 1 81 ?  7.560  0.357 -25.381 1.00  94.97 0 A 1
ATOM   595 C C   . VAL A 1 81 ?  8.269 -0.585 -26.340 1.00  94.95 0 A 1
ATOM   596 O O   . VAL A 1 81 ?  7.622 -1.331 -27.071 1.00  92.49 0 A 1
ATOM   597 C CB  . VAL A 1 81 ?  6.518 -0.382 -24.533 1.00  94.18 0 A 1
ATOM   598 C CG1 . VAL A 1 81 ?  7.159 -1.501 -23.719 1.00  90.59 0 A 1
ATOM   599 C CG2 . VAL A 1 81 ?  5.830  0.572 -23.546 1.00  91.45 0 A 1
ATOM   600 N N   . ASP A 1 82 ?  9.592 -0.563 -26.330 1.00  95.79 0 A 1
ATOM   601 C CA  . ASP A 1 82 ? 10.414 -1.293 -27.282 1.00  95.41 0 A 1
ATOM   602 C C   . ASP A 1 82 ? 11.139 -2.473 -26.632 1.00  96.17 0 A 1
ATOM   603 O O   . ASP A 1 82 ? 11.403 -2.504 -25.431 1.00  94.57 0 A 1
ATOM   604 C CB  . ASP A 1 82 ? 11.403 -0.335 -27.950 1.00  92.98 0 A 1
ATOM   605 C CG  . ASP A 1 82 ? 10.683  0.663 -28.864 1.00  85.29 0 A 1
ATOM   606 O OD1 . ASP A 1 82 ?  9.919  0.181 -29.724 1.00  78.73 0 A 1
ATOM   607 O OD2 . ASP A 1 82 ? 10.925  1.873 -28.692 1.00  76.99 -1 A 1
ATOM   608 N N   . LYS A 1 83 ? 11.503 -3.460 -27.449 1.00  96.11 0 A 1
ATOM   609 C CA  . LYS A 1 83 ? 12.331 -4.569 -26.975 1.00  96.47 0 A 1
ATOM   610 C C   . LYS A 1 83 ? 13.693 -4.052 -26.524 1.00  96.40 0 A 1
ATOM   611 O O   . LYS A 1 83 ? 14.401 -3.404 -27.295 1.00  94.77 0 A 1
ATOM   612 C CB  . LYS A 1 83 ? 12.500 -5.640 -28.054 1.00  95.35 0 A 1
ATOM   613 C CG  . LYS A 1 83 ? 11.197 -6.406 -28.333 1.00  81.30 0 A 1
ATOM   614 C CD  . LYS A 1 83 ? 11.452 -7.467 -29.395 1.00  80.01 0 A 1
ATOM   615 C CE  . LYS A 1 83 ? 10.166 -8.235 -29.704 1.00  67.69 0 A 1
ATOM   616 N NZ  . LYS A 1 83 ? 10.372 -9.205 -30.802 1.00  60.40 1 A 1
ATOM   617 N N   . ALA A 1 84 ? 14.105 -4.413 -25.314 1.00  95.77 0 A 1
ATOM   618 C CA  . ALA A 1 84 ? 15.411 -4.053 -24.777 1.00  95.70 0 A 1
ATOM   619 C C   . ALA A 1 84 ? 16.499 -5.014 -25.297 1.00  95.79 0 A 1
ATOM   620 O O   . ALA A 1 84 ? 17.076 -5.800 -24.549 1.00  93.47 0 A 1
ATOM   621 C CB  . ALA A 1 84 ? 15.305 -3.979 -23.253 1.00  94.56 0 A 1
ATOM   622 N N   . THR A 1 85 ? 16.782 -4.957 -26.616 1.00  95.82 0 A 1
ATOM   623 C CA  . THR A 1 85 ? 17.705 -5.882 -27.302 1.00  95.49 0 A 1
ATOM   624 C C   . THR A 1 85 ? 19.125 -5.855 -26.738 1.00  95.34 0 A 1
ATOM   625 O O   . THR A 1 85 ? 19.808 -6.881 -26.716 1.00  93.13 0 A 1
ATOM   626 C CB  . THR A 1 85 ? 17.793 -5.558 -28.799 1.00  94.20 0 A 1
ATOM   627 C CG2 . THR A 1 85 ? 16.479 -5.837 -29.525 1.00  80.05 0 A 1
ATOM   628 O OG1 . THR A 1 85 ? 18.113 -4.205 -28.999 1.00  83.23 0 A 1
ATOM   629 N N   . HIS A 1 86 ? 19.575 -4.702 -26.250 1.00  95.26 0 A 1
ATOM   630 C CA  . HIS A 1 86 ? 20.860 -4.564 -25.578 1.00  94.37 0 A 1
ATOM   631 C C   . HIS A 1 86 ? 20.901 -5.364 -24.264 1.00  95.04 0 A 1
ATOM   632 O O   . HIS A 1 86 ? 21.855 -6.099 -24.020 1.00  93.43 0 A 1
ATOM   633 C CB  . HIS A 1 86 ? 21.162 -3.072 -25.353 1.00  91.86 0 A 1
ATOM   634 C CG  . HIS A 1 86 ? 20.180 -2.366 -24.462 1.00  79.61 0 A 1
ATOM   635 C CD2 . HIS A 1 86 ? 20.328 -2.109 -23.128 1.00  66.38 0 A 1
ATOM   636 N ND1 . HIS A 1 86 ? 18.933 -1.876 -24.817 1.00  66.56 0 A 1
ATOM   637 C CE1 . HIS A 1 86 ? 18.361 -1.350 -23.722 1.00  60.64 0 A 1
ATOM   638 N NE2 . HIS A 1 86 ? 19.180 -1.475 -22.685 1.00  62.32 0 A 1
ATOM   639 N N   . VAL A 1 87 ? 19.821 -5.306 -23.467 1.00  95.21 0 A 1
ATOM   640 C CA  . VAL A 1 87 ? 19.684 -6.092 -22.232 1.00  95.43 0 A 1
ATOM   641 C C   . VAL A 1 87 ? 19.624 -7.583 -22.569 1.00  96.02 0 A 1
ATOM   642 O O   . VAL A 1 87 ? 20.302 -8.380 -21.936 1.00  95.12 0 A 1
ATOM   643 C CB  . VAL A 1 87 ? 18.447 -5.661 -21.425 1.00  94.36 0 A 1
ATOM   644 C CG1 . VAL A 1 87 ? 18.293 -6.476 -20.143 1.00  90.41 0 A 1
ATOM   645 C CG2 . VAL A 1 87 ? 18.524 -4.188 -21.035 1.00  91.06 0 A 1
ATOM   646 N N   . GLU A 1 88 ? 18.897 -7.965 -23.614 1.00  95.48 0 A 1
ATOM   647 C CA  . GLU A 1 88 ? 18.784 -9.361 -24.047 1.00  95.43 0 A 1
ATOM   648 C C   . GLU A 1 88 ? 20.149 -9.975 -24.430 1.00  95.53 0 A 1
ATOM   649 O O   . GLU A 1 88 ? 20.450 -11.113 -24.074 1.00  94.22 0 A 1
ATOM   650 C CB  . GLU A 1 88 ? 17.769 -9.422 -25.192 1.00  93.89 0 A 1
ATOM   651 C CG  . GLU A 1 88 ? 17.112 -10.804 -25.332 1.00  82.13 0 A 1
ATOM   652 C CD  . GLU A 1 88 ? 15.918 -10.779 -26.312 1.00  80.28 0 A 1
ATOM   653 O OE1 . GLU A 1 88 ? 14.985 -11.586 -26.112 1.00  73.62 0 A 1
ATOM   654 O OE2 . GLU A 1 88 ? 15.918 -9.944 -27.245 1.00  74.32 -1 A 1
ATOM   655 N N   . LYS A 1 89 ? 21.019 -9.189 -25.089 1.00  96.29 0 A 1
ATOM   656 C CA  . LYS A 1 89 ? 22.406 -9.588 -25.372 1.00  96.08 0 A 1
ATOM   657 C C   . LYS A 1 89 ? 23.231 -9.747 -24.089 1.00  96.09 0 A 1
ATOM   658 O O   . LYS A 1 89 ? 23.982 -10.719 -23.970 1.00  94.81 0 A 1
ATOM   659 C CB  . LYS A 1 89 ? 23.078 -8.575 -26.313 1.00  95.32 0 A 1
ATOM   660 C CG  . LYS A 1 89 ? 22.580 -8.691 -27.754 1.00  84.02 0 A 1
ATOM   661 C CD  . LYS A 1 89 ? 23.267 -7.636 -28.643 1.00  79.69 0 A 1
ATOM   662 C CE  . LYS A 1 89 ? 22.775 -7.731 -30.083 1.00  68.37 0 A 1
ATOM   663 N NZ  . LYS A 1 89 ? 23.443 -6.740 -30.957 1.00  58.95 1 A 1
ATOM   664 N N   . GLN A 1 90 ? 23.089 -8.833 -23.136 1.00  95.99 0 A 1
ATOM   665 C CA  . GLN A 1 90 ? 23.777 -8.915 -21.845 1.00  95.66 0 A 1
ATOM   666 C C   . GLN A 1 90 ? 23.337 -10.154 -21.049 1.00  95.99 0 A 1
ATOM   667 O O   . GLN A 1 90 ? 24.178 -10.898 -20.550 1.00  94.89 0 A 1
ATOM   668 C CB  . GLN A 1 90 ? 23.529 -7.628 -21.049 1.00  95.14 0 A 1
ATOM   669 C CG  . GLN A 1 90 ? 24.259 -6.410 -21.641 1.00  93.30 0 A 1
ATOM   670 C CD  . GLN A 1 90 ? 23.849 -5.102 -20.971 1.00  92.24 0 A 1
ATOM   671 N NE2 . GLN A 1 90 ? 24.701 -4.102 -20.982 1.00  83.55 0 A 1
ATOM   672 O OE1 . GLN A 1 90 ? 22.770 -4.956 -20.431 1.00  86.82 0 A 1
ATOM   673 N N   . LEU A 1 91 ? 22.034 -10.454 -21.021 1.00  96.28 0 A 1
ATOM   674 C CA  . LEU A 1 91 ? 21.503 -11.669 -20.384 1.00  96.30 0 A 1
ATOM   675 C C   . LEU A 1 91 ? 22.085 -12.949 -20.991 1.00  96.28 0 A 1
ATOM   676 O O   . LEU A 1 91 ? 22.249 -13.950 -20.290 1.00  94.71 0 A 1
ATOM   677 C CB  . LEU A 1 91 ? 19.968 -11.694 -20.519 1.00  95.99 0 A 1
ATOM   678 C CG  . LEU A 1 91 ? 19.203 -10.593 -19.756 1.00  94.92 0 A 1
ATOM   679 C CD1 . LEU A 1 91 ? 17.724 -10.680 -20.106 1.00  92.34 0 A 1
ATOM   680 C CD2 . LEU A 1 91 ? 19.354 -10.722 -18.253 1.00  91.77 0 A 1
ATOM   681 N N   . SER A 1 92 ? 22.398 -12.925 -22.279 1.00  96.15 0 A 1
ATOM   682 C CA  . SER A 1 92 ? 22.966 -14.072 -22.984 1.00  95.76 0 A 1
ATOM   683 C C   . SER A 1 92 ? 24.467 -14.272 -22.734 1.00  95.50 0 A 1
ATOM   684 O O   . SER A 1 92 ? 24.963 -15.394 -22.866 1.00  92.52 0 A 1
ATOM   685 C CB  . SER A 1 92 ? 22.722 -13.941 -24.489 1.00  94.26 0 A 1
ATOM   686 O OG  . SER A 1 92 ? 21.337 -13.830 -24.748 1.00  81.86 0 A 1
ATOM   687 N N   . SER A 1 93 ? 25.181 -13.211 -22.349 1.00  95.07 0 A 1
ATOM   688 C CA  . SER A 1 93 ? 26.629 -13.222 -22.146 1.00  94.63 0 A 1
ATOM   689 C C   . SER A 1 93 ? 27.055 -13.254 -20.683 1.00  94.98 0 A 1
ATOM   690 O O   . SER A 1 93 ? 28.031 -13.941 -20.343 1.00  91.87 0 A 1
ATOM   691 C CB  . SER A 1 93 ? 27.276 -12.035 -22.873 1.00  91.80 0 A 1
ATOM   692 O OG  . SER A 1 93 ? 26.640 -10.825 -22.544 1.00  78.66 0 A 1
ATOM   693 N N   . TYR A 1 94 ? 26.330 -12.570 -19.806 1.00  94.70 0 A 1
ATOM   694 C CA  . TYR A 1 94 ? 26.664 -12.526 -18.378 1.00  94.97 0 A 1
ATOM   695 C C   . TYR A 1 94 ? 26.236 -13.795 -17.631 1.00  95.24 0 A 1
ATOM   696 O O   . TYR A 1 94 ? 25.210 -14.415 -17.908 1.00  93.82 0 A 1
ATOM   697 C CB  . TYR A 1 94 ? 26.107 -11.261 -17.725 1.00  94.06 0 A 1
ATOM   698 C CG  . TYR A 1 94 ? 26.683 -9.964 -18.262 1.00  93.01 0 A 1
ATOM   699 C CD1 . TYR A 1 94 ? 28.058 -9.819 -18.517 1.00  88.14 0 A 1
ATOM   700 C CD2 . TYR A 1 94 ? 25.827 -8.869 -18.518 1.00  88.37 0 A 1
ATOM   701 C CE1 . TYR A 1 94 ? 28.575 -8.615 -19.029 1.00  87.03 0 A 1
ATOM   702 C CE2 . TYR A 1 94 ? 26.333 -7.662 -19.016 1.00  87.09 0 A 1
ATOM   703 C CZ  . TYR A 1 94 ? 27.710 -7.547 -19.273 1.00  88.16 0 A 1
ATOM   704 O OH  . TYR A 1 94 ? 28.201 -6.362 -19.784 1.00  84.88 0 A 1
ATOM   705 N N   . LYS A 1 95 ? 27.057 -14.169 -16.652 1.00  95.14 0 A 1
ATOM   706 C CA  . LYS A 1 95 ? 26.807 -15.287 -15.743 1.00  94.93 0 A 1
ATOM   707 C C   . LYS A 1 95 ? 26.750 -14.777 -14.307 1.00  94.97 0 A 1
ATOM   708 O O   . LYS A 1 95 ? 27.545 -13.926 -13.933 1.00  93.30 0 A 1
ATOM   709 C CB  . LYS A 1 95 ? 27.881 -16.371 -15.890 1.00  93.45 0 A 1
ATOM   710 C CG  . LYS A 1 95 ? 27.896 -17.026 -17.279 1.00  88.05 0 A 1
ATOM   711 C CD  . LYS A 1 95 ? 28.951 -18.132 -17.342 1.00  86.16 0 A 1
ATOM   712 C CE  . LYS A 1 95 ? 28.986 -18.765 -18.735 1.00  77.96 0 A 1
ATOM   713 N NZ  . LYS A 1 95 ? 30.031 -19.819 -18.838 1.00  70.22 1 A 1
ATOM   714 N N   . ALA A 1 96 ? 25.852 -15.347 -13.507 1.00  94.01 0 A 1
ATOM   715 C CA  . ALA A 1 96 ? 25.748 -15.105 -12.078 1.00  93.88 0 A 1
ATOM   716 C C   . ALA A 1 96 ? 25.631 -16.443 -11.334 1.00  94.68 0 A 1
ATOM   717 O O   . ALA A 1 96 ? 25.195 -17.436 -11.928 1.00  93.78 0 A 1
ATOM   718 C CB  . ALA A 1 96 ? 24.550 -14.179 -11.819 1.00  92.28 0 A 1
ATOM   719 N N   . PRO A 1 97 ? 26.030 -16.508 -10.058 1.00  94.53 0 A 1
ATOM   720 C CA  . PRO A 1 97 ? 25.817 -17.692 -9.246 1.00  94.18 0 A 1
ATOM   721 C C   . PRO A 1 97 ? 24.325 -17.891 -8.965 1.00  94.37 0 A 1
ATOM   722 O O   . PRO A 1 97 ? 23.579 -16.947 -8.711 1.00  93.16 0 A 1
ATOM   723 C CB  . PRO A 1 97 ? 26.633 -17.456 -7.972 1.00  92.55 0 A 1
ATOM   724 C CG  . PRO A 1 97 ? 26.638 -15.936 -7.841 1.00  89.52 0 A 1
ATOM   725 C CD  . PRO A 1 97 ? 26.647 -15.453 -9.283 1.00  92.61 0 A 1
ATOM   726 N N   . CYS A 1 98 ? 23.880 -19.145 -8.974 1.00  93.76 0 A 1
ATOM   727 C CA  . CYS A 1 98 ? 22.552 -19.488 -8.487 1.00  93.88 0 A 1
ATOM   728 C C   . CYS A 1 98 ? 22.503 -19.267 -6.973 1.00  92.84 0 A 1
ATOM   729 O O   . CYS A 1 98 ? 23.294 -19.867 -6.238 1.00  91.45 0 A 1
ATOM   730 C CB  . CYS A 1 98 ? 22.234 -20.937 -8.851 1.00  93.96 0 A 1
ATOM   731 S SG  . CYS A 1 98 ? 20.676 -21.474 -8.066 1.00  93.86 0 A 1
ATOM   732 N N   . ARG A 1 99 ? 21.510 -18.536 -6.491 1.00  91.85 0 A 1
ATOM   733 C CA  . ARG A 1 99 ? 21.282 -18.279 -5.061 1.00  89.80 0 A 1
ATOM   734 C C   . ARG A 1 99 ? 21.122 -19.529 -4.184 1.00  90.16 0 A 1
ATOM   735 O O   . ARG A 1 99 ? 21.259 -19.438 -2.969 1.00  86.94 0 A 1
ATOM   736 C CB  . ARG A 1 99 ? 20.061 -17.357 -4.917 1.00  86.44 0 A 1
ATOM   737 C CG  . ARG A 1 99 ? 18.735 -18.059 -5.270 1.00  76.45 0 A 1
ATOM   738 C CD  . ARG A 1 99 ? 17.564 -17.078 -5.210 1.00  73.91 0 A 1
ATOM   739 N NE  . ARG A 1 99 ? 16.290 -17.758 -5.436 1.00  67.29 0 A 1
ATOM   740 C CZ  . ARG A 1 99 ? 15.137 -17.161 -5.700 1.00  62.81 0 A 1
ATOM   741 N NH1 . ARG A 1 99 ? 15.047 -15.868 -5.816 1.00  57.54 1 A 1
ATOM   742 N NH2 . ARG A 1 99 ? 14.047 -17.867 -5.856 1.00  55.68 0 A 1
ATOM   743 N N   . GLY A 1 100 ? 20.803 -20.678 -4.777 1.00  91.64 0 A 1
ATOM   744 C CA  . GLY A 1 100 ? 20.619 -21.940 -4.070 1.00  91.40 0 A 1
ATOM   745 C C   . GLY A 1 100 ? 21.851 -22.830 -4.090 1.00  92.40 0 A 1
ATOM   746 O O   . GLY A 1 100 ? 22.330 -23.268 -3.048 1.00  89.83 0 A 1
ATOM   747 N N   . CYS A 1 101 ? 22.403 -23.104 -5.284 1.00  94.02 0 A 1
ATOM   748 C CA  . CYS A 1 101 ? 23.497 -24.060 -5.461 1.00  94.76 0 A 1
ATOM   749 C C   . CYS A 1 101 ? 24.860 -23.428 -5.804 1.00  94.47 0 A 1
ATOM   750 O O   . CYS A 1 101 ? 25.811 -24.164 -6.048 1.00  91.79 0 A 1
ATOM   751 C CB  . CYS A 1 101 ? 23.084 -25.122 -6.491 1.00  94.25 0 A 1
ATOM   752 S SG  . CYS A 1 101 ? 23.046 -24.427 -8.172 1.00  94.22 0 A 1
ATOM   753 N N   . ASN A 1 102 ? 24.952 -22.096 -5.886 1.00  94.20 0 A 1
ATOM   754 C CA  . ASN A 1 102 ? 26.148 -21.326 -6.250 1.00  94.17 0 A 1
ATOM   755 C C   . ASN A 1 102 ? 26.763 -21.639 -7.638 1.00  94.45 0 A 1
ATOM   756 O O   . ASN A 1 102 ? 27.770 -21.041 -8.006 1.00  91.44 0 A 1
ATOM   757 C CB  . ASN A 1 102 ? 27.178 -21.357 -5.108 1.00  91.99 0 A 1
ATOM   758 C CG  . ASN A 1 102 ? 27.027 -20.208 -4.127 1.00  84.91 0 A 1
ATOM   759 N ND2 . ASN A 1 102 ? 27.791 -20.217 -3.051 1.00  73.04 0 A 1
ATOM   760 O OD1 . ASN A 1 102 ? 26.257 -19.289 -4.307 1.00  75.82 0 A 1
ATOM   761 N N   . LYS A 1 103 ? 26.157 -22.513 -8.447 1.00  94.77 0 A 1
ATOM   762 C CA  . LYS A 1 103 ? 26.643 -22.751 -9.810 1.00  94.57 0 A 1
ATOM   763 C C   . LYS A 1 103 ? 26.516 -21.474 -10.642 1.00  94.99 0 A 1
ATOM   764 O O   . LYS A 1 103 ? 25.458 -20.847 -10.640 1.00  93.59 0 A 1
ATOM   765 C CB  . LYS A 1 103 ? 25.886 -23.909 -10.477 1.00  93.16 0 A 1
ATOM   766 C CG  . LYS A 1 103 ? 26.259 -25.268 -9.861 1.00  79.91 0 A 1
ATOM   767 C CD  . LYS A 1 103 ? 25.535 -26.417 -10.575 1.00  77.42 0 A 1
ATOM   768 C CE  . LYS A 1 103 ? 25.929 -27.758 -9.942 1.00  66.10 0 A 1
ATOM   769 N NZ  . LYS A 1 103 ? 25.251 -28.916 -10.582 1.00  59.17 1 A 1
ATOM   770 N N   . LYS A 1 104 ? 27.569 -21.122 -11.395 1.00  95.03 0 A 1
ATOM   771 C CA  . LYS A 1 104 ? 27.516 -20.010 -12.348 1.00  94.93 0 A 1
ATOM   772 C C   . LYS A 1 104 ? 26.642 -20.394 -13.546 1.00  95.38 0 A 1
ATOM   773 O O   . LYS A 1 104 ? 26.944 -21.337 -14.269 1.00  93.31 0 A 1
ATOM   774 C CB  . LYS A 1 104 ? 28.919 -19.540 -12.772 1.00  93.02 0 A 1
ATOM   775 C CG  . LYS A 1 104 ? 29.645 -18.841 -11.600 1.00  82.54 0 A 1
ATOM   776 C CD  . LYS A 1 104 ? 30.873 -18.017 -12.015 1.00  76.05 0 A 1
ATOM   777 C CE  . LYS A 1 104 ? 31.366 -17.273 -10.756 1.00  66.59 0 A 1
ATOM   778 N NZ  . LYS A 1 104 ? 32.287 -16.143 -11.008 1.00  58.42 1 A 1
ATOM   779 N N   . VAL A 1 105 ? 25.571 -19.648 -13.745 1.00  94.94 0 A 1
ATOM   780 C CA  . VAL A 1 105 ? 24.574 -19.853 -14.801 1.00  95.28 0 A 1
ATOM   781 C C   . VAL A 1 105 ? 24.461 -18.569 -15.617 1.00  95.61 0 A 1
ATOM   782 O O   . VAL A 1 105 ? 24.494 -17.471 -15.070 1.00  94.17 0 A 1
ATOM   783 C CB  . VAL A 1 105 ? 23.216 -20.267 -14.204 1.00  93.50 0 A 1
ATOM   784 C CG1 . VAL A 1 105 ? 22.202 -20.615 -15.302 1.00  88.67 0 A 1
ATOM   785 C CG2 . VAL A 1 105 ? 23.343 -21.496 -13.303 1.00  89.11 0 A 1
ATOM   786 N N   . THR A 1 106 ? 24.349 -18.694 -16.933 1.00  95.85 0 A 1
ATOM   787 C CA  . THR A 1 106 ? 24.059 -17.549 -17.800 1.00  96.02 0 A 1
ATOM   788 C C   . THR A 1 106 ? 22.711 -16.943 -17.407 1.00  96.27 0 A 1
ATOM   789 O O   . THR A 1 106 ? 21.746 -17.691 -17.271 1.00  94.84 0 A 1
ATOM   790 C CB  . THR A 1 106 ? 24.026 -17.977 -19.277 1.00  94.69 0 A 1
ATOM   791 C CG2 . THR A 1 106 ? 23.967 -16.785 -20.228 1.00  80.74 0 A 1
ATOM   792 O OG1 . THR A 1 106 ? 25.184 -18.709 -19.602 1.00  82.21 0 A 1
ATOM   793 N N   . LEU A 1 107 ? 22.618 -15.614 -17.279 1.00  95.70 0 A 1
ATOM   794 C CA  . LEU A 1 107 ? 21.397 -14.942 -16.800 1.00  95.84 0 A 1
ATOM   795 C C   . LEU A 1 107 ? 20.149 -15.334 -17.606 1.00  95.95 0 A 1
ATOM   796 O O   . LEU A 1 107 ? 19.122 -15.667 -17.007 1.00  94.86 0 A 1
ATOM   797 C CB  . LEU A 1 107 ? 21.601 -13.418 -16.827 1.00  95.08 0 A 1
ATOM   798 C CG  . LEU A 1 107 ? 22.566 -12.860 -15.763 1.00  93.52 0 A 1
ATOM   799 C CD1 . LEU A 1 107 ? 22.717 -11.356 -15.966 1.00  91.02 0 A 1
ATOM   800 C CD2 . LEU A 1 107 ? 22.060 -13.093 -14.344 1.00  90.30 0 A 1
ATOM   801 N N   . ALA A 1 108 ? 20.251 -15.439 -18.932 1.00  95.70 0 A 1
ATOM   802 C CA  . ALA A 1 108 ? 19.154 -15.901 -19.793 1.00  95.51 0 A 1
ATOM   803 C C   . ALA A 1 108 ? 18.603 -17.290 -19.418 1.00  95.79 0 A 1
ATOM   804 O O   . ALA A 1 108 ? 17.429 -17.591 -19.657 1.00  93.99 0 A 1
ATOM   805 C CB  . ALA A 1 108 ? 19.664 -15.911 -21.243 1.00  94.32 0 A 1
ATOM   806 N N   . LYS A 1 109 ? 19.422 -18.156 -18.810 1.00  96.31 0 A 1
ATOM   807 C CA  . LYS A 1 109 ? 19.042 -19.506 -18.369 1.00  96.20 0 A 1
ATOM   808 C C   . LYS A 1 109 ? 18.676 -19.568 -16.879 1.00  96.45 0 A 1
ATOM   809 O O   . LYS A 1 109 ? 18.264 -20.626 -16.411 1.00  95.34 0 A 1
ATOM   810 C CB  . LYS A 1 109 ? 20.153 -20.507 -18.715 1.00  95.48 0 A 1
ATOM   811 C CG  . LYS A 1 109 ? 20.410 -20.608 -20.233 1.00  91.15 0 A 1
ATOM   812 C CD  . LYS A 1 109 ? 21.435 -21.710 -20.549 1.00  83.81 0 A 1
ATOM   813 C CE  . LYS A 1 109 ? 21.647 -21.804 -22.061 1.00  75.14 0 A 1
ATOM   814 N NZ  . LYS A 1 109 ? 22.573 -22.901 -22.443 1.00  65.25 1 A 1
ATOM   815 N N   . MET A 1 110 ? 18.826 -18.465 -16.147 1.00  95.73 0 A 1
ATOM   816 C CA  . MET A 1 110 ? 18.654 -18.453 -14.693 1.00  95.73 0 A 1
ATOM   817 C C   . MET A 1 110 ? 17.243 -18.868 -14.267 1.00  95.72 0 A 1
ATOM   818 O O   . MET A 1 110 ? 17.103 -19.701 -13.373 1.00  94.86 0 A 1
ATOM   819 C CB  . MET A 1 110 ? 19.019 -17.068 -14.131 1.00  95.12 0 A 1
ATOM   820 C CG  . MET A 1 110 ? 19.056 -17.047 -12.599 1.00  92.56 0 A 1
ATOM   821 S SD  . MET A 1 110 ? 20.321 -18.115 -11.846 1.00  91.77 0 A 1
ATOM   822 C CE  . MET A 1 110 ? 21.780 -17.086 -12.106 1.00  85.19 0 A 1
ATOM   823 N N   . ARG A 1 111 ? 16.187 -18.373 -14.924 1.00  95.41 0 A 1
ATOM   824 C CA  . ARG A 1 111 ? 14.793 -18.768 -14.626 1.00  94.79 0 A 1
ATOM   825 C C   . ARG A 1 111 ? 14.579 -20.277 -14.728 1.00  94.65 0 A 1
ATOM   826 O O   . ARG A 1 111 ? 14.009 -20.878 -13.817 1.00  92.92 0 A 1
ATOM   827 C CB  . ARG A 1 111 ? 13.813 -18.068 -15.585 1.00  92.95 0 A 1
ATOM   828 C CG  . ARG A 1 111 ? 13.580 -16.607 -15.201 1.00  86.61 0 A 1
ATOM   829 C CD  . ARG A 1 111 ? 12.455 -16.031 -16.065 1.00  86.80 0 A 1
ATOM   830 N NE  . ARG A 1 111 ? 12.106 -14.663 -15.662 1.00  84.83 0 A 1
ATOM   831 C CZ  . ARG A 1 111 ? 10.904 -14.102 -15.627 1.00  84.93 0 A 1
ATOM   832 N NH1 . ARG A 1 111 ?  9.832 -14.721 -16.004 1.00  76.13 1 A 1
ATOM   833 N NH2 . ARG A 1 111 ? 10.774 -12.904 -15.207 1.00  77.69 0 A 1
ATOM   834 N N   . VAL A 1 112 ? 15.053 -20.889 -15.820 1.00  96.17 0 A 1
ATOM   835 C CA  . VAL A 1 112 ? 14.925 -22.334 -16.054 1.00  96.27 0 A 1
ATOM   836 C C   . VAL A 1 112 ? 15.747 -23.116 -15.030 1.00  96.38 0 A 1
ATOM   837 O O   . VAL A 1 112 ? 15.271 -24.107 -14.474 1.00  95.31 0 A 1
ATOM   838 C CB  . VAL A 1 112 ? 15.354 -22.701 -17.486 1.00  95.44 0 A 1
ATOM   839 C CG1 . VAL A 1 112 ? 15.231 -24.202 -17.755 1.00  88.45 0 A 1
ATOM   840 C CG2 . VAL A 1 112 ? 14.496 -21.962 -18.526 1.00  88.62 0 A 1
ATOM   841 N N   . HIS A 1 113 ? 16.961 -22.645 -14.729 1.00  96.04 0 A 1
ATOM   842 C CA  . HIS A 1 113 ? 17.794 -23.258 -13.706 1.00  96.49 0 A 1
ATOM   843 C C   . HIS A 1 113 ? 17.127 -23.208 -12.327 1.00  96.12 0 A 1
ATOM   844 O O   . HIS A 1 113 ? 17.073 -24.225 -11.640 1.00  94.86 0 A 1
ATOM   845 C CB  . HIS A 1 113 ? 19.170 -22.593 -13.689 1.00  96.48 0 A 1
ATOM   846 C CG  . HIS A 1 113 ? 20.056 -23.157 -12.619 1.00  96.76 0 A 1
ATOM   847 C CD2 . HIS A 1 113 ? 20.193 -22.694 -11.342 1.00  92.94 0 A 1
ATOM   848 N ND1 . HIS A 1 113 ? 20.800 -24.326 -12.716 1.00  92.88 0 A 1
ATOM   849 C CE1 . HIS A 1 113 ? 21.346 -24.548 -11.520 1.00  93.29 0 A 1
ATOM   850 N NE2 . HIS A 1 113 ? 21.005 -23.587 -10.659 1.00  93.66 0 A 1
ATOM   851 N N   . ILE A 1 114 ? 16.590 -22.055 -11.925 1.00  95.03 0 A 1
ATOM   852 C CA  . ILE A 1 114 ? 15.924 -21.878 -10.634 1.00  93.98 0 A 1
ATOM   853 C C   . ILE A 1 114 ? 14.690 -22.772 -10.514 1.00  94.06 0 A 1
ATOM   854 O O   . ILE A 1 114 ? 14.489 -23.372 -9.457 1.00  92.59 0 A 1
ATOM   855 C CB  . ILE A 1 114 ? 15.598 -20.383 -10.404 1.00  92.04 0 A 1
ATOM   856 C CG1 . ILE A 1 114 ? 16.906 -19.624 -10.078 1.00  87.45 0 A 1
ATOM   857 C CG2 . ILE A 1 114 ? 14.571 -20.180 -9.274 1.00  85.83 0 A 1
ATOM   858 C CD1 . ILE A 1 114 ? 16.750 -18.101 -9.996 1.00  77.53 0 A 1
ATOM   859 N N   . SER A 1 115 ? 13.892 -22.921 -11.582 1.00  93.64 0 A 1
ATOM   860 C CA  . SER A 1 115 ? 12.692 -23.766 -11.553 1.00  92.81 0 A 1
ATOM   861 C C   . SER A 1 115 ? 12.986 -25.256 -11.364 1.00  93.28 0 A 1
ATOM   862 O O   . SER A 1 115 ? 12.134 -25.992 -10.873 1.00  90.65 0 A 1
ATOM   863 C CB  . SER A 1 115 ? 11.866 -23.562 -12.823 1.00  90.90 0 A 1
ATOM   864 O OG  . SER A 1 115 ? 12.529 -24.018 -13.985 1.00  77.30 0 A 1
ATOM   865 N N   . SER A 1 116 ? 14.199 -25.703 -11.709 1.00  94.54 0 A 1
ATOM   866 C CA  . SER A 1 116 ? 14.638 -27.097 -11.584 1.00  94.80 0 A 1
ATOM   867 C C   . SER A 1 116 ? 15.709 -27.319 -10.514 1.00  95.56 0 A 1
ATOM   868 O O   . SER A 1 116 ? 16.114 -28.445 -10.263 1.00  93.68 0 A 1
ATOM   869 C CB  . SER A 1 116 ? 15.116 -27.599 -12.951 1.00  93.33 0 A 1
ATOM   870 O OG  . SER A 1 116 ? 16.153 -26.773 -13.460 1.00  81.81 0 A 1
ATOM   871 N N   . CYS A 1 117 ? 16.180 -26.256 -9.860 1.00  94.87 0 A 1
ATOM   872 C CA  . CYS A 1 117 ? 17.250 -26.344 -8.868 1.00  95.53 0 A 1
ATOM   873 C C   . CYS A 1 117 ? 16.730 -26.906 -7.542 1.00  95.32 0 A 1
ATOM   874 O O   . CYS A 1 117 ? 16.041 -26.208 -6.800 1.00  94.07 0 A 1
ATOM   875 C CB  . CYS A 1 117 ? 17.886 -24.967 -8.694 1.00  95.09 0 A 1
ATOM   876 S SG  . CYS A 1 117 ? 19.281 -25.063 -7.521 1.00  94.94 0 A 1
ATOM   877 N N   . LEU A 1 118 ? 17.159 -28.110 -7.193 1.00  96.14 0 A 1
ATOM   878 C CA  . LEU A 1 118 ? 16.782 -28.777 -5.940 1.00  95.72 0 A 1
ATOM   879 C C   . LEU A 1 118 ? 17.084 -27.921 -4.700 1.00  95.18 0 A 1
ATOM   880 O O   . LEU A 1 118 ? 16.263 -27.845 -3.797 1.00  93.16 0 A 1
ATOM   881 C CB  . LEU A 1 118 ? 17.518 -30.123 -5.832 1.00  95.08 0 A 1
ATOM   882 C CG  . LEU A 1 118 ? 17.102 -31.170 -6.881 1.00  87.00 0 A 1
ATOM   883 C CD1 . LEU A 1 118 ? 18.017 -32.386 -6.769 1.00  80.93 0 A 1
ATOM   884 C CD2 . LEU A 1 118 ? 15.659 -31.629 -6.699 1.00  81.65 0 A 1
ATOM   885 N N   . LYS A 1 119 ? 18.232 -27.217 -4.681 1.00  95.23 0 A 1
ATOM   886 C CA  . LYS A 1 119 ? 18.590 -26.339 -3.559 1.00  94.56 0 A 1
ATOM   887 C C   . LYS A 1 119 ? 17.642 -25.150 -3.406 1.00  93.82 0 A 1
ATOM   888 O O   . LYS A 1 119 ? 17.327 -24.762 -2.286 1.00  92.15 0 A 1
ATOM   889 C CB  . LYS A 1 119 ? 20.044 -25.870 -3.693 1.00  93.86 0 A 1
ATOM   890 C CG  . LYS A 1 119 ? 21.079 -26.911 -3.241 1.00  86.12 0 A 1
ATOM   891 C CD  . LYS A 1 119 ? 21.035 -27.069 -1.714 1.00  79.92 0 A 1
ATOM   892 C CE  . LYS A 1 119 ? 21.891 -28.200 -1.173 1.00  72.98 0 A 1
ATOM   893 N NZ  . LYS A 1 119 ? 21.459 -28.535  0.220 1.00  64.28 1 A 1
ATOM   894 N N   . VAL A 1 120 ? 17.171 -24.583 -4.502 1.00  93.51 0 A 1
ATOM   895 C CA  . VAL A 1 120 ? 16.178 -23.500 -4.454 1.00  92.31 0 A 1
ATOM   896 C C   . VAL A 1 120 ? 14.827 -24.030 -3.987 1.00  91.91 0 A 1
ATOM   897 O O   . VAL A 1 120 ? 14.185 -23.395 -3.163 1.00  90.63 0 A 1
ATOM   898 C CB  . VAL A 1 120 ? 16.044 -22.781 -5.806 1.00  91.36 0 A 1
ATOM   899 C CG1 . VAL A 1 120 ? 14.943 -21.720 -5.789 1.00  87.90 0 A 1
ATOM   900 C CG2 . VAL A 1 120 ? 17.355 -22.076 -6.168 1.00  88.76 0 A 1
ATOM   901 N N   . GLN A 1 121 ? 14.417 -25.213 -4.456 1.00  93.28 0 A 1
ATOM   902 C CA  . GLN A 1 121 ? 13.171 -25.850 -4.021 1.00  91.92 0 A 1
ATOM   903 C C   . GLN A 1 121 ? 13.208 -26.192 -2.524 1.00  91.59 0 A 1
ATOM   904 O O   . GLN A 1 121 ? 12.252 -25.902 -1.820 1.00  89.69 0 A 1
ATOM   905 C CB  . GLN A 1 121 ? 12.909 -27.108 -4.845 1.00  90.87 0 A 1
ATOM   906 C CG  . GLN A 1 121 ? 12.586 -26.782 -6.318 1.00  82.42 0 A 1
ATOM   907 C CD  . GLN A 1 121 ? 12.375 -28.039 -7.160 1.00  74.48 0 A 1
ATOM   908 N NE2 . GLN A 1 121 ? 12.057 -27.889 -8.427 1.00  62.94 0 A 1
ATOM   909 O OE1 . GLN A 1 121 ? 12.493 -29.165 -6.723 1.00  65.31 0 A 1
ATOM   910 N N   . GLU A 1 122 ? 14.328 -26.710 -2.026 1.00  93.97 0 A 1
ATOM   911 C CA  . GLU A 1 122 ? 14.545 -26.997 -0.603 1.00  93.11 0 A 1
ATOM   912 C C   . GLU A 1 122 ? 14.470 -25.718  0.240 1.00  91.91 0 A 1
ATOM   913 O O   . GLU A 1 122 ? 13.797 -25.690  1.269 1.00  90.14 0 A 1
ATOM   914 C CB  . GLU A 1 122 ? 15.906 -27.698 -0.462 1.00  92.71 0 A 1
ATOM   915 C CG  . GLU A 1 122 ? 16.212 -28.206  0.948 1.00  82.59 0 A 1
ATOM   916 C CD  . GLU A 1 122 ? 17.614 -28.863  1.056 1.00  79.48 0 A 1
ATOM   917 O OE1 . GLU A 1 122 ? 17.851 -29.592  2.040 1.00  75.52 0 A 1
ATOM   918 O OE2 . GLU A 1 122 ? 18.492 -28.631  0.190 1.00  78.28 -1 A 1
ATOM   919 N N   . GLN A 1 123 ? 15.092 -24.620 -0.213 1.00  91.22 0 A 1
ATOM   920 C CA  . GLN A 1 123 ? 14.998 -23.314  0.456 1.00  89.62 0 A 1
ATOM   921 C C   . GLN A 1 123 ? 13.558 -22.792  0.506 1.00  88.99 0 A 1
ATOM   922 O O   . GLN A 1 123 ? 13.150 -22.247  1.521 1.00  86.66 0 A 1
ATOM   923 C CB  . GLN A 1 123 ? 15.882 -22.291 -0.265 1.00  87.99 0 A 1
ATOM   924 C CG  . GLN A 1 123 ? 17.374 -22.479  0.044 1.00  83.02 0 A 1
ATOM   925 C CD  . GLN A 1 123 ? 18.271 -21.573 -0.793 1.00  82.30 0 A 1
ATOM   926 N NE2 . GLN A 1 123 ? 19.536 -21.491 -0.458 1.00  76.01 0 A 1
ATOM   927 O OE1 . GLN A 1 123 ? 17.879 -20.930 -1.759 1.00  77.84 0 A 1
ATOM   928 N N   . MET A 1 124 ? 12.783 -22.946 -0.572 1.00  89.19 0 A 1
ATOM   929 C CA  . MET A 1 124 ? 11.381 -22.519 -0.610 1.00  87.59 0 A 1
ATOM   930 C C   . MET A 1 124 ? 10.486 -23.375  0.285 1.00  87.25 0 A 1
ATOM   931 O O   . MET A 1 124 ?  9.597 -22.832  0.936 1.00  84.54 0 A 1
ATOM   932 C CB  . MET A 1 124 ? 10.859 -22.545 -2.048 1.00  85.10 0 A 1
ATOM   933 C CG  . MET A 1 124 ? 11.425 -21.394 -2.882 1.00  74.35 0 A 1
ATOM   934 S SD  . MET A 1 124 ? 10.875 -21.382 -4.616 1.00  67.82 0 A 1
ATOM   935 C CE  . MET A 1 124 ?  9.101 -21.149 -4.393 1.00  58.39 0 A 1
ATOM   936 N N   . ALA A 1 125 ? 10.717 -24.687  0.343 1.00  87.74 0 A 1
ATOM   937 C CA  . ALA A 1 125 ?  9.972 -25.602  1.199 1.00  87.26 0 A 1
ATOM   938 C C   . ALA A 1 125 ? 10.255 -25.362  2.695 1.00  87.08 0 A 1
ATOM   939 O O   . ALA A 1 125 ?  9.362 -25.514  3.521 1.00  83.73 0 A 1
ATOM   940 C CB  . ALA A 1 125 ? 10.321 -27.033  0.795 1.00  85.89 0 A 1
ATOM   941 N N   . ASN A 1 126 ? 11.473 -24.919  3.018 1.00  87.93 0 A 1
ATOM   942 C CA  . ASN A 1 126 ? 11.917 -24.635  4.383 1.00  87.75 0 A 1
ATOM   943 C C   . ASN A 1 126 ? 11.800 -23.146  4.751 1.00  87.45 0 A 1
ATOM   944 O O   . ASN A 1 126 ? 12.396 -22.723  5.745 1.00  82.98 0 A 1
ATOM   945 C CB  . ASN A 1 126 ? 13.340 -25.176  4.565 1.00  84.83 0 A 1
ATOM   946 C CG  . ASN A 1 126 ? 13.421 -26.690  4.450 1.00  78.72 0 A 1
ATOM   947 N ND2 . ASN A 1 126 ? 14.558 -27.204  4.037 1.00  69.09 0 A 1
ATOM   948 O OD1 . ASN A 1 126 ? 12.502 -27.419  4.745 1.00  70.20 0 A 1
ATOM   949 N N   . CYS A 1 127 ? 11.086 -22.336  3.967 1.00  85.26 0 A 1
ATOM   950 C CA  . CYS A 1 127 ? 10.845 -20.943  4.343 1.00  85.33 0 A 1
ATOM   951 C C   . CYS A 1 127 ? 10.099 -20.895  5.689 1.00  85.98 0 A 1
ATOM   952 O O   . CYS A 1 127 ?  9.068 -21.556  5.839 1.00  82.70 0 A 1
ATOM   953 C CB  . CYS A 1 127 ? 10.064 -20.206  3.255 1.00  81.82 0 A 1
ATOM   954 S SG  . CYS A 1 127 ? 11.221 -19.493  2.043 1.00  76.10 0 A 1
ATOM   955 N N   . PRO A 1 128 ? 10.598 -20.112  6.661 1.00  85.32 0 A 1
ATOM   956 C CA  . PRO A 1 128 ?  9.977 -20.041  7.969 1.00  84.89 0 A 1
ATOM   957 C C   . PRO A 1 128 ?  8.559 -19.470  7.859 1.00  87.20 0 A 1
ATOM   958 O O   . PRO A 1 128 ?  8.285 -18.560  7.069 1.00  84.53 0 A 1
ATOM   959 C CB  . PRO A 1 128 ? 10.906 -19.167  8.817 1.00  79.87 0 A 1
ATOM   960 C CG  . PRO A 1 128 ? 11.603 -18.288  7.784 1.00  75.98 0 A 1
ATOM   961 C CD  . PRO A 1 128 ? 11.726 -19.204  6.571 1.00  78.45 0 A 1
ATOM   962 N N   . LYS A 1 129 ?  7.659 -20.003  8.706 1.00  88.85 0 A 1
ATOM   963 C CA  . LYS A 1 129 ?  6.351 -19.396  8.945 1.00  89.96 0 A 1
ATOM   964 C C   . LYS A 1 129 ?  6.529 -18.066  9.676 1.00  92.13 0 A 1
ATOM   965 O O   . LYS A 1 129 ?  7.626 -17.735 10.142 1.00  89.41 0 A 1
ATOM   966 C CB  . LYS A 1 129 ?  5.418 -20.378  9.688 1.00  85.27 0 A 1
ATOM   967 C CG  . LYS A 1 129 ?  5.067 -21.599  8.815 1.00  78.23 0 A 1
ATOM   968 C CD  . LYS A 1 129 ?  3.964 -22.496  9.412 1.00  71.19 0 A 1
ATOM   969 C CE  . LYS A 1 129 ?  3.634 -23.616  8.415 1.00  62.47 0 A 1
ATOM   970 N NZ  . LYS A 1 129 ?  2.441 -24.435  8.769 1.00  54.49 1 A 1
ATOM   971 N N   . PHE A 1 130 ?  5.458 -17.307  9.780 1.00  93.11 0 A 1
ATOM   972 C CA  . PHE A 1 130 ?  5.469 -16.036 10.490 1.00  94.31 0 A 1
ATOM   973 C C   . PHE A 1 130 ?  6.007 -16.179 11.920 1.00  94.64 0 A 1
ATOM   974 O O   . PHE A 1 130 ?  5.577 -17.043 12.685 1.00  93.71 0 A 1
ATOM   975 C CB  . PHE A 1 130 ?  4.053 -15.454 10.499 1.00  94.24 0 A 1
ATOM   976 C CG  . PHE A 1 130 ?  3.913 -14.286 11.454 1.00  95.44 0 A 1
ATOM   977 C CD1 . PHE A 1 130 ?  3.300 -14.462 12.708 1.00  94.36 0 A 1
ATOM   978 C CD2 . PHE A 1 130 ?  4.469 -13.039 11.114 1.00  94.90 0 A 1
ATOM   979 C CE1 . PHE A 1 130 ?  3.231 -13.394 13.615 1.00  94.35 0 A 1
ATOM   980 C CE2 . PHE A 1 130 ?  4.400 -11.970 12.028 1.00  94.35 0 A 1
ATOM   981 C CZ  . PHE A 1 130 ?  3.782 -12.155 13.267 1.00  95.13 0 A 1
ATOM   982 N N   . VAL A 1 131 ?  6.914 -15.281 12.278 1.00  94.51 0 A 1
ATOM   983 C CA  . VAL A 1 131 ?  7.384 -15.045 13.647 1.00  94.52 0 A 1
ATOM   984 C C   . VAL A 1 131 ?  7.407 -13.536 13.901 1.00  95.34 0 A 1
ATOM   985 O O   . VAL A 1 131 ?  7.700 -12.767 12.981 1.00  94.43 0 A 1
ATOM   986 C CB  . VAL A 1 131 ?  8.767 -15.676 13.915 1.00  92.36 0 A 1
ATOM   987 C CG1 . VAL A 1 131 ?  8.687 -17.205 13.888 1.00  82.90 0 A 1
ATOM   988 C CG2 . VAL A 1 131 ?  9.845 -15.227 12.921 1.00  83.50 0 A 1
ATOM   989 N N   . PRO A 1 132 ?  7.110 -13.076 15.140 1.00  95.62 0 A 1
ATOM   990 C CA  . PRO A 1 132 ?  7.265 -11.671 15.503 1.00  95.88 0 A 1
ATOM   991 C C   . PRO A 1 132 ?  8.688 -11.167 15.254 1.00  95.79 0 A 1
ATOM   992 O O   . PRO A 1 132 ?  9.652 -11.906 15.428 1.00  94.27 0 A 1
ATOM   993 C CB  . PRO A 1 132 ?  6.875 -11.586 16.983 1.00  95.05 0 A 1
ATOM   994 C CG  . PRO A 1 132 ?  5.970 -12.790 17.189 1.00  93.69 0 A 1
ATOM   995 C CD  . PRO A 1 132 ?  6.574 -13.831 16.257 1.00  95.62 0 A 1
ATOM   996 N N   . VAL A 1 133 ?  8.829 -9.890 14.871 1.00  95.59 0 A 1
ATOM   997 C CA  . VAL A 1 133 ? 10.132 -9.262 14.569 1.00  95.19 0 A 1
ATOM   998 C C   . VAL A 1 133 ? 11.081 -9.260 15.774 1.00  94.96 0 A 1
ATOM   999 O O   . VAL A 1 133 ? 12.295 -9.332 15.610 1.00  93.20 0 A 1
ATOM   1000 C CB  . VAL A 1 133 ?  9.907 -7.839 14.023 1.00  94.22 0 A 1
ATOM   1001 C CG1 . VAL A 1 133 ?  9.235 -6.893 15.009 1.00  90.74 0 A 1
ATOM   1002 C CG2 . VAL A 1 133 ? 11.207 -7.202 13.509 1.00  91.47 0 A 1
ATOM   1003 N N   . VAL A 1 134 ? 10.515 -9.205 16.988 1.00  95.50 0 A 1
ATOM   1004 C CA  . VAL A 1 134 ? 11.215 -9.338 18.269 1.00  95.13 0 A 1
ATOM   1005 C C   . VAL A 1 134 ? 10.383 -10.217 19.200 1.00  95.34 0 A 1
ATOM   1006 O O   . VAL A 1 134 ?  9.164 -10.311 19.022 1.00  94.00 0 A 1
ATOM   1007 C CB  . VAL A 1 134 ? 11.499 -7.971 18.930 1.00  93.46 0 A 1
ATOM   1008 C CG1 . VAL A 1 134 ? 12.512 -7.163 18.117 1.00  85.74 0 A 1
ATOM   1009 C CG2 . VAL A 1 134 ? 10.240 -7.130 19.145 1.00  86.27 0 A 1
ATOM   1010 N N   . PRO A 1 135 ? 10.998 -10.862 20.203 1.00  94.94 0 A 1
ATOM   1011 C CA  . PRO A 1 135 ? 10.249 -11.532 21.256 1.00  94.21 0 A 1
ATOM   1012 C C   . PRO A 1 135 ?  9.257 -10.574 21.914 1.00  93.90 0 A 1
ATOM   1013 O O   . PRO A 1 135 ?  9.603 -9.434 22.236 1.00  90.99 0 A 1
ATOM   1014 C CB  . PRO A 1 135 ? 11.297 -12.045 22.247 1.00  92.76 0 A 1
ATOM   1015 C CG  . PRO A 1 135 ? 12.567 -12.128 21.403 1.00  91.07 0 A 1
ATOM   1016 C CD  . PRO A 1 135 ? 12.424 -10.969 20.438 1.00  93.85 0 A 1
ATOM   1017 N N   . THR A 1 136 ?  8.018 -11.032 22.129 1.00  93.43 0 A 1
ATOM   1018 C CA  . THR A 1 136 ?  6.963 -10.254 22.772 1.00  93.74 0 A 1
ATOM   1019 C C   . THR A 1 136 ?  6.148 -11.151 23.703 1.00  94.20 0 A 1
ATOM   1020 O O   . THR A 1 136 ?  5.985 -12.341 23.441 1.00  92.46 0 A 1
ATOM   1021 C CB  . THR A 1 136 ?  6.073 -9.547 21.727 1.00  91.75 0 A 1
ATOM   1022 C CG2 . THR A 1 136 ?  5.407 -10.505 20.735 1.00  84.31 0 A 1
ATOM   1023 O OG1 . THR A 1 136 ?  5.050 -8.832 22.374 1.00  83.62 0 A 1
ATOM   1024 N N   . SER A 1 137 ?  5.640 -10.566 24.783 1.00  94.55 0 A 1
ATOM   1025 C CA  . SER A 1 137 ?  4.686 -11.214 25.688 1.00  94.03 0 A 1
ATOM   1026 C C   . SER A 1 137 ?  3.252 -11.213 25.145 1.00  94.33 0 A 1
ATOM   1027 O O   . SER A 1 137 ?  2.391 -11.902 25.690 1.00  90.34 0 A 1
ATOM   1028 C CB  . SER A 1 137 ?  4.724 -10.517 27.048 1.00  91.77 0 A 1
ATOM   1029 O OG  . SER A 1 137 ?  4.469 -9.136 26.885 1.00  80.51 0 A 1
ATOM   1030 N N   . GLN A 1 138 ?  2.988 -10.452 24.093 1.00  94.50 0 A 1
ATOM   1031 C CA  . GLN A 1 138 ?  1.672 -10.411 23.470 1.00  94.53 0 A 1
ATOM   1032 C C   . GLN A 1 138 ?  1.319 -11.778 22.871 1.00  94.81 0 A 1
ATOM   1033 O O   . GLN A 1 138 ?  2.153 -12.399 22.207 1.00  93.02 0 A 1
ATOM   1034 C CB  . GLN A 1 138 ?  1.617 -9.355 22.369 1.00  92.84 0 A 1
ATOM   1035 C CG  . GLN A 1 138 ?  1.761 -7.923 22.894 1.00  90.03 0 A 1
ATOM   1036 C CD  . GLN A 1 138 ?  1.677 -6.953 21.725 1.00  92.48 0 A 1
ATOM   1037 N NE2 . GLN A 1 138 ?  2.764 -6.298 21.381 1.00  85.84 0 A 1
ATOM   1038 O OE1 . GLN A 1 138 ?  0.651 -6.818 21.074 1.00  86.15 0 A 1
ATOM   1039 N N   . PRO A 1 139 ?  0.068 -12.232 23.033 1.00  94.87 0 A 1
ATOM   1040 C CA  . PRO A 1 139 ? -0.396 -13.406 22.320 1.00  94.25 0 A 1
ATOM   1041 C C   . PRO A 1 139 ? -0.389 -13.125 20.812 1.00  94.67 0 A 1
ATOM   1042 O O   . PRO A 1 139 ? -0.877 -12.089 20.359 1.00  92.71 0 A 1
ATOM   1043 C CB  . PRO A 1 139 ? -1.795 -13.687 22.866 1.00  92.23 0 A 1
ATOM   1044 C CG  . PRO A 1 139 ? -2.287 -12.310 23.309 1.00  88.70 0 A 1
ATOM   1045 C CD  . PRO A 1 139 ? -1.014 -11.607 23.766 1.00  92.56 0 A 1
ATOM   1046 N N   . ILE A 1 140 ?  0.144 -14.063 20.031 1.00  93.98 0 A 1
ATOM   1047 C CA  . ILE A 1 140 ?  0.056 -13.985 18.573 1.00  93.75 0 A 1
ATOM   1048 C C   . ILE A 1 140 ? -1.429 -14.075 18.190 1.00  94.17 0 A 1
ATOM   1049 O O   . ILE A 1 140 ? -2.073 -15.064 18.549 1.00  92.20 0 A 1
ATOM   1050 C CB  . ILE A 1 140 ?  0.904 -15.075 17.887 1.00  91.71 0 A 1
ATOM   1051 C CG1 . ILE A 1 140 ?  2.395 -14.906 18.264 1.00  87.83 0 A 1
ATOM   1052 C CG2 . ILE A 1 140 ?  0.714 -15.006 16.360 1.00  87.96 0 A 1
ATOM   1053 C CD1 . ILE A 1 140 ?  3.320 -15.999 17.712 1.00  80.20 0 A 1
ATOM   1054 N N   . PRO A 1 141 ? -1.980 -13.076 17.475 1.00  93.61 0 A 1
ATOM   1055 C CA  . PRO A 1 141 ? -3.387 -13.093 17.096 1.00  92.78 0 A 1
ATOM   1056 C C   . PRO A 1 141 ? -3.730 -14.360 16.304 1.00  92.61 0 A 1
ATOM   1057 O O   . PRO A 1 141 ? -3.040 -14.722 15.347 1.00  90.53 0 A 1
ATOM   1058 C CB  . PRO A 1 141 ? -3.622 -11.818 16.290 1.00  90.80 0 A 1
ATOM   1059 C CG  . PRO A 1 141 ? -2.532 -10.880 16.781 1.00  89.43 0 A 1
ATOM   1060 C CD  . PRO A 1 141 ? -1.368 -11.822 17.064 1.00  92.02 0 A 1
ATOM   1061 N N   . SER A 1 142 ? -4.811 -15.029 16.697 1.00  92.44 0 A 1
ATOM   1062 C CA  . SER A 1 142 ? -5.294 -16.248 16.061 1.00  90.59 0 A 1
ATOM   1063 C C   . SER A 1 142 ? -6.791 -16.137 15.787 1.00  89.18 0 A 1
ATOM   1064 O O   . SER A 1 142 ? -7.473 -15.290 16.364 1.00  82.09 0 A 1
ATOM   1065 C CB  . SER A 1 142 ? -4.959 -17.467 16.933 1.00  86.93 0 A 1
ATOM   1066 O OG  . SER A 1 142 ? -5.625 -17.406 18.178 1.00  78.86 0 A 1
ATOM   1067 N N   . ASN A 1 143 ? -7.308 -16.976 14.886 1.00  88.21 0 A 1
ATOM   1068 C CA  . ASN A 1 143 ? -8.725 -16.986 14.497 1.00  87.53 0 A 1
ATOM   1069 C C   . ASN A 1 143 ? -9.258 -15.620 14.019 1.00  88.42 0 A 1
ATOM   1070 O O   . ASN A 1 143 ? -10.426 -15.303 14.204 1.00  84.40 0 A 1
ATOM   1071 C CB  . ASN A 1 143 ? -9.570 -17.624 15.624 1.00  83.89 0 A 1
ATOM   1072 C CG  . ASN A 1 143 ? -9.126 -19.034 15.947 1.00  75.50 0 A 1
ATOM   1073 N ND2 . ASN A 1 143 ? -9.331 -19.466 17.173 1.00  65.70 0 A 1
ATOM   1074 O OD1 . ASN A 1 143 ? -8.610 -19.761 15.122 1.00  65.18 0 A 1
ATOM   1075 N N   . ILE A 1 144 ? -8.404 -14.807 13.404 1.00  88.80 0 A 1
ATOM   1076 C CA  . ILE A 1 144 ? -8.808 -13.525 12.829 1.00  88.85 0 A 1
ATOM   1077 C C   . ILE A 1 144 ? -9.686 -13.804 11.608 1.00  90.51 0 A 1
ATOM   1078 O O   . ILE A 1 144 ? -9.219 -14.448 10.661 1.00  88.99 0 A 1
ATOM   1079 C CB  . ILE A 1 144 ? -7.586 -12.666 12.448 1.00  86.14 0 A 1
ATOM   1080 C CG1 . ILE A 1 144 ? -6.650 -12.449 13.652 1.00  80.01 0 A 1
ATOM   1081 C CG2 . ILE A 1 144 ? -8.041 -11.304 11.885 1.00  77.97 0 A 1
ATOM   1082 C CD1 . ILE A 1 144 ? -5.252 -12.003 13.204 1.00  70.46 0 A 1
ATOM   1083 N N   . PRO A 1 145 ? -10.944 -13.318 11.576 1.00  90.36 0 A 1
ATOM   1084 C CA  . PRO A 1 145 ? -11.817 -13.535 10.435 1.00  90.62 0 A 1
ATOM   1085 C C   . PRO A 1 145 ? -11.271 -12.795  9.207 1.00  92.09 0 A 1
ATOM   1086 O O   . PRO A 1 145 ? -10.950 -11.610  9.263 1.00  90.86 0 A 1
ATOM   1087 C CB  . PRO A 1 145 ? -13.192 -13.034 10.870 1.00  88.05 0 A 1
ATOM   1088 C CG  . PRO A 1 145 ? -12.862 -11.997 11.943 1.00  84.65 0 A 1
ATOM   1089 C CD  . PRO A 1 145 ? -11.608 -12.545 12.604 1.00  88.06 0 A 1
ATOM   1090 N N   . ASN A 1 146 ? -11.243 -13.489  8.069 1.00  92.37 0 A 1
ATOM   1091 C CA  . ASN A 1 146 ? -10.936 -12.863  6.795 1.00  93.67 0 A 1
ATOM   1092 C C   . ASN A 1 146 ? -12.184 -12.176  6.236 1.00  93.99 0 A 1
ATOM   1093 O O   . ASN A 1 146 ? -13.117 -12.829  5.776 1.00  92.77 0 A 1
ATOM   1094 C CB  . ASN A 1 146 ? -10.352 -13.906  5.827 1.00  93.13 0 A 1
ATOM   1095 C CG  . ASN A 1 146 ? -9.943 -13.293  4.493 1.00  93.81 0 A 1
ATOM   1096 N ND2 . ASN A 1 146 ? -9.418 -14.093  3.603 1.00  90.33 0 A 1
ATOM   1097 O OD1 . ASN A 1 146 ? -10.078 -12.106  4.246 1.00  90.70 0 A 1
ATOM   1098 N N   . ARG A 1 147 ? -12.185 -10.845  6.245 1.00  93.89 0 A 1
ATOM   1099 C CA  . ARG A 1 147 ? -13.253 -9.991  5.695 1.00  93.91 0 A 1
ATOM   1100 C C   . ARG A 1 147 ? -12.828 -9.259  4.415 1.00  94.18 0 A 1
ATOM   1101 O O   . ARG A 1 147 ? -13.495 -8.319  3.984 1.00  92.38 0 A 1
ATOM   1102 C CB  . ARG A 1 147 ? -13.739 -9.019  6.781 1.00  92.73 0 A 1
ATOM   1103 C CG  . ARG A 1 147 ? -14.335 -9.757  7.981 1.00  90.52 0 A 1
ATOM   1104 C CD  . ARG A 1 147 ? -14.898 -8.757  8.986 1.00  88.43 0 A 1
ATOM   1105 N NE  . ARG A 1 147 ? -15.451 -9.439 10.161 1.00  86.24 0 A 1
ATOM   1106 C CZ  . ARG A 1 147 ? -15.240 -9.134 11.441 1.00  85.10 0 A 1
ATOM   1107 N NH1 . ARG A 1 147 ? -14.501 -8.128 11.798 1.00  77.01 1 A 1
ATOM   1108 N NH2 . ARG A 1 147 ? -15.770 -9.867 12.360 1.00  79.89 0 A 1
ATOM   1109 N N   . SER A 1 148 ? -11.714 -9.664  3.814 1.00  94.77 0 A 1
ATOM   1110 C CA  . SER A 1 148 ? -11.091 -8.979  2.679 1.00  94.45 0 A 1
ATOM   1111 C C   . SER A 1 148 ? -11.105 -9.797  1.390 1.00  94.96 0 A 1
ATOM   1112 O O   . SER A 1 148 ? -11.227 -9.229  0.303 1.00  92.44 0 A 1
ATOM   1113 C CB  . SER A 1 148 ? -9.634 -8.641  3.025 1.00  92.12 0 A 1
ATOM   1114 O OG  . SER A 1 148 ? -9.575 -7.784  4.139 1.00  85.28 0 A 1
ATOM   1115 N N   . THR A 1 149 ? -10.973 -11.110  1.500 1.00  95.97 0 A 1
ATOM   1116 C CA  . THR A 1 149 ? -11.059 -12.045  0.376 1.00  96.21 0 A 1
ATOM   1117 C C   . THR A 1 149 ? -11.986 -13.203  0.720 1.00  96.45 0 A 1
ATOM   1118 O O   . THR A 1 149 ? -12.098 -13.607  1.875 1.00  95.34 0 A 1
ATOM   1119 C CB  . THR A 1 149 ? -9.683 -12.580 -0.059 1.00  95.27 0 A 1
ATOM   1120 C CG2 . THR A 1 149 ? -8.752 -11.466 -0.541 1.00  90.86 0 A 1
ATOM   1121 O OG1 . THR A 1 149 ? -9.025 -13.265  0.982 1.00  91.13 0 A 1
ATOM   1122 N N   . PHE A 1 150 ? -12.652 -13.742 -0.298 1.00  96.92 0 A 1
ATOM   1123 C CA  . PHE A 1 150 ? -13.744 -14.687 -0.128 1.00  97.14 0 A 1
ATOM   1124 C C   . PHE A 1 150 ? -13.593 -15.871 -1.081 1.00  97.20 0 A 1
ATOM   1125 O O   . PHE A 1 150 ? -12.934 -15.777 -2.121 1.00  96.08 0 A 1
ATOM   1126 C CB  . PHE A 1 150 ? -15.073 -13.949 -0.342 1.00  96.83 0 A 1
ATOM   1127 C CG  . PHE A 1 150 ? -15.201 -12.694  0.485 1.00  96.77 0 A 1
ATOM   1128 C CD1 . PHE A 1 150 ? -15.541 -12.765  1.855 1.00  95.28 0 A 1
ATOM   1129 C CD2 . PHE A 1 150 ? -14.916 -11.434 -0.078 1.00  95.24 0 A 1
ATOM   1130 C CE1 . PHE A 1 150 ? -15.595 -11.610  2.641 1.00  94.49 0 A 1
ATOM   1131 C CE2 . PHE A 1 150 ? -14.978 -10.269  0.702 1.00  94.48 0 A 1
ATOM   1132 C CZ  . PHE A 1 150 ? -15.310 -10.358  2.069 1.00  95.07 0 A 1
ATOM   1133 N N   . ALA A 1 151 ? -14.217 -16.994 -0.727 1.00  96.94 0 A 1
ATOM   1134 C CA  . ALA A 1 151 ? -14.367 -18.128 -1.622 1.00  97.12 0 A 1
ATOM   1135 C C   . ALA A 1 151 ? -15.693 -18.034 -2.382 1.00  97.46 0 A 1
ATOM   1136 O O   . ALA A 1 151 ? -16.708 -17.630 -1.819 1.00  96.61 0 A 1
ATOM   1137 C CB  . ALA A 1 151 ? -14.238 -19.429 -0.821 1.00  96.03 0 A 1
ATOM   1138 N N   . CYS A 1 152 ? -15.708 -18.433 -3.654 1.00  96.86 0 A 1
ATOM   1139 C CA  . CYS A 1 152 ? -16.942 -18.563 -4.412 1.00  97.14 0 A 1
ATOM   1140 C C   . CYS A 1 152 ? -17.833 -19.650 -3.785 1.00  97.06 0 A 1
ATOM   1141 O O   . CYS A 1 152 ? -17.372 -20.785 -3.641 1.00  96.44 0 A 1
ATOM   1142 C CB  . CYS A 1 152 ? -16.607 -18.897 -5.873 1.00  96.90 0 A 1
ATOM   1143 S SG  . CYS A 1 152 ? -18.144 -19.185 -6.802 1.00  96.64 0 A 1
ATOM   1144 N N   . PRO A 1 153 ? -19.099 -19.353 -3.441 1.00  97.25 0 A 1
ATOM   1145 C CA  . PRO A 1 153 ? -19.977 -20.332 -2.803 1.00  96.82 0 A 1
ATOM   1146 C C   . PRO A 1 153 ? -20.476 -21.418 -3.761 1.00  96.62 0 A 1
ATOM   1147 O O   . PRO A 1 153 ? -21.030 -22.410 -3.300 1.00  94.62 0 A 1
ATOM   1148 C CB  . PRO A 1 153 ? -21.122 -19.490 -2.230 1.00  96.16 0 A 1
ATOM   1149 C CG  . PRO A 1 153 ? -21.227 -18.343 -3.223 1.00  94.91 0 A 1
ATOM   1150 C CD  . PRO A 1 153 ? -19.775 -18.081 -3.616 1.00  96.66 0 A 1
ATOM   1151 N N   . TYR A 1 154 ? -20.278 -21.254 -5.071 1.00  97.13 0 A 1
ATOM   1152 C CA  . TYR A 1 154 ? -20.690 -22.218 -6.087 1.00  96.80 0 A 1
ATOM   1153 C C   . TYR A 1 154 ? -19.589 -23.235 -6.412 1.00  96.76 0 A 1
ATOM   1154 O O   . TYR A 1 154 ? -19.830 -24.434 -6.400 1.00  95.05 0 A 1
ATOM   1155 C CB  . TYR A 1 154 ? -21.110 -21.476 -7.355 1.00  96.31 0 A 1
ATOM   1156 C CG  . TYR A 1 154 ? -22.328 -20.591 -7.204 1.00  96.33 0 A 1
ATOM   1157 C CD1 . TYR A 1 154 ? -23.600 -21.171 -7.046 1.00  95.11 0 A 1
ATOM   1158 C CD2 . TYR A 1 154 ? -22.207 -19.190 -7.255 1.00  95.31 0 A 1
ATOM   1159 C CE1 . TYR A 1 154 ? -24.741 -20.366 -6.951 1.00  94.43 0 A 1
ATOM   1160 C CE2 . TYR A 1 154 ? -23.349 -18.373 -7.166 1.00  94.45 0 A 1
ATOM   1161 C CZ  . TYR A 1 154 ? -24.611 -18.965 -7.021 1.00  94.62 0 A 1
ATOM   1162 O OH  . TYR A 1 154 ? -25.736 -18.178 -6.947 1.00  92.94 0 A 1
ATOM   1163 N N   . CYS A 1 155 ? -18.363 -22.765 -6.703 1.00  96.82 0 A 1
ATOM   1164 C CA  . CYS A 1 155 ? -17.276 -23.635 -7.168 1.00  96.87 0 A 1
ATOM   1165 C C   . CYS A 1 155 ? -16.082 -23.722 -6.218 1.00  96.64 0 A 1
ATOM   1166 O O   . CYS A 1 155 ? -15.144 -24.482 -6.467 1.00  95.24 0 A 1
ATOM   1167 C CB  . CYS A 1 155 ? -16.849 -23.190 -8.570 1.00  96.28 0 A 1
ATOM   1168 S SG  . CYS A 1 155 ? -15.946 -21.615 -8.509 1.00  96.28 0 A 1
ATOM   1169 N N   . GLY A 1 156 ? -16.054 -22.930 -5.137 1.00  97.06 0 A 1
ATOM   1170 C CA  . GLY A 1 156 ? -14.960 -22.926 -4.170 1.00  96.65 0 A 1
ATOM   1171 C C   . GLY A 1 156 ? -13.694 -22.181 -4.600 1.00  96.78 0 A 1
ATOM   1172 O O   . GLY A 1 156 ? -12.699 -22.246 -3.873 1.00  94.72 0 A 1
ATOM   1173 N N   . ALA A 1 157 ? -13.697 -21.461 -5.731 1.00  96.64 0 A 1
ATOM   1174 C CA  . ALA A 1 157 ? -12.588 -20.592 -6.129 1.00  96.24 0 A 1
ATOM   1175 C C   . ALA A 1 157 ? -12.247 -19.604 -5.000 1.00  96.39 0 A 1
ATOM   1176 O O   . ALA A 1 157 ? -13.135 -18.925 -4.485 1.00  95.40 0 A 1
ATOM   1177 C CB  . ALA A 1 157 ? -12.934 -19.849 -7.420 1.00  95.54 0 A 1
ATOM   1178 N N   . ARG A 1 158 ? -10.976 -19.537 -4.586 1.00  95.78 0 A 1
ATOM   1179 C CA  . ARG A 1 158 ? -10.533 -18.820 -3.383 1.00  94.77 0 A 1
ATOM   1180 C C   . ARG A 1 158 ? -9.853 -17.492 -3.716 1.00  95.33 0 A 1
ATOM   1181 O O   . ARG A 1 158 ? -9.474 -17.250 -4.859 1.00  92.94 0 A 1
ATOM   1182 C CB  . ARG A 1 158 ? -9.599 -19.719 -2.550 1.00  92.00 0 A 1
ATOM   1183 C CG  . ARG A 1 158 ? -10.317 -20.954 -1.984 1.00  84.77 0 A 1
ATOM   1184 C CD  . ARG A 1 158 ? -9.392 -21.737 -1.058 1.00  80.24 0 A 1
ATOM   1185 N NE  . ARG A 1 158 ? -10.054 -22.921 -0.502 1.00  70.21 0 A 1
ATOM   1186 C CZ  . ARG A 1 158 ? -9.578 -23.700  0.467 1.00  62.45 0 A 1
ATOM   1187 N NH1 . ARG A 1 158 ? -8.421 -23.468  1.020 1.00  57.79 1 A 1
ATOM   1188 N NH2 . ARG A 1 158 ? -10.268 -24.727  0.868 1.00  54.52 0 A 1
ATOM   1189 N N   . ASN A 1 159 ? -9.651 -16.679 -2.682 1.00  95.58 0 A 1
ATOM   1190 C CA  . ASN A 1 159 ? -8.869 -15.444 -2.709 1.00  95.60 0 A 1
ATOM   1191 C C   . ASN A 1 159 ? -9.448 -14.366 -3.637 1.00  95.79 0 A 1
ATOM   1192 O O   . ASN A 1 159 ? -8.722 -13.523 -4.169 1.00  94.05 0 A 1
ATOM   1193 C CB  . ASN A 1 159 ? -7.382 -15.777 -2.972 1.00  94.80 0 A 1
ATOM   1194 C CG  . ASN A 1 159 ? -6.864 -16.841 -2.006 1.00  93.54 0 A 1
ATOM   1195 N ND2 . ASN A 1 159 ? -6.185 -17.844 -2.497 1.00  85.13 0 A 1
ATOM   1196 O OD1 . ASN A 1 159 ? -7.104 -16.796 -0.814 1.00  86.29 0 A 1
ATOM   1197 N N   . LEU A 1 160 ? -10.770 -14.374 -3.813 1.00  96.44 0 A 1
ATOM   1198 C CA  . LEU A 1 160 ? -11.490 -13.363 -4.568 1.00  96.66 0 A 1
ATOM   1199 C C   . LEU A 1 160 ? -11.766 -12.167 -3.659 1.00  96.40 0 A 1
ATOM   1200 O O   . LEU A 1 160 ? -12.394 -12.318 -2.610 1.00  95.57 0 A 1
ATOM   1201 C CB  . LEU A 1 160 ? -12.788 -13.977 -5.131 1.00  96.72 0 A 1
ATOM   1202 C CG  . LEU A 1 160 ? -12.582 -15.238 -5.996 1.00  96.00 0 A 1
ATOM   1203 C CD1 . LEU A 1 160 ? -13.938 -15.843 -6.369 1.00  93.83 0 A 1
ATOM   1204 C CD2 . LEU A 1 160 ? -11.817 -14.932 -7.288 1.00  92.97 0 A 1
ATOM   1205 N N   . ASP A 1 161 ? -11.317 -10.965 -4.041 1.00  95.24 0 A 1
ATOM   1206 C CA  . ASP A 1 161 ? -11.817 -9.761 -3.383 1.00  94.37 0 A 1
ATOM   1207 C C   . ASP A 1 161 ? -13.303 -9.535 -3.706 1.00  94.96 0 A 1
ATOM   1208 O O   . ASP A 1 161 ? -13.900 -10.258 -4.514 1.00  94.23 0 A 1
ATOM   1209 C CB  . ASP A 1 161 ? -10.908 -8.550 -3.662 1.00  92.45 0 A 1
ATOM   1210 C CG  . ASP A 1 161 ? -10.964 -7.975 -5.078 1.00  90.73 0 A 1
ATOM   1211 O OD1 . ASP A 1 161 ? -12.049 -7.945 -5.692 1.00  85.90 0 A 1
ATOM   1212 O OD2 . ASP A 1 161 ? -9.921 -7.462 -5.550 1.00  85.19 -1 A 1
ATOM   1213 N N   . GLN A 1 162 ? -13.937 -8.551 -3.062 1.00  94.84 0 A 1
ATOM   1214 C CA  . GLN A 1 162 ? -15.372 -8.321 -3.237 1.00  94.69 0 A 1
ATOM   1215 C C   . GLN A 1 162 ? -15.755 -8.038 -4.700 1.00  94.76 0 A 1
ATOM   1216 O O   . GLN A 1 162 ? -16.776 -8.531 -5.172 1.00  93.93 0 A 1
ATOM   1217 C CB  . GLN A 1 162 ? -15.778 -7.167 -2.304 1.00  93.19 0 A 1
ATOM   1218 C CG  . GLN A 1 162 ? -17.289 -6.901 -2.316 1.00  88.75 0 A 1
ATOM   1219 C CD  . GLN A 1 162 ? -17.685 -5.876 -1.248 1.00  88.35 0 A 1
ATOM   1220 N NE2 . GLN A 1 162 ? -18.500 -4.907 -1.571 1.00  79.72 0 A 1
ATOM   1221 O OE1 . GLN A 1 162 ? -17.271 -5.941 -0.110 1.00  82.42 0 A 1
ATOM   1222 N N   . GLN A 1 163 ? -14.948 -7.268 -5.431 1.00  93.88 0 A 1
ATOM   1223 C CA  . GLN A 1 163 ? -15.220 -6.947 -6.834 1.00  93.06 0 A 1
ATOM   1224 C C   . GLN A 1 163 ? -15.013 -8.172 -7.724 1.00  93.92 0 A 1
ATOM   1225 O O   . GLN A 1 163 ? -15.837 -8.450 -8.599 1.00  93.11 0 A 1
ATOM   1226 C CB  . GLN A 1 163 ? -14.305 -5.811 -7.302 1.00  90.86 0 A 1
ATOM   1227 C CG  . GLN A 1 163 ? -14.643 -4.463 -6.643 1.00  79.71 0 A 1
ATOM   1228 C CD  . GLN A 1 163 ? -13.724 -3.327 -7.105 1.00  74.39 0 A 1
ATOM   1229 N NE2 . GLN A 1 163 ? -14.028 -2.100 -6.765 1.00  62.19 0 A 1
ATOM   1230 O OE1 . GLN A 1 163 ? -12.723 -3.530 -7.775 1.00  66.73 0 A 1
ATOM   1231 N N   . GLU A 1 164 ? -13.947 -8.930 -7.475 1.00  94.07 0 A 1
ATOM   1232 C CA  . GLU A 1 164 ? -13.640 -10.126 -8.233 1.00  94.22 0 A 1
ATOM   1233 C C   . GLU A 1 164 ? -14.640 -11.251 -7.962 1.00  95.24 0 A 1
ATOM   1234 O O   . GLU A 1 164 ? -15.018 -11.966 -8.876 1.00  94.71 0 A 1
ATOM   1235 C CB  . GLU A 1 164 ? -12.202 -10.573 -7.928 1.00  93.17 0 A 1
ATOM   1236 C CG  . GLU A 1 164 ? -11.578 -11.386 -9.079 1.00  82.43 0 A 1
ATOM   1237 C CD  . GLU A 1 164 ? -11.406 -10.532 -10.347 1.00  75.37 0 A 1
ATOM   1238 O OE1 . GLU A 1 164 ? -11.450 -11.106 -11.455 1.00  67.02 0 A 1
ATOM   1239 O OE2 . GLU A 1 164 ? -11.256 -9.289 -10.242 1.00  66.96 -1 A 1
ATOM   1240 N N   . LEU A 1 165 ? -15.165 -11.365 -6.713 1.00  95.78 0 A 1
ATOM   1241 C CA  . LEU A 1 165 ? -16.247 -12.294 -6.388 1.00  96.46 0 A 1
ATOM   1242 C C   . LEU A 1 165 ? -17.509 -11.982 -7.200 1.00  96.71 0 A 1
ATOM   1243 O O   . LEU A 1 165 ? -18.103 -12.893 -7.772 1.00  96.22 0 A 1
ATOM   1244 C CB  . LEU A 1 165 ? -16.537 -12.239 -4.878 1.00  96.60 0 A 1
ATOM   1245 C CG  . LEU A 1 165 ? -17.686 -13.174 -4.441 1.00  96.18 0 A 1
ATOM   1246 C CD1 . LEU A 1 165 ? -17.315 -14.648 -4.566 1.00  94.67 0 A 1
ATOM   1247 C CD2 . LEU A 1 165 ? -18.049 -12.892 -2.987 1.00  94.29 0 A 1
ATOM   1248 N N   . VAL A 1 166 ? -17.907 -10.715 -7.273 1.00  95.86 0 A 1
ATOM   1249 C CA  . VAL A 1 166 ? -19.071 -10.295 -8.067 1.00  95.39 0 A 1
ATOM   1250 C C   . VAL A 1 166 ? -18.854 -10.644 -9.536 1.00  95.56 0 A 1
ATOM   1251 O O   . VAL A 1 166 ? -19.699 -11.305 -10.140 1.00  94.97 0 A 1
ATOM   1252 C CB  . VAL A 1 166 ? -19.371 -8.790 -7.908 1.00  94.07 0 A 1
ATOM   1253 C CG1 . VAL A 1 166 ? -20.503 -8.328 -8.832 1.00  90.53 0 A 1
ATOM   1254 C CG2 . VAL A 1 166 ? -19.800 -8.455 -6.476 1.00  90.76 0 A 1
ATOM   1255 N N   . LYS A 1 167 ? -17.713 -10.262 -10.104 1.00  95.46 0 A 1
ATOM   1256 C CA  . LYS A 1 167 ? -17.365 -10.528 -11.501 1.00  95.19 0 A 1
ATOM   1257 C C   . LYS A 1 167 ? -17.371 -12.023 -11.804 1.00  95.73 0 A 1
ATOM   1258 O O   . LYS A 1 167 ? -18.078 -12.458 -12.714 1.00  95.10 0 A 1
ATOM   1259 C CB  . LYS A 1 167 ? -16.001 -9.879 -11.788 1.00  93.83 0 A 1
ATOM   1260 C CG  . LYS A 1 167 ? -15.618 -10.041 -13.261 1.00  87.37 0 A 1
ATOM   1261 C CD  . LYS A 1 167 ? -14.226 -9.445 -13.532 1.00  83.78 0 A 1
ATOM   1262 C CE  . LYS A 1 167 ? -13.833 -9.811 -14.950 1.00  72.27 0 A 1
ATOM   1263 N NZ  . LYS A 1 167 ? -12.427 -9.478 -15.237 1.00  65.27 1 A 1
ATOM   1264 N N   . HIS A 1 168 ? -16.674 -12.826 -10.994 1.00  95.39 0 A 1
ATOM   1265 C CA  . HIS A 1 168 ? -16.588 -14.271 -11.139 1.00  96.21 0 A 1
ATOM   1266 C C   . HIS A 1 168 ? -17.963 -14.939 -11.110 1.00  96.52 0 A 1
ATOM   1267 O O   . HIS A 1 168 ? -18.275 -15.757 -11.980 1.00  95.51 0 A 1
ATOM   1268 C CB  . HIS A 1 168 ? -15.685 -14.827 -10.026 1.00  96.33 0 A 1
ATOM   1269 C CG  . HIS A 1 168 ? -15.634 -16.329 -9.998 1.00  96.87 0 A 1
ATOM   1270 C CD2 . HIS A 1 168 ? -16.460 -17.150 -9.282 1.00  93.88 0 A 1
ATOM   1271 N ND1 . HIS A 1 168 ? -14.791 -17.130 -10.752 1.00  93.84 0 A 1
ATOM   1272 C CE1 . HIS A 1 168 ? -15.115 -18.396 -10.488 1.00  93.85 0 A 1
ATOM   1273 N NE2 . HIS A 1 168 ? -16.112 -18.449 -9.599 1.00  94.15 0 A 1
ATOM   1274 N N   . CYS A 1 169 ? -18.821 -14.570 -10.144 1.00  96.81 0 A 1
ATOM   1275 C CA  . CYS A 1 169 ? -20.149 -15.169 -10.033 1.00  96.43 0 A 1
ATOM   1276 C C   . CYS A 1 169 ? -21.059 -14.778 -11.214 1.00  96.11 0 A 1
ATOM   1277 O O   . CYS A 1 169 ? -21.811 -15.610 -11.707 1.00  94.88 0 A 1
ATOM   1278 C CB  . CYS A 1 169 ? -20.786 -14.774 -8.695 1.00  96.27 0 A 1
ATOM   1279 S SG  . CYS A 1 169 ? -19.898 -15.544 -7.304 1.00  95.60 0 A 1
ATOM   1280 N N   . VAL A 1 170 ? -20.991 -13.525 -11.668 1.00  95.93 0 A 1
ATOM   1281 C CA  . VAL A 1 170 ? -21.789 -13.057 -12.815 1.00  95.11 0 A 1
ATOM   1282 C C   . VAL A 1 170 ? -21.337 -13.708 -14.123 1.00  95.24 0 A 1
ATOM   1283 O O   . VAL A 1 170 ? -22.176 -14.046 -14.957 1.00  94.01 0 A 1
ATOM   1284 C CB  . VAL A 1 170 ? -21.742 -11.523 -12.906 1.00  93.70 0 A 1
ATOM   1285 C CG1 . VAL A 1 170 ? -22.353 -10.981 -14.206 1.00  89.18 0 A 1
ATOM   1286 C CG2 . VAL A 1 170 ? -22.530 -10.893 -11.752 1.00  89.78 0 A 1
ATOM   1287 N N   . GLU A 1 171 ? -20.037 -13.898 -14.320 1.00  95.70 0 A 1
ATOM   1288 C CA  . GLU A 1 171 ? -19.478 -14.478 -15.543 1.00  95.47 0 A 1
ATOM   1289 C C   . GLU A 1 171 ? -19.608 -16.007 -15.581 1.00  95.48 0 A 1
ATOM   1290 O O   . GLU A 1 171 ? -19.994 -16.561 -16.612 1.00  93.50 0 A 1
ATOM   1291 C CB  . GLU A 1 171 ? -18.010 -14.040 -15.704 1.00  94.31 0 A 1
ATOM   1292 C CG  . GLU A 1 171 ? -17.882 -12.553 -16.078 1.00  89.29 0 A 1
ATOM   1293 C CD  . GLU A 1 171 ? -16.439 -12.035 -16.177 1.00  86.02 0 A 1
ATOM   1294 O OE1 . GLU A 1 171 ? -16.271 -10.861 -16.592 1.00  80.52 0 A 1
ATOM   1295 O OE2 . GLU A 1 171 ? -15.476 -12.752 -15.822 1.00  80.97 -1 A 1
ATOM   1296 N N   . SER A 1 172 ? -19.332 -16.680 -14.460 1.00  95.96 0 A 1
ATOM   1297 C CA  . SER A 1 172 ? -19.203 -18.136 -14.421 1.00  95.85 0 A 1
ATOM   1298 C C   . SER A 1 172 ? -20.431 -18.863 -13.880 1.00  95.81 0 A 1
ATOM   1299 O O   . SER A 1 172 ? -20.596 -20.048 -14.151 1.00  92.91 0 A 1
ATOM   1300 C CB  . SER A 1 172 ? -17.975 -18.540 -13.592 1.00  94.69 0 A 1
ATOM   1301 O OG  . SER A 1 172 ? -16.827 -17.841 -14.034 1.00  88.36 0 A 1
ATOM   1302 N N   . HIS A 1 173 ? -21.304 -18.183 -13.126 1.00  95.75 0 A 1
ATOM   1303 C CA  . HIS A 1 173 ? -22.416 -18.815 -12.405 1.00  95.52 0 A 1
ATOM   1304 C C   . HIS A 1 173 ? -23.764 -18.116 -12.616 1.00  94.25 0 A 1
ATOM   1305 O O   . HIS A 1 173 ? -24.688 -18.297 -11.829 1.00  90.47 0 A 1
ATOM   1306 C CB  . HIS A 1 173 ? -22.060 -18.923 -10.915 1.00  95.37 0 A 1
ATOM   1307 C CG  . HIS A 1 173 ? -20.791 -19.688 -10.656 1.00  96.47 0 A 1
ATOM   1308 C CD2 . HIS A 1 173 ? -19.649 -19.208 -10.073 1.00  94.64 0 A 1
ATOM   1309 N ND1 . HIS A 1 173 ? -20.556 -21.013 -11.009 1.00  94.22 0 A 1
ATOM   1310 C CE1 . HIS A 1 173 ? -19.304 -21.295 -10.642 1.00  94.85 0 A 1
ATOM   1311 N NE2 . HIS A 1 173 ? -18.725 -20.236 -10.065 1.00  95.30 0 A 1
ATOM   1312 N N   . ARG A 1 174 ? -23.938 -17.341 -13.697 1.00  94.41 0 A 1
ATOM   1313 C CA  . ARG A 1 174 ? -25.161 -16.569 -13.962 1.00  92.71 0 A 1
ATOM   1314 C C   . ARG A 1 174 ? -26.445 -17.410 -13.944 1.00  91.60 0 A 1
ATOM   1315 O O   . ARG A 1 174 ? -27.492 -16.910 -13.546 1.00  85.61 0 A 1
ATOM   1316 C CB  . ARG A 1 174 ? -24.995 -15.835 -15.309 1.00  90.44 0 A 1
ATOM   1317 C CG  . ARG A 1 174 ? -26.208 -14.958 -15.643 1.00  80.76 0 A 1
ATOM   1318 C CD  . ARG A 1 174 ? -26.016 -14.174 -16.943 1.00  77.44 0 A 1
ATOM   1319 N NE  . ARG A 1 174 ? -25.124 -13.011 -16.765 1.00  67.28 0 A 1
ATOM   1320 C CZ  . ARG A 1 174 ? -24.867 -12.083 -17.677 1.00  60.75 0 A 1
ATOM   1321 N NH1 . ARG A 1 174 ? -25.370 -12.149 -18.881 1.00  55.70 1 A 1
ATOM   1322 N NH2 . ARG A 1 174 ? -24.099 -11.055 -17.388 1.00  52.75 0 A 1
ATOM   1323 N N   . SER A 1 175 ? -26.358 -18.650 -14.386 1.00  92.35 0 A 1
ATOM   1324 C CA  . SER A 1 175 ? -27.499 -19.564 -14.508 1.00  91.33 0 A 1
ATOM   1325 C C   . SER A 1 175 ? -27.484 -20.683 -13.472 1.00  91.40 0 A 1
ATOM   1326 O O   . SER A 1 175 ? -28.225 -21.652 -13.619 1.00  85.69 0 A 1
ATOM   1327 C CB  . SER A 1 175 ? -27.561 -20.143 -15.933 1.00  88.40 0 A 1
ATOM   1328 O OG  . SER A 1 175 ? -27.524 -19.109 -16.895 1.00  80.42 0 A 1
ATOM   1329 N N   . ASP A 1 176 ? -26.637 -20.583 -12.430 1.00  90.61 0 A 1
ATOM   1330 C CA  . ASP A 1 176 ? -26.580 -21.607 -11.390 1.00  90.54 0 A 1
ATOM   1331 C C   . ASP A 1 176 ? -27.853 -21.562 -10.528 1.00  90.17 0 A 1
ATOM   1332 O O   . ASP A 1 176 ? -28.157 -20.524 -9.922 1.00  86.92 0 A 1
ATOM   1333 C CB  . ASP A 1 176 ? -25.303 -21.454 -10.547 1.00  89.19 0 A 1
ATOM   1334 C CG  . ASP A 1 176 ? -25.004 -22.697 -9.708 1.00  87.94 0 A 1
ATOM   1335 O OD1 . ASP A 1 176 ? -25.939 -23.252 -9.098 1.00  82.39 0 A 1
ATOM   1336 O OD2 . ASP A 1 176 ? -23.836 -23.120 -9.688 1.00  81.90 -1 A 1
ATOM   1337 N N   . PRO A 1 177 ? -28.642 -22.650 -10.459 1.00  90.42 0 A 1
ATOM   1338 C CA  . PRO A 1 177 ? -29.902 -22.672 -9.716 1.00  89.34 0 A 1
ATOM   1339 C C   . PRO A 1 177 ? -29.713 -22.848 -8.213 1.00  89.60 0 A 1
ATOM   1340 O O   . PRO A 1 177 ? -30.680 -22.733 -7.454 1.00  85.65 0 A 1
ATOM   1341 C CB  . PRO A 1 177 ? -30.672 -23.842 -10.342 1.00  87.83 0 A 1
ATOM   1342 C CG  . PRO A 1 177 ? -29.566 -24.830 -10.694 1.00  86.08 0 A 1
ATOM   1343 C CD  . PRO A 1 177 ? -28.416 -23.925 -11.127 1.00  88.78 0 A 1
ATOM   1344 N N   . ASN A 1 178 ? -28.509 -23.167 -7.742 1.00  91.19 0 A 1
ATOM   1345 C CA  . ASN A 1 178 ? -28.281 -23.482 -6.347 1.00  91.68 0 A 1
ATOM   1346 C C   . ASN A 1 178 ? -28.443 -22.244 -5.461 1.00  92.45 0 A 1
ATOM   1347 O O   . ASN A 1 178 ? -27.879 -21.176 -5.697 1.00  89.72 0 A 1
ATOM   1348 C CB  . ASN A 1 178 ? -26.916 -24.147 -6.149 1.00  89.82 0 A 1
ATOM   1349 C CG  . ASN A 1 178 ? -26.860 -25.519 -6.801 1.00  86.31 0 A 1
ATOM   1350 N ND2 . ASN A 1 178 ? -25.932 -25.727 -7.704 1.00  76.13 0 A 1
ATOM   1351 O OD1 . ASN A 1 178 ? -27.647 -26.390 -6.496 1.00  78.35 0 A 1
ATOM   1352 N N   . ARG A 1 179 ? -29.174 -22.400 -4.352 1.00  93.36 0 A 1
ATOM   1353 C CA  . ARG A 1 179 ? -29.215 -21.401 -3.288 1.00  93.87 0 A 1
ATOM   1354 C C   . ARG A 1 179 ? -27.955 -21.532 -2.443 1.00  94.71 0 A 1
ATOM   1355 O O   . ARG A 1 179 ? -27.688 -22.595 -1.878 1.00  91.78 0 A 1
ATOM   1356 C CB  . ARG A 1 179 ? -30.472 -21.534 -2.437 1.00  91.48 0 A 1
ATOM   1357 C CG  . ARG A 1 179 ? -31.729 -21.153 -3.225 1.00  82.45 0 A 1
ATOM   1358 C CD  . ARG A 1 179 ? -32.923 -21.133 -2.282 1.00  77.65 0 A 1
ATOM   1359 N NE  . ARG A 1 179 ? -34.168 -20.797 -2.990 1.00  69.09 0 A 1
ATOM   1360 C CZ  . ARG A 1 179 ? -35.349 -20.610 -2.437 1.00  61.64 0 A 1
ATOM   1361 N NH1 . ARG A 1 179 ? -35.537 -20.711 -1.147 1.00  57.71 1 A 1
ATOM   1362 N NH2 . ARG A 1 179 ? -36.380 -20.317 -3.180 1.00  53.85 0 A 1
ATOM   1363 N N   . VAL A 1 180 ? -27.238 -20.426 -2.312 1.00  95.84 0 A 1
ATOM   1364 C CA  . VAL A 1 180 ? -25.958 -20.360 -1.605 1.00  96.38 0 A 1
ATOM   1365 C C   . VAL A 1 180 ? -25.984 -19.284 -0.530 1.00  96.87 0 A 1
ATOM   1366 O O   . VAL A 1 180 ? -26.791 -18.355 -0.562 1.00  95.66 0 A 1
ATOM   1367 C CB  . VAL A 1 180 ? -24.783 -20.168 -2.578 1.00  95.12 0 A 1
ATOM   1368 C CG1 . VAL A 1 180 ? -24.656 -21.364 -3.536 1.00  91.25 0 A 1
ATOM   1369 C CG2 . VAL A 1 180 ? -24.912 -18.871 -3.386 1.00  90.94 0 A 1
ATOM   1370 N N   . VAL A 1 181 ? -25.107 -19.446  0.454 1.00  96.68 0 A 1
ATOM   1371 C CA  . VAL A 1 181 ? -24.879 -18.471  1.512 1.00  97.00 0 A 1
ATOM   1372 C C   . VAL A 1 181 ? -23.898 -17.413  1.006 1.00  97.20 0 A 1
ATOM   1373 O O   . VAL A 1 181 ? -22.895 -17.750  0.378 1.00  96.45 0 A 1
ATOM   1374 C CB  . VAL A 1 181 ? -24.368 -19.164  2.776 1.00  96.32 0 A 1
ATOM   1375 C CG1 . VAL A 1 181 ? -24.172 -18.164  3.912 1.00  93.77 0 A 1
ATOM   1376 C CG2 . VAL A 1 181 ? -25.347 -20.233  3.268 1.00  93.97 0 A 1
ATOM   1377 N N   . CYS A 1 182 ? -24.163 -16.130  1.282 1.00  96.71 0 A 1
ATOM   1378 C CA  . CYS A 1 182 ? -23.251 -15.054  0.920 1.00  96.76 0 A 1
ATOM   1379 C C   . CYS A 1 182 ? -21.964 -15.134  1.754 1.00  96.79 0 A 1
ATOM   1380 O O   . CYS A 1 182 ? -22.030 -14.939  2.970 1.00  96.13 0 A 1
ATOM   1381 C CB  . CYS A 1 182 ? -23.952 -13.704  1.105 1.00  96.26 0 A 1
ATOM   1382 S SG  . CYS A 1 182 ? -22.788 -12.374  0.683 1.00  95.71 0 A 1
ATOM   1383 N N   . PRO A 1 183 ? -20.787 -15.346  1.148 1.00  97.38 0 A 1
ATOM   1384 C CA  . PRO A 1 183 ? -19.540 -15.462  1.906 1.00  97.16 0 A 1
ATOM   1385 C C   . PRO A 1 183 ? -19.126 -14.136  2.545 1.00  96.91 0 A 1
ATOM   1386 O O   . PRO A 1 183 ? -18.468 -14.147  3.586 1.00  95.60 0 A 1
ATOM   1387 C CB  . PRO A 1 183 ? -18.514 -15.966  0.893 1.00  96.55 0 A 1
ATOM   1388 C CG  . PRO A 1 183 ? -19.020 -15.425 -0.434 1.00  94.56 0 A 1
ATOM   1389 C CD  . PRO A 1 183 ? -20.535 -15.488 -0.273 1.00  96.75 0 A 1
ATOM   1390 N N   . ILE A 1 184 ? -19.525 -12.993  1.983 1.00  96.96 0 A 1
ATOM   1391 C CA  . ILE A 1 184 ? -19.243 -11.667  2.541 1.00  96.65 0 A 1
ATOM   1392 C C   . ILE A 1 184 ? -20.050 -11.459  3.818 1.00  96.31 0 A 1
ATOM   1393 O O   . ILE A 1 184 ? -19.461 -11.190  4.865 1.00  95.36 0 A 1
ATOM   1394 C CB  . ILE A 1 184 ? -19.505 -10.539  1.510 1.00  96.25 0 A 1
ATOM   1395 C CG1 . ILE A 1 184 ? -18.710 -10.772  0.210 1.00  95.27 0 A 1
ATOM   1396 C CG2 . ILE A 1 184 ? -19.160 -9.176  2.134 1.00  95.09 0 A 1
ATOM   1397 C CD1 . ILE A 1 184 ? -19.027 -9.778 -0.908 1.00  93.25 0 A 1
ATOM   1398 N N   . CYS A 1 185 ? -21.371 -11.644  3.772 1.00  95.64 0 A 1
ATOM   1399 C CA  . CYS A 1 185 ? -22.225 -11.507  4.951 1.00  95.14 0 A 1
ATOM   1400 C C   . CYS A 1 185 ? -21.825 -12.488  6.058 1.00  94.83 0 A 1
ATOM   1401 O O   . CYS A 1 185 ? -21.734 -12.089  7.205 1.00  93.88 0 A 1
ATOM   1402 C CB  . CYS A 1 185 ? -23.694 -11.689  4.566 1.00  94.43 0 A 1
ATOM   1403 S SG  . CYS A 1 185 ? -24.280 -10.311  3.538 1.00  93.17 0 A 1
ATOM   1404 N N   . SER A 1 186 ? -21.533 -13.731  5.717 1.00  95.75 0 A 1
ATOM   1405 C CA  . SER A 1 186 ? -21.140 -14.760  6.690 1.00  95.46 0 A 1
ATOM   1406 C C   . SER A 1 186 ? -19.822 -14.467  7.408 1.00  95.04 0 A 1
ATOM   1407 O O   . SER A 1 186 ? -19.633 -14.909  8.532 1.00  93.37 0 A 1
ATOM   1408 C CB  . SER A 1 186 ? -21.019 -16.127  6.006 1.00  94.40 0 A 1
ATOM   1409 O OG  . SER A 1 186 ? -22.254 -16.472  5.443 1.00  80.98 0 A 1
ATOM   1410 N N   . ALA A 1 187 ? -18.903 -13.705  6.781 1.00  95.60 0 A 1
ATOM   1411 C CA  . ALA A 1 187 ? -17.645 -13.310  7.401 1.00  95.17 0 A 1
ATOM   1412 C C   . ALA A 1 187 ? -17.796 -12.147  8.408 1.00  94.72 0 A 1
ATOM   1413 O O   . ALA A 1 187 ? -16.880 -11.877  9.189 1.00  93.14 0 A 1
ATOM   1414 C CB  . ALA A 1 187 ? -16.658 -12.958  6.281 1.00  94.72 0 A 1
ATOM   1415 N N   . MET A 1 188 ? -18.935 -11.450  8.383 1.00  94.56 0 A 1
ATOM   1416 C CA  . MET A 1 188 ? -19.213 -10.304  9.251 1.00  94.04 0 A 1
ATOM   1417 C C   . MET A 1 188 ? -19.665 -10.749 10.650 1.00  93.86 0 A 1
ATOM   1418 O O   . MET A 1 188 ? -20.153 -11.866 10.810 1.00  92.23 0 A 1
ATOM   1419 C CB  . MET A 1 188 ? -20.234 -9.376  8.585 1.00  93.42 0 A 1
ATOM   1420 C CG  . MET A 1 188 ? -19.762 -8.846  7.219 1.00  91.74 0 A 1
ATOM   1421 S SD  . MET A 1 188 ? -18.183 -7.952  7.255 1.00  90.82 0 A 1
ATOM   1422 C CE  . MET A 1 188 ? -17.707 -8.098  5.524 1.00  85.08 0 A 1
ATOM   1423 N N   . PRO A 1 189 ? -19.564 -9.877 11.676 1.00  92.70 0 A 1
ATOM   1424 C CA  . PRO A 1 189 ? -19.992 -10.224 13.036 1.00  91.80 0 A 1
ATOM   1425 C C   . PRO A 1 189 ? -21.468 -10.639 13.138 1.00  91.93 0 A 1
ATOM   1426 O O   . PRO A 1 189 ? -21.817 -11.471 13.972 1.00  89.60 0 A 1
ATOM   1427 C CB  . PRO A 1 189 ? -19.725 -8.972 13.879 1.00  90.29 0 A 1
ATOM   1428 C CG  . PRO A 1 189 ? -18.614 -8.255 13.120 1.00  88.97 0 A 1
ATOM   1429 C CD  . PRO A 1 189 ? -18.929 -8.570 11.661 1.00  91.39 0 A 1
ATOM   1430 N N   . TRP A 1 190 ? -22.325 -10.076 12.297 1.00  92.29 0 A 1
ATOM   1431 C CA  . TRP A 1 190 ? -23.757 -10.385 12.208 1.00  91.99 0 A 1
ATOM   1432 C C   . TRP A 1 190 ? -24.082 -11.517 11.224 1.00  92.04 0 A 1
ATOM   1433 O O   . TRP A 1 190 ? -25.261 -11.783 10.972 1.00  90.19 0 A 1
ATOM   1434 C CB  . TRP A 1 190 ? -24.518 -9.117 11.846 1.00  91.14 0 A 1
ATOM   1435 C CG  . TRP A 1 190 ? -24.132 -8.525 10.524 1.00  90.92 0 A 1
ATOM   1436 C CD1 . TRP A 1 190 ? -24.691 -8.800  9.328 1.00  89.62 0 A 1
ATOM   1437 C CD2 . TRP A 1 190 ? -23.082 -7.544 10.257 1.00  90.99 0 A 1
ATOM   1438 C CE2 . TRP A 1 190 ? -23.079 -7.273  8.871 1.00  89.60 0 A 1
ATOM   1439 C CE3 . TRP A 1 190 ? -22.156 -6.862 11.068 1.00  88.56 0 A 1
ATOM   1440 N NE1 . TRP A 1 190 ? -24.061 -8.063  8.329 1.00  88.72 0 A 1
ATOM   1441 C CZ2 . TRP A 1 190 ? -22.180 -6.344  8.293 1.00  87.42 0 A 1
ATOM   1442 C CZ3 . TRP A 1 190 ? -21.257 -5.939 10.491 1.00  87.22 0 A 1
ATOM   1443 C CH2 . TRP A 1 190 ? -21.272 -5.689  9.125 1.00  87.01 0 A 1
ATOM   1444 N N   . GLY A 1 191 ? -23.067 -12.138 10.630 1.00  92.14 0 A 1
ATOM   1445 C CA  . GLY A 1 191 ? -23.227 -13.162  9.617 1.00  92.32 0 A 1
ATOM   1446 C C   . GLY A 1 191 ? -23.959 -14.400 10.140 1.00  92.79 0 A 1
ATOM   1447 O O   . GLY A 1 191 ? -23.676 -14.886 11.228 1.00  90.99 0 A 1
ATOM   1448 N N   . ASP A 1 192 ? -24.877 -14.927  9.320 1.00  93.27 0 A 1
ATOM   1449 C CA  . ASP A 1 192 ? -25.510 -16.223  9.537 1.00  93.73 0 A 1
ATOM   1450 C C   . ASP A 1 192 ? -24.964 -17.219  8.505 1.00  94.26 0 A 1
ATOM   1451 O O   . ASP A 1 192 ? -25.261 -17.104  7.308 1.00  93.76 0 A 1
ATOM   1452 C CB  . ASP A 1 192 ? -27.034 -16.075  9.478 1.00  92.97 0 A 1
ATOM   1453 C CG  . ASP A 1 192 ? -27.782 -17.386  9.751 1.00  91.76 0 A 1
ATOM   1454 O OD1 . ASP A 1 192 ? -27.147 -18.465  9.799 1.00  89.69 0 A 1
ATOM   1455 O OD2 . ASP A 1 192 ? -29.026 -17.320  9.885 1.00  88.45 -1 A 1
ATOM   1456 N N   . PRO A 1 193 ? -24.169 -18.223  8.924 1.00  94.07 0 A 1
ATOM   1457 C CA  . PRO A 1 193 ? -23.588 -19.204  8.016 1.00  94.00 0 A 1
ATOM   1458 C C   . PRO A 1 193 ? -24.631 -20.165  7.420 1.00  94.81 0 A 1
ATOM   1459 O O   . PRO A 1 193 ? -24.312 -20.909  6.494 1.00  92.60 0 A 1
ATOM   1460 C CB  . PRO A 1 193 ? -22.547 -19.942  8.861 1.00  92.26 0 A 1
ATOM   1461 C CG  . PRO A 1 193 ? -23.110 -19.855 10.275 1.00  88.85 0 A 1
ATOM   1462 C CD  . PRO A 1 193 ? -23.765 -18.484 10.294 1.00  92.56 0 A 1
ATOM   1463 N N   . SER A 1 194 ? -25.863 -20.167  7.933 1.00  95.14 0 A 1
ATOM   1464 C CA  . SER A 1 194 ? -26.951 -21.025  7.461 1.00  95.35 0 A 1
ATOM   1465 C C   . SER A 1 194 ? -27.928 -20.314  6.519 1.00  95.67 0 A 1
ATOM   1466 O O   . SER A 1 194 ? -28.638 -20.966  5.756 1.00  93.87 0 A 1
ATOM   1467 C CB  . SER A 1 194 ? -27.677 -21.634  8.663 1.00  94.32 0 A 1
ATOM   1468 O OG  . SER A 1 194 ? -28.490 -20.699  9.324 1.00  87.13 0 A 1
ATOM   1469 N N   . TYR A 1 195 ? -27.934 -18.970  6.495 1.00  95.03 0 A 1
ATOM   1470 C CA  . TYR A 1 195 ? -28.854 -18.191  5.684 1.00  94.87 0 A 1
ATOM   1471 C C   . TYR A 1 195 ? -28.460 -18.194  4.198 1.00  95.13 0 A 1
ATOM   1472 O O   . TYR A 1 195 ? -27.472 -17.590  3.777 1.00  94.80 0 A 1
ATOM   1473 C CB  . TYR A 1 195 ? -28.977 -16.768  6.228 1.00  93.55 0 A 1
ATOM   1474 C CG  . TYR A 1 195 ? -30.023 -15.962  5.487 1.00  92.84 0 A 1
ATOM   1475 C CD1 . TYR A 1 195 ? -29.659 -15.168  4.385 1.00  91.08 0 A 1
ATOM   1476 C CD2 . TYR A 1 195 ? -31.376 -16.031  5.872 1.00  91.09 0 A 1
ATOM   1477 C CE1 . TYR A 1 195 ? -30.632 -14.451  3.669 1.00  90.02 0 A 1
ATOM   1478 C CE2 . TYR A 1 195 ? -32.358 -15.319  5.165 1.00  89.30 0 A 1
ATOM   1479 C CZ  . TYR A 1 195 ? -31.987 -14.529  4.064 1.00  89.17 0 A 1
ATOM   1480 O OH  . TYR A 1 195 ? -32.939 -13.830  3.362 1.00  86.30 0 A 1
ATOM   1481 N N   . LYS A 1 196 ? -29.281 -18.845  3.383 1.00  95.40 0 A 1
ATOM   1482 C CA  . LYS A 1 196 ? -29.135 -18.881  1.925 1.00  95.46 0 A 1
ATOM   1483 C C   . LYS A 1 196 ? -29.951 -17.765  1.269 1.00  94.84 0 A 1
ATOM   1484 O O   . LYS A 1 196 ? -31.166 -17.695  1.446 1.00  93.14 0 A 1
ATOM   1485 C CB  . LYS A 1 196 ? -29.533 -20.259  1.374 1.00  95.13 0 A 1
ATOM   1486 C CG  . LYS A 1 196 ? -28.601 -21.366  1.884 1.00  92.44 0 A 1
ATOM   1487 C CD  . LYS A 1 196 ? -28.962 -22.718  1.256 1.00  90.75 0 A 1
ATOM   1488 C CE  . LYS A 1 196 ? -28.035 -23.800  1.801 1.00  85.07 0 A 1
ATOM   1489 N NZ  . LYS A 1 196 ? -28.288 -25.113  1.176 1.00  77.96 1 A 1
ATOM   1490 N N   . SER A 1 197 ? -29.287 -16.943  0.466 1.00  94.51 0 A 1
ATOM   1491 C CA  . SER A 1 197 ? -29.952 -15.890 -0.307 1.00  93.57 0 A 1
ATOM   1492 C C   . SER A 1 197 ? -30.901 -16.483 -1.359 1.00  92.42 0 A 1
ATOM   1493 O O   . SER A 1 197 ? -30.583 -17.468 -2.022 1.00  89.22 0 A 1
ATOM   1494 C CB  . SER A 1 197 ? -28.927 -14.990 -0.988 1.00  92.07 0 A 1
ATOM   1495 O OG  . SER A 1 197 ? -28.240 -14.234 -0.010 1.00  83.21 0 A 1
ATOM   1496 N N   . ALA A 1 198 ? -32.059 -15.840 -1.539 1.00  91.93 0 A 1
ATOM   1497 C CA  . ALA A 1 198 ? -33.025 -16.244 -2.557 1.00  90.30 0 A 1
ATOM   1498 C C   . ALA A 1 198 ? -32.483 -16.047 -3.988 1.00  90.87 0 A 1
ATOM   1499 O O   . ALA A 1 198 ? -32.668 -16.909 -4.847 1.00  87.20 0 A 1
ATOM   1500 C CB  . ALA A 1 198 ? -34.323 -15.459 -2.338 1.00  87.66 0 A 1
ATOM   1501 N N   . ASN A 1 199 ? -31.789 -14.917 -4.217 1.00  91.97 0 A 1
ATOM   1502 C CA  . ASN A 1 199 ? -31.074 -14.623 -5.450 1.00  92.54 0 A 1
ATOM   1503 C C   . ASN A 1 199 ? -29.710 -14.006 -5.100 1.00  93.48 0 A 1
ATOM   1504 O O   . ASN A 1 199 ? -29.592 -12.802 -4.893 1.00  92.60 0 A 1
ATOM   1505 C CB  . ASN A 1 199 ? -31.944 -13.714 -6.339 1.00  91.06 0 A 1
ATOM   1506 C CG  . ASN A 1 199 ? -31.324 -13.463 -7.698 1.00  89.48 0 A 1
ATOM   1507 N ND2 . ASN A 1 199 ? -32.130 -13.165 -8.693 1.00  83.27 0 A 1
ATOM   1508 O OD1 . ASN A 1 199 ? -30.122 -13.525 -7.899 1.00  85.69 0 A 1
ATOM   1509 N N   . PHE A 1 200 ? -28.711 -14.861 -5.034 1.00  93.95 0 A 1
ATOM   1510 C CA  . PHE A 1 200 ? -27.381 -14.453 -4.597 1.00  94.72 0 A 1
ATOM   1511 C C   . PHE A 1 200 ? -26.716 -13.439 -5.531 1.00  94.83 0 A 1
ATOM   1512 O O   . PHE A 1 200 ? -26.089 -12.496 -5.059 1.00  94.25 0 A 1
ATOM   1513 C CB  . PHE A 1 200 ? -26.508 -15.705 -4.442 1.00  94.84 0 A 1
ATOM   1514 C CG  . PHE A 1 200 ? -25.085 -15.391 -4.053 1.00  95.52 0 A 1
ATOM   1515 C CD1 . PHE A 1 200 ? -24.018 -15.734 -4.900 1.00  93.93 0 A 1
ATOM   1516 C CD2 . PHE A 1 200 ? -24.820 -14.718 -2.846 1.00  94.10 0 A 1
ATOM   1517 C CE1 . PHE A 1 200 ? -22.705 -15.416 -4.546 1.00  93.55 0 A 1
ATOM   1518 C CE2 . PHE A 1 200 ? -23.503 -14.394 -2.493 1.00  93.37 0 A 1
ATOM   1519 C CZ  . PHE A 1 200 ? -22.451 -14.748 -3.342 1.00  94.11 0 A 1
ATOM   1520 N N   . LEU A 1 201 ? -26.888 -13.558 -6.846 1.00  95.08 0 A 1
ATOM   1521 C CA  . LEU A 1 201 ? -26.294 -12.623 -7.805 1.00  94.44 0 A 1
ATOM   1522 C C   . LEU A 1 201 ? -26.866 -11.210 -7.649 1.00  94.11 0 A 1
ATOM   1523 O O   . LEU A 1 201 ? -26.103 -10.243 -7.625 1.00  93.03 0 A 1
ATOM   1524 C CB  . LEU A 1 201 ? -26.503 -13.133 -9.236 1.00  93.62 0 A 1
ATOM   1525 C CG  . LEU A 1 201 ? -25.721 -14.416 -9.565 1.00  86.59 0 A 1
ATOM   1526 C CD1 . LEU A 1 201 ? -26.082 -14.863 -10.984 1.00  81.52 0 A 1
ATOM   1527 C CD2 . LEU A 1 201 ? -24.210 -14.211 -9.499 1.00  81.06 0 A 1
ATOM   1528 N N   . GLN A 1 202 ? -28.182 -11.078 -7.476 1.00  93.90 0 A 1
ATOM   1529 C CA  . GLN A 1 202 ? -28.801 -9.781 -7.211 1.00  93.37 0 A 1
ATOM   1530 C C   . GLN A 1 202 ? -28.413 -9.240 -5.839 1.00  93.38 0 A 1
ATOM   1531 O O   . GLN A 1 202 ? -28.144 -8.054 -5.701 1.00  92.27 0 A 1
ATOM   1532 C CB  . GLN A 1 202 ? -30.324 -9.874 -7.363 1.00  92.19 0 A 1
ATOM   1533 C CG  . GLN A 1 202 ? -30.749 -10.082 -8.828 1.00  83.60 0 A 1
ATOM   1534 C CD  . GLN A 1 202 ? -30.352 -8.933 -9.749 1.00  77.81 0 A 1
ATOM   1535 N NE2 . GLN A 1 202 ? -30.273 -9.157 -11.037 1.00  65.14 0 A 1
ATOM   1536 O OE1 . GLN A 1 202 ? -30.099 -7.817 -9.339 1.00  68.81 0 A 1
ATOM   1537 N N   . HIS A 1 203 ? -28.303 -10.099 -4.828 1.00  93.11 0 A 1
ATOM   1538 C CA  . HIS A 1 203 ? -27.798 -9.729 -3.511 1.00  93.67 0 A 1
ATOM   1539 C C   . HIS A 1 203 ? -26.386 -9.131 -3.599 1.00  93.26 0 A 1
ATOM   1540 O O   . HIS A 1 203 ? -26.147 -8.059 -3.047 1.00  91.94 0 A 1
ATOM   1541 C CB  . HIS A 1 203 ? -27.840 -10.954 -2.594 1.00  93.71 0 A 1
ATOM   1542 C CG  . HIS A 1 203 ? -27.186 -10.713 -1.260 1.00  94.03 0 A 1
ATOM   1543 C CD2 . HIS A 1 203 ? -25.883 -10.981 -0.929 1.00  92.35 0 A 1
ATOM   1544 N ND1 . HIS A 1 203 ? -27.791 -10.122 -0.166 1.00  92.27 0 A 1
ATOM   1545 C CE1 . HIS A 1 203 ? -26.860 -10.034  0.799 1.00  91.94 0 A 1
ATOM   1546 N NE2 . HIS A 1 203 ? -25.708 -10.551  0.371 1.00  92.16 0 A 1
ATOM   1547 N N   . LEU A 1 204 ? -25.464 -9.765 -4.326 1.00  94.55 0 A 1
ATOM   1548 C CA  . LEU A 1 204 ? -24.117 -9.238 -4.551 1.00  94.04 0 A 1
ATOM   1549 C C   . LEU A 1 204 ? -24.144 -7.869 -5.239 1.00  93.84 0 A 1
ATOM   1550 O O   . LEU A 1 204 ? -23.506 -6.931 -4.769 1.00  92.25 0 A 1
ATOM   1551 C CB  . LEU A 1 204 ? -23.301 -10.218 -5.423 1.00  93.17 0 A 1
ATOM   1552 C CG  . LEU A 1 204 ? -22.753 -11.481 -4.728 1.00  89.43 0 A 1
ATOM   1553 C CD1 . LEU A 1 204 ? -22.005 -12.304 -5.770 1.00  87.99 0 A 1
ATOM   1554 C CD2 . LEU A 1 204 ? -21.779 -11.135 -3.609 1.00  87.86 0 A 1
ATOM   1555 N N   . LEU A 1 205 ? -24.896 -7.743 -6.333 1.00  93.90 0 A 1
ATOM   1556 C CA  . LEU A 1 205 ? -24.958 -6.526 -7.142 1.00  93.03 0 A 1
ATOM   1557 C C   . LEU A 1 205 ? -25.610 -5.349 -6.411 1.00  92.36 0 A 1
ATOM   1558 O O   . LEU A 1 205 ? -25.288 -4.201 -6.710 1.00  90.07 0 A 1
ATOM   1559 C CB  . LEU A 1 205 ? -25.736 -6.829 -8.435 1.00  92.42 0 A 1
ATOM   1560 C CG  . LEU A 1 205 ? -24.962 -7.705 -9.446 1.00  90.68 0 A 1
ATOM   1561 C CD1 . LEU A 1 205 ? -25.909 -8.140 -10.562 1.00  87.96 0 A 1
ATOM   1562 C CD2 . LEU A 1 205 ? -23.794 -6.947 -10.061 1.00  87.94 0 A 1
ATOM   1563 N N   . HIS A 1 206 ? -26.515 -5.618 -5.467 1.00  91.37 0 A 1
ATOM   1564 C CA  . HIS A 1 206 ? -27.222 -4.594 -4.708 1.00  90.15 0 A 1
ATOM   1565 C C   . HIS A 1 206 ? -26.489 -4.224 -3.417 1.00  90.38 0 A 1
ATOM   1566 O O   . HIS A 1 206 ? -26.190 -3.055 -3.193 1.00  87.83 0 A 1
ATOM   1567 C CB  . HIS A 1 206 ? -28.655 -5.068 -4.447 1.00  88.03 0 A 1
ATOM   1568 C CG  . HIS A 1 206 ? -29.535 -3.989 -3.881 1.00  81.37 0 A 1
ATOM   1569 C CD2 . HIS A 1 206 ? -30.104 -3.974 -2.645 1.00  69.16 0 A 1
ATOM   1570 N ND1 . HIS A 1 206 ? -29.896 -2.824 -4.533 1.00  69.14 0 A 1
ATOM   1571 C CE1 . HIS A 1 206 ? -30.675 -2.126 -3.694 1.00  66.24 0 A 1
ATOM   1572 N NE2 . HIS A 1 206 ? -30.821 -2.798 -2.554 1.00  66.87 0 A 1
ATOM   1573 N N   . ARG A 1 207 ? -26.146 -5.215 -2.591 1.00  92.19 0 A 1
ATOM   1574 C CA  . ARG A 1 207 ? -25.648 -4.989 -1.220 1.00  92.06 0 A 1
ATOM   1575 C C   . ARG A 1 207 ? -24.134 -4.909 -1.091 1.00  92.50 0 A 1
ATOM   1576 O O   . ARG A 1 207 ? -23.645 -4.418 -0.074 1.00  90.62 0 A 1
ATOM   1577 C CB  . ARG A 1 207 ? -26.206 -6.056 -0.279 1.00  90.76 0 A 1
ATOM   1578 C CG  . ARG A 1 207 ? -27.733 -5.951 -0.147 1.00  87.02 0 A 1
ATOM   1579 C CD  . ARG A 1 207 ? -28.255 -6.873  0.936 1.00  83.22 0 A 1
ATOM   1580 N NE  . ARG A 1 207 ? -29.676 -6.625  1.200 1.00  80.42 0 A 1
ATOM   1581 C CZ  . ARG A 1 207 ? -30.229 -6.102  2.287 1.00  76.60 0 A 1
ATOM   1582 N NH1 . ARG A 1 207 ? -29.555 -5.831  3.361 1.00  69.81 1 A 1
ATOM   1583 N NH2 . ARG A 1 207 ? -31.487 -5.832  2.302 1.00  72.01 0 A 1
ATOM   1584 N N   . HIS A 1 208 ? -23.369 -5.364 -2.073 1.00  92.76 0 A 1
ATOM   1585 C CA  . HIS A 1 208 ? -21.914 -5.485 -1.984 1.00  93.41 0 A 1
ATOM   1586 C C   . HIS A 1 208 ? -21.158 -4.604 -2.983 1.00  92.30 0 A 1
ATOM   1587 O O   . HIS A 1 208 ? -20.101 -4.976 -3.490 1.00  88.72 0 A 1
ATOM   1588 C CB  . HIS A 1 208 ? -21.506 -6.962 -1.992 1.00  93.91 0 A 1
ATOM   1589 C CG  . HIS A 1 208 ? -22.020 -7.707 -0.787 1.00  94.85 0 A 1
ATOM   1590 C CD2 . HIS A 1 208 ? -22.763 -8.852 -0.790 1.00  93.41 0 A 1
ATOM   1591 N ND1 . HIS A 1 208 ? -21.848 -7.318  0.536 1.00  92.94 0 A 1
ATOM   1592 C CE1 . HIS A 1 208 ? -22.474 -8.220  1.300 1.00  93.41 0 A 1
ATOM   1593 N NE2 . HIS A 1 208 ? -23.036 -9.162  0.529 1.00  93.62 0 A 1
ATOM   1594 N N   . LYS A 1 209 ? -21.665 -3.380 -3.228 1.00  93.11 0 A 1
ATOM   1595 C CA  . LYS A 1 209 ? -20.967 -2.330 -3.988 1.00  92.25 0 A 1
ATOM   1596 C C   . LYS A 1 209 ? -20.049 -1.449 -3.125 1.00  92.34 0 A 1
ATOM   1597 O O   . LYS A 1 209 ? -19.302 -0.650 -3.677 1.00  88.44 0 A 1
ATOM   1598 C CB  . LYS A 1 209 ? -21.983 -1.462 -4.732 1.00  90.54 0 A 1
ATOM   1599 C CG  . LYS A 1 209 ? -22.647 -2.215 -5.887 1.00  86.02 0 A 1
ATOM   1600 C CD  . LYS A 1 209 ? -23.498 -1.235 -6.701 1.00  77.83 0 A 1
ATOM   1601 C CE  . LYS A 1 209 ? -24.108 -1.924 -7.910 1.00  71.26 0 A 1
ATOM   1602 N NZ  . LYS A 1 209 ? -24.965 -0.981 -8.672 1.00  62.37 1 A 1
ATOM   1603 N N   . PHE A 1 210 ? -20.105 -1.587 -1.806 1.00  92.47 0 A 1
ATOM   1604 C CA  . PHE A 1 210 ? -19.290 -0.829 -0.856 1.00  92.44 0 A 1
ATOM   1605 C C   . PHE A 1 210 ? -18.638 -1.773  0.161 1.00  92.19 0 A 1
ATOM   1606 O O   . PHE A 1 210 ? -19.046 -2.923  0.319 1.00  90.71 0 A 1
ATOM   1607 C CB  . PHE A 1 210 ? -20.156  0.239 -0.170 1.00  92.11 0 A 1
ATOM   1608 C CG  . PHE A 1 210 ? -21.178 -0.316  0.795 1.00  92.69 0 A 1
ATOM   1609 C CD1 . PHE A 1 210 ? -22.408 -0.822  0.330 1.00  91.57 0 A 1
ATOM   1610 C CD2 . PHE A 1 210 ? -20.903 -0.336  2.176 1.00  91.99 0 A 1
ATOM   1611 C CE1 . PHE A 1 210 ? -23.348 -1.335  1.229 1.00  90.71 0 A 1
ATOM   1612 C CE2 . PHE A 1 210 ? -21.841 -0.848  3.075 1.00  90.90 0 A 1
ATOM   1613 C CZ  . PHE A 1 210 ? -23.065 -1.349  2.607 1.00  91.00 0 A 1
ATOM   1614 N N   . SER A 1 211 ? -17.619 -1.292  0.863 1.00  89.75 0 A 1
ATOM   1615 C CA  . SER A 1 211 ? -16.949 -2.055  1.918 1.00  89.46 0 A 1
ATOM   1616 C C   . SER A 1 211 ? -17.549 -1.727  3.282 1.00  90.38 0 A 1
ATOM   1617 O O   . SER A 1 211 ? -17.469 -0.584  3.722 1.00  88.57 0 A 1
ATOM   1618 C CB  . SER A 1 211 ? -15.447 -1.766  1.917 1.00  86.71 0 A 1
ATOM   1619 O OG  . SER A 1 211 ? -14.822 -2.578  2.880 1.00  76.66 0 A 1
ATOM   1620 N N   . TYR A 1 212 ? -18.083 -2.735  3.980 1.00  90.47 0 A 1
ATOM   1621 C CA  . TYR A 1 212 ? -18.569 -2.570  5.356 1.00  91.10 0 A 1
ATOM   1622 C C   . TYR A 1 212 ? -17.491 -2.034  6.306 1.00  90.90 0 A 1
ATOM   1623 O O   . TYR A 1 212 ? -17.794 -1.202  7.152 1.00  88.98 0 A 1
ATOM   1624 C CB  . TYR A 1 212 ? -19.103 -3.902  5.886 1.00  90.71 0 A 1
ATOM   1625 C CG  . TYR A 1 212 ? -20.471 -4.273  5.368 1.00  91.02 0 A 1
ATOM   1626 C CD1 . TYR A 1 212 ? -21.589 -3.507  5.756 1.00  87.69 0 A 1
ATOM   1627 C CD2 . TYR A 1 212 ? -20.653 -5.387  4.532 1.00  87.89 0 A 1
ATOM   1628 C CE1 . TYR A 1 212 ? -22.874 -3.849  5.300 1.00  86.35 0 A 1
ATOM   1629 C CE2 . TYR A 1 212 ? -21.932 -5.727  4.073 1.00  86.10 0 A 1
ATOM   1630 C CZ  . TYR A 1 212 ? -23.043 -4.956  4.451 1.00  87.44 0 A 1
ATOM   1631 O OH  . TYR A 1 212 ? -24.293 -5.284  3.997 1.00  84.43 0 A 1
ATOM   1632 N N   . ASP A 1 213 ? -16.241 -2.414  6.110 1.00  87.93 0 A 1
ATOM   1633 C CA  . ASP A 1 213 ? -15.096 -2.002  6.936 1.00  86.27 0 A 1
ATOM   1634 C C   . ASP A 1 213 ? -14.943 -0.475  7.052 1.00  86.11 0 A 1
ATOM   1635 O O   . ASP A 1 213 ? -14.481  0.043  8.069 1.00  83.04 0 A 1
ATOM   1636 C CB  . ASP A 1 213 ? -13.847 -2.625  6.309 1.00  84.05 0 A 1
ATOM   1637 C CG  . ASP A 1 213 ? -12.590 -2.350  7.118 1.00  78.38 0 A 1
ATOM   1638 O OD1 . ASP A 1 213 ? -12.508 -2.863  8.253 1.00  71.56 0 A 1
ATOM   1639 O OD2 . ASP A 1 213 ? -11.720 -1.644  6.575 1.00  71.00 -1 A 1
ATOM   1640 N N   . THR A 1 214 ? -15.372  0.268  6.038 1.00  86.26 0 A 1
ATOM   1641 C CA  . THR A 1 214 ? -15.305  1.735  6.021 1.00  85.88 0 A 1
ATOM   1642 C C   . THR A 1 214 ? -16.427  2.388  6.841 1.00  87.00 0 A 1
ATOM   1643 O O   . THR A 1 214 ? -16.248  3.491  7.342 1.00  85.47 0 A 1
ATOM   1644 C CB  . THR A 1 214 ? -15.363  2.245  4.568 1.00  83.42 0 A 1
ATOM   1645 C CG2 . THR A 1 214 ? -15.099  3.745  4.445 1.00  78.04 0 A 1
ATOM   1646 O OG1 . THR A 1 214 ? -14.382  1.603  3.774 1.00  79.68 0 A 1
ATOM   1647 N N   . PHE A 1 215 ? -17.592  1.740  6.953 1.00  88.33 0 A 1
ATOM   1648 C CA  . PHE A 1 215 ? -18.815  2.359  7.461 1.00  89.66 0 A 1
ATOM   1649 C C   . PHE A 1 215 ? -19.340  1.743  8.765 1.00  90.36 0 A 1
ATOM   1650 O O   . PHE A 1 215 ? -20.180  2.359  9.427 1.00  88.81 0 A 1
ATOM   1651 C CB  . PHE A 1 215 ? -19.895  2.285  6.376 1.00  89.08 0 A 1
ATOM   1652 C CG  . PHE A 1 215 ? -19.532  3.002  5.095 1.00  89.66 0 A 1
ATOM   1653 C CD1 . PHE A 1 215 ? -19.647  4.402  5.004 1.00  87.30 0 A 1
ATOM   1654 C CD2 . PHE A 1 215 ? -19.057  2.279  3.983 1.00  87.80 0 A 1
ATOM   1655 C CE1 . PHE A 1 215 ? -19.295  5.070  3.822 1.00  86.45 0 A 1
ATOM   1656 C CE2 . PHE A 1 215 ? -18.703  2.938  2.800 1.00  86.31 0 A 1
ATOM   1657 C CZ  . PHE A 1 215 ? -18.826  4.333  2.721 1.00  87.03 0 A 1
ATOM   1658 N N   . VAL A 1 216 ? -18.882  0.557  9.128 1.00  90.66 0 A 1
ATOM   1659 C CA  . VAL A 1 216 ? -19.367 -0.207 10.273 1.00  91.05 0 A 1
ATOM   1660 C C   . VAL A 1 216 ? -18.216 -0.491 11.226 1.00  90.62 0 A 1
ATOM   1661 O O   . VAL A 1 216 ? -17.207 -1.065 10.831 1.00  89.42 0 A 1
ATOM   1662 C CB  . VAL A 1 216 ? -20.030 -1.525  9.820 1.00  90.65 0 A 1
ATOM   1663 C CG1 . VAL A 1 216 ? -20.615 -2.288 11.009 1.00  86.88 0 A 1
ATOM   1664 C CG2 . VAL A 1 216 ? -21.173 -1.263  8.822 1.00  88.24 0 A 1
ATOM   1665 N N   . ASP A 1 217 ? -18.403 -0.138 12.505 1.00  89.33 0 A 1
ATOM   1666 C CA  . ASP A 1 217 ? -17.508 -0.603 13.570 1.00  88.93 0 A 1
ATOM   1667 C C   . ASP A 1 217 ? -17.878 -2.049 13.943 1.00  89.49 0 A 1
ATOM   1668 O O   . ASP A 1 217 ? -18.974 -2.327 14.425 1.00  88.49 0 A 1
ATOM   1669 C CB  . ASP A 1 217 ? -17.566  0.340 14.776 1.00  87.07 0 A 1
ATOM   1670 C CG  . ASP A 1 217 ? -16.464  0.030 15.805 1.00  86.12 0 A 1
ATOM   1671 O OD1 . ASP A 1 217 ? -16.140 -1.158 16.016 1.00  82.15 0 A 1
ATOM   1672 O OD2 . ASP A 1 217 ? -15.889  0.981 16.371 1.00  80.53 -1 A 1
ATOM   1673 N N   . TYR A 1 218 ? -16.974 -2.981 13.703 1.00  89.67 0 A 1
ATOM   1674 C CA  . TYR A 1 218 ? -17.225 -4.396 13.947 1.00  90.02 0 A 1
ATOM   1675 C C   . TYR A 1 218 ? -17.239 -4.788 15.431 1.00  89.15 0 A 1
ATOM   1676 O O   . TYR A 1 218 ? -17.580 -5.925 15.753 1.00  86.12 0 A 1
ATOM   1677 C CB  . TYR A 1 218 ? -16.173 -5.227 13.192 1.00  90.12 0 A 1
ATOM   1678 C CG  . TYR A 1 218 ? -16.202 -5.102 11.675 1.00  91.16 0 A 1
ATOM   1679 C CD1 . TYR A 1 218 ? -17.418 -5.020 10.979 1.00  89.00 0 A 1
ATOM   1680 C CD2 . TYR A 1 218 ? -14.994 -5.111 10.960 1.00  89.46 0 A 1
ATOM   1681 C CE1 . TYR A 1 218 ? -17.439 -4.953  9.577 1.00  88.77 0 A 1
ATOM   1682 C CE2 . TYR A 1 218 ? -14.998 -5.055  9.560 1.00  88.48 0 A 1
ATOM   1683 C CZ  . TYR A 1 218 ? -16.222 -4.975  8.866 1.00  89.60 0 A 1
ATOM   1684 O OH  . TYR A 1 218 ? -16.239 -4.940  7.497 1.00  87.46 0 A 1
ATOM   1685 N N   . SER A 1 219 ? -16.857 -3.879 16.329 1.00  88.49 0 A 1
ATOM   1686 C CA  . SER A 1 219 ? -16.805 -4.140 17.766 1.00  87.28 0 A 1
ATOM   1687 C C   . SER A 1 219 ? -18.138 -3.936 18.487 1.00  88.16 0 A 1
ATOM   1688 O O   . SER A 1 219 ? -18.272 -4.375 19.631 1.00  85.68 0 A 1
ATOM   1689 C CB  . SER A 1 219 ? -15.703 -3.302 18.416 1.00  84.21 0 A 1
ATOM   1690 O OG  . SER A 1 219 ? -15.999 -1.925 18.447 1.00  76.86 0 A 1
ATOM   1691 N N   . ILE A 1 220 ? -19.115 -3.301 17.827 1.00  88.92 0 A 1
ATOM   1692 C CA  . ILE A 1 220 ? -20.442 -3.007 18.372 1.00  89.41 0 A 1
ATOM   1693 C C   . ILE A 1 220 ? -21.538 -3.577 17.469 1.00  90.18 0 A 1
ATOM   1694 O O   . ILE A 1 220 ? -21.357 -3.726 16.263 1.00  88.25 0 A 1
ATOM   1695 C CB  . ILE A 1 220 ? -20.618 -1.493 18.644 1.00  86.82 0 A 1
ATOM   1696 C CG1 . ILE A 1 220 ? -20.453 -0.650 17.368 1.00  76.56 0 A 1
ATOM   1697 C CG2 . ILE A 1 220 ? -19.628 -1.047 19.735 1.00  74.57 0 A 1
ATOM   1698 C CD1 . ILE A 1 220 ? -20.692  0.851 17.573 1.00  71.87 0 A 1
ATOM   1699 N N   . ASP A 1 221 ? -22.693 -3.905 18.061 1.00  89.82 0 A 1
ATOM   1700 C CA  . ASP A 1 221 ? -23.863 -4.331 17.298 1.00  90.24 0 A 1
ATOM   1701 C C   . ASP A 1 221 ? -24.639 -3.142 16.710 1.00  91.81 0 A 1
ATOM   1702 O O   . ASP A 1 221 ? -24.347 -1.971 16.978 1.00  91.11 0 A 1
ATOM   1703 C CB  . ASP A 1 221 ? -24.732 -5.280 18.137 1.00  87.50 0 A 1
ATOM   1704 C CG  . ASP A 1 221 ? -25.368 -4.617 19.358 1.00  83.24 0 A 1
ATOM   1705 O OD1 . ASP A 1 221 ? -26.038 -3.578 19.175 1.00  76.69 0 A 1
ATOM   1706 O OD2 . ASP A 1 221 ? -25.208 -5.162 20.472 1.00  76.01 -1 A 1
ATOM   1707 N N   . GLU A 1 222 ? -25.628 -3.436 15.863 1.00  90.69 0 A 1
ATOM   1708 C CA  . GLU A 1 222 ? -26.421 -2.428 15.157 1.00  90.90 0 A 1
ATOM   1709 C C   . GLU A 1 222 ? -27.180 -1.495 16.108 1.00  92.58 0 A 1
ATOM   1710 O O   . GLU A 1 222 ? -27.257 -0.287 15.868 1.00  91.91 0 A 1
ATOM   1711 C CB  . GLU A 1 222 ? -27.402 -3.139 14.208 1.00  87.49 0 A 1
ATOM   1712 C CG  . GLU A 1 222 ? -28.174 -2.159 13.307 1.00  80.61 0 A 1
ATOM   1713 C CD  . GLU A 1 222 ? -29.190 -2.836 12.387 1.00  79.56 0 A 1
ATOM   1714 O OE1 . GLU A 1 222 ? -30.219 -2.188 12.093 1.00  73.51 0 A 1
ATOM   1715 O OE2 . GLU A 1 222 ? -28.938 -3.975 11.939 1.00  75.37 -1 A 1
ATOM   1716 N N   . GLU A 1 223 ? -27.744 -2.021 17.201 1.00  91.55 0 A 1
ATOM   1717 C CA  . GLU A 1 223 ? -28.529 -1.220 18.135 1.00  91.96 0 A 1
ATOM   1718 C C   . GLU A 1 223 ? -27.628 -0.329 18.993 1.00  93.24 0 A 1
ATOM   1719 O O   . GLU A 1 223 ? -27.887  0.858 19.138 1.00  93.22 0 A 1
ATOM   1720 C CB  . GLU A 1 223 ? -29.429 -2.138 18.981 1.00  91.26 0 A 1
ATOM   1721 C CG  . GLU A 1 223 ? -30.437 -1.364 19.851 1.00  83.35 0 A 1
ATOM   1722 C CD  . GLU A 1 223 ? -31.354 -0.411 19.043 1.00  76.50 0 A 1
ATOM   1723 O OE1 . GLU A 1 223 ? -31.783  0.610 19.625 1.00  69.18 0 A 1
ATOM   1724 O OE2 . GLU A 1 223 ? -31.604 -0.666 17.844 1.00  70.19 -1 A 1
ATOM   1725 N N   . ALA A 1 224 ? -26.498 -0.855 19.470 1.00  93.66 0 A 1
ATOM   1726 C CA  . ALA A 1 224 ? -25.495 -0.061 20.159 1.00  94.02 0 A 1
ATOM   1727 C C   . ALA A 1 224 ? -24.930  1.046 19.256 1.00  94.73 0 A 1
ATOM   1728 O O   . ALA A 1 224 ? -24.764  2.182 19.703 1.00  94.40 0 A 1
ATOM   1729 C CB  . ALA A 1 224 ? -24.390 -1.000 20.660 1.00  93.22 0 A 1
ATOM   1730 N N   . ALA A 1 225 ? -24.702  0.756 17.977 1.00  94.51 0 A 1
ATOM   1731 C CA  . ALA A 1 225 ? -24.276  1.743 16.996 1.00  94.54 0 A 1
ATOM   1732 C C   . ALA A 1 225 ? -25.328  2.844 16.807 1.00  95.19 0 A 1
ATOM   1733 O O   . ALA A 1 225 ? -25.000  4.033 16.793 1.00  95.13 0 A 1
ATOM   1734 C CB  . ALA A 1 225 ? -23.973  1.032 15.670 1.00  93.53 0 A 1
ATOM   1735 N N   . PHE A 1 226 ? -26.611  2.483 16.723 1.00  95.28 0 A 1
ATOM   1736 C CA  . PHE A 1 226 ? -27.702  3.435 16.611 1.00  95.24 0 A 1
ATOM   1737 C C   . PHE A 1 226 ? -27.809  4.346 17.833 1.00  95.56 0 A 1
ATOM   1738 O O   . PHE A 1 226 ? -27.885  5.571 17.688 1.00  95.88 0 A 1
ATOM   1739 C CB  . PHE A 1 226 ? -29.007  2.683 16.360 1.00  95.30 0 A 1
ATOM   1740 C CG  . PHE A 1 226 ? -30.208  3.594 16.205 1.00  94.49 0 A 1
ATOM   1741 C CD1 . PHE A 1 226 ? -31.183  3.648 17.210 1.00  92.46 0 A 1
ATOM   1742 C CD2 . PHE A 1 226 ? -30.324  4.398 15.070 1.00  93.15 0 A 1
ATOM   1743 C CE1 . PHE A 1 226 ? -32.292  4.496 17.071 1.00  92.18 0 A 1
ATOM   1744 C CE2 . PHE A 1 226 ? -31.439  5.258 14.924 1.00  91.61 0 A 1
ATOM   1745 C CZ  . PHE A 1 226 ? -32.417  5.302 15.920 1.00  91.93 0 A 1
ATOM   1746 N N   . GLN A 1 227 ? -27.731  3.791 19.040 1.00  95.68 0 A 1
ATOM   1747 C CA  . GLN A 1 227 ? -27.764  4.565 20.285 1.00  95.41 0 A 1
ATOM   1748 C C   . GLN A 1 227 ? -26.537  5.477 20.422 1.00  95.40 0 A 1
ATOM   1749 O O   . GLN A 1 227 ? -26.676  6.640 20.811 1.00  94.89 0 A 1
ATOM   1750 C CB  . GLN A 1 227 ? -27.864  3.612 21.488 1.00  95.08 0 A 1
ATOM   1751 C CG  . GLN A 1 227 ? -29.178  2.813 21.530 1.00  89.99 0 A 1
ATOM   1752 C CD  . GLN A 1 227 ? -30.437  3.679 21.563 1.00  88.35 0 A 1
ATOM   1753 N NE2 . GLN A 1 227 ? -31.541  3.165 21.062 1.00  77.62 0 A 1
ATOM   1754 O OE1 . GLN A 1 227 ? -30.447  4.811 22.027 1.00  80.04 0 A 1
ATOM   1755 N N   . ALA A 1 228 ? -25.350  5.013 20.038 1.00  95.15 0 A 1
ATOM   1756 C CA  . ALA A 1 228 ? -24.149  5.837 20.024 1.00  93.97 0 A 1
ATOM   1757 C C   . ALA A 1 228 ? -24.273  7.020 19.044 1.00  94.13 0 A 1
ATOM   1758 O O   . ALA A 1 228 ? -23.930  8.148 19.401 1.00  93.34 0 A 1
ATOM   1759 C CB  . ALA A 1 228 ? -22.942  4.949 19.689 1.00  92.57 0 A 1
ATOM   1760 N N   . ALA A 1 229 ? -24.818  6.797 17.860 1.00  95.38 0 A 1
ATOM   1761 C CA  . ALA A 1 229 ? -25.046  7.865 16.882 1.00  95.00 0 A 1
ATOM   1762 C C   . ALA A 1 229 ? -26.111  8.867 17.344 1.00  95.17 0 A 1
ATOM   1763 O O   . ALA A 1 229 ? -25.931 10.067 17.159 1.00  94.41 0 A 1
ATOM   1764 C CB  . ALA A 1 229 ? -25.406  7.235 15.545 1.00  94.62 0 A 1
ATOM   1765 N N   . LEU A 1 230 ? -27.188  8.411 17.996 1.00  95.81 0 A 1
ATOM   1766 C CA  . LEU A 1 230 ? -28.173  9.283 18.631 1.00  95.43 0 A 1
ATOM   1767 C C   . LEU A 1 230 ? -27.515 10.193 19.675 1.00  94.92 0 A 1
ATOM   1768 O O   . LEU A 1 230 ? -27.697 11.408 19.623 1.00  94.60 0 A 1
ATOM   1769 C CB  . LEU A 1 230 ? -29.281  8.445 19.293 1.00  95.61 0 A 1
ATOM   1770 C CG  . LEU A 1 230 ? -30.356  7.921 18.315 1.00  90.93 0 A 1
ATOM   1771 C CD1 . LEU A 1 230 ? -31.208  6.876 19.031 1.00  86.94 0 A 1
ATOM   1772 C CD2 . LEU A 1 230 ? -31.297  9.039 17.871 1.00  87.31 0 A 1
ATOM   1773 N N   . ALA A 1 231 ? -26.701  9.639 20.566 1.00  95.41 0 A 1
ATOM   1774 C CA  . ALA A 1 231 ? -25.998 10.393 21.600 1.00  94.83 0 A 1
ATOM   1775 C C   . ALA A 1 231 ? -25.021 11.416 21.005 1.00  94.29 0 A 1
ATOM   1776 O O   . ALA A 1 231 ? -25.021 12.582 21.404 1.00  92.54 0 A 1
ATOM   1777 C CB  . ALA A 1 231 ? -25.298  9.405 22.534 1.00  94.17 0 A 1
ATOM   1778 N N   . LEU A 1 232 ? -24.233 11.021 19.993 1.00  93.59 0 A 1
ATOM   1779 C CA  . LEU A 1 232 ? -23.309 11.921 19.295 1.00  90.72 0 A 1
ATOM   1780 C C   . LEU A 1 232 ? -24.047 13.061 18.590 1.00  90.30 0 A 1
ATOM   1781 O O   . LEU A 1 232 ? -23.650 14.221 18.716 1.00  88.96 0 A 1
ATOM   1782 C CB  . LEU A 1 232 ? -22.469 11.123 18.286 1.00  88.39 0 A 1
ATOM   1783 C CG  . LEU A 1 232 ? -21.347 10.288 18.919 1.00  80.86 0 A 1
ATOM   1784 C CD1 . LEU A 1 232 ? -20.770  9.331 17.876 1.00  76.45 0 A 1
ATOM   1785 C CD2 . LEU A 1 232 ? -20.201 11.159 19.444 1.00  75.48 0 A 1
ATOM   1786 N N   . SER A 1 233 ? -25.164 12.768 17.924 1.00  94.16 0 A 1
ATOM   1787 C CA  . SER A 1 233 ? -25.947 13.781 17.215 1.00  93.69 0 A 1
ATOM   1788 C C   . SER A 1 233 ? -26.557 14.852 18.128 1.00  93.06 0 A 1
ATOM   1789 O O   . SER A 1 233 ? -26.833 15.954 17.675 1.00  90.72 0 A 1
ATOM   1790 C CB  . SER A 1 233 ? -27.055 13.116 16.398 1.00  93.50 0 A 1
ATOM   1791 O OG  . SER A 1 233 ? -28.124 12.679 17.213 1.00  91.40 0 A 1
ATOM   1792 N N   . LEU A 1 234 ? -26.760 14.546 19.410 1.00  93.38 0 A 1
ATOM   1793 C CA  . LEU A 1 234 ? -27.203 15.506 20.419 1.00  91.99 0 A 1
ATOM   1794 C C   . LEU A 1 234 ? -26.058 16.368 20.964 1.00  89.94 0 A 1
ATOM   1795 O O   . LEU A 1 234 ? -26.313 17.446 21.478 1.00  84.81 0 A 1
ATOM   1796 C CB  . LEU A 1 234 ? -27.854 14.738 21.583 1.00  91.08 0 A 1
ATOM   1797 C CG  . LEU A 1 234 ? -29.249 14.184 21.253 1.00  89.12 0 A 1
ATOM   1798 C CD1 . LEU A 1 234 ? -29.679 13.213 22.357 1.00  83.94 0 A 1
ATOM   1799 C CD2 . LEU A 1 234 ? -30.283 15.304 21.177 1.00  84.33 0 A 1
ATOM   1800 N N   . SER A 1 235 ? -24.826 15.895 20.892 1.00  90.13 0 A 1
ATOM   1801 C CA  . SER A 1 235 ? -23.653 16.597 21.415 1.00  86.51 0 A 1
ATOM   1802 C C   . SER A 1 235 ? -22.945 17.487 20.395 1.00  83.49 0 A 1
ATOM   1803 O O   . SER A 1 235 ? -22.270 18.434 20.786 1.00  75.50 0 A 1
ATOM   1804 C CB  . SER A 1 235 ? -22.663 15.595 22.006 1.00  82.48 0 A 1
ATOM   1805 O OG  . SER A 1 235 ? -22.072 14.777 21.010 1.00  72.08 0 A 1
ATOM   1806 N N   . GLU A 1 236 ? -23.072 17.171 19.097 1.00  81.44 0 A 1
ATOM   1807 C CA  . GLU A 1 236 ? -22.424 17.930 18.020 1.00  75.86 0 A 1
ATOM   1808 C C   . GLU A 1 236 ? -23.288 19.076 17.456 1.00  71.15 0 A 1
ATOM   1809 O O   . GLU A 1 236 ? -22.744 19.929 16.747 1.00  61.26 0 A 1
ATOM   1810 C CB  . GLU A 1 236 ? -21.994 16.993 16.869 1.00  69.69 0 A 1
ATOM   1811 C CG  . GLU A 1 236 ? -20.818 16.059 17.208 1.00  62.53 0 A 1
ATOM   1812 C CD  . GLU A 1 236 ? -20.142 15.433 15.952 1.00  58.44 0 A 1
ATOM   1813 O OE1 . GLU A 1 236 ? -18.991 14.944 16.034 1.00  52.33 0 A 1
ATOM   1814 O OE2 . GLU A 1 236 ? -20.689 15.477 14.829 1.00  54.35 -1 A 1
ATOM   1815 N N   . ASN A 1 237 ? -24.585 19.117 17.733 1.00  61.21 0 A 1
ATOM   1816 C CA  . ASN A 1 237 ? -25.531 20.119 17.223 1.00  57.27 0 A 1
ATOM   1817 C C   . ASN A 1 237 ? -26.102 21.028 18.314 1.00  52.96 0 A 1
ATOM   1818 O O   . ASN A 1 237 ? -26.328 20.537 19.447 1.00  46.95 0 A 1
ATOM   1819 C CB  . ASN A 1 237 ? -26.659 19.444 16.438 1.00  51.08 0 A 1
ATOM   1820 C CG  . ASN A 1 237 ? -26.190 18.705 15.199 1.00  47.04 0 A 1
ATOM   1821 N ND2 . ASN A 1 237 ? -26.406 17.416 15.161 1.00  42.33 0 A 1
ATOM   1822 O OD1 . ASN A 1 237 ? -25.688 19.258 14.231 1.00  44.51 0 A 1
ATOM   1823 O OXT . ASN A 1 237 ? -26.362 22.210 17.974 1.00  41.17 -1 A 1
ATOM   1824 N N   . MET B 2 1 ?  0.053 -15.860 -11.593 1.00  68.81 0 B 1
ATOM   1825 C CA  . MET B 2 1 ?  1.309 -15.160 -11.231 1.00  79.40 0 B 1
ATOM   1826 C C   . MET B 2 1 ?  1.427 -14.960 -9.724 1.00  84.91 0 B 1
ATOM   1827 O O   . MET B 2 1 ?  2.516 -15.138 -9.201 1.00  82.52 0 B 1
ATOM   1828 C CB  . MET B 2 1 ?  1.437 -13.829 -12.001 1.00  71.39 0 B 1
ATOM   1829 C CG  . MET B 2 1 ?  2.854 -13.255 -11.902 1.00  65.06 0 B 1
ATOM   1830 S SD  . MET B 2 1 ?  3.097 -11.684 -12.762 1.00  60.67 0 B 1
ATOM   1831 C CE  . MET B 2 1 ?  3.102 -12.188 -14.494 1.00  50.61 0 B 1
ATOM   1832 N N   . ALA B 2 2 ?  0.317 -14.698 -9.028 1.00  86.52 0 B 1
ATOM   1833 C CA  . ALA B 2 2 ?  0.255 -14.404 -7.595 1.00  91.12 0 B 1
ATOM   1834 C C   . ALA B 2 2 ?  1.092 -15.351 -6.729 1.00  93.63 0 B 1
ATOM   1835 O O   . ALA B 2 2 ?  2.061 -14.904 -6.115 1.00  92.02 0 B 1
ATOM   1836 C CB  . ALA B 2 2 ? -1.220 -14.427 -7.166 1.00  87.58 0 B 1
ATOM   1837 N N   . LEU B 2 3 ?  0.826 -16.651 -6.747 1.00  94.84 0 B 1
ATOM   1838 C CA  . LEU B 2 3 ?  1.535 -17.623 -5.899 1.00  94.45 0 B 1
ATOM   1839 C C   . LEU B 2 3 ?  3.053 -17.607 -6.119 1.00  94.45 0 B 1
ATOM   1840 O O   . LEU B 2 3 ?  3.826 -17.658 -5.163 1.00  93.65 0 B 1
ATOM   1841 C CB  . LEU B 2 3 ?  0.946 -19.020 -6.150 1.00  93.37 0 B 1
ATOM   1842 C CG  . LEU B 2 3 ?  1.521 -20.117 -5.234 1.00  90.83 0 B 1
ATOM   1843 C CD1 . LEU B 2 3 ?  1.229 -19.842 -3.760 1.00  88.24 0 B 1
ATOM   1844 C CD2 . LEU B 2 3 ?  0.917 -21.465 -5.610 1.00  87.27 0 B 1
ATOM   1845 N N   . LYS B 2 4 ?  3.511 -17.503 -7.372 1.00  94.39 0 B 1
ATOM   1846 C CA  . LYS B 2 4 ?  4.941 -17.443 -7.702 1.00  93.55 0 B 1
ATOM   1847 C C   . LYS B 2 4 ?  5.591 -16.177 -7.141 1.00  93.86 0 B 1
ATOM   1848 O O   . LYS B 2 4 ?  6.696 -16.236 -6.600 1.00  92.68 0 B 1
ATOM   1849 C CB  . LYS B 2 4 ?  5.115 -17.542 -9.226 1.00  92.09 0 B 1
ATOM   1850 C CG  . LYS B 2 4 ?  6.580 -17.837 -9.592 1.00  81.29 0 B 1
ATOM   1851 C CD  . LYS B 2 4 ?  6.794 -17.884 -11.114 1.00  79.01 0 B 1
ATOM   1852 C CE  . LYS B 2 4 ?  8.209 -18.376 -11.379 1.00  68.06 0 B 1
ATOM   1853 N NZ  . LYS B 2 4 ?  8.662 -18.136 -12.766 1.00  61.60 1 B 1
ATOM   1854 N N   . ARG B 2 5 ?  4.905 -15.027 -7.240 1.00  94.74 0 B 1
ATOM   1855 C CA  . ARG B 2 5 ?  5.350 -13.740 -6.684 1.00  95.34 0 B 1
ATOM   1856 C C   . ARG B 2 5 ?  5.381 -13.780 -5.152 1.00  95.72 0 B 1
ATOM   1857 O O   . ARG B 2 5 ?  6.393 -13.380 -4.587 1.00  94.87 0 B 1
ATOM   1858 C CB  . ARG B 2 5 ?  4.443 -12.632 -7.245 1.00  94.16 0 B 1
ATOM   1859 C CG  . ARG B 2 5 ?  4.699 -11.255 -6.634 1.00  92.14 0 B 1
ATOM   1860 C CD  . ARG B 2 5 ?  6.095 -10.691 -6.902 1.00  90.94 0 B 1
ATOM   1861 N NE  . ARG B 2 5 ?  6.238 -9.439 -6.160 1.00  91.27 0 B 1
ATOM   1862 C CZ  . ARG B 2 5 ?  5.954 -8.207 -6.546 1.00  93.57 0 B 1
ATOM   1863 N NH1 . ARG B 2 5 ?  5.685 -7.881 -7.771 1.00  87.05 1 B 1
ATOM   1864 N NH2 . ARG B 2 5 ?  5.925 -7.263 -5.657 1.00  88.23 0 B 1
ATOM   1865 N N   . ILE B 2 6 ?  4.350 -14.312 -4.501 1.00  95.80 0 B 1
ATOM   1866 C CA  . ILE B 2 6 ?  4.270 -14.457 -3.040 1.00  95.93 0 B 1
ATOM   1867 C C   . ILE B 2 6 ?  5.426 -15.321 -2.524 1.00  95.52 0 B 1
ATOM   1868 O O   . ILE B 2 6 ?  6.170 -14.903 -1.637 1.00  94.84 0 B 1
ATOM   1869 C CB  . ILE B 2 6 ?  2.890 -15.033 -2.641 1.00  96.30 0 B 1
ATOM   1870 C CG1 . ILE B 2 6 ?  1.759 -14.029 -2.964 1.00  95.70 0 B 1
ATOM   1871 C CG2 . ILE B 2 6 ?  2.849 -15.378 -1.141 1.00  95.50 0 B 1
ATOM   1872 C CD1 . ILE B 2 6 ?  0.354 -14.652 -2.944 1.00  94.59 0 B 1
ATOM   1873 N N   . ASN B 2 7 ?  5.659 -16.475 -3.138 1.00  94.19 0 B 1
ATOM   1874 C CA  . ASN B 2 7 ?  6.783 -17.346 -2.782 1.00  93.22 0 B 1
ATOM   1875 C C   . ASN B 2 7 ?  8.144 -16.670 -2.980 1.00  92.83 0 B 1
ATOM   1876 O O   . ASN B 2 7 ?  9.081 -16.877 -2.202 1.00  91.64 0 B 1
ATOM   1877 C CB  . ASN B 2 7 ?  6.704 -18.617 -3.631 1.00  92.44 0 B 1
ATOM   1878 C CG  . ASN B 2 7 ?  5.673 -19.600 -3.120 1.00  89.28 0 B 1
ATOM   1879 N ND2 . ASN B 2 7 ?  5.011 -20.332 -3.989 1.00  80.57 0 B 1
ATOM   1880 O OD1 . ASN B 2 7 ?  5.469 -19.760 -1.936 1.00  81.48 0 B 1
ATOM   1881 N N   . LYS B 2 8 ?  8.291 -15.861 -4.041 1.00  93.30 0 B 1
ATOM   1882 C CA  . LYS B 2 8 ?  9.530 -15.117 -4.291 1.00  92.73 0 B 1
ATOM   1883 C C   . LYS B 2 8 ?  9.758 -14.055 -3.218 1.00  92.96 0 B 1
ATOM   1884 O O   . LYS B 2 8 ? 10.882 -13.969 -2.712 1.00  91.99 0 B 1
ATOM   1885 C CB  . LYS B 2 8 ?  9.510 -14.523 -5.701 1.00  91.82 0 B 1
ATOM   1886 C CG  . LYS B 2 8 ? 10.809 -13.791 -6.072 1.00  83.15 0 B 1
ATOM   1887 C CD  . LYS B 2 8 ? 12.059 -14.680 -6.041 1.00  79.29 0 B 1
ATOM   1888 C CE  . LYS B 2 8 ? 13.273 -13.958 -6.638 1.00  73.42 0 B 1
ATOM   1889 N NZ  . LYS B 2 8 ? 13.879 -12.985 -5.699 1.00  65.71 1 B 1
ATOM   1890 N N   . GLU B 2 9 ?  8.728 -13.303 -2.823 1.00  94.03 0 B 1
ATOM   1891 C CA  . GLU B 2 9 ?  8.810 -12.324 -1.736 1.00  94.34 0 B 1
ATOM   1892 C C   . GLU B 2 9 ?  9.147 -12.979 -0.400 1.00  94.33 0 B 1
ATOM   1893 O O   . GLU B 2 9 ? 10.025 -12.484  0.303 1.00  93.45 0 B 1
ATOM   1894 C CB  . GLU B 2 9 ?  7.501 -11.551 -1.593 1.00  94.25 0 B 1
ATOM   1895 C CG  . GLU B 2 9 ?  7.361 -10.528 -2.715 1.00  91.96 0 B 1
ATOM   1896 C CD  . GLU B 2 9 ?  6.241 -9.538 -2.453 1.00  94.21 0 B 1
ATOM   1897 O OE1 . GLU B 2 9 ?  5.387 -9.379 -3.339 1.00  91.27 0 B 1
ATOM   1898 O OE2 . GLU B 2 9 ?  6.253 -8.878 -1.393 1.00  92.77 -1 B 1
ATOM   1899 N N   . LEU B 2 10 ?  8.548 -14.126 -0.081 1.00  94.05 0 B 1
ATOM   1900 C CA  . LEU B 2 10 ?  8.864 -14.874  1.130 1.00  93.82 0 B 1
ATOM   1901 C C   . LEU B 2 10 ? 10.333 -15.311  1.155 1.00  93.16 0 B 1
ATOM   1902 O O   . LEU B 2 10 ? 11.024 -15.147  2.156 1.00  92.11 0 B 1
ATOM   1903 C CB  . LEU B 2 10 ?  7.919 -16.076  1.241 1.00  93.79 0 B 1
ATOM   1904 C CG  . LEU B 2 10 ?  8.103 -16.881  2.544 1.00  92.52 0 B 1
ATOM   1905 C CD1 . LEU B 2 10 ?  7.833 -16.037  3.791 1.00  91.06 0 B 1
ATOM   1906 C CD2 . LEU B 2 10 ?  7.138 -18.069  2.546 1.00  90.59 0 B 1
ATOM   1907 N N   . SER B 2 11 ? 10.845 -15.805  0.023 1.00  92.40 0 B 1
ATOM   1908 C CA  . SER B 2 11 ? 12.249 -16.199 -0.100 1.00  91.37 0 B 1
ATOM   1909 C C   . SER B 2 11 ? 13.215 -15.010  0.006 1.00  91.08 0 B 1
ATOM   1910 O O   . SER B 2 11 ? 14.342 -15.171  0.469 1.00  89.23 0 B 1
ATOM   1911 C CB  . SER B 2 11 ? 12.502 -16.873 -1.449 1.00  89.64 0 B 1
ATOM   1912 O OG  . SER B 2 11 ? 11.673 -17.991 -1.662 1.00  75.42 0 B 1
ATOM   1913 N N   . ASP B 2 12 ? 12.798 -13.827 -0.455 1.00  90.60 0 B 1
ATOM   1914 C CA  . ASP B 2 12 ? 13.603 -12.606 -0.366 1.00  89.83 0 B 1
ATOM   1915 C C   . ASP B 2 12 ? 13.604 -12.048  1.064 1.00  90.03 0 B 1
ATOM   1916 O O   . ASP B 2 12 ? 14.673 -11.703  1.569 1.00  88.88 0 B 1
ATOM   1917 C CB  . ASP B 2 12 ? 13.137 -11.584 -1.423 1.00  88.68 0 B 1
ATOM   1918 C CG  . ASP B 2 12 ? 13.499 -12.004 -2.856 1.00  85.83 0 B 1
ATOM   1919 O OD1 . ASP B 2 12 ? 14.363 -12.893 -3.062 1.00  83.22 0 B 1
ATOM   1920 O OD2 . ASP B 2 12 ? 12.957 -11.447 -3.839 1.00  82.69 -1 B 1
ATOM   1921 N N   . LEU B 2 13 ? 12.457 -12.077  1.757 1.00  91.05 0 B 1
ATOM   1922 C CA  . LEU B 2 13 ? 12.336 -11.729  3.176 1.00  90.93 0 B 1
ATOM   1923 C C   . LEU B 2 13 ? 13.184 -12.636  4.070 1.00  90.59 0 B 1
ATOM   1924 O O   . LEU B 2 13 ? 13.855 -12.141  4.965 1.00  88.73 0 B 1
ATOM   1925 C CB  . LEU B 2 13 ? 10.857 -11.824  3.601 1.00  90.39 0 B 1
ATOM   1926 C CG  . LEU B 2 13 ? 10.014 -10.595  3.221 1.00  86.49 0 B 1
ATOM   1927 C CD1 . LEU B 2 13 ?  8.532 -10.918  3.371 1.00  84.55 0 B 1
ATOM   1928 C CD2 . LEU B 2 13 ? 10.327 -9.413  4.130 1.00  83.98 0 B 1
ATOM   1929 N N   . ALA B 2 14 ? 13.198 -13.944  3.817 1.00  90.11 0 B 1
ATOM   1930 C CA  . ALA B 2 14 ? 14.007 -14.887  4.585 1.00  88.86 0 B 1
ATOM   1931 C C   . ALA B 2 14 ? 15.518 -14.646  4.421 1.00  88.53 0 B 1
ATOM   1932 O O   . ALA B 2 14 ? 16.296 -14.944  5.325 1.00  86.31 0 B 1
ATOM   1933 C CB  . ALA B 2 14 ? 13.628 -16.304  4.142 1.00  87.68 0 B 1
ATOM   1934 N N   . ARG B 2 15 ? 15.941 -14.117  3.270 1.00  87.23 0 B 1
ATOM   1935 C CA  . ARG B 2 15 ? 17.357 -13.870  2.961 1.00  85.78 0 B 1
ATOM   1936 C C   . ARG B 2 15 ? 17.846 -12.506  3.432 1.00  85.69 0 B 1
ATOM   1937 O O   . ARG B 2 15 ? 19.010 -12.382  3.807 1.00  82.78 0 B 1
ATOM   1938 C CB  . ARG B 2 15 ? 17.543 -14.025  1.453 1.00  83.52 0 B 1
ATOM   1939 C CG  . ARG B 2 15 ? 18.998 -14.276  1.067 1.00  74.65 0 B 1
ATOM   1940 C CD  . ARG B 2 15 ? 19.216 -14.272 -0.447 1.00  72.25 0 B 1
ATOM   1941 N NE  . ARG B 2 15 ? 18.086 -14.851 -1.183 1.00  64.39 0 B 1
ATOM   1942 C CZ  . ARG B 2 15 ? 17.687 -14.519 -2.390 1.00  58.51 0 B 1
ATOM   1943 N NH1 . ARG B 2 15 ? 18.471 -13.881 -3.218 1.00  53.44 1 B 1
ATOM   1944 N NH2 . ARG B 2 15 ? 16.479 -14.800 -2.764 1.00  50.45 0 B 1
ATOM   1945 N N   . ASP B 2 16 ? 16.991 -11.504  3.360 1.00  85.26 0 B 1
ATOM   1946 C CA  . ASP B 2 16 ? 17.299 -10.118  3.723 1.00  84.90 0 B 1
ATOM   1947 C C   . ASP B 2 16 ? 16.139 -9.520  4.547 1.00  86.04 0 B 1
ATOM   1948 O O   . ASP B 2 16 ? 15.362 -8.704  4.042 1.00  83.71 0 B 1
ATOM   1949 C CB  . ASP B 2 16 ? 17.621 -9.322  2.453 1.00  82.24 0 B 1
ATOM   1950 C CG  . ASP B 2 16 ? 18.116 -7.908  2.750 1.00  78.19 0 B 1
ATOM   1951 O OD1 . ASP B 2 16 ? 18.632 -7.626  3.855 1.00  74.26 0 B 1
ATOM   1952 O OD2 . ASP B 2 16 ? 18.002 -7.034  1.852 1.00  72.46 -1 B 1
ATOM   1953 N N   . PRO B 2 17 ? 15.959 -9.978  5.806 1.00  85.81 0 B 1
ATOM   1954 C CA  . PRO B 2 17 ? 14.889 -9.507  6.655 1.00  85.36 0 B 1
ATOM   1955 C C   . PRO B 2 17 ? 15.095 -8.031  7.011 1.00  85.95 0 B 1
ATOM   1956 O O   . PRO B 2 17 ? 16.176 -7.647  7.470 1.00  83.00 0 B 1
ATOM   1957 C CB  . PRO B 2 17 ? 14.898 -10.417  7.885 1.00  82.76 0 B 1
ATOM   1958 C CG  . PRO B 2 17 ? 16.355 -10.885  7.972 1.00  80.32 0 B 1
ATOM   1959 C CD  . PRO B 2 17 ? 16.778 -10.957  6.504 1.00  83.45 0 B 1
ATOM   1960 N N   . PRO B 2 18 ? 14.079 -7.166  6.855 1.00  85.66 0 B 1
ATOM   1961 C CA  . PRO B 2 18 ? 14.155 -5.795  7.317 1.00  84.99 0 B 1
ATOM   1962 C C   . PRO B 2 18 ? 14.166 -5.748  8.853 1.00  86.54 0 B 1
ATOM   1963 O O   . PRO B 2 18 ? 13.430 -6.473  9.512 1.00  83.83 0 B 1
ATOM   1964 C CB  . PRO B 2 18 ? 12.938 -5.098  6.710 1.00  81.63 0 B 1
ATOM   1965 C CG  . PRO B 2 18 ? 11.929 -6.232  6.538 1.00  78.74 0 B 1
ATOM   1966 C CD  . PRO B 2 18 ? 12.791 -7.461  6.268 1.00  81.20 0 B 1
ATOM   1967 N N   . ALA B 2 19 ? 14.965 -4.848  9.434 1.00  87.78 0 B 1
ATOM   1968 C CA  . ALA B 2 19 ? 15.147 -4.777 10.886 1.00  86.66 0 B 1
ATOM   1969 C C   . ALA B 2 19 ? 13.885 -4.330 11.664 1.00  87.07 0 B 1
ATOM   1970 O O   . ALA B 2 19 ? 13.751 -4.633 12.846 1.00  80.30 0 B 1
ATOM   1971 C CB  . ALA B 2 19 ? 16.319 -3.836 11.171 1.00  82.07 0 B 1
ATOM   1972 N N   . GLN B 2 20 ? 12.980 -3.593 11.008 1.00  90.30 0 B 1
ATOM   1973 C CA  . GLN B 2 20 ? 11.825 -2.945 11.648 1.00  90.94 0 B 1
ATOM   1974 C C   . GLN B 2 20 ? 10.519 -3.733 11.519 1.00  93.08 0 B 1
ATOM   1975 O O   . GLN B 2 20 ?  9.498 -3.329 12.071 1.00  91.16 0 B 1
ATOM   1976 C CB  . GLN B 2 20 ? 11.672 -1.540 11.050 1.00  87.42 0 B 1
ATOM   1977 C CG  . GLN B 2 20 ? 12.810 -0.576 11.452 1.00  79.59 0 B 1
ATOM   1978 C CD  . GLN B 2 20 ? 12.465  0.302 12.664 1.00  72.49 0 B 1
ATOM   1979 N NE2 . GLN B 2 20 ? 13.448  0.797 13.379 1.00  60.46 0 B 1
ATOM   1980 O OE1 . GLN B 2 20 ? 11.323  0.580 12.964 1.00  63.67 0 B 1
ATOM   1981 N N   . CYS B 2 21 ? 10.511 -4.812 10.741 1.00  93.92 0 B 1
ATOM   1982 C CA  . CYS B 2 21 ?  9.291 -5.569 10.485 1.00  94.04 0 B 1
ATOM   1983 C C   . CYS B 2 21 ?  9.573 -7.031 10.142 1.00  95.15 0 B 1
ATOM   1984 O O   . CYS B 2 21 ? 10.657 -7.389  9.694 1.00  94.08 0 B 1
ATOM   1985 C CB  . CYS B 2 21 ?  8.467 -4.869  9.386 1.00  90.32 0 B 1
ATOM   1986 S SG  . CYS B 2 21 ?  9.386 -4.650  7.839 1.00  83.05 0 B 1
ATOM   1987 N N   . SER B 2 22 ?  8.556 -7.882 10.322 1.00  96.05 0 B 1
ATOM   1988 C CA  . SER B 2 22 ?  8.560 -9.264  9.852 1.00  96.25 0 B 1
ATOM   1989 C C   . SER B 2 22 ?  7.235 -9.594  9.185 1.00  96.64 0 B 1
ATOM   1990 O O   . SER B 2 22 ?  6.215 -8.967  9.478 1.00  96.13 0 B 1
ATOM   1991 C CB  . SER B 2 22 ?  8.862 -10.238 10.993 1.00  95.38 0 B 1
ATOM   1992 O OG  . SER B 2 22 ?  7.800 -10.291 11.924 1.00  94.02 0 B 1
ATOM   1993 N N   . ALA B 2 23 ?  7.250 -10.568  8.289 1.00  96.30 0 B 1
ATOM   1994 C CA  . ALA B 2 23 ?  6.040 -11.083  7.664 1.00  96.47 0 B 1
ATOM   1995 C C   . ALA B 2 23 ?  6.241 -12.535  7.224 1.00  96.31 0 B 1
ATOM   1996 O O   . ALA B 2 23 ?  7.345 -12.943  6.890 1.00  95.28 0 B 1
ATOM   1997 C CB  . ALA B 2 23 ?  5.654 -10.198  6.474 1.00  95.98 0 B 1
ATOM   1998 N N   . GLY B 2 24 ?  5.147 -13.289  7.185 1.00  96.38 0 B 1
ATOM   1999 C CA  . GLY B 2 24 ?  5.175 -14.659  6.697 1.00  96.17 0 B 1
ATOM   2000 C C   . GLY B 2 24 ?  3.796 -15.304  6.691 1.00  96.60 0 B 1
ATOM   2001 O O   . GLY B 2 24 ?  2.849 -14.760  7.262 1.00  95.98 0 B 1
ATOM   2002 N N   . PRO B 2 25 ?  3.675 -16.470  6.044 1.00  95.66 0 B 1
ATOM   2003 C CA  . PRO B 2 25 ?  2.416 -17.183  5.933 1.00  95.24 0 B 1
ATOM   2004 C C   . PRO B 2 25 ?  1.940 -17.713  7.291 1.00  94.60 0 B 1
ATOM   2005 O O   . PRO B 2 25 ?  2.730 -18.084  8.169 1.00  92.64 0 B 1
ATOM   2006 C CB  . PRO B 2 25 ?  2.667 -18.316  4.934 1.00  93.96 0 B 1
ATOM   2007 C CG  . PRO B 2 25 ?  4.161 -18.585  5.078 1.00  91.32 0 B 1
ATOM   2008 C CD  . PRO B 2 25 ?  4.736 -17.200  5.376 1.00  94.49 0 B 1
ATOM   2009 N N   . VAL B 2 26 ?  0.613 -17.786  7.424 1.00  92.53 0 B 1
ATOM   2010 C CA  . VAL B 2 26 ? -0.084 -18.370  8.566 1.00  89.54 0 B 1
ATOM   2011 C C   . VAL B 2 26 ? -0.658 -19.716  8.142 1.00  86.80 0 B 1
ATOM   2012 O O   . VAL B 2 26 ? -1.349 -19.831  7.128 1.00  75.50 0 B 1
ATOM   2013 C CB  . VAL B 2 26 ? -1.198 -17.451  9.090 1.00  85.58 0 B 1
ATOM   2014 C CG1 . VAL B 2 26 ? -1.767 -17.973 10.409 1.00  76.33 0 B 1
ATOM   2015 C CG2 . VAL B 2 26 ? -0.670 -16.029  9.340 1.00  78.43 0 B 1
ATOM   2016 N N   . GLY B 2 27 ? -0.376 -20.755  8.925 1.00  87.50 0 B 1
ATOM   2017 C CA  . GLY B 2 27 ? -0.784 -22.103  8.564 1.00  86.39 0 B 1
ATOM   2018 C C   . GLY B 2 27 ? -0.175 -22.539  7.233 1.00  87.75 0 B 1
ATOM   2019 O O   . GLY B 2 27 ?  1.030 -22.382  7.019 1.00  83.13 0 B 1
ATOM   2020 N N   . ASP B 2 28 ? -1.011 -23.083  6.355 1.00  87.58 0 B 1
ATOM   2021 C CA  . ASP B 2 28 ? -0.604 -23.599  5.040 1.00  87.69 0 B 1
ATOM   2022 C C   . ASP B 2 28 ? -1.193 -22.775  3.880 1.00  88.79 0 B 1
ATOM   2023 O O   . ASP B 2 28 ? -0.995 -23.099  2.710 1.00  84.94 0 B 1
ATOM   2024 C CB  . ASP B 2 28 ? -0.952 -25.088  4.960 1.00  84.55 0 B 1
ATOM   2025 C CG  . ASP B 2 28 ? -0.334 -25.900  6.107 1.00  77.63 0 B 1
ATOM   2026 O OD1 . ASP B 2 28 ?  0.796 -25.575  6.567 1.00  70.64 0 B 1
ATOM   2027 O OD2 . ASP B 2 28 ? -1.028 -26.813  6.584 1.00  70.79 -1 B 1
ATOM   2028 N N   . ASP B 2 29 ? -1.890 -21.685  4.191 1.00  90.83 0 B 1
ATOM   2029 C CA  . ASP B 2 29 ? -2.420 -20.776  3.181 1.00  91.44 0 B 1
ATOM   2030 C C   . ASP B 2 29 ? -1.395 -19.685  2.842 1.00  92.60 0 B 1
ATOM   2031 O O   . ASP B 2 29 ? -1.222 -18.704  3.558 1.00  91.88 0 B 1
ATOM   2032 C CB  . ASP B 2 29 ? -3.771 -20.183  3.608 1.00  89.73 0 B 1
ATOM   2033 C CG  . ASP B 2 29 ? -4.405 -19.340  2.491 1.00  89.75 0 B 1
ATOM   2034 O OD1 . ASP B 2 29 ? -3.838 -19.299  1.366 1.00  87.30 0 B 1
ATOM   2035 O OD2 . ASP B 2 29 ? -5.481 -18.752  2.724 1.00  85.83 -1 B 1
ATOM   2036 N N   . MET B 2 30 ? -0.740 -19.831  1.693 1.00  93.83 0 B 1
ATOM   2037 C CA  . MET B 2 30 ?  0.229 -18.854  1.199 1.00  94.53 0 B 1
ATOM   2038 C C   . MET B 2 30 ? -0.382 -17.488  0.859 1.00  95.58 0 B 1
ATOM   2039 O O   . MET B 2 30 ?  0.364 -16.517  0.707 1.00  95.00 0 B 1
ATOM   2040 C CB  . MET B 2 30 ?  0.951 -19.424 -0.025 1.00  93.07 0 B 1
ATOM   2041 C CG  . MET B 2 30 ?  1.940 -20.548  0.338 1.00  85.28 0 B 1
ATOM   2042 S SD  . MET B 2 30 ?  3.268 -20.085  1.496 1.00  84.54 0 B 1
ATOM   2043 C CE  . MET B 2 30 ?  4.057 -18.739  0.602 1.00  74.55 0 B 1
ATOM   2044 N N   . PHE B 2 31 ? -1.708 -17.391  0.733 1.00  95.99 0 B 1
ATOM   2045 C CA  . PHE B 2 31 ? -2.404 -16.134  0.460 1.00  96.44 0 B 1
ATOM   2046 C C   . PHE B 2 31 ? -2.788 -15.380  1.736 1.00  96.68 0 B 1
ATOM   2047 O O   . PHE B 2 31 ? -3.248 -14.238  1.648 1.00  95.96 0 B 1
ATOM   2048 C CB  . PHE B 2 31 ? -3.626 -16.387 -0.427 1.00  96.27 0 B 1
ATOM   2049 C CG  . PHE B 2 31 ? -3.279 -16.692 -1.871 1.00  96.20 0 B 1
ATOM   2050 C CD1 . PHE B 2 31 ? -3.411 -15.689 -2.852 1.00  94.69 0 B 1
ATOM   2051 C CD2 . PHE B 2 31 ? -2.813 -17.969 -2.251 1.00  94.67 0 B 1
ATOM   2052 C CE1 . PHE B 2 31 ? -3.096 -15.958 -4.189 1.00  94.19 0 B 1
ATOM   2053 C CE2 . PHE B 2 31 ? -2.493 -18.233 -3.589 1.00  93.99 0 B 1
ATOM   2054 C CZ  . PHE B 2 31 ? -2.635 -17.233 -4.566 1.00  94.82 0 B 1
ATOM   2055 N N   . HIS B 2 32 ? -2.594 -15.967  2.918 1.00  96.15 0 B 1
ATOM   2056 C CA  . HIS B 2 32 ? -2.822 -15.319  4.208 1.00  96.11 0 B 1
ATOM   2057 C C   . HIS B 2 32 ? -1.517 -15.234  4.987 1.00  96.22 0 B 1
ATOM   2058 O O   . HIS B 2 32 ? -0.953 -16.245  5.414 1.00  95.58 0 B 1
ATOM   2059 C CB  . HIS B 2 32 ? -3.903 -16.077  4.978 1.00  95.35 0 B 1
ATOM   2060 C CG  . HIS B 2 32 ? -4.173 -15.548  6.356 1.00  90.94 0 B 1
ATOM   2061 C CD2 . HIS B 2 32 ? -4.037 -14.261  6.824 1.00  80.57 0 B 1
ATOM   2062 N ND1 . HIS B 2 32 ? -4.629 -16.304  7.436 1.00  79.00 0 B 1
ATOM   2063 C CE1 . HIS B 2 32 ? -4.754 -15.496  8.484 1.00  80.51 0 B 1
ATOM   2064 N NE2 . HIS B 2 32 ? -4.399 -14.248  8.155 1.00  82.08 0 B 1
ATOM   2065 N N   . TRP B 2 33 ? -1.047 -14.016  5.210 1.00  96.89 0 B 1
ATOM   2066 C CA  . TRP B 2 33 ?  0.137 -13.743  6.004 1.00  97.13 0 B 1
ATOM   2067 C C   . TRP B 2 33 ? -0.221 -12.963  7.271 1.00  97.38 0 B 1
ATOM   2068 O O   . TRP B 2 33 ? -1.174 -12.184  7.299 1.00  96.79 0 B 1
ATOM   2069 C CB  . TRP B 2 33 ?  1.192 -13.010  5.162 1.00  96.93 0 B 1
ATOM   2070 C CG  . TRP B 2 33 ?  1.897 -13.785  4.086 1.00  96.66 0 B 1
ATOM   2071 C CD1 . TRP B 2 33 ?  1.472 -14.916  3.479 1.00  95.70 0 B 1
ATOM   2072 C CD2 . TRP B 2 33 ?  3.172 -13.458  3.454 1.00  96.43 0 B 1
ATOM   2073 C CE2 . TRP B 2 33 ?  3.447 -14.444  2.466 1.00  95.87 0 B 1
ATOM   2074 C CE3 . TRP B 2 33 ?  4.115 -12.422  3.620 1.00  95.94 0 B 1
ATOM   2075 N NE1 . TRP B 2 33 ?  2.383 -15.320  2.518 1.00  95.60 0 B 1
ATOM   2076 C CZ2 . TRP B 2 33 ?  4.604 -14.396  1.668 1.00  95.02 0 B 1
ATOM   2077 C CZ3 . TRP B 2 33 ?  5.272 -12.380  2.826 1.00  95.04 0 B 1
ATOM   2078 C CH2 . TRP B 2 33 ?  5.507 -13.356  1.860 1.00  94.80 0 B 1
ATOM   2079 N N   . GLN B 2 34 ?  0.597 -13.134  8.301 1.00  97.06 0 B 1
ATOM   2080 C CA  . GLN B 2 34 ?  0.716 -12.172  9.385 1.00  96.99 0 B 1
ATOM   2081 C C   . GLN B 2 34 ?  1.987 -11.349  9.215 1.00  97.18 0 B 1
ATOM   2082 O O   . GLN B 2 34 ?  2.943 -11.770  8.553 1.00  96.50 0 B 1
ATOM   2083 C CB  . GLN B 2 34 ?  0.675 -12.878 10.745 1.00  95.66 0 B 1
ATOM   2084 C CG  . GLN B 2 34 ? -0.766 -12.989 11.257 1.00  86.43 0 B 1
ATOM   2085 C CD  . GLN B 2 34 ? -0.874 -13.763 12.562 1.00  86.58 0 B 1
ATOM   2086 N NE2 . GLN B 2 34 ? -1.932 -13.601 13.312 1.00  74.73 0 B 1
ATOM   2087 O OE1 . GLN B 2 34 ? -0.013 -14.540 12.923 1.00  79.06 0 B 1
ATOM   2088 N N   . ALA B 2 35 ?  1.990 -10.163  9.822 1.00  97.33 0 B 1
ATOM   2089 C CA  . ALA B 2 35 ?  3.156 -9.306  9.889 1.00  97.47 0 B 1
ATOM   2090 C C   . ALA B 2 35 ?  3.254 -8.628 11.258 1.00  97.55 0 B 1
ATOM   2091 O O   . ALA B 2 35 ?  2.257 -8.476 11.961 1.00  97.17 0 B 1
ATOM   2092 C CB  . ALA B 2 35 ?  3.092 -8.288  8.756 1.00  96.84 0 B 1
ATOM   2093 N N   . THR B 2 36 ?  4.456 -8.201 11.608 1.00  97.62 0 B 1
ATOM   2094 C CA  . THR B 2 36 ?  4.695 -7.274 12.714 1.00  97.58 0 B 1
ATOM   2095 C C   . THR B 2 36 ?  5.488 -6.075 12.245 1.00  97.31 0 B 1
ATOM   2096 O O   . THR B 2 36 ?  6.344 -6.187 11.369 1.00  96.39 0 B 1
ATOM   2097 C CB  . THR B 2 36 ?  5.417 -7.926 13.905 1.00  96.70 0 B 1
ATOM   2098 C CG2 . THR B 2 36 ?  4.497 -8.851 14.690 1.00  91.86 0 B 1
ATOM   2099 O OG1 . THR B 2 36 ?  6.531 -8.672 13.485 1.00  91.07 0 B 1
ATOM   2100 N N   . ILE B 2 37 ?  5.206 -4.929 12.868 1.00  97.28 0 B 1
ATOM   2101 C CA  . ILE B 2 37 ?  5.946 -3.682 12.700 1.00  97.09 0 B 1
ATOM   2102 C C   . ILE B 2 37 ?  6.360 -3.199 14.090 1.00  97.32 0 B 1
ATOM   2103 O O   . ILE B 2 37 ?  5.541 -3.190 15.008 1.00  96.69 0 B 1
ATOM   2104 C CB  . ILE B 2 37 ?  5.092 -2.642 11.941 1.00  95.09 0 B 1
ATOM   2105 C CG1 . ILE B 2 37 ?  4.865 -3.100 10.484 1.00  84.43 0 B 1
ATOM   2106 C CG2 . ILE B 2 37 ?  5.752 -1.255 11.971 1.00  83.61 0 B 1
ATOM   2107 C CD1 . ILE B 2 37 ?  3.900 -2.199  9.704 1.00  86.13 0 B 1
ATOM   2108 N N   . MET B 2 38 ?  7.607 -2.781 14.237 1.00  96.81 0 B 1
ATOM   2109 C CA  . MET B 2 38 ?  8.067 -2.105 15.445 1.00  96.53 0 B 1
ATOM   2110 C C   . MET B 2 38 ?  7.692 -0.625 15.397 1.00  96.76 0 B 1
ATOM   2111 O O   . MET B 2 38 ?  7.878  0.036 14.377 1.00  95.71 0 B 1
ATOM   2112 C CB  . MET B 2 38 ?  9.577 -2.256 15.613 1.00  94.87 0 B 1
ATOM   2113 C CG  . MET B 2 38 ?  9.965 -3.705 15.922 1.00  86.50 0 B 1
ATOM   2114 S SD  . MET B 2 38 ? 11.731 -3.961 16.226 1.00  81.99 0 B 1
ATOM   2115 C CE  . MET B 2 38 ? 11.949 -3.033 17.756 1.00  71.57 0 B 1
ATOM   2116 N N   . GLY B 2 39 ?  7.194 -0.095 16.524 1.00  96.18 0 B 1
ATOM   2117 C CA  . GLY B 2 39 ?  6.996  1.336 16.675 1.00  96.15 0 B 1
ATOM   2118 C C   . GLY B 2 39 ?  8.327  2.085 16.545 1.00  96.01 0 B 1
ATOM   2119 O O   . GLY B 2 39 ?  9.312  1.680 17.165 1.00  94.70 0 B 1
ATOM   2120 N N   . PRO B 2 40 ?  8.385  3.165 15.747 1.00  95.74 0 B 1
ATOM   2121 C CA  . PRO B 2 40 ?  9.625  3.920 15.574 1.00  95.24 0 B 1
ATOM   2122 C C   . PRO B 2 40 ? 10.145  4.492 16.889 1.00  95.28 0 B 1
ATOM   2123 O O   . PRO B 2 40 ?  9.371  4.956 17.731 1.00  93.91 0 B 1
ATOM   2124 C CB  . PRO B 2 40 ?  9.301  5.029 14.562 1.00  93.94 0 B 1
ATOM   2125 C CG  . PRO B 2 40 ?  8.109  4.476 13.796 1.00  92.02 0 B 1
ATOM   2126 C CD  . PRO B 2 40 ?  7.359  3.663 14.853 1.00  94.86 0 B 1
ATOM   2127 N N   . ASN B 2 41 ? 11.472  4.522 17.047 1.00  93.93 0 B 1
ATOM   2128 C CA  . ASN B 2 41 ? 12.098  5.174 18.194 1.00  93.59 0 B 1
ATOM   2129 C C   . ASN B 2 41 ? 11.771  6.677 18.224 1.00  93.43 0 B 1
ATOM   2130 O O   . ASN B 2 41 ? 11.460  7.274 17.202 1.00  90.61 0 B 1
ATOM   2131 C CB  . ASN B 2 41 ? 13.612  4.922 18.169 1.00  91.57 0 B 1
ATOM   2132 C CG  . ASN B 2 41 ? 13.969  3.479 18.461 1.00  87.15 0 B 1
ATOM   2133 N ND2 . ASN B 2 41 ? 15.125  3.030 18.018 1.00  78.13 0 B 1
ATOM   2134 O OD1 . ASN B 2 41 ? 13.244  2.745 19.101 1.00  79.37 0 B 1
ATOM   2135 N N   . ASP B 2 42 ? 11.845  7.297 19.410 1.00  92.37 0 B 1
ATOM   2136 C CA  . ASP B 2 42 ? 11.493  8.713 19.611 1.00  91.84 0 B 1
ATOM   2137 C C   . ASP B 2 42 ? 10.113  9.087 19.046 1.00  92.64 0 B 1
ATOM   2138 O O   . ASP B 2 42 ?  9.909 10.147 18.456 1.00  89.61 0 B 1
ATOM   2139 C CB  . ASP B 2 42 ? 12.609  9.643 19.124 1.00  89.67 0 B 1
ATOM   2140 C CG  . ASP B 2 42 ? 13.987  9.195 19.569 1.00  81.54 0 B 1
ATOM   2141 O OD1 . ASP B 2 42 ? 14.129  8.906 20.781 1.00  75.15 0 B 1
ATOM   2142 O OD2 . ASP B 2 42 ? 14.859  9.108 18.682 1.00  72.74 -1 B 1
ATOM   2143 N N   . SER B 2 43 ?  9.154  8.182 19.209 1.00  94.32 0 B 1
ATOM   2144 C CA  . SER B 2 43 ?  7.757  8.373 18.863 1.00  94.90 0 B 1
ATOM   2145 C C   . SER B 2 43 ?  6.844  7.877 19.983 1.00  95.85 0 B 1
ATOM   2146 O O   . SER B 2 43 ?  7.283  7.109 20.850 1.00  95.23 0 B 1
ATOM   2147 C CB  . SER B 2 43 ?  7.454  7.655 17.539 1.00  94.02 0 B 1
ATOM   2148 O OG  . SER B 2 43 ?  7.261  6.271 17.751 1.00  92.84 0 B 1
ATOM   2149 N N   . PRO B 2 44 ?  5.561  8.239 19.979 1.00  96.43 0 B 1
ATOM   2150 C CA  . PRO B 2 44 ?  4.589  7.683 20.921 1.00  96.56 0 B 1
ATOM   2151 C C   . PRO B 2 44 ?  4.436  6.160 20.825 1.00  97.04 0 B 1
ATOM   2152 O O   . PRO B 2 44 ?  3.958  5.540 21.772 1.00  95.95 0 B 1
ATOM   2153 C CB  . PRO B 2 44 ?  3.269  8.381 20.602 1.00  95.27 0 B 1
ATOM   2154 C CG  . PRO B 2 44 ?  3.689  9.662 19.893 1.00  91.82 0 B 1
ATOM   2155 C CD  . PRO B 2 44 ?  4.934  9.239 19.135 1.00  95.28 0 B 1
ATOM   2156 N N   . TYR B 2 45 ?  4.848  5.564 19.705 1.00  97.54 0 B 1
ATOM   2157 C CA  . TYR B 2 45 ?  4.751  4.138 19.416 1.00  97.76 0 B 1
ATOM   2158 C C   . TYR B 2 45 ?  6.007  3.345 19.812 1.00  97.66 0 B 1
ATOM   2159 O O   . TYR B 2 45 ?  6.037  2.125 19.643 1.00  96.59 0 B 1
ATOM   2160 C CB  . TYR B 2 45 ?  4.433  3.960 17.928 1.00  97.43 0 B 1
ATOM   2161 C CG  . TYR B 2 45 ?  3.261  4.790 17.440 1.00  97.27 0 B 1
ATOM   2162 C CD1 . TYR B 2 45 ?  1.952  4.455 17.825 1.00  95.66 0 B 1
ATOM   2163 C CD2 . TYR B 2 45 ?  3.481  5.921 16.628 1.00  95.64 0 B 1
ATOM   2164 C CE1 . TYR B 2 45 ?  0.861  5.238 17.402 1.00  94.86 0 B 1
ATOM   2165 C CE2 . TYR B 2 45 ?  2.402  6.713 16.207 1.00  94.69 0 B 1
ATOM   2166 C CZ  . TYR B 2 45 ?  1.097  6.364 16.596 1.00  95.67 0 B 1
ATOM   2167 O OH  . TYR B 2 45 ?  0.031  7.132 16.174 1.00  94.08 0 B 1
ATOM   2168 N N   . GLN B 2 46 ?  7.049  4.006 20.324 1.00  96.55 0 B 1
ATOM   2169 C CA  . GLN B 2 46 ?  8.309  3.377 20.699 1.00  96.50 0 B 1
ATOM   2170 C C   . GLN B 2 46 ?  8.087  2.209 21.664 1.00  96.51 0 B 1
ATOM   2171 O O   . GLN B 2 46 ?  7.365  2.328 22.657 1.00  95.63 0 B 1
ATOM   2172 C CB  . GLN B 2 46 ?  9.253  4.421 21.304 1.00  95.46 0 B 1
ATOM   2173 C CG  . GLN B 2 46 ? 10.582  3.801 21.791 1.00  93.52 0 B 1
ATOM   2174 C CD  . GLN B 2 46 ? 11.588  4.837 22.292 1.00  91.50 0 B 1
ATOM   2175 N NE2 . GLN B 2 46 ? 12.535  4.446 23.111 1.00  80.95 0 B 1
ATOM   2176 O OE1 . GLN B 2 46 ? 11.551  6.001 21.955 1.00  84.82 0 B 1
ATOM   2177 N N   . GLY B 2 47 ?  8.756  1.090 21.385 1.00  96.27 0 B 1
ATOM   2178 C CA  . GLY B 2 47 ?  8.660 -0.143 22.160 1.00  95.77 0 B 1
ATOM   2179 C C   . GLY B 2 47 ?  7.448 -1.012 21.818 1.00  96.37 0 B 1
ATOM   2180 O O   . GLY B 2 47 ?  7.414 -2.169 22.220 1.00  94.60 0 B 1
ATOM   2181 N N   . GLY B 2 48 ?  6.482 -0.487 21.058 1.00  96.71 0 B 1
ATOM   2182 C CA  . GLY B 2 48 ?  5.331 -1.252 20.601 1.00  96.82 0 B 1
ATOM   2183 C C   . GLY B 2 48 ?  5.678 -2.230 19.482 1.00  97.20 0 B 1
ATOM   2184 O O   . GLY B 2 48 ?  6.452 -1.918 18.574 1.00  96.38 0 B 1
ATOM   2185 N N   . VAL B 2 49 ?  5.051 -3.407 19.520 1.00  97.89 0 B 1
ATOM   2186 C CA  . VAL B 2 49 ?  5.056 -4.401 18.448 1.00  97.86 0 B 1
ATOM   2187 C C   . VAL B 2 49 ?  3.631 -4.544 17.932 1.00  97.99 0 B 1
ATOM   2188 O O   . VAL B 2 49 ?  2.752 -5.083 18.602 1.00  97.28 0 B 1
ATOM   2189 C CB  . VAL B 2 49 ?  5.617 -5.756 18.927 1.00  97.19 0 B 1
ATOM   2190 C CG1 . VAL B 2 49 ?  5.643 -6.769 17.784 1.00  94.68 0 B 1
ATOM   2191 C CG2 . VAL B 2 49 ?  7.048 -5.602 19.454 1.00  95.08 0 B 1
ATOM   2192 N N   . PHE B 2 50 ?  3.391 -4.040 16.736 1.00  98.03 0 B 1
ATOM   2193 C CA  . PHE B 2 50 ?  2.068 -4.010 16.131 1.00  98.14 0 B 1
ATOM   2194 C C   . PHE B 2 50 ?  1.904 -5.180 15.174 1.00  98.07 0 B 1
ATOM   2195 O O   . PHE B 2 50 ?  2.679 -5.320 14.228 1.00  97.60 0 B 1
ATOM   2196 C CB  . PHE B 2 50 ?  1.846 -2.668 15.423 1.00  97.99 0 B 1
ATOM   2197 C CG  . PHE B 2 50 ?  1.945 -1.480 16.356 1.00  97.97 0 B 1
ATOM   2198 C CD1 . PHE B 2 50 ?  0.815 -1.029 17.055 1.00  97.18 0 B 1
ATOM   2199 C CD2 . PHE B 2 50 ?  3.184 -0.860 16.576 1.00  97.28 0 B 1
ATOM   2200 C CE1 . PHE B 2 50 ?  0.920  0.024 17.959 1.00  96.77 0 B 1
ATOM   2201 C CE2 . PHE B 2 50 ?  3.301  0.194 17.492 1.00  96.73 0 B 1
ATOM   2202 C CZ  . PHE B 2 50 ?  2.164  0.640 18.186 1.00  96.98 0 B 1
ATOM   2203 N N   . PHE B 2 51 ?  0.886 -6.001 15.395 1.00  98.16 0 B 1
ATOM   2204 C CA  . PHE B 2 51 ?  0.520 -7.099 14.515 1.00  98.17 0 B 1
ATOM   2205 C C   . PHE B 2 51 ? -0.400 -6.616 13.400 1.00  98.07 0 B 1
ATOM   2206 O O   . PHE B 2 51 ? -1.294 -5.795 13.618 1.00  97.61 0 B 1
ATOM   2207 C CB  . PHE B 2 51 ? -0.125 -8.239 15.313 1.00  97.93 0 B 1
ATOM   2208 C CG  . PHE B 2 51 ?  0.839 -8.990 16.201 1.00  97.86 0 B 1
ATOM   2209 C CD1 . PHE B 2 51 ?  1.339 -10.242 15.797 1.00  96.85 0 B 1
ATOM   2210 C CD2 . PHE B 2 51 ?  1.244 -8.457 17.436 1.00  96.77 0 B 1
ATOM   2211 C CE1 . PHE B 2 51 ?  2.231 -10.949 16.620 1.00  96.19 0 B 1
ATOM   2212 C CE2 . PHE B 2 51 ?  2.141 -9.146 18.251 1.00  96.05 0 B 1
ATOM   2213 C CZ  . PHE B 2 51 ?  2.636 -10.402 17.847 1.00  96.59 0 B 1
ATOM   2214 N N   . LEU B 2 52 ? -0.184 -7.162 12.204 1.00  97.90 0 B 1
ATOM   2215 C CA  . LEU B 2 52 ? -1.019 -6.946 11.030 1.00  97.93 0 B 1
ATOM   2216 C C   . LEU B 2 52 ? -1.416 -8.282 10.410 1.00  97.90 0 B 1
ATOM   2217 O O   . LEU B 2 52 ? -0.708 -9.287 10.533 1.00  97.28 0 B 1
ATOM   2218 C CB  . LEU B 2 52 ? -0.313 -6.054  9.992 1.00  97.76 0 B 1
ATOM   2219 C CG  . LEU B 2 52 ?  0.101 -4.653 10.486 1.00  96.46 0 B 1
ATOM   2220 C CD1 . LEU B 2 52 ?  1.541 -4.625 11.012 1.00  92.22 0 B 1
ATOM   2221 C CD2 . LEU B 2 52 ?  0.011 -3.643  9.343 1.00  92.59 0 B 1
ATOM   2222 N N   . THR B 2 53 ? -2.521 -8.273  9.682 1.00  97.69 0 B 1
ATOM   2223 C CA  . THR B 2 53 ? -2.933 -9.359  8.794 1.00  97.44 0 B 1
ATOM   2224 C C   . THR B 2 53 ? -2.846 -8.914  7.339 1.00  97.47 0 B 1
ATOM   2225 O O   . THR B 2 53 ? -3.131 -7.752  7.021 1.00  96.84 0 B 1
ATOM   2226 C CB  . THR B 2 53 ? -4.323 -9.881  9.187 1.00  96.30 0 B 1
ATOM   2227 C CG2 . THR B 2 53 ? -5.457 -8.880  8.968 1.00  88.40 0 B 1
ATOM   2228 O OG1 . THR B 2 53 ? -4.625 -11.035  8.439 1.00  88.05 0 B 1
ATOM   2229 N N   . ILE B 2 54 ? -2.427 -9.823  6.470 1.00  97.56 0 B 1
ATOM   2230 C CA  . ILE B 2 54 ? -2.245 -9.589  5.040 1.00  97.54 0 B 1
ATOM   2231 C C   . ILE B 2 54 ? -2.969 -10.694  4.276 1.00  97.47 0 B 1
ATOM   2232 O O   . ILE B 2 54 ? -2.658 -11.870  4.447 1.00  96.84 0 B 1
ATOM   2233 C CB  . ILE B 2 54 ? -0.752 -9.535  4.660 1.00  97.38 0 B 1
ATOM   2234 C CG1 . ILE B 2 54 ?  0.004 -8.443  5.455 1.00  96.69 0 B 1
ATOM   2235 C CG2 . ILE B 2 54 ? -0.594 -9.317  3.143 1.00  96.77 0 B 1
ATOM   2236 C CD1 . ILE B 2 54 ?  1.522 -8.481  5.300 1.00  95.24 0 B 1
ATOM   2237 N N   . HIS B 2 55 ? -3.890 -10.308  3.393 1.00  97.13 0 B 1
ATOM   2238 C CA  . HIS B 2 55 ? -4.541 -11.210  2.464 1.00  97.09 0 B 1
ATOM   2239 C C   . HIS B 2 55 ? -4.209 -10.798  1.030 1.00  97.00 0 B 1
ATOM   2240 O O   . HIS B 2 55 ? -4.426 -9.649  0.631 1.00  96.43 0 B 1
ATOM   2241 C CB  . HIS B 2 55 ? -6.050 -11.250  2.712 1.00  96.54 0 B 1
ATOM   2242 C CG  . HIS B 2 55 ? -6.401 -11.793  4.064 1.00  95.45 0 B 1
ATOM   2243 C CD2 . HIS B 2 55 ? -6.563 -13.113  4.392 1.00  84.45 0 B 1
ATOM   2244 N ND1 . HIS B 2 55 ? -6.619 -11.061  5.209 1.00  83.82 0 B 1
ATOM   2245 C CE1 . HIS B 2 55 ? -6.910 -11.918  6.198 1.00  87.17 0 B 1
ATOM   2246 N NE2 . HIS B 2 55 ? -6.889 -13.174  5.742 1.00  88.81 0 B 1
ATOM   2247 N N   . PHE B 2 56 ? -3.680 -11.735  0.244 1.00  97.40 0 B 1
ATOM   2248 C CA  . PHE B 2 56 ? -3.370 -11.510 -1.161 1.00  97.51 0 B 1
ATOM   2249 C C   . PHE B 2 56 ? -4.583 -11.837 -2.035 1.00  97.49 0 B 1
ATOM   2250 O O   . PHE B 2 56 ? -5.142 -12.927 -1.921 1.00  96.43 0 B 1
ATOM   2251 C CB  . PHE B 2 56 ? -2.159 -12.355 -1.568 1.00  97.30 0 B 1
ATOM   2252 C CG  . PHE B 2 56 ? -0.898 -11.996 -0.816 1.00  97.45 0 B 1
ATOM   2253 C CD1 . PHE B 2 56 ? -0.103 -10.921 -1.243 1.00  96.65 0 B 1
ATOM   2254 C CD2 . PHE B 2 56 ? -0.512 -12.745  0.306 1.00  96.62 0 B 1
ATOM   2255 C CE1 . PHE B 2 56 ?  1.079 -10.608 -0.568 1.00  96.33 0 B 1
ATOM   2256 C CE2 . PHE B 2 56 ?  0.675 -12.431  0.987 1.00  96.23 0 B 1
ATOM   2257 C CZ  . PHE B 2 56 ?  1.476 -11.366  0.545 1.00  96.73 0 B 1
ATOM   2258 N N   . PRO B 2 57 ? -4.999 -10.927 -2.938 1.00  96.86 0 B 1
ATOM   2259 C CA  . PRO B 2 57 ? -5.983 -11.256 -3.954 1.00  96.45 0 B 1
ATOM   2260 C C   . PRO B 2 57 ? -5.361 -12.143 -5.035 1.00  96.25 0 B 1
ATOM   2261 O O   . PRO B 2 57 ? -4.146 -12.139 -5.241 1.00  95.21 0 B 1
ATOM   2262 C CB  . PRO B 2 57 ? -6.446 -9.900 -4.502 1.00  95.62 0 B 1
ATOM   2263 C CG  . PRO B 2 57 ? -5.183 -9.045 -4.385 1.00  94.51 0 B 1
ATOM   2264 C CD  . PRO B 2 57 ? -4.516 -9.560 -3.115 1.00  96.10 0 B 1
ATOM   2265 N N   . THR B 2 58 ? -6.208 -12.842 -5.791 1.00  95.91 0 B 1
ATOM   2266 C CA  . THR B 2 58 ? -5.772 -13.698 -6.912 1.00  95.28 0 B 1
ATOM   2267 C C   . THR B 2 58 ? -4.956 -12.942 -7.965 1.00  94.80 0 B 1
ATOM   2268 O O   . THR B 2 58 ? -4.032 -13.511 -8.546 1.00  92.33 0 B 1
ATOM   2269 C CB  . THR B 2 58 ? -7.002 -14.344 -7.574 1.00  93.52 0 B 1
ATOM   2270 C CG2 . THR B 2 58 ? -6.640 -15.366 -8.646 1.00  80.99 0 B 1
ATOM   2271 O OG1 . THR B 2 58 ? -7.740 -15.034 -6.597 1.00  81.24 0 B 1
ATOM   2272 N N   . ASP B 2 59 ? -5.249 -11.644 -8.169 1.00  94.48 0 B 1
ATOM   2273 C CA  . ASP B 2 59 ? -4.568 -10.792 -9.153 1.00  93.49 0 B 1
ATOM   2274 C C   . ASP B 2 59 ? -3.269 -10.151 -8.639 1.00  94.36 0 B 1
ATOM   2275 O O   . ASP B 2 59 ? -2.667 -9.327 -9.327 1.00  92.52 0 B 1
ATOM   2276 C CB  . ASP B 2 59 ? -5.521 -9.708 -9.647 1.00  89.96 0 B 1
ATOM   2277 C CG  . ASP B 2 59 ? -6.754 -10.250 -10.351 1.00  80.90 0 B 1
ATOM   2278 O OD1 . ASP B 2 59 ? -6.685 -11.372 -10.890 1.00  72.72 0 B 1
ATOM   2279 O OD2 . ASP B 2 59 ? -7.755 -9.499 -10.331 1.00  73.97 -1 B 1
ATOM   2280 N N   . TYR B 2 60 ? -2.796 -10.504 -7.442 1.00  96.26 0 B 1
ATOM   2281 C CA  . TYR B 2 60 ? -1.517 -9.996 -6.938 1.00  96.92 0 B 1
ATOM   2282 C C   . TYR B 2 60 ? -0.370 -10.371 -7.899 1.00  97.29 0 B 1
ATOM   2283 O O   . TYR B 2 60 ? -0.305 -11.512 -8.360 1.00  96.44 0 B 1
ATOM   2284 C CB  . TYR B 2 60 ? -1.271 -10.534 -5.526 1.00  96.79 0 B 1
ATOM   2285 C CG  . TYR B 2 60 ? -0.048 -9.941 -4.862 1.00  97.06 0 B 1
ATOM   2286 C CD1 . TYR B 2 60 ?  1.162 -10.662 -4.792 1.00  96.59 0 B 1
ATOM   2287 C CD2 . TYR B 2 60 ? -0.113 -8.648 -4.312 1.00  96.62 0 B 1
ATOM   2288 C CE1 . TYR B 2 60 ?  2.292 -10.083 -4.184 1.00  96.54 0 B 1
ATOM   2289 C CE2 . TYR B 2 60 ?  1.005 -8.068 -3.715 1.00  96.42 0 B 1
ATOM   2290 C CZ  . TYR B 2 60 ?  2.212 -8.786 -3.650 1.00  96.83 0 B 1
ATOM   2291 O OH  . TYR B 2 60 ?  3.309 -8.208 -3.063 1.00  96.26 0 B 1
ATOM   2292 N N   . PRO B 2 61 ?  0.562 -9.446 -8.258 1.00  96.45 0 B 1
ATOM   2293 C CA  . PRO B 2 61 ?  0.772 -8.111 -7.693 1.00  96.57 0 B 1
ATOM   2294 C C   . PRO B 2 61 ?  0.083 -6.960 -8.444 1.00  96.56 0 B 1
ATOM   2295 O O   . PRO B 2 61 ?  0.423 -5.806 -8.215 1.00  95.26 0 B 1
ATOM   2296 C CB  . PRO B 2 61 ?  2.293 -7.951 -7.719 1.00  96.01 0 B 1
ATOM   2297 C CG  . PRO B 2 61 ?  2.655 -8.615 -9.050 1.00  95.03 0 B 1
ATOM   2298 C CD  . PRO B 2 61 ?  1.688 -9.798 -9.108 1.00  95.86 0 B 1
ATOM   2299 N N   . PHE B 2 62 ? -0.849 -7.237 -9.355 1.00  95.90 0 B 1
ATOM   2300 C CA  . PHE B 2 62 ? -1.513 -6.186 -10.140 1.00  95.57 0 B 1
ATOM   2301 C C   . PHE B 2 62 ? -2.649 -5.499 -9.379 1.00  95.05 0 B 1
ATOM   2302 O O   . PHE B 2 62 ? -3.039 -4.382 -9.715 1.00  93.21 0 B 1
ATOM   2303 C CB  . PHE B 2 62 ? -1.985 -6.766 -11.468 1.00  95.09 0 B 1
ATOM   2304 C CG  . PHE B 2 62 ? -0.846 -7.323 -12.290 1.00  95.11 0 B 1
ATOM   2305 C CD1 . PHE B 2 62 ?  0.094 -6.454 -12.873 1.00  93.55 0 B 1
ATOM   2306 C CD2 . PHE B 2 62 ? -0.681 -8.710 -12.433 1.00  93.73 0 B 1
ATOM   2307 C CE1 . PHE B 2 62 ?  1.179 -6.965 -13.598 1.00  92.96 0 B 1
ATOM   2308 C CE2 . PHE B 2 62 ?  0.403 -9.228 -13.155 1.00  92.85 0 B 1
ATOM   2309 C CZ  . PHE B 2 62 ?  1.335 -8.353 -13.736 1.00  93.64 0 B 1
ATOM   2310 N N   . LYS B 2 63 ? -3.143 -6.131 -8.305 1.00  95.36 0 B 1
ATOM   2311 C CA  . LYS B 2 63 ? -3.974 -5.504 -7.278 1.00  95.02 0 B 1
ATOM   2312 C C   . LYS B 2 63 ? -3.197 -5.439 -5.959 1.00  95.93 0 B 1
ATOM   2313 O O   . LYS B 2 63 ? -2.372 -6.321 -5.695 1.00  95.58 0 B 1
ATOM   2314 C CB  . LYS B 2 63 ? -5.297 -6.272 -7.102 1.00  93.14 0 B 1
ATOM   2315 C CG  . LYS B 2 63 ? -6.265 -6.087 -8.285 1.00  86.14 0 B 1
ATOM   2316 C CD  . LYS B 2 63 ? -7.579 -6.815 -7.978 1.00  81.80 0 B 1
ATOM   2317 C CE  . LYS B 2 63 ? -8.588 -6.718 -9.114 1.00  74.68 0 B 1
ATOM   2318 N NZ  . LYS B 2 63 ? -9.759 -7.589 -8.850 1.00  66.76 1 B 1
ATOM   2319 N N   . PRO B 2 64 ? -3.460 -4.415 -5.107 1.00  95.77 0 B 1
ATOM   2320 C CA  . PRO B 2 64 ? -2.793 -4.302 -3.812 1.00  95.93 0 B 1
ATOM   2321 C C   . PRO B 2 64 ? -3.178 -5.451 -2.870 1.00  96.59 0 B 1
ATOM   2322 O O   . PRO B 2 64 ? -4.316 -5.947 -2.930 1.00  96.14 0 B 1
ATOM   2323 C CB  . PRO B 2 64 ? -3.219 -2.944 -3.249 1.00  94.75 0 B 1
ATOM   2324 C CG  . PRO B 2 64 ? -4.571 -2.683 -3.914 1.00  92.94 0 B 1
ATOM   2325 C CD  . PRO B 2 64 ? -4.410 -3.326 -5.286 1.00  94.56 0 B 1
ATOM   2326 N N   . PRO B 2 65 ? -2.285 -5.840 -1.946 1.00  97.14 0 B 1
ATOM   2327 C CA  . PRO B 2 65 ? -2.645 -6.725 -0.856 1.00  97.28 0 B 1
ATOM   2328 C C   . PRO B 2 65 ? -3.635 -6.025  0.078 1.00  97.06 0 B 1
ATOM   2329 O O   . PRO B 2 65 ? -3.627 -4.799  0.231 1.00  95.99 0 B 1
ATOM   2330 C CB  . PRO B 2 65 ? -1.324 -7.072 -0.165 1.00  96.83 0 B 1
ATOM   2331 C CG  . PRO B 2 65 ? -0.504 -5.792 -0.365 1.00  95.77 0 B 1
ATOM   2332 C CD  . PRO B 2 65 ? -0.950 -5.301 -1.743 1.00  96.92 0 B 1
ATOM   2333 N N   . LYS B 2 66 ? -4.481 -6.806  0.755 1.00  96.54 0 B 1
ATOM   2334 C CA  . LYS B 2 66 ? -5.367 -6.314  1.808 1.00  96.38 0 B 1
ATOM   2335 C C   . LYS B 2 66 ? -4.605 -6.378  3.127 1.00  96.56 0 B 1
ATOM   2336 O O   . LYS B 2 66 ? -4.350 -7.470  3.626 1.00  95.94 0 B 1
ATOM   2337 C CB  . LYS B 2 66 ? -6.658 -7.134  1.841 1.00  95.30 0 B 1
ATOM   2338 C CG  . LYS B 2 66 ? -7.404 -7.222  0.499 1.00  89.50 0 B 1
ATOM   2339 C CD  . LYS B 2 66 ? -7.909 -5.876 -0.009 1.00  83.66 0 B 1
ATOM   2340 C CE  . LYS B 2 66 ? -8.717 -6.111 -1.290 1.00  77.31 0 B 1
ATOM   2341 N NZ  . LYS B 2 66 ? -9.370 -4.882 -1.791 1.00  67.58 1 B 1
ATOM   2342 N N   . VAL B 2 67 ? -4.218 -5.221  3.667 1.00  97.07 0 B 1
ATOM   2343 C CA  . VAL B 2 67 ? -3.434 -5.116  4.901 1.00  97.18 0 B 1
ATOM   2344 C C   . VAL B 2 67 ? -4.255 -4.375  5.949 1.00  96.73 0 B 1
ATOM   2345 O O   . VAL B 2 67 ? -4.781 -3.304  5.661 1.00  95.82 0 B 1
ATOM   2346 C CB  . VAL B 2 67 ? -2.088 -4.409  4.675 1.00  96.96 0 B 1
ATOM   2347 C CG1 . VAL B 2 67 ? -1.205 -4.495  5.916 1.00  95.49 0 B 1
ATOM   2348 C CG2 . VAL B 2 67 ? -1.309 -5.034  3.513 1.00  95.72 0 B 1
ATOM   2349 N N   . ALA B 2 68 ? -4.358 -4.939  7.156 1.00  96.72 0 B 1
ATOM   2350 C CA  . ALA B 2 68 ? -5.043 -4.317  8.284 1.00  96.55 0 B 1
ATOM   2351 C C   . ALA B 2 68 ? -4.273 -4.573  9.587 1.00  97.05 0 B 1
ATOM   2352 O O   . ALA B 2 68 ? -3.659 -5.623  9.752 1.00  96.75 0 B 1
ATOM   2353 C CB  . ALA B 2 68 ? -6.473 -4.861  8.363 1.00  95.11 0 B 1
ATOM   2354 N N   . PHE B 2 69 ? -4.327 -3.625 10.520 1.00  96.66 0 B 1
ATOM   2355 C CA  . PHE B 2 69 ? -3.829 -3.835 11.871 1.00  96.74 0 B 1
ATOM   2356 C C   . PHE B 2 69 ? -4.752 -4.786 12.640 1.00  96.20 0 B 1
ATOM   2357 O O   . PHE B 2 69 ? -5.979 -4.690 12.539 1.00  95.18 0 B 1
ATOM   2358 C CB  . PHE B 2 69 ? -3.686 -2.506 12.619 1.00  96.76 0 B 1
ATOM   2359 C CG  . PHE B 2 69 ? -2.431 -1.738 12.249 1.00  97.07 0 B 1
ATOM   2360 C CD1 . PHE B 2 69 ? -1.282 -1.844 13.053 1.00  96.37 0 B 1
ATOM   2361 C CD2 . PHE B 2 69 ? -2.399 -0.904 11.122 1.00  96.41 0 B 1
ATOM   2362 C CE1 . PHE B 2 69 ? -0.119 -1.129 12.738 1.00  96.24 0 B 1
ATOM   2363 C CE2 . PHE B 2 69 ? -1.233 -0.193 10.795 1.00  96.19 0 B 1
ATOM   2364 C CZ  . PHE B 2 69 ? -0.092 -0.306 11.603 1.00  96.71 0 B 1
ATOM   2365 N N   . THR B 2 70 ? -4.169 -5.668 13.438 1.00  96.76 0 B 1
ATOM   2366 C CA  . THR B 2 70 ? -4.901 -6.464 14.430 1.00  96.41 0 B 1
ATOM   2367 C C   . THR B 2 70 ? -4.635 -5.961 15.843 1.00  96.21 0 B 1
ATOM   2368 O O   . THR B 2 70 ? -5.500 -6.054 16.714 1.00  94.97 0 B 1
ATOM   2369 C CB  . THR B 2 70 ? -4.549 -7.947 14.312 1.00  95.53 0 B 1
ATOM   2370 C CG2 . THR B 2 70 ? -4.969 -8.503 12.952 1.00  86.40 0 B 1
ATOM   2371 O OG1 . THR B 2 70 ? -3.160 -8.154 14.407 1.00  87.19 0 B 1
ATOM   2372 N N   . THR B 2 71 ? -3.476 -5.336 16.070 1.00  96.92 0 B 1
ATOM   2373 C CA  . THR B 2 71 ? -3.201 -4.561 17.280 1.00  96.95 0 B 1
ATOM   2374 C C   . THR B 2 71 ? -3.895 -3.200 17.187 1.00  96.68 0 B 1
ATOM   2375 O O   . THR B 2 71 ? -3.770 -2.504 16.188 1.00  95.85 0 B 1
ATOM   2376 C CB  . THR B 2 71 ? -1.694 -4.369 17.480 1.00  96.85 0 B 1
ATOM   2377 C CG2 . THR B 2 71 ? -1.368 -3.744 18.829 1.00  94.46 0 B 1
ATOM   2378 O OG1 . THR B 2 71 ? -1.037 -5.612 17.431 1.00  94.26 0 B 1
ATOM   2379 N N   . ARG B 2 72 ? -4.606 -2.810 18.252 1.00  96.22 0 B 1
ATOM   2380 C CA  . ARG B 2 72 ? -5.212 -1.480 18.337 1.00  95.92 0 B 1
ATOM   2381 C C   . ARG B 2 72 ? -4.134 -0.396 18.349 1.00  96.57 0 B 1
ATOM   2382 O O   . ARG B 2 72 ? -3.143 -0.519 19.065 1.00  95.67 0 B 1
ATOM   2383 C CB  . ARG B 2 72 ? -6.109 -1.349 19.573 1.00  94.25 0 B 1
ATOM   2384 C CG  . ARG B 2 72 ? -7.381 -2.197 19.469 1.00  84.23 0 B 1
ATOM   2385 C CD  . ARG B 2 72 ? -8.322 -1.883 20.628 1.00  77.91 0 B 1
ATOM   2386 N NE  . ARG B 2 72 ? -9.571 -2.650 20.546 1.00  70.41 0 B 1
ATOM   2387 C CZ  . ARG B 2 72 ? -10.683 -2.418 21.226 1.00  63.03 0 B 1
ATOM   2388 N NH1 . ARG B 2 72 ? -10.755 -1.460 22.108 1.00  57.29 1 B 1
ATOM   2389 N NH2 . ARG B 2 72 ? -11.739 -3.152 21.026 1.00  56.39 0 B 1
ATOM   2390 N N   . ILE B 2 73 ? -4.364  0.673 17.588 1.00  96.41 0 B 1
ATOM   2391 C CA  . ILE B 2 73 ? -3.436  1.792 17.467 1.00  96.56 0 B 1
ATOM   2392 C C   . ILE B 2 73 ? -4.211  3.111 17.403 1.00  96.22 0 B 1
ATOM   2393 O O   . ILE B 2 73 ? -5.276  3.182 16.801 1.00  94.95 0 B 1
ATOM   2394 C CB  . ILE B 2 73 ? -2.490  1.567 16.269 1.00  95.98 0 B 1
ATOM   2395 C CG1 . ILE B 2 73 ? -1.390  2.648 16.230 1.00  93.44 0 B 1
ATOM   2396 C CG2 . ILE B 2 73 ? -3.257  1.491 14.935 1.00  92.35 0 B 1
ATOM   2397 C CD1 . ILE B 2 73 ? -0.250  2.323 15.265 1.00  91.97 0 B 1
ATOM   2398 N N   . TYR B 2 74 ? -3.679  4.155 18.029 1.00  96.35 0 B 1
ATOM   2399 C CA  . TYR B 2 74 ? -4.257  5.494 17.993 1.00  96.42 0 B 1
ATOM   2400 C C   . TYR B 2 74 ? -3.568  6.318 16.907 1.00  96.36 0 B 1
ATOM   2401 O O   . TYR B 2 74 ? -2.440  6.771 17.090 1.00  95.46 0 B 1
ATOM   2402 C CB  . TYR B 2 74 ? -4.146  6.125 19.380 1.00  96.18 0 B 1
ATOM   2403 C CG  . TYR B 2 74 ? -4.977  7.370 19.534 1.00  96.33 0 B 1
ATOM   2404 C CD1 . TYR B 2 74 ? -4.393  8.653 19.424 1.00  95.20 0 B 1
ATOM   2405 C CD2 . TYR B 2 74 ? -6.354  7.258 19.819 1.00  95.25 0 B 1
ATOM   2406 C CE1 . TYR B 2 74 ? -5.168  9.801 19.605 1.00  94.75 0 B 1
ATOM   2407 C CE2 . TYR B 2 74 ? -7.138  8.408 20.005 1.00  94.73 0 B 1
ATOM   2408 C CZ  . TYR B 2 74 ? -6.540  9.684 19.903 1.00  95.46 0 B 1
ATOM   2409 O OH  . TYR B 2 74 ? -7.302 10.805 20.101 1.00  94.41 0 B 1
ATOM   2410 N N   . HIS B 2 75 ? -4.221  6.478 15.754 1.00  95.88 0 B 1
ATOM   2411 C CA  . HIS B 2 75 ? -3.658  7.151 14.584 1.00  95.74 0 B 1
ATOM   2412 C C   . HIS B 2 75 ? -4.765  7.739 13.688 1.00  94.88 0 B 1
ATOM   2413 O O   . HIS B 2 75 ? -5.772  7.063 13.466 1.00  93.25 0 B 1
ATOM   2414 C CB  . HIS B 2 75 ? -2.817  6.132 13.799 1.00  95.73 0 B 1
ATOM   2415 C CG  . HIS B 2 75 ? -2.008  6.756 12.707 1.00  95.90 0 B 1
ATOM   2416 C CD2 . HIS B 2 75 ? -0.743  7.270 12.820 1.00  91.46 0 B 1
ATOM   2417 N ND1 . HIS B 2 75 ? -2.396  6.945 11.401 1.00  91.65 0 B 1
ATOM   2418 C CE1 . HIS B 2 75 ? -1.385  7.552 10.747 1.00  91.50 0 B 1
ATOM   2419 N NE2 . HIS B 2 75 ? -0.374  7.762 11.580 1.00  92.21 0 B 1
ATOM   2420 N N   . PRO B 2 76 ? -4.602  8.943 13.097 1.00  94.31 0 B 1
ATOM   2421 C CA  . PRO B 2 76 ? -5.647  9.575 12.294 1.00  93.48 0 B 1
ATOM   2422 C C   . PRO B 2 76 ? -6.070  8.796 11.041 1.00  91.71 0 B 1
ATOM   2423 O O   . PRO B 2 76 ? -7.209  8.917 10.592 1.00  88.09 0 B 1
ATOM   2424 C CB  . PRO B 2 76 ? -5.080 10.939 11.892 1.00  92.92 0 B 1
ATOM   2425 C CG  . PRO B 2 76 ? -4.029 11.236 12.953 1.00  91.41 0 B 1
ATOM   2426 C CD  . PRO B 2 76 ? -3.489  9.851 13.290 1.00  94.07 0 B 1
ATOM   2427 N N   . ASN B 2 77 ? -5.153  7.999 10.478 1.00  93.18 0 B 1
ATOM   2428 C CA  . ASN B 2 77 ? -5.374  7.271  9.224 1.00  93.46 0 B 1
ATOM   2429 C C   . ASN B 2 77 ? -5.616  5.760  9.427 1.00  93.46 0 B 1
ATOM   2430 O O   . ASN B 2 77 ? -5.528  4.996  8.465 1.00  92.28 0 B 1
ATOM   2431 C CB  . ASN B 2 77 ? -4.202  7.550  8.266 1.00  93.52 0 B 1
ATOM   2432 C CG  . ASN B 2 77 ? -3.939  9.026  8.062 1.00  93.02 0 B 1
ATOM   2433 N ND2 . ASN B 2 77 ? -4.860  9.738  7.443 1.00  86.86 0 B 1
ATOM   2434 O OD1 . ASN B 2 77 ? -2.924  9.565  8.465 1.00  87.44 0 B 1
ATOM   2435 N N   . ILE B 2 78 ? -5.905  5.323 10.659 1.00  92.72 0 B 1
ATOM   2436 C CA  . ILE B 2 78 ? -6.187  3.919 10.995 1.00  92.95 0 B 1
ATOM   2437 C C   . ILE B 2 78 ? -7.426  3.879 11.891 1.00  91.12 0 B 1
ATOM   2438 O O   . ILE B 2 78 ? -7.427  4.483 12.965 1.00  88.74 0 B 1
ATOM   2439 C CB  . ILE B 2 78 ? -4.976  3.240 11.672 1.00  94.06 0 B 1
ATOM   2440 C CG1 . ILE B 2 78 ? -3.679  3.396 10.827 1.00  93.78 0 B 1
ATOM   2441 C CG2 . ILE B 2 78 ? -5.282  1.743 11.901 1.00  93.75 0 B 1
ATOM   2442 C CD1 . ILE B 2 78 ? -2.400  2.948 11.548 1.00  93.20 0 B 1
ATOM   2443 N N   . ASN B 2 79 ? -8.484  3.189 11.457 1.00  89.60 0 B 1
ATOM   2444 C CA  . ASN B 2 79 ? -9.746  3.132 12.201 1.00  87.93 0 B 1
ATOM   2445 C C   . ASN B 2 79 ? -9.751  2.033 13.283 1.00  88.45 0 B 1
ATOM   2446 O O   . ASN B 2 79 ? -8.795  1.274 13.447 1.00  87.33 0 B 1
ATOM   2447 C CB  . ASN B 2 79 ? -10.927  3.054 11.211 1.00  84.89 0 B 1
ATOM   2448 C CG  . ASN B 2 79 ? -11.117  1.706 10.544 1.00  83.90 0 B 1
ATOM   2449 N ND2 . ASN B 2 79 ? -12.067  1.607  9.630 1.00  80.28 0 B 1
ATOM   2450 O OD1 . ASN B 2 79 ? -10.465  0.734 10.842 1.00  78.43 0 B 1
ATOM   2451 N N   . SER B 2 80 ? -10.862  1.928 14.017 1.00  86.07 0 B 1
ATOM   2452 C CA  . SER B 2 80 ? -11.062  0.927 15.074 1.00  85.45 0 B 1
ATOM   2453 C C   . SER B 2 80 ? -11.044 -0.526 14.581 1.00  86.61 0 B 1
ATOM   2454 O O   . SER B 2 80 ? -10.678 -1.419 15.340 1.00  85.28 0 B 1
ATOM   2455 C CB  . SER B 2 80 ? -12.392  1.192 15.795 1.00  82.83 0 B 1
ATOM   2456 O OG  . SER B 2 80 ? -13.456  1.263 14.863 1.00  76.40 0 B 1
ATOM   2457 N N   . ASN B 2 81 ? -11.342 -0.760 13.296 1.00  88.30 0 B 1
ATOM   2458 C CA  . ASN B 2 81 ? -11.251 -2.081 12.659 1.00  89.08 0 B 1
ATOM   2459 C C   . ASN B 2 81 ? -9.814 -2.459 12.260 1.00  90.84 0 B 1
ATOM   2460 O O   . ASN B 2 81 ? -9.586 -3.559 11.757 1.00  90.36 0 B 1
ATOM   2461 C CB  . ASN B 2 81 ? -12.165 -2.119 11.429 1.00  87.18 0 B 1
ATOM   2462 C CG  . ASN B 2 81 ? -13.637 -1.894 11.722 1.00  85.47 0 B 1
ATOM   2463 N ND2 . ASN B 2 81 ? -14.348 -1.323 10.771 1.00  79.86 0 B 1
ATOM   2464 O OD1 . ASN B 2 81 ? -14.169 -2.244 12.762 1.00  80.28 0 B 1
ATOM   2465 N N   . GLY B 2 82 ? -8.844 -1.557 12.437 1.00  90.76 0 B 1
ATOM   2466 C CA  . GLY B 2 82 ? -7.470 -1.722 11.949 1.00  92.49 0 B 1
ATOM   2467 C C   . GLY B 2 82 ? -7.302 -1.422 10.454 1.00  93.44 0 B 1
ATOM   2468 O O   . GLY B 2 82 ? -6.223 -1.683  9.903 1.00  93.17 0 B 1
ATOM   2469 N N   . SER B 2 83 ? -8.327 -0.885  9.799 1.00  92.16 0 B 1
ATOM   2470 C CA  . SER B 2 83 ? -8.259 -0.484  8.395 1.00  91.74 0 B 1
ATOM   2471 C C   . SER B 2 83 ? -7.314  0.700  8.214 1.00  92.29 0 B 1
ATOM   2472 O O   . SER B 2 83 ? -7.373  1.678  8.968 1.00  91.09 0 B 1
ATOM   2473 C CB  . SER B 2 83 ? -9.644 -0.114  7.876 1.00  90.10 0 B 1
ATOM   2474 O OG  . SER B 2 83 ? -9.672 -0.121  6.475 1.00  78.99 0 B 1
ATOM   2475 N N   . ILE B 2 84 ? -6.436  0.608  7.225 1.00  92.65 0 B 1
ATOM   2476 C CA  . ILE B 2 84 ? -5.403  1.606  6.950 1.00  93.17 0 B 1
ATOM   2477 C C   . ILE B 2 84 ? -5.813  2.393  5.715 1.00  92.00 0 B 1
ATOM   2478 O O   . ILE B 2 84 ? -5.864  1.852  4.604 1.00  89.64 0 B 1
ATOM   2479 C CB  . ILE B 2 84 ? -4.019  0.943  6.763 1.00  93.76 0 B 1
ATOM   2480 C CG1 . ILE B 2 84 ? -3.662 -0.034  7.912 1.00  92.74 0 B 1
ATOM   2481 C CG2 . ILE B 2 84 ? -2.937  2.035  6.645 1.00  92.34 0 B 1
ATOM   2482 C CD1 . ILE B 2 84 ? -2.456 -0.923  7.600 1.00  92.40 0 B 1
ATOM   2483 N N   . CYS B 2 85 ? -6.076  3.691  5.877 1.00  89.66 0 B 1
ATOM   2484 C CA  . CYS B 2 85 ? -6.291  4.568  4.736 1.00  88.31 0 B 1
ATOM   2485 C C   . CYS B 2 85 ? -4.945  5.080  4.227 1.00  88.90 0 B 1
ATOM   2486 O O   . CYS B 2 85 ? -4.365  6.013  4.769 1.00  86.25 0 B 1
ATOM   2487 C CB  . CYS B 2 85 ? -7.278  5.676  5.092 1.00  83.68 0 B 1
ATOM   2488 S SG  . CYS B 2 85 ? -8.212  6.133  3.601 1.00  73.84 0 B 1
ATOM   2489 N N   . LEU B 2 86 ? -4.431  4.414  3.198 1.00  91.67 0 B 1
ATOM   2490 C CA  . LEU B 2 86 ? -3.135  4.703  2.597 1.00  92.07 0 B 1
ATOM   2491 C C   . LEU B 2 86 ? -3.249  4.528  1.084 1.00  92.36 0 B 1
ATOM   2492 O O   . LEU B 2 86 ? -3.696  3.485  0.612 1.00  90.13 0 B 1
ATOM   2493 C CB  . LEU B 2 86 ? -2.098  3.756  3.226 1.00  90.50 0 B 1
ATOM   2494 C CG  . LEU B 2 86 ? -0.649  4.019  2.790 1.00  89.95 0 B 1
ATOM   2495 C CD1 . LEU B 2 86 ? -0.169  5.402  3.225 1.00  87.07 0 B 1
ATOM   2496 C CD2 . LEU B 2 86 ?  0.272  2.982  3.428 1.00  86.68 0 B 1
ATOM   2497 N N   . ASP B 2 87 ? -2.834  5.533  0.328 1.00  92.19 0 B 1
ATOM   2498 C CA  . ASP B 2 87 ? -3.009  5.579 -1.127 1.00  92.38 0 B 1
ATOM   2499 C C   . ASP B 2 87 ? -2.326  4.421 -1.868 1.00  93.20 0 B 1
ATOM   2500 O O   . ASP B 2 87 ? -2.912  3.839 -2.794 1.00  91.62 0 B 1
ATOM   2501 C CB  . ASP B 2 87 ? -2.548  6.952 -1.639 1.00  90.30 0 B 1
ATOM   2502 C CG  . ASP B 2 87 ? -1.040  7.228 -1.501 1.00  89.38 0 B 1
ATOM   2503 O OD1 . ASP B 2 87 ? -0.346  6.498 -0.759 1.00  85.31 0 B 1
ATOM   2504 O OD2 . ASP B 2 87 ? -0.556  8.136 -2.202 1.00  85.38 -1 B 1
ATOM   2505 N N   . ILE B 2 88 ? -1.148  3.988 -1.425 1.00  93.42 0 B 1
ATOM   2506 C CA  . ILE B 2 88 ? -0.429  2.844 -2.006 1.00  93.95 0 B 1
ATOM   2507 C C   . ILE B 2 88 ? -1.134  1.492 -1.776 1.00  94.49 0 B 1
ATOM   2508 O O   . ILE B 2 88 ? -0.819  0.538 -2.467 1.00  93.35 0 B 1
ATOM   2509 C CB  . ILE B 2 88 ?  1.041  2.750 -1.534 1.00  93.12 0 B 1
ATOM   2510 C CG1 . ILE B 2 88 ?  1.154  2.507 -0.016 1.00  88.84 0 B 1
ATOM   2511 C CG2 . ILE B 2 88 ?  1.822  3.995 -1.975 1.00  88.56 0 B 1
ATOM   2512 C CD1 . ILE B 2 88 ?  2.543  2.046  0.421 1.00  88.52 0 B 1
ATOM   2513 N N   . LEU B 2 89 ? -2.094  1.414 -0.850 1.00  93.93 0 B 1
ATOM   2514 C CA  . LEU B 2 89 ? -2.948  0.235 -0.663 1.00  93.82 0 B 1
ATOM   2515 C C   . LEU B 2 89 ? -4.279  0.346 -1.441 1.00  93.03 0 B 1
ATOM   2516 O O   . LEU B 2 89 ? -5.140 -0.522 -1.330 1.00  90.57 0 B 1
ATOM   2517 C CB  . LEU B 2 89 ? -3.202  0.005  0.840 1.00  93.94 0 B 1
ATOM   2518 C CG  . LEU B 2 89 ? -1.944 -0.337  1.658 1.00  93.64 0 B 1
ATOM   2519 C CD1 . LEU B 2 89 ? -2.318 -0.490  3.130 1.00  92.29 0 B 1
ATOM   2520 C CD2 . LEU B 2 89 ? -1.296 -1.649  1.199 1.00  91.94 0 B 1
ATOM   2521 N N   . ARG B 2 90 ? -4.434  1.417 -2.227 1.00  92.07 0 B 1
ATOM   2522 C CA  . ARG B 2 90 ? -5.660  1.747 -2.970 1.00  89.89 0 B 1
ATOM   2523 C C   . ARG B 2 90 ? -5.307  2.179 -4.404 1.00  88.96 0 B 1
ATOM   2524 O O   . ARG B 2 90 ? -4.805  1.367 -5.190 1.00  81.87 0 B 1
ATOM   2525 C CB  . ARG B 2 90 ? -6.474  2.808 -2.189 1.00  86.28 0 B 1
ATOM   2526 C CG  . ARG B 2 90 ? -6.922  2.343 -0.794 1.00  82.10 0 B 1
ATOM   2527 C CD  . ARG B 2 90 ? -7.778  3.440 -0.128 1.00  75.93 0 B 1
ATOM   2528 N NE  . ARG B 2 90 ? -8.210  3.060  1.225 1.00  68.13 0 B 1
ATOM   2529 C CZ  . ARG B 2 90 ? -9.015  3.754  1.999 1.00  60.88 0 B 1
ATOM   2530 N NH1 . ARG B 2 90 ? -9.566  4.876  1.613 1.00  55.61 1 B 1
ATOM   2531 N NH2 . ARG B 2 90 ? -9.295  3.335  3.198 1.00  53.67 0 B 1
ATOM   2532 N N   . SER B 2 91 ? -5.535  3.440 -4.738 1.00  90.03 0 B 1
ATOM   2533 C CA  . SER B 2 91 ? -5.400  3.983 -6.091 1.00  89.28 0 B 1
ATOM   2534 C C   . SER B 2 91 ? -3.952  4.159 -6.553 1.00  90.07 0 B 1
ATOM   2535 O O   . SER B 2 91 ? -3.693  4.158 -7.753 1.00  87.74 0 B 1
ATOM   2536 C CB  . SER B 2 91 ? -6.113  5.343 -6.154 1.00  86.89 0 B 1
ATOM   2537 O OG  . SER B 2 91 ? -5.582  6.204 -5.166 1.00  82.35 0 B 1
ATOM   2538 N N   . GLN B 2 92 ? -2.997  4.291 -5.635 1.00  90.83 0 B 1
ATOM   2539 C CA  . GLN B 2 92 ? -1.581  4.514 -5.934 1.00  91.77 0 B 1
ATOM   2540 C C   . GLN B 2 92 ? -0.728  3.245 -5.791 1.00  92.84 0 B 1
ATOM   2541 O O   . GLN B 2 92 ?  0.493  3.328 -5.685 1.00  91.60 0 B 1
ATOM   2542 C CB  . GLN B 2 92 ? -1.043  5.682 -5.094 1.00  90.85 0 B 1
ATOM   2543 C CG  . GLN B 2 92 ? -1.759  7.004 -5.367 1.00  87.03 0 B 1
ATOM   2544 C CD  . GLN B 2 92 ? -1.606  7.454 -6.815 1.00  83.79 0 B 1
ATOM   2545 N NE2 . GLN B 2 92 ? -2.652  7.935 -7.431 1.00  72.05 0 B 1
ATOM   2546 O OE1 . GLN B 2 92 ? -0.544  7.364 -7.405 1.00  74.87 0 B 1
ATOM   2547 N N   . TRP B 2 93 ? -1.359  2.069 -5.804 1.00  93.85 0 B 1
ATOM   2548 C CA  . TRP B 2 93 ? -0.632  0.808 -5.827 1.00  94.72 0 B 1
ATOM   2549 C C   . TRP B 2 93 ?  0.246  0.695 -7.076 1.00  94.81 0 B 1
ATOM   2550 O O   . TRP B 2 93 ? -0.125  1.123 -8.171 1.00  93.56 0 B 1
ATOM   2551 C CB  . TRP B 2 93 ? -1.599 -0.375 -5.757 1.00  94.79 0 B 1
ATOM   2552 C CG  . TRP B 2 93 ? -0.931 -1.717 -5.901 1.00  95.09 0 B 1
ATOM   2553 C CD1 . TRP B 2 93 ? -1.036 -2.535 -6.975 1.00  94.42 0 B 1
ATOM   2554 C CD2 . TRP B 2 93 ? -0.009 -2.381 -4.978 1.00  95.48 0 B 1
ATOM   2555 C CE2 . TRP B 2 93 ?  0.382 -3.614 -5.565 1.00  95.33 0 B 1
ATOM   2556 C CE3 . TRP B 2 93 ?  0.510 -2.049 -3.710 1.00  95.57 0 B 1
ATOM   2557 N NE1 . TRP B 2 93 ? -0.257 -3.667 -6.771 1.00  94.92 0 B 1
ATOM   2558 C CZ2 . TRP B 2 93 ?  1.270 -4.501 -4.907 1.00  95.20 0 B 1
ATOM   2559 C CZ3 . TRP B 2 93 ?  1.395 -2.940 -3.060 1.00  95.01 0 B 1
ATOM   2560 C CH2 . TRP B 2 93 ?  1.769 -4.152 -3.648 1.00  94.88 0 B 1
ATOM   2561 N N   . SER B 2 94 ?  1.410  0.074 -6.912 1.00  94.56 0 B 1
ATOM   2562 C CA  . SER B 2 94 ?  2.260 -0.319 -8.027 1.00  94.56 0 B 1
ATOM   2563 C C   . SER B 2 94 ?  2.682 -1.781 -7.869 1.00  94.92 0 B 1
ATOM   2564 O O   . SER B 2 94 ?  3.110 -2.177 -6.783 1.00  94.45 0 B 1
ATOM   2565 C CB  . SER B 2 94 ?  3.495  0.581 -8.093 1.00  93.70 0 B 1
ATOM   2566 O OG  . SER B 2 94 ?  4.401  0.047 -9.032 1.00  90.55 0 B 1
ATOM   2567 N N   . PRO B 2 95 ?  2.659 -2.569 -8.957 1.00  95.28 0 B 1
ATOM   2568 C CA  . PRO B 2 95 ?  3.131 -3.951 -8.915 1.00  95.27 0 B 1
ATOM   2569 C C   . PRO B 2 95 ?  4.640 -4.086 -8.618 1.00  95.09 0 B 1
ATOM   2570 O O   . PRO B 2 95 ?  5.108 -5.192 -8.351 1.00  93.54 0 B 1
ATOM   2571 C CB  . PRO B 2 95 ?  2.753 -4.531 -10.279 1.00  94.47 0 B 1
ATOM   2572 C CG  . PRO B 2 95 ?  2.749 -3.319 -11.203 1.00  92.30 0 B 1
ATOM   2573 C CD  . PRO B 2 95 ?  2.217 -2.213 -10.291 1.00  94.95 0 B 1
ATOM   2574 N N   . ALA B 2 96 ?  5.392 -2.988 -8.622 1.00  94.55 0 B 1
ATOM   2575 C CA  . ALA B 2 96 ?  6.784 -2.969 -8.176 1.00  94.08 0 B 1
ATOM   2576 C C   . ALA B 2 96 ?  6.937 -2.928 -6.639 1.00  93.90 0 B 1
ATOM   2577 O O   . ALA B 2 96 ?  8.032 -3.170 -6.126 1.00  92.26 0 B 1
ATOM   2578 C CB  . ALA B 2 96 ?  7.492 -1.778 -8.831 1.00  92.89 0 B 1
ATOM   2579 N N   . LEU B 2 97 ?  5.861 -2.626 -5.889 1.00  94.63 0 B 1
ATOM   2580 C CA  . LEU B 2 97 ?  5.885 -2.677 -4.433 1.00  94.48 0 B 1
ATOM   2581 C C   . LEU B 2 97 ?  5.839 -4.132 -3.943 1.00  94.60 0 B 1
ATOM   2582 O O   . LEU B 2 97 ?  5.144 -4.978 -4.497 1.00  94.00 0 B 1
ATOM   2583 C CB  . LEU B 2 97 ?  4.738 -1.849 -3.834 1.00  93.94 0 B 1
ATOM   2584 C CG  . LEU B 2 97 ?  4.869 -0.328 -4.060 1.00  92.19 0 B 1
ATOM   2585 C CD1 . LEU B 2 97 ?  3.580  0.380 -3.635 1.00  90.40 0 B 1
ATOM   2586 C CD2 . LEU B 2 97 ?  6.022  0.269 -3.253 1.00  89.78 0 B 1
ATOM   2587 N N   . THR B 2 98 ?  6.583 -4.392 -2.871 1.00  95.17 0 B 1
ATOM   2588 C CA  . THR B 2 98 ?  6.609 -5.675 -2.160 1.00  94.93 0 B 1
ATOM   2589 C C   . THR B 2 98 ?  6.038 -5.503 -0.760 1.00  95.35 0 B 1
ATOM   2590 O O   . THR B 2 98 ?  5.970 -4.383 -0.247 1.00  94.85 0 B 1
ATOM   2591 C CB  . THR B 2 98 ?  8.035 -6.233 -2.075 1.00  93.75 0 B 1
ATOM   2592 C CG2 . THR B 2 98 ?  8.677 -6.447 -3.442 1.00  89.46 0 B 1
ATOM   2593 O OG1 . THR B 2 98 ?  8.876 -5.370 -1.347 1.00  89.61 0 B 1
ATOM   2594 N N   . ILE B 2 99 ?  5.692 -6.605 -0.092 1.00  95.48 0 B 1
ATOM   2595 C CA  . ILE B 2 99 ?  5.246 -6.585  1.307 1.00  95.71 0 B 1
ATOM   2596 C C   . ILE B 2 99 ?  6.276 -5.906  2.212 1.00  95.62 0 B 1
ATOM   2597 O O   . ILE B 2 99 ?  5.905 -5.053  3.009 1.00  95.22 0 B 1
ATOM   2598 C CB  . ILE B 2 99 ?  4.907 -8.012  1.794 1.00  95.77 0 B 1
ATOM   2599 C CG1 . ILE B 2 99 ?  3.693 -8.601  1.047 1.00  94.02 0 B 1
ATOM   2600 C CG2 . ILE B 2 99 ?  4.666 -8.056  3.311 1.00  94.66 0 B 1
ATOM   2601 C CD1 . ILE B 2 99 ?  2.407 -7.762  1.105 1.00  90.95 0 B 1
ATOM   2602 N N   . SER B 2 100 ?  7.564 -6.168  2.019 1.00  95.16 0 B 1
ATOM   2603 C CA  . SER B 2 100 ?  8.629 -5.477  2.757 1.00  94.77 0 B 1
ATOM   2604 C C   . SER B 2 100 ?  8.533 -3.954  2.618 1.00  95.05 0 B 1
ATOM   2605 O O   . SER B 2 100 ?  8.551 -3.228  3.614 1.00  94.41 0 B 1
ATOM   2606 C CB  . SER B 2 100 ?  9.986 -5.975  2.271 1.00  93.22 0 B 1
ATOM   2607 O OG  . SER B 2 100 ? 11.039 -5.308  2.929 1.00  81.09 0 B 1
ATOM   2608 N N   . LYS B 2 101 ?  8.354 -3.440  1.393 1.00  94.50 0 B 1
ATOM   2609 C CA  . LYS B 2 101 ?  8.223 -1.997  1.135 1.00  94.44 0 B 1
ATOM   2610 C C   . LYS B 2 101 ?  6.906 -1.425  1.649 1.00  94.93 0 B 1
ATOM   2611 O O   . LYS B 2 101 ?  6.896 -0.302  2.139 1.00  94.20 0 B 1
ATOM   2612 C CB  . LYS B 2 101 ?  8.418 -1.700 -0.355 1.00  93.57 0 B 1
ATOM   2613 C CG  . LYS B 2 101 ?  9.815 -2.053 -0.889 1.00  88.71 0 B 1
ATOM   2614 C CD  . LYS B 2 101 ? 10.937 -1.297 -0.175 1.00  80.80 0 B 1
ATOM   2615 C CE  . LYS B 2 101 ? 12.294 -1.674 -0.767 1.00  75.65 0 B 1
ATOM   2616 N NZ  . LYS B 2 101 ? 13.393 -0.921 -0.120 1.00  66.79 1 B 1
ATOM   2617 N N   . VAL B 2 102 ?  5.816 -2.197  1.596 1.00  95.40 0 B 1
ATOM   2618 C CA  . VAL B 2 102 ?  4.519 -1.816  2.171 1.00  95.77 0 B 1
ATOM   2619 C C   . VAL B 2 102 ?  4.624 -1.686  3.694 1.00  95.94 0 B 1
ATOM   2620 O O   . VAL B 2 102 ?  4.219 -0.666  4.232 1.00  95.57 0 B 1
ATOM   2621 C CB  . VAL B 2 102 ?  3.422 -2.816  1.768 1.00  95.58 0 B 1
ATOM   2622 C CG1 . VAL B 2 102 ?  2.125 -2.613  2.540 1.00  93.92 0 B 1
ATOM   2623 C CG2 . VAL B 2 102 ?  3.098 -2.672  0.276 1.00  94.43 0 B 1
ATOM   2624 N N   . LEU B 2 103 ?  5.224 -2.650  4.384 1.00  95.81 0 B 1
ATOM   2625 C CA  . LEU B 2 103 ?  5.383 -2.610  5.833 1.00  95.82 0 B 1
ATOM   2626 C C   . LEU B 2 103 ?  6.283 -1.454  6.285 1.00  95.87 0 B 1
ATOM   2627 O O   . LEU B 2 103 ?  5.920 -0.722  7.208 1.00  95.31 0 B 1
ATOM   2628 C CB  . LEU B 2 103 ?  5.941 -3.953  6.334 1.00  95.95 0 B 1
ATOM   2629 C CG  . LEU B 2 103 ?  4.982 -5.146  6.174 1.00  95.62 0 B 1
ATOM   2630 C CD1 . LEU B 2 103 ?  5.704 -6.422  6.617 1.00  95.06 0 B 1
ATOM   2631 C CD2 . LEU B 2 103 ?  3.703 -5.006  7.002 1.00  94.75 0 B 1
ATOM   2632 N N   . LEU B 2 104 ?  7.387 -1.203  5.594 1.00  94.73 0 B 1
ATOM   2633 C CA  . LEU B 2 104 ?  8.230 -0.028  5.845 1.00  94.37 0 B 1
ATOM   2634 C C   . LEU B 2 104 ?  7.461  1.285  5.605 1.00  94.50 0 B 1
ATOM   2635 O O   . LEU B 2 104 ?  7.616  2.231  6.374 1.00  93.66 0 B 1
ATOM   2636 C CB  . LEU B 2 104 ?  9.464 -0.082  4.933 1.00  93.34 0 B 1
ATOM   2637 C CG  . LEU B 2 104 ? 10.498 -1.154  5.328 1.00  87.93 0 B 1
ATOM   2638 C CD1 . LEU B 2 104 ? 11.518 -1.288  4.207 1.00  84.62 0 B 1
ATOM   2639 C CD2 . LEU B 2 104 ? 11.241 -0.782  6.615 1.00  84.60 0 B 1
ATOM   2640 N N   . SER B 2 105 ?  6.612  1.333  4.581 1.00  94.97 0 B 1
ATOM   2641 C CA  . SER B 2 105 ?  5.770  2.491  4.291 1.00  94.73 0 B 1
ATOM   2642 C C   . SER B 2 105 ?  4.752  2.737  5.408 1.00  94.95 0 B 1
ATOM   2643 O O   . SER B 2 105 ?  4.640  3.863  5.884 1.00  94.10 0 B 1
ATOM   2644 C CB  . SER B 2 105 ?  5.049  2.322  2.954 1.00  94.30 0 B 1
ATOM   2645 O OG  . SER B 2 105 ?  5.986  2.212  1.901 1.00  89.49 0 B 1
ATOM   2646 N N   . ILE B 2 106 ?  4.072  1.688  5.880 1.00  95.56 0 B 1
ATOM   2647 C CA  . ILE B 2 106 ?  3.137  1.766  7.011 1.00  95.87 0 B 1
ATOM   2648 C C   . ILE B 2 106 ?  3.872  2.203  8.287 1.00  95.84 0 B 1
ATOM   2649 O O   . ILE B 2 106 ?  3.399  3.091  8.981 1.00  95.12 0 B 1
ATOM   2650 C CB  . ILE B 2 106 ?  2.403  0.420  7.215 1.00  96.03 0 B 1
ATOM   2651 C CG1 . ILE B 2 106 ?  1.479  0.113  6.017 1.00  95.35 0 B 1
ATOM   2652 C CG2 . ILE B 2 106 ?  1.577  0.435  8.513 1.00  95.64 0 B 1
ATOM   2653 C CD1 . ILE B 2 106 ?  1.020 -1.358  5.959 1.00  94.59 0 B 1
ATOM   2654 N N   . CYS B 2 107 ?  5.054  1.662  8.550 1.00  95.31 0 B 1
ATOM   2655 C CA  . CYS B 2 107 ?  5.879  2.085  9.683 1.00  95.20 0 B 1
ATOM   2656 C C   . CYS B 2 107 ?  6.188  3.588  9.622 1.00  94.92 0 B 1
ATOM   2657 O O   . CYS B 2 107 ?  5.993  4.308 10.606 1.00  94.31 0 B 1
ATOM   2658 C CB  . CYS B 2 107 ?  7.162  1.239  9.692 1.00  94.52 0 B 1
ATOM   2659 S SG  . CYS B 2 107 ?  8.107  1.551 11.205 1.00  87.28 0 B 1
ATOM   2660 N N   . SER B 2 108 ?  6.561  4.096  8.455 1.00  94.64 0 B 1
ATOM   2661 C CA  . SER B 2 108 ?  6.818  5.526  8.252 1.00  94.19 0 B 1
ATOM   2662 C C   . SER B 2 108 ?  5.567  6.404  8.368 1.00  94.04 0 B 1
ATOM   2663 O O   . SER B 2 108 ?  5.684  7.554  8.765 1.00  92.19 0 B 1
ATOM   2664 C CB  . SER B 2 108 ?  7.509  5.767  6.906 1.00  93.06 0 B 1
ATOM   2665 O OG  . SER B 2 108 ?  6.628  5.670  5.812 1.00  89.52 0 B 1
ATOM   2666 N N   . LEU B 2 109 ?  4.374  5.868  8.052 1.00  94.76 0 B 1
ATOM   2667 C CA  . LEU B 2 109 ?  3.103  6.569  8.216 1.00  94.43 0 B 1
ATOM   2668 C C   . LEU B 2 109 ?  2.786  6.831  9.686 1.00  94.48 0 B 1
ATOM   2669 O O   . LEU B 2 109 ?  2.163  7.843  9.991 1.00  93.27 0 B 1
ATOM   2670 C CB  . LEU B 2 109 ?  1.987  5.743  7.547 1.00  93.94 0 B 1
ATOM   2671 C CG  . LEU B 2 109 ?  0.575  6.354  7.645 1.00  92.74 0 B 1
ATOM   2672 C CD1 . LEU B 2 109 ?  0.432  7.587  6.759 1.00  89.76 0 B 1
ATOM   2673 C CD2 . LEU B 2 109 ? -0.475  5.326  7.243 1.00  89.35 0 B 1
ATOM   2674 N N   . LEU B 2 110 ?  3.232  5.974 10.608 1.00  95.34 0 B 1
ATOM   2675 C CA  . LEU B 2 110 ?  2.946  6.132 12.037 1.00  95.38 0 B 1
ATOM   2676 C C   . LEU B 2 110 ?  3.420  7.487 12.580 1.00  95.23 0 B 1
ATOM   2677 O O   . LEU B 2 110 ?  2.702  8.125 13.346 1.00  93.77 0 B 1
ATOM   2678 C CB  . LEU B 2 110 ?  3.575  4.978 12.844 1.00  95.33 0 B 1
ATOM   2679 C CG  . LEU B 2 110 ?  3.055  3.572 12.515 1.00  94.64 0 B 1
ATOM   2680 C CD1 . LEU B 2 110 ?  3.627  2.564 13.506 1.00  93.05 0 B 1
ATOM   2681 C CD2 . LEU B 2 110 ?  1.532  3.471 12.550 1.00  92.54 0 B 1
ATOM   2682 N N   . CYS B 2 111 ?  4.589  7.945 12.141 1.00  93.65 0 B 1
ATOM   2683 C CA  . CYS B 2 111 ?  5.157  9.236 12.526 1.00  93.03 0 B 1
ATOM   2684 C C   . CYS B 2 111 ?  4.817 10.386 11.567 1.00  92.95 0 B 1
ATOM   2685 O O   . CYS B 2 111 ?  5.164 11.529 11.855 1.00  89.50 0 B 1
ATOM   2686 C CB  . CYS B 2 111 ?  6.672  9.088 12.677 1.00  90.63 0 B 1
ATOM   2687 S SG  . CYS B 2 111 ?  7.032  7.985 14.073 1.00  86.16 0 B 1
ATOM   2688 N N   . ASP B 2 112 ?  4.152 10.105 10.449 1.00  92.62 0 B 1
ATOM   2689 C CA  . ASP B 2 112 ?  3.785 11.076  9.414 1.00  91.70 0 B 1
ATOM   2690 C C   . ASP B 2 112 ?  2.302 10.906  9.023 1.00  92.17 0 B 1
ATOM   2691 O O   . ASP B 2 112 ?  1.973 10.522  7.900 1.00  89.74 0 B 1
ATOM   2692 C CB  . ASP B 2 112 ?  4.758 10.919  8.238 1.00  89.62 0 B 1
ATOM   2693 C CG  . ASP B 2 112 ?  4.486 11.911  7.111 1.00  83.66 0 B 1
ATOM   2694 O OD1 . ASP B 2 112 ?  4.133 13.067  7.402 1.00  78.14 0 B 1
ATOM   2695 O OD2 . ASP B 2 112 ?  4.654 11.486  5.936 1.00  76.72 -1 B 1
ATOM   2696 N N   . PRO B 2 113 ?  1.368 11.131  9.985 1.00  93.72 0 B 1
ATOM   2697 C CA  . PRO B 2 113 ? -0.049 11.052  9.702 1.00  93.60 0 B 1
ATOM   2698 C C   . PRO B 2 113 ? -0.472 12.176  8.761 1.00  93.50 0 B 1
ATOM   2699 O O   . PRO B 2 113 ?  0.033 13.296  8.841 1.00  90.89 0 B 1
ATOM   2700 C CB  . PRO B 2 113 ? -0.747 11.157 11.061 1.00  92.36 0 B 1
ATOM   2701 C CG  . PRO B 2 113 ?  0.221 11.982 11.893 1.00  89.65 0 B 1
ATOM   2702 C CD  . PRO B 2 113 ?  1.591 11.562 11.361 1.00  92.42 0 B 1
ATOM   2703 N N   . ASN B 2 114 ? -1.472 11.904  7.914 1.00  91.17 0 B 1
ATOM   2704 C CA  . ASN B 2 114 ? -2.175 12.939  7.166 1.00  90.61 0 B 1
ATOM   2705 C C   . ASN B 2 114 ? -3.466 13.318  7.905 1.00  89.66 0 B 1
ATOM   2706 O O   . ASN B 2 114 ? -4.471 12.625  7.767 1.00  87.79 0 B 1
ATOM   2707 C CB  . ASN B 2 114 ? -2.431 12.465  5.735 1.00  89.62 0 B 1
ATOM   2708 C CG  . ASN B 2 114 ? -3.193 13.512  4.937 1.00  88.26 0 B 1
ATOM   2709 N ND2 . ASN B 2 114 ? -3.835 13.102  3.871 1.00  82.67 0 B 1
ATOM   2710 O OD1 . ASN B 2 114 ? -3.236 14.694  5.261 1.00  83.71 0 B 1
ATOM   2711 N N   . PRO B 2 115 ? -3.471 14.425  8.678 1.00  90.11 0 B 1
ATOM   2712 C CA  . PRO B 2 115 ? -4.653 14.857  9.403 1.00  88.83 0 B 1
ATOM   2713 C C   . PRO B 2 115 ? -5.638 15.656  8.532 1.00  87.25 0 B 1
ATOM   2714 O O   . PRO B 2 115 ? -6.704 16.016  9.010 1.00  82.90 0 B 1
ATOM   2715 C CB  . PRO B 2 115 ? -4.091 15.693 10.556 1.00  88.11 0 B 1
ATOM   2716 C CG  . PRO B 2 115 ? -2.884 16.371  9.905 1.00  87.58 0 B 1
ATOM   2717 C CD  . PRO B 2 115 ? -2.349 15.295  8.974 1.00  90.36 0 B 1
ATOM   2718 N N   . ASP B 2 116 ? -5.288 15.967  7.277 1.00  85.98 0 B 1
ATOM   2719 C CA  . ASP B 2 116 ? -6.138 16.738  6.355 1.00  83.43 0 B 1
ATOM   2720 C C   . ASP B 2 116 ? -7.111 15.853  5.575 1.00  82.18 0 B 1
ATOM   2721 O O   . ASP B 2 116 ? -8.163 16.342  5.153 1.00  78.81 0 B 1
ATOM   2722 C CB  . ASP B 2 116 ? -5.267 17.562  5.394 1.00  82.69 0 B 1
ATOM   2723 C CG  . ASP B 2 116 ? -4.401 18.578  6.123 1.00  79.88 0 B 1
ATOM   2724 O OD1 . ASP B 2 116 ? -4.933 19.224  7.058 1.00  76.06 0 B 1
ATOM   2725 O OD2 . ASP B 2 116 ? -3.216 18.727  5.761 1.00  75.11 -1 B 1
ATOM   2726 N N   . ASP B 2 117 ? -6.806 14.573  5.424 1.00  80.59 0 B 1
ATOM   2727 C CA  . ASP B 2 117 ? -7.698 13.562  4.858 1.00  78.03 0 B 1
ATOM   2728 C C   . ASP B 2 117 ? -7.784 12.362  5.823 1.00  78.15 0 B 1
ATOM   2729 O O   . ASP B 2 117 ? -7.219 11.293  5.573 1.00  74.74 0 B 1
ATOM   2730 C CB  . ASP B 2 117 ? -7.223 13.205  3.444 1.00  74.78 0 B 1
ATOM   2731 C CG  . ASP B 2 117 ? -8.221 12.347  2.674 1.00  70.15 0 B 1
ATOM   2732 O OD1 . ASP B 2 117 ? -9.393 12.233  3.098 1.00  66.71 0 B 1
ATOM   2733 O OD2 . ASP B 2 117 ? -7.805 11.815  1.613 1.00  64.40 -1 B 1
ATOM   2734 N N   . PRO B 2 118 ? -8.400 12.541  7.002 1.00  79.42 0 B 1
ATOM   2735 C CA  . PRO B 2 118 ? -8.355 11.547  8.049 1.00  77.41 0 B 1
ATOM   2736 C C   . PRO B 2 118 ? -9.366 10.424  7.821 1.00  78.50 0 B 1
ATOM   2737 O O   . PRO B 2 118 ? -10.515 10.664  7.445 1.00  75.99 0 B 1
ATOM   2738 C CB  . PRO B 2 118 ? -8.647 12.317  9.334 1.00  73.13 0 B 1
ATOM   2739 C CG  . PRO B 2 118 ? -9.597 13.411  8.867 1.00  72.97 0 B 1
ATOM   2740 C CD  . PRO B 2 118 ? -9.085 13.744  7.468 1.00  76.27 0 B 1
ATOM   2741 N N   . LEU B 2 119 ? -8.991  9.201  8.197 1.00  77.85 0 B 1
ATOM   2742 C CA  . LEU B 2 119 ? -9.959  8.124  8.376 1.00  77.89 0 B 1
ATOM   2743 C C   . LEU B 2 119 ? -10.736  8.285  9.691 1.00  78.07 0 B 1
ATOM   2744 O O   . LEU B 2 119 ? -11.914  7.937  9.753 1.00  75.94 0 B 1
ATOM   2745 C CB  . LEU B 2 119 ? -9.215  6.784  8.301 1.00  76.52 0 B 1
ATOM   2746 C CG  . LEU B 2 119 ? -10.146  5.556  8.262 1.00  74.01 0 B 1
ATOM   2747 C CD1 . LEU B 2 119 ? -11.083  5.554  7.061 1.00  71.21 0 B 1
ATOM   2748 C CD2 . LEU B 2 119 ? -9.295  4.292  8.187 1.00  71.69 0 B 1
ATOM   2749 N N   . VAL B 2 120 ? -10.095  8.845 10.720 1.00  80.42 0 B 1
ATOM   2750 C CA  . VAL B 2 120 ? -10.693  9.124 12.034 1.00  81.48 0 B 1
ATOM   2751 C C   . VAL B 2 120 ? -10.579 10.622 12.342 1.00  82.66 0 B 1
ATOM   2752 O O   . VAL B 2 120 ? -9.600 11.052 12.948 1.00  82.09 0 B 1
ATOM   2753 C CB  . VAL B 2 120 ? -10.077  8.259 13.151 1.00  80.81 0 B 1
ATOM   2754 C CG1 . VAL B 2 120 ? -10.954  8.344 14.401 1.00  77.99 0 B 1
ATOM   2755 C CG2 . VAL B 2 120 ? -9.955  6.784 12.757 1.00  79.11 0 B 1
ATOM   2756 N N   . PRO B 2 121 ? -11.576 11.448 11.954 1.00  79.50 0 B 1
ATOM   2757 C CA  . PRO B 2 121 ? -11.513 12.906 12.080 1.00  79.28 0 B 1
ATOM   2758 C C   . PRO B 2 121 ? -11.268 13.408 13.496 1.00  82.05 0 B 1
ATOM   2759 O O   . PRO B 2 121 ? -10.559 14.390 13.676 1.00  81.57 0 B 1
ATOM   2760 C CB  . PRO B 2 121 ? -12.852 13.420 11.554 1.00  76.37 0 B 1
ATOM   2761 C CG  . PRO B 2 121 ? -13.269 12.351 10.572 1.00  73.74 0 B 1
ATOM   2762 C CD  . PRO B 2 121 ? -12.759 11.070 11.229 1.00  75.58 0 B 1
ATOM   2763 N N   . GLU B 2 122 ? -11.807 12.736 14.512 1.00  81.40 0 B 1
ATOM   2764 C CA  . GLU B 2 122 ? -11.614 13.147 15.907 1.00  82.96 0 B 1
ATOM   2765 C C   . GLU B 2 122 ? -10.144 13.022 16.334 1.00  86.43 0 B 1
ATOM   2766 O O   . GLU B 2 122 ? -9.600 13.931 16.975 1.00  86.95 0 B 1
ATOM   2767 C CB  . GLU B 2 122 ? -12.556 12.333 16.797 1.00  80.30 0 B 1
ATOM   2768 C CG  . GLU B 2 122 ? -12.462 12.666 18.299 1.00  71.76 0 B 1
ATOM   2769 C CD  . GLU B 2 122 ? -12.674 14.154 18.643 1.00  66.51 0 B 1
ATOM   2770 O OE1 . GLU B 2 122 ? -12.335 14.540 19.780 1.00  57.83 0 B 1
ATOM   2771 O OE2 . GLU B 2 122 ? -13.104 14.963 17.799 1.00  57.72 -1 B 1
ATOM   2772 N N   . ILE B 2 123 ? -9.451 11.960 15.923 1.00  88.07 0 B 1
ATOM   2773 C CA  . ILE B 2 123 ? -8.018 11.798 16.191 1.00  90.97 0 B 1
ATOM   2774 C C   . ILE B 2 123 ? -7.211 12.852 15.419 1.00  92.47 0 B 1
ATOM   2775 O O   . ILE B 2 123 ? -6.275 13.436 15.968 1.00  92.63 0 B 1
ATOM   2776 C CB  . ILE B 2 123 ? -7.537 10.367 15.867 1.00  91.54 0 B 1
ATOM   2777 C CG1 . ILE B 2 123 ? -8.332  9.329 16.694 1.00  90.50 0 B 1
ATOM   2778 C CG2 . ILE B 2 123 ? -6.028 10.246 16.137 1.00  90.32 0 B 1
ATOM   2779 C CD1 . ILE B 2 123 ? -7.897  7.872 16.495 1.00  89.61 0 B 1
ATOM   2780 N N   . ALA B 2 124 ? -7.588 13.150 14.179 1.00  90.48 0 B 1
ATOM   2781 C CA  . ALA B 2 124 ? -6.961 14.200 13.383 1.00  91.09 0 B 1
ATOM   2782 C C   . ALA B 2 124 ? -7.146 15.589 14.002 1.00  92.62 0 B 1
ATOM   2783 O O   . ALA B 2 124 ? -6.194 16.382 14.035 1.00  92.67 0 B 1
ATOM   2784 C CB  . ALA B 2 124 ? -7.535 14.154 11.975 1.00  89.82 0 B 1
ATOM   2785 N N   . ARG B 2 125 ? -8.337 15.882 14.554 1.00  90.00 0 B 1
ATOM   2786 C CA  . ARG B 2 125 ? -8.618 17.116 15.282 1.00  90.47 0 B 1
ATOM   2787 C C   . ARG B 2 125 ? -7.707 17.248 16.493 1.00  92.81 0 B 1
ATOM   2788 O O   . ARG B 2 125 ? -7.012 18.253 16.608 1.00  93.00 0 B 1
ATOM   2789 C CB  . ARG B 2 125 ? -10.104 17.146 15.684 1.00  87.98 0 B 1
ATOM   2790 C CG  . ARG B 2 125 ? -10.523 18.499 16.271 1.00  78.98 0 B 1
ATOM   2791 C CD  . ARG B 2 125 ? -11.967 18.447 16.792 1.00  74.57 0 B 1
ATOM   2792 N NE  . ARG B 2 125 ? -12.094 17.606 17.995 1.00  66.03 0 B 1
ATOM   2793 C CZ  . ARG B 2 125 ? -11.808 17.940 19.239 1.00  59.03 0 B 1
ATOM   2794 N NH1 . ARG B 2 125 ? -11.372 19.128 19.556 1.00  53.38 1 B 1
ATOM   2795 N NH2 . ARG B 2 125 ? -11.968 17.083 20.201 1.00  51.23 0 B 1
ATOM   2796 N N   . ILE B 2 126 ? -7.610 16.219 17.325 1.00  93.12 0 B 1
ATOM   2797 C CA  . ILE B 2 126 ? -6.711 16.203 18.490 1.00  94.87 0 B 1
ATOM   2798 C C   . ILE B 2 126 ? -5.247 16.360 18.053 1.00  96.02 0 B 1
ATOM   2799 O O   . ILE B 2 126 ? -4.516 17.152 18.636 1.00  95.94 0 B 1
ATOM   2800 C CB  . ILE B 2 126 ? -6.929 14.929 19.338 1.00  94.74 0 B 1
ATOM   2801 C CG1 . ILE B 2 126 ? -8.339 14.962 19.977 1.00  91.54 0 B 1
ATOM   2802 C CG2 . ILE B 2 126 ? -5.857 14.807 20.448 1.00  91.18 0 B 1
ATOM   2803 C CD1 . ILE B 2 126 ? -8.773 13.632 20.601 1.00  80.04 0 B 1
ATOM   2804 N N   . TYR B 2 127 ? -4.821 15.683 16.985 1.00  95.50 0 B 1
ATOM   2805 C CA  . TYR B 2 127 ? -3.467 15.817 16.443 1.00  96.07 0 B 1
ATOM   2806 C C   . TYR B 2 127 ? -3.131 17.262 16.040 1.00  96.57 0 B 1
ATOM   2807 O O   . TYR B 2 127 ? -2.013 17.727 16.289 1.00  96.24 0 B 1
ATOM   2808 C CB  . TYR B 2 127 ? -3.301 14.876 15.246 1.00  95.88 0 B 1
ATOM   2809 C CG  . TYR B 2 127 ? -1.927 14.925 14.626 1.00  95.65 0 B 1
ATOM   2810 C CD1 . TYR B 2 127 ? -1.654 15.773 13.526 1.00  94.29 0 B 1
ATOM   2811 C CD2 . TYR B 2 127 ? -0.890 14.127 15.141 1.00  94.45 0 B 1
ATOM   2812 C CE1 . TYR B 2 127 ? -0.375 15.820 12.956 1.00  93.94 0 B 1
ATOM   2813 C CE2 . TYR B 2 127 ?  0.392 14.167 14.575 1.00  93.66 0 B 1
ATOM   2814 C CZ  . TYR B 2 127 ?  0.652 15.018 13.487 1.00  93.95 0 B 1
ATOM   2815 O OH  . TYR B 2 127 ?  1.905 15.061 12.945 1.00  92.43 0 B 1
ATOM   2816 N N   . LYS B 2 128 ? -4.091 17.983 15.449 1.00  95.41 0 B 1
ATOM   2817 C CA  . LYS B 2 128 ? -3.924 19.379 15.018 1.00  95.51 0 B 1
ATOM   2818 C C   . LYS B 2 128 ? -3.995 20.377 16.176 1.00  96.06 0 B 1
ATOM   2819 O O   . LYS B 2 128 ? -3.233 21.334 16.183 1.00  94.84 0 B 1
ATOM   2820 C CB  . LYS B 2 128 ? -4.985 19.729 13.966 1.00  94.56 0 B 1
ATOM   2821 C CG  . LYS B 2 128 ? -4.701 19.079 12.603 1.00  90.62 0 B 1
ATOM   2822 C CD  . LYS B 2 128 ? -5.818 19.424 11.616 1.00  85.66 0 B 1
ATOM   2823 C CE  . LYS B 2 128 ? -5.462 18.867 10.238 1.00  77.03 0 B 1
ATOM   2824 N NZ  . LYS B 2 128 ? -6.452 19.238  9.201 1.00  69.37 1 B 1
ATOM   2825 N N   . THR B 2 129 ? -4.903 20.166 17.132 1.00  95.92 0 B 1
ATOM   2826 C CA  . THR B 2 129 ? -5.221 21.154 18.174 1.00  96.19 0 B 1
ATOM   2827 C C   . THR B 2 129 ? -4.493 20.924 19.500 1.00  96.78 0 B 1
ATOM   2828 O O   . THR B 2 129 ? -4.255 21.882 20.221 1.00  95.20 0 B 1
ATOM   2829 C CB  . THR B 2 129 ? -6.732 21.213 18.451 1.00  95.09 0 B 1
ATOM   2830 C CG2 . THR B 2 129 ? -7.531 21.598 17.199 1.00  86.76 0 B 1
ATOM   2831 O OG1 . THR B 2 129 ? -7.224 19.969 18.908 1.00  88.84 0 B 1
ATOM   2832 N N   . ASP B 2 130 ? -4.157 19.681 19.827 1.00  96.78 0 B 1
ATOM   2833 C CA  . ASP B 2 130 ? -3.518 19.297 21.088 1.00  97.21 0 B 1
ATOM   2834 C C   . ASP B 2 130 ? -2.563 18.115 20.858 1.00  97.35 0 B 1
ATOM   2835 O O   . ASP B 2 130 ? -2.870 16.941 21.107 1.00  96.36 0 B 1
ATOM   2836 C CB  . ASP B 2 130 ? -4.594 19.017 22.146 1.00  97.05 0 B 1
ATOM   2837 C CG  . ASP B 2 130 ? -4.028 18.775 23.553 1.00  96.60 0 B 1
ATOM   2838 O OD1 . ASP B 2 130 ? -2.797 18.574 23.698 1.00  94.45 0 B 1
ATOM   2839 O OD2 . ASP B 2 130 ? -4.859 18.724 24.487 1.00  93.75 -1 B 1
ATOM   2840 N N   . ARG B 2 131 ? -1.364 18.441 20.363 1.00  96.71 0 B 1
ATOM   2841 C CA  . ARG B 2 131 ? -0.341 17.451 20.046 1.00  96.69 0 B 1
ATOM   2842 C C   . ARG B 2 131 ?  0.133 16.672 21.276 1.00  97.12 0 B 1
ATOM   2843 O O   . ARG B 2 131 ?  0.435 15.487 21.154 1.00  96.38 0 B 1
ATOM   2844 C CB  . ARG B 2 131 ?  0.836 18.143 19.329 1.00  94.94 0 B 1
ATOM   2845 C CG  . ARG B 2 131 ?  1.896 17.146 18.816 1.00  83.92 0 B 1
ATOM   2846 C CD  . ARG B 2 131 ?  1.354 16.169 17.764 1.00  82.45 0 B 1
ATOM   2847 N NE  . ARG B 2 131 ?  1.004 16.870 16.520 1.00  80.19 0 B 1
ATOM   2848 C CZ  . ARG B 2 131 ?  1.792 17.068 15.470 1.00  76.86 0 B 1
ATOM   2849 N NH1 . ARG B 2 131 ?  2.991 16.586 15.405 1.00  68.25 1 B 1
ATOM   2850 N NH2 . ARG B 2 131 ?  1.378 17.779 14.456 1.00  69.61 0 B 1
ATOM   2851 N N   . ASP B 2 132 ?  0.168 17.299 22.434 1.00  97.57 0 B 1
ATOM   2852 C CA  . ASP B 2 132 ?  0.591 16.637 23.663 1.00  97.60 0 B 1
ATOM   2853 C C   . ASP B 2 132 ? -0.440 15.602 24.117 1.00  97.83 0 B 1
ATOM   2854 O O   . ASP B 2 132 ? -0.082 14.471 24.470 1.00  97.36 0 B 1
ATOM   2855 C CB  . ASP B 2 132 ?  0.850 17.672 24.761 1.00  97.23 0 B 1
ATOM   2856 C CG  . ASP B 2 132 ?  2.104 18.516 24.488 1.00  91.16 0 B 1
ATOM   2857 O OD1 . ASP B 2 132 ?  3.009 17.997 23.798 1.00  84.68 0 B 1
ATOM   2858 O OD2 . ASP B 2 132 ?  2.138 19.648 25.000 1.00  84.93 -1 B 1
ATOM   2859 N N   . LYS B 2 133 ? -1.727 15.929 24.022 1.00  97.74 0 B 1
ATOM   2860 C CA  . LYS B 2 133 ? -2.819 14.978 24.251 1.00  97.98 0 B 1
ATOM   2861 C C   . LYS B 2 133 ? -2.753 13.815 23.259 1.00  97.97 0 B 1
ATOM   2862 O O   . LYS B 2 133 ? -2.871 12.668 23.684 1.00  97.45 0 B 1
ATOM   2863 C CB  . LYS B 2 133 ? -4.160 15.711 24.188 1.00  97.74 0 B 1
ATOM   2864 C CG  . LYS B 2 133 ? -5.352 14.792 24.502 1.00  96.43 0 B 1
ATOM   2865 C CD  . LYS B 2 133 ? -6.650 15.602 24.462 1.00  94.47 0 B 1
ATOM   2866 C CE  . LYS B 2 133 ? -7.866 14.702 24.713 1.00  89.13 0 B 1
ATOM   2867 N NZ  . LYS B 2 133 ? -9.131 15.464 24.581 1.00  81.72 1 B 1
ATOM   2868 N N   . TYR B 2 134 ? -2.524 14.100 21.978 1.00  97.93 0 B 1
ATOM   2869 C CA  . TYR B 2 134 ? -2.337 13.061 20.961 1.00  97.89 0 B 1
ATOM   2870 C C   . TYR B 2 134 ? -1.195 12.108 21.334 1.00  98.09 0 B 1
ATOM   2871 O O   . TYR B 2 134 ? -1.396 10.896 21.382 1.00  97.74 0 B 1
ATOM   2872 C CB  . TYR B 2 134 ? -2.083 13.709 19.597 1.00  97.35 0 B 1
ATOM   2873 C CG  . TYR B 2 134 ? -1.726 12.703 18.516 1.00  97.17 0 B 1
ATOM   2874 C CD1 . TYR B 2 134 ? -0.374 12.434 18.201 1.00  95.98 0 B 1
ATOM   2875 C CD2 . TYR B 2 134 ? -2.745 11.997 17.856 1.00  96.14 0 B 1
ATOM   2876 C CE1 . TYR B 2 134 ? -0.048 11.467 17.229 1.00  95.43 0 B 1
ATOM   2877 C CE2 . TYR B 2 134 ? -2.432 11.036 16.884 1.00  95.03 0 B 1
ATOM   2878 C CZ  . TYR B 2 134 ? -1.082 10.776 16.573 1.00  95.34 0 B 1
ATOM   2879 O OH  . TYR B 2 134 ? -0.781  9.834 15.630 1.00  93.64 0 B 1
ATOM   2880 N N   . ASN B 2 135 ? -0.026 12.654 21.649 1.00  97.84 0 B 1
ATOM   2881 C CA  . ASN B 2 135 ?  1.148 11.865 22.002 1.00  97.80 0 B 1
ATOM   2882 C C   . ASN B 2 135 ?  0.928 11.036 23.274 1.00  97.97 0 B 1
ATOM   2883 O O   . ASN B 2 135 ?  1.338  9.873 23.326 1.00  97.67 0 B 1
ATOM   2884 C CB  . ASN B 2 135 ?  2.347 12.809 22.178 1.00  97.29 0 B 1
ATOM   2885 C CG  . ASN B 2 135 ?  2.884 13.366 20.864 1.00  96.06 0 B 1
ATOM   2886 N ND2 . ASN B 2 135 ?  3.604 14.463 20.927 1.00  89.80 0 B 1
ATOM   2887 O OD1 . ASN B 2 135 ?  2.705 12.816 19.796 1.00  90.48 0 B 1
ATOM   2888 N N   . ARG B 2 136 ?  0.257 11.602 24.286 1.00  98.09 0 B 1
ATOM   2889 C CA  . ARG B 2 136 ? -0.071 10.897 25.528 1.00  98.14 0 B 1
ATOM   2890 C C   . ARG B 2 136 ? -0.993  9.709 25.260 1.00  98.24 0 B 1
ATOM   2891 O O   . ARG B 2 136 ? -0.648  8.597 25.637 1.00  97.85 0 B 1
ATOM   2892 C CB  . ARG B 2 136 ? -0.671 11.884 26.546 1.00  97.78 0 B 1
ATOM   2893 C CG  . ARG B 2 136 ? -0.934 11.200 27.888 1.00  92.31 0 B 1
ATOM   2894 C CD  . ARG B 2 136 ? -1.536 12.169 28.922 1.00  90.73 0 B 1
ATOM   2895 N NE  . ARG B 2 136 ? -2.878 12.620 28.517 1.00  82.88 0 B 1
ATOM   2896 C CZ  . ARG B 2 136 ? -3.310 13.865 28.404 1.00  76.47 0 B 1
ATOM   2897 N NH1 . ARG B 2 136 ? -2.545 14.892 28.652 1.00  66.00 1 B 1
ATOM   2898 N NH2 . ARG B 2 136 ? -4.539 14.097 28.040 1.00  69.17 0 B 1
ATOM   2899 N N   . ILE B 2 137 ? -2.108  9.927 24.562 1.00  98.12 0 B 1
ATOM   2900 C CA  . ILE B 2 137 ? -3.064  8.859 24.255 1.00  98.15 0 B 1
ATOM   2901 C C   . ILE B 2 137 ? -2.414  7.783 23.373 1.00  98.16 0 B 1
ATOM   2902 O O   . ILE B 2 137 ? -2.560  6.597 23.649 1.00  97.79 0 B 1
ATOM   2903 C CB  . ILE B 2 137 ? -4.352  9.419 23.609 1.00  97.84 0 B 1
ATOM   2904 C CG1 . ILE B 2 137 ? -5.088 10.367 24.583 1.00  96.35 0 B 1
ATOM   2905 C CG2 . ILE B 2 137 ? -5.291  8.267 23.203 1.00  96.43 0 B 1
ATOM   2906 C CD1 . ILE B 2 137 ? -6.220 11.168 23.924 1.00  92.67 0 B 1
ATOM   2907 N N   . SER B 2 138 ? -1.639  8.177 22.362 1.00  98.04 0 B 1
ATOM   2908 C CA  . SER B 2 138 ? -0.933  7.217 21.498 1.00  97.90 0 B 1
ATOM   2909 C C   . SER B 2 138 ?  0.054  6.354 22.281 1.00  98.05 0 B 1
ATOM   2910 O O   . SER B 2 138 ?  0.141  5.147 22.053 1.00  97.40 0 B 1
ATOM   2911 C CB  . SER B 2 138 ? -0.177  7.950 20.383 1.00  97.04 0 B 1
ATOM   2912 O OG  . SER B 2 138 ? -1.063  8.676 19.566 1.00  82.48 0 B 1
ATOM   2913 N N   . ARG B 2 139 ?  0.772  6.938 23.243 1.00  98.12 0 B 1
ATOM   2914 C CA  . ARG B 2 139 ?  1.684  6.207 24.130 1.00  98.12 0 B 1
ATOM   2915 C C   . ARG B 2 139 ?  0.933  5.271 25.081 1.00  98.11 0 B 1
ATOM   2916 O O   . ARG B 2 139 ?  1.337  4.119 25.227 1.00  97.85 0 B 1
ATOM   2917 C CB  . ARG B 2 139 ?  2.568  7.208 24.885 1.00  97.64 0 B 1
ATOM   2918 C CG  . ARG B 2 139 ?  3.704  6.516 25.650 1.00  89.08 0 B 1
ATOM   2919 C CD  . ARG B 2 139 ?  4.588  7.536 26.378 1.00  86.47 0 B 1
ATOM   2920 N NE  . ARG B 2 139 ?  5.265  8.453 25.442 1.00  76.54 0 B 1
ATOM   2921 C CZ  . ARG B 2 139 ?  5.453  9.764 25.574 1.00  68.27 0 B 1
ATOM   2922 N NH1 . ARG B 2 139 ?  5.044 10.403 26.631 1.00  59.67 1 B 1
ATOM   2923 N NH2 . ARG B 2 139 ?  6.053 10.432 24.637 1.00  61.32 0 B 1
ATOM   2924 N N   . GLU B 2 140 ? -0.167  5.724 25.683 1.00  98.39 0 B 1
ATOM   2925 C CA  . GLU B 2 140 ? -1.027  4.905 26.546 1.00  98.29 0 B 1
ATOM   2926 C C   . GLU B 2 140 ? -1.590  3.688 25.789 1.00  98.12 0 B 1
ATOM   2927 O O   . GLU B 2 140 ? -1.554  2.566 26.289 1.00  97.54 0 B 1
ATOM   2928 C CB  . GLU B 2 140 ? -2.190  5.748 27.088 1.00  97.88 0 B 1
ATOM   2929 C CG  . GLU B 2 140 ? -1.781  6.732 28.190 1.00  86.40 0 B 1
ATOM   2930 C CD  . GLU B 2 140 ? -2.879  7.748 28.530 1.00  85.15 0 B 1
ATOM   2931 O OE1 . GLU B 2 140 ? -2.566  8.737 29.240 1.00  80.48 0 B 1
ATOM   2932 O OE2 . GLU B 2 140 ? -4.030  7.585 28.066 1.00  83.28 -1 B 1
ATOM   2933 N N   . TRP B 2 141 ? -2.067  3.894 24.563 1.00  98.16 0 B 1
ATOM   2934 C CA  . TRP B 2 141 ? -2.549  2.797 23.727 1.00  97.91 0 B 1
ATOM   2935 C C   . TRP B 2 141 ? -1.428  1.836 23.331 1.00  98.05 0 B 1
ATOM   2936 O O   . TRP B 2 141 ? -1.640  0.626 23.353 1.00  96.96 0 B 1
ATOM   2937 C CB  . TRP B 2 141 ? -3.231  3.353 22.476 1.00  97.15 0 B 1
ATOM   2938 C CG  . TRP B 2 141 ? -4.636  3.832 22.665 1.00  96.10 0 B 1
ATOM   2939 C CD1 . TRP B 2 141 ? -5.107  4.555 23.705 1.00  93.73 0 B 1
ATOM   2940 C CD2 . TRP B 2 141 ? -5.771  3.635 21.769 1.00  94.45 0 B 1
ATOM   2941 C CE2 . TRP B 2 141 ? -6.894  4.285 22.335 1.00  93.47 0 B 1
ATOM   2942 C CE3 . TRP B 2 141 ? -5.936  2.978 20.527 1.00  93.22 0 B 1
ATOM   2943 N NE1 . TRP B 2 141 ? -6.455  4.827 23.519 1.00  92.63 0 B 1
ATOM   2944 C CZ2 . TRP B 2 141 ? -8.158  4.288 21.695 1.00  91.41 0 B 1
ATOM   2945 C CZ3 . TRP B 2 141 ? -7.198  2.983 19.891 1.00  90.71 0 B 1
ATOM   2946 C CH2 . TRP B 2 141 ? -8.282  3.629 20.478 1.00  90.35 0 B 1
ATOM   2947 N N   . THR B 2 142 ? -0.237  2.351 23.026 1.00  98.02 0 B 1
ATOM   2948 C CA  . THR B 2 142 ?  0.940  1.523 22.738 1.00  98.05 0 B 1
ATOM   2949 C C   . THR B 2 142 ?  1.279  0.640 23.945 1.00  98.02 0 B 1
ATOM   2950 O O   . THR B 2 142 ?  1.369 -0.573 23.787 1.00  97.40 0 B 1
ATOM   2951 C CB  . THR B 2 142 ?  2.146  2.378 22.335 1.00  97.68 0 B 1
ATOM   2952 C CG2 . THR B 2 142 ?  3.363  1.542 21.972 1.00  95.36 0 B 1
ATOM   2953 O OG1 . THR B 2 142 ?  1.820  3.137 21.183 1.00  95.07 0 B 1
ATOM   2954 N N   . GLN B 2 143 ?  1.352  1.206 25.145 1.00  97.74 0 B 1
ATOM   2955 C CA  . GLN B 2 143 ?  1.611  0.448 26.375 1.00  97.60 0 B 1
ATOM   2956 C C   . GLN B 2 143 ?  0.524 -0.586 26.676 1.00  97.57 0 B 1
ATOM   2957 O O   . GLN B 2 143 ?  0.817 -1.671 27.155 1.00  96.62 0 B 1
ATOM   2958 C CB  . GLN B 2 143 ?  1.728  1.421 27.545 1.00  97.14 0 B 1
ATOM   2959 C CG  . GLN B 2 143 ?  3.043  2.214 27.501 1.00  89.23 0 B 1
ATOM   2960 C CD  . GLN B 2 143 ?  3.136  3.281 28.590 1.00  83.32 0 B 1
ATOM   2961 N NE2 . GLN B 2 143 ?  4.312  3.802 28.839 1.00  70.47 0 B 1
ATOM   2962 O OE1 . GLN B 2 143 ?  2.182  3.673 29.225 1.00  74.54 0 B 1
ATOM   2963 N N   . LYS B 2 144 ? -0.741 -0.264 26.402 1.00  97.50 0 B 1
ATOM   2964 C CA  . LYS B 2 144 ? -1.883 -1.130 26.724 1.00  97.32 0 B 1
ATOM   2965 C C   . LYS B 2 144 ? -2.088 -2.277 25.728 1.00  97.12 0 B 1
ATOM   2966 O O   . LYS B 2 144 ? -2.572 -3.336 26.124 1.00  96.00 0 B 1
ATOM   2967 C CB  . LYS B 2 144 ? -3.128 -0.253 26.849 1.00  96.83 0 B 1
ATOM   2968 C CG  . LYS B 2 144 ? -4.359 -1.055 27.280 1.00  91.02 0 B 1
ATOM   2969 C CD  . LYS B 2 144 ? -5.548 -0.110 27.501 1.00  88.69 0 B 1
ATOM   2970 C CE  . LYS B 2 144 ? -6.763 -0.945 27.898 1.00  78.93 0 B 1
ATOM   2971 N NZ  . LYS B 2 144 ? -7.964 -0.077 28.050 1.00  70.48 1 B 1
ATOM   2972 N N   . TYR B 2 145 ? -1.800 -2.041 24.445 1.00  97.44 0 B 1
ATOM   2973 C CA  . TYR B 2 145 ? -2.187 -2.959 23.370 1.00  97.22 0 B 1
ATOM   2974 C C   . TYR B 2 145 ? -1.018 -3.532 22.569 1.00  97.25 0 B 1
ATOM   2975 O O   . TYR B 2 145 ? -1.210 -4.555 21.916 1.00  95.62 0 B 1
ATOM   2976 C CB  . TYR B 2 145 ? -3.167 -2.250 22.427 1.00  96.78 0 B 1
ATOM   2977 C CG  . TYR B 2 145 ? -4.447 -1.755 23.066 1.00  96.46 0 B 1
ATOM   2978 C CD1 . TYR B 2 145 ? -5.368 -2.665 23.628 1.00  95.18 0 B 1
ATOM   2979 C CD2 . TYR B 2 145 ? -4.751 -0.378 23.083 1.00  95.30 0 B 1
ATOM   2980 C CE1 . TYR B 2 145 ? -6.563 -2.217 24.191 1.00  94.31 0 B 1
ATOM   2981 C CE2 . TYR B 2 145 ? -5.948  0.083 23.648 1.00  94.17 0 B 1
ATOM   2982 C CZ  . TYR B 2 145 ? -6.855 -0.840 24.199 1.00  94.43 0 B 1
ATOM   2983 O OH  . TYR B 2 145 ? -8.041 -0.394 24.750 1.00  92.90 0 B 1
ATOM   2984 N N   . ALA B 2 146 ?  0.153 -2.898 22.585 1.00  96.72 0 B 1
ATOM   2985 C CA  . ALA B 2 146 ?  1.290 -3.255 21.741 1.00  96.73 0 B 1
ATOM   2986 C C   . ALA B 2 146 ?  2.556 -3.664 22.521 1.00  96.51 0 B 1
ATOM   2987 O O   . ALA B 2 146 ?  3.597 -3.874 21.901 1.00  93.86 0 B 1
ATOM   2988 C CB  . ALA B 2 146 ?  1.545 -2.108 20.762 1.00  96.33 0 B 1
ATOM   2989 N N   . MET B 2 147 ?  2.469 -3.795 23.843 1.00  95.03 0 B 1
ATOM   2990 C CA  . MET B 2 147 ?  3.542 -4.255 24.716 1.00  94.24 0 B 1
ATOM   2991 C C   . MET B 2 147 ?  3.136 -5.510 25.504 1.00  90.16 0 B 1
ATOM   2992 O O   . MET B 2 147 ?  1.931 -5.703 25.746 1.00  82.66 0 B 1
ATOM   2993 C CB  . MET B 2 147 ?  4.007 -3.135 25.674 1.00  90.56 0 B 1
ATOM   2994 C CG  . MET B 2 147 ?  4.601 -1.953 24.924 1.00  89.17 0 B 1
ATOM   2995 S SD  . MET B 2 147 ?  5.256 -0.661 26.028 1.00  87.55 0 B 1
ATOM   2996 C CE  . MET B 2 147 ?  5.904  0.492 24.825 1.00  80.70 0 B 1
ATOM   2997 O OXT . MET B 2 147 ?  4.065 -6.278 25.887 1.00  85.68 -1 B 1
ATOM   2998 N N   . MET C 3 1 ? 31.386 10.276  2.332 1.00  93.68 0 C 1
ATOM   2999 C CA  . MET C 3 1 ? 31.194  8.951  2.952 1.00  95.58 0 C 1
ATOM   3000 C C   . MET C 3 1 ? 30.293  8.114  2.067 1.00  95.71 0 C 1
ATOM   3001 O O   . MET C 3 1 ? 29.598  8.662  1.229 1.00  93.89 0 C 1
ATOM   3002 C CB  . MET C 3 1 ? 30.637  9.074  4.384 1.00  92.37 0 C 1
ATOM   3003 C CG  . MET C 3 1 ? 29.215  9.624  4.460 1.00  89.97 0 C 1
ATOM   3004 S SD  . MET C 3 1 ? 28.604  9.819  6.167 1.00  91.93 0 C 1
ATOM   3005 C CE  . MET C 3 1 ? 26.922 10.370  5.840 1.00  85.64 0 C 1
ATOM   3006 N N   . GLN C 3 2 ? 30.295  6.794  2.224 1.00  96.09 0 C 1
ATOM   3007 C CA  . GLN C 3 2 ? 29.354  5.924  1.533 1.00  95.88 0 C 1
ATOM   3008 C C   . GLN C 3 2 ? 28.141  5.623  2.405 1.00  96.06 0 C 1
ATOM   3009 O O   . GLN C 3 2 ? 28.274  5.354  3.599 1.00  94.30 0 C 1
ATOM   3010 C CB  . GLN C 3 2 ? 30.040  4.630  1.065 1.00  93.49 0 C 1
ATOM   3011 C CG  . GLN C 3 2 ? 30.954  4.942 -0.115 1.00  82.12 0 C 1
ATOM   3012 C CD  . GLN C 3 2 ? 31.613  3.721 -0.747 1.00  83.25 0 C 1
ATOM   3013 N NE2 . GLN C 3 2 ? 32.324  3.945 -1.823 1.00  72.13 0 C 1
ATOM   3014 O OE1 . GLN C 3 2 ? 31.505  2.592 -0.309 1.00  75.16 0 C 1
ATOM   3015 N N   . ILE C 3 3 ? 26.967  5.636  1.797 1.00  96.78 0 C 1
ATOM   3016 C CA  . ILE C 3 3 ? 25.728  5.098  2.358 1.00  96.56 0 C 1
ATOM   3017 C C   . ILE C 3 3 ? 25.093  4.127  1.367 1.00  96.55 0 C 1
ATOM   3018 O O   . ILE C 3 3 ? 25.367  4.174  0.161 1.00  95.70 0 C 1
ATOM   3019 C CB  . ILE C 3 3 ? 24.731  6.199  2.777 1.00  95.95 0 C 1
ATOM   3020 C CG1 . ILE C 3 3 ? 24.258  7.046  1.574 1.00  92.90 0 C 1
ATOM   3021 C CG2 . ILE C 3 3 ? 25.335  7.059  3.900 1.00  90.89 0 C 1
ATOM   3022 C CD1 . ILE C 3 3 ? 23.089  7.979  1.899 1.00  92.50 0 C 1
ATOM   3023 N N   . PHE C 3 4 ? 24.211  3.276  1.861 1.00  96.10 0 C 1
ATOM   3024 C CA  . PHE C 3 4 ? 23.470  2.326  1.044 1.00  95.68 0 C 1
ATOM   3025 C C   . PHE C 3 4 ? 22.007  2.733  0.939 1.00  95.73 0 C 1
ATOM   3026 O O   . PHE C 3 4 ? 21.406  3.226  1.893 1.00  94.93 0 C 1
ATOM   3027 C CB  . PHE C 3 4 ? 23.638  0.910  1.613 1.00  94.80 0 C 1
ATOM   3028 C CG  . PHE C 3 4 ? 25.075  0.494  1.766 1.00  94.17 0 C 1
ATOM   3029 C CD1 . PHE C 3 4 ? 25.887  0.298  0.638 1.00  90.75 0 C 1
ATOM   3030 C CD2 . PHE C 3 4 ? 25.629  0.336  3.049 1.00  90.45 0 C 1
ATOM   3031 C CE1 . PHE C 3 4 ? 27.247 -0.062  0.781 1.00  89.09 0 C 1
ATOM   3032 C CE2 . PHE C 3 4 ? 26.981 -0.014  3.204 1.00  88.30 0 C 1
ATOM   3033 C CZ  . PHE C 3 4 ? 27.791 -0.212  2.069 1.00  89.99 0 C 1
ATOM   3034 N N   . VAL C 3 5 ? 21.398  2.492 -0.213 1.00  95.18 0 C 1
ATOM   3035 C CA  . VAL C 3 5 ? 19.958  2.662 -0.425 1.00  95.15 0 C 1
ATOM   3036 C C   . VAL C 3 5 ? 19.391  1.368 -0.991 1.00  94.52 0 C 1
ATOM   3037 O O   . VAL C 3 5 ? 19.745  0.951 -2.091 1.00  93.33 0 C 1
ATOM   3038 C CB  . VAL C 3 5 ? 19.633  3.869 -1.332 1.00  95.13 0 C 1
ATOM   3039 C CG1 . VAL C 3 5 ? 18.124  4.067 -1.449 1.00  92.67 0 C 1
ATOM   3040 C CG2 . VAL C 3 5 ? 20.248  5.165 -0.790 1.00  93.19 0 C 1
ATOM   3041 N N   . LYS C 3 6 ? 18.490  0.727 -0.247 1.00  93.49 0 C 1
ATOM   3042 C CA  . LYS C 3 6 ? 17.705 -0.406 -0.743 1.00  92.44 0 C 1
ATOM   3043 C C   . LYS C 3 6 ? 16.549  0.117 -1.596 1.00  92.20 0 C 1
ATOM   3044 O O   . LYS C 3 6 ? 15.610  0.719 -1.086 1.00  91.32 0 C 1
ATOM   3045 C CB  . LYS C 3 6 ? 17.204 -1.303  0.407 1.00  90.80 0 C 1
ATOM   3046 C CG  . LYS C 3 6 ? 18.324 -2.142  1.036 1.00  80.78 0 C 1
ATOM   3047 C CD  . LYS C 3 6 ? 17.765 -3.162  2.044 1.00  75.22 0 C 1
ATOM   3048 C CE  . LYS C 3 6 ? 18.884 -3.987  2.676 1.00  67.99 0 C 1
ATOM   3049 N NZ  . LYS C 3 6 ? 18.385 -5.002  3.637 1.00  60.52 1 C 1
ATOM   3050 N N   . THR C 3 7 ? 16.621 -0.138 -2.900 1.00  89.87 0 C 1
ATOM   3051 C CA  . THR C 3 7 ? 15.641  0.314 -3.884 1.00  87.98 0 C 1
ATOM   3052 C C   . THR C 3 7 ? 14.334 -0.488 -3.803 1.00  87.37 0 C 1
ATOM   3053 O O   . THR C 3 7 ? 14.209 -1.443 -3.030 1.00  84.97 0 C 1
ATOM   3054 C CB  . THR C 3 7 ? 16.217  0.257 -5.310 1.00  85.80 0 C 1
ATOM   3055 C CG2 . THR C 3 7 ? 17.574  0.939 -5.416 1.00  80.68 0 C 1
ATOM   3056 O OG1 . THR C 3 7 ? 16.351 -1.086 -5.721 1.00  81.28 0 C 1
ATOM   3057 N N   . LEU C 3 8 ? 13.346 -0.125 -4.628 1.00  84.03 0 C 1
ATOM   3058 C CA  . LEU C 3 8 ? 12.056 -0.816 -4.696 1.00  80.60 0 C 1
ATOM   3059 C C   . LEU C 3 8 ? 12.189 -2.302 -5.060 1.00  80.96 0 C 1
ATOM   3060 O O   . LEU C 3 8 ? 11.472 -3.133 -4.520 1.00  76.85 0 C 1
ATOM   3061 C CB  . LEU C 3 8 ? 11.143 -0.108 -5.719 1.00  77.91 0 C 1
ATOM   3062 C CG  . LEU C 3 8 ? 10.787  1.353 -5.358 1.00  74.97 0 C 1
ATOM   3063 C CD1 . LEU C 3 8 ?  9.972  1.965 -6.497 1.00  70.80 0 C 1
ATOM   3064 C CD2 . LEU C 3 8 ?  9.974  1.439 -4.066 1.00  70.81 0 C 1
ATOM   3065 N N   . THR C 3 9 ? 13.148 -2.639 -5.918 1.00  79.14 0 C 1
ATOM   3066 C CA  . THR C 3 9 ? 13.396 -4.012 -6.387 1.00  75.88 0 C 1
ATOM   3067 C C   . THR C 3 9 ? 14.162 -4.876 -5.379 1.00  75.33 0 C 1
ATOM   3068 O O   . THR C 3 9 ? 14.414 -6.048 -5.639 1.00  70.89 0 C 1
ATOM   3069 C CB  . THR C 3 9 ? 14.167 -3.989 -7.710 1.00  72.81 0 C 1
ATOM   3070 C CG2 . THR C 3 9 ? 13.443 -3.194 -8.786 1.00  65.42 0 C 1
ATOM   3071 O OG1 . THR C 3 9 ? 15.426 -3.391 -7.551 1.00  67.60 0 C 1
ATOM   3072 N N   . GLY C 3 10 ? 14.585 -4.304 -4.251 1.00  75.23 0 C 1
ATOM   3073 C CA  . GLY C 3 10 ? 15.468 -4.956 -3.293 1.00  75.16 0 C 1
ATOM   3074 C C   . GLY C 3 10 ? 16.955 -4.827 -3.628 1.00  78.62 0 C 1
ATOM   3075 O O   . GLY C 3 10 ? 17.790 -5.140 -2.781 1.00  76.35 0 C 1
ATOM   3076 N N   . LYS C 3 11 ? 17.303 -4.298 -4.802 1.00  81.11 0 C 1
ATOM   3077 C CA  . LYS C 3 11 ? 18.688 -3.964 -5.157 1.00  83.10 0 C 1
ATOM   3078 C C   . LYS C 3 11 ? 19.213 -2.905 -4.193 1.00  86.14 0 C 1
ATOM   3079 O O   . LYS C 3 11 ? 18.555 -1.907 -3.938 1.00  85.87 0 C 1
ATOM   3080 C CB  . LYS C 3 11 ? 18.733 -3.482 -6.611 1.00  79.85 0 C 1
ATOM   3081 C CG  . LYS C 3 11 ? 20.122 -3.011 -7.097 1.00  72.69 0 C 1
ATOM   3082 C CD  . LYS C 3 11 ? 19.985 -2.337 -8.464 1.00  70.89 0 C 1
ATOM   3083 C CE  . LYS C 3 11 ? 21.260 -1.585 -8.854 1.00  62.12 0 C 1
ATOM   3084 N NZ  . LYS C 3 11 ? 20.962 -0.568 -9.887 1.00  56.71 1 C 1
ATOM   3085 N N   . THR C 3 12 ? 20.441 -3.091 -3.709 1.00  86.99 0 C 1
ATOM   3086 C CA  . THR C 3 12 ? 21.150 -2.075 -2.934 1.00  88.42 0 C 1
ATOM   3087 C C   . THR C 3 12 ? 22.042 -1.264 -3.853 1.00  89.61 0 C 1
ATOM   3088 O O   . THR C 3 12 ? 22.844 -1.827 -4.593 1.00  88.82 0 C 1
ATOM   3089 C CB  . THR C 3 12 ? 21.940 -2.709 -1.781 1.00  86.97 0 C 1
ATOM   3090 C CG2 . THR C 3 12 ? 22.582 -1.657 -0.875 1.00  80.81 0 C 1
ATOM   3091 O OG1 . THR C 3 12 ? 21.063 -3.458 -0.968 1.00  81.20 0 C 1
ATOM   3092 N N   . ILE C 3 13 ? 21.909  0.056 -3.818 1.00  91.78 0 C 1
ATOM   3093 C CA  . ILE C 3 13 ? 22.817  0.998 -4.485 1.00  91.90 0 C 1
ATOM   3094 C C   . ILE C 3 13 ? 23.683  1.694 -3.441 1.00  93.24 0 C 1
ATOM   3095 O O   . ILE C 3 13 ? 23.233  1.981 -2.332 1.00  92.94 0 C 1
ATOM   3096 C CB  . ILE C 3 13 ? 22.077  1.997 -5.389 1.00  90.17 0 C 1
ATOM   3097 C CG1 . ILE C 3 13 ? 21.072  2.888 -4.620 1.00  83.27 0 C 1
ATOM   3098 C CG2 . ILE C 3 13 ? 21.388  1.232 -6.528 1.00  81.41 0 C 1
ATOM   3099 C CD1 . ILE C 3 13 ? 20.469  4.023 -5.449 1.00  80.30 0 C 1
ATOM   3100 N N   . THR C 3 14 ? 24.924  1.995 -3.819 1.00  94.10 0 C 1
ATOM   3101 C CA  . THR C 3 14 ? 25.854  2.766 -3.002 1.00  94.39 0 C 1
ATOM   3102 C C   . THR C 3 14 ? 25.868  4.210 -3.481 1.00  94.87 0 C 1
ATOM   3103 O O   . THR C 3 14 ? 25.978  4.453 -4.688 1.00  93.95 0 C 1
ATOM   3104 C CB  . THR C 3 14 ? 27.270  2.166 -3.069 1.00  92.96 0 C 1
ATOM   3105 C CG2 . THR C 3 14 ? 28.201  2.799 -2.042 1.00  82.86 0 C 1
ATOM   3106 O OG1 . THR C 3 14 ? 27.211  0.784 -2.800 1.00  84.17 0 C 1
ATOM   3107 N N   . LEU C 3 15 ? 25.747  5.173 -2.573 1.00  95.76 0 C 1
ATOM   3108 C CA  . LEU C 3 15 ? 25.853  6.598 -2.856 1.00  95.99 0 C 1
ATOM   3109 C C   . LEU C 3 15 ? 27.057  7.188 -2.138 1.00  96.36 0 C 1
ATOM   3110 O O   . LEU C 3 15 ? 27.278  6.900 -0.965 1.00  95.46 0 C 1
ATOM   3111 C CB  . LEU C 3 15 ? 24.565  7.334 -2.434 1.00  95.23 0 C 1
ATOM   3112 C CG  . LEU C 3 15 ? 23.277  6.877 -3.134 1.00  93.30 0 C 1
ATOM   3113 C CD1 . LEU C 3 15 ? 22.105  7.689 -2.592 1.00  89.90 0 C 1
ATOM   3114 C CD2 . LEU C 3 15 ? 23.326  7.080 -4.648 1.00  89.58 0 C 1
ATOM   3115 N N   . GLU C 3 16 ? 27.816  8.029 -2.855 1.00  96.62 0 C 1
ATOM   3116 C CA  . GLU C 3 16 ? 28.788  8.933 -2.246 1.00  96.56 0 C 1
ATOM   3117 C C   . GLU C 3 16 ? 28.073 10.211 -1.809 1.00  96.77 0 C 1
ATOM   3118 O O   . GLU C 3 16 ? 27.413 10.868 -2.617 1.00  95.58 0 C 1
ATOM   3119 C CB  . GLU C 3 16 ? 29.933  9.251 -3.222 1.00  95.70 0 C 1
ATOM   3120 C CG  . GLU C 3 16 ? 30.981  8.127 -3.310 1.00  83.24 0 C 1
ATOM   3121 C CD  . GLU C 3 16 ? 31.727  7.881 -1.992 1.00  78.50 0 C 1
ATOM   3122 O OE1 . GLU C 3 16 ? 32.322  6.791 -1.871 1.00  71.82 0 C 1
ATOM   3123 O OE2 . GLU C 3 16 ? 31.670  8.751 -1.100 1.00  71.58 -1 C 1
ATOM   3124 N N   . VAL C 3 17 ? 28.155 10.508 -0.512 1.00  96.98 0 C 1
ATOM   3125 C CA  . VAL C 3 17 ? 27.467 11.628  0.134 1.00  97.01 0 C 1
ATOM   3126 C C   . VAL C 3 17 ? 28.353 12.250  1.208 1.00  97.17 0 C 1
ATOM   3127 O O   . VAL C 3 17 ? 29.283 11.620  1.713 1.00  96.17 0 C 1
ATOM   3128 C CB  . VAL C 3 17 ? 26.126 11.189  0.760 1.00  96.35 0 C 1
ATOM   3129 C CG1 . VAL C 3 17 ? 25.143 10.658 -0.277 1.00  93.43 0 C 1
ATOM   3130 C CG2 . VAL C 3 17 ? 26.292 10.123  1.862 1.00  93.29 0 C 1
ATOM   3131 N N   . GLU C 3 18 ? 28.024 13.491  1.585 1.00  96.80 0 C 1
ATOM   3132 C CA  . GLU C 3 18 ? 28.591 14.157  2.749 1.00  96.60 0 C 1
ATOM   3133 C C   . GLU C 3 18 ? 27.545 14.258  3.865 1.00  97.08 0 C 1
ATOM   3134 O O   . GLU C 3 18 ? 26.349 14.337  3.573 1.00  95.82 0 C 1
ATOM   3135 C CB  . GLU C 3 18 ? 29.135 15.539  2.363 1.00  95.41 0 C 1
ATOM   3136 C CG  . GLU C 3 18 ? 30.354 15.483  1.420 1.00  86.76 0 C 1
ATOM   3137 C CD  . GLU C 3 18 ? 31.553 14.731  2.029 1.00  79.96 0 C 1
ATOM   3138 O OE1 . GLU C 3 18 ? 32.349 14.171  1.244 1.00  71.92 0 C 1
ATOM   3139 O OE2 . GLU C 3 18 ? 31.657 14.695  3.279 1.00  71.44 -1 C 1
ATOM   3140 N N   . PRO C 3 19 ? 27.936 14.294  5.149 1.00  96.85 0 C 1
ATOM   3141 C CA  . PRO C 3 19 ? 26.990 14.470  6.259 1.00  96.55 0 C 1
ATOM   3142 C C   . PRO C 3 19 ? 26.126 15.742  6.141 1.00  96.69 0 C 1
ATOM   3143 O O   . PRO C 3 19 ? 25.002 15.761  6.636 1.00  95.65 0 C 1
ATOM   3144 C CB  . PRO C 3 19 ? 27.855 14.522  7.515 1.00  95.83 0 C 1
ATOM   3145 C CG  . PRO C 3 19 ? 29.108 13.737  7.128 1.00  93.64 0 C 1
ATOM   3146 C CD  . PRO C 3 19 ? 29.274 14.081  5.646 1.00  96.36 0 C 1
ATOM   3147 N N   . SER C 3 20 ? 26.653 16.775  5.464 1.00  97.11 0 C 1
ATOM   3148 C CA  . SER C 3 20 ? 25.962 18.034  5.184 1.00  97.06 0 C 1
ATOM   3149 C C   . SER C 3 20 ? 25.004 17.982  3.988 1.00  97.24 0 C 1
ATOM   3150 O O   . SER C 3 20 ? 24.305 18.959  3.747 1.00  95.74 0 C 1
ATOM   3151 C CB  . SER C 3 20 ? 27.002 19.138  4.957 1.00  96.24 0 C 1
ATOM   3152 O OG  . SER C 3 20 ? 27.888 18.753  3.922 1.00  89.59 0 C 1
ATOM   3153 N N   . ASP C 3 21 ? 24.972 16.889  3.219 1.00  97.17 0 C 1
ATOM   3154 C CA  . ASP C 3 21 ? 24.027 16.749  2.110 1.00  97.20 0 C 1
ATOM   3155 C C   . ASP C 3 21 ? 22.590 16.760  2.645 1.00  97.56 0 C 1
ATOM   3156 O O   . ASP C 3 21 ? 22.256 16.060  3.609 1.00  96.80 0 C 1
ATOM   3157 C CB  . ASP C 3 21 ? 24.274 15.466  1.298 1.00  96.75 0 C 1
ATOM   3158 C CG  . ASP C 3 21 ? 25.401 15.528  0.260 1.00  95.71 0 C 1
ATOM   3159 O OD1 . ASP C 3 21 ? 25.741 16.629 -0.212 1.00  90.89 0 C 1
ATOM   3160 O OD2 . ASP C 3 21 ? 25.839 14.448 -0.194 1.00  90.82 -1 C 1
ATOM   3161 N N   . THR C 3 22 ? 21.722 17.523  1.975 1.00  97.83 0 C 1
ATOM   3162 C CA  . THR C 3 22 ? 20.286 17.495  2.246 1.00  97.82 0 C 1
ATOM   3163 C C   . THR C 3 22 ? 19.658 16.202  1.735 1.00  97.86 0 C 1
ATOM   3164 O O   . THR C 3 22 ? 20.177 15.541  0.822 1.00  97.32 0 C 1
ATOM   3165 C CB  . THR C 3 22 ? 19.557 18.707  1.660 1.00  97.25 0 C 1
ATOM   3166 C CG2 . THR C 3 22 ? 20.087 20.037  2.195 1.00  91.08 0 C 1
ATOM   3167 O OG1 . THR C 3 22 ? 19.673 18.717  0.256 1.00  91.43 0 C 1
ATOM   3168 N N   . ILE C 3 23 ? 18.493 15.843  2.277 1.00  97.51 0 C 1
ATOM   3169 C CA  . ILE C 3 23 ? 17.707 14.714  1.771 1.00  97.45 0 C 1
ATOM   3170 C C   . ILE C 3 23 ? 17.301 14.935  0.307 1.00  97.42 0 C 1
ATOM   3171 O O   . ILE C 3 23 ? 17.315 13.986 -0.478 1.00  97.08 0 C 1
ATOM   3172 C CB  . ILE C 3 23 ? 16.498 14.457  2.683 1.00  97.06 0 C 1
ATOM   3173 C CG1 . ILE C 3 23 ? 16.915 14.116  4.131 1.00  95.25 0 C 1
ATOM   3174 C CG2 . ILE C 3 23 ? 15.589 13.351  2.122 1.00  96.02 0 C 1
ATOM   3175 C CD1 . ILE C 3 23 ? 17.906 12.954  4.294 1.00  92.34 0 C 1
ATOM   3176 N N   . GLU C 3 24 ? 17.029 16.184 -0.091 1.00  97.54 0 C 1
ATOM   3177 C CA  . GLU C 3 24 ? 16.785 16.554 -1.484 1.00  97.16 0 C 1
ATOM   3178 C C   . GLU C 3 24 ? 17.984 16.219 -2.388 1.00  97.26 0 C 1
ATOM   3179 O O   . GLU C 3 24 ? 17.819 15.571 -3.421 1.00  96.48 0 C 1
ATOM   3180 C CB  . GLU C 3 24 ? 16.438 18.053 -1.527 1.00  95.84 0 C 1
ATOM   3181 C CG  . GLU C 3 24 ? 15.937 18.488 -2.910 1.00  82.11 0 C 1
ATOM   3182 C CD  . GLU C 3 24 ? 15.545 19.982 -2.954 1.00  76.40 0 C 1
ATOM   3183 O OE1 . GLU C 3 24 ? 14.948 20.377 -3.982 1.00  70.09 0 C 1
ATOM   3184 O OE2 . GLU C 3 24 ? 15.857 20.711 -1.991 1.00  70.15 -1 C 1
ATOM   3185 N N   . ASN C 3 25 ? 19.211 16.529 -1.956 1.00  97.33 0 C 1
ATOM   3186 C CA  . ASN C 3 25 ? 20.430 16.162 -2.683 1.00  97.08 0 C 1
ATOM   3187 C C   . ASN C 3 25 ? 20.592 14.641 -2.799 1.00  97.07 0 C 1
ATOM   3188 O O   . ASN C 3 25 ? 20.992 14.118 -3.847 1.00  96.21 0 C 1
ATOM   3189 C CB  . ASN C 3 25 ? 21.662 16.753 -1.986 1.00  96.11 0 C 1
ATOM   3190 C CG  . ASN C 3 25 ? 21.786 18.260 -2.117 1.00  87.08 0 C 1
ATOM   3191 N ND2 . ASN C 3 25 ? 22.677 18.853 -1.348 1.00  75.07 0 C 1
ATOM   3192 O OD1 . ASN C 3 25 ? 21.144 18.910 -2.905 1.00  76.79 0 C 1
ATOM   3193 N N   . VAL C 3 26 ? 20.261 13.895 -1.752 1.00  97.67 0 C 1
ATOM   3194 C CA  . VAL C 3 26 ? 20.286 12.426 -1.775 1.00  97.44 0 C 1
ATOM   3195 C C   . VAL C 3 26 ? 19.261 11.886 -2.772 1.00  97.53 0 C 1
ATOM   3196 O O   . VAL C 3 26 ? 19.585 10.991 -3.558 1.00  97.00 0 C 1
ATOM   3197 C CB  . VAL C 3 26 ? 20.065 11.833 -0.375 1.00  97.19 0 C 1
ATOM   3198 C CG1 . VAL C 3 26 ? 20.033 10.302 -0.396 1.00  95.21 0 C 1
ATOM   3199 C CG2 . VAL C 3 26 ? 21.198 12.238  0.573 1.00  95.63 0 C 1
ATOM   3200 N N   . LYS C 3 27 ? 18.051 12.450 -2.808 1.00  97.65 0 C 1
ATOM   3201 C CA  . LYS C 3 27 ? 17.015 12.083 -3.787 1.00  97.67 0 C 1
ATOM   3202 C C   . LYS C 3 27 ? 17.448 12.390 -5.219 1.00  97.27 0 C 1
ATOM   3203 O O   . LYS C 3 27 ? 17.215 11.561 -6.101 1.00  96.68 0 C 1
ATOM   3204 C CB  . LYS C 3 27 ? 15.694 12.787 -3.451 1.00  97.66 0 C 1
ATOM   3205 C CG  . LYS C 3 27 ? 14.986 12.182 -2.229 1.00  97.11 0 C 1
ATOM   3206 C CD  . LYS C 3 27 ? 13.682 12.943 -1.965 1.00  96.30 0 C 1
ATOM   3207 C CE  . LYS C 3 27 ? 12.911 12.362 -0.781 1.00  94.59 0 C 1
ATOM   3208 N NZ  . LYS C 3 27 ? 11.672 13.138 -0.545 1.00  92.31 1 C 1
ATOM   3209 N N   . ALA C 3 28 ? 18.126 13.499 -5.462 1.00  97.74 0 C 1
ATOM   3210 C CA  . ALA C 3 28 ? 18.696 13.820 -6.766 1.00  97.50 0 C 1
ATOM   3211 C C   . ALA C 3 28 ? 19.748 12.776 -7.195 1.00  97.00 0 C 1
ATOM   3212 O O   . ALA C 3 28 ? 19.674 12.231 -8.300 1.00  95.87 0 C 1
ATOM   3213 C CB  . ALA C 3 28 ? 19.284 15.234 -6.722 1.00  97.30 0 C 1
ATOM   3214 N N   . LYS C 3 29 ? 20.662 12.379 -6.297 1.00  97.28 0 C 1
ATOM   3215 C CA  . LYS C 3 29 ? 21.639 11.305 -6.552 1.00  96.72 0 C 1
ATOM   3216 C C   . LYS C 3 29 ? 20.965  9.952 -6.839 1.00  96.03 0 C 1
ATOM   3217 O O   . LYS C 3 29 ? 21.460  9.166 -7.647 1.00  94.81 0 C 1
ATOM   3218 C CB  . LYS C 3 29 ? 22.616 11.188 -5.367 1.00  96.88 0 C 1
ATOM   3219 C CG  . LYS C 3 29 ? 23.575 12.390 -5.245 1.00  95.60 0 C 1
ATOM   3220 C CD  . LYS C 3 29 ? 24.456 12.313 -3.982 1.00  93.67 0 C 1
ATOM   3221 C CE  . LYS C 3 29 ? 25.317 13.575 -3.863 1.00  90.58 0 C 1
ATOM   3222 N NZ  . LYS C 3 29 ? 26.208 13.590 -2.653 1.00  84.64 1 C 1
ATOM   3223 N N   . ILE C 3 30 ? 19.824  9.662 -6.201 1.00  96.40 0 C 1
ATOM   3224 C CA  . ILE C 3 30 ? 19.025  8.466 -6.492 1.00  95.93 0 C 1
ATOM   3225 C C   . ILE C 3 30 ? 18.375  8.577 -7.875 1.00  95.22 0 C 1
ATOM   3226 O O   . ILE C 3 30 ? 18.413  7.602 -8.624 1.00  93.74 0 C 1
ATOM   3227 C CB  . ILE C 3 30 ? 17.976  8.192 -5.396 1.00  95.90 0 C 1
ATOM   3228 C CG1 . ILE C 3 30 ? 18.670  7.803 -4.069 1.00  94.98 0 C 1
ATOM   3229 C CG2 . ILE C 3 30 ? 17.019  7.056 -5.812 1.00  95.04 0 C 1
ATOM   3230 C CD1 . ILE C 3 30 ? 17.747  7.885 -2.857 1.00  94.01 0 C 1
ATOM   3231 N N   . GLN C 3 31 ? 17.847  9.749 -8.244 1.00  95.61 0 C 1
ATOM   3232 C CA  . GLN C 3 31 ? 17.288  9.975 -9.582 1.00  95.20 0 C 1
ATOM   3233 C C   . GLN C 3 31 ? 18.340  9.734 -10.666 1.00  94.25 0 C 1
ATOM   3234 O O   . GLN C 3 31 ? 18.055  9.070 -11.664 1.00  92.09 0 C 1
ATOM   3235 C CB  . GLN C 3 31 ? 16.731 11.405 -9.684 1.00  94.88 0 C 1
ATOM   3236 C CG  . GLN C 3 31 ? 16.046 11.652 -11.037 1.00  93.90 0 C 1
ATOM   3237 C CD  . GLN C 3 31 ? 15.538 13.088 -11.206 1.00  92.32 0 C 1
ATOM   3238 N NE2 . GLN C 3 31 ? 14.639 13.326 -12.133 1.00  84.20 0 C 1
ATOM   3239 O OE1 . GLN C 3 31 ? 15.932 14.007 -10.518 1.00  87.37 0 C 1
ATOM   3240 N N   . ASP C 3 32 ? 19.562 10.189 -10.460 1.00  94.91 0 C 1
ATOM   3241 C CA  . ASP C 3 32 ? 20.650  9.987 -11.407 1.00  94.27 0 C 1
ATOM   3242 C C   . ASP C 3 32 ? 20.985  8.502 -11.615 1.00  93.46 0 C 1
ATOM   3243 O O   . ASP C 3 32 ? 21.291  8.095 -12.737 1.00  91.38 0 C 1
ATOM   3244 C CB  . ASP C 3 32 ? 21.889 10.756 -10.953 1.00  94.00 0 C 1
ATOM   3245 C CG  . ASP C 3 32 ? 21.747 12.268 -11.150 1.00  89.32 0 C 1
ATOM   3246 O OD1 . ASP C 3 32 ? 20.898 12.661 -11.975 1.00  84.21 0 C 1
ATOM   3247 O OD2 . ASP C 3 32 ? 22.536 12.993 -10.500 1.00  83.66 -1 C 1
ATOM   3248 N N   . LYS C 3 33 ? 20.884  7.679 -10.578 1.00  92.62 0 C 1
ATOM   3249 C CA  . LYS C 3 33 ? 21.165  6.236 -10.649 1.00  91.88 0 C 1
ATOM   3250 C C   . LYS C 3 33 ? 19.977  5.386 -11.093 1.00  91.18 0 C 1
ATOM   3251 O O   . LYS C 3 33 ? 20.165  4.474 -11.884 1.00  87.77 0 C 1
ATOM   3252 C CB  . LYS C 3 33 ? 21.733  5.735 -9.315 1.00  90.97 0 C 1
ATOM   3253 C CG  . LYS C 3 33 ? 23.180  6.205 -9.131 1.00  88.07 0 C 1
ATOM   3254 C CD  . LYS C 3 33 ? 23.870  5.422 -8.004 1.00  85.54 0 C 1
ATOM   3255 C CE  . LYS C 3 33 ? 25.331  5.845 -7.936 1.00  81.20 0 C 1
ATOM   3256 N NZ  . LYS C 3 33 ? 26.133  4.938 -7.055 1.00  74.47 1 C 1
ATOM   3257 N N   . GLU C 3 34 ? 18.782  5.660 -10.569 1.00  93.09 0 C 1
ATOM   3258 C CA  . GLU C 3 34 ? 17.603  4.803 -10.731 1.00  91.81 0 C 1
ATOM   3259 C C   . GLU C 3 34 ? 16.514  5.422 -11.623 1.00  91.89 0 C 1
ATOM   3260 O O   . GLU C 3 34 ? 15.560  4.746 -11.989 1.00  89.08 0 C 1
ATOM   3261 C CB  . GLU C 3 34 ? 17.043  4.428 -9.353 1.00  90.74 0 C 1
ATOM   3262 C CG  . GLU C 3 34 ? 18.025  3.640 -8.466 1.00  87.44 0 C 1
ATOM   3263 C CD  . GLU C 3 34 ? 18.353  2.231 -9.002 1.00  87.37 0 C 1
ATOM   3264 O OE1 . GLU C 3 34 ? 19.549  1.849 -9.032 1.00  80.30 0 C 1
ATOM   3265 O OE2 . GLU C 3 34 ? 17.423  1.474 -9.335 1.00  81.11 -1 C 1
ATOM   3266 N N   . GLY C 3 35 ? 16.626  6.705 -11.986 1.00  92.35 0 C 1
ATOM   3267 C CA  . GLY C 3 35 ? 15.670  7.390 -12.861 1.00  92.34 0 C 1
ATOM   3268 C C   . GLY C 3 35 ? 14.310  7.680 -12.230 1.00  93.24 0 C 1
ATOM   3269 O O   . GLY C 3 35 ? 13.353  7.949 -12.955 1.00  91.20 0 C 1
ATOM   3270 N N   . ILE C 3 36 ? 14.194  7.600 -10.911 1.00  92.92 0 C 1
ATOM   3271 C CA  . ILE C 3 36 ? 12.955  7.895 -10.185 1.00  93.66 0 C 1
ATOM   3272 C C   . ILE C 3 36 ? 12.960  9.377 -9.790 1.00  94.43 0 C 1
ATOM   3273 O O   . ILE C 3 36 ? 13.878  9.787 -9.088 1.00  93.82 0 C 1
ATOM   3274 C CB  . ILE C 3 36 ? 12.781  6.981 -8.957 1.00  92.92 0 C 1
ATOM   3275 C CG1 . ILE C 3 36 ? 12.873  5.492 -9.361 1.00  89.54 0 C 1
ATOM   3276 C CG2 . ILE C 3 36 ? 11.431  7.270 -8.273 1.00  89.39 0 C 1
ATOM   3277 C CD1 . ILE C 3 36 ? 12.834  4.516 -8.183 1.00  83.13 0 C 1
ATOM   3278 N N   . PRO C 3 37 ? 11.956 10.186 -10.202 1.00  94.55 0 C 1
ATOM   3279 C CA  . PRO C 3 37 ? 11.885 11.592 -9.825 1.00  94.69 0 C 1
ATOM   3280 C C   . PRO C 3 37 ? 11.857 11.792 -8.303 1.00  95.01 0 C 1
ATOM   3281 O O   . PRO C 3 37 ? 11.202 11.004 -7.606 1.00  94.44 0 C 1
ATOM   3282 C CB  . PRO C 3 37 ? 10.599 12.128 -10.471 1.00  93.36 0 C 1
ATOM   3283 C CG  . PRO C 3 37 ? 10.353 11.166 -11.628 1.00  91.00 0 C 1
ATOM   3284 C CD  . PRO C 3 37 ? 10.866  9.844 -11.094 1.00  93.56 0 C 1
ATOM   3285 N N   . PRO C 3 38 ? 12.493 12.846 -7.757 1.00  95.31 0 C 1
ATOM   3286 C CA  . PRO C 3 38 ? 12.529 13.098 -6.314 1.00  95.48 0 C 1
ATOM   3287 C C   . PRO C 3 38 ? 11.145 13.201 -5.665 1.00  95.30 0 C 1
ATOM   3288 O O   . PRO C 3 38 ? 10.953 12.692 -4.562 1.00  94.41 0 C 1
ATOM   3289 C CB  . PRO C 3 38 ? 13.305 14.407 -6.160 1.00  94.89 0 C 1
ATOM   3290 C CG  . PRO C 3 38 ? 14.237 14.400 -7.365 1.00  92.86 0 C 1
ATOM   3291 C CD  . PRO C 3 38 ? 13.376 13.765 -8.446 1.00  95.28 0 C 1
ATOM   3292 N N   . ASP C 3 39 ? 10.162 13.770 -6.353 1.00  95.82 0 C 1
ATOM   3293 C CA  . ASP C 3 39 ?  8.784 13.925 -5.876 1.00  94.80 0 C 1
ATOM   3294 C C   . ASP C 3 39 ?  8.036 12.590 -5.720 1.00  94.79 0 C 1
ATOM   3295 O O   . ASP C 3 39 ?  7.052 12.509 -4.979 1.00  92.62 0 C 1
ATOM   3296 C CB  . ASP C 3 39 ?  8.020 14.858 -6.829 1.00  93.37 0 C 1
ATOM   3297 C CG  . ASP C 3 39 ?  7.753 14.203 -8.187 1.00  86.18 0 C 1
ATOM   3298 O OD1 . ASP C 3 39 ?  8.731 13.731 -8.792 1.00  79.34 0 C 1
ATOM   3299 O OD2 . ASP C 3 39 ?  6.575 14.112 -8.580 1.00  79.62 -1 C 1
ATOM   3300 N N   . GLN C 3 40 ?  8.501 11.525 -6.379 1.00  94.43 0 C 1
ATOM   3301 C CA  . GLN C 3 40 ?  7.989 10.166 -6.246 1.00  93.95 0 C 1
ATOM   3302 C C   . GLN C 3 40 ?  8.764  9.332 -5.216 1.00  94.17 0 C 1
ATOM   3303 O O   . GLN C 3 40 ?  8.350  8.213 -4.889 1.00  91.87 0 C 1
ATOM   3304 C CB  . GLN C 3 40 ?  7.972  9.455 -7.609 1.00  92.52 0 C 1
ATOM   3305 C CG  . GLN C 3 40 ?  7.079 10.161 -8.647 1.00  88.43 0 C 1
ATOM   3306 C CD  . GLN C 3 40 ?  5.633 10.304 -8.165 1.00  88.06 0 C 1
ATOM   3307 N NE2 . GLN C 3 40 ?  5.057 11.468 -8.333 1.00  78.82 0 C 1
ATOM   3308 O OE1 . GLN C 3 40 ?  5.030  9.378 -7.637 1.00  80.96 0 C 1
ATOM   3309 N N   . GLN C 3 41 ?  9.870  9.843 -4.698 1.00  95.19 0 C 1
ATOM   3310 C CA  . GLN C 3 41 ? 10.694  9.147 -3.714 1.00  95.52 0 C 1
ATOM   3311 C C   . GLN C 3 41 ? 10.258  9.460 -2.290 1.00  95.59 0 C 1
ATOM   3312 O O   . GLN C 3 41 ? 10.083 10.612 -1.901 1.00  94.40 0 C 1
ATOM   3313 C CB  . GLN C 3 41 ? 12.173  9.503 -3.906 1.00  95.26 0 C 1
ATOM   3314 C CG  . GLN C 3 41 ? 12.756  9.084 -5.268 1.00  94.08 0 C 1
ATOM   3315 C CD  . GLN C 3 41 ? 14.222  9.493 -5.382 1.00  95.39 0 C 1
ATOM   3316 N NE2 . GLN C 3 41 ? 14.671  9.920 -6.534 1.00  88.79 0 C 1
ATOM   3317 O OE1 . GLN C 3 41 ? 14.980  9.423 -4.421 1.00  89.35 0 C 1
ATOM   3318 N N   . ARG C 3 42 ? 10.149  8.418 -1.468 1.00  95.82 0 C 1
ATOM   3319 C CA  . ARG C 3 42 ? 10.107  8.517 -0.013 1.00  95.71 0 C 1
ATOM   3320 C C   . ARG C 3 42 ? 11.275  7.720  0.547 1.00  95.75 0 C 1
ATOM   3321 O O   . ARG C 3 42 ? 11.394  6.523  0.278 1.00  94.16 0 C 1
ATOM   3322 C CB  . ARG C 3 42 ?  8.738  8.028  0.501 1.00  94.94 0 C 1
ATOM   3323 C CG  . ARG C 3 42 ?  8.542  8.194  2.010 1.00  93.57 0 C 1
ATOM   3324 C CD  . ARG C 3 42 ?  7.137  7.685  2.403 1.00  91.62 0 C 1
ATOM   3325 N NE  . ARG C 3 42 ?  6.785  7.889  3.809 1.00  89.52 0 C 1
ATOM   3326 C CZ  . ARG C 3 42 ?  6.013  8.850  4.324 1.00  88.77 0 C 1
ATOM   3327 N NH1 . ARG C 3 42 ?  5.558  9.842  3.632 1.00  81.08 1 C 1
ATOM   3328 N NH2 . ARG C 3 42 ?  5.667  8.813  5.566 1.00  83.29 0 C 1
ATOM   3329 N N   . LEU C 3 43 ? 12.148  8.399  1.294 1.00  96.03 0 C 1
ATOM   3330 C CA  . LEU C 3 43 ? 13.268  7.762  1.978 1.00  96.13 0 C 1
ATOM   3331 C C   . LEU C 3 43 ? 12.902  7.494  3.431 1.00  96.00 0 C 1
ATOM   3332 O O   . LEU C 3 43 ? 12.313  8.350  4.089 1.00  95.16 0 C 1
ATOM   3333 C CB  . LEU C 3 43 ? 14.539  8.615  1.850 1.00  96.15 0 C 1
ATOM   3334 C CG  . LEU C 3 43 ? 15.096  8.689  0.419 1.00  95.28 0 C 1
ATOM   3335 C CD1 . LEU C 3 43 ? 16.301  9.637  0.386 1.00  93.14 0 C 1
ATOM   3336 C CD2 . LEU C 3 43 ? 15.557  7.320 -0.099 1.00  92.56 0 C 1
ATOM   3337 N N   . ILE C 3 44 ? 13.243  6.309  3.920 1.00  96.06 0 C 1
ATOM   3338 C CA  . ILE C 3 44 ? 12.955  5.859  5.280 1.00  95.62 0 C 1
ATOM   3339 C C   . ILE C 3 44 ? 14.263  5.426  5.944 1.00  95.50 0 C 1
ATOM   3340 O O   . ILE C 3 44 ? 15.036  4.656  5.373 1.00  94.97 0 C 1
ATOM   3341 C CB  . ILE C 3 44 ? 11.904  4.722  5.283 1.00  94.71 0 C 1
ATOM   3342 C CG1 . ILE C 3 44 ? 10.582  5.190  4.636 1.00  92.04 0 C 1
ATOM   3343 C CG2 . ILE C 3 44 ? 11.644  4.222  6.716 1.00  91.93 0 C 1
ATOM   3344 C CD1 . ILE C 3 44 ?  9.576  4.057  4.390 1.00  88.62 0 C 1
ATOM   3345 N N   . PHE C 3 45 ? 14.485  5.904  7.170 1.00  94.99 0 C 1
ATOM   3346 C CA  . PHE C 3 45 ? 15.580  5.500  8.043 1.00  94.71 0 C 1
ATOM   3347 C C   . PHE C 3 45 ? 15.052  5.309  9.459 1.00  94.01 0 C 1
ATOM   3348 O O   . PHE C 3 45 ? 14.262  6.128  9.936 1.00  92.50 0 C 1
ATOM   3349 C CB  . PHE C 3 45 ? 16.696  6.542  7.983 1.00  94.67 0 C 1
ATOM   3350 C CG  . PHE C 3 45 ? 17.896  6.174  8.837 1.00  95.16 0 C 1
ATOM   3351 C CD1 . PHE C 3 45 ? 18.154  6.874 10.034 1.00  93.23 0 C 1
ATOM   3352 C CD2 . PHE C 3 45 ? 18.750  5.134  8.442 1.00  93.44 0 C 1
ATOM   3353 C CE1 . PHE C 3 45 ? 19.264  6.534 10.822 1.00  92.80 0 C 1
ATOM   3354 C CE2 . PHE C 3 45 ? 19.862  4.792  9.229 1.00  92.56 0 C 1
ATOM   3355 C CZ  . PHE C 3 45 ? 20.120  5.494 10.415 1.00  93.50 0 C 1
ATOM   3356 N N   . ALA C 3 46 ? 15.430  4.230 10.117 1.00  93.02 0 C 1
ATOM   3357 C CA  . ALA C 3 46 ? 14.956  3.885 11.460 1.00  91.77 0 C 1
ATOM   3358 C C   . ALA C 3 46 ? 13.412  3.970 11.616 1.00  91.92 0 C 1
ATOM   3359 O O   . ALA C 3 46 ? 12.895  4.424 12.636 1.00  88.76 0 C 1
ATOM   3360 C CB  . ALA C 3 46 ? 15.736  4.696 12.490 1.00  89.84 0 C 1
ATOM   3361 N N   . GLY C 3 47 ? 12.671  3.558 10.585 1.00  91.88 0 C 1
ATOM   3362 C CA  . GLY C 3 47 ? 11.205  3.560 10.570 1.00  91.78 0 C 1
ATOM   3363 C C   . GLY C 3 47 ? 10.537  4.915 10.334 1.00  92.70 0 C 1
ATOM   3364 O O   . GLY C 3 47 ?  9.309  4.983 10.321 1.00  90.59 0 C 1
ATOM   3365 N N   . LYS C 3 48 ? 11.306  5.994 10.126 1.00  92.29 0 C 1
ATOM   3366 C CA  . LYS C 3 48 ? 10.776  7.346  9.900 1.00  93.02 0 C 1
ATOM   3367 C C   . LYS C 3 48 ? 11.029  7.822  8.471 1.00  93.91 0 C 1
ATOM   3368 O O   . LYS C 3 48 ? 12.055  7.494  7.870 1.00  92.94 0 C 1
ATOM   3369 C CB  . LYS C 3 48 ? 11.381  8.329 10.917 1.00  91.16 0 C 1
ATOM   3370 C CG  . LYS C 3 48 ? 10.982  8.001 12.369 1.00  87.39 0 C 1
ATOM   3371 C CD  . LYS C 3 48 ? 11.630  8.994 13.345 1.00  85.14 0 C 1
ATOM   3372 C CE  . LYS C 3 48 ? 11.284  8.633 14.787 1.00  78.82 0 C 1
ATOM   3373 N NZ  . LYS C 3 48 ? 12.001  9.491 15.760 1.00  71.33 1 C 1
ATOM   3374 N N   . GLN C 3 49 ? 10.113  8.655  7.947 1.00  94.36 0 C 1
ATOM   3375 C CA  . GLN C 3 49 ? 10.355  9.417  6.722 1.00  94.25 0 C 1
ATOM   3376 C C   . GLN C 3 49 ? 11.457 10.455  6.955 1.00  94.67 0 C 1
ATOM   3377 O O   . GLN C 3 49 ? 11.502 11.102  7.997 1.00  92.74 0 C 1
ATOM   3378 C CB  . GLN C 3 49 ?  9.053 10.086  6.241 1.00  91.53 0 C 1
ATOM   3379 C CG  . GLN C 3 49 ?  9.297 11.014  5.036 1.00  83.74 0 C 1
ATOM   3380 C CD  . GLN C 3 49 ?  8.034 11.682  4.486 1.00  79.32 0 C 1
ATOM   3381 N NE2 . GLN C 3 49 ?  8.081 12.940  4.148 1.00  67.62 0 C 1
ATOM   3382 O OE1 . GLN C 3 49 ?  7.011 11.067  4.328 1.00  73.17 0 C 1
ATOM   3383 N N   . LEU C 3 50 ? 12.298 10.649  5.942 1.00  95.46 0 C 1
ATOM   3384 C CA  . LEU C 3 50 ? 13.279 11.726  5.892 1.00  95.88 0 C 1
ATOM   3385 C C   . LEU C 3 50 ? 12.684 12.922  5.130 1.00  95.75 0 C 1
ATOM   3386 O O   . LEU C 3 50 ? 12.156 12.770  4.034 1.00  94.60 0 C 1
ATOM   3387 C CB  . LEU C 3 50 ? 14.573 11.207  5.248 1.00  95.97 0 C 1
ATOM   3388 C CG  . LEU C 3 50 ? 15.168  9.932  5.879 1.00  95.33 0 C 1
ATOM   3389 C CD1 . LEU C 3 50 ? 16.475  9.574  5.192 1.00  93.02 0 C 1
ATOM   3390 C CD2 . LEU C 3 50 ? 15.457 10.086  7.377 1.00  92.35 0 C 1
ATOM   3391 N N   . GLU C 3 51 ? 12.776 14.113  5.733 1.00  95.14 0 C 1
ATOM   3392 C CA  . GLU C 3 51 ? 12.255 15.372  5.181 1.00  94.54 0 C 1
ATOM   3393 C C   . GLU C 3 51 ? 13.301 16.053  4.286 1.00  95.34 0 C 1
ATOM   3394 O O   . GLU C 3 51 ? 14.468 16.125  4.646 1.00  94.20 0 C 1
ATOM   3395 C CB  . GLU C 3 51 ? 11.851 16.322  6.324 1.00  92.62 0 C 1
ATOM   3396 C CG  . GLU C 3 51 ? 10.648 15.838  7.150 1.00  83.62 0 C 1
ATOM   3397 C CD  . GLU C 3 51 ? 10.409 16.687  8.416 1.00  76.48 0 C 1
ATOM   3398 O OE1 . GLU C 3 51 ?  9.563 16.265  9.234 1.00  69.10 0 C 1
ATOM   3399 O OE2 . GLU C 3 51 ? 11.112 17.690  8.641 1.00  68.31 -1 C 1
ATOM   3400 N N   . ASP C 3 52 ? 12.868 16.618  3.153 1.00  94.81 0 C 1
ATOM   3401 C CA  . ASP C 3 52 ? 13.758 17.129  2.101 1.00  94.89 0 C 1
ATOM   3402 C C   . ASP C 3 52 ? 14.696 18.252  2.563 1.00  94.26 0 C 1
ATOM   3403 O O   . ASP C 3 52 ? 15.867 18.282  2.169 1.00  89.98 0 C 1
ATOM   3404 C CB  . ASP C 3 52 ? 12.915 17.592  0.895 1.00  93.82 0 C 1
ATOM   3405 C CG  . ASP C 3 52 ? 12.274 16.413  0.154 1.00  92.67 0 C 1
ATOM   3406 O OD1 . ASP C 3 52 ? 12.720 15.275  0.374 1.00  88.36 0 C 1
ATOM   3407 O OD2 . ASP C 3 52 ? 11.331 16.592 -0.648 1.00  87.64 -1 C 1
ATOM   3408 N N   . GLY C 3 53 ? 14.200 19.128  3.429 1.00  94.76 0 C 1
ATOM   3409 C CA  . GLY C 3 53 ? 14.962 20.277  3.925 1.00  94.75 0 C 1
ATOM   3410 C C   . GLY C 3 53 ? 15.999 19.961  5.011 1.00  95.82 0 C 1
ATOM   3411 O O   . GLY C 3 53 ? 16.738 20.863  5.413 1.00  93.07 0 C 1
ATOM   3412 N N   . ARG C 3 54 ? 16.050 18.713  5.507 1.00  96.22 0 C 1
ATOM   3413 C CA  . ARG C 3 54 ? 17.022 18.309  6.528 1.00  96.51 0 C 1
ATOM   3414 C C   . ARG C 3 54 ? 18.250 17.656  5.903 1.00  97.27 0 C 1
ATOM   3415 O O   . ARG C 3 54 ? 18.233 17.224  4.754 1.00  96.11 0 C 1
ATOM   3416 C CB  . ARG C 3 54 ? 16.376 17.401  7.573 1.00  95.33 0 C 1
ATOM   3417 C CG  . ARG C 3 54 ? 15.180 18.067  8.269 1.00  90.43 0 C 1
ATOM   3418 C CD  . ARG C 3 54 ? 14.912 17.381  9.608 1.00  82.84 0 C 1
ATOM   3419 N NE  . ARG C 3 54 ? 13.599 17.735 10.134 1.00  75.04 0 C 1
ATOM   3420 C CZ  . ARG C 3 54 ? 13.187 17.671 11.380 1.00  67.72 0 C 1
ATOM   3421 N NH1 . ARG C 3 54 ? 13.991 17.339 12.362 1.00  61.35 1 C 1
ATOM   3422 N NH2 . ARG C 3 54 ? 11.943 17.935 11.635 1.00  60.78 0 C 1
ATOM   3423 N N   . THR C 3 55 ? 19.321 17.575  6.692 1.00  97.21 0 C 1
ATOM   3424 C CA  . THR C 3 55 ? 20.584 16.949  6.290 1.00  97.32 0 C 1
ATOM   3425 C C   . THR C 3 55 ? 20.690 15.510  6.801 1.00  97.24 0 C 1
ATOM   3426 O O   . THR C 3 55 ? 19.953 15.075  7.686 1.00  96.30 0 C 1
ATOM   3427 C CB  . THR C 3 55 ? 21.791 17.773  6.741 1.00  96.84 0 C 1
ATOM   3428 C CG2 . THR C 3 55 ? 21.764 19.212  6.234 1.00  91.05 0 C 1
ATOM   3429 O OG1 . THR C 3 55 ? 21.862 17.791  8.143 1.00  91.62 0 C 1
ATOM   3430 N N   . LEU C 3 56 ? 21.645 14.755  6.252 1.00  97.16 0 C 1
ATOM   3431 C CA  . LEU C 3 56 ? 21.961 13.418  6.771 1.00  96.94 0 C 1
ATOM   3432 C C   . LEU C 3 56 ? 22.439 13.472  8.231 1.00  96.50 0 C 1
ATOM   3433 O O   . LEU C 3 56 ? 22.089 12.579  9.014 1.00  95.57 0 C 1
ATOM   3434 C CB  . LEU C 3 56 ? 23.025 12.763  5.879 1.00  96.82 0 C 1
ATOM   3435 C CG  . LEU C 3 56 ? 22.552 12.420  4.457 1.00  96.01 0 C 1
ATOM   3436 C CD1 . LEU C 3 56 ? 23.732 11.888  3.642 1.00  93.73 0 C 1
ATOM   3437 C CD2 . LEU C 3 56 ? 21.463 11.343  4.452 1.00  93.21 0 C 1
ATOM   3438 N N   . SER C 3 57 ? 23.181 14.509  8.613 1.00  96.92 0 C 1
ATOM   3439 C CA  . SER C 3 57 ? 23.644 14.700  9.991 1.00  96.27 0 C 1
ATOM   3440 C C   . SER C 3 57 ? 22.495 14.957 10.971 1.00  95.95 0 C 1
ATOM   3441 O O   . SER C 3 57 ? 22.558 14.441 12.091 1.00  94.28 0 C 1
ATOM   3442 C CB  . SER C 3 57 ? 24.672 15.832 10.083 1.00  95.32 0 C 1
ATOM   3443 O OG  . SER C 3 57 ? 24.217 17.017  9.470 1.00  83.41 0 C 1
ATOM   3444 N N   . ASP C 3 58 ? 21.423 15.639 10.562 1.00  96.38 0 C 1
ATOM   3445 C CA  . ASP C 3 58 ? 20.254 15.886 11.415 1.00  95.53 0 C 1
ATOM   3446 C C   . ASP C 3 58 ? 19.555 14.584 11.851 1.00  95.06 0 C 1
ATOM   3447 O O   . ASP C 3 58 ? 18.913 14.529 12.898 1.00  93.30 0 C 1
ATOM   3448 C CB  . ASP C 3 58 ? 19.222 16.758 10.683 1.00  95.12 0 C 1
ATOM   3449 C CG  . ASP C 3 58 ? 19.712 18.161 10.333 1.00  93.07 0 C 1
ATOM   3450 O OD1 . ASP C 3 58 ? 20.530 18.720 11.089 1.00  88.82 0 C 1
ATOM   3451 O OD2 . ASP C 3 58 ? 19.259 18.670  9.281 1.00  88.63 -1 C 1
ATOM   3452 N N   . TYR C 3 59 ? 19.686 13.532 11.043 1.00  95.79 0 C 1
ATOM   3453 C CA  . TYR C 3 59 ? 19.140 12.202 11.328 1.00  95.27 0 C 1
ATOM   3454 C C   . TYR C 3 59 ? 20.165 11.230 11.920 1.00  94.90 0 C 1
ATOM   3455 O O   . TYR C 3 59 ? 19.865 10.037 12.037 1.00  92.71 0 C 1
ATOM   3456 C CB  . TYR C 3 59 ? 18.488 11.655 10.059 1.00  94.56 0 C 1
ATOM   3457 C CG  . TYR C 3 59 ? 17.239 12.388  9.645 1.00  94.74 0 C 1
ATOM   3458 C CD1 . TYR C 3 59 ? 16.056 12.258 10.403 1.00  92.72 0 C 1
ATOM   3459 C CD2 . TYR C 3 59 ? 17.232 13.196  8.491 1.00  92.96 0 C 1
ATOM   3460 C CE1 . TYR C 3 59 ? 14.883 12.903 10.011 1.00  91.82 0 C 1
ATOM   3461 C CE2 . TYR C 3 59 ? 16.056 13.850  8.089 1.00  91.57 0 C 1
ATOM   3462 C CZ  . TYR C 3 59 ? 14.878 13.695  8.844 1.00  93.09 0 C 1
ATOM   3463 O OH  . TYR C 3 59 ? 13.730 14.311  8.442 1.00  91.16 0 C 1
ATOM   3464 N N   . ASN C 3 60 ? 21.373 11.685 12.266 1.00  94.67 0 C 1
ATOM   3465 C CA  . ASN C 3 60 ? 22.482 10.833 12.697 1.00  94.19 0 C 1
ATOM   3466 C C   . ASN C 3 60 ? 22.813  9.695 11.708 1.00  94.62 0 C 1
ATOM   3467 O O   . ASN C 3 60 ? 23.249  8.614 12.108 1.00  92.75 0 C 1
ATOM   3468 C CB  . ASN C 3 60 ? 22.257 10.349 14.151 1.00  92.24 0 C 1
ATOM   3469 C CG  . ASN C 3 60 ? 22.626 11.391 15.187 1.00  83.04 0 C 1
ATOM   3470 N ND2 . ASN C 3 60 ? 21.890 11.469 16.274 1.00  70.87 0 C 1
ATOM   3471 O OD1 . ASN C 3 60 ? 23.603 12.100 15.064 1.00  74.37 0 C 1
ATOM   3472 N N   . ILE C 3 61 ? 22.620  9.934 10.420 1.00  95.52 0 C 1
ATOM   3473 C CA  . ILE C 3 61 ? 22.978  8.979  9.371 1.00  96.04 0 C 1
ATOM   3474 C C   . ILE C 3 61 ? 24.493  9.018  9.191 1.00  96.05 0 C 1
ATOM   3475 O O   . ILE C 3 61 ? 25.062 10.018  8.744 1.00  94.94 0 C 1
ATOM   3476 C CB  . ILE C 3 61 ? 22.200  9.257  8.071 1.00  96.10 0 C 1
ATOM   3477 C CG1 . ILE C 3 61 ? 20.689  9.034  8.304 1.00  94.46 0 C 1
ATOM   3478 C CG2 . ILE C 3 61 ? 22.697  8.342  6.938 1.00  94.68 0 C 1
ATOM   3479 C CD1 . ILE C 3 61 ? 19.797  9.569  7.180 1.00  91.90 0 C 1
ATOM   3480 N N   . GLN C 3 62 ? 25.146  7.909  9.527 1.00  95.83 0 C 1
ATOM   3481 C CA  . GLN C 3 62 ? 26.590  7.770  9.477 1.00  95.34 0 C 1
ATOM   3482 C C   . GLN C 3 62 ? 27.033  6.977  8.243 1.00  95.67 0 C 1
ATOM   3483 O O   . GLN C 3 62 ? 26.216  6.487  7.459 1.00  93.80 0 C 1
ATOM   3484 C CB  . GLN C 3 62 ? 27.096  7.139 10.791 1.00  93.07 0 C 1
ATOM   3485 C CG  . GLN C 3 62 ? 26.744  8.005 12.011 1.00  88.04 0 C 1
ATOM   3486 C CD  . GLN C 3 62 ? 27.428  7.535 13.291 1.00  82.76 0 C 1
ATOM   3487 N NE2 . GLN C 3 62 ? 27.116  8.138 14.416 1.00  69.27 0 C 1
ATOM   3488 O OE1 . GLN C 3 62 ? 28.264  6.647 13.308 1.00  73.69 0 C 1
ATOM   3489 N N   . LYS C 3 63 ? 28.347  6.832  8.063 1.00  96.07 0 C 1
ATOM   3490 C CA  . LYS C 3 63 ? 28.906  5.973  7.027 1.00  96.02 0 C 1
ATOM   3491 C C   . LYS C 3 63 ? 28.312  4.563  7.101 1.00  95.80 0 C 1
ATOM   3492 O O   . LYS C 3 63 ? 28.049  4.055  8.194 1.00  93.89 0 C 1
ATOM   3493 C CB  . LYS C 3 63 ? 30.446  5.947  7.107 1.00  94.65 0 C 1
ATOM   3494 C CG  . LYS C 3 63 ? 30.978  5.304  8.403 1.00  86.44 0 C 1
ATOM   3495 C CD  . LYS C 3 63 ? 32.492  5.157  8.358 1.00  84.24 0 C 1
ATOM   3496 C CE  . LYS C 3 63 ? 32.933  4.339  9.564 1.00  70.90 0 C 1
ATOM   3497 N NZ  . LYS C 3 63 ? 34.335  3.876  9.420 1.00  62.51 1 C 1
ATOM   3498 N N   . GLU C 3 64 ? 28.118  3.952  5.933 1.00  95.64 0 C 1
ATOM   3499 C CA  . GLU C 3 64 ? 27.584  2.588  5.794 1.00  95.52 0 C 1
ATOM   3500 C C   . GLU C 3 64 ? 26.139  2.404  6.299 1.00  95.21 0 C 1
ATOM   3501 O O   . GLU C 3 64 ? 25.613  1.290  6.269 1.00  92.50 0 C 1
ATOM   3502 C CB  . GLU C 3 64 ? 28.562  1.560  6.382 1.00  94.35 0 C 1
ATOM   3503 C CG  . GLU C 3 64 ? 29.929  1.573  5.680 1.00  90.54 0 C 1
ATOM   3504 C CD  . GLU C 3 64 ? 31.024  0.822  6.459 1.00  83.46 0 C 1
ATOM   3505 O OE1 . GLU C 3 64 ? 32.219  1.130  6.197 1.00  74.54 0 C 1
ATOM   3506 O OE2 . GLU C 3 64 ? 30.696  0.005  7.343 1.00  74.99 -1 C 1
ATOM   3507 N N   . SER C 3 65 ? 25.448  3.480  6.692 1.00  94.99 0 C 1
ATOM   3508 C CA  . SER C 3 65 ? 24.025  3.421  7.011 1.00  94.55 0 C 1
ATOM   3509 C C   . SER C 3 65 ? 23.202  2.985  5.800 1.00  94.76 0 C 1
ATOM   3510 O O   . SER C 3 65 ? 23.510  3.320  4.649 1.00  93.73 0 C 1
ATOM   3511 C CB  . SER C 3 65 ? 23.507  4.771  7.514 1.00  93.76 0 C 1
ATOM   3512 O OG  . SER C 3 65 ? 24.131  5.117  8.738 1.00  87.76 0 C 1
ATOM   3513 N N   . THR C 3 66 ? 22.113  2.249  6.050 1.00  93.97 0 C 1
ATOM   3514 C CA  . THR C 3 66 ? 21.175  1.818  5.007 1.00  93.46 0 C 1
ATOM   3515 C C   . THR C 3 66 ? 19.871  2.599  5.088 1.00  94.15 0 C 1
ATOM   3516 O O   . THR C 3 66 ? 19.142  2.502  6.076 1.00  93.44 0 C 1
ATOM   3517 C CB  . THR C 3 66 ? 20.920  0.299  5.064 1.00  91.51 0 C 1
ATOM   3518 C CG2 . THR C 3 66 ? 19.963 -0.167  3.968 1.00  85.34 0 C 1
ATOM   3519 O OG1 . THR C 3 66 ? 22.122 -0.398  4.861 1.00  85.76 0 C 1
ATOM   3520 N N   . LEU C 3 67 ? 19.557  3.329  4.017 1.00  95.43 0 C 1
ATOM   3521 C CA  . LEU C 3 67 ? 18.251  3.941  3.798 1.00  95.69 0 C 1
ATOM   3522 C C   . LEU C 3 67 ? 17.363  2.995  2.984 1.00  95.67 0 C 1
ATOM   3523 O O   . LEU C 3 67 ? 17.838  2.212  2.166 1.00  94.88 0 C 1
ATOM   3524 C CB  . LEU C 3 67 ? 18.408  5.297  3.079 1.00  95.69 0 C 1
ATOM   3525 C CG  . LEU C 3 67 ? 19.422  6.278  3.687 1.00  94.19 0 C 1
ATOM   3526 C CD1 . LEU C 3 67 ? 19.361  7.616  2.945 1.00  91.12 0 C 1
ATOM   3527 C CD2 . LEU C 3 67 ? 19.160  6.544  5.162 1.00  91.06 0 C 1
ATOM   3528 N N   . HIS C 3 68 ? 16.049  3.097  3.175 1.00  95.22 0 C 1
ATOM   3529 C CA  . HIS C 3 68 ? 15.071  2.398  2.354 1.00  94.87 0 C 1
ATOM   3530 C C   . HIS C 3 68 ? 14.351  3.383  1.440 1.00  95.12 0 C 1
ATOM   3531 O O   . HIS C 3 68 ? 13.749  4.341  1.910 1.00  94.23 0 C 1
ATOM   3532 C CB  . HIS C 3 68 ? 14.102  1.610  3.233 1.00  93.87 0 C 1
ATOM   3533 C CG  . HIS C 3 68 ? 14.774  0.475  3.957 1.00  92.07 0 C 1
ATOM   3534 C CD2 . HIS C 3 68 ? 15.382  0.525  5.184 1.00  82.27 0 C 1
ATOM   3535 N ND1 . HIS C 3 68 ? 14.904 -0.823  3.506 1.00  82.61 0 C 1
ATOM   3536 C CE1 . HIS C 3 68 ? 15.549 -1.528  4.441 1.00  83.80 0 C 1
ATOM   3537 N NE2 . HIS C 3 68 ? 15.869 -0.742  5.474 1.00  84.62 0 C 1
ATOM   3538 N N   . LEU C 3 69 ? 14.377  3.117  0.130 1.00  94.79 0 C 1
ATOM   3539 C CA  . LEU C 3 69 ? 13.567  3.823 -0.849 1.00  94.54 0 C 1
ATOM   3540 C C   . LEU C 3 69 ? 12.228  3.100 -1.003 1.00  94.14 0 C 1
ATOM   3541 O O   . LEU C 3 69 ? 12.183  1.912 -1.327 1.00  92.48 0 C 1
ATOM   3542 C CB  . LEU C 3 69 ? 14.338  3.907 -2.173 1.00  94.19 0 C 1
ATOM   3543 C CG  . LEU C 3 69 ? 13.557  4.559 -3.327 1.00  93.86 0 C 1
ATOM   3544 C CD1 . LEU C 3 69 ? 13.237  6.024 -3.067 1.00  91.09 0 C 1
ATOM   3545 C CD2 . LEU C 3 69 ? 14.384  4.467 -4.604 1.00  90.87 0 C 1
ATOM   3546 N N   . VAL C 3 70 ? 11.142  3.850 -0.813 1.00  93.98 0 C 1
ATOM   3547 C CA  . VAL C 3 70 ?  9.781  3.453 -1.178 1.00  92.66 0 C 1
ATOM   3548 C C   . VAL C 3 70 ?  9.187  4.513 -2.100 1.00  92.42 0 C 1
ATOM   3549 O O   . VAL C 3 70 ?  9.822  5.537 -2.368 1.00  90.19 0 C 1
ATOM   3550 C CB  . VAL C 3 70 ?  8.910  3.178  0.075 1.00  91.12 0 C 1
ATOM   3551 C CG1 . VAL C 3 70 ?  9.527  2.078  0.938 1.00  86.36 0 C 1
ATOM   3552 C CG2 . VAL C 3 70 ?  8.697  4.421  0.930 1.00  88.12 0 C 1
ATOM   3553 N N   . LEU C 3 71 ?  7.996  4.274 -2.635 1.00  91.44 0 C 1
ATOM   3554 C CA  . LEU C 3 71 ?  7.298  5.293 -3.416 1.00  90.97 0 C 1
ATOM   3555 C C   . LEU C 3 71 ?  6.644  6.310 -2.487 1.00  90.94 0 C 1
ATOM   3556 O O   . LEU C 3 71 ?  6.236  5.960 -1.376 1.00  88.73 0 C 1
ATOM   3557 C CB  . LEU C 3 71 ?  6.281  4.641 -4.362 1.00  89.47 0 C 1
ATOM   3558 C CG  . LEU C 3 71 ?  6.916  3.792 -5.469 1.00  86.91 0 C 1
ATOM   3559 C CD1 . LEU C 3 71 ?  5.837  3.067 -6.267 1.00  84.45 0 C 1
ATOM   3560 C CD2 . LEU C 3 71 ?  7.740  4.638 -6.445 1.00  85.24 0 C 1
ATOM   3561 N N   . ARG C 3 72 ?  6.489  7.540 -2.970 1.00  92.55 0 C 1
ATOM   3562 C CA  . ARG C 3 72 ?  5.664  8.561 -2.326 1.00  92.20 0 C 1
ATOM   3563 C C   . ARG C 3 72 ?  4.311  7.968 -1.956 1.00  92.19 0 C 1
ATOM   3564 O O   . ARG C 3 72 ?  3.692  7.274 -2.758 1.00  89.07 0 C 1
ATOM   3565 C CB  . ARG C 3 72 ?  5.508  9.765 -3.263 1.00  90.09 0 C 1
ATOM   3566 C CG  . ARG C 3 72 ?  4.606 10.856 -2.664 1.00  83.40 0 C 1
ATOM   3567 C CD  . ARG C 3 72 ?  4.384 11.980 -3.658 1.00  77.38 0 C 1
ATOM   3568 N NE  . ARG C 3 72 ?  3.362 12.930 -3.189 1.00  67.62 0 C 1
ATOM   3569 C CZ  . ARG C 3 72 ?  2.899 13.969 -3.862 1.00  59.80 0 C 1
ATOM   3570 N NH1 . ARG C 3 72 ?  3.342 14.260 -5.054 1.00  53.59 1 C 1
ATOM   3571 N NH2 . ARG C 3 72 ?  1.977 14.734 -3.340 1.00  50.23 0 C 1
ATOM   3572 N N   . LEU C 3 73 ?  3.862  8.272 -0.751 1.00  90.97 0 C 1
ATOM   3573 C CA  . LEU C 3 73 ?  2.574  7.856 -0.219 1.00  88.09 0 C 1
ATOM   3574 C C   . LEU C 3 73 ?  1.937  9.001  0.550 1.00  87.49 0 C 1
ATOM   3575 O O   . LEU C 3 73 ?  2.612  9.956  0.951 1.00  83.63 0 C 1
ATOM   3576 C CB  . LEU C 3 73 ?  2.774  6.586  0.630 1.00  84.96 0 C 1
ATOM   3577 C CG  . LEU C 3 73 ?  3.664  6.762  1.880 1.00  84.22 0 C 1
ATOM   3578 C CD1 . LEU C 3 73 ?  2.904  7.244  3.110 1.00  78.38 0 C 1
ATOM   3579 C CD2 . LEU C 3 73 ?  4.300  5.421  2.236 1.00  83.02 0 C 1
ATOM   3580 N N   . ARG C 3 74 ?  0.631  8.868  0.756 1.00  87.39 0 C 1
ATOM   3581 C CA  . ARG C 3 74 ? -0.152  9.770  1.590 1.00  87.28 0 C 1
ATOM   3582 C C   . ARG C 3 74 ? -1.212  8.959  2.336 1.00  86.59 0 C 1
ATOM   3583 O O   . ARG C 3 74 ? -1.888  8.120  1.732 1.00  84.72 0 C 1
ATOM   3584 C CB  . ARG C 3 74 ? -0.754 10.869  0.695 1.00  84.95 0 C 1
ATOM   3585 C CG  . ARG C 3 74 ? -1.281 12.037  1.521 1.00  75.82 0 C 1
ATOM   3586 C CD  . ARG C 3 74 ? -1.798 13.157  0.610 1.00  70.84 0 C 1
ATOM   3587 N NE  . ARG C 3 74 ? -2.290 14.285  1.403 1.00  61.15 0 C 1
ATOM   3588 C CZ  . ARG C 3 74 ? -2.781 15.415  0.948 1.00  53.76 0 C 1
ATOM   3589 N NH1 . ARG C 3 74 ? -2.872 15.652 -0.332 1.00  48.53 1 C 1
ATOM   3590 N NH2 . ARG C 3 74 ? -3.190 16.334  1.773 1.00  44.50 0 C 1
ATOM   3591 N N   . GLY C 3 75 ? -1.335  9.193  3.629 1.00  86.63 0 C 1
ATOM   3592 C CA  . GLY C 3 75 ? -2.493  8.730  4.384 1.00  82.39 0 C 1
ATOM   3593 C C   . GLY C 3 75 ? -3.737  9.519  3.961 1.00  79.51 0 C 1
ATOM   3594 O O   . GLY C 3 75 ? -3.619 10.683  3.578 1.00  73.37 0 C 1
ATOM   3595 N N   . GLY C 3 76 ? -4.898  8.901  4.000 1.00  75.69 0 C 1
ATOM   3596 C CA  . GLY C 3 76 ? -6.169  9.505  3.637 1.00  67.39 0 C 1
ATOM   3597 C C   . GLY C 3 76 ? -7.342  8.633  4.020 1.00  59.76 0 C 1
ATOM   3598 O O   . GLY C 3 76 ? -7.134  7.486  4.449 1.00  53.85 0 C 1
ATOM   3599 O OXT . GLY C 3 76 ? -8.494  9.102  3.901 1.00  58.71 -1 C 1
ATOM   3600 N N   . MET D 4 1 ? -26.433 23.840 -0.830 1.00  94.33 0 D 1
ATOM   3601 C CA  . MET D 4 1 ? -25.604 24.003  0.375 1.00  96.27 0 D 1
ATOM   3602 C C   . MET D 4 1 ? -24.817 22.731  0.601 1.00  96.50 0 D 1
ATOM   3603 O O   . MET D 4 1 ? -25.205 21.689  0.083 1.00  94.98 0 D 1
ATOM   3604 C CB  . MET D 4 1 ? -26.453 24.380  1.598 1.00  93.46 0 D 1
ATOM   3605 C CG  . MET D 4 1 ? -27.423 23.283  2.059 1.00  91.66 0 D 1
ATOM   3606 S SD  . MET D 4 1 ? -28.503 23.806  3.423 1.00  93.34 0 D 1
ATOM   3607 C CE  . MET D 4 1 ? -29.364 22.263  3.757 1.00  88.97 0 D 1
ATOM   3608 N N   . GLN D 4 2 ? -23.731 22.780  1.360 1.00  96.99 0 D 1
ATOM   3609 C CA  . GLN D 4 2 ? -23.014 21.585  1.776 1.00  96.56 0 D 1
ATOM   3610 C C   . GLN D 4 2 ? -23.499 21.107  3.138 1.00  96.69 0 D 1
ATOM   3611 O O   . GLN D 4 2 ? -23.729 21.907  4.039 1.00  95.00 0 D 1
ATOM   3612 C CB  . GLN D 4 2 ? -21.496 21.817  1.778 1.00  94.36 0 D 1
ATOM   3613 C CG  . GLN D 4 2 ? -20.974 21.814  0.341 1.00  83.25 0 D 1
ATOM   3614 C CD  . GLN D 4 2 ? -19.477 21.962  0.210 1.00  82.84 0 D 1
ATOM   3615 N NE2 . GLN D 4 2 ? -18.989 21.901 -1.010 1.00  70.96 0 D 1
ATOM   3616 O OE1 . GLN D 4 2 ? -18.724 22.122  1.161 1.00  74.31 0 D 1
ATOM   3617 N N   . ILE D 4 3 ? -23.628 19.799  3.280 1.00  97.36 0 D 1
ATOM   3618 C CA  . ILE D 4 3 ? -23.803 19.113  4.561 1.00  97.18 0 D 1
ATOM   3619 C C   . ILE D 4 3 ? -22.782 17.984  4.674 1.00  96.85 0 D 1
ATOM   3620 O O   . ILE D 4 3 ? -22.252 17.495  3.673 1.00  96.12 0 D 1
ATOM   3621 C CB  . ILE D 4 3 ? -25.240 18.591  4.769 1.00  96.87 0 D 1
ATOM   3622 C CG1 . ILE D 4 3 ? -25.637 17.532  3.716 1.00  94.41 0 D 1
ATOM   3623 C CG2 . ILE D 4 3 ? -26.230 19.770  4.809 1.00  92.10 0 D 1
ATOM   3624 C CD1 . ILE D 4 3 ? -26.948 16.806  4.030 1.00  93.86 0 D 1
ATOM   3625 N N   . PHE D 4 4 ? -22.537 17.543  5.894 1.00  95.53 0 D 1
ATOM   3626 C CA  . PHE D 4 4 ? -21.657 16.423  6.188 1.00  94.58 0 D 1
ATOM   3627 C C   . PHE D 4 4 ? -22.461 15.221  6.684 1.00  95.23 0 D 1
ATOM   3628 O O   . PHE D 4 4 ? -23.451 15.365  7.397 1.00  94.69 0 D 1
ATOM   3629 C CB  . PHE D 4 4 ? -20.581 16.850  7.190 1.00  92.72 0 D 1
ATOM   3630 C CG  . PHE D 4 4 ? -19.797 18.071  6.741 1.00  91.32 0 D 1
ATOM   3631 C CD1 . PHE D 4 4 ? -18.910 17.987  5.657 1.00  86.47 0 D 1
ATOM   3632 C CD2 . PHE D 4 4 ? -20.005 19.306  7.375 1.00  85.48 0 D 1
ATOM   3633 C CE1 . PHE D 4 4 ? -18.221 19.126  5.212 1.00  83.52 0 D 1
ATOM   3634 C CE2 . PHE D 4 4 ? -19.317 20.457  6.933 1.00  82.57 0 D 1
ATOM   3635 C CZ  . PHE D 4 4 ? -18.427 20.365  5.849 1.00  84.82 0 D 1
ATOM   3636 N N   . VAL D 4 5 ? -22.038 14.034  6.320 1.00  94.36 0 D 1
ATOM   3637 C CA  . VAL D 4 5 ? -22.571 12.772  6.835 1.00  94.76 0 D 1
ATOM   3638 C C   . VAL D 4 5 ? -21.414 11.993  7.438 1.00  93.33 0 D 1
ATOM   3639 O O   . VAL D 4 5 ? -20.486 11.614  6.721 1.00  91.94 0 D 1
ATOM   3640 C CB  . VAL D 4 5 ? -23.298 11.965  5.750 1.00  95.64 0 D 1
ATOM   3641 C CG1 . VAL D 4 5 ? -23.918 10.701  6.341 1.00  94.54 0 D 1
ATOM   3642 C CG2 . VAL D 4 5 ? -24.413 12.772  5.083 1.00  94.50 0 D 1
ATOM   3643 N N   . LYS D 4 6 ? -21.456 11.752  8.745 1.00  93.26 0 D 1
ATOM   3644 C CA  . LYS D 4 6 ? -20.431 11.005  9.480 1.00  92.20 0 D 1
ATOM   3645 C C   . LYS D 4 6 ? -20.917  9.613  9.851 1.00  93.01 0 D 1
ATOM   3646 O O   . LYS D 4 6 ? -22.086  9.405 10.163 1.00  92.61 0 D 1
ATOM   3647 C CB  . LYS D 4 6 ? -20.001 11.769 10.740 1.00  89.23 0 D 1
ATOM   3648 C CG  . LYS D 4 6 ? -19.166 13.034 10.458 1.00  78.44 0 D 1
ATOM   3649 C CD  . LYS D 4 6 ? -18.778 13.653 11.805 1.00  75.72 0 D 1
ATOM   3650 C CE  . LYS D 4 6 ? -18.098 15.005 11.716 1.00  66.56 0 D 1
ATOM   3651 N NZ  . LYS D 4 6 ? -18.077 15.643 13.069 1.00  61.17 1 D 1
ATOM   3652 N N   . THR D 4 7 ? -19.983  8.672  9.883 1.00  89.98 0 D 1
ATOM   3653 C CA  . THR D 4 7 ? -20.208  7.337 10.445 1.00  89.15 0 D 1
ATOM   3654 C C   . THR D 4 7 ? -19.418  7.175 11.746 1.00  88.56 0 D 1
ATOM   3655 O O   . THR D 4 7 ? -18.462  7.911 12.002 1.00  86.69 0 D 1
ATOM   3656 C CB  . THR D 4 7 ? -19.828  6.232  9.459 1.00  88.13 0 D 1
ATOM   3657 C CG2 . THR D 4 7 ? -20.515  6.388  8.107 1.00  81.25 0 D 1
ATOM   3658 O OG1 . THR D 4 7 ? -18.443  6.218  9.244 1.00  81.47 0 D 1
ATOM   3659 N N   . LEU D 4 8 ? -19.765  6.161 12.544 1.00  87.13 0 D 1
ATOM   3660 C CA  . LEU D 4 8 ? -19.048  5.857 13.790 1.00  85.72 0 D 1
ATOM   3661 C C   . LEU D 4 8 ? -17.592  5.415 13.568 1.00  84.05 0 D 1
ATOM   3662 O O   . LEU D 4 8 ? -16.765  5.561 14.460 1.00  80.39 0 D 1
ATOM   3663 C CB  . LEU D 4 8 ? -19.800  4.760 14.557 1.00  85.98 0 D 1
ATOM   3664 C CG  . LEU D 4 8 ? -21.211  5.166 15.016 1.00  85.73 0 D 1
ATOM   3665 C CD1 . LEU D 4 8 ? -21.847  3.960 15.700 1.00  82.91 0 D 1
ATOM   3666 C CD2 . LEU D 4 8 ? -21.196  6.330 16.007 1.00  82.70 0 D 1
ATOM   3667 N N   . THR D 4 9 ? -17.250  4.931 12.376 1.00  84.31 0 D 1
ATOM   3668 C CA  . THR D 4 9 ? -15.863  4.599 11.999 1.00  81.76 0 D 1
ATOM   3669 C C   . THR D 4 9 ? -15.006  5.839 11.722 1.00  79.11 0 D 1
ATOM   3670 O O   . THR D 4 9 ? -13.808  5.720 11.488 1.00  74.42 0 D 1
ATOM   3671 C CB  . THR D 4 9 ? -15.830  3.694 10.759 1.00  81.10 0 D 1
ATOM   3672 C CG2 . THR D 4 9 ? -16.541  2.365 11.004 1.00  78.57 0 D 1
ATOM   3673 O OG1 . THR D 4 9 ? -16.464  4.321  9.666 1.00  78.03 0 D 1
ATOM   3674 N N   . GLY D 4 10 ? -15.611  7.027 11.720 1.00  79.00 0 D 1
ATOM   3675 C CA  . GLY D 4 10 ? -14.967  8.297 11.407 1.00  77.06 0 D 1
ATOM   3676 C C   . GLY D 4 10 ? -15.064  8.717  9.944 1.00  78.44 0 D 1
ATOM   3677 O O   . GLY D 4 10 ? -14.748  9.863  9.637 1.00  76.38 0 D 1
ATOM   3678 N N   . LYS D 4 11 ? -15.561  7.870  9.033 1.00  79.12 0 D 1
ATOM   3679 C CA  . LYS D 4 11 ? -15.763  8.265  7.629 1.00  81.54 0 D 1
ATOM   3680 C C   . LYS D 4 11 ? -16.690  9.477  7.551 1.00  83.81 0 D 1
ATOM   3681 O O   . LYS D 4 11 ? -17.803  9.446  8.072 1.00  84.09 0 D 1
ATOM   3682 C CB  . LYS D 4 11 ? -16.308  7.077  6.829 1.00  80.67 0 D 1
ATOM   3683 C CG  . LYS D 4 11 ? -16.642  7.361  5.358 1.00  79.18 0 D 1
ATOM   3684 C CD  . LYS D 4 11 ? -15.440  7.688  4.477 1.00  77.99 0 D 1
ATOM   3685 C CE  . LYS D 4 11 ? -15.959  7.865  3.039 1.00  74.93 0 D 1
ATOM   3686 N NZ  . LYS D 4 11 ? -14.914  8.074  2.031 1.00  70.85 1 D 1
ATOM   3687 N N   . THR D 4 12 ? -16.251 10.522  6.848 1.00  83.09 0 D 1
ATOM   3688 C CA  . THR D 4 12 ? -17.061 11.712  6.570 1.00  83.22 0 D 1
ATOM   3689 C C   . THR D 4 12 ? -17.326 11.818  5.073 1.00  84.91 0 D 1
ATOM   3690 O O   . THR D 4 12 ? -16.416 11.696  4.261 1.00  84.18 0 D 1
ATOM   3691 C CB  . THR D 4 12 ? -16.404 12.988  7.107 1.00  80.95 0 D 1
ATOM   3692 C CG2 . THR D 4 12 ? -17.296 14.219  6.952 1.00  75.91 0 D 1
ATOM   3693 O OG1 . THR D 4 12 ? -16.174 12.838  8.490 1.00  76.35 0 D 1
ATOM   3694 N N   . ILE D 4 13 ? -18.594 12.043  4.720 1.00  88.35 0 D 1
ATOM   3695 C CA  . ILE D 4 13 ? -19.071 12.232  3.353 1.00  89.80 0 D 1
ATOM   3696 C C   . ILE D 4 13 ? -19.579 13.669  3.238 1.00  91.43 0 D 1
ATOM   3697 O O   . ILE D 4 13 ? -20.422 14.085  4.027 1.00  91.31 0 D 1
ATOM   3698 C CB  . ILE D 4 13 ? -20.193 11.226  3.018 1.00  89.63 0 D 1
ATOM   3699 C CG1 . ILE D 4 13 ? -19.819  9.757  3.360 1.00  86.76 0 D 1
ATOM   3700 C CG2 . ILE D 4 13 ? -20.548 11.348  1.521 1.00  85.60 0 D 1
ATOM   3701 C CD1 . ILE D 4 13 ? -21.029  8.809  3.327 1.00  84.22 0 D 1
ATOM   3702 N N   . THR D 4 14 ? -19.102 14.428  2.251 1.00  92.33 0 D 1
ATOM   3703 C CA  . THR D 4 14 ? -19.632 15.763  1.954 1.00  92.78 0 D 1
ATOM   3704 C C   . THR D 4 14 ? -20.661 15.658  0.836 1.00  94.55 0 D 1
ATOM   3705 O O   . THR D 4 14 ? -20.360 15.064 -0.198 1.00  94.12 0 D 1
ATOM   3706 C CB  . THR D 4 14 ? -18.506 16.728  1.554 1.00  90.06 0 D 1
ATOM   3707 C CG2 . THR D 4 14 ? -19.002 18.174  1.468 1.00  79.62 0 D 1
ATOM   3708 O OG1 . THR D 4 14 ? -17.483 16.687  2.514 1.00  81.92 0 D 1
ATOM   3709 N N   . LEU D 4 15 ? -21.865 16.229  1.026 1.00  95.99 0 D 1
ATOM   3710 C CA  . LEU D 4 15 ? -22.937 16.236  0.032 1.00  96.66 0 D 1
ATOM   3711 C C   . LEU D 4 15 ? -23.323 17.662 -0.336 1.00  97.09 0 D 1
ATOM   3712 O O   . LEU D 4 15 ? -23.445 18.517  0.537 1.00  96.51 0 D 1
ATOM   3713 C CB  . LEU D 4 15 ? -24.159 15.466  0.554 1.00  96.45 0 D 1
ATOM   3714 C CG  . LEU D 4 15 ? -23.926 13.989  0.898 1.00  94.87 0 D 1
ATOM   3715 C CD1 . LEU D 4 15 ? -25.215 13.398  1.452 1.00  91.94 0 D 1
ATOM   3716 C CD2 . LEU D 4 15 ? -23.508 13.164 -0.325 1.00  91.36 0 D 1
ATOM   3717 N N   . GLU D 4 16 ? -23.561 17.902 -1.634 1.00  97.34 0 D 1
ATOM   3718 C CA  . GLU D 4 16 ? -24.274 19.077 -2.127 1.00  97.56 0 D 1
ATOM   3719 C C   . GLU D 4 16 ? -25.774 18.791 -2.123 1.00  97.78 0 D 1
ATOM   3720 O O   . GLU D 4 16 ? -26.232 17.824 -2.741 1.00  96.94 0 D 1
ATOM   3721 C CB  . GLU D 4 16 ? -23.789 19.474 -3.524 1.00  96.73 0 D 1
ATOM   3722 C CG  . GLU D 4 16 ? -22.486 20.296 -3.499 1.00  83.84 0 D 1
ATOM   3723 C CD  . GLU D 4 16 ? -22.639 21.663 -2.827 1.00  79.21 0 D 1
ATOM   3724 O OE1 . GLU D 4 16 ? -21.590 22.231 -2.447 1.00  72.54 0 D 1
ATOM   3725 O OE2 . GLU D 4 16 ? -23.786 22.122 -2.649 1.00  72.44 -1 D 1
ATOM   3726 N N   . VAL D 4 17 ? -26.536 19.615 -1.393 1.00  97.65 0 D 1
ATOM   3727 C CA  . VAL D 4 17 ? -27.976 19.457 -1.190 1.00  97.71 0 D 1
ATOM   3728 C C   . VAL D 4 17 ? -28.668 20.814 -1.185 1.00  97.86 0 D 1
ATOM   3729 O O   . VAL D 4 17 ? -28.044 21.855 -0.961 1.00  96.95 0 D 1
ATOM   3730 C CB  . VAL D 4 17 ? -28.286 18.708  0.122 1.00  97.15 0 D 1
ATOM   3731 C CG1 . VAL D 4 17 ? -27.717 17.288  0.128 1.00  94.62 0 D 1
ATOM   3732 C CG2 . VAL D 4 17 ? -27.765 19.436  1.368 1.00  94.45 0 D 1
ATOM   3733 N N   . GLU D 4 18 ? -29.993 20.794 -1.386 1.00  97.53 0 D 1
ATOM   3734 C CA  . GLU D 4 18 ? -30.863 21.949 -1.186 1.00  97.33 0 D 1
ATOM   3735 C C   . GLU D 4 18 ? -31.745 21.739  0.059 1.00  97.56 0 D 1
ATOM   3736 O O   . GLU D 4 18 ? -32.082 20.601  0.376 1.00  96.31 0 D 1
ATOM   3737 C CB  . GLU D 4 18 ? -31.713 22.194 -2.438 1.00  96.16 0 D 1
ATOM   3738 C CG  . GLU D 4 18 ? -30.892 22.651 -3.665 1.00  87.61 0 D 1
ATOM   3739 C CD  . GLU D 4 18 ? -30.150 23.980 -3.433 1.00  79.77 0 D 1
ATOM   3740 O OE1 . GLU D 4 18 ? -29.116 24.185 -4.097 1.00  71.52 0 D 1
ATOM   3741 O OE2 . GLU D 4 18 ? -30.611 24.775 -2.577 1.00  71.33 -1 D 1
ATOM   3742 N N   . PRO D 4 19 ? -32.169 22.802  0.752 1.00  97.47 0 D 1
ATOM   3743 C CA  . PRO D 4 19 ? -33.062 22.667  1.911 1.00  97.17 0 D 1
ATOM   3744 C C   . PRO D 4 19 ? -34.370 21.933  1.598 1.00  97.19 0 D 1
ATOM   3745 O O   . PRO D 4 19 ? -34.963 21.321  2.493 1.00  95.96 0 D 1
ATOM   3746 C CB  . PRO D 4 19 ? -33.341 24.105  2.359 1.00  96.38 0 D 1
ATOM   3747 C CG  . PRO D 4 19 ? -32.116 24.873  1.878 1.00  94.09 0 D 1
ATOM   3748 C CD  . PRO D 4 19 ? -31.759 24.172  0.573 1.00  96.96 0 D 1
ATOM   3749 N N   . SER D 4 20 ? -34.834 21.994  0.345 1.00  97.51 0 D 1
ATOM   3750 C CA  . SER D 4 20 ? -36.021 21.309 -0.154 1.00  97.48 0 D 1
ATOM   3751 C C   . SER D 4 20 ? -35.804 19.826 -0.500 1.00  97.61 0 D 1
ATOM   3752 O O   . SER D 4 20 ? -36.780 19.149 -0.819 1.00  96.17 0 D 1
ATOM   3753 C CB  . SER D 4 20 ? -36.550 22.040 -1.390 1.00  96.69 0 D 1
ATOM   3754 O OG  . SER D 4 20 ? -35.527 22.145 -2.365 1.00  90.41 0 D 1
ATOM   3755 N N   . ASP D 4 21 ? -34.568 19.327 -0.470 1.00  97.55 0 D 1
ATOM   3756 C CA  . ASP D 4 21 ? -34.299 17.915 -0.720 1.00  97.63 0 D 1
ATOM   3757 C C   . ASP D 4 21 ? -34.959 17.051  0.360 1.00  97.88 0 D 1
ATOM   3758 O O   . ASP D 4 21 ? -34.866 17.329  1.562 1.00  97.21 0 D 1
ATOM   3759 C CB  . ASP D 4 21 ? -32.788 17.617 -0.771 1.00  97.31 0 D 1
ATOM   3760 C CG  . ASP D 4 21 ? -32.091 17.974 -2.094 1.00  96.46 0 D 1
ATOM   3761 O OD1 . ASP D 4 21 ? -32.756 18.008 -3.150 1.00  92.05 0 D 1
ATOM   3762 O OD2 . ASP D 4 21 ? -30.846 18.080 -2.086 1.00  91.98 -1 D 1
ATOM   3763 N N   . THR D 4 22 ? -35.607 15.970 -0.064 1.00  98.02 0 D 1
ATOM   3764 C CA  . THR D 4 22 ? -36.133 14.963  0.853 1.00  98.13 0 D 1
ATOM   3765 C C   . THR D 4 22 ? -35.000 14.121  1.438 1.00  98.29 0 D 1
ATOM   3766 O O   . THR D 4 22 ? -33.915 14.013  0.867 1.00  97.81 0 D 1
ATOM   3767 C CB  . THR D 4 22 ? -37.172 14.047  0.187 1.00  97.51 0 D 1
ATOM   3768 C CG2 . THR D 4 22 ? -38.372 14.823 -0.354 1.00  91.10 0 D 1
ATOM   3769 O OG1 . THR D 4 22 ? -36.594 13.336 -0.881 1.00  91.20 0 D 1
ATOM   3770 N N   . ILE D 4 23 ? -35.257 13.475  2.567 1.00  97.93 0 D 1
ATOM   3771 C CA  . ILE D 4 23 ? -34.317 12.505  3.150 1.00  98.08 0 D 1
ATOM   3772 C C   . ILE D 4 23 ? -34.055 11.348  2.180 1.00  98.00 0 D 1
ATOM   3773 O O   . ILE D 4 23 ? -32.913 10.886  2.083 1.00  97.84 0 D 1
ATOM   3774 C CB  . ILE D 4 23 ? -34.830 12.023  4.518 1.00  97.75 0 D 1
ATOM   3775 C CG1 . ILE D 4 23 ? -34.990 13.179  5.526 1.00  96.13 0 D 1
ATOM   3776 C CG2 . ILE D 4 23 ? -33.921 10.927  5.111 1.00  96.89 0 D 1
ATOM   3777 C CD1 . ILE D 4 23 ? -33.743 14.049  5.749 1.00  93.63 0 D 1
ATOM   3778 N N   . GLU D 4 24 ? -35.059 10.932  1.409 1.00  97.91 0 D 1
ATOM   3779 C CA  . GLU D 4 24 ? -34.907  9.949  0.340 1.00  97.76 0 D 1
ATOM   3780 C C   . GLU D 4 24 ? -33.900 10.414 -0.727 1.00  97.88 0 D 1
ATOM   3781 O O   . GLU D 4 24 ? -32.982  9.674 -1.078 1.00  97.20 0 D 1
ATOM   3782 C CB  . GLU D 4 24 ? -36.294  9.668 -0.265 1.00  96.46 0 D 1
ATOM   3783 C CG  . GLU D 4 24 ? -36.277  8.486 -1.239 1.00  83.09 0 D 1
ATOM   3784 C CD  . GLU D 4 24 ? -37.681  8.172 -1.807 1.00  78.26 0 D 1
ATOM   3785 O OE1 . GLU D 4 24 ? -37.807  7.109 -2.459 1.00  72.11 0 D 1
ATOM   3786 O OE2 . GLU D 4 24 ? -38.607  8.982 -1.600 1.00  72.69 -1 D 1
ATOM   3787 N N   . ASN D 4 25 ? -33.974 11.688 -1.154 1.00  97.90 0 D 1
ATOM   3788 C CA  . ASN D 4 25 ? -33.004 12.258 -2.088 1.00  97.78 0 D 1
ATOM   3789 C C   . ASN D 4 25 ? -31.591 12.292 -1.496 1.00  98.05 0 D 1
ATOM   3790 O O   . ASN D 4 25 ? -30.616 12.026 -2.197 1.00  97.42 0 D 1
ATOM   3791 C CB  . ASN D 4 25 ? -33.429 13.685 -2.481 1.00  96.63 0 D 1
ATOM   3792 C CG  . ASN D 4 25 ? -34.662 13.754 -3.372 1.00  87.31 0 D 1
ATOM   3793 N ND2 . ASN D 4 25 ? -35.181 14.947 -3.566 1.00  75.65 0 D 1
ATOM   3794 O OD1 . ASN D 4 25 ? -35.145 12.788 -3.909 1.00  77.11 0 D 1
ATOM   3795 N N   . VAL D 4 26 ? -31.449 12.597 -0.205 1.00  98.17 0 D 1
ATOM   3796 C CA  . VAL D 4 26 ? -30.156 12.569  0.486 1.00  98.21 0 D 1
ATOM   3797 C C   . VAL D 4 26 ? -29.589 11.147  0.502 1.00  98.34 0 D 1
ATOM   3798 O O   . VAL D 4 26 ? -28.412 10.958  0.199 1.00  98.04 0 D 1
ATOM   3799 C CB  . VAL D 4 26 ? -30.259 13.138  1.908 1.00  97.91 0 D 1
ATOM   3800 C CG1 . VAL D 4 26 ? -28.927 13.058  2.657 1.00  96.05 0 D 1
ATOM   3801 C CG2 . VAL D 4 26 ? -30.662 14.616  1.873 1.00  96.43 0 D 1
ATOM   3802 N N   . LYS D 4 27 ? -30.420 10.146  0.786 1.00  98.25 0 D 1
ATOM   3803 C CA  . LYS D 4 27 ? -30.016  8.733  0.744 1.00  98.29 0 D 1
ATOM   3804 C C   . LYS D 4 27 ? -29.608  8.296 -0.672 1.00  98.07 0 D 1
ATOM   3805 O O   . LYS D 4 27 ? -28.612  7.596 -0.804 1.00  97.64 0 D 1
ATOM   3806 C CB  . LYS D 4 27 ? -31.142  7.842  1.275 1.00  98.07 0 D 1
ATOM   3807 C CG  . LYS D 4 27 ? -31.307  7.942  2.799 1.00  97.46 0 D 1
ATOM   3808 C CD  . LYS D 4 27 ? -32.453  7.039  3.241 1.00  96.63 0 D 1
ATOM   3809 C CE  . LYS D 4 27 ? -32.629  7.059  4.757 1.00  94.89 0 D 1
ATOM   3810 N NZ  . LYS D 4 27 ? -33.745  6.185  5.162 1.00  92.96 1 D 1
ATOM   3811 N N   . ALA D 4 28 ? -30.301  8.763 -1.709 1.00  98.14 0 D 1
ATOM   3812 C CA  . ALA D 4 28 ? -29.925  8.517 -3.098 1.00  98.00 0 D 1
ATOM   3813 C C   . ALA D 4 28 ? -28.555  9.127 -3.434 1.00  97.81 0 D 1
ATOM   3814 O O   . ALA D 4 28 ? -27.694  8.434 -3.978 1.00  97.07 0 D 1
ATOM   3815 C CB  . ALA D 4 28 ? -31.033  9.045 -4.018 1.00  97.70 0 D 1
ATOM   3816 N N   . LYS D 4 29 ? -28.292 10.369 -3.007 1.00  98.15 0 D 1
ATOM   3817 C CA  . LYS D 4 29 ? -26.976 11.013 -3.166 1.00  97.90 0 D 1
ATOM   3818 C C   . LYS D 4 29 ? -25.857 10.257 -2.442 1.00  97.64 0 D 1
ATOM   3819 O O   . LYS D 4 29 ? -24.737 10.168 -2.946 1.00  96.87 0 D 1
ATOM   3820 C CB  . LYS D 4 29 ? -27.044 12.476 -2.689 1.00  97.81 0 D 1
ATOM   3821 C CG  . LYS D 4 29 ? -27.873 13.374 -3.631 1.00  96.29 0 D 1
ATOM   3822 C CD  . LYS D 4 29 ? -28.010 14.803 -3.083 1.00  94.15 0 D 1
ATOM   3823 C CE  . LYS D 4 29 ? -28.896 15.630 -4.020 1.00  90.71 0 D 1
ATOM   3824 N NZ  . LYS D 4 29 ? -29.034 17.050 -3.613 1.00  84.08 1 D 1
ATOM   3825 N N   . ILE D 4 30 ? -26.144  9.683 -1.266 1.00  97.80 0 D 1
ATOM   3826 C CA  . ILE D 4 30 ? -25.186  8.819 -0.562 1.00  97.51 0 D 1
ATOM   3827 C C   . ILE D 4 30 ? -24.941  7.531 -1.352 1.00  96.90 0 D 1
ATOM   3828 O O   . ILE D 4 30 ? -23.788  7.116 -1.475 1.00  95.89 0 D 1
ATOM   3829 C CB  . ILE D 4 30 ? -25.642  8.522  0.881 1.00  97.64 0 D 1
ATOM   3830 C CG1 . ILE D 4 30 ? -25.634  9.807  1.736 1.00  96.98 0 D 1
ATOM   3831 C CG2 . ILE D 4 30 ? -24.724  7.471  1.546 1.00  97.04 0 D 1
ATOM   3832 C CD1 . ILE D 4 30 ? -26.399  9.678  3.055 1.00  96.20 0 D 1
ATOM   3833 N N   . GLN D 4 31 ? -25.995  6.927 -1.926 1.00  97.31 0 D 1
ATOM   3834 C CA  . GLN D 4 31 ? -25.858  5.738 -2.770 1.00  96.74 0 D 1
ATOM   3835 C C   . GLN D 4 31 ? -24.997  6.021 -3.999 1.00  95.76 0 D 1
ATOM   3836 O O   . GLN D 4 31 ? -24.100  5.234 -4.303 1.00  93.63 0 D 1
ATOM   3837 C CB  . GLN D 4 31 ? -27.239  5.221 -3.186 1.00  95.95 0 D 1
ATOM   3838 C CG  . GLN D 4 31 ? -27.128  3.916 -3.984 1.00  94.78 0 D 1
ATOM   3839 C CD  . GLN D 4 31 ? -28.486  3.379 -4.460 1.00  93.02 0 D 1
ATOM   3840 N NE2 . GLN D 4 31 ? -28.575  2.107 -4.781 1.00  84.32 0 D 1
ATOM   3841 O OE1 . GLN D 4 31 ? -29.480  4.082 -4.550 1.00  88.15 0 D 1
ATOM   3842 N N   . ASP D 4 32 ? -25.211  7.139 -4.674 1.00  96.73 0 D 1
ATOM   3843 C CA  . ASP D 4 32 ? -24.450  7.516 -5.861 1.00  96.15 0 D 1
ATOM   3844 C C   . ASP D 4 32 ? -22.966  7.724 -5.549 1.00  95.35 0 D 1
ATOM   3845 O O   . ASP D 4 32 ? -22.093  7.369 -6.343 1.00  93.62 0 D 1
ATOM   3846 C CB  . ASP D 4 32 ? -25.043  8.796 -6.474 1.00  95.92 0 D 1
ATOM   3847 C CG  . ASP D 4 32 ? -26.385  8.578 -7.166 1.00  89.50 0 D 1
ATOM   3848 O OD1 . ASP D 4 32 ? -26.698  7.417 -7.514 1.00  84.80 0 D 1
ATOM   3849 O OD2 . ASP D 4 32 ? -27.071  9.595 -7.400 1.00  83.62 -1 D 1
ATOM   3850 N N   . LYS D 4 33 ? -22.664  8.273 -4.376 1.00  95.43 0 D 1
ATOM   3851 C CA  . LYS D 4 33 ? -21.293  8.601 -3.974 1.00  94.48 0 D 1
ATOM   3852 C C   . LYS D 4 33 ? -20.531  7.429 -3.364 1.00  93.45 0 D 1
ATOM   3853 O O   . LYS D 4 33 ? -19.336  7.283 -3.628 1.00  90.59 0 D 1
ATOM   3854 C CB  . LYS D 4 33 ? -21.350  9.823 -3.051 1.00  93.44 0 D 1
ATOM   3855 C CG  . LYS D 4 33 ? -19.967 10.464 -2.906 1.00  87.47 0 D 1
ATOM   3856 C CD  . LYS D 4 33 ? -20.088 11.824 -2.214 1.00  87.10 0 D 1
ATOM   3857 C CE  . LYS D 4 33 ? -18.727 12.521 -2.218 1.00  82.06 0 D 1
ATOM   3858 N NZ  . LYS D 4 33 ? -18.850 13.940 -1.790 1.00  75.60 1 D 1
ATOM   3859 N N   . GLU D 4 34 ? -21.192  6.621 -2.532 1.00  95.09 0 D 1
ATOM   3860 C CA  . GLU D 4 34 ? -20.544  5.572 -1.728 1.00  93.72 0 D 1
ATOM   3861 C C   . GLU D 4 34 ? -21.058  4.150 -2.038 1.00  93.39 0 D 1
ATOM   3862 O O   . GLU D 4 34 ? -20.504  3.169 -1.550 1.00  90.30 0 D 1
ATOM   3863 C CB  . GLU D 4 34 ? -20.700  5.901 -0.235 1.00  92.34 0 D 1
ATOM   3864 C CG  . GLU D 4 34 ? -20.095  7.254  0.190 1.00  89.96 0 D 1
ATOM   3865 C CD  . GLU D 4 34 ? -18.549  7.340  0.153 1.00  89.63 0 D 1
ATOM   3866 O OE1 . GLU D 4 34 ? -18.026  8.483  0.190 1.00  83.02 0 D 1
ATOM   3867 O OE2 . GLU D 4 34 ? -17.863  6.305  0.216 1.00  83.08 -1 D 1
ATOM   3868 N N   . GLY D 4 35 ? -22.120  4.018 -2.837 1.00  94.39 0 D 1
ATOM   3869 C CA  . GLY D 4 35 ? -22.697  2.736 -3.244 1.00  93.74 0 D 1
ATOM   3870 C C   . GLY D 4 35 ? -23.571  2.045 -2.195 1.00  94.54 0 D 1
ATOM   3871 O O   . GLY D 4 35 ? -23.912  0.878 -2.366 1.00  92.72 0 D 1
ATOM   3872 N N   . ILE D 4 36 ? -23.943  2.732 -1.116 1.00  94.50 0 D 1
ATOM   3873 C CA  . ILE D 4 36 ? -24.764  2.170 -0.031 1.00  95.27 0 D 1
ATOM   3874 C C   . ILE D 4 36 ? -26.245  2.240 -0.424 1.00  95.63 0 D 1
ATOM   3875 O O   . ILE D 4 36 ? -26.738  3.340 -0.646 1.00  95.11 0 D 1
ATOM   3876 C CB  . ILE D 4 36 ? -24.516  2.897  1.307 1.00  94.99 0 D 1
ATOM   3877 C CG1 . ILE D 4 36 ? -23.012  2.980  1.644 1.00  92.99 0 D 1
ATOM   3878 C CG2 . ILE D 4 36 ? -25.280  2.168  2.434 1.00  93.05 0 D 1
ATOM   3879 C CD1 . ILE D 4 36 ? -22.705  3.852  2.856 1.00  90.95 0 D 1
ATOM   3880 N N   . PRO D 4 37 ? -26.987  1.118 -0.462 1.00  94.86 0 D 1
ATOM   3881 C CA  . PRO D 4 37 ? -28.418  1.143 -0.771 1.00  94.47 0 D 1
ATOM   3882 C C   . PRO D 4 37 ? -29.221  1.976  0.236 1.00  95.01 0 D 1
ATOM   3883 O O   . PRO D 4 37 ? -28.970  1.864  1.443 1.00  94.46 0 D 1
ATOM   3884 C CB  . PRO D 4 37 ? -28.863 -0.319 -0.753 1.00  92.62 0 D 1
ATOM   3885 C CG  . PRO D 4 37 ? -27.576 -1.094 -1.004 1.00  89.96 0 D 1
ATOM   3886 C CD  . PRO D 4 37 ? -26.516 -0.242 -0.325 1.00  92.96 0 D 1
ATOM   3887 N N   . PRO D 4 38 ? -30.229  2.775 -0.204 1.00  95.14 0 D 1
ATOM   3888 C CA  . PRO D 4 38 ? -31.055  3.604  0.688 1.00  95.25 0 D 1
ATOM   3889 C C   . PRO D 4 38 ? -31.750  2.823  1.800 1.00  95.04 0 D 1
ATOM   3890 O O   . PRO D 4 38 ? -31.823  3.303  2.931 1.00  93.99 0 D 1
ATOM   3891 C CB  . PRO D 4 38 ? -32.067  4.299 -0.222 1.00  94.65 0 D 1
ATOM   3892 C CG  . PRO D 4 38 ? -31.336  4.379 -1.560 1.00  93.03 0 D 1
ATOM   3893 C CD  . PRO D 4 38 ? -30.544  3.071 -1.586 1.00  95.38 0 D 1
ATOM   3894 N N   . ASP D 4 39 ? -32.208  1.610  1.516 1.00  94.10 0 D 1
ATOM   3895 C CA  . ASP D 4 39 ? -32.871  0.717  2.474 1.00  93.02 0 D 1
ATOM   3896 C C   . ASP D 4 39 ? -31.951  0.281  3.625 1.00  93.59 0 D 1
ATOM   3897 O O   . ASP D 4 39 ? -32.426 -0.014  4.723 1.00  91.37 0 D 1
ATOM   3898 C CB  . ASP D 4 39 ? -33.440 -0.507  1.731 1.00  90.42 0 D 1
ATOM   3899 C CG  . ASP D 4 39 ? -32.368 -1.367  1.042 1.00  81.61 0 D 1
ATOM   3900 O OD1 . ASP D 4 39 ? -31.527 -0.783  0.324 1.00  73.58 0 D 1
ATOM   3901 O OD2 . ASP D 4 39 ? -32.370 -2.603  1.226 1.00  74.72 -1 D 1
ATOM   3902 N N   . GLN D 4 40 ? -30.631  0.315  3.416 1.00  93.71 0 D 1
ATOM   3903 C CA  . GLN D 4 40 ? -29.639  0.048  4.460 1.00  93.97 0 D 1
ATOM   3904 C C   . GLN D 4 40 ? -29.227  1.304  5.239 1.00  94.77 0 D 1
ATOM   3905 O O   . GLN D 4 40 ? -28.529  1.181  6.248 1.00  93.70 0 D 1
ATOM   3906 C CB  . GLN D 4 40 ? -28.410 -0.669  3.878 1.00  92.40 0 D 1
ATOM   3907 C CG  . GLN D 4 40 ? -28.767 -2.025  3.261 1.00  88.86 0 D 1
ATOM   3908 C CD  . GLN D 4 40 ? -27.520 -2.878  3.023 1.00  86.34 0 D 1
ATOM   3909 N NE2 . GLN D 4 40 ? -27.095 -3.632  4.006 1.00  75.22 0 D 1
ATOM   3910 O OE1 . GLN D 4 40 ? -26.905 -2.884  1.978 1.00  78.64 0 D 1
ATOM   3911 N N   . GLN D 4 41 ? -29.622  2.504  4.823 1.00  96.18 0 D 1
ATOM   3912 C CA  . GLN D 4 41 ? -29.211  3.749  5.462 1.00  96.64 0 D 1
ATOM   3913 C C   . GLN D 4 41 ? -30.187  4.187  6.556 1.00  96.75 0 D 1
ATOM   3914 O O   . GLN D 4 41 ? -31.384  4.335  6.327 1.00  96.02 0 D 1
ATOM   3915 C CB  . GLN D 4 41 ? -29.045  4.863  4.424 1.00  96.47 0 D 1
ATOM   3916 C CG  . GLN D 4 41 ? -27.959  4.580  3.367 1.00  95.63 0 D 1
ATOM   3917 C CD  . GLN D 4 41 ? -27.888  5.709  2.342 1.00  96.51 0 D 1
ATOM   3918 N NE2 . GLN D 4 41 ? -27.694  5.408  1.080 1.00  90.79 0 D 1
ATOM   3919 O OE1 . GLN D 4 41 ? -28.029  6.881  2.677 1.00  91.22 0 D 1
ATOM   3920 N N   . ARG D 4 42 ? -29.665  4.478  7.754 1.00  96.83 0 D 1
ATOM   3921 C CA  . ARG D 4 42 ? -30.363  5.191  8.824 1.00  96.80 0 D 1
ATOM   3922 C C   . ARG D 4 42 ? -29.647  6.521  9.037 1.00  97.38 0 D 1
ATOM   3923 O O   . ARG D 4 42 ? -28.502  6.526  9.488 1.00  96.46 0 D 1
ATOM   3924 C CB  . ARG D 4 42 ? -30.389  4.356 10.119 1.00  95.70 0 D 1
ATOM   3925 C CG  . ARG D 4 42 ? -31.163  3.038  9.955 1.00  91.40 0 D 1
ATOM   3926 C CD  . ARG D 4 42 ? -31.016  2.129 11.184 1.00  88.71 0 D 1
ATOM   3927 N NE  . ARG D 4 42 ? -31.836  2.552 12.337 1.00  83.69 0 D 1
ATOM   3928 C CZ  . ARG D 4 42 ? -31.873  1.927 13.516 1.00  80.76 0 D 1
ATOM   3929 N NH1 . ARG D 4 42 ? -31.085  0.933 13.790 1.00  72.52 1 D 1
ATOM   3930 N NH2 . ARG D 4 42 ? -32.714  2.283 14.429 1.00  73.28 0 D 1
ATOM   3931 N N   . LEU D 4 43 ? -30.305  7.632  8.692 1.00  97.34 0 D 1
ATOM   3932 C CA  . LEU D 4 43 ? -29.786  8.976  8.928 1.00  97.62 0 D 1
ATOM   3933 C C   . LEU D 4 43 ? -30.319  9.521 10.239 1.00  97.72 0 D 1
ATOM   3934 O O   . LEU D 4 43 ? -31.502  9.364 10.552 1.00  97.08 0 D 1
ATOM   3935 C CB  . LEU D 4 43 ? -30.112  9.895  7.739 1.00  97.50 0 D 1
ATOM   3936 C CG  . LEU D 4 43 ? -29.348  9.543  6.447 1.00  96.82 0 D 1
ATOM   3937 C CD1 . LEU D 4 43 ? -29.844 10.430  5.307 1.00  95.31 0 D 1
ATOM   3938 C CD2 . LEU D 4 43 ? -27.842  9.773  6.594 1.00  94.58 0 D 1
ATOM   3939 N N   . ILE D 4 44 ? -29.460 10.166 11.017 1.00  97.79 0 D 1
ATOM   3940 C CA  . ILE D 4 44 ? -29.762 10.694 12.347 1.00  97.64 0 D 1
ATOM   3941 C C   . ILE D 4 44 ? -29.288 12.144 12.420 1.00  97.62 0 D 1
ATOM   3942 O O   . ILE D 4 44 ? -28.186 12.475 11.983 1.00  96.93 0 D 1
ATOM   3943 C CB  . ILE D 4 44 ? -29.108  9.815 13.439 1.00  96.92 0 D 1
ATOM   3944 C CG1 . ILE D 4 44 ? -29.648  8.362 13.379 1.00  94.08 0 D 1
ATOM   3945 C CG2 . ILE D 4 44 ? -29.344 10.411 14.834 1.00  94.10 0 D 1
ATOM   3946 C CD1 . ILE D 4 44 ? -28.800  7.367 14.180 1.00  89.48 0 D 1
ATOM   3947 N N   . PHE D 4 45 ? -30.141 13.018 13.000 1.00  96.85 0 D 1
ATOM   3948 C CA  . PHE D 4 45 ? -29.829 14.416 13.280 1.00  96.72 0 D 1
ATOM   3949 C C   . PHE D 4 45 ? -30.536 14.850 14.562 1.00  96.32 0 D 1
ATOM   3950 O O   . PHE D 4 45 ? -31.695 14.499 14.774 1.00  94.65 0 D 1
ATOM   3951 C CB  . PHE D 4 45 ? -30.256 15.278 12.091 1.00  96.56 0 D 1
ATOM   3952 C CG  . PHE D 4 45 ? -29.942 16.743 12.269 1.00  97.04 0 D 1
ATOM   3953 C CD1 . PHE D 4 45 ? -30.963 17.656 12.577 1.00  95.60 0 D 1
ATOM   3954 C CD2 . PHE D 4 45 ? -28.622 17.202 12.132 1.00  95.73 0 D 1
ATOM   3955 C CE1 . PHE D 4 45 ? -30.669 19.020 12.743 1.00  95.29 0 D 1
ATOM   3956 C CE2 . PHE D 4 45 ? -28.320 18.573 12.291 1.00  95.25 0 D 1
ATOM   3957 C CZ  . PHE D 4 45 ? -29.346 19.476 12.595 1.00  95.97 0 D 1
ATOM   3958 N N   . ALA D 4 46 ? -29.839 15.594 15.412 1.00  95.74 0 D 1
ATOM   3959 C CA  . ALA D 4 46 ? -30.375 16.124 16.667 1.00  95.15 0 D 1
ATOM   3960 C C   . ALA D 4 46 ? -31.131 15.074 17.524 1.00  95.32 0 D 1
ATOM   3961 O O   . ALA D 4 46 ? -32.227 15.322 18.033 1.00  92.21 0 D 1
ATOM   3962 C CB  . ALA D 4 46 ? -31.178 17.393 16.364 1.00  93.47 0 D 1
ATOM   3963 N N   . GLY D 4 47 ? -30.559 13.878 17.642 1.00  95.06 0 D 1
ATOM   3964 C CA  . GLY D 4 47 ? -31.120 12.785 18.441 1.00  94.58 0 D 1
ATOM   3965 C C   . GLY D 4 47 ? -32.322 12.068 17.825 1.00  95.20 0 D 1
ATOM   3966 O O   . GLY D 4 47 ? -32.984 11.286 18.508 1.00  92.80 0 D 1
ATOM   3967 N N   . LYS D 4 48 ? -32.634 12.312 16.540 1.00  94.79 0 D 1
ATOM   3968 C CA  . LYS D 4 48 ? -33.765 11.690 15.850 1.00  94.80 0 D 1
ATOM   3969 C C   . LYS D 4 48 ? -33.314 10.973 14.582 1.00  95.94 0 D 1
ATOM   3970 O O   . LYS D 4 48 ? -32.481 11.483 13.838 1.00  94.88 0 D 1
ATOM   3971 C CB  . LYS D 4 48 ? -34.833 12.736 15.522 1.00  92.28 0 D 1
ATOM   3972 C CG  . LYS D 4 48 ? -35.457 13.337 16.795 1.00  83.48 0 D 1
ATOM   3973 C CD  . LYS D 4 48 ? -36.505 14.374 16.428 1.00  80.11 0 D 1
ATOM   3974 C CE  . LYS D 4 48 ? -37.055 15.012 17.699 1.00  68.60 0 D 1
ATOM   3975 N NZ  . LYS D 4 48 ? -38.023 16.099 17.383 1.00  61.83 1 D 1
ATOM   3976 N N   . GLN D 4 49 ? -33.933  9.827 14.309 1.00  96.46 0 D 1
ATOM   3977 C CA  . GLN D 4 49 ? -33.857  9.224 12.988 1.00  96.55 0 D 1
ATOM   3978 C C   . GLN D 4 49 ? -34.722 10.037 12.019 1.00  96.55 0 D 1
ATOM   3979 O O   . GLN D 4 49 ? -35.855 10.388 12.339 1.00  95.16 0 D 1
ATOM   3980 C CB  . GLN D 4 49 ? -34.264  7.743 13.045 1.00  95.03 0 D 1
ATOM   3981 C CG  . GLN D 4 49 ? -34.102  7.068 11.672 1.00  92.56 0 D 1
ATOM   3982 C CD  . GLN D 4 49 ? -34.397  5.566 11.689 1.00  92.31 0 D 1
ATOM   3983 N NE2 . GLN D 4 49 ? -34.893  5.038 10.596 1.00  83.48 0 D 1
ATOM   3984 O OE1 . GLN D 4 49 ? -34.166  4.852 12.642 1.00  86.88 0 D 1
ATOM   3985 N N   . LEU D 4 50 ? -34.191 10.333 10.838 1.00  97.15 0 D 1
ATOM   3986 C CA  . LEU D 4 50 ? -34.855 11.110  9.799 1.00  97.26 0 D 1
ATOM   3987 C C   . LEU D 4 50 ? -35.748 10.202  8.948 1.00  97.18 0 D 1
ATOM   3988 O O   . LEU D 4 50 ? -35.352  9.102  8.554 1.00  96.15 0 D 1
ATOM   3989 C CB  . LEU D 4 50 ? -33.803 11.847  8.966 1.00  97.13 0 D 1
ATOM   3990 C CG  . LEU D 4 50 ? -32.783 12.691  9.770 1.00  96.56 0 D 1
ATOM   3991 C CD1 . LEU D 4 50 ? -31.841 13.415  8.818 1.00  94.71 0 D 1
ATOM   3992 C CD2 . LEU D 4 50 ? -33.446 13.735 10.661 1.00  94.05 0 D 1
ATOM   3993 N N   . GLU D 4 51 ? -36.964 10.678  8.663 1.00  96.51 0 D 1
ATOM   3994 C CA  . GLU D 4 51 ? -37.973  9.971  7.867 1.00  96.21 0 D 1
ATOM   3995 C C   . GLU D 4 51 ? -37.853 10.331  6.385 1.00  96.31 0 D 1
ATOM   3996 O O   . GLU D 4 51 ? -37.726 11.500  6.041 1.00  95.00 0 D 1
ATOM   3997 C CB  . GLU D 4 51 ? -39.384 10.315  8.373 1.00  94.97 0 D 1
ATOM   3998 C CG  . GLU D 4 51 ? -39.687  9.781  9.783 1.00  85.92 0 D 1
ATOM   3999 C CD  . GLU D 4 51 ? -41.018 10.302 10.360 1.00  78.13 0 D 1
ATOM   4000 O OE1 . GLU D 4 51 ? -41.303 10.003 11.539 1.00  70.30 0 D 1
ATOM   4001 O OE2 . GLU D 4 51 ? -41.736 11.083  9.685 1.00  70.88 -1 D 1
ATOM   4002 N N   . ASP D 4 52 ? -37.984  9.352  5.493 1.00  96.43 0 D 1
ATOM   4003 C CA  . ASP D 4 52 ? -37.706  9.497  4.059 1.00  96.38 0 D 1
ATOM   4004 C C   . ASP D 4 52 ? -38.586 10.544  3.360 1.00  95.97 0 D 1
ATOM   4005 O O   . ASP D 4 52 ? -38.110 11.281  2.499 1.00  91.48 0 D 1
ATOM   4006 C CB  . ASP D 4 52 ? -37.852  8.123  3.366 1.00  95.10 0 D 1
ATOM   4007 C CG  . ASP D 4 52 ? -36.759  7.138  3.786 1.00  94.31 0 D 1
ATOM   4008 O OD1 . ASP D 4 52 ? -35.736  7.584  4.339 1.00  90.13 0 D 1
ATOM   4009 O OD2 . ASP D 4 52 ? -36.898  5.915  3.583 1.00  89.00 -1 D 1
ATOM   4010 N N   . GLY D 4 53 ? -39.845 10.666  3.764 1.00  95.76 0 D 1
ATOM   4011 C CA  . GLY D 4 53 ? -40.804 11.597  3.166 1.00  95.77 0 D 1
ATOM   4012 C C   . GLY D 4 53 ? -40.670 13.058  3.609 1.00  96.60 0 D 1
ATOM   4013 O O   . GLY D 4 53 ? -41.394 13.905  3.094 1.00  93.83 0 D 1
ATOM   4014 N N   . ARG D 4 54 ? -39.785 13.373  4.558 1.00  97.02 0 D 1
ATOM   4015 C CA  . ARG D 4 54 ? -39.565 14.744  5.029 1.00  97.34 0 D 1
ATOM   4016 C C   . ARG D 4 54 ? -38.372 15.389  4.324 1.00  97.79 0 D 1
ATOM   4017 O O   . ARG D 4 54 ? -37.520 14.704  3.763 1.00  96.54 0 D 1
ATOM   4018 C CB  . ARG D 4 54 ? -39.400 14.791  6.550 1.00  96.64 0 D 1
ATOM   4019 C CG  . ARG D 4 54 ? -40.612 14.217  7.291 1.00  91.87 0 D 1
ATOM   4020 C CD  . ARG D 4 54 ? -40.595 14.708  8.734 1.00  85.41 0 D 1
ATOM   4021 N NE  . ARG D 4 54 ? -41.500 13.930  9.577 1.00  76.95 0 D 1
ATOM   4022 C CZ  . ARG D 4 54 ? -42.012 14.281 10.729 1.00  69.64 0 D 1
ATOM   4023 N NH1 . ARG D 4 54 ? -41.828 15.474 11.241 1.00  62.60 1 D 1
ATOM   4024 N NH2 . ARG D 4 54 ? -42.716 13.408 11.388 1.00  63.44 0 D 1
ATOM   4025 N N   . THR D 4 55 ? -38.331 16.728  4.389 1.00  97.74 0 D 1
ATOM   4026 C CA  . THR D 4 55 ? -37.244 17.515  3.800 1.00  97.81 0 D 1
ATOM   4027 C C   . THR D 4 55 ? -36.169 17.858  4.840 1.00  97.71 0 D 1
ATOM   4028 O O   . THR D 4 55 ? -36.379 17.768  6.046 1.00  96.86 0 D 1
ATOM   4029 C CB  . THR D 4 55 ? -37.772 18.793  3.133 1.00  97.19 0 D 1
ATOM   4030 C CG2 . THR D 4 55 ? -38.829 18.508  2.065 1.00  91.46 0 D 1
ATOM   4031 O OG1 . THR D 4 55 ? -38.327 19.649  4.099 1.00  91.85 0 D 1
ATOM   4032 N N   . LEU D 4 56 ? -35.003 18.310  4.368 1.00  97.67 0 D 1
ATOM   4033 C CA  . LEU D 4 56 ? -33.960 18.837  5.253 1.00  97.44 0 D 1
ATOM   4034 C C   . LEU D 4 56 ? -34.449 20.074  6.027 1.00  97.24 0 D 1
ATOM   4035 O O   . LEU D 4 56 ? -34.131 20.211  7.211 1.00  96.44 0 D 1
ATOM   4036 C CB  . LEU D 4 56 ? -32.713 19.180  4.421 1.00  97.38 0 D 1
ATOM   4037 C CG  . LEU D 4 56 ? -31.987 17.960  3.817 1.00  96.64 0 D 1
ATOM   4038 C CD1 . LEU D 4 56 ? -30.854 18.442  2.923 1.00  94.83 0 D 1
ATOM   4039 C CD2 . LEU D 4 56 ? -31.388 17.055  4.883 1.00  94.15 0 D 1
ATOM   4040 N N   . SER D 4 57 ? -35.274 20.929  5.415 1.00  97.42 0 D 1
ATOM   4041 C CA  . SER D 4 57 ? -35.857 22.103  6.072 1.00  97.09 0 D 1
ATOM   4042 C C   . SER D 4 57 ? -36.829 21.741  7.193 1.00  96.98 0 D 1
ATOM   4043 O O   . SER D 4 57 ? -36.830 22.428  8.216 1.00  95.36 0 D 1
ATOM   4044 C CB  . SER D 4 57 ? -36.545 23.016  5.053 1.00  95.97 0 D 1
ATOM   4045 O OG  . SER D 4 57 ? -37.478 22.328  4.246 1.00  83.44 0 D 1
ATOM   4046 N N   . ASP D 4 58 ? -37.574 20.644  7.077 1.00  97.25 0 D 1
ATOM   4047 C CA  . ASP D 4 58 ? -38.485 20.178  8.132 1.00  96.93 0 D 1
ATOM   4048 C C   . ASP D 4 58 ? -37.750 19.829  9.436 1.00  96.85 0 D 1
ATOM   4049 O O   . ASP D 4 58 ? -38.318 19.897 10.526 1.00  95.27 0 D 1
ATOM   4050 C CB  . ASP D 4 58 ? -39.254 18.928  7.677 1.00  96.58 0 D 1
ATOM   4051 C CG  . ASP D 4 58 ? -40.194 19.155  6.495 1.00  94.72 0 D 1
ATOM   4052 O OD1 . ASP D 4 58 ? -40.757 20.253  6.376 1.00  90.53 0 D 1
ATOM   4053 O OD2 . ASP D 4 58 ? -40.352 18.186  5.715 1.00  90.33 -1 D 1
ATOM   4054 N N   . TYR D 4 59 ? -36.477 19.470  9.325 1.00  96.89 0 D 1
ATOM   4055 C CA  . TYR D 4 59 ? -35.611 19.161 10.458 1.00  96.68 0 D 1
ATOM   4056 C C   . TYR D 4 59 ? -34.692 20.327 10.859 1.00  96.32 0 D 1
ATOM   4057 O O   . TYR D 4 59 ? -33.824 20.131 11.714 1.00  94.31 0 D 1
ATOM   4058 C CB  . TYR D 4 59 ? -34.828 17.882 10.150 1.00  96.44 0 D 1
ATOM   4059 C CG  . TYR D 4 59 ? -35.678 16.630 10.101 1.00  96.92 0 D 1
ATOM   4060 C CD1 . TYR D 4 59 ? -36.231 16.102 11.287 1.00  95.24 0 D 1
ATOM   4061 C CD2 . TYR D 4 59 ? -35.899 15.964  8.883 1.00  95.43 0 D 1
ATOM   4062 C CE1 . TYR D 4 59 ? -36.989 14.925 11.261 1.00  94.90 0 D 1
ATOM   4063 C CE2 . TYR D 4 59 ? -36.654 14.782  8.845 1.00  94.66 0 D 1
ATOM   4064 C CZ  . TYR D 4 59 ? -37.193 14.260 10.038 1.00  96.19 0 D 1
ATOM   4065 O OH  . TYR D 4 59 ? -37.921 13.095 10.010 1.00  95.20 0 D 1
ATOM   4066 N N   . ASN D 4 60 ? -34.859 21.521 10.273 1.00  95.86 0 D 1
ATOM   4067 C CA  . ASN D 4 60 ? -33.964 22.660 10.473 1.00  95.59 0 D 1
ATOM   4068 C C   . ASN D 4 60 ? -32.485 22.356 10.170 1.00  95.84 0 D 1
ATOM   4069 O O   . ASN D 4 60 ? -31.583 22.945 10.763 1.00  93.92 0 D 1
ATOM   4070 C CB  . ASN D 4 60 ? -34.195 23.299 11.854 1.00  94.22 0 D 1
ATOM   4071 C CG  . ASN D 4 60 ? -35.316 24.321 11.878 1.00  85.23 0 D 1
ATOM   4072 N ND2 . ASN D 4 60 ? -35.969 24.479 13.008 1.00  72.02 0 D 1
ATOM   4073 O OD1 . ASN D 4 60 ? -35.578 25.023 10.926 1.00  75.92 0 D 1
ATOM   4074 N N   . ILE D 4 61 ? -32.220 21.455  9.238 1.00  96.44 0 D 1
ATOM   4075 C CA  . ILE D 4 61 ? -30.864 21.131  8.792 1.00  96.70 0 D 1
ATOM   4076 C C   . ILE D 4 61 ? -30.371 22.266  7.901 1.00  96.55 0 D 1
ATOM   4077 O O   . ILE D 4 61 ? -30.914 22.522  6.819 1.00  95.61 0 D 1
ATOM   4078 C CB  . ILE D 4 61 ? -30.823 19.755  8.110 1.00  96.74 0 D 1
ATOM   4079 C CG1 . ILE D 4 61 ? -31.184 18.644  9.120 1.00  95.62 0 D 1
ATOM   4080 C CG2 . ILE D 4 61 ? -29.431 19.486  7.513 1.00  95.84 0 D 1
ATOM   4081 C CD1 . ILE D 4 61 ? -31.489 17.285  8.485 1.00  93.81 0 D 1
ATOM   4082 N N   . GLN D 4 62 ? -29.333 22.959  8.356 1.00  96.11 0 D 1
ATOM   4083 C CA  . GLN D 4 62 ? -28.756 24.113  7.684 1.00  95.61 0 D 1
ATOM   4084 C C   . GLN D 4 62 ? -27.432 23.753  6.992 1.00  95.98 0 D 1
ATOM   4085 O O   . GLN D 4 62 ? -26.960 22.615  7.054 1.00  94.13 0 D 1
ATOM   4086 C CB  . GLN D 4 62 ? -28.607 25.274  8.675 1.00  93.70 0 D 1
ATOM   4087 C CG  . GLN D 4 62 ? -29.950 25.709  9.265 1.00  89.34 0 D 1
ATOM   4088 C CD  . GLN D 4 62 ? -29.882 27.024 10.046 1.00  84.65 0 D 1
ATOM   4089 N NE2 . GLN D 4 62 ? -30.954 27.418 10.694 1.00  71.21 0 D 1
ATOM   4090 O OE1 . GLN D 4 62 ? -28.879 27.730 10.055 1.00  75.58 0 D 1
ATOM   4091 N N   . LYS D 4 63 ? -26.830 24.731  6.318 1.00  96.09 0 D 1
ATOM   4092 C CA  . LYS D 4 63 ? -25.494 24.577  5.751 1.00  96.13 0 D 1
ATOM   4093 C C   . LYS D 4 63 ? -24.502 24.098  6.809 1.00  95.54 0 D 1
ATOM   4094 O O   . LYS D 4 63 ? -24.580 24.521  7.968 1.00  92.91 0 D 1
ATOM   4095 C CB  . LYS D 4 63 ? -25.030 25.881  5.073 1.00  95.06 0 D 1
ATOM   4096 C CG  . LYS D 4 63 ? -24.843 27.038  6.064 1.00  87.63 0 D 1
ATOM   4097 C CD  . LYS D 4 63 ? -24.212 28.260  5.383 1.00  86.02 0 D 1
ATOM   4098 C CE  . LYS D 4 63 ? -23.857 29.292  6.454 1.00  72.58 0 D 1
ATOM   4099 N NZ  . LYS D 4 63 ? -22.935 30.319  5.931 1.00  63.80 1 D 1
ATOM   4100 N N   . GLU D 4 64 ? -23.563 23.255  6.388 1.00  95.23 0 D 1
ATOM   4101 C CA  . GLU D 4 64 ? -22.499 22.708  7.237 1.00  94.93 0 D 1
ATOM   4102 C C   . GLU D 4 64 ? -22.989 21.832  8.406 1.00  94.82 0 D 1
ATOM   4103 O O   . GLU D 4 64 ? -22.174 21.368  9.201 1.00  92.58 0 D 1
ATOM   4104 C CB  . GLU D 4 64 ? -21.524 23.819  7.685 1.00  93.56 0 D 1
ATOM   4105 C CG  . GLU D 4 64 ? -20.838 24.514  6.495 1.00  89.81 0 D 1
ATOM   4106 C CD  . GLU D 4 64 ? -20.152 25.839  6.870 1.00  82.56 0 D 1
ATOM   4107 O OE1 . GLU D 4 64 ? -20.031 26.703  5.959 1.00  73.76 0 D 1
ATOM   4108 O OE2 . GLU D 4 64 ? -19.797 26.038  8.051 1.00  74.68 -1 D 1
ATOM   4109 N N   . SER D 4 65 ? -24.297 21.534  8.495 1.00  95.37 0 D 1
ATOM   4110 C CA  . SER D 4 65 ? -24.820 20.581  9.467 1.00  95.29 0 D 1
ATOM   4111 C C   . SER D 4 65 ? -24.212 19.196  9.267 1.00  95.17 0 D 1
ATOM   4112 O O   . SER D 4 65 ? -23.951 18.760  8.144 1.00  94.19 0 D 1
ATOM   4113 C CB  . SER D 4 65 ? -26.345 20.464  9.391 1.00  94.90 0 D 1
ATOM   4114 O OG  . SER D 4 65 ? -26.966 21.697  9.702 1.00  89.39 0 D 1
ATOM   4115 N N   . THR D 4 66 ? -24.046 18.461 10.375 1.00  94.95 0 D 1
ATOM   4116 C CA  . THR D 4 66 ? -23.579 17.083 10.363 1.00  94.46 0 D 1
ATOM   4117 C C   . THR D 4 66 ? -24.718 16.111 10.647 1.00  95.55 0 D 1
ATOM   4118 O O   . THR D 4 66 ? -25.312 16.139 11.722 1.00  95.13 0 D 1
ATOM   4119 C CB  . THR D 4 66 ? -22.416 16.866 11.350 1.00  91.91 0 D 1
ATOM   4120 C CG2 . THR D 4 66 ? -21.912 15.428 11.326 1.00  84.26 0 D 1
ATOM   4121 O OG1 . THR D 4 66 ? -21.308 17.680 10.987 1.00  85.49 0 D 1
ATOM   4122 N N   . LEU D 4 67 ? -25.000 15.230  9.692 1.00  96.74 0 D 1
ATOM   4123 C CA  . LEU D 4 67 ? -25.851 14.061  9.884 1.00  96.87 0 D 1
ATOM   4124 C C   . LEU D 4 67 ? -24.987 12.866 10.302 1.00  96.69 0 D 1
ATOM   4125 O O   . LEU D 4 67 ? -23.829 12.755  9.897 1.00  95.83 0 D 1
ATOM   4126 C CB  . LEU D 4 67 ? -26.635 13.742  8.597 1.00  96.83 0 D 1
ATOM   4127 C CG  . LEU D 4 67 ? -27.400 14.920  7.959 1.00  95.22 0 D 1
ATOM   4128 C CD1 . LEU D 4 67 ? -28.224 14.410  6.774 1.00  91.89 0 D 1
ATOM   4129 C CD2 . LEU D 4 67 ? -28.348 15.588  8.938 1.00  91.55 0 D 1
ATOM   4130 N N   . HIS D 4 68 ? -25.570 11.935 11.051 1.00  96.73 0 D 1
ATOM   4131 C CA  . HIS D 4 68 ? -24.932 10.665 11.373 1.00  96.57 0 D 1
ATOM   4132 C C   . HIS D 4 68 ? -25.577  9.545 10.562 1.00  97.14 0 D 1
ATOM   4133 O O   . HIS D 4 68 ? -26.802  9.436 10.500 1.00  96.51 0 D 1
ATOM   4134 C CB  . HIS D 4 68 ? -24.988 10.406 12.880 1.00  95.28 0 D 1
ATOM   4135 C CG  . HIS D 4 68 ? -24.177 11.406 13.665 1.00  93.38 0 D 1
ATOM   4136 C CD2 . HIS D 4 68 ? -24.565 12.677 13.979 1.00  82.30 0 D 1
ATOM   4137 N ND1 . HIS D 4 68 ? -22.889 11.235 14.142 1.00  83.03 0 D 1
ATOM   4138 C CE1 . HIS D 4 68 ? -22.522 12.383 14.723 1.00  83.38 0 D 1
ATOM   4139 N NE2 . HIS D 4 68 ? -23.506 13.275 14.645 1.00  84.42 0 D 1
ATOM   4140 N N   . LEU D 4 69 ? -24.752  8.695  9.941 1.00  96.67 0 D 1
ATOM   4141 C CA  . LEU D 4 69 ? -25.170  7.520  9.190 1.00  96.70 0 D 1
ATOM   4142 C C   . LEU D 4 69 ? -24.831  6.259  9.989 1.00  96.61 0 D 1
ATOM   4143 O O   . LEU D 4 69 ? -23.669  6.004 10.310 1.00  95.60 0 D 1
ATOM   4144 C CB  . LEU D 4 69 ? -24.506  7.538  7.806 1.00  96.54 0 D 1
ATOM   4145 C CG  . LEU D 4 69 ? -24.731  6.265  6.960 1.00  96.26 0 D 1
ATOM   4146 C CD1 . LEU D 4 69 ? -26.194  6.084  6.572 1.00  94.54 0 D 1
ATOM   4147 C CD2 . LEU D 4 69 ? -23.897  6.348  5.680 1.00  94.09 0 D 1
ATOM   4148 N N   . VAL D 4 70 ? -25.859  5.447 10.226 1.00  96.85 0 D 1
ATOM   4149 C CA  . VAL D 4 70 ? -25.730  4.075 10.718 1.00  96.79 0 D 1
ATOM   4150 C C   . VAL D 4 70 ? -26.353  3.144  9.687 1.00  96.72 0 D 1
ATOM   4151 O O   . VAL D 4 70 ? -27.365  3.477  9.076 1.00  95.61 0 D 1
ATOM   4152 C CB  . VAL D 4 70 ? -26.389  3.903 12.096 1.00  95.34 0 D 1
ATOM   4153 C CG1 . VAL D 4 70 ? -26.224  2.487 12.642 1.00  86.89 0 D 1
ATOM   4154 C CG2 . VAL D 4 70 ? -25.747  4.852 13.114 1.00  87.70 0 D 1
ATOM   4155 N N   . LEU D 4 71 ? -25.740  1.975  9.476 1.00  95.81 0 D 1
ATOM   4156 C CA  . LEU D 4 71 ? -26.248  0.992  8.528 1.00  95.17 0 D 1
ATOM   4157 C C   . LEU D 4 71 ? -27.158 -0.024  9.216 1.00  94.34 0 D 1
ATOM   4158 O O   . LEU D 4 71 ? -26.846 -0.506 10.300 1.00  92.42 0 D 1
ATOM   4159 C CB  . LEU D 4 71 ? -25.100  0.309  7.775 1.00  94.37 0 D 1
ATOM   4160 C CG  . LEU D 4 71 ? -24.167  1.263  6.992 1.00  92.96 0 D 1
ATOM   4161 C CD1 . LEU D 4 71 ? -23.214  0.442  6.135 1.00  88.68 0 D 1
ATOM   4162 C CD2 . LEU D 4 71 ? -24.928  2.201  6.067 1.00  86.94 0 D 1
ATOM   4163 N N   . ARG D 4 72 ? -28.253 -0.392  8.533 1.00  93.87 0 D 1
ATOM   4164 C CA  . ARG D 4 72 ? -28.997 -1.616  8.811 1.00  92.33 0 D 1
ATOM   4165 C C   . ARG D 4 72 ? -28.203 -2.783  8.239 1.00  91.29 0 D 1
ATOM   4166 O O   . ARG D 4 72 ? -27.975 -2.859  7.033 1.00  87.97 0 D 1
ATOM   4167 C CB  . ARG D 4 72 ? -30.400 -1.558  8.202 1.00  90.59 0 D 1
ATOM   4168 C CG  . ARG D 4 72 ? -31.277 -0.520  8.913 1.00  82.90 0 D 1
ATOM   4169 C CD  . ARG D 4 72 ? -32.680 -0.552  8.328 1.00  79.93 0 D 1
ATOM   4170 N NE  . ARG D 4 72 ? -33.560  0.410  9.006 1.00  72.11 0 D 1
ATOM   4171 C CZ  . ARG D 4 72 ? -34.871  0.555  8.785 1.00  66.03 0 D 1
ATOM   4172 N NH1 . ARG D 4 72 ? -35.498 -0.175  7.917 1.00  59.34 1 D 1
ATOM   4173 N NH2 . ARG D 4 72 ? -35.549  1.444  9.443 1.00  58.56 0 D 1
ATOM   4174 N N   . LEU D 4 73 ? -27.764 -3.677  9.113 1.00  89.68 0 D 1
ATOM   4175 C CA  . LEU D 4 73 ? -26.898 -4.796  8.750 1.00  85.75 0 D 1
ATOM   4176 C C   . LEU D 4 73 ? -27.690 -6.082  8.507 1.00  82.49 0 D 1
ATOM   4177 O O   . LEU D 4 73 ? -27.310 -6.909  7.676 1.00  75.25 0 D 1
ATOM   4178 C CB  . LEU D 4 73 ? -25.865 -4.996  9.865 1.00  84.17 0 D 1
ATOM   4179 C CG  . LEU D 4 73 ? -25.021 -3.746 10.164 1.00  83.00 0 D 1
ATOM   4180 C CD1 . LEU D 4 73 ? -24.103 -4.003 11.363 1.00  78.90 0 D 1
ATOM   4181 C CD2 . LEU D 4 73 ? -24.183 -3.316  8.957 1.00  81.35 0 D 1
ATOM   4182 N N   . ARG D 4 74 ? -28.813 -6.230  9.226 1.00  78.99 0 D 1
ATOM   4183 C CA  . ARG D 4 74 ? -29.757 -7.332  9.086 1.00  73.59 0 D 1
ATOM   4184 C C   . ARG D 4 74 ? -31.079 -6.819  8.527 1.00  68.36 0 D 1
ATOM   4185 O O   . ARG D 4 74 ? -31.512 -5.714  8.838 1.00  59.90 0 D 1
ATOM   4186 C CB  . ARG D 4 74 ? -29.968 -8.032 10.438 1.00  69.61 0 D 1
ATOM   4187 C CG  . ARG D 4 74 ? -28.700 -8.745 10.922 1.00  63.48 0 D 1
ATOM   4188 C CD  . ARG D 4 74 ? -28.979 -9.483 12.235 1.00  58.21 0 D 1
ATOM   4189 N NE  . ARG D 4 74 ? -27.806 -10.248 12.689 1.00  52.06 0 D 1
ATOM   4190 C CZ  . ARG D 4 74 ? -27.725 -10.979 13.779 1.00  47.13 0 D 1
ATOM   4191 N NH1 . ARG D 4 74 ? -28.730 -11.102 14.611 1.00  43.64 1 D 1
ATOM   4192 N NH2 . ARG D 4 74 ? -26.627 -11.610 14.059 1.00  41.56 0 D 1
ATOM   4193 N N   . GLY D 4 75 ? -31.719 -7.644  7.719 1.00  69.51 0 D 1
ATOM   4194 C CA  . GLY D 4 75 ? -32.918 -7.236  6.993 1.00  63.35 0 D 1
ATOM   4195 C C   . GLY D 4 75 ? -32.602 -6.227  5.876 1.00  58.54 0 D 1
ATOM   4196 O O   . GLY D 4 75 ? -31.460 -6.076  5.442 1.00  51.96 0 D 1
ATOM   4197 N N   . GLY D 4 76 ? -33.630 -5.577  5.402 1.00  53.02 0 D 1
ATOM   4198 C CA  . GLY D 4 76 ? -33.559 -4.557  4.366 1.00  46.83 0 D 1
ATOM   4199 C C   . GLY D 4 76 ? -34.803 -3.704  4.401 1.00  41.44 0 D 1
ATOM   4200 O O   . GLY D 4 76 ? -35.772 -4.078  5.103 1.00  36.10 0 D 1
ATOM   4201 O OXT . GLY D 4 76 ? -34.765 -2.655  3.706 1.00  41.37 -1 D 1
HETATM 4202 P PA  . NAD E 5 1 ? -31.429 -11.849  0.673 1.00  84.02 0 E 1
HETATM 4203 P PN  . NAD E 5 1 ? -31.837 -9.409 -0.789 1.00  76.60 0 E 1
HETATM 4204 C C1B . NAD E 5 1 ? -28.913 -10.351  4.789 1.00  84.18 0 E 1
HETATM 4205 C C1D . NAD E 5 1 ? -35.706 -8.966 -4.548 1.00  62.75 0 E 1
HETATM 4206 N N1A . NAD E 5 1 ? -25.798 -13.754  6.991 1.00  90.54 0 E 1
HETATM 4207 N N1N . NAD E 5 1 ? -36.213 -7.983 -3.580 1.00  63.87 0 E 1
HETATM 4208 O O1A . NAD E 5 1 ? -30.228 -12.166 -0.143 1.00  71.66 -1 E 1
HETATM 4209 O O1N . NAD E 5 1 ? -32.672 -8.271 -0.302 1.00  65.95 -1 E 1
HETATM 4210 C C2A . NAD E 5 1 ? -26.351 -12.623  7.503 1.00  89.21 0 E 1
HETATM 4211 C C2B . NAD E 5 1 ? -28.983 -9.412  3.641 1.00  79.65 0 E 1
HETATM 4212 C C2D . NAD E 5 1 ? -34.589 -8.401 -5.375 1.00  65.76 0 E 1
HETATM 4213 C C2N . NAD E 5 1 ? -36.189 -8.273 -2.260 1.00  61.08 0 E 1
HETATM 4214 O O2A . NAD E 5 1 ? -32.353 -12.993  1.015 1.00  69.80 0 E 1
HETATM 4215 O O2B . NAD E 5 1 ? -28.097 -8.356  3.803 1.00  72.87 0 E 1
HETATM 4216 O O2D . NAD E 5 1 ? -34.728 -8.824 -6.711 1.00  59.58 0 E 1
HETATM 4217 O O2N . NAD E 5 1 ? -30.371 -9.233 -0.642 1.00  67.45 0 E 1
HETATM 4218 C C3B . NAD E 5 1 ? -30.452 -8.959  3.734 1.00  78.40 0 E 1
HETATM 4219 C C3D . NAD E 5 1 ? -33.350 -8.987 -4.748 1.00  67.43 0 E 1
HETATM 4220 C C3N . NAD E 5 1 ? -36.676 -7.348 -1.365 1.00  60.35 0 E 1
HETATM 4221 N N3A . NAD E 5 1 ? -27.126 -11.821  6.815 1.00  88.90 0 E 1
HETATM 4222 O O3  . NAD E 5 1 ? -32.313 -10.725 -0.061 1.00  78.05 0 E 1
HETATM 4223 O O3B . NAD E 5 1 ? -30.555 -7.932  4.690 1.00  74.33 0 E 1
HETATM 4224 O O3D . NAD E 5 1 ? -32.351 -9.223 -5.711 1.00  59.11 0 E 1
HETATM 4225 C C4A . NAD E 5 1 ? -27.358 -12.130  5.524 1.00  90.00 0 E 1
HETATM 4226 C C4B . NAD E 5 1 ? -31.213 -10.153  4.212 1.00  79.94 0 E 1
HETATM 4227 C C4D . NAD E 5 1 ? -33.789 -10.300 -4.140 1.00  69.30 0 E 1
HETATM 4228 C C4N . NAD E 5 1 ? -37.180 -6.127 -1.804 1.00  56.82 0 E 1
HETATM 4229 O O4B . NAD E 5 1 ? -30.272 -10.863  4.968 1.00  77.66 0 E 1
HETATM 4230 O O4D . NAD E 5 1 ? -35.210 -10.107 -3.864 1.00  66.87 0 E 1
HETATM 4231 C C5A . NAD E 5 1 ? -26.826 -13.270  4.919 1.00  91.11 0 E 1
HETATM 4232 C C5B . NAD E 5 1 ? -31.848 -10.985  3.119 1.00  75.53 0 E 1
HETATM 4233 C C5D . NAD E 5 1 ? -33.065 -10.694 -2.840 1.00  68.40 0 E 1
HETATM 4234 C C5N . NAD E 5 1 ? -37.195 -5.871 -3.138 1.00  54.85 0 E 1
HETATM 4235 O O5B . NAD E 5 1 ? -30.961 -11.127  2.030 1.00  79.63 0 E 1
HETATM 4236 O O5D . NAD E 5 1 ? -32.172 -9.665 -2.372 1.00  72.54 0 E 1
HETATM 4237 C C6A . NAD E 5 1 ? -26.008 -14.107  5.705 1.00  92.02 0 E 1
HETATM 4238 C C6N . NAD E 5 1 ? -36.701 -6.796 -4.010 1.00  57.96 0 E 1
HETATM 4239 N N6A . NAD E 5 1 ? -25.463 -15.239  5.233 1.00  91.75 0 E 1
HETATM 4240 C C7N . NAD E 5 1 ? -36.647 -7.643  0.083 1.00  54.24 0 E 1
HETATM 4241 N N7A . NAD E 5 1 ? -27.249 -13.317  3.628 1.00  90.96 0 E 1
HETATM 4242 N N7N . NAD E 5 1 ? -36.069 -8.745  0.502 1.00  49.72 0 E 1
HETATM 4243 O O7N . NAD E 5 1 ? -37.219 -6.864  0.867 1.00  51.12 0 E 1
HETATM 4244 C C8A . NAD E 5 1 ? -28.007 -12.266  3.447 1.00  89.79 0 E 1
HETATM 4245 N N9A . NAD E 5 1 ? -28.102 -11.533  4.579 1.00  87.55 0 E 1
HETATM 4246 ZN ZN  . ZN  F 6 1 ? -24.060 -10.657  1.328 1.00  94.16 0 F 1
HETATM 4247 ZN ZN  . ZN  G 7 1 ?  8.961 -9.889 -14.881 1.00  94.83 0 G 1
HETATM 4248 ZN ZN  . ZN  H 8 1 ?  9.817  4.581 -15.346 1.00  93.67 0 H 1
HETATM 4249 ZN ZN  . ZN  I 9 1 ? 20.949 -23.782 -8.614 1.00  95.24 0 I 1
HETATM 4250 ZN ZN  . ZN  J 10 1 ? -17.262 -20.013 -8.758 1.00  96.20 0 J 1
