# Supplementary material for: RNF114 and RNF166 exemplify reader-writer E3 ligases that extend K11 polyubiquitin onto sites of MARUbylation
Source: EMBO J. 2025 Oct 2;44(21):5993–6018. doi: 10.1038/s44318-025-00577-z (PMC12583694; doi:10.1038/s44318-025-00577-z)
Supplement: Supplementary file 7 — Source data Fig. 5 [file 44318_2025_577_MOESM7_ESM.zip › Figure 5/5E/RNF166-FL-AF3-0.cif]

# generated by PyMOL 3.1.4.1
#
data_fold_2024_11_14_22_43_rnf166_ube2d3_2xub_nad_5xzn_model_0
_entry.id fold_2024_11_14_22_43_rnf166_ube2d3_2xub_nad_5xzn_model_0
#
loop_
_atom_site.group_PDB
_atom_site.id
_atom_site.type_symbol
_atom_site.label_atom_id
_atom_site.label_alt_id
_atom_site.label_comp_id
_atom_site.label_asym_id
_atom_site.label_entity_id
_atom_site.label_seq_id
_atom_site.pdbx_PDB_ins_code
_atom_site.Cartn_x
_atom_site.Cartn_y
_atom_site.Cartn_z
_atom_site.occupancy
_atom_site.B_iso_or_equiv
_atom_site.pdbx_formal_charge
_atom_site.auth_asym_id
_atom_site.pdbx_PDB_model_num
ATOM   1   N N   . MET A 1 1 ? 27.711 26.838 -50.200 1.00  16.51 0 A 1
ATOM   2   C CA  . MET A 1 1 ? 27.706 25.423 -49.772 1.00  18.24 0 A 1
ATOM   3   C C   . MET A 1 1 ? 27.778 25.400 -48.252 1.00  18.78 0 A 1
ATOM   4   O O   . MET A 1 1 ? 28.859 25.437 -47.691 1.00  17.77 0 A 1
ATOM   5   C CB  . MET A 1 1 ? 28.895 24.667 -50.389 1.00  18.58 0 A 1
ATOM   6   C CG  . MET A 1 1 ? 28.709 24.397 -51.880 1.00  16.43 0 A 1
ATOM   7   S SD  . MET A 1 1 ? 30.188 23.662 -52.626 1.00  15.40 0 A 1
ATOM   8   C CE  . MET A 1 1 ? 29.561 23.241 -54.265 1.00  13.33 0 A 1
ATOM   9   N N   . ALA A 1 2 ? 26.620 25.490 -47.588 1.00  21.47 0 A 1
ATOM   10  C CA  . ALA A 1 2 ? 26.572 25.548 -46.130 1.00  22.07 0 A 1
ATOM   11  C C   . ALA A 1 2 ? 26.958 24.161 -45.585 1.00  22.00 0 A 1
ATOM   12  O O   . ALA A 1 2 ? 26.288 23.175 -45.865 1.00  20.69 0 A 1
ATOM   13  C CB  . ALA A 1 2 ? 25.169 25.989 -45.694 1.00  21.38 0 A 1
ATOM   14  N N   . MET A 1 3 ? 28.083 24.100 -44.881 1.00  20.89 0 A 1
ATOM   15  C CA  . MET A 1 3 ? 28.516 22.862 -44.244 1.00  20.22 0 A 1
ATOM   16  C C   . MET A 1 3 ? 27.503 22.525 -43.144 1.00  19.93 0 A 1
ATOM   17  O O   . MET A 1 3 ? 27.536 23.108 -42.061 1.00  19.19 0 A 1
ATOM   18  C CB  . MET A 1 3 ? 29.921 23.008 -43.654 1.00  20.48 0 A 1
ATOM   19  C CG  . MET A 1 3 ? 31.023 22.990 -44.726 1.00  18.27 0 A 1
ATOM   20  S SD  . MET A 1 3 ? 32.693 23.027 -44.008 1.00  17.50 0 A 1
ATOM   21  C CE  . MET A 1 3 ? 33.692 22.896 -45.508 1.00  15.05 0 A 1
ATOM   22  N N   . PHE A 1 4 ? 26.592 21.591 -43.437 1.00  19.28 0 A 1
ATOM   23  C CA  . PHE A 1 4 ? 25.755 20.942 -42.445 1.00  17.83 0 A 1
ATOM   24  C C   . PHE A 1 4 ? 26.682 20.181 -41.492 1.00  18.16 0 A 1
ATOM   25  O O   . PHE A 1 4 ? 27.016 19.025 -41.722 1.00  16.79 0 A 1
ATOM   26  C CB  . PHE A 1 4 ? 24.747 20.007 -43.134 1.00  16.93 0 A 1
ATOM   27  C CG  . PHE A 1 4 ? 23.491 20.692 -43.624 1.00  15.43 0 A 1
ATOM   28  C CD1 . PHE A 1 4 ? 22.341 20.704 -42.806 1.00  14.64 0 A 1
ATOM   29  C CD2 . PHE A 1 4 ? 23.449 21.313 -44.887 1.00  15.55 0 A 1
ATOM   30  C CE1 . PHE A 1 4 ? 21.163 21.322 -43.255 1.00  14.08 0 A 1
ATOM   31  C CE2 . PHE A 1 4 ? 22.273 21.929 -45.329 1.00  14.30 0 A 1
ATOM   32  C CZ  . PHE A 1 4 ? 21.127 21.939 -44.514 1.00  15.96 0 A 1
ATOM   33  N N   . ARG A 1 5 ? 27.167 20.866 -40.446 1.00  19.32 0 A 1
ATOM   34  C CA  . ARG A 1 5 ? 27.816 20.205 -39.327 1.00  18.65 0 A 1
ATOM   35  C C   . ARG A 1 5 ? 26.754 19.288 -38.719 1.00  18.65 0 A 1
ATOM   36  O O   . ARG A 1 5 ? 25.871 19.758 -38.020 1.00  17.78 0 A 1
ATOM   37  C CB  . ARG A 1 5 ? 28.359 21.204 -38.300 1.00  18.27 0 A 1
ATOM   38  C CG  . ARG A 1 5 ? 29.701 21.822 -38.734 1.00  15.61 0 A 1
ATOM   39  C CD  . ARG A 1 5 ? 30.256 22.710 -37.619 1.00  14.90 0 A 1
ATOM   40  N NE  . ARG A 1 5 ? 31.614 23.217 -37.940 1.00  13.80 0 A 1
ATOM   41  C CZ  . ARG A 1 5 ? 32.398 23.947 -37.151 1.00  12.30 0 A 1
ATOM   42  N NH1 . ARG A 1 5 ? 32.001 24.332 -35.973 1.00  11.48 1 A 1
ATOM   43  N NH2 . ARG A 1 5 ? 33.584 24.303 -37.542 1.00  11.25 0 A 1
ATOM   44  N N   . SER A 1 6 ? 26.832 18.012 -39.053 1.00  22.98 0 A 1
ATOM   45  C CA  . SER A 1 6 ? 26.068 16.975 -38.381 1.00  23.55 0 A 1
ATOM   46  C C   . SER A 1 6 ? 26.505 16.995 -36.922 1.00  23.73 0 A 1
ATOM   47  O O   . SER A 1 6 ? 27.538 16.439 -36.565 1.00  22.96 0 A 1
ATOM   48  C CB  . SER A 1 6 ? 26.323 15.600 -39.031 1.00  22.91 0 A 1
ATOM   49  O OG  . SER A 1 6 ? 27.697 15.287 -39.032 1.00  20.61 0 A 1
ATOM   50  N N   . LEU A 1 7 ? 25.737 17.704 -36.109 1.00  22.06 0 A 1
ATOM   51  C CA  . LEU A 1 7 ? 25.784 17.537 -34.665 1.00  21.45 0 A 1
ATOM   52  C C   . LEU A 1 7 ? 25.290 16.113 -34.408 1.00  21.33 0 A 1
ATOM   53  O O   . LEU A 1 7 ? 24.118 15.881 -34.157 1.00  19.63 0 A 1
ATOM   54  C CB  . LEU A 1 7 ? 24.912 18.602 -33.974 1.00  20.22 0 A 1
ATOM   55  C CG  . LEU A 1 7 ? 25.595 19.976 -33.863 1.00  17.90 0 A 1
ATOM   56  C CD1 . LEU A 1 7 ? 24.556 21.059 -33.554 1.00  17.22 0 A 1
ATOM   57  C CD2 . LEU A 1 7 ? 26.642 20.000 -32.740 1.00  18.67 0 A 1
ATOM   58  N N   . VAL A 1 8 ? 26.199 15.171 -34.579 1.00  24.32 0 A 1
ATOM   59  C CA  . VAL A 1 8 ? 26.046 13.829 -34.045 1.00  23.89 0 A 1
ATOM   60  C C   . VAL A 1 8 ? 26.010 14.051 -32.543 1.00  24.01 0 A 1
ATOM   61  O O   . VAL A 1 8 ? 27.047 14.172 -31.905 1.00  22.52 0 A 1
ATOM   62  C CB  . VAL A 1 8 ? 27.192 12.892 -34.465 1.00  22.76 0 A 1
ATOM   63  C CG1 . VAL A 1 8 ? 26.953 11.470 -33.951 1.00  19.36 0 A 1
ATOM   64  C CG2 . VAL A 1 8 ? 27.318 12.821 -35.990 1.00  21.18 0 A 1
ATOM   65  N N   . ALA A 1 9 ? 24.793 14.233 -32.009 1.00  25.65 0 A 1
ATOM   66  C CA  . ALA A 1 9 ? 24.572 14.176 -30.585 1.00  26.11 0 A 1
ATOM   67  C C   . ALA A 1 9 ? 25.094 12.804 -30.178 1.00  25.82 0 A 1
ATOM   68  O O   . ALA A 1 9 ? 24.465 11.779 -30.463 1.00  24.31 0 A 1
ATOM   69  C CB  . ALA A 1 9 ? 23.084 14.373 -30.285 1.00  24.96 0 A 1
ATOM   70  N N   . SER A 1 10 ? 26.297 12.778 -29.625 1.00  23.55 0 A 1
ATOM   71  C CA  . SER A 1 10 ? 26.848 11.585 -29.032 1.00  24.04 0 A 1
ATOM   72  C C   . SER A 1 10 ? 25.877 11.236 -27.908 1.00  23.88 0 A 1
ATOM   73  O O   . SER A 1 10 ? 25.920 11.832 -26.840 1.00  22.20 0 A 1
ATOM   74  C CB  . SER A 1 10 ? 28.279 11.825 -28.519 1.00  22.77 0 A 1
ATOM   75  O OG  . SER A 1 10 ? 28.333 12.944 -27.666 1.00  20.46 0 A 1
ATOM   76  N N   . ALA A 1 11 ? 24.959 10.320 -28.211 1.00  25.28 0 A 1
ATOM   77  C CA  . ALA A 1 11 ? 24.240  9.601 -27.185 1.00  24.39 0 A 1
ATOM   78  C C   . ALA A 1 11 ? 25.342  8.938 -26.362 1.00  24.64 0 A 1
ATOM   79  O O   . ALA A 1 11 ? 25.855  7.881 -26.735 1.00  22.95 0 A 1
ATOM   80  C CB  . ALA A 1 11 ? 23.280  8.606 -27.844 1.00  22.63 0 A 1
ATOM   81  N N   . GLN A 1 12 ? 25.794  9.631 -25.319 1.00  21.67 0 A 1
ATOM   82  C CA  . GLN A 1 12 ? 26.669  9.044 -24.329 1.00  21.45 0 A 1
ATOM   83  C C   . GLN A 1 12 ? 25.882  7.849 -23.822 1.00  21.62 0 A 1
ATOM   84  O O   . GLN A 1 12 ? 24.928  7.986 -23.056 1.00  19.94 0 A 1
ATOM   85  C CB  . GLN A 1 12 ? 27.007 10.034 -23.207 1.00  19.66 0 A 1
ATOM   86  C CG  . GLN A 1 12 ? 28.124 11.014 -23.600 1.00  16.90 0 A 1
ATOM   87  C CD  . GLN A 1 12 ? 28.523 11.943 -22.438 1.00  15.20 0 A 1
ATOM   88  N NE2 . GLN A 1 12 ? 29.691 12.539 -22.488 1.00  14.37 0 A 1
ATOM   89  O OE1 . GLN A 1 12 ? 27.800 12.143 -21.484 1.00  14.67 0 A 1
ATOM   90  N N   . GLN A 1 13 ? 26.238  6.690 -24.358 1.00  24.77 0 A 1
ATOM   91  C CA  . GLN A 1 13 ? 25.857  5.434 -23.756 1.00  24.71 0 A 1
ATOM   92  C C   . GLN A 1 13 ? 26.351  5.571 -22.321 1.00  25.28 0 A 1
ATOM   93  O O   . GLN A 1 13 ? 27.559  5.508 -22.083 1.00  23.55 0 A 1
ATOM   94  C CB  . GLN A 1 13 ? 26.532  4.257 -24.468 1.00  22.50 0 A 1
ATOM   95  C CG  . GLN A 1 13 ? 25.901  3.942 -25.834 1.00  19.71 0 A 1
ATOM   96  C CD  . GLN A 1 13 ? 26.542  2.728 -26.508 1.00  17.93 0 A 1
ATOM   97  N NE2 . GLN A 1 13 ? 25.920  2.190 -27.538 1.00  16.49 0 A 1
ATOM   98  O OE1 . GLN A 1 13 ? 27.592  2.230 -26.147 1.00  17.41 0 A 1
ATOM   99  N N   . ARG A 1 14 ? 25.434  5.862 -21.399 1.00  27.76 0 A 1
ATOM   100 C CA  . ARG A 1 14 ? 25.725  5.756 -19.977 1.00  28.82 0 A 1
ATOM   101 C C   . ARG A 1 14 ? 26.196  4.325 -19.803 1.00  29.31 0 A 1
ATOM   102 O O   . ARG A 1 14 ? 25.378  3.406 -19.820 1.00  27.84 0 A 1
ATOM   103 C CB  . ARG A 1 14 ? 24.500  6.075 -19.101 1.00  26.83 0 A 1
ATOM   104 C CG  . ARG A 1 14 ? 24.173  7.580 -19.017 1.00  24.01 0 A 1
ATOM   105 C CD  . ARG A 1 14 ? 23.022  7.827 -18.016 1.00  21.91 0 A 1
ATOM   106 N NE  . ARG A 1 14 ? 22.689  9.261 -17.891 1.00  20.59 0 A 1
ATOM   107 C CZ  . ARG A 1 14 ? 21.880  9.813 -16.978 1.00  18.30 0 A 1
ATOM   108 N NH1 . ARG A 1 14 ? 21.250  9.098 -16.092 1.00  17.66 1 A 1
ATOM   109 N NH2 . ARG A 1 14 ? 21.701 11.102 -16.940 1.00  17.00 0 A 1
ATOM   110 N N   . GLN A 1 15 ? 27.510  4.145 -19.820 1.00  31.30 0 A 1
ATOM   111 C CA  . GLN A 1 15 ? 28.075  2.853 -19.508 1.00  30.76 0 A 1
ATOM   112 C C   . GLN A 1 15 ? 27.460  2.486 -18.165 1.00  32.18 0 A 1
ATOM   113 O O   . GLN A 1 15 ? 27.438  3.343 -17.274 1.00  30.14 0 A 1
ATOM   114 C CB  . GLN A 1 15 ? 29.602  2.899 -19.422 1.00  27.14 0 A 1
ATOM   115 C CG  . GLN A 1 15 ? 30.260  2.810 -20.812 1.00  23.37 0 A 1
ATOM   116 C CD  . GLN A 1 15 ? 31.777  2.676 -20.729 1.00  20.60 0 A 1
ATOM   117 N NE2 . GLN A 1 15 ? 32.429  2.230 -21.772 1.00  18.99 0 A 1
ATOM   118 O OE1 . GLN A 1 15 ? 32.410  2.965 -19.729 1.00  20.47 0 A 1
ATOM   119 N N   . PRO A 1 16 ? 26.864  1.282 -18.036 1.00  37.70 0 A 1
ATOM   120 C CA  . PRO A 1 16 ? 26.425  0.845 -16.733 1.00  38.67 0 A 1
ATOM   121 C C   . PRO A 1 16 ? 27.632  1.054 -15.819 1.00  39.14 0 A 1
ATOM   122 O O   . PRO A 1 16 ? 28.727  0.613 -16.195 1.00  38.20 0 A 1
ATOM   123 C CB  . PRO A 1 16 ? 26.015 -0.626 -16.896 1.00  37.44 0 A 1
ATOM   124 C CG  . PRO A 1 16 ? 26.753 -1.081 -18.148 1.00  35.82 0 A 1
ATOM   125 C CD  . PRO A 1 16 ? 26.868  0.189 -18.987 1.00  37.42 0 A 1
ATOM   126 N N   . PRO A 1 17 ? 27.497  1.831 -14.744 1.00  35.05 0 A 1
ATOM   127 C CA  . PRO A 1 17 ? 28.641  2.156 -13.913 1.00  35.66 0 A 1
ATOM   128 C C   . PRO A 1 17 ? 29.322  0.838 -13.566 1.00  36.33 0 A 1
ATOM   129 O O   . PRO A 1 17 ? 28.638 -0.165 -13.349 1.00  35.07 0 A 1
ATOM   130 C CB  . PRO A 1 17 ? 28.080  2.891 -12.689 1.00  33.85 0 A 1
ATOM   131 C CG  . PRO A 1 17 ? 26.605  2.494 -12.670 1.00  32.37 0 A 1
ATOM   132 C CD  . PRO A 1 17 ? 26.269  2.284 -14.143 1.00  33.64 0 A 1
ATOM   133 N N   . ALA A 1 18 ? 30.659  0.839 -13.603 1.00  35.66 0 A 1
ATOM   134 C CA  . ALA A 1 18 ? 31.437 -0.336 -13.250 1.00  35.22 0 A 1
ATOM   135 C C   . ALA A 1 18 ? 30.850 -0.894 -11.954 1.00  36.36 0 A 1
ATOM   136 O O   . ALA A 1 18 ? 30.699 -0.152 -10.979 1.00  34.31 0 A 1
ATOM   137 C CB  . ALA A 1 18 ? 32.916  0.050 -13.101 1.00  32.42 0 A 1
ATOM   138 N N   . GLY A 1 19 ? 30.392 -2.146 -12.006 1.00  38.89 0 A 1
ATOM   139 C CA  . GLY A 1 19 ? 29.683 -2.732 -10.877 1.00  38.85 0 A 1
ATOM   140 C C   . GLY A 1 19 ? 30.552 -2.538 -9.644 1.00  39.04 0 A 1
ATOM   141 O O   . GLY A 1 19 ? 31.755 -2.788 -9.737 1.00  36.69 0 A 1
ATOM   142 N N   . PRO A 1 20 ? 30.004 -2.047 -8.533 1.00  37.19 0 A 1
ATOM   143 C CA  . PRO A 1 20 ? 30.793 -1.938 -7.323 1.00  36.73 0 A 1
ATOM   144 C C   . PRO A 1 20 ? 31.459 -3.294 -7.070 1.00  36.95 0 A 1
ATOM   145 O O   . PRO A 1 20 ? 30.866 -4.331 -7.374 1.00  35.17 0 A 1
ATOM   146 C CB  . PRO A 1 20 ? 29.814 -1.521 -6.224 1.00  34.54 0 A 1
ATOM   147 C CG  . PRO A 1 20 ? 28.448 -1.958 -6.756 1.00  33.16 0 A 1
ATOM   148 C CD  . PRO A 1 20 ? 28.603 -1.827 -8.274 1.00  34.78 0 A 1
ATOM   149 N N   . ALA A 1 21 ? 32.667 -3.292 -6.530 1.00  34.17 0 A 1
ATOM   150 C CA  . ALA A 1 21 ? 33.457 -4.501 -6.263 1.00  32.94 0 A 1
ATOM   151 C C   . ALA A 1 21 ? 32.819 -5.474 -5.245 1.00  33.86 0 A 1
ATOM   152 O O   . ALA A 1 21 ? 33.449 -6.447 -4.833 1.00  31.46 0 A 1
ATOM   153 C CB  . ALA A 1 21 ? 34.859 -4.050 -5.824 1.00  29.67 0 A 1
ATOM   154 N N   . GLY A 1 22 ? 31.577 -5.216 -4.828 1.00  41.59 0 A 1
ATOM   155 C CA  . GLY A 1 22 ? 30.789 -6.169 -4.074 1.00  40.88 0 A 1
ATOM   156 C C   . GLY A 1 22 ? 30.589 -7.463 -4.871 1.00  41.51 0 A 1
ATOM   157 O O   . GLY A 1 22 ? 30.593 -7.470 -6.093 1.00  39.24 0 A 1
ATOM   158 N N   . GLY A 1 23 ? 30.438 -8.576 -4.158 1.00  42.29 0 A 1
ATOM   159 C CA  . GLY A 1 23 ? 30.466 -9.907 -4.745 1.00  42.09 0 A 1
ATOM   160 C C   . GLY A 1 23 ? 29.419 -10.160 -5.845 1.00  43.93 0 A 1
ATOM   161 O O   . GLY A 1 23 ? 28.433 -9.449 -5.990 1.00  41.08 0 A 1
ATOM   162 N N   . ASP A 1 24 ? 29.623 -11.275 -6.578 1.00  43.81 0 A 1
ATOM   163 C CA  . ASP A 1 24 ? 28.852 -11.764 -7.740 1.00  44.03 0 A 1
ATOM   164 C C   . ASP A 1 24 ? 27.311 -11.709 -7.607 1.00  46.85 0 A 1
ATOM   165 O O   . ASP A 1 24 ? 26.585 -11.688 -8.602 1.00  43.43 0 A 1
ATOM   166 C CB  . ASP A 1 24 ? 29.273 -13.243 -7.992 1.00  38.64 0 A 1
ATOM   167 C CG  . ASP A 1 24 ? 30.332 -13.507 -9.082 1.00  34.66 0 A 1
ATOM   168 O OD1 . ASP A 1 24 ? 30.534 -12.649 -9.960 1.00  32.35 0 A 1
ATOM   169 O OD2 . ASP A 1 24 ? 30.900 -14.641 -9.113 1.00  31.28 -1 A 1
ATOM   170 N N   . SER A 1 25 ? 26.762 -11.677 -6.381 1.00  53.47 0 A 1
ATOM   171 C CA  . SER A 1 25 ? 25.317 -11.635 -6.095 1.00  54.65 0 A 1
ATOM   172 C C   . SER A 1 25 ? 24.638 -10.338 -6.554 1.00  58.91 0 A 1
ATOM   173 O O   . SER A 1 25 ? 23.437 -10.343 -6.842 1.00  54.10 0 A 1
ATOM   174 C CB  . SER A 1 25 ? 25.084 -11.822 -4.592 1.00  48.63 0 A 1
ATOM   175 O OG  . SER A 1 25 ? 25.752 -10.816 -3.845 1.00  44.20 0 A 1
ATOM   176 N N   . GLY A 1 26 ? 25.363 -9.241 -6.651 1.00  71.48 0 A 1
ATOM   177 C CA  . GLY A 1 26 ? 24.830 -7.944 -7.071 1.00  75.02 0 A 1
ATOM   178 C C   . GLY A 1 26 ? 24.398 -7.904 -8.535 1.00  79.98 0 A 1
ATOM   179 O O   . GLY A 1 26 ? 23.491 -7.145 -8.889 1.00  76.13 0 A 1
ATOM   180 N N   . LEU A 1 27 ? 24.998 -8.739 -9.393 1.00  80.26 0 A 1
ATOM   181 C CA  . LEU A 1 27 ? 24.712 -8.737 -10.822 1.00  83.83 0 A 1
ATOM   182 C C   . LEU A 1 27 ? 23.288 -9.233 -11.125 1.00  86.37 0 A 1
ATOM   183 O O   . LEU A 1 27 ? 22.589 -8.627 -11.931 1.00  84.50 0 A 1
ATOM   184 C CB  . LEU A 1 27 ? 25.773 -9.575 -11.562 1.00  80.41 0 A 1
ATOM   185 C CG  . LEU A 1 27 ? 25.795 -9.298 -13.074 1.00  77.25 0 A 1
ATOM   186 C CD1 . LEU A 1 27 ? 26.478 -7.970 -13.392 1.00  74.03 0 A 1
ATOM   187 C CD2 . LEU A 1 27 ? 26.558 -10.402 -13.798 1.00  73.45 0 A 1
ATOM   188 N N   . GLU A 1 28 ? 22.824 -10.285 -10.464 1.00  86.28 0 A 1
ATOM   189 C CA  . GLU A 1 28 ? 21.462 -10.808 -10.653 1.00  87.47 0 A 1
ATOM   190 C C   . GLU A 1 28 ? 20.408 -9.738 -10.330 1.00  88.24 0 A 1
ATOM   191 O O   . GLU A 1 28 ? 19.460 -9.551 -11.091 1.00  87.12 0 A 1
ATOM   192 C CB  . GLU A 1 28 ? 21.254 -12.076 -9.802 1.00  85.24 0 A 1
ATOM   193 C CG  . GLU A 1 28 ? 19.898 -12.751 -10.094 1.00  82.73 0 A 1
ATOM   194 C CD  . GLU A 1 28 ? 19.616 -14.011 -9.247 1.00  82.24 0 A 1
ATOM   195 O OE1 . GLU A 1 28 ? 18.416 -14.323 -9.049 1.00  76.01 0 A 1
ATOM   196 O OE2 . GLU A 1 28 ? 20.568 -14.681 -8.809 1.00  78.96 -1 A 1
ATOM   197 N N   . ALA A 1 29 ? 20.600 -8.976 -9.247 1.00  88.07 0 A 1
ATOM   198 C CA  . ALA A 1 29 ? 19.678 -7.923 -8.827 1.00  87.21 0 A 1
ATOM   199 C C   . ALA A 1 29 ? 19.561 -6.786 -9.856 1.00  88.17 0 A 1
ATOM   200 O O   . ALA A 1 29 ? 18.483 -6.222 -10.025 1.00  86.51 0 A 1
ATOM   201 C CB  . ALA A 1 29 ? 20.133 -7.403 -7.462 1.00  84.49 0 A 1
ATOM   202 N N   . GLN A 1 30 ? 20.631 -6.477 -10.595 1.00  88.96 0 A 1
ATOM   203 C CA  . GLN A 1 30 ? 20.600 -5.461 -11.653 1.00  88.62 0 A 1
ATOM   204 C C   . GLN A 1 30 ? 19.745 -5.872 -12.855 1.00  90.37 0 A 1
ATOM   205 O O   . GLN A 1 30 ? 19.167 -5.015 -13.520 1.00  89.10 0 A 1
ATOM   206 C CB  . GLN A 1 30 ? 22.023 -5.142 -12.138 1.00  86.25 0 A 1
ATOM   207 C CG  . GLN A 1 30 ? 22.848 -4.416 -11.075 1.00  75.43 0 A 1
ATOM   208 C CD  . GLN A 1 30 ? 24.252 -4.052 -11.582 1.00  69.11 0 A 1
ATOM   209 N NE2 . GLN A 1 30 ? 25.105 -3.508 -10.752 1.00  58.23 0 A 1
ATOM   210 O OE1 . GLN A 1 30 ? 24.589 -4.221 -12.739 1.00  62.00 0 A 1
ATOM   211 N N   . TYR A 1 31 ? 19.626 -7.161 -13.124 1.00  93.07 0 A 1
ATOM   212 C CA  . TYR A 1 31 ? 18.847 -7.719 -14.231 1.00  93.83 0 A 1
ATOM   213 C C   . TYR A 1 31 ? 17.550 -8.388 -13.768 1.00  94.18 0 A 1
ATOM   214 O O   . TYR A 1 31 ? 17.036 -9.290 -14.425 1.00  92.97 0 A 1
ATOM   215 C CB  . TYR A 1 31 ? 19.747 -8.637 -15.071 1.00  93.92 0 A 1
ATOM   216 C CG  . TYR A 1 31 ? 20.879 -7.904 -15.746 1.00  94.10 0 A 1
ATOM   217 C CD1 . TYR A 1 31 ? 20.671 -7.211 -16.962 1.00  92.74 0 A 1
ATOM   218 C CD2 . TYR A 1 31 ? 22.150 -7.869 -15.148 1.00  92.96 0 A 1
ATOM   219 C CE1 . TYR A 1 31 ? 21.712 -6.497 -17.555 1.00  92.34 0 A 1
ATOM   220 C CE2 . TYR A 1 31 ? 23.200 -7.146 -15.736 1.00  92.25 0 A 1
ATOM   221 C CZ  . TYR A 1 31 ? 22.978 -6.460 -16.941 1.00  92.98 0 A 1
ATOM   222 O OH  . TYR A 1 31 ? 24.002 -5.741 -17.497 1.00  91.43 0 A 1
ATOM   223 N N   . THR A 1 32 ? 17.011 -7.968 -12.625 1.00  93.99 0 A 1
ATOM   224 C CA  . THR A 1 32 ? 15.770 -8.496 -12.039 1.00  94.02 0 A 1
ATOM   225 C C   . THR A 1 32 ? 14.574 -7.609 -12.386 1.00  94.42 0 A 1
ATOM   226 O O   . THR A 1 32 ? 14.613 -6.397 -12.213 1.00  93.77 0 A 1
ATOM   227 C CB  . THR A 1 32 ? 15.926 -8.706 -10.529 1.00  92.78 0 A 1
ATOM   228 C CG2 . THR A 1 32 ? 14.633 -9.149 -9.850 1.00  85.31 0 A 1
ATOM   229 O OG1 . THR A 1 32 ? 16.847 -9.749 -10.317 1.00  86.53 0 A 1
ATOM   230 N N   . CYS A 1 33 ? 13.491 -8.229 -12.863 1.00  94.93 0 A 1
ATOM   231 C CA  . CYS A 1 33 ? 12.248 -7.539 -13.171 1.00  95.29 0 A 1
ATOM   232 C C   . CYS A 1 33 ? 11.555 -7.071 -11.883 1.00  94.89 0 A 1
ATOM   233 O O   . CYS A 1 33 ? 11.266 -7.909 -11.027 1.00  94.04 0 A 1
ATOM   234 C CB  . CYS A 1 33 ? 11.347 -8.485 -13.969 1.00  95.41 0 A 1
ATOM   235 S SG  . CYS A 1 33 ?  9.712 -7.747 -14.277 1.00  95.32 0 A 1
ATOM   236 N N   . PRO A 1 34 ? 11.170 -5.788 -11.775 1.00  94.96 0 A 1
ATOM   237 C CA  . PRO A 1 34 ? 10.499 -5.268 -10.586 1.00  94.59 0 A 1
ATOM   238 C C   . PRO A 1 34 ?  9.148 -5.930 -10.277 1.00  94.62 0 A 1
ATOM   239 O O   . PRO A 1 34 ?  8.705 -5.918 -9.135 1.00  93.42 0 A 1
ATOM   240 C CB  . PRO A 1 34 ? 10.298 -3.774 -10.859 1.00  93.53 0 A 1
ATOM   241 C CG  . PRO A 1 34 ? 11.360 -3.442 -11.904 1.00  91.62 0 A 1
ATOM   242 C CD  . PRO A 1 34 ? 11.468 -4.723 -12.716 1.00  94.26 0 A 1
ATOM   243 N N   . ILE A 1 35 ?  8.492 -6.509 -11.287 1.00  95.56 0 A 1
ATOM   244 C CA  . ILE A 1 35 ?  7.148 -7.092 -11.141 1.00  95.75 0 A 1
ATOM   245 C C   . ILE A 1 35 ?  7.225 -8.554 -10.692 1.00  95.41 0 A 1
ATOM   246 O O   . ILE A 1 35 ?  6.591 -8.922 -9.709 1.00  94.52 0 A 1
ATOM   247 C CB  . ILE A 1 35 ?  6.330 -6.927 -12.436 1.00  95.85 0 A 1
ATOM   248 C CG1 . ILE A 1 35 ?  6.120 -5.418 -12.736 1.00  94.83 0 A 1
ATOM   249 C CG2 . ILE A 1 35 ?  4.979 -7.654 -12.325 1.00  94.97 0 A 1
ATOM   250 C CD1 . ILE A 1 35 ?  5.451 -5.139 -14.078 1.00  93.15 0 A 1
ATOM   251 N N   . CYS A 1 36 ?  7.972 -9.411 -11.383 1.00  95.78 0 A 1
ATOM   252 C CA  . CYS A 1 36 ?  8.044 -10.824 -11.005 1.00  95.20 0 A 1
ATOM   253 C C   . CYS A 1 36 ?  9.190 -11.165 -10.046 1.00  94.60 0 A 1
ATOM   254 O O   . CYS A 1 36 ?  9.242 -12.290 -9.553 1.00  93.33 0 A 1
ATOM   255 C CB  . CYS A 1 36 ?  8.065 -11.699 -12.265 1.00  94.84 0 A 1
ATOM   256 S SG  . CYS A 1 36 ?  9.615 -11.498 -13.189 1.00  94.61 0 A 1
ATOM   257 N N   . LEU A 1 37 ? 10.103 -10.234 -9.794 1.00  94.86 0 A 1
ATOM   258 C CA  . LEU A 1 37 ? 11.305 -10.396 -8.961 1.00  94.40 0 A 1
ATOM   259 C C   . LEU A 1 37 ? 12.244 -11.526 -9.432 1.00  94.36 0 A 1
ATOM   260 O O   . LEU A 1 37 ? 13.016 -12.083 -8.650 1.00  92.87 0 A 1
ATOM   261 C CB  . LEU A 1 37 ? 10.919 -10.525 -7.481 1.00  93.79 0 A 1
ATOM   262 C CG  . LEU A 1 37 ?  9.946 -9.458 -6.952 1.00  92.74 0 A 1
ATOM   263 C CD1 . LEU A 1 37 ?  9.600 -9.791 -5.498 1.00  91.14 0 A 1
ATOM   264 C CD2 . LEU A 1 37 ? 10.543 -8.057 -7.014 1.00  90.54 0 A 1
ATOM   265 N N   . GLU A 1 38 ? 12.189 -11.861 -10.723 1.00  94.70 0 A 1
ATOM   266 C CA  . GLU A 1 38 ? 13.072 -12.819 -11.369 1.00  94.57 0 A 1
ATOM   267 C C   . GLU A 1 38 ? 13.896 -12.120 -12.455 1.00  94.98 0 A 1
ATOM   268 O O   . GLU A 1 38 ? 13.541 -11.023 -12.906 1.00  94.24 0 A 1
ATOM   269 C CB  . GLU A 1 38 ? 12.266 -13.973 -11.972 1.00  93.79 0 A 1
ATOM   270 C CG  . GLU A 1 38 ? 11.465 -14.769 -10.938 1.00  90.63 0 A 1
ATOM   271 C CD  . GLU A 1 38 ? 10.708 -15.905 -11.636 1.00  87.43 0 A 1
ATOM   272 O OE1 . GLU A 1 38 ? 11.152 -17.070 -11.576 1.00  81.07 0 A 1
ATOM   273 O OE2 . GLU A 1 38 ?  9.659 -15.665 -12.273 1.00  81.50 -1 A 1
ATOM   274 N N   . VAL A 1 39 ? 14.966 -12.753 -12.908 1.00  95.12 0 A 1
ATOM   275 C CA  . VAL A 1 39 ? 15.743 -12.269 -14.057 1.00  95.59 0 A 1
ATOM   276 C C   . VAL A 1 39 ? 14.811 -12.031 -15.242 1.00  95.66 0 A 1
ATOM   277 O O   . VAL A 1 39 ? 13.906 -12.828 -15.498 1.00  94.90 0 A 1
ATOM   278 C CB  . VAL A 1 39 ? 16.863 -13.261 -14.416 1.00  94.96 0 A 1
ATOM   279 C CG1 . VAL A 1 39 ? 17.622 -12.855 -15.675 1.00  91.75 0 A 1
ATOM   280 C CG2 . VAL A 1 39 ? 17.873 -13.351 -13.275 1.00  92.08 0 A 1
ATOM   281 N N   . TYR A 1 40 ? 15.044 -10.934 -15.972 1.00  96.25 0 A 1
ATOM   282 C CA  . TYR A 1 40 ? 14.235 -10.546 -17.121 1.00  96.47 0 A 1
ATOM   283 C C   . TYR A 1 40 ? 14.002 -11.707 -18.098 1.00  96.42 0 A 1
ATOM   284 O O   . TYR A 1 40 ? 14.910 -12.461 -18.446 1.00  95.73 0 A 1
ATOM   285 C CB  . TYR A 1 40 ? 14.876 -9.376 -17.862 1.00  96.01 0 A 1
ATOM   286 C CG  . TYR A 1 40 ? 14.929 -8.071 -17.094 1.00  95.89 0 A 1
ATOM   287 C CD1 . TYR A 1 40 ? 13.750 -7.454 -16.656 1.00  94.42 0 A 1
ATOM   288 C CD2 . TYR A 1 40 ? 16.170 -7.457 -16.847 1.00  94.35 0 A 1
ATOM   289 C CE1 . TYR A 1 40 ? 13.799 -6.235 -15.963 1.00  94.05 0 A 1
ATOM   290 C CE2 . TYR A 1 40 ? 16.231 -6.229 -16.159 1.00  93.72 0 A 1
ATOM   291 C CZ  . TYR A 1 40 ? 15.043 -5.628 -15.714 1.00  94.57 0 A 1
ATOM   292 O OH  . TYR A 1 40 ? 15.105 -4.439 -15.040 1.00  93.23 0 A 1
ATOM   293 N N   . HIS A 1 41 ? 12.773 -11.814 -18.579 1.00  96.40 0 A 1
ATOM   294 C CA  . HIS A 1 41 ? 12.392 -12.700 -19.662 1.00  96.35 0 A 1
ATOM   295 C C   . HIS A 1 41 ? 11.747 -11.864 -20.767 1.00  96.57 0 A 1
ATOM   296 O O   . HIS A 1 41 ? 10.732 -11.207 -20.522 1.00  95.93 0 A 1
ATOM   297 C CB  . HIS A 1 41 ? 11.451 -13.785 -19.143 1.00  95.52 0 A 1
ATOM   298 C CG  . HIS A 1 41 ? 10.976 -14.704 -20.227 1.00  93.19 0 A 1
ATOM   299 C CD2 . HIS A 1 41 ? 11.677 -15.714 -20.833 1.00  81.13 0 A 1
ATOM   300 N ND1 . HIS A 1 41 ?  9.736 -14.679 -20.828 1.00  81.97 0 A 1
ATOM   301 C CE1 . HIS A 1 41 ?  9.691 -15.648 -21.745 1.00  82.56 0 A 1
ATOM   302 N NE2 . HIS A 1 41 ? 10.850 -16.298 -21.788 1.00  84.31 0 A 1
ATOM   303 N N   . ARG A 1 42 ? 12.329 -11.895 -21.965 1.00  96.59 0 A 1
ATOM   304 C CA  . ARG A 1 42 ? 11.937 -11.050 -23.100 1.00  96.59 0 A 1
ATOM   305 C C   . ARG A 1 42 ? 11.756 -9.584 -22.650 1.00  96.94 0 A 1
ATOM   306 O O   . ARG A 1 42 ? 10.637 -9.073 -22.673 1.00  95.93 0 A 1
ATOM   307 C CB  . ARG A 1 42 ? 10.676 -11.609 -23.782 1.00  95.71 0 A 1
ATOM   308 C CG  . ARG A 1 42 ? 10.894 -13.007 -24.364 1.00  91.12 0 A 1
ATOM   309 C CD  . ARG A 1 42 ?  9.599 -13.478 -25.029 1.00  84.76 0 A 1
ATOM   310 N NE  . ARG A 1 42 ?  9.757 -14.800 -25.641 1.00  75.25 0 A 1
ATOM   311 C CZ  . ARG A 1 42 ?  8.804 -15.489 -26.239 1.00  67.39 0 A 1
ATOM   312 N NH1 . ARG A 1 42 ?  7.587 -15.034 -26.325 1.00  59.85 1 A 1
ATOM   313 N NH2 . ARG A 1 42 ?  9.063 -16.667 -26.746 1.00  59.50 0 A 1
ATOM   314 N N   . PRO A 1 43 ? 12.826 -8.934 -22.176 1.00  96.80 0 A 1
ATOM   315 C CA  . PRO A 1 43 ? 12.734 -7.598 -21.602 1.00  97.08 0 A 1
ATOM   316 C C   . PRO A 1 43 ? 12.230 -6.579 -22.619 1.00  97.15 0 A 1
ATOM   317 O O   . PRO A 1 43 ? 12.607 -6.595 -23.794 1.00  95.87 0 A 1
ATOM   318 C CB  . PRO A 1 43 ? 14.133 -7.268 -21.088 1.00  96.08 0 A 1
ATOM   319 C CG  . PRO A 1 43 ? 15.038 -8.114 -21.980 1.00  94.17 0 A 1
ATOM   320 C CD  . PRO A 1 43 ? 14.205 -9.373 -22.203 1.00  95.93 0 A 1
ATOM   321 N N   . VAL A 1 44 ? 11.407 -5.667 -22.131 1.00  97.30 0 A 1
ATOM   322 C CA  . VAL A 1 44 ? 10.924 -4.485 -22.837 1.00  97.11 0 A 1
ATOM   323 C C   . VAL A 1 44 ? 11.239 -3.252 -22.001 1.00  97.21 0 A 1
ATOM   324 O O   . VAL A 1 44 ? 11.273 -3.339 -20.772 1.00  96.47 0 A 1
ATOM   325 C CB  . VAL A 1 44 ?  9.427 -4.564 -23.170 1.00  96.50 0 A 1
ATOM   326 C CG1 . VAL A 1 44 ?  9.115 -5.754 -24.092 1.00  93.55 0 A 1
ATOM   327 C CG2 . VAL A 1 44 ?  8.541 -4.669 -21.925 1.00  93.13 0 A 1
ATOM   328 N N   . ALA A 1 45 ? 11.463 -2.124 -22.655 1.00  96.99 0 A 1
ATOM   329 C CA  . ALA A 1 45 ? 11.706 -0.854 -21.997 1.00  96.91 0 A 1
ATOM   330 C C   . ALA A 1 45 ? 10.625  0.160 -22.384 1.00  96.83 0 A 1
ATOM   331 O O   . ALA A 1 45 ? 10.212  0.231 -23.540 1.00  95.57 0 A 1
ATOM   332 C CB  . ALA A 1 45 ? 13.117 -0.370 -22.332 1.00  95.93 0 A 1
ATOM   333 N N   . ILE A 1 46 ? 10.190  0.950 -21.413 1.00  96.19 0 A 1
ATOM   334 C CA  . ILE A 1 46 ?  9.304  2.092 -21.647 1.00  96.17 0 A 1
ATOM   335 C C   . ILE A 1 46 ? 10.147  3.226 -22.244 1.00  95.79 0 A 1
ATOM   336 O O   . ILE A 1 46 ? 11.104  3.667 -21.615 1.00  93.96 0 A 1
ATOM   337 C CB  . ILE A 1 46 ?  8.604  2.509 -20.339 1.00  95.79 0 A 1
ATOM   338 C CG1 . ILE A 1 46 ?  7.679  1.378 -19.835 1.00  94.25 0 A 1
ATOM   339 C CG2 . ILE A 1 46 ?  7.810  3.809 -20.555 1.00  94.61 0 A 1
ATOM   340 C CD1 . ILE A 1 46 ?  7.068  1.634 -18.447 1.00  93.45 0 A 1
ATOM   341 N N   . GLY A 1 47 ?  9.777  3.715 -23.415 1.00  93.95 0 A 1
ATOM   342 C CA  . GLY A 1 47 ? 10.598  4.680 -24.156 1.00  93.37 0 A 1
ATOM   343 C C   . GLY A 1 47 ? 10.819  6.020 -23.448 1.00  93.57 0 A 1
ATOM   344 O O   . GLY A 1 47 ? 11.881  6.625 -23.586 1.00  89.09 0 A 1
ATOM   345 N N   . SER A 1 48 ?  9.836  6.487 -22.654 1.00  94.16 0 A 1
ATOM   346 C CA  . SER A 1 48 ?  9.907  7.795 -21.995 1.00  93.75 0 A 1
ATOM   347 C C   . SER A 1 48 ? 10.786  7.830 -20.746 1.00  93.73 0 A 1
ATOM   348 O O   . SER A 1 48 ? 11.486  8.823 -20.534 1.00  90.42 0 A 1
ATOM   349 C CB  . SER A 1 48 ?  8.492  8.275 -21.642 1.00  92.03 0 A 1
ATOM   350 O OG  . SER A 1 48 ?  7.786  7.288 -20.916 1.00  87.48 0 A 1
ATOM   351 N N   . CYS A 1 49 ? 10.763  6.779 -19.917 1.00  94.73 0 A 1
ATOM   352 C CA  . CYS A 1 49 ? 11.517  6.742 -18.659 1.00  94.67 0 A 1
ATOM   353 C C   . CYS A 1 49 ? 12.681  5.740 -18.651 1.00  94.10 0 A 1
ATOM   354 O O   . CYS A 1 49 ? 13.485  5.740 -17.726 1.00  91.40 0 A 1
ATOM   355 C CB  . CYS A 1 49 ? 10.545  6.491 -17.502 1.00  93.62 0 A 1
ATOM   356 S SG  . CYS A 1 49 ?  9.821  4.822 -17.593 1.00  93.21 0 A 1
ATOM   357 N N   . GLY A 1 50 ? 12.757  4.858 -19.640 1.00  94.46 0 A 1
ATOM   358 C CA  . GLY A 1 50 ? 13.816  3.860 -19.765 1.00  93.99 0 A 1
ATOM   359 C C   . GLY A 1 50 ? 13.685  2.637 -18.846 1.00  94.48 0 A 1
ATOM   360 O O   . GLY A 1 50 ? 14.499  1.717 -18.955 1.00  92.23 0 A 1
ATOM   361 N N   . HIS A 1 51 ? 12.672  2.580 -17.990 1.00  95.40 0 A 1
ATOM   362 C CA  . HIS A 1 51 ? 12.494  1.447 -17.079 1.00  95.97 0 A 1
ATOM   363 C C   . HIS A 1 51 ? 12.174  0.151 -17.821 1.00  96.23 0 A 1
ATOM   364 O O   . HIS A 1 51 ? 11.352  0.104 -18.737 1.00  95.50 0 A 1
ATOM   365 C CB  . HIS A 1 51 ? 11.445  1.765 -16.020 1.00  95.78 0 A 1
ATOM   366 C CG  . HIS A 1 51 ? 11.905  2.799 -15.028 1.00  95.54 0 A 1
ATOM   367 C CD2 . HIS A 1 51 ? 13.025  2.749 -14.247 1.00  92.81 0 A 1
ATOM   368 N ND1 . HIS A 1 51 ? 11.275  3.981 -14.743 1.00  93.20 0 A 1
ATOM   369 C CE1 . HIS A 1 51 ? 11.982  4.627 -13.812 1.00  92.51 0 A 1
ATOM   370 N NE2 . HIS A 1 51 ? 13.061  3.912 -13.486 1.00  92.67 0 A 1
ATOM   371 N N   . THR A 1 52 ? 12.817 -0.928 -17.393 1.00  95.82 0 A 1
ATOM   372 C CA  . THR A 1 52 ? 12.769 -2.227 -18.060 1.00  96.25 0 A 1
ATOM   373 C C   . THR A 1 52 ? 11.970 -3.246 -17.241 1.00  96.31 0 A 1
ATOM   374 O O   . THR A 1 52 ? 12.079 -3.307 -16.020 1.00  95.49 0 A 1
ATOM   375 C CB  . THR A 1 52 ? 14.186 -2.738 -18.354 1.00  95.75 0 A 1
ATOM   376 C CG2 . THR A 1 52 ? 14.201 -4.053 -19.130 1.00  90.35 0 A 1
ATOM   377 O OG1 . THR A 1 52 ? 14.881 -1.805 -19.144 1.00  90.34 0 A 1
ATOM   378 N N   . PHE A 1 53 ? 11.190 -4.079 -17.924 1.00  97.14 0 A 1
ATOM   379 C CA  . PHE A 1 53 ? 10.353 -5.133 -17.357 1.00  97.23 0 A 1
ATOM   380 C C   . PHE A 1 53 ? 10.370 -6.367 -18.264 1.00  97.48 0 A 1
ATOM   381 O O   . PHE A 1 53 ? 10.768 -6.285 -19.428 1.00  96.77 0 A 1
ATOM   382 C CB  . PHE A 1 53 ?  8.912 -4.615 -17.186 1.00  96.86 0 A 1
ATOM   383 C CG  . PHE A 1 53 ?  8.803 -3.347 -16.376 1.00  96.69 0 A 1
ATOM   384 C CD1 . PHE A 1 53 ?  8.672 -3.402 -14.976 1.00  95.29 0 A 1
ATOM   385 C CD2 . PHE A 1 53 ?  8.876 -2.095 -17.007 1.00  95.33 0 A 1
ATOM   386 C CE1 . PHE A 1 53 ?  8.631 -2.227 -14.220 1.00  94.66 0 A 1
ATOM   387 C CE2 . PHE A 1 53 ?  8.834 -0.911 -16.252 1.00  94.65 0 A 1
ATOM   388 C CZ  . PHE A 1 53 ?  8.718 -0.973 -14.856 1.00  95.08 0 A 1
ATOM   389 N N   . CYS A 1 54 ?  9.922 -7.512 -17.783 1.00  97.04 0 A 1
ATOM   390 C CA  . CYS A 1 54 ?  9.561 -8.596 -18.693 1.00  97.14 0 A 1
ATOM   391 C C   . CYS A 1 54 ?  8.350 -8.161 -19.527 1.00  97.22 0 A 1
ATOM   392 O O   . CYS A 1 54 ?  7.403 -7.637 -18.959 1.00  96.37 0 A 1
ATOM   393 C CB  . CYS A 1 54 ?  9.196 -9.865 -17.917 1.00  96.52 0 A 1
ATOM   394 S SG  . CYS A 1 54 ? 10.509 -10.407 -16.789 1.00  95.49 0 A 1
ATOM   395 N N   . GLY A 1 55 ?  8.322 -8.466 -20.814 1.00  96.73 0 A 1
ATOM   396 C CA  . GLY A 1 55 ?  7.173 -8.146 -21.674 1.00  96.66 0 A 1
ATOM   397 C C   . GLY A 1 55 ?  5.849 -8.685 -21.124 1.00  96.68 0 A 1
ATOM   398 O O   . GLY A 1 55 ?  4.871 -7.951 -21.023 1.00  95.56 0 A 1
ATOM   399 N N   . GLU A 1 56 ?  5.844 -9.927 -20.664 1.00  96.73 0 A 1
ATOM   400 C CA  . GLU A 1 56 ?  4.683 -10.582 -20.057 1.00  96.29 0 A 1
ATOM   401 C C   . GLU A 1 56 ?  4.239 -9.931 -18.734 1.00  96.40 0 A 1
ATOM   402 O O   . GLU A 1 56 ?  3.055 -9.905 -18.429 1.00  95.21 0 A 1
ATOM   403 C CB  . GLU A 1 56 ?  5.037 -12.056 -19.821 1.00  94.61 0 A 1
ATOM   404 C CG  . GLU A 1 56 ?  3.944 -13.018 -20.285 1.00  77.81 0 A 1
ATOM   405 C CD  . GLU A 1 56 ?  4.358 -14.481 -20.117 1.00  67.78 0 A 1
ATOM   406 O OE1 . GLU A 1 56 ?  3.593 -15.347 -20.598 1.00  61.69 0 A 1
ATOM   407 O OE2 . GLU A 1 56 ?  5.433 -14.748 -19.529 1.00  60.44 -1 A 1
ATOM   408 N N   . CYS A 1 57 ?  5.178 -9.393 -17.951 1.00  96.72 0 A 1
ATOM   409 C CA  . CYS A 1 57 ?  4.869 -8.747 -16.681 1.00  96.76 0 A 1
ATOM   410 C C   . CYS A 1 57 ?  4.285 -7.345 -16.866 1.00  96.67 0 A 1
ATOM   411 O O   . CYS A 1 57 ?  3.468 -6.927 -16.059 1.00  95.39 0 A 1
ATOM   412 C CB  . CYS A 1 57 ?  6.126 -8.678 -15.804 1.00  96.34 0 A 1
ATOM   413 S SG  . CYS A 1 57 ?  6.653 -10.331 -15.291 1.00  95.44 0 A 1
ATOM   414 N N   . LEU A 1 58 ?  4.706 -6.636 -17.900 1.00  96.65 0 A 1
ATOM   415 C CA  . LEU A 1 58 ?  4.188 -5.300 -18.180 1.00  96.52 0 A 1
ATOM   416 C C   . LEU A 1 58 ?  2.811 -5.352 -18.863 1.00  96.19 0 A 1
ATOM   417 O O   . LEU A 1 58 ?  2.015 -4.441 -18.665 1.00  94.66 0 A 1
ATOM   418 C CB  . LEU A 1 58 ?  5.229 -4.528 -19.013 1.00  96.36 0 A 1
ATOM   419 C CG  . LEU A 1 58 ?  4.906 -3.030 -19.178 1.00  95.92 0 A 1
ATOM   420 C CD1 . LEU A 1 58 ?  4.917 -2.280 -17.848 1.00  94.10 0 A 1
ATOM   421 C CD2 . LEU A 1 58 ?  5.958 -2.390 -20.087 1.00  93.64 0 A 1
ATOM   422 N N   . GLN A 1 59 ?  2.501 -6.414 -19.586 1.00  95.62 0 A 1
ATOM   423 C CA  . GLN A 1 59 ?  1.279 -6.543 -20.379 1.00  95.04 0 A 1
ATOM   424 C C   . GLN A 1 59 ? -0.027 -6.230 -19.607 1.00  94.87 0 A 1
ATOM   425 O O   . GLN A 1 59 ? -0.841 -5.476 -20.141 1.00  93.11 0 A 1
ATOM   426 C CB  . GLN A 1 59 ?  1.235 -7.937 -21.030 1.00  93.56 0 A 1
ATOM   427 C CG  . GLN A 1 59 ?  0.192 -8.017 -22.162 1.00  82.00 0 A 1
ATOM   428 C CD  . GLN A 1 59 ?  0.565 -7.141 -23.367 1.00  77.56 0 A 1
ATOM   429 N NE2 . GLN A 1 59 ? -0.379 -6.785 -24.195 1.00  64.45 0 A 1
ATOM   430 O OE1 . GLN A 1 59 ?  1.706 -6.772 -23.571 1.00  68.73 0 A 1
ATOM   431 N N   . PRO A 1 60 ? -0.254 -6.710 -18.364 1.00  94.86 0 A 1
ATOM   432 C CA  . PRO A 1 60 ? -1.454 -6.347 -17.595 1.00  93.90 0 A 1
ATOM   433 C C   . PRO A 1 60 ? -1.548 -4.851 -17.275 1.00  93.61 0 A 1
ATOM   434 O O   . PRO A 1 60 ? -2.643 -4.309 -17.184 1.00  91.58 0 A 1
ATOM   435 C CB  . PRO A 1 60 ? -1.389 -7.187 -16.316 1.00  92.87 0 A 1
ATOM   436 C CG  . PRO A 1 60 ? -0.489 -8.358 -16.706 1.00  91.85 0 A 1
ATOM   437 C CD  . PRO A 1 60 ?  0.508 -7.699 -17.655 1.00  94.22 0 A 1
ATOM   438 N N   . CYS A 1 61 ? -0.414 -4.158 -17.149 1.00  93.49 0 A 1
ATOM   439 C CA  . CYS A 1 61 ? -0.365 -2.722 -16.876 1.00  92.61 0 A 1
ATOM   440 C C   . CYS A 1 61 ? -0.731 -1.872 -18.104 1.00  92.16 0 A 1
ATOM   441 O O   . CYS A 1 61 ? -1.005 -0.690 -17.958 1.00  89.35 0 A 1
ATOM   442 C CB  . CYS A 1 61 ?  1.033 -2.335 -16.359 1.00  91.84 0 A 1
ATOM   443 S SG  . CYS A 1 61 ?  1.536 -3.353 -14.935 1.00  88.77 0 A 1
ATOM   444 N N   . LEU A 1 62 ? -0.742 -2.460 -19.292 1.00  93.29 0 A 1
ATOM   445 C CA  . LEU A 1 62 ? -1.104 -1.785 -20.543 1.00  92.11 0 A 1
ATOM   446 C C   . LEU A 1 62 ? -2.617 -1.775 -20.814 1.00  91.27 0 A 1
ATOM   447 O O   . LEU A 1 62 ? -3.060 -1.159 -21.776 1.00  86.23 0 A 1
ATOM   448 C CB  . LEU A 1 62 ? -0.362 -2.430 -21.732 1.00  90.79 0 A 1
ATOM   449 C CG  . LEU A 1 62 ?  1.171 -2.482 -21.618 1.00  88.83 0 A 1
ATOM   450 C CD1 . LEU A 1 62 ?  1.764 -3.176 -22.839 1.00  83.24 0 A 1
ATOM   451 C CD2 . LEU A 1 62 ?  1.788 -1.096 -21.519 1.00  82.81 0 A 1
ATOM   452 N N   . GLN A 1 63 ? -3.414 -2.472 -19.994 1.00  90.37 0 A 1
ATOM   453 C CA  . GLN A 1 63 ? -4.859 -2.646 -20.206 1.00  88.78 0 A 1
ATOM   454 C C   . GLN A 1 63 ? -5.704 -1.455 -19.727 1.00  88.98 0 A 1
ATOM   455 O O   . GLN A 1 63 ? -6.930 -1.478 -19.834 1.00  84.43 0 A 1
ATOM   456 C CB  . GLN A 1 63 ? -5.325 -3.949 -19.530 1.00  85.78 0 A 1
ATOM   457 C CG  . GLN A 1 63 ? -4.596 -5.203 -20.036 1.00  78.55 0 A 1
ATOM   458 C CD  . GLN A 1 63 ? -4.791 -5.439 -21.539 1.00  71.41 0 A 1
ATOM   459 N NE2 . GLN A 1 63 ? -3.809 -5.974 -22.216 1.00  61.58 0 A 1
ATOM   460 O OE1 . GLN A 1 63 ? -5.821 -5.149 -22.126 1.00  62.88 0 A 1
ATOM   461 N N   . VAL A 1 64 ? -5.059 -0.406 -19.190 1.00  89.28 0 A 1
ATOM   462 C CA  . VAL A 1 64 ? -5.720  0.820 -18.753 1.00  88.52 0 A 1
ATOM   463 C C   . VAL A 1 64 ? -5.480  1.938 -19.775 1.00  90.28 0 A 1
ATOM   464 O O   . VAL A 1 64 ? -4.421  1.961 -20.404 1.00  87.19 0 A 1
ATOM   465 C CB  . VAL A 1 64 ? -5.305  1.233 -17.328 1.00  84.95 0 A 1
ATOM   466 C CG1 . VAL A 1 64 ? -5.761  0.190 -16.308 1.00  75.19 0 A 1
ATOM   467 C CG2 . VAL A 1 64 ? -3.800  1.440 -17.180 1.00  76.23 0 A 1
ATOM   468 N N   . PRO A 1 65 ? -6.411  2.912 -19.925 1.00  88.65 0 A 1
ATOM   469 C CA  . PRO A 1 65 ? -6.286  3.967 -20.932 1.00  88.04 0 A 1
ATOM   470 C C   . PRO A 1 65 ? -5.044  4.851 -20.771 1.00  88.41 0 A 1
ATOM   471 O O   . PRO A 1 65 ? -4.459  5.296 -21.752 1.00  83.59 0 A 1
ATOM   472 C CB  . PRO A 1 65 ? -7.562  4.804 -20.807 1.00  86.03 0 A 1
ATOM   473 C CG  . PRO A 1 65 ? -8.570  3.832 -20.205 1.00  82.82 0 A 1
ATOM   474 C CD  . PRO A 1 65 ? -7.716  2.962 -19.292 1.00  85.61 0 A 1
ATOM   475 N N   . SER A 1 66 ? -4.650  5.112 -19.520 1.00  91.08 0 A 1
ATOM   476 C CA  . SER A 1 66 ? -3.488  5.938 -19.177 1.00  91.71 0 A 1
ATOM   477 C C   . SER A 1 66 ? -2.536  5.140 -18.279 1.00  92.91 0 A 1
ATOM   478 O O   . SER A 1 66 ? -2.538  5.321 -17.061 1.00  90.13 0 A 1
ATOM   479 C CB  . SER A 1 66 ? -3.934  7.239 -18.513 1.00  88.46 0 A 1
ATOM   480 O OG  . SER A 1 66 ? -4.721  7.988 -19.414 1.00  74.49 0 A 1
ATOM   481 N N   . PRO A 1 67 ? -1.746  4.219 -18.858 1.00  94.38 0 A 1
ATOM   482 C CA  . PRO A 1 67 ? -0.861  3.373 -18.073 1.00  94.76 0 A 1
ATOM   483 C C   . PRO A 1 67 ?  0.251  4.190 -17.422 1.00  95.29 0 A 1
ATOM   484 O O   . PRO A 1 67 ?  0.825  5.094 -18.023 1.00  93.75 0 A 1
ATOM   485 C CB  . PRO A 1 67 ? -0.331  2.323 -19.055 1.00  93.00 0 A 1
ATOM   486 C CG  . PRO A 1 67 ? -0.383  3.041 -20.399 1.00  89.40 0 A 1
ATOM   487 C CD  . PRO A 1 67 ? -1.609  3.936 -20.269 1.00  92.14 0 A 1
ATOM   488 N N   . LEU A 1 68 ?  0.572  3.830 -16.190 1.00  95.23 0 A 1
ATOM   489 C CA  . LEU A 1 68 ?  1.665  4.391 -15.420 1.00  95.07 0 A 1
ATOM   490 C C   . LEU A 1 68 ?  2.808  3.384 -15.319 1.00  95.62 0 A 1
ATOM   491 O O   . LEU A 1 68 ?  2.573  2.184 -15.128 1.00  94.84 0 A 1
ATOM   492 C CB  . LEU A 1 68 ?  1.180  4.821 -14.026 1.00  93.79 0 A 1
ATOM   493 C CG  . LEU A 1 68 ?  0.030  5.839 -14.002 1.00  91.78 0 A 1
ATOM   494 C CD1 . LEU A 1 68 ? -0.337  6.174 -12.555 1.00  88.16 0 A 1
ATOM   495 C CD2 . LEU A 1 68 ?  0.389  7.145 -14.714 1.00  87.52 0 A 1
ATOM   496 N N   . CYS A 1 69 ?  4.047  3.856 -15.388 1.00  95.64 0 A 1
ATOM   497 C CA  . CYS A 1 69 ?  5.205  3.005 -15.159 1.00  95.84 0 A 1
ATOM   498 C C   . CYS A 1 69 ?  5.166  2.428 -13.730 1.00  95.67 0 A 1
ATOM   499 O O   . CYS A 1 69 ?  5.135  3.202 -12.771 1.00  94.80 0 A 1
ATOM   500 C CB  . CYS A 1 69 ?  6.487  3.808 -15.403 1.00  95.41 0 A 1
ATOM   501 S SG  . CYS A 1 69 ?  7.936  2.775 -15.009 1.00  94.74 0 A 1
ATOM   502 N N   . PRO A 1 70 ?  5.254  1.100 -13.552 1.00  95.67 0 A 1
ATOM   503 C CA  . PRO A 1 70 ?  5.232  0.497 -12.222 1.00  95.30 0 A 1
ATOM   504 C C   . PRO A 1 70 ?  6.317  0.979 -11.260 1.00  95.07 0 A 1
ATOM   505 O O   . PRO A 1 70 ?  6.130  0.919 -10.047 1.00  93.57 0 A 1
ATOM   506 C CB  . PRO A 1 70 ?  5.364 -1.008 -12.479 1.00  94.89 0 A 1
ATOM   507 C CG  . PRO A 1 70 ?  4.738 -1.184 -13.857 1.00  93.74 0 A 1
ATOM   508 C CD  . PRO A 1 70 ?  5.170  0.083 -14.581 1.00  95.41 0 A 1
ATOM   509 N N   . LEU A 1 71 ?  7.450  1.466 -11.772 1.00  94.61 0 A 1
ATOM   510 C CA  . LEU A 1 71 ?  8.552  1.959 -10.944 1.00  94.15 0 A 1
ATOM   511 C C   . LEU A 1 71 ?  8.431  3.447 -10.623 1.00  93.71 0 A 1
ATOM   512 O O   . LEU A 1 71 ?  8.485  3.819 -9.457 1.00  90.44 0 A 1
ATOM   513 C CB  . LEU A 1 71 ?  9.898  1.667 -11.618 1.00  92.39 0 A 1
ATOM   514 C CG  . LEU A 1 71 ? 10.426  0.249 -11.376 1.00  88.66 0 A 1
ATOM   515 C CD1 . LEU A 1 71 ? 11.692  0.053 -12.201 1.00  86.66 0 A 1
ATOM   516 C CD2 . LEU A 1 71 ? 10.791  0.012 -9.907 1.00  85.54 0 A 1
ATOM   517 N N   . CYS A 1 72 ?  8.299  4.297 -11.638 1.00  93.91 0 A 1
ATOM   518 C CA  . CYS A 1 72 ?  8.349  5.750 -11.451 1.00  93.70 0 A 1
ATOM   519 C C   . CYS A 1 72 ?  6.977  6.437 -11.466 1.00  93.40 0 A 1
ATOM   520 O O   . CYS A 1 72 ?  6.906  7.641 -11.257 1.00  91.45 0 A 1
ATOM   521 C CB  . CYS A 1 72 ?  9.294  6.360 -12.493 1.00  92.39 0 A 1
ATOM   522 S SG  . CYS A 1 72 ?  8.623  6.197 -14.175 1.00  92.17 0 A 1
ATOM   523 N N   . ARG A 1 73 ?  5.912  5.694 -11.735 1.00  93.17 0 A 1
ATOM   524 C CA  . ARG A 1 73 ?  4.526  6.177 -11.863 1.00  92.97 0 A 1
ATOM   525 C C   . ARG A 1 73 ?  4.312  7.259 -12.937 1.00  93.37 0 A 1
ATOM   526 O O   . ARG A 1 73 ?  3.225  7.813 -13.011 1.00  91.20 0 A 1
ATOM   527 C CB  . ARG A 1 73 ?  3.974  6.621 -10.505 1.00  90.71 0 A 1
ATOM   528 C CG  . ARG A 1 73 ?  3.857  5.475 -9.495 1.00  86.40 0 A 1
ATOM   529 C CD  . ARG A 1 73 ?  3.322  6.066 -8.196 1.00  84.64 0 A 1
ATOM   530 N NE  . ARG A 1 73 ?  2.933  5.039 -7.219 1.00  81.70 0 A 1
ATOM   531 C CZ  . ARG A 1 73 ?  2.685  5.278 -5.941 1.00  80.48 0 A 1
ATOM   532 N NH1 . ARG A 1 73 ?  2.849  6.461 -5.410 1.00  71.90 1 A 1
ATOM   533 N NH2 . ARG A 1 73 ?  2.250  4.334 -5.172 1.00  71.94 0 A 1
ATOM   534 N N   . LEU A 1 74 ?  5.296  7.540 -13.778 1.00  94.15 0 A 1
ATOM   535 C CA  . LEU A 1 74 ?  5.102  8.445 -14.897 1.00  94.14 0 A 1
ATOM   536 C C   . LEU A 1 74 ?  4.164  7.818 -15.934 1.00  94.72 0 A 1
ATOM   537 O O   . LEU A 1 74 ?  4.301  6.624 -16.238 1.00  94.09 0 A 1
ATOM   538 C CB  . LEU A 1 74 ?  6.441  8.833 -15.530 1.00  93.22 0 A 1
ATOM   539 C CG  . LEU A 1 74 ?  7.319  9.737 -14.643 1.00  89.22 0 A 1
ATOM   540 C CD1 . LEU A 1 74 ?  8.665  9.960 -15.331 1.00  83.67 0 A 1
ATOM   541 C CD2 . LEU A 1 74 ?  6.683 11.099 -14.383 1.00  83.35 0 A 1
ATOM   542 N N   . PRO A 1 75 ?  3.230  8.607 -16.502 1.00  95.20 0 A 1
ATOM   543 C CA  . PRO A 1 75 ?  2.426  8.152 -17.617 1.00  95.05 0 A 1
ATOM   544 C C   . PRO A 1 75 ?  3.316  7.881 -18.832 1.00  95.46 0 A 1
ATOM   545 O O   . PRO A 1 75 ?  4.301  8.589 -19.076 1.00  94.57 0 A 1
ATOM   546 C CB  . PRO A 1 75 ?  1.417  9.275 -17.869 1.00  93.83 0 A 1
ATOM   547 C CG  . PRO A 1 75 ?  2.146 10.530 -17.376 1.00  91.20 0 A 1
ATOM   548 C CD  . PRO A 1 75 ?  2.976  9.999 -16.207 1.00  94.10 0 A 1
ATOM   549 N N   . PHE A 1 76 ?  2.967  6.861 -19.611 1.00  95.20 0 A 1
ATOM   550 C CA  . PHE A 1 76 ?  3.678  6.527 -20.835 1.00  95.47 0 A 1
ATOM   551 C C   . PHE A 1 76 ?  2.718  6.120 -21.950 1.00  95.60 0 A 1
ATOM   552 O O   . PHE A 1 76 ?  1.600  5.663 -21.708 1.00  94.64 0 A 1
ATOM   553 C CB  . PHE A 1 76 ?  4.736  5.446 -20.557 1.00  95.09 0 A 1
ATOM   554 C CG  . PHE A 1 76 ?  4.185  4.074 -20.242 1.00  95.96 0 A 1
ATOM   555 C CD1 . PHE A 1 76 ?  3.828  3.731 -18.924 1.00  94.60 0 A 1
ATOM   556 C CD2 . PHE A 1 76 ?  4.035  3.118 -21.263 1.00  94.64 0 A 1
ATOM   557 C CE1 . PHE A 1 76 ?  3.337  2.450 -18.629 1.00  94.08 0 A 1
ATOM   558 C CE2 . PHE A 1 76 ?  3.546  1.835 -20.974 1.00  94.02 0 A 1
ATOM   559 C CZ  . PHE A 1 76 ?  3.193  1.491 -19.659 1.00  94.64 0 A 1
ATOM   560 N N   . ASP A 1 77 ?  3.181  6.269 -23.187 1.00  95.28 0 A 1
ATOM   561 C CA  . ASP A 1 77 ?  2.459  5.786 -24.360 1.00  95.07 0 A 1
ATOM   562 C C   . ASP A 1 77 ?  2.678  4.270 -24.508 1.00  95.07 0 A 1
ATOM   563 O O   . ASP A 1 77 ?  3.817  3.847 -24.745 1.00  93.95 0 A 1
ATOM   564 C CB  . ASP A 1 77 ?  2.919  6.575 -25.591 1.00  93.95 0 A 1
ATOM   565 C CG  . ASP A 1 77 ?  2.226  6.188 -26.900 1.00  92.17 0 A 1
ATOM   566 O OD1 . ASP A 1 77 ?  1.431  5.219 -26.915 1.00  89.53 0 A 1
ATOM   567 O OD2 . ASP A 1 77 ?  2.516  6.852 -27.916 1.00  88.15 -1 A 1
ATOM   568 N N   . PRO A 1 78 ?  1.629  3.438 -24.419 1.00  94.54 0 A 1
ATOM   569 C CA  . PRO A 1 78 ?  1.754  1.994 -24.571 1.00  93.94 0 A 1
ATOM   570 C C   . PRO A 1 78 ?  2.294  1.566 -25.937 1.00  94.04 0 A 1
ATOM   571 O O   . PRO A 1 78 ?  2.813  0.459 -26.063 1.00  91.81 0 A 1
ATOM   572 C CB  . PRO A 1 78 ?  0.353  1.434 -24.315 1.00  92.13 0 A 1
ATOM   573 C CG  . PRO A 1 78 ? -0.576  2.602 -24.632 1.00  88.88 0 A 1
ATOM   574 C CD  . PRO A 1 78 ?  0.240  3.810 -24.202 1.00  92.71 0 A 1
ATOM   575 N N   . LYS A 1 79 ?  2.216  2.427 -26.955 1.00  93.99 0 A 1
ATOM   576 C CA  . LYS A 1 79 ?  2.810  2.168 -28.281 1.00  93.57 0 A 1
ATOM   577 C C   . LYS A 1 79 ?  4.319  2.397 -28.304 1.00  93.74 0 A 1
ATOM   578 O O   . LYS A 1 79 ?  4.979  1.946 -29.234 1.00  91.53 0 A 1
ATOM   579 C CB  . LYS A 1 79 ?  2.139  3.051 -29.337 1.00  92.59 0 A 1
ATOM   580 C CG  . LYS A 1 79 ?  0.638  2.782 -29.466 1.00  87.20 0 A 1
ATOM   581 C CD  . LYS A 1 79 ?  0.048  3.693 -30.532 1.00  79.57 0 A 1
ATOM   582 C CE  . LYS A 1 79 ? -1.454  3.440 -30.657 1.00  70.36 0 A 1
ATOM   583 N NZ  . LYS A 1 79 ? -2.072  4.355 -31.642 1.00  61.39 1 A 1
ATOM   584 N N   . LYS A 1 80 ?  4.879  3.091 -27.314 1.00  94.20 0 A 1
ATOM   585 C CA  . LYS A 1 80 ?  6.315  3.380 -27.172 1.00  94.31 0 A 1
ATOM   586 C C   . LYS A 1 80 ?  6.965  2.470 -26.130 1.00  94.75 0 A 1
ATOM   587 O O   . LYS A 1 80 ?  7.714  2.916 -25.262 1.00  92.44 0 A 1
ATOM   588 C CB  . LYS A 1 80 ?  6.542  4.868 -26.888 1.00  93.25 0 A 1
ATOM   589 C CG  . LYS A 1 80 ?  6.082  5.750 -28.051 1.00  87.72 0 A 1
ATOM   590 C CD  . LYS A 1 80 ?  6.442  7.207 -27.758 1.00  78.47 0 A 1
ATOM   591 C CE  . LYS A 1 80 ?  5.935  8.095 -28.890 1.00  70.05 0 A 1
ATOM   592 N NZ  . LYS A 1 80 ?  6.211  9.520 -28.606 1.00  61.30 1 A 1
ATOM   593 N N   . VAL A 1 81 ?  6.641  1.186 -26.204 1.00  94.75 0 A 1
ATOM   594 C CA  . VAL A 1 81 ?  7.266  0.127 -25.412 1.00  94.97 0 A 1
ATOM   595 C C   . VAL A 1 81 ?  7.978 -0.807 -26.377 1.00  94.85 0 A 1
ATOM   596 O O   . VAL A 1 81 ?  7.340 -1.550 -27.115 1.00  92.31 0 A 1
ATOM   597 C CB  . VAL A 1 81 ?  6.240 -0.625 -24.559 1.00  94.12 0 A 1
ATOM   598 C CG1 . VAL A 1 81 ?  6.904 -1.739 -23.750 1.00  90.48 0 A 1
ATOM   599 C CG2 . VAL A 1 81 ?  5.547  0.318 -23.565 1.00  91.35 0 A 1
ATOM   600 N N   . ASP A 1 82 ?  9.300 -0.772 -26.361 1.00  95.59 0 A 1
ATOM   601 C CA  . ASP A 1 82 ? 10.136 -1.498 -27.311 1.00  95.31 0 A 1
ATOM   602 C C   . ASP A 1 82 ? 10.921 -2.632 -26.643 1.00  95.97 0 A 1
ATOM   603 O O   . ASP A 1 82 ? 11.164 -2.638 -25.438 1.00  94.33 0 A 1
ATOM   604 C CB  . ASP A 1 82 ? 11.076 -0.516 -28.025 1.00  92.73 0 A 1
ATOM   605 C CG  . ASP A 1 82 ? 10.312  0.398 -28.979 1.00  85.04 0 A 1
ATOM   606 O OD1 . ASP A 1 82 ?  9.560 -0.156 -29.808 1.00  78.49 0 A 1
ATOM   607 O OD2 . ASP A 1 82 ? 10.519  1.625 -28.885 1.00  76.80 -1 A 1
ATOM   608 N N   . LYS A 1 83 ? 11.355 -3.597 -27.449 1.00  96.01 0 A 1
ATOM   609 C CA  . LYS A 1 83 ? 12.226 -4.658 -26.955 1.00  96.37 0 A 1
ATOM   610 C C   . LYS A 1 83 ? 13.551 -4.064 -26.477 1.00  96.30 0 A 1
ATOM   611 O O   . LYS A 1 83 ? 14.226 -3.362 -27.216 1.00  94.68 0 A 1
ATOM   612 C CB  . LYS A 1 83 ? 12.494 -5.712 -28.031 1.00  95.23 0 A 1
ATOM   613 C CG  . LYS A 1 83 ? 11.265 -6.590 -28.288 1.00  81.13 0 A 1
ATOM   614 C CD  . LYS A 1 83 ? 11.639 -7.663 -29.304 1.00  79.90 0 A 1
ATOM   615 C CE  . LYS A 1 83 ? 10.454 -8.590 -29.571 1.00  67.59 0 A 1
ATOM   616 N NZ  . LYS A 1 83 ? 10.820 -9.617 -30.568 1.00  60.34 1 A 1
ATOM   617 N N   . ALA A 1 84 ? 13.969 -4.442 -25.265 1.00  95.47 0 A 1
ATOM   618 C CA  . ALA A 1 84 ? 15.250 -4.026 -24.715 1.00  95.40 0 A 1
ATOM   619 C C   . ALA A 1 84 ? 16.387 -4.913 -25.253 1.00  95.59 0 A 1
ATOM   620 O O   . ALA A 1 84 ? 17.001 -5.686 -24.522 1.00  93.19 0 A 1
ATOM   621 C CB  . ALA A 1 84 ? 15.134 -4.001 -23.188 1.00  94.30 0 A 1
ATOM   622 N N   . THR A 1 85 ? 16.678 -4.805 -26.561 1.00  95.72 0 A 1
ATOM   623 C CA  . THR A 1 85 ? 17.643 -5.670 -27.268 1.00  95.39 0 A 1
ATOM   624 C C   . THR A 1 85 ? 19.043 -5.637 -26.650 1.00  95.34 0 A 1
ATOM   625 O O   . THR A 1 85 ? 19.745 -6.652 -26.622 1.00  92.99 0 A 1
ATOM   626 C CB  . THR A 1 85 ? 17.763 -5.250 -28.741 1.00  94.00 0 A 1
ATOM   627 C CG2 . THR A 1 85 ? 18.384 -6.331 -29.608 1.00  79.62 0 A 1
ATOM   628 O OG1 . THR A 1 85 ? 16.494 -4.967 -29.288 1.00  82.93 0 A 1
ATOM   629 N N   . HIS A 1 86 ? 19.462 -4.488 -26.130 1.00  95.16 0 A 1
ATOM   630 C CA  . HIS A 1 86 ? 20.739 -4.370 -25.434 1.00  94.37 0 A 1
ATOM   631 C C   . HIS A 1 86 ? 20.769 -5.219 -24.158 1.00  95.04 0 A 1
ATOM   632 O O   . HIS A 1 86 ? 21.728 -5.961 -23.928 1.00  93.46 0 A 1
ATOM   633 C CB  . HIS A 1 86 ? 21.019 -2.897 -25.138 1.00  91.93 0 A 1
ATOM   634 C CG  . HIS A 1 86 ? 22.405 -2.693 -24.596 1.00  79.73 0 A 1
ATOM   635 C CD2 . HIS A 1 86 ? 22.751 -2.258 -23.339 1.00  66.45 0 A 1
ATOM   636 N ND1 . HIS A 1 86 ? 23.585 -2.943 -25.266 1.00  66.64 0 A 1
ATOM   637 C CE1 . HIS A 1 86 ? 24.607 -2.664 -24.438 1.00  60.79 0 A 1
ATOM   638 N NE2 . HIS A 1 86 ? 24.134 -2.251 -23.265 1.00  62.47 0 A 1
ATOM   639 N N   . VAL A 1 87 ? 19.684 -5.194 -23.380 1.00  95.11 0 A 1
ATOM   640 C CA  . VAL A 1 87 ? 19.539 -6.011 -22.164 1.00  95.33 0 A 1
ATOM   641 C C   . VAL A 1 87 ? 19.504 -7.495 -22.529 1.00  95.92 0 A 1
ATOM   642 O O   . VAL A 1 87 ? 20.193 -8.280 -21.893 1.00  95.08 0 A 1
ATOM   643 C CB  . VAL A 1 87 ? 18.296 -5.595 -21.364 1.00  94.34 0 A 1
ATOM   644 C CG1 . VAL A 1 87 ? 18.134 -6.422 -20.088 1.00  90.39 0 A 1
ATOM   645 C CG2 . VAL A 1 87 ? 18.367 -4.118 -20.955 1.00  91.04 0 A 1
ATOM   646 N N   . GLU A 1 88 ? 18.809 -7.902 -23.599 1.00  95.48 0 A 1
ATOM   647 C CA  . GLU A 1 88 ? 18.821 -9.296 -24.069 1.00  95.43 0 A 1
ATOM   648 C C   . GLU A 1 88 ? 20.231 -9.809 -24.388 1.00  95.43 0 A 1
ATOM   649 O O   . GLU A 1 88 ? 20.583 -10.933 -24.030 1.00  94.14 0 A 1
ATOM   650 C CB  . GLU A 1 88 ? 17.945 -9.475 -25.317 1.00  93.82 0 A 1
ATOM   651 C CG  . GLU A 1 88 ? 16.476 -9.735 -24.974 1.00  82.10 0 A 1
ATOM   652 C CD  . GLU A 1 88 ? 15.625 -10.101 -26.204 1.00  80.20 0 A 1
ATOM   653 O OE1 . GLU A 1 88 ? 14.586 -10.759 -26.008 1.00  73.55 0 A 1
ATOM   654 O OE2 . GLU A 1 88 ? 15.998 -9.711 -27.334 1.00  74.28 -1 A 1
ATOM   655 N N   . LYS A 1 89 ? 21.060 -8.982 -25.036 1.00  96.29 0 A 1
ATOM   656 C CA  . LYS A 1 89 ? 22.465 -9.329 -25.291 1.00  95.98 0 A 1
ATOM   657 C C   . LYS A 1 89 ? 23.240 -9.511 -23.988 1.00  95.99 0 A 1
ATOM   658 O O   . LYS A 1 89 ? 23.960 -10.500 -23.849 1.00  94.75 0 A 1
ATOM   659 C CB  . LYS A 1 89 ? 23.145 -8.277 -26.180 1.00  95.22 0 A 1
ATOM   660 C CG  . LYS A 1 89 ? 22.938 -8.563 -27.668 1.00  83.95 0 A 1
ATOM   661 C CD  . LYS A 1 89 ? 23.715 -7.541 -28.517 1.00  79.69 0 A 1
ATOM   662 C CE  . LYS A 1 89 ? 23.620 -7.882 -30.007 1.00  68.42 0 A 1
ATOM   663 N NZ  . LYS A 1 89 ? 24.359 -6.896 -30.832 1.00  59.03 1 A 1
ATOM   664 N N   . GLN A 1 90 ? 23.065 -8.608 -23.028 1.00  95.89 0 A 1
ATOM   665 C CA  . GLN A 1 90 ? 23.728 -8.695 -21.729 1.00  95.66 0 A 1
ATOM   666 C C   . GLN A 1 90 ? 23.300 -9.950 -20.949 1.00  95.89 0 A 1
ATOM   667 O O   . GLN A 1 90 ? 24.150 -10.681 -20.437 1.00  94.83 0 A 1
ATOM   668 C CB  . GLN A 1 90 ? 23.429 -7.427 -20.922 1.00  95.10 0 A 1
ATOM   669 C CG  . GLN A 1 90 ? 24.124 -6.184 -21.500 1.00  93.29 0 A 1
ATOM   670 C CD  . GLN A 1 90 ? 23.701 -4.911 -20.777 1.00  92.26 0 A 1
ATOM   671 N NE2 . GLN A 1 90 ? 24.581 -3.948 -20.637 1.00  83.66 0 A 1
ATOM   672 O OE1 . GLN A 1 90 ? 22.581 -4.754 -20.322 1.00  86.89 0 A 1
ATOM   673 N N   . LEU A 1 91 ? 22.016 -10.279 -20.947 1.00  96.28 0 A 1
ATOM   674 C CA  . LEU A 1 91 ? 21.500 -11.508 -20.325 1.00  96.20 0 A 1
ATOM   675 C C   . LEU A 1 91 ? 22.116 -12.773 -20.945 1.00  96.28 0 A 1
ATOM   676 O O   . LEU A 1 91 ? 22.287 -13.776 -20.251 1.00  94.66 0 A 1
ATOM   677 C CB  . LEU A 1 91 ? 19.972 -11.559 -20.477 1.00  95.93 0 A 1
ATOM   678 C CG  . LEU A 1 91 ? 19.190 -10.496 -19.685 1.00  94.89 0 A 1
ATOM   679 C CD1 . LEU A 1 91 ? 17.712 -10.584 -20.055 1.00  92.28 0 A 1
ATOM   680 C CD2 . LEU A 1 91 ? 19.324 -10.680 -18.184 1.00  91.70 0 A 1
ATOM   681 N N   . SER A 1 92 ? 22.437 -12.730 -22.220 1.00  96.15 0 A 1
ATOM   682 C CA  . SER A 1 92 ? 23.041 -13.856 -22.936 1.00  95.76 0 A 1
ATOM   683 C C   . SER A 1 92 ? 24.547 -13.998 -22.688 1.00  95.50 0 A 1
ATOM   684 O O   . SER A 1 92 ? 25.076 -15.107 -22.808 1.00  92.49 0 A 1
ATOM   685 C CB  . SER A 1 92 ? 22.776 -13.728 -24.437 1.00  94.21 0 A 1
ATOM   686 O OG  . SER A 1 92 ? 21.387 -13.660 -24.681 1.00  81.82 0 A 1
ATOM   687 N N   . SER A 1 93 ? 25.236 -12.915 -22.335 1.00  95.07 0 A 1
ATOM   688 C CA  . SER A 1 93 ? 26.688 -12.887 -22.119 1.00  94.63 0 A 1
ATOM   689 C C   . SER A 1 93 ? 27.096 -12.972 -20.647 1.00  94.98 0 A 1
ATOM   690 O O   . SER A 1 93 ? 28.074 -13.653 -20.326 1.00  91.79 0 A 1
ATOM   691 C CB  . SER A 1 93 ? 27.291 -11.644 -22.769 1.00  91.84 0 A 1
ATOM   692 O OG  . SER A 1 93 ? 26.691 -10.466 -22.280 1.00  78.74 0 A 1
ATOM   693 N N   . TYR A 1 94 ? 26.347 -12.333 -19.752 1.00  94.70 0 A 1
ATOM   694 C CA  . TYR A 1 94 ? 26.677 -12.327 -18.329 1.00  95.07 0 A 1
ATOM   695 C C   . TYR A 1 94 ? 26.276 -13.621 -17.624 1.00  95.24 0 A 1
ATOM   696 O O   . TYR A 1 94 ? 25.252 -14.246 -17.909 1.00  93.83 0 A 1
ATOM   697 C CB  . TYR A 1 94 ? 26.098 -11.088 -17.639 1.00  94.11 0 A 1
ATOM   698 C CG  . TYR A 1 94 ? 26.700 -9.777 -18.105 1.00  93.08 0 A 1
ATOM   699 C CD1 . TYR A 1 94 ? 28.088 -9.584 -18.121 1.00  88.28 0 A 1
ATOM   700 C CD2 . TYR A 1 94 ? 25.855 -8.723 -18.515 1.00  88.50 0 A 1
ATOM   701 C CE1 . TYR A 1 94 ? 28.644 -8.370 -18.571 1.00  87.16 0 A 1
ATOM   702 C CE2 . TYR A 1 94 ? 26.401 -7.506 -18.964 1.00  87.22 0 A 1
ATOM   703 C CZ  . TYR A 1 94 ? 27.792 -7.337 -18.988 1.00  88.29 0 A 1
ATOM   704 O OH  . TYR A 1 94 ? 28.321 -6.153 -19.440 1.00  85.02 0 A 1
ATOM   705 N N   . LYS A 1 95 ? 27.100 -14.026 -16.658 1.00  95.14 0 A 1
ATOM   706 C CA  . LYS A 1 95 ? 26.857 -15.159 -15.766 1.00  95.03 0 A 1
ATOM   707 C C   . LYS A 1 95 ? 26.808 -14.678 -14.323 1.00  95.07 0 A 1
ATOM   708 O O   . LYS A 1 95 ? 27.604 -13.826 -13.940 1.00  93.35 0 A 1
ATOM   709 C CB  . LYS A 1 95 ? 27.932 -16.237 -15.938 1.00  93.52 0 A 1
ATOM   710 C CG  . LYS A 1 95 ? 27.925 -16.878 -17.338 1.00  88.08 0 A 1
ATOM   711 C CD  . LYS A 1 95 ? 28.980 -17.987 -17.411 1.00  86.22 0 A 1
ATOM   712 C CE  . LYS A 1 95 ? 29.009 -18.611 -18.805 1.00  78.01 0 A 1
ATOM   713 N NZ  . LYS A 1 95 ? 30.055 -19.661 -18.921 1.00  70.30 1 A 1
ATOM   714 N N   . ALA A 1 96 ? 25.926 -15.266 -13.535 1.00  94.11 0 A 1
ATOM   715 C CA  . ALA A 1 96 ? 25.831 -15.036 -12.104 1.00  93.98 0 A 1
ATOM   716 C C   . ALA A 1 96 ? 25.731 -16.387 -11.372 1.00  94.68 0 A 1
ATOM   717 O O   . ALA A 1 96 ? 25.295 -17.379 -11.968 1.00  93.85 0 A 1
ATOM   718 C CB  . ALA A 1 96 ? 24.629 -14.128 -11.820 1.00  92.38 0 A 1
ATOM   719 N N   . PRO A 1 97 ? 26.143 -16.465 -10.092 1.00  94.63 0 A 1
ATOM   720 C CA  . PRO A 1 97 ? 25.950 -17.652 -9.290 1.00  94.38 0 A 1
ATOM   721 C C   . PRO A 1 97 ? 24.456 -17.862 -8.993 1.00  94.47 0 A 1
ATOM   722 O O   . PRO A 1 97 ? 23.714 -16.923 -8.714 1.00  93.31 0 A 1
ATOM   723 C CB  . PRO A 1 97 ? 26.775 -17.429 -8.026 1.00  92.72 0 A 1
ATOM   724 C CG  . PRO A 1 97 ? 26.778 -15.907 -7.878 1.00  89.64 0 A 1
ATOM   725 C CD  . PRO A 1 97 ? 26.755 -15.406 -9.317 1.00  92.70 0 A 1
ATOM   726 N N   . CYS A 1 98 ? 24.012 -19.118 -9.011 1.00  93.96 0 A 1
ATOM   727 C CA  . CYS A 1 98 ? 22.685 -19.461 -8.520 1.00  94.08 0 A 1
ATOM   728 C C   . CYS A 1 98 ? 22.642 -19.255 -7.006 1.00  93.04 0 A 1
ATOM   729 O O   . CYS A 1 98 ? 23.440 -19.849 -6.283 1.00  91.64 0 A 1
ATOM   730 C CB  . CYS A 1 98 ? 22.368 -20.907 -8.902 1.00  94.11 0 A 1
ATOM   731 S SG  . CYS A 1 98 ? 20.815 -21.456 -8.108 1.00  94.00 0 A 1
ATOM   732 N N   . ARG A 1 99 ? 21.642 -18.539 -6.520 1.00  92.05 0 A 1
ATOM   733 C CA  . ARG A 1 99 ? 21.422 -18.289 -5.086 1.00  90.00 0 A 1
ATOM   734 C C   . ARG A 1 99 ? 21.288 -19.541 -4.208 1.00  90.26 0 A 1
ATOM   735 O O   . ARG A 1 99 ? 21.448 -19.453 -2.999 1.00  87.14 0 A 1
ATOM   736 C CB  . ARG A 1 99 ? 20.184 -17.386 -4.940 1.00  86.67 0 A 1
ATOM   737 C CG  . ARG A 1 99 ? 18.882 -18.093 -5.349 1.00  76.66 0 A 1
ATOM   738 C CD  . ARG A 1 99 ? 17.688 -17.146 -5.273 1.00  74.14 0 A 1
ATOM   739 N NE  . ARG A 1 99 ? 16.438 -17.848 -5.576 1.00  67.46 0 A 1
ATOM   740 C CZ  . ARG A 1 99 ? 15.233 -17.288 -5.643 1.00  62.97 0 A 1
ATOM   741 N NH1 . ARG A 1 99 ? 15.067 -16.007 -5.468 1.00  57.63 1 A 1
ATOM   742 N NH2 . ARG A 1 99 ? 14.179 -18.020 -5.876 1.00  55.80 0 A 1
ATOM   743 N N   . GLY A 1 100 ? 20.964 -20.688 -4.798 1.00  91.84 0 A 1
ATOM   744 C CA  . GLY A 1 100 ? 20.824 -21.954 -4.092 1.00  91.60 0 A 1
ATOM   745 C C   . GLY A 1 100 ? 22.076 -22.820 -4.159 1.00  92.50 0 A 1
ATOM   746 O O   . GLY A 1 100 ? 22.693 -23.127 -3.139 1.00  89.99 0 A 1
ATOM   747 N N   . CYS A 1 101 ? 22.488 -23.202 -5.370 1.00  94.22 0 A 1
ATOM   748 C CA  . CYS A 1 101 ? 23.593 -24.140 -5.576 1.00  94.96 0 A 1
ATOM   749 C C   . CYS A 1 101 ? 24.947 -23.484 -5.893 1.00  94.67 0 A 1
ATOM   750 O O   . CYS A 1 101 ? 25.918 -24.203 -6.101 1.00  91.99 0 A 1
ATOM   751 C CB  . CYS A 1 101 ? 23.198 -25.164 -6.646 1.00  94.45 0 A 1
ATOM   752 S SG  . CYS A 1 101 ? 23.167 -24.412 -8.304 1.00  94.40 0 A 1
ATOM   753 N N   . ASN A 1 102 ? 25.006 -22.162 -5.977 1.00  94.50 0 A 1
ATOM   754 C CA  . ASN A 1 102 ? 26.195 -21.367 -6.296 1.00  94.27 0 A 1
ATOM   755 C C   . ASN A 1 102 ? 26.823 -21.647 -7.681 1.00  94.65 0 A 1
ATOM   756 O O   . ASN A 1 102 ? 27.861 -21.090 -8.023 1.00  91.59 0 A 1
ATOM   757 C CB  . ASN A 1 102 ? 27.189 -21.442 -5.118 1.00  92.22 0 A 1
ATOM   758 C CG  . ASN A 1 102 ? 27.697 -20.086 -4.676 1.00  85.19 0 A 1
ATOM   759 N ND2 . ASN A 1 102 ? 28.744 -20.060 -3.872 1.00  73.25 0 A 1
ATOM   760 O OD1 . ASN A 1 102 ? 27.164 -19.047 -4.998 1.00  76.00 0 A 1
ATOM   761 N N   . LYS A 1 103 ? 26.190 -22.475 -8.519 1.00  94.97 0 A 1
ATOM   762 C CA  . LYS A 1 103 ? 26.660 -22.735 -9.881 1.00  94.77 0 A 1
ATOM   763 C C   . LYS A 1 103 ? 26.560 -21.465 -10.720 1.00  95.09 0 A 1
ATOM   764 O O   . LYS A 1 103 ? 25.521 -20.812 -10.720 1.00  93.72 0 A 1
ATOM   765 C CB  . LYS A 1 103 ? 25.859 -23.880 -10.520 1.00  93.35 0 A 1
ATOM   766 C CG  . LYS A 1 103 ? 26.749 -25.071 -10.902 1.00  80.10 0 A 1
ATOM   767 C CD  . LYS A 1 103 ? 25.930 -26.205 -11.522 1.00  77.62 0 A 1
ATOM   768 C CE  . LYS A 1 103 ? 26.827 -27.408 -11.847 1.00  66.30 0 A 1
ATOM   769 N NZ  . LYS A 1 103 ? 26.072 -28.554 -12.401 1.00  59.32 1 A 1
ATOM   770 N N   . LYS A 1 104 ? 27.614 -21.125 -11.466 1.00  95.03 0 A 1
ATOM   771 C CA  . LYS A 1 104 ? 27.576 -20.014 -12.418 1.00  94.93 0 A 1
ATOM   772 C C   . LYS A 1 104 ? 26.682 -20.382 -13.605 1.00  95.38 0 A 1
ATOM   773 O O   . LYS A 1 104 ? 26.953 -21.344 -14.319 1.00  93.33 0 A 1
ATOM   774 C CB  . LYS A 1 104 ? 28.981 -19.572 -12.866 1.00  93.04 0 A 1
ATOM   775 C CG  . LYS A 1 104 ? 29.743 -18.880 -11.723 1.00  82.47 0 A 1
ATOM   776 C CD  . LYS A 1 104 ? 30.970 -18.077 -12.181 1.00  75.87 0 A 1
ATOM   777 C CE  . LYS A 1 104 ? 31.557 -17.359 -10.953 1.00  66.35 0 A 1
ATOM   778 N NZ  . LYS A 1 104 ? 32.389 -16.170 -11.250 1.00  58.12 1 A 1
ATOM   779 N N   . VAL A 1 105 ? 25.630 -19.597 -13.815 1.00  95.04 0 A 1
ATOM   780 C CA  . VAL A 1 105 ? 24.624 -19.779 -14.871 1.00  95.28 0 A 1
ATOM   781 C C   . VAL A 1 105 ? 24.524 -18.480 -15.665 1.00  95.71 0 A 1
ATOM   782 O O   . VAL A 1 105 ? 24.582 -17.393 -15.099 1.00  94.16 0 A 1
ATOM   783 C CB  . VAL A 1 105 ? 23.264 -20.192 -14.280 1.00  93.46 0 A 1
ATOM   784 C CG1 . VAL A 1 105 ? 22.260 -20.538 -15.377 1.00  88.51 0 A 1
ATOM   785 C CG2 . VAL A 1 105 ? 23.384 -21.426 -13.375 1.00  89.00 0 A 1
ATOM   786 N N   . THR A 1 106 ? 24.377 -18.585 -16.981 1.00  95.85 0 A 1
ATOM   787 C CA  . THR A 1 106 ? 24.094 -17.416 -17.821 1.00  96.02 0 A 1
ATOM   788 C C   . THR A 1 106 ? 22.753 -16.808 -17.403 1.00  96.27 0 A 1
ATOM   789 O O   . THR A 1 106 ? 21.784 -17.560 -17.258 1.00  94.84 0 A 1
ATOM   790 C CB  . THR A 1 106 ? 24.031 -17.816 -19.304 1.00  94.72 0 A 1
ATOM   791 C CG2 . THR A 1 106 ? 24.022 -16.603 -20.233 1.00  80.86 0 A 1
ATOM   792 O OG1 . THR A 1 106 ? 25.150 -18.593 -19.658 1.00  82.31 0 A 1
ATOM   793 N N   . LEU A 1 107 ? 22.671 -15.492 -17.267 1.00  95.80 0 A 1
ATOM   794 C CA  . LEU A 1 107 ? 21.453 -14.817 -16.783 1.00  95.84 0 A 1
ATOM   795 C C   . LEU A 1 107 ? 20.197 -15.218 -17.578 1.00  95.95 0 A 1
ATOM   796 O O   . LEU A 1 107 ? 19.180 -15.562 -16.978 1.00  94.90 0 A 1
ATOM   797 C CB  . LEU A 1 107 ? 21.651 -13.294 -16.811 1.00  95.11 0 A 1
ATOM   798 C CG  . LEU A 1 107 ? 22.599 -12.731 -15.732 1.00  93.55 0 A 1
ATOM   799 C CD1 . LEU A 1 107 ? 22.752 -11.230 -15.941 1.00  91.07 0 A 1
ATOM   800 C CD2 . LEU A 1 107 ? 22.065 -12.957 -14.318 1.00  90.34 0 A 1
ATOM   801 N N   . ALA A 1 108 ? 20.283 -15.296 -18.896 1.00  95.70 0 A 1
ATOM   802 C CA  . ALA A 1 108 ? 19.180 -15.755 -19.752 1.00  95.51 0 A 1
ATOM   803 C C   . ALA A 1 108 ? 18.642 -17.151 -19.392 1.00  95.79 0 A 1
ATOM   804 O O   . ALA A 1 108 ? 17.472 -17.456 -19.637 1.00  94.06 0 A 1
ATOM   805 C CB  . ALA A 1 108 ? 19.678 -15.735 -21.208 1.00  94.44 0 A 1
ATOM   806 N N   . LYS A 1 109 ? 19.466 -18.016 -18.804 1.00  96.31 0 A 1
ATOM   807 C CA  . LYS A 1 109 ? 19.101 -19.373 -18.368 1.00  96.20 0 A 1
ATOM   808 C C   . LYS A 1 109 ? 18.771 -19.458 -16.873 1.00  96.55 0 A 1
ATOM   809 O O   . LYS A 1 109 ? 18.317 -20.510 -16.420 1.00  95.39 0 A 1
ATOM   810 C CB  . LYS A 1 109 ? 20.206 -20.375 -18.747 1.00  95.53 0 A 1
ATOM   811 C CG  . LYS A 1 109 ? 20.432 -20.456 -20.267 1.00  91.23 0 A 1
ATOM   812 C CD  . LYS A 1 109 ? 21.451 -21.553 -20.607 1.00  83.95 0 A 1
ATOM   813 C CE  . LYS A 1 109 ? 21.636 -21.642 -22.123 1.00  75.30 0 A 1
ATOM   814 N NZ  . LYS A 1 109 ? 22.557 -22.741 -22.527 1.00  65.46 1 A 1
ATOM   815 N N   . MET A 1 110 ? 18.971 -18.383 -16.117 1.00  95.83 0 A 1
ATOM   816 C CA  . MET A 1 110 ? 18.817 -18.384 -14.658 1.00  95.73 0 A 1
ATOM   817 C C   . MET A 1 110 ? 17.395 -18.758 -14.227 1.00  95.82 0 A 1
ATOM   818 O O   . MET A 1 110 ? 17.230 -19.607 -13.353 1.00  94.95 0 A 1
ATOM   819 C CB  . MET A 1 110 ? 19.213 -17.014 -14.093 1.00  95.18 0 A 1
ATOM   820 C CG  . MET A 1 110 ? 19.246 -17.003 -12.560 1.00  92.65 0 A 1
ATOM   821 S SD  . MET A 1 110 ? 20.476 -18.119 -11.824 1.00  91.86 0 A 1
ATOM   822 C CE  . MET A 1 110 ? 21.961 -17.123 -12.051 1.00  85.27 0 A 1
ATOM   823 N N   . ARG A 1 111 ? 16.379 -18.218 -14.883 1.00  95.41 0 A 1
ATOM   824 C CA  . ARG A 1 111 ? 14.969 -18.519 -14.585 1.00  94.79 0 A 1
ATOM   825 C C   . ARG A 1 111 ? 14.652 -20.018 -14.700 1.00  94.75 0 A 1
ATOM   826 O O   . ARG A 1 111 ? 14.021 -20.575 -13.806 1.00  93.00 0 A 1
ATOM   827 C CB  . ARG A 1 111 ? 14.089 -17.666 -15.517 1.00  92.99 0 A 1
ATOM   828 C CG  . ARG A 1 111 ? 12.601 -17.808 -15.187 1.00  86.72 0 A 1
ATOM   829 C CD  . ARG A 1 111 ? 11.724 -16.926 -16.080 1.00  86.89 0 A 1
ATOM   830 N NE  . ARG A 1 111 ? 11.890 -15.494 -15.773 1.00  84.89 0 A 1
ATOM   831 C CZ  . ARG A 1 111 ? 10.950 -14.552 -15.802 1.00  84.98 0 A 1
ATOM   832 N NH1 . ARG A 1 111 ?  9.726 -14.800 -16.161 1.00  76.20 1 A 1
ATOM   833 N NH2 . ARG A 1 111 ? 11.233 -13.347 -15.457 1.00  77.84 0 A 1
ATOM   834 N N   . VAL A 1 112 ? 15.123 -20.663 -15.764 1.00  96.17 0 A 1
ATOM   835 C CA  . VAL A 1 112 ? 14.933 -22.106 -15.986 1.00  96.27 0 A 1
ATOM   836 C C   . VAL A 1 112 ? 15.754 -22.920 -14.986 1.00  96.48 0 A 1
ATOM   837 O O   . VAL A 1 112 ? 15.263 -23.896 -14.424 1.00  95.35 0 A 1
ATOM   838 C CB  . VAL A 1 112 ? 15.308 -22.497 -17.429 1.00  95.45 0 A 1
ATOM   839 C CG1 . VAL A 1 112 ? 15.135 -23.997 -17.687 1.00  88.56 0 A 1
ATOM   840 C CG2 . VAL A 1 112 ? 14.439 -21.743 -18.443 1.00  88.74 0 A 1
ATOM   841 N N   . HIS A 1 113 ? 16.983 -22.496 -14.708 1.00  96.04 0 A 1
ATOM   842 C CA  . HIS A 1 113 ? 17.829 -23.154 -13.717 1.00  96.49 0 A 1
ATOM   843 C C   . HIS A 1 113 ? 17.202 -23.121 -12.320 1.00  96.12 0 A 1
ATOM   844 O O   . HIS A 1 113 ? 17.146 -24.144 -11.654 1.00  94.87 0 A 1
ATOM   845 C CB  . HIS A 1 113 ? 19.221 -22.524 -13.727 1.00  96.49 0 A 1
ATOM   846 C CG  . HIS A 1 113 ? 20.123 -23.129 -12.690 1.00  96.79 0 A 1
ATOM   847 C CD2 . HIS A 1 113 ? 20.325 -22.667 -11.419 1.00  92.91 0 A 1
ATOM   848 N ND1 . HIS A 1 113 ? 20.815 -24.327 -12.808 1.00  92.88 0 A 1
ATOM   849 C CE1 . HIS A 1 113 ? 21.399 -24.564 -11.639 1.00  93.33 0 A 1
ATOM   850 N NE2 . HIS A 1 113 ? 21.133 -23.585 -10.768 1.00  93.71 0 A 1
ATOM   851 N N   . ILE A 1 114 ? 16.696 -21.967 -11.893 1.00  95.13 0 A 1
ATOM   852 C CA  . ILE A 1 114 ? 16.065 -21.803 -10.576 1.00  94.08 0 A 1
ATOM   853 C C   . ILE A 1 114 ? 14.827 -22.677 -10.443 1.00  94.16 0 A 1
ATOM   854 O O   . ILE A 1 114 ? 14.631 -23.284 -9.390 1.00  92.76 0 A 1
ATOM   855 C CB  . ILE A 1 114 ? 15.765 -20.305 -10.319 1.00  92.17 0 A 1
ATOM   856 C CG1 . ILE A 1 114 ? 17.092 -19.565 -10.030 1.00  87.61 0 A 1
ATOM   857 C CG2 . ILE A 1 114 ? 14.787 -20.109 -9.148 1.00  86.04 0 A 1
ATOM   858 C CD1 . ILE A 1 114 ? 16.954 -18.041 -9.905 1.00  77.75 0 A 1
ATOM   859 N N   . SER A 1 115 ? 14.003 -22.797 -11.490 1.00  93.74 0 A 1
ATOM   860 C CA  . SER A 1 115 ? 12.795 -23.622 -11.447 1.00  92.91 0 A 1
ATOM   861 C C   . SER A 1 115 ? 13.072 -25.125 -11.283 1.00  93.48 0 A 1
ATOM   862 O O   . SER A 1 115 ? 12.207 -25.856 -10.807 1.00  90.87 0 A 1
ATOM   863 C CB  . SER A 1 115 ? 11.931 -23.389 -12.686 1.00  91.04 0 A 1
ATOM   864 O OG  . SER A 1 115 ? 12.575 -23.775 -13.884 1.00  77.46 0 A 1
ATOM   865 N N   . SER A 1 116 ? 14.269 -25.588 -11.644 1.00  94.54 0 A 1
ATOM   866 C CA  . SER A 1 116 ? 14.697 -26.988 -11.533 1.00  94.80 0 A 1
ATOM   867 C C   . SER A 1 116 ? 15.782 -27.219 -10.482 1.00  95.66 0 A 1
ATOM   868 O O   . SER A 1 116 ? 16.230 -28.343 -10.291 1.00  93.79 0 A 1
ATOM   869 C CB  . SER A 1 116 ? 15.148 -27.484 -12.914 1.00  93.41 0 A 1
ATOM   870 O OG  . SER A 1 116 ? 16.200 -26.686 -13.424 1.00  81.92 0 A 1
ATOM   871 N N   . CYS A 1 117 ? 16.230 -26.171 -9.791 1.00  95.07 0 A 1
ATOM   872 C CA  . CYS A 1 117 ? 17.314 -26.271 -8.821 1.00  95.63 0 A 1
ATOM   873 C C   . CYS A 1 117 ? 16.821 -26.841 -7.493 1.00  95.52 0 A 1
ATOM   874 O O   . CYS A 1 117 ? 16.150 -26.145 -6.734 1.00  94.22 0 A 1
ATOM   875 C CB  . CYS A 1 117 ? 17.962 -24.897 -8.656 1.00  95.22 0 A 1
ATOM   876 S SG  . CYS A 1 117 ? 19.385 -25.000 -7.519 1.00  95.07 0 A 1
ATOM   877 N N   . LEU A 1 118 ? 17.249 -28.060 -7.156 1.00  96.24 0 A 1
ATOM   878 C CA  . LEU A 1 118 ? 16.897 -28.731 -5.902 1.00  95.82 0 A 1
ATOM   879 C C   . LEU A 1 118 ? 17.220 -27.887 -4.657 1.00  95.28 0 A 1
ATOM   880 O O   . LEU A 1 118 ? 16.387 -27.759 -3.771 1.00  93.35 0 A 1
ATOM   881 C CB  . LEU A 1 118 ? 17.632 -30.083 -5.820 1.00  95.23 0 A 1
ATOM   882 C CG  . LEU A 1 118 ? 17.109 -31.152 -6.792 1.00  87.14 0 A 1
ATOM   883 C CD1 . LEU A 1 118 ? 18.091 -32.317 -6.859 1.00  81.17 0 A 1
ATOM   884 C CD2 . LEU A 1 118 ? 15.747 -31.684 -6.369 1.00  81.86 0 A 1
ATOM   885 N N   . LYS A 1 119 ? 18.387 -27.239 -4.626 1.00  95.43 0 A 1
ATOM   886 C CA  . LYS A 1 119 ? 18.772 -26.368 -3.505 1.00  94.66 0 A 1
ATOM   887 C C   . LYS A 1 119 ? 17.837 -25.173 -3.322 1.00  94.02 0 A 1
ATOM   888 O O   . LYS A 1 119 ? 17.574 -24.771 -2.195 1.00  92.29 0 A 1
ATOM   889 C CB  . LYS A 1 119 ? 20.211 -25.886 -3.695 1.00  94.01 0 A 1
ATOM   890 C CG  . LYS A 1 119 ? 21.267 -26.935 -3.326 1.00  86.26 0 A 1
ATOM   891 C CD  . LYS A 1 119 ? 22.110 -26.471 -2.145 1.00  79.94 0 A 1
ATOM   892 C CE  . LYS A 1 119 ? 23.118 -27.540 -1.734 1.00  73.01 0 A 1
ATOM   893 N NZ  . LYS A 1 119 ? 23.850 -27.154 -0.493 1.00  64.26 1 A 1
ATOM   894 N N   . VAL A 1 120 ? 17.334 -24.599 -4.401 1.00  93.51 0 A 1
ATOM   895 C CA  . VAL A 1 120 ? 16.354 -23.509 -4.320 1.00  92.41 0 A 1
ATOM   896 C C   . VAL A 1 120 ? 15.013 -24.032 -3.820 1.00  92.01 0 A 1
ATOM   897 O O   . VAL A 1 120 ? 14.385 -23.377 -3.000 1.00  90.66 0 A 1
ATOM   898 C CB  . VAL A 1 120 ? 16.189 -22.782 -5.663 1.00  91.46 0 A 1
ATOM   899 C CG1 . VAL A 1 120 ? 15.099 -21.716 -5.624 1.00  88.03 0 A 1
ATOM   900 C CG2 . VAL A 1 120 ? 17.492 -22.074 -6.055 1.00  88.91 0 A 1
ATOM   901 N N   . GLN A 1 121 ? 14.596 -25.218 -4.267 1.00  93.28 0 A 1
ATOM   902 C CA  . GLN A 1 121 ? 13.366 -25.854 -3.791 1.00  91.92 0 A 1
ATOM   903 C C   . GLN A 1 121 ? 13.442 -26.200 -2.303 1.00  91.59 0 A 1
ATOM   904 O O   . GLN A 1 121 ? 12.510 -25.890 -1.572 1.00  89.75 0 A 1
ATOM   905 C CB  . GLN A 1 121 ? 13.057 -27.096 -4.623 1.00  90.97 0 A 1
ATOM   906 C CG  . GLN A 1 121 ? 12.671 -26.748 -6.069 1.00  82.51 0 A 1
ATOM   907 C CD  . GLN A 1 121 ? 12.384 -27.990 -6.915 1.00  74.58 0 A 1
ATOM   908 N NE2 . GLN A 1 121 ? 11.888 -27.821 -8.123 1.00  63.03 0 A 1
ATOM   909 O OE1 . GLN A 1 121 ? 12.594 -29.124 -6.531 1.00  65.41 0 A 1
ATOM   910 N N   . GLU A 1 122 ? 14.561 -26.746 -1.824 1.00  93.97 0 A 1
ATOM   911 C CA  . GLU A 1 122 ? 14.799 -26.980 -0.393 1.00  93.11 0 A 1
ATOM   912 C C   . GLU A 1 122 ? 14.753 -25.682  0.418 1.00  91.81 0 A 1
ATOM   913 O O   . GLU A 1 122 ? 14.130 -25.644  1.476 1.00  90.13 0 A 1
ATOM   914 C CB  . GLU A 1 122 ? 16.174 -27.621 -0.178 1.00  92.73 0 A 1
ATOM   915 C CG  . GLU A 1 122 ? 16.192 -29.126 -0.434 1.00  82.82 0 A 1
ATOM   916 C CD  . GLU A 1 122 ? 17.597 -29.731 -0.243 1.00  79.82 0 A 1
ATOM   917 O OE1 . GLU A 1 122 ? 17.672 -30.961 -0.065 1.00  75.87 0 A 1
ATOM   918 O OE2 . GLU A 1 122 ? 18.595 -28.981 -0.321 1.00  78.71 -1 A 1
ATOM   919 N N   . GLN A 1 123 ? 15.361 -24.601 -0.068 1.00  91.32 0 A 1
ATOM   920 C CA  . GLN A 1 123 ? 15.295 -23.300  0.598 1.00  89.72 0 A 1
ATOM   921 C C   . GLN A 1 123 ? 13.862 -22.771  0.697 1.00  88.99 0 A 1
ATOM   922 O O   . GLN A 1 123 ? 13.501 -22.198  1.718 1.00  86.73 0 A 1
ATOM   923 C CB  . GLN A 1 123 ? 16.155 -22.276 -0.150 1.00  88.15 0 A 1
ATOM   924 C CG  . GLN A 1 123 ? 17.652 -22.449  0.148 1.00  83.28 0 A 1
ATOM   925 C CD  . GLN A 1 123 ? 18.524 -21.502 -0.674 1.00  82.54 0 A 1
ATOM   926 N NE2 . GLN A 1 123 ? 19.784 -21.389 -0.335 1.00  76.28 0 A 1
ATOM   927 O OE1 . GLN A 1 123 ? 18.118 -20.854 -1.631 1.00  78.11 0 A 1
ATOM   928 N N   . MET A 1 124 ? 13.042 -22.962 -0.334 1.00  89.29 0 A 1
ATOM   929 C CA  . MET A 1 124 ? 11.638 -22.555 -0.311 1.00  87.59 0 A 1
ATOM   930 C C   . MET A 1 124 ? 10.793 -23.416  0.624 1.00  87.25 0 A 1
ATOM   931 O O   . MET A 1 124 ?  9.933 -22.880  1.313 1.00  84.54 0 A 1
ATOM   932 C CB  . MET A 1 124 ? 11.053 -22.585 -1.727 1.00  85.21 0 A 1
ATOM   933 C CG  . MET A 1 124 ? 11.562 -21.426 -2.578 1.00  74.67 0 A 1
ATOM   934 S SD  . MET A 1 124 ? 10.873 -21.367 -4.258 1.00  68.24 0 A 1
ATOM   935 C CE  . MET A 1 124 ?  9.137 -21.084 -3.873 1.00  58.73 0 A 1
ATOM   936 N N   . ALA A 1 125 ? 11.051 -24.729  0.680 1.00  87.84 0 A 1
ATOM   937 C CA  . ALA A 1 125 ? 10.358 -25.644  1.579 1.00  87.26 0 A 1
ATOM   938 C C   . ALA A 1 125 ? 10.699 -25.377  3.062 1.00  87.08 0 A 1
ATOM   939 O O   . ALA A 1 125 ?  9.851 -25.533  3.926 1.00  83.75 0 A 1
ATOM   940 C CB  . ALA A 1 125 ? 10.710 -27.075  1.176 1.00  85.98 0 A 1
ATOM   941 N N   . ASN A 1 126 ? 11.913 -24.910  3.327 1.00  87.93 0 A 1
ATOM   942 C CA  . ASN A 1 126 ? 12.397 -24.576  4.665 1.00  87.75 0 A 1
ATOM   943 C C   . ASN A 1 126 ? 12.261 -23.083  5.001 1.00  87.45 0 A 1
ATOM   944 O O   . ASN A 1 126 ? 12.905 -22.608  5.941 1.00  82.90 0 A 1
ATOM   945 C CB  . ASN A 1 126 ? 13.847 -25.071  4.800 1.00  84.95 0 A 1
ATOM   946 C CG  . ASN A 1 126 ? 13.959 -26.583  4.731 1.00  78.83 0 A 1
ATOM   947 N ND2 . ASN A 1 126 ? 15.047 -27.088  4.195 1.00  69.24 0 A 1
ATOM   948 O OD1 . ASN A 1 126 ? 13.103 -27.323  5.167 1.00  70.42 0 A 1
ATOM   949 N N   . CYS A 1 127 ? 11.464 -22.326  4.250 1.00  84.96 0 A 1
ATOM   950 C CA  . CYS A 1 127 ? 11.192 -20.935  4.613 1.00  84.93 0 A 1
ATOM   951 C C   . CYS A 1 127 ? 10.549 -20.891  6.004 1.00  85.18 0 A 1
ATOM   952 O O   . CYS A 1 127 ?  9.597 -21.637  6.268 1.00  81.83 0 A 1
ATOM   953 C CB  . CYS A 1 127 ? 10.304 -20.258  3.572 1.00  81.60 0 A 1
ATOM   954 S SG  . CYS A 1 127 ? 11.340 -19.576  2.236 1.00  76.04 0 A 1
ATOM   955 N N   . PRO A 1 128 ? 11.040 -20.013  6.903 1.00  84.02 0 A 1
ATOM   956 C CA  . PRO A 1 128 ? 10.511 -19.928  8.250 1.00  83.39 0 A 1
ATOM   957 C C   . PRO A 1 128 ?  9.036 -19.527  8.217 1.00  85.60 0 A 1
ATOM   958 O O   . PRO A 1 128 ?  8.620 -18.676  7.422 1.00  82.97 0 A 1
ATOM   959 C CB  . PRO A 1 128 ? 11.392 -18.910  8.974 1.00  78.35 0 A 1
ATOM   960 C CG  . PRO A 1 128 ? 11.925 -18.030  7.842 1.00  74.63 0 A 1
ATOM   961 C CD  . PRO A 1 128 ? 12.058 -19.012  6.679 1.00  77.12 0 A 1
ATOM   962 N N   . LYS A 1 129 ?  8.250 -20.124  9.128 1.00  86.05 0 A 1
ATOM   963 C CA  . LYS A 1 129 ?  6.892 -19.662  9.409 1.00  87.36 0 A 1
ATOM   964 C C   . LYS A 1 129 ?  6.946 -18.277 10.039 1.00  90.23 0 A 1
ATOM   965 O O   . LYS A 1 129 ?  8.007 -17.824 10.494 1.00  87.86 0 A 1
ATOM   966 C CB  . LYS A 1 129 ?  6.142 -20.677 10.291 1.00  81.51 0 A 1
ATOM   967 C CG  . LYS A 1 129 ?  5.908 -22.003  9.555 1.00  73.95 0 A 1
ATOM   968 C CD  . LYS A 1 129 ?  4.954 -22.937 10.310 1.00  66.76 0 A 1
ATOM   969 C CE  . LYS A 1 129 ?  4.696 -24.188  9.466 1.00  59.01 0 A 1
ATOM   970 N NZ  . LYS A 1 129 ?  3.582 -25.029  9.965 1.00  51.31 1 A 1
ATOM   971 N N   . PHE A 1 130 ?  5.814 -17.612 10.098 1.00  92.41 0 A 1
ATOM   972 C CA  . PHE A 1 130 ?  5.710 -16.325 10.762 1.00  93.81 0 A 1
ATOM   973 C C   . PHE A 1 130 ?  6.212 -16.397 12.214 1.00  94.14 0 A 1
ATOM   974 O O   . PHE A 1 130 ?  5.796 -17.257 12.990 1.00  93.27 0 A 1
ATOM   975 C CB  . PHE A 1 130 ?  4.261 -15.822 10.717 1.00  93.85 0 A 1
ATOM   976 C CG  . PHE A 1 130 ?  4.033 -14.632 11.620 1.00  95.15 0 A 1
ATOM   977 C CD1 . PHE A 1 130 ?  3.400 -14.800 12.871 1.00  94.08 0 A 1
ATOM   978 C CD2 . PHE A 1 130 ?  4.534 -13.369 11.257 1.00  94.65 0 A 1
ATOM   979 C CE1 . PHE A 1 130 ?  3.261 -13.709 13.743 1.00  94.16 0 A 1
ATOM   980 C CE2 . PHE A 1 130 ?  4.391 -12.279 12.136 1.00  94.15 0 A 1
ATOM   981 C CZ  . PHE A 1 130 ?  3.757 -12.458 13.367 1.00  94.99 0 A 1
ATOM   982 N N   . VAL A 1 131 ?  7.084 -15.470 12.559 1.00  94.01 0 A 1
ATOM   983 C CA  . VAL A 1 131 ?  7.522 -15.190 13.927 1.00  94.12 0 A 1
ATOM   984 C C   . VAL A 1 131 ?  7.498 -13.678 14.149 1.00  95.04 0 A 1
ATOM   985 O O   . VAL A 1 131 ?  7.772 -12.927 13.210 1.00  94.09 0 A 1
ATOM   986 C CB  . VAL A 1 131 ?  8.918 -15.780 14.228 1.00  91.85 0 A 1
ATOM   987 C CG1 . VAL A 1 131 ?  8.885 -17.309 14.241 1.00  82.37 0 A 1
ATOM   988 C CG2 . VAL A 1 131 ? 10.003 -15.322 13.248 1.00  82.96 0 A 1
ATOM   989 N N   . PRO A 1 132 ?  7.176 -13.211 15.377 1.00  95.32 0 A 1
ATOM   990 C CA  . PRO A 1 132 ?  7.290 -11.797 15.712 1.00  95.68 0 A 1
ATOM   991 C C   . PRO A 1 132 ?  8.705 -11.269 15.467 1.00  95.59 0 A 1
ATOM   992 O O   . PRO A 1 132 ?  9.681 -11.985 15.664 1.00  93.99 0 A 1
ATOM   993 C CB  . PRO A 1 132 ?  6.885 -11.688 17.186 1.00  94.72 0 A 1
ATOM   994 C CG  . PRO A 1 132 ?  6.011 -12.913 17.412 1.00  93.43 0 A 1
ATOM   995 C CD  . PRO A 1 132 ?  6.647 -13.960 16.502 1.00  95.40 0 A 1
ATOM   996 N N   . VAL A 1 133 ?  8.818 -9.999 15.066 1.00  95.29 0 A 1
ATOM   997 C CA  . VAL A 1 133 ? 10.104 -9.355 14.754 1.00  94.79 0 A 1
ATOM   998 C C   . VAL A 1 133 ? 11.059 -9.315 15.947 1.00  94.56 0 A 1
ATOM   999 O O   . VAL A 1 133 ? 12.274 -9.378 15.784 1.00  92.69 0 A 1
ATOM   1000 C CB  . VAL A 1 133 ?  9.853 -7.943 14.187 1.00  93.75 0 A 1
ATOM   1001 C CG1 . VAL A 1 133 ?  9.155 -6.999 15.163 1.00  90.25 0 A 1
ATOM   1002 C CG2 . VAL A 1 133 ? 11.141 -7.288 13.674 1.00  91.08 0 A 1
ATOM   1003 N N   . VAL A 1 134 ? 10.504 -9.245 17.166 1.00  95.10 0 A 1
ATOM   1004 C CA  . VAL A 1 134 ? 11.203 -9.358 18.445 1.00  94.83 0 A 1
ATOM   1005 C C   . VAL A 1 134 ? 10.385 -10.250 19.379 1.00  95.04 0 A 1
ATOM   1006 O O   . VAL A 1 134 ?  9.169 -10.361 19.206 1.00  93.66 0 A 1
ATOM   1007 C CB  . VAL A 1 134 ? 11.474 -7.989 19.096 1.00  93.08 0 A 1
ATOM   1008 C CG1 . VAL A 1 134 ? 12.460 -7.160 18.269 1.00  85.35 0 A 1
ATOM   1009 C CG2 . VAL A 1 134 ? 10.200 -7.167 19.320 1.00  85.86 0 A 1
ATOM   1010 N N   . PRO A 1 135 ? 11.011 -10.883 20.379 1.00  94.64 0 A 1
ATOM   1011 C CA  . PRO A 1 135 ? 10.275 -11.573 21.430 1.00  93.91 0 A 1
ATOM   1012 C C   . PRO A 1 135 ?  9.262 -10.627 22.085 1.00  93.60 0 A 1
ATOM   1013 O O   . PRO A 1 135 ?  9.590 -9.495 22.436 1.00  90.64 0 A 1
ATOM   1014 C CB  . PRO A 1 135 ? 11.330 -12.064 22.421 1.00  92.39 0 A 1
ATOM   1015 C CG  . PRO A 1 135 ? 12.605 -12.126 21.590 1.00  90.69 0 A 1
ATOM   1016 C CD  . PRO A 1 135 ? 12.438 -10.967 20.620 1.00  93.47 0 A 1
ATOM   1017 N N   . THR A 1 136 ?  8.029 -11.104 22.269 1.00  93.33 0 A 1
ATOM   1018 C CA  . THR A 1 136 ?  6.953 -10.356 22.914 1.00  93.64 0 A 1
ATOM   1019 C C   . THR A 1 136 ?  6.143 -11.274 23.830 1.00  94.10 0 A 1
ATOM   1020 O O   . THR A 1 136 ?  6.018 -12.465 23.552 1.00  92.31 0 A 1
ATOM   1021 C CB  . THR A 1 136 ?  6.063 -9.652 21.866 1.00  91.61 0 A 1
ATOM   1022 C CG2 . THR A 1 136 ?  5.423 -10.611 20.860 1.00  84.31 0 A 1
ATOM   1023 O OG1 . THR A 1 136 ?  5.019 -8.964 22.506 1.00  83.65 0 A 1
ATOM   1024 N N   . SER A 1 137 ?  5.605 -10.707 24.897 1.00  94.55 0 A 1
ATOM   1025 C CA  . SER A 1 137 ?  4.653 -11.387 25.779 1.00  94.03 0 A 1
ATOM   1026 C C   . SER A 1 137 ?  3.234 -11.427 25.207 1.00  94.33 0 A 1
ATOM   1027 O O   . SER A 1 137 ?  2.381 -12.146 25.733 1.00  90.30 0 A 1
ATOM   1028 C CB  . SER A 1 137 ?  4.640 -10.703 27.147 1.00  91.82 0 A 1
ATOM   1029 O OG  . SER A 1 137 ?  4.324 -9.329 26.986 1.00  80.54 0 A 1
ATOM   1030 N N   . GLN A 1 138 ?  2.967 -10.672 24.141 1.00  94.50 0 A 1
ATOM   1031 C CA  . GLN A 1 138 ?  1.666 -10.674 23.485 1.00  94.43 0 A 1
ATOM   1032 C C   . GLN A 1 138 ?  1.378 -12.042 22.861 1.00  94.91 0 A 1
ATOM   1033 O O   . GLN A 1 138 ?  2.248 -12.619 22.201 1.00  92.99 0 A 1
ATOM   1034 C CB  . GLN A 1 138 ?  1.600 -9.606 22.397 1.00  92.72 0 A 1
ATOM   1035 C CG  . GLN A 1 138 ?  1.680 -8.173 22.943 1.00  89.81 0 A 1
ATOM   1036 C CD  . GLN A 1 138 ?  1.592 -7.186 21.794 1.00  92.31 0 A 1
ATOM   1037 N NE2 . GLN A 1 138 ?  2.646 -6.462 21.504 1.00  85.64 0 A 1
ATOM   1038 O OE1 . GLN A 1 138 ?  0.583 -7.092 21.104 1.00  85.93 0 A 1
ATOM   1039 N N   . PRO A 1 139 ?  0.157 -12.565 23.017 1.00  94.87 0 A 1
ATOM   1040 C CA  . PRO A 1 139 ? -0.241 -13.759 22.299 1.00  94.35 0 A 1
ATOM   1041 C C   . PRO A 1 139 ? -0.248 -13.473 20.792 1.00  94.77 0 A 1
ATOM   1042 O O   . PRO A 1 139 ? -0.741 -12.431 20.348 1.00  92.79 0 A 1
ATOM   1043 C CB  . PRO A 1 139 ? -1.628 -14.112 22.838 1.00  92.31 0 A 1
ATOM   1044 C CG  . PRO A 1 139 ? -2.187 -12.760 23.277 1.00  88.79 0 A 1
ATOM   1045 C CD  . PRO A 1 139 ? -0.954 -11.997 23.750 1.00  92.60 0 A 1
ATOM   1046 N N   . ILE A 1 140 ?  0.264 -14.419 20.008 1.00  94.08 0 A 1
ATOM   1047 C CA  . ILE A 1 140 ?  0.151 -14.337 18.553 1.00  93.85 0 A 1
ATOM   1048 C C   . ILE A 1 140 ? -1.333 -14.440 18.187 1.00  94.17 0 A 1
ATOM   1049 O O   . ILE A 1 140 ? -1.970 -15.433 18.548 1.00  92.20 0 A 1
ATOM   1050 C CB  . ILE A 1 140 ?  1.004 -15.423 17.853 1.00  91.72 0 A 1
ATOM   1051 C CG1 . ILE A 1 140 ?  2.496 -15.245 18.216 1.00  87.87 0 A 1
ATOM   1052 C CG2 . ILE A 1 140 ?  0.797 -15.345 16.329 1.00  87.93 0 A 1
ATOM   1053 C CD1 . ILE A 1 140 ?  3.421 -16.328 17.646 1.00  80.04 0 A 1
ATOM   1054 N N   . PRO A 1 141 ? -1.894 -13.447 17.474 1.00  93.71 0 A 1
ATOM   1055 C CA  . PRO A 1 141 ? -3.299 -13.473 17.099 1.00  92.88 0 A 1
ATOM   1056 C C   . PRO A 1 141 ? -3.639 -14.738 16.298 1.00  92.71 0 A 1
ATOM   1057 O O   . PRO A 1 141 ? -2.925 -15.120 15.374 1.00  90.57 0 A 1
ATOM   1058 C CB  . PRO A 1 141 ? -3.545 -12.201 16.294 1.00  90.97 0 A 1
ATOM   1059 C CG  . PRO A 1 141 ? -2.461 -11.251 16.779 1.00  89.70 0 A 1
ATOM   1060 C CD  . PRO A 1 141 ? -1.291 -12.186 17.060 1.00  92.27 0 A 1
ATOM   1061 N N   . SER A 1 142 ? -4.750 -15.370 16.654 1.00  92.54 0 A 1
ATOM   1062 C CA  . SER A 1 142 ? -5.230 -16.583 16.002 1.00  90.79 0 A 1
ATOM   1063 C C   . SER A 1 142 ? -6.735 -16.483 15.754 1.00  89.18 0 A 1
ATOM   1064 O O   . SER A 1 142 ? -7.419 -15.660 16.366 1.00  82.08 0 A 1
ATOM   1065 C CB  . SER A 1 142 ? -4.873 -17.816 16.847 1.00  87.12 0 A 1
ATOM   1066 O OG  . SER A 1 142 ? -5.510 -17.774 18.108 1.00  79.07 0 A 1
ATOM   1067 N N   . ASN A 1 143 ? -7.253 -17.302 14.837 1.00  88.41 0 A 1
ATOM   1068 C CA  . ASN A 1 143 ? -8.676 -17.326 14.468 1.00  87.63 0 A 1
ATOM   1069 C C   . ASN A 1 143 ? -9.246 -15.958 14.043 1.00  88.42 0 A 1
ATOM   1070 O O   . ASN A 1 143 ? -10.415 -15.668 14.247 1.00  84.36 0 A 1
ATOM   1071 C CB  . ASN A 1 143 ? -9.492 -18.006 15.577 1.00  84.04 0 A 1
ATOM   1072 C CG  . ASN A 1 143 ? -9.040 -19.429 15.834 1.00  75.63 0 A 1
ATOM   1073 N ND2 . ASN A 1 143 ? -9.212 -19.911 17.048 1.00  65.89 0 A 1
ATOM   1074 O OD1 . ASN A 1 143 ? -8.542 -20.123 14.969 1.00  65.38 0 A 1
ATOM   1075 N N   . ILE A 1 144 ? -8.416 -15.106 13.435 1.00  88.90 0 A 1
ATOM   1076 C CA  . ILE A 1 144 ? -8.860 -13.816 12.910 1.00  88.95 0 A 1
ATOM   1077 C C   . ILE A 1 144 ? -9.739 -14.071 11.683 1.00  90.61 0 A 1
ATOM   1078 O O   . ILE A 1 144 ? -9.273 -14.698 10.726 1.00  89.10 0 A 1
ATOM   1079 C CB  . ILE A 1 144 ? -7.662 -12.918 12.557 1.00  86.20 0 A 1
ATOM   1080 C CG1 . ILE A 1 144 ? -6.735 -12.723 13.772 1.00  80.01 0 A 1
ATOM   1081 C CG2 . ILE A 1 144 ? -8.152 -11.543 12.045 1.00  77.95 0 A 1
ATOM   1082 C CD1 . ILE A 1 144 ? -5.356 -12.212 13.346 1.00  70.39 0 A 1
ATOM   1083 N N   . PRO A 1 145 ? -10.996 -13.588 11.669 1.00  90.46 0 A 1
ATOM   1084 C CA  . PRO A 1 145 ? -11.860 -13.768 10.517 1.00  90.62 0 A 1
ATOM   1085 C C   . PRO A 1 145 ? -11.308 -13.020  9.300 1.00  92.19 0 A 1
ATOM   1086 O O   . PRO A 1 145 ? -10.986 -11.832  9.378 1.00  90.97 0 A 1
ATOM   1087 C CB  . PRO A 1 145 ? -13.234 -13.258 10.957 1.00  88.09 0 A 1
ATOM   1088 C CG  . PRO A 1 145 ? -12.894 -12.242 12.047 1.00  84.66 0 A 1
ATOM   1089 C CD  . PRO A 1 145 ? -11.652 -12.823 12.708 1.00  88.07 0 A 1
ATOM   1090 N N   . ASN A 1 146 ? -11.267 -13.697  8.161 1.00  92.67 0 A 1
ATOM   1091 C CA  . ASN A 1 146 ? -10.936 -13.060  6.896 1.00  93.97 0 A 1
ATOM   1092 C C   . ASN A 1 146 ? -12.169 -12.350  6.330 1.00  94.29 0 A 1
ATOM   1093 O O   . ASN A 1 146 ? -13.098 -12.989  5.843 1.00  93.15 0 A 1
ATOM   1094 C CB  . ASN A 1 146 ? -10.353 -14.098  5.923 1.00  93.60 0 A 1
ATOM   1095 C CG  . ASN A 1 146 ? -9.919 -13.477  4.604 1.00  94.27 0 A 1
ATOM   1096 N ND2 . ASN A 1 146 ? -9.377 -14.273  3.716 1.00  91.10 0 A 1
ATOM   1097 O OD1 . ASN A 1 146 ? -10.048 -12.289  4.366 1.00  91.44 0 A 1
ATOM   1098 N N   . ARG A 1 147 ? -12.156 -11.019  6.373 1.00  94.29 0 A 1
ATOM   1099 C CA  . ARG A 1 147 ? -13.207 -10.145  5.817 1.00  94.21 0 A 1
ATOM   1100 C C   . ARG A 1 147 ? -12.767 -9.410  4.542 1.00  94.58 0 A 1
ATOM   1101 O O   . ARG A 1 147 ? -13.416 -8.459  4.115 1.00  92.81 0 A 1
ATOM   1102 C CB  . ARG A 1 147 ? -13.684 -9.170  6.902 1.00  93.09 0 A 1
ATOM   1103 C CG  . ARG A 1 147 ? -14.316 -9.901  8.092 1.00  90.91 0 A 1
ATOM   1104 C CD  . ARG A 1 147 ? -14.905 -8.907  9.083 1.00  88.83 0 A 1
ATOM   1105 N NE  . ARG A 1 147 ? -15.527 -9.597 10.214 1.00  86.64 0 A 1
ATOM   1106 C CZ  . ARG A 1 147 ? -15.261 -9.438 11.503 1.00  85.51 0 A 1
ATOM   1107 N NH1 . ARG A 1 147 ? -14.403 -8.564 11.942 1.00  77.64 1 A 1
ATOM   1108 N NH2 . ARG A 1 147 ? -15.875 -10.181 12.373 1.00  80.45 0 A 1
ATOM   1109 N N   . SER A 1 148 ? -11.663 -9.837  3.959 1.00  94.97 0 A 1
ATOM   1110 C CA  . SER A 1 148 ? -11.012 -9.147  2.839 1.00  94.65 0 A 1
ATOM   1111 C C   . SER A 1 148 ? -11.021 -9.943  1.540 1.00  95.36 0 A 1
ATOM   1112 O O   . SER A 1 148 ? -11.149 -9.360  0.466 1.00  92.95 0 A 1
ATOM   1113 C CB  . SER A 1 148 ? -9.563 -8.831  3.215 1.00  92.33 0 A 1
ATOM   1114 O OG  . SER A 1 148 ? -9.510 -7.986  4.337 1.00  85.47 0 A 1
ATOM   1115 N N   . THR A 1 149 ? -10.869 -11.257  1.630 1.00  96.37 0 A 1
ATOM   1116 C CA  . THR A 1 149 ? -10.941 -12.170  0.488 1.00  96.61 0 A 1
ATOM   1117 C C   . THR A 1 149 ? -11.892 -13.321  0.792 1.00  96.85 0 A 1
ATOM   1118 O O   . THR A 1 149 ? -12.019 -13.761  1.933 1.00  95.81 0 A 1
ATOM   1119 C CB  . THR A 1 149 ? -9.571 -12.713  0.060 1.00  95.74 0 A 1
ATOM   1120 C CG2 . THR A 1 149 ? -8.618 -11.596 -0.365 1.00  91.65 0 A 1
ATOM   1121 O OG1 . THR A 1 149 ? -8.949 -13.448  1.089 1.00  91.94 0 A 1
ATOM   1122 N N   . PHE A 1 150 ? -12.555 -13.818 -0.241 1.00  97.22 0 A 1
ATOM   1123 C CA  . PHE A 1 150 ? -13.664 -14.739 -0.112 1.00  97.44 0 A 1
ATOM   1124 C C   . PHE A 1 150 ? -13.521 -15.913 -1.081 1.00  97.50 0 A 1
ATOM   1125 O O   . PHE A 1 150 ? -12.850 -15.805 -2.114 1.00  96.51 0 A 1
ATOM   1126 C CB  . PHE A 1 150 ? -14.979 -13.974 -0.333 1.00  97.13 0 A 1
ATOM   1127 C CG  . PHE A 1 150 ? -15.091 -12.724  0.503 1.00  97.02 0 A 1
ATOM   1128 C CD1 . PHE A 1 150 ? -15.431 -12.805  1.869 1.00  95.63 0 A 1
ATOM   1129 C CD2 . PHE A 1 150 ? -14.799 -11.462 -0.056 1.00  95.56 0 A 1
ATOM   1130 C CE1 . PHE A 1 150 ? -15.475 -11.647  2.664 1.00  94.80 0 A 1
ATOM   1131 C CE2 . PHE A 1 150 ? -14.850 -10.304  0.735 1.00  94.77 0 A 1
ATOM   1132 C CZ  . PHE A 1 150 ? -15.178 -10.396  2.096 1.00  95.31 0 A 1
ATOM   1133 N N   . ALA A 1 151 ? -14.152 -17.036 -0.753 1.00  97.24 0 A 1
ATOM   1134 C CA  . ALA A 1 151 ? -14.309 -18.147 -1.674 1.00  97.32 0 A 1
ATOM   1135 C C   . ALA A 1 151 ? -15.628 -18.007 -2.447 1.00  97.66 0 A 1
ATOM   1136 O O   . ALA A 1 151 ? -16.642 -17.604 -1.883 1.00  96.82 0 A 1
ATOM   1137 C CB  . ALA A 1 151 ? -14.214 -19.467 -0.909 1.00  96.34 0 A 1
ATOM   1138 N N   . CYS A 1 152 ? -15.634 -18.358 -3.728 1.00  96.96 0 A 1
ATOM   1139 C CA  . CYS A 1 152 ? -16.863 -18.443 -4.501 1.00  97.24 0 A 1
ATOM   1140 C C   . CYS A 1 152 ? -17.769 -19.536 -3.915 1.00  97.16 0 A 1
ATOM   1141 O O   . CYS A 1 152 ? -17.333 -20.684 -3.810 1.00  96.47 0 A 1
ATOM   1142 C CB  . CYS A 1 152 ? -16.529 -18.728 -5.968 1.00  96.89 0 A 1
ATOM   1143 S SG  . CYS A 1 152 ? -18.060 -18.958 -6.916 1.00  96.58 0 A 1
ATOM   1144 N N   . PRO A 1 153 ? -19.036 -19.239 -3.578 1.00  97.25 0 A 1
ATOM   1145 C CA  . PRO A 1 153 ? -19.929 -20.222 -2.973 1.00  96.82 0 A 1
ATOM   1146 C C   . PRO A 1 153 ? -20.441 -21.277 -3.968 1.00  96.62 0 A 1
ATOM   1147 O O   . PRO A 1 153 ? -21.001 -22.278 -3.543 1.00  94.53 0 A 1
ATOM   1148 C CB  . PRO A 1 153 ? -21.068 -19.384 -2.384 1.00  96.18 0 A 1
ATOM   1149 C CG  . PRO A 1 153 ? -21.147 -18.209 -3.347 1.00  94.97 0 A 1
ATOM   1150 C CD  . PRO A 1 153 ? -19.690 -17.955 -3.715 1.00  96.72 0 A 1
ATOM   1151 N N   . TYR A 1 154 ? -20.233 -21.064 -5.270 1.00  97.03 0 A 1
ATOM   1152 C CA  . TYR A 1 154 ? -20.642 -21.996 -6.318 1.00  96.70 0 A 1
ATOM   1153 C C   . TYR A 1 154 ? -19.548 -23.003 -6.667 1.00  96.56 0 A 1
ATOM   1154 O O   . TYR A 1 154 ? -19.786 -24.205 -6.658 1.00  94.64 0 A 1
ATOM   1155 C CB  . TYR A 1 154 ? -21.050 -21.209 -7.568 1.00  96.14 0 A 1
ATOM   1156 C CG  . TYR A 1 154 ? -22.261 -20.320 -7.395 1.00  96.18 0 A 1
ATOM   1157 C CD1 . TYR A 1 154 ? -23.533 -20.896 -7.259 1.00  94.97 0 A 1
ATOM   1158 C CD2 . TYR A 1 154 ? -22.127 -18.919 -7.410 1.00  95.19 0 A 1
ATOM   1159 C CE1 . TYR A 1 154 ? -24.674 -20.089 -7.148 1.00  94.32 0 A 1
ATOM   1160 C CE2 . TYR A 1 154 ? -23.269 -18.098 -7.300 1.00  94.34 0 A 1
ATOM   1161 C CZ  . TYR A 1 154 ? -24.537 -18.687 -7.170 1.00  94.49 0 A 1
ATOM   1162 O OH  . TYR A 1 154 ? -25.654 -17.896 -7.072 1.00  92.83 0 A 1
ATOM   1163 N N   . CYS A 1 155 ? -18.334 -22.533 -6.975 1.00  96.72 0 A 1
ATOM   1164 C CA  . CYS A 1 155 ? -17.259 -23.399 -7.465 1.00  96.67 0 A 1
ATOM   1165 C C   . CYS A 1 155 ? -16.080 -23.555 -6.501 1.00  96.44 0 A 1
ATOM   1166 O O   . CYS A 1 155 ? -15.154 -24.315 -6.779 1.00  94.88 0 A 1
ATOM   1167 C CB  . CYS A 1 155 ? -16.806 -22.898 -8.838 1.00  96.02 0 A 1
ATOM   1168 S SG  . CYS A 1 155 ? -15.882 -21.339 -8.692 1.00  96.00 0 A 1
ATOM   1169 N N   . GLY A 1 156 ? -16.056 -22.820 -5.390 1.00  97.06 0 A 1
ATOM   1170 C CA  . GLY A 1 156 ? -14.975 -22.878 -4.414 1.00  96.65 0 A 1
ATOM   1171 C C   . GLY A 1 156 ? -13.687 -22.137 -4.803 1.00  96.88 0 A 1
ATOM   1172 O O   . GLY A 1 156 ? -12.702 -22.250 -4.070 1.00  94.91 0 A 1
ATOM   1173 N N   . ALA A 1 157 ? -13.677 -21.374 -5.897 1.00  96.74 0 A 1
ATOM   1174 C CA  . ALA A 1 157 ? -12.543 -20.519 -6.252 1.00  96.44 0 A 1
ATOM   1175 C C   . ALA A 1 157 ? -12.197 -19.579 -5.086 1.00  96.69 0 A 1
ATOM   1176 O O   . ALA A 1 157 ? -13.075 -18.896 -4.557 1.00  95.80 0 A 1
ATOM   1177 C CB  . ALA A 1 157 ? -12.862 -19.727 -7.520 1.00  95.76 0 A 1
ATOM   1178 N N   . ARG A 1 158 ? -10.939 -19.564 -4.651 1.00  96.18 0 A 1
ATOM   1179 C CA  . ARG A 1 158 ? -10.495 -18.897 -3.419 1.00  95.47 0 A 1
ATOM   1180 C C   . ARG A 1 158 ? -9.815 -17.562 -3.695 1.00  95.93 0 A 1
ATOM   1181 O O   . ARG A 1 158 ? -9.414 -17.286 -4.826 1.00  93.88 0 A 1
ATOM   1182 C CB  . ARG A 1 158 ? -9.565 -19.831 -2.620 1.00  92.87 0 A 1
ATOM   1183 C CG  . ARG A 1 158 ? -10.281 -21.095 -2.122 1.00  85.77 0 A 1
ATOM   1184 C CD  . ARG A 1 158 ? -9.346 -21.920 -1.244 1.00  81.25 0 A 1
ATOM   1185 N NE  . ARG A 1 158 ? -10.001 -23.152 -0.773 1.00  71.24 0 A 1
ATOM   1186 C CZ  . ARG A 1 158 ? -9.486 -24.025  0.099 1.00  63.46 0 A 1
ATOM   1187 N NH1 . ARG A 1 158 ? -8.305 -23.846  0.620 1.00  58.53 1 A 1
ATOM   1188 N NH2 . ARG A 1 158 ? -10.172 -25.079  0.437 1.00  55.50 0 A 1
ATOM   1189 N N   . ASN A 1 159 ? -9.638 -16.787 -2.633 1.00  96.18 0 A 1
ATOM   1190 C CA  . ASN A 1 159 ? -8.837 -15.567 -2.602 1.00  96.20 0 A 1
ATOM   1191 C C   . ASN A 1 159 ? -9.374 -14.446 -3.517 1.00  96.39 0 A 1
ATOM   1192 O O   . ASN A 1 159 ? -8.613 -13.605 -3.993 1.00  94.75 0 A 1
ATOM   1193 C CB  . ASN A 1 159 ? -7.351 -15.914 -2.832 1.00  95.50 0 A 1
ATOM   1194 C CG  . ASN A 1 159 ? -6.866 -17.011 -1.898 1.00  94.30 0 A 1
ATOM   1195 N ND2 . ASN A 1 159 ? -6.147 -17.985 -2.397 1.00  86.02 0 A 1
ATOM   1196 O OD1 . ASN A 1 159 ? -7.170 -17.036 -0.725 1.00  87.18 0 A 1
ATOM   1197 N N   . LEU A 1 160 ? -10.686 -14.427 -3.731 1.00  96.94 0 A 1
ATOM   1198 C CA  . LEU A 1 160 ? -11.363 -13.384 -4.485 1.00  97.06 0 A 1
ATOM   1199 C C   . LEU A 1 160 ? -11.615 -12.187 -3.561 1.00  96.80 0 A 1
ATOM   1200 O O   . LEU A 1 160 ? -12.246 -12.339 -2.518 1.00  96.00 0 A 1
ATOM   1201 C CB  . LEU A 1 160 ? -12.674 -13.937 -5.075 1.00  97.06 0 A 1
ATOM   1202 C CG  . LEU A 1 160 ? -12.504 -15.195 -5.947 1.00  96.35 0 A 1
ATOM   1203 C CD1 . LEU A 1 160 ? -13.882 -15.736 -6.359 1.00  94.35 0 A 1
ATOM   1204 C CD2 . LEU A 1 160 ? -11.707 -14.917 -7.218 1.00  93.52 0 A 1
ATOM   1205 N N   . ASP A 1 161 ? -11.163 -10.998 -3.934 1.00  95.74 0 A 1
ATOM   1206 C CA  . ASP A 1 161 ? -11.634 -9.791 -3.259 1.00  94.97 0 A 1
ATOM   1207 C C   . ASP A 1 161 ? -13.115 -9.518 -3.571 1.00  95.46 0 A 1
ATOM   1208 O O   . ASP A 1 161 ? -13.734 -10.199 -4.394 1.00  94.75 0 A 1
ATOM   1209 C CB  . ASP A 1 161 ? -10.689 -8.604 -3.509 1.00  93.07 0 A 1
ATOM   1210 C CG  . ASP A 1 161 ? -10.772 -7.946 -4.886 1.00  91.35 0 A 1
ATOM   1211 O OD1 . ASP A 1 161 ? -11.874 -7.853 -5.470 1.00  86.88 0 A 1
ATOM   1212 O OD2 . ASP A 1 161 ? -9.741 -7.400 -5.342 1.00  85.96 -1 A 1
ATOM   1213 N N   . GLN A 1 162 ? -13.715 -8.528 -2.904 1.00  95.24 0 A 1
ATOM   1214 C CA  . GLN A 1 162 ? -15.141 -8.261 -3.072 1.00  95.09 0 A 1
ATOM   1215 C C   . GLN A 1 162 ? -15.525 -7.940 -4.527 1.00  95.16 0 A 1
ATOM   1216 O O   . GLN A 1 162 ? -16.534 -8.431 -5.021 1.00  94.29 0 A 1
ATOM   1217 C CB  . GLN A 1 162 ? -15.542 -7.128 -2.120 1.00  93.67 0 A 1
ATOM   1218 C CG  . GLN A 1 162 ? -17.046 -6.822 -2.163 1.00  89.53 0 A 1
ATOM   1219 C CD  . GLN A 1 162 ? -17.457 -5.818 -1.083 1.00  89.07 0 A 1
ATOM   1220 N NE2 . GLN A 1 162 ? -18.193 -4.799 -1.422 1.00  80.45 0 A 1
ATOM   1221 O OE1 . GLN A 1 162 ? -17.120 -5.950  0.075 1.00  83.09 0 A 1
ATOM   1222 N N   . GLN A 1 163 ? -14.731 -7.136 -5.230 1.00  94.28 0 A 1
ATOM   1223 C CA  . GLN A 1 163 ? -15.009 -6.774 -6.624 1.00  93.46 0 A 1
ATOM   1224 C C   . GLN A 1 163 ? -14.812 -7.970 -7.554 1.00  94.32 0 A 1
ATOM   1225 O O   . GLN A 1 163 ? -15.611 -8.190 -8.463 1.00  93.51 0 A 1
ATOM   1226 C CB  . GLN A 1 163 ? -14.081 -5.638 -7.062 1.00  91.36 0 A 1
ATOM   1227 C CG  . GLN A 1 163 ? -14.399 -4.301 -6.374 1.00  80.35 0 A 1
ATOM   1228 C CD  . GLN A 1 163 ? -13.475 -3.173 -6.840 1.00  75.03 0 A 1
ATOM   1229 N NE2 . GLN A 1 163 ? -13.752 -1.945 -6.471 1.00  62.68 0 A 1
ATOM   1230 O OE1 . GLN A 1 163 ? -12.498 -3.375 -7.545 1.00  67.29 0 A 1
ATOM   1231 N N   . GLU A 1 164 ? -13.780 -8.757 -7.306 1.00  94.37 0 A 1
ATOM   1232 C CA  . GLU A 1 164 ? -13.471 -9.938 -8.096 1.00  94.52 0 A 1
ATOM   1233 C C   . GLU A 1 164 ? -14.484 -11.064 -7.855 1.00  95.54 0 A 1
ATOM   1234 O O   . GLU A 1 164 ? -14.881 -11.721 -8.804 1.00  95.04 0 A 1
ATOM   1235 C CB  . GLU A 1 164 ? -12.038 -10.366 -7.789 1.00  93.47 0 A 1
ATOM   1236 C CG  . GLU A 1 164 ? -11.503 -11.396 -8.788 1.00  82.60 0 A 1
ATOM   1237 C CD  . GLU A 1 164 ? -9.985 -11.514 -8.650 1.00  75.57 0 A 1
ATOM   1238 O OE1 . GLU A 1 164 ? -9.332 -11.643 -9.705 1.00  67.50 0 A 1
ATOM   1239 O OE2 . GLU A 1 164 ? -9.474 -11.413 -7.511 1.00  67.32 -1 A 1
ATOM   1240 N N   . LEU A 1 165 ? -14.995 -11.215 -6.615 1.00  95.98 0 A 1
ATOM   1241 C CA  . LEU A 1 165 ? -16.095 -12.128 -6.315 1.00  96.56 0 A 1
ATOM   1242 C C   . LEU A 1 165 ? -17.353 -11.756 -7.108 1.00  96.81 0 A 1
ATOM   1243 O O   . LEU A 1 165 ? -17.962 -12.625 -7.725 1.00  96.44 0 A 1
ATOM   1244 C CB  . LEU A 1 165 ? -16.379 -12.117 -4.804 1.00  96.74 0 A 1
ATOM   1245 C CG  . LEU A 1 165 ? -17.545 -13.036 -4.394 1.00  96.33 0 A 1
ATOM   1246 C CD1 . LEU A 1 165 ? -17.201 -14.514 -4.553 1.00  94.90 0 A 1
ATOM   1247 C CD2 . LEU A 1 165 ? -17.905 -12.789 -2.932 1.00  94.52 0 A 1
ATOM   1248 N N   . VAL A 1 166 ? -17.731 -10.478 -7.121 1.00  96.26 0 A 1
ATOM   1249 C CA  . VAL A 1 166 ? -18.890 -10.004 -7.895 1.00  95.79 0 A 1
ATOM   1250 C C   . VAL A 1 166 ? -18.688 -10.305 -9.378 1.00  95.96 0 A 1
ATOM   1251 O O   . VAL A 1 166 ? -19.554 -10.928 -9.998 1.00  95.32 0 A 1
ATOM   1252 C CB  . VAL A 1 166 ? -19.150 -8.499 -7.678 1.00  94.57 0 A 1
ATOM   1253 C CG1 . VAL A 1 166 ? -20.272 -7.974 -8.580 1.00  91.32 0 A 1
ATOM   1254 C CG2 . VAL A 1 166 ? -19.571 -8.206 -6.231 1.00  91.56 0 A 1
ATOM   1255 N N   . LYS A 1 167 ? -17.543 -9.926 -9.935 1.00  95.66 0 A 1
ATOM   1256 C CA  . LYS A 1 167 ? -17.213 -10.156 -11.342 1.00  95.39 0 A 1
ATOM   1257 C C   . LYS A 1 167 ? -17.244 -11.641 -11.693 1.00  95.83 0 A 1
ATOM   1258 O O   . LYS A 1 167 ? -17.947 -12.032 -12.618 1.00  95.26 0 A 1
ATOM   1259 C CB  . LYS A 1 167 ? -15.852 -9.514 -11.647 1.00  94.05 0 A 1
ATOM   1260 C CG  . LYS A 1 167 ? -15.518 -9.639 -13.130 1.00  87.81 0 A 1
ATOM   1261 C CD  . LYS A 1 167 ? -14.147 -9.026 -13.470 1.00  84.18 0 A 1
ATOM   1262 C CE  . LYS A 1 167 ? -13.882 -9.333 -14.938 1.00  72.68 0 A 1
ATOM   1263 N NZ  . LYS A 1 167 ? -12.541 -8.903 -15.385 1.00  65.62 1 A 1
ATOM   1264 N N   . HIS A 1 168 ? -16.559 -12.478 -10.907 1.00  95.49 0 A 1
ATOM   1265 C CA  . HIS A 1 168 ? -16.488 -13.918 -11.098 1.00  96.21 0 A 1
ATOM   1266 C C   . HIS A 1 168 ? -17.875 -14.571 -11.082 1.00  96.52 0 A 1
ATOM   1267 O O   . HIS A 1 168 ? -18.211 -15.333 -11.987 1.00  95.54 0 A 1
ATOM   1268 C CB  . HIS A 1 168 ? -15.582 -14.522 -10.022 1.00  96.36 0 A 1
ATOM   1269 C CG  . HIS A 1 168 ? -15.567 -16.027 -10.026 1.00  96.85 0 A 1
ATOM   1270 C CD2 . HIS A 1 168 ? -16.380 -16.842 -9.285 1.00  93.89 0 A 1
ATOM   1271 N ND1 . HIS A 1 168 ? -14.772 -16.829 -10.820 1.00  93.82 0 A 1
ATOM   1272 C CE1 . HIS A 1 168 ? -15.108 -18.094 -10.554 1.00  93.85 0 A 1
ATOM   1273 N NE2 . HIS A 1 168 ? -16.068 -18.145 -9.635 1.00  94.14 0 A 1
ATOM   1274 N N   . CYS A 1 169 ? -18.713 -14.235 -10.092 1.00  96.91 0 A 1
ATOM   1275 C CA  . CYS A 1 169 ? -20.047 -14.818 -9.996 1.00  96.53 0 A 1
ATOM   1276 C C   . CYS A 1 169 ? -20.954 -14.379 -11.152 1.00  96.11 0 A 1
ATOM   1277 O O   . CYS A 1 169 ? -21.715 -15.187 -11.678 1.00  94.85 0 A 1
ATOM   1278 C CB  . CYS A 1 169 ? -20.672 -14.460 -8.641 1.00  96.36 0 A 1
ATOM   1279 S SG  . CYS A 1 169 ? -19.778 -15.279 -7.285 1.00  95.71 0 A 1
ATOM   1280 N N   . VAL A 1 170 ? -20.877 -13.111 -11.566 1.00  95.93 0 A 1
ATOM   1281 C CA  . VAL A 1 170 ? -21.672 -12.592 -12.692 1.00  95.11 0 A 1
ATOM   1282 C C   . VAL A 1 170 ? -21.232 -13.191 -14.029 1.00  95.14 0 A 1
ATOM   1283 O O   . VAL A 1 170 ? -22.079 -13.465 -14.881 1.00  93.93 0 A 1
ATOM   1284 C CB  . VAL A 1 170 ? -21.613 -11.056 -12.723 1.00  93.71 0 A 1
ATOM   1285 C CG1 . VAL A 1 170 ? -22.224 -10.449 -13.990 1.00  89.24 0 A 1
ATOM   1286 C CG2 . VAL A 1 170 ? -22.382 -10.470 -11.531 1.00  89.83 0 A 1
ATOM   1287 N N   . GLU A 1 171 ? -19.934 -13.404 -14.230 1.00  95.60 0 A 1
ATOM   1288 C CA  . GLU A 1 171 ? -19.392 -13.947 -15.482 1.00  95.27 0 A 1
ATOM   1289 C C   . GLU A 1 171 ? -19.538 -15.469 -15.577 1.00  95.28 0 A 1
ATOM   1290 O O   . GLU A 1 171 ? -19.962 -15.979 -16.608 1.00  93.19 0 A 1
ATOM   1291 C CB  . GLU A 1 171 ? -17.921 -13.515 -15.647 1.00  94.13 0 A 1
ATOM   1292 C CG  . GLU A 1 171 ? -17.792 -12.019 -15.978 1.00  89.14 0 A 1
ATOM   1293 C CD  . GLU A 1 171 ? -16.347 -11.502 -16.080 1.00  85.89 0 A 1
ATOM   1294 O OE1 . GLU A 1 171 ? -16.174 -10.328 -16.494 1.00  80.35 0 A 1
ATOM   1295 O OE2 . GLU A 1 171 ? -15.383 -12.209 -15.706 1.00  80.88 -1 A 1
ATOM   1296 N N   . SER A 1 172 ? -19.235 -16.183 -14.495 1.00  95.86 0 A 1
ATOM   1297 C CA  . SER A 1 172 ? -19.117 -17.637 -14.507 1.00  95.65 0 A 1
ATOM   1298 C C   . SER A 1 172 ? -20.359 -18.377 -13.996 1.00  95.71 0 A 1
ATOM   1299 O O   . SER A 1 172 ? -20.537 -19.548 -14.311 1.00  92.68 0 A 1
ATOM   1300 C CB  . SER A 1 172 ? -17.905 -18.081 -13.681 1.00  94.53 0 A 1
ATOM   1301 O OG  . SER A 1 172 ? -16.738 -17.416 -14.132 1.00  88.26 0 A 1
ATOM   1302 N N   . HIS A 1 173 ? -21.227 -17.708 -13.223 1.00  95.55 0 A 1
ATOM   1303 C CA  . HIS A 1 173 ? -22.349 -18.352 -12.531 1.00  95.22 0 A 1
ATOM   1304 C C   . HIS A 1 173 ? -23.691 -17.644 -12.735 1.00  93.95 0 A 1
ATOM   1305 O O   . HIS A 1 173 ? -24.629 -17.854 -11.968 1.00  89.98 0 A 1
ATOM   1306 C CB  . HIS A 1 173 ? -22.012 -18.507 -11.042 1.00  95.11 0 A 1
ATOM   1307 C CG  . HIS A 1 173 ? -20.740 -19.283 -10.795 1.00  96.23 0 A 1
ATOM   1308 C CD2 . HIS A 1 173 ? -19.609 -18.816 -10.187 1.00  94.39 0 A 1
ATOM   1309 N ND1 . HIS A 1 173 ? -20.503 -20.596 -11.178 1.00  93.89 0 A 1
ATOM   1310 C CE1 . HIS A 1 173 ? -19.259 -20.895 -10.802 1.00  94.57 0 A 1
ATOM   1311 N NE2 . HIS A 1 173 ? -18.687 -19.842 -10.195 1.00  95.05 0 A 1
ATOM   1312 N N   . ARG A 1 174 ? -23.842 -16.838 -13.789 1.00  94.11 0 A 1
ATOM   1313 C CA  . ARG A 1 174 ? -25.053 -16.037 -14.032 1.00  92.31 0 A 1
ATOM   1314 C C   . ARG A 1 174 ? -26.347 -16.859 -14.073 1.00  91.20 0 A 1
ATOM   1315 O O   . ARG A 1 174 ? -27.395 -16.364 -13.679 1.00  84.93 0 A 1
ATOM   1316 C CB  . ARG A 1 174 ? -24.859 -15.252 -15.344 1.00  89.99 0 A 1
ATOM   1317 C CG  . ARG A 1 174 ? -26.019 -14.283 -15.614 1.00  80.28 0 A 1
ATOM   1318 C CD  . ARG A 1 174 ? -25.811 -13.469 -16.889 1.00  77.00 0 A 1
ATOM   1319 N NE  . ARG A 1 174 ? -24.741 -12.465 -16.732 1.00  66.85 0 A 1
ATOM   1320 C CZ  . ARG A 1 174 ? -24.371 -11.565 -17.636 1.00  60.43 0 A 1
ATOM   1321 N NH1 . ARG A 1 174 ? -24.944 -11.502 -18.812 1.00  55.46 1 A 1
ATOM   1322 N NH2 . ARG A 1 174 ? -23.421 -10.707 -17.366 1.00  52.44 0 A 1
ATOM   1323 N N   . SER A 1 175 ? -26.259 -18.086 -14.551 1.00  91.85 0 A 1
ATOM   1324 C CA  . SER A 1 175 ? -27.405 -18.983 -14.725 1.00  90.83 0 A 1
ATOM   1325 C C   . SER A 1 175 ? -27.440 -20.121 -13.698 1.00  90.80 0 A 1
ATOM   1326 O O   . SER A 1 175 ? -28.207 -21.062 -13.877 1.00  85.02 0 A 1
ATOM   1327 C CB  . SER A 1 175 ? -27.424 -19.543 -16.158 1.00  87.82 0 A 1
ATOM   1328 O OG  . SER A 1 175 ? -27.335 -18.500 -17.098 1.00  79.89 0 A 1
ATOM   1329 N N   . ASP A 1 176 ? -26.624 -20.058 -12.652 1.00  89.91 0 A 1
ATOM   1330 C CA  . ASP A 1 176 ? -26.623 -21.094 -11.620 1.00  89.84 0 A 1
ATOM   1331 C C   . ASP A 1 176 ? -27.891 -20.985 -10.754 1.00  89.37 0 A 1
ATOM   1332 O O   . ASP A 1 176 ? -28.127 -19.946 -10.130 1.00  86.01 0 A 1
ATOM   1333 C CB  . ASP A 1 176 ? -25.337 -21.019 -10.780 1.00  88.43 0 A 1
ATOM   1334 C CG  . ASP A 1 176 ? -25.112 -22.285 -9.954 1.00  87.05 0 A 1
ATOM   1335 O OD1 . ASP A 1 176 ? -26.085 -22.814 -9.372 1.00  81.51 0 A 1
ATOM   1336 O OD2 . ASP A 1 176 ? -23.956 -22.761 -9.908 1.00  81.02 -1 A 1
ATOM   1337 N N   . PRO A 1 177 ? -28.740 -22.027 -10.713 1.00  89.52 0 A 1
ATOM   1338 C CA  . PRO A 1 177 ? -29.998 -21.988 -9.978 1.00  88.24 0 A 1
ATOM   1339 C C   . PRO A 1 177 ? -29.820 -22.209 -8.477 1.00  88.70 0 A 1
ATOM   1340 O O   . PRO A 1 177 ? -30.777 -22.060 -7.714 1.00  84.48 0 A 1
ATOM   1341 C CB  . PRO A 1 177 ? -30.833 -23.090 -10.622 1.00  86.40 0 A 1
ATOM   1342 C CG  . PRO A 1 177 ? -29.789 -24.139 -10.997 1.00  84.67 0 A 1
ATOM   1343 C CD  . PRO A 1 177 ? -28.590 -23.294 -11.408 1.00  87.55 0 A 1
ATOM   1344 N N   . ASN A 1 178 ? -28.638 -22.604 -8.017 1.00  90.29 0 A 1
ATOM   1345 C CA  . ASN A 1 178 ? -28.429 -22.975 -6.629 1.00  91.08 0 A 1
ATOM   1346 C C   . ASN A 1 178 ? -28.524 -21.759 -5.707 1.00  92.05 0 A 1
ATOM   1347 O O   . ASN A 1 178 ? -27.913 -20.705 -5.919 1.00  89.07 0 A 1
ATOM   1348 C CB  . ASN A 1 178 ? -27.097 -23.718 -6.462 1.00  89.09 0 A 1
ATOM   1349 C CG  . ASN A 1 178 ? -27.121 -25.073 -7.147 1.00  85.41 0 A 1
ATOM   1350 N ND2 . ASN A 1 178 ? -26.191 -25.318 -8.031 1.00  75.16 0 A 1
ATOM   1351 O OD1 . ASN A 1 178 ? -27.971 -25.894 -6.884 1.00  77.37 0 A 1
ATOM   1352 N N   . ARG A 1 179 ? -29.239 -21.914 -4.595 1.00  93.26 0 A 1
ATOM   1353 C CA  . ARG A 1 179 ? -29.208 -20.951 -3.496 1.00  93.77 0 A 1
ATOM   1354 C C   . ARG A 1 179 ? -27.941 -21.168 -2.679 1.00  94.51 0 A 1
ATOM   1355 O O   . ARG A 1 179 ? -27.706 -22.265 -2.172 1.00  91.45 0 A 1
ATOM   1356 C CB  . ARG A 1 179 ? -30.452 -21.051 -2.613 1.00  91.33 0 A 1
ATOM   1357 C CG  . ARG A 1 179 ? -31.705 -20.569 -3.345 1.00  82.35 0 A 1
ATOM   1358 C CD  . ARG A 1 179 ? -32.865 -20.509 -2.355 1.00  77.58 0 A 1
ATOM   1359 N NE  . ARG A 1 179 ? -34.110 -20.063 -3.002 1.00  69.01 0 A 1
ATOM   1360 C CZ  . ARG A 1 179 ? -35.252 -19.809 -2.392 1.00  61.60 0 A 1
ATOM   1361 N NH1 . ARG A 1 179 ? -35.389 -19.932 -1.096 1.00  57.65 1 A 1
ATOM   1362 N NH2 . ARG A 1 179 ? -36.287 -19.423 -3.084 1.00  53.78 0 A 1
ATOM   1363 N N   . VAL A 1 180 ? -27.200 -20.100 -2.503 1.00  95.84 0 A 1
ATOM   1364 C CA  . VAL A 1 180 ? -25.917 -20.107 -1.791 1.00  96.38 0 A 1
ATOM   1365 C C   . VAL A 1 180 ? -25.905 -19.063 -0.687 1.00  96.87 0 A 1
ATOM   1366 O O   . VAL A 1 180 ? -26.682 -18.103 -0.698 1.00  95.73 0 A 1
ATOM   1367 C CB  . VAL A 1 180 ? -24.731 -19.936 -2.759 1.00  95.13 0 A 1
ATOM   1368 C CG1 . VAL A 1 180 ? -24.645 -21.111 -3.745 1.00  91.32 0 A 1
ATOM   1369 C CG2 . VAL A 1 180 ? -24.814 -18.614 -3.531 1.00  91.05 0 A 1
ATOM   1370 N N   . VAL A 1 181 ? -25.041 -19.281  0.288 1.00  96.78 0 A 1
ATOM   1371 C CA  . VAL A 1 181 ? -24.778 -18.334  1.368 1.00  97.10 0 A 1
ATOM   1372 C C   . VAL A 1 181 ? -23.789 -17.278  0.870 1.00  97.30 0 A 1
ATOM   1373 O O   . VAL A 1 181 ? -22.795 -17.620  0.236 1.00  96.63 0 A 1
ATOM   1374 C CB  . VAL A 1 181 ? -24.250 -19.062  2.609 1.00  96.51 0 A 1
ATOM   1375 C CG1 . VAL A 1 181 ? -24.020 -18.091  3.764 1.00  94.17 0 A 1
ATOM   1376 C CG2 . VAL A 1 181 ? -25.234 -20.133  3.089 1.00  94.32 0 A 1
ATOM   1377 N N   . CYS A 1 182 ? -24.061 -16.007  1.161 1.00  96.81 0 A 1
ATOM   1378 C CA  . CYS A 1 182 ? -23.138 -14.934  0.809 1.00  96.86 0 A 1
ATOM   1379 C C   . CYS A 1 182 ? -21.859 -15.033  1.652 1.00  96.89 0 A 1
ATOM   1380 O O   . CYS A 1 182 ? -21.931 -14.853  2.870 1.00  96.36 0 A 1
ATOM   1381 C CB  . CYS A 1 182 ? -23.823 -13.577  0.994 1.00  96.39 0 A 1
ATOM   1382 S SG  . CYS A 1 182 ? -22.644 -12.261  0.590 1.00  95.87 0 A 1
ATOM   1383 N N   . PRO A 1 183 ? -20.679 -15.252  1.046 1.00  97.58 0 A 1
ATOM   1384 C CA  . PRO A 1 183 ? -19.447 -15.388  1.813 1.00  97.36 0 A 1
ATOM   1385 C C   . PRO A 1 183 ? -19.025 -14.073  2.473 1.00  97.21 0 A 1
ATOM   1386 O O   . PRO A 1 183 ? -18.391 -14.101  3.521 1.00  95.99 0 A 1
ATOM   1387 C CB  . PRO A 1 183 ? -18.410 -15.887  0.801 1.00  96.78 0 A 1
ATOM   1388 C CG  . PRO A 1 183 ? -18.909 -15.334 -0.525 1.00  94.83 0 A 1
ATOM   1389 C CD  . PRO A 1 183 ? -20.426 -15.390 -0.371 1.00  96.94 0 A 1
ATOM   1390 N N   . ILE A 1 184 ? -19.409 -12.922  1.914 1.00  97.16 0 A 1
ATOM   1391 C CA  . ILE A 1 184 ? -19.121 -11.603  2.489 1.00  96.75 0 A 1
ATOM   1392 C C   . ILE A 1 184 ? -19.926 -11.409  3.770 1.00  96.41 0 A 1
ATOM   1393 O O   . ILE A 1 184 ? -19.346 -11.173  4.824 1.00  95.58 0 A 1
ATOM   1394 C CB  . ILE A 1 184 ? -19.379 -10.459  1.475 1.00  96.44 0 A 1
ATOM   1395 C CG1 . ILE A 1 184 ? -18.577 -10.679  0.170 1.00  95.53 0 A 1
ATOM   1396 C CG2 . ILE A 1 184 ? -19.032 -9.103  2.119 1.00  95.33 0 A 1
ATOM   1397 C CD1 . ILE A 1 184 ? -18.902 -9.677 -0.942 1.00  93.59 0 A 1
ATOM   1398 N N   . CYS A 1 185 ? -21.244 -11.569  3.711 1.00  95.84 0 A 1
ATOM   1399 C CA  . CYS A 1 185 ? -22.103 -11.428  4.882 1.00  95.34 0 A 1
ATOM   1400 C C   . CYS A 1 185 ? -21.744 -12.440  5.981 1.00  95.13 0 A 1
ATOM   1401 O O   . CYS A 1 185 ? -21.674 -12.065  7.138 1.00  94.16 0 A 1
ATOM   1402 C CB  . CYS A 1 185 ? -23.570 -11.569  4.478 1.00  94.65 0 A 1
ATOM   1403 S SG  . CYS A 1 185 ? -24.106 -10.152  3.476 1.00  93.45 0 A 1
ATOM   1404 N N   . SER A 1 186 ? -21.454 -13.683  5.618 1.00  96.05 0 A 1
ATOM   1405 C CA  . SER A 1 186 ? -21.102 -14.736  6.573 1.00  95.76 0 A 1
ATOM   1406 C C   . SER A 1 186 ? -19.807 -14.461  7.337 1.00  95.34 0 A 1
ATOM   1407 O O   . SER A 1 186 ? -19.661 -14.891  8.470 1.00  93.83 0 A 1
ATOM   1408 C CB  . SER A 1 186 ? -20.952 -16.084  5.866 1.00  94.71 0 A 1
ATOM   1409 O OG  . SER A 1 186 ? -22.110 -16.373  5.129 1.00  81.03 0 A 1
ATOM   1410 N N   . ALA A 1 187 ? -18.867 -13.728  6.731 1.00  95.80 0 A 1
ATOM   1411 C CA  . ALA A 1 187 ? -17.616 -13.354  7.382 1.00  95.37 0 A 1
ATOM   1412 C C   . ALA A 1 187 ? -17.770 -12.187  8.382 1.00  94.92 0 A 1
ATOM   1413 O O   . ALA A 1 187 ? -16.869 -11.937  9.189 1.00  93.37 0 A 1
ATOM   1414 C CB  . ALA A 1 187 ? -16.601 -13.018  6.285 1.00  94.96 0 A 1
ATOM   1415 N N   . MET A 1 188 ? -18.891 -11.477  8.335 1.00  94.86 0 A 1
ATOM   1416 C CA  . MET A 1 188 ? -19.162 -10.329  9.196 1.00  94.34 0 A 1
ATOM   1417 C C   . MET A 1 188 ? -19.631 -10.763 10.594 1.00  94.06 0 A 1
ATOM   1418 O O   . MET A 1 188 ? -20.121 -11.885 10.756 1.00  92.59 0 A 1
ATOM   1419 C CB  . MET A 1 188 ? -20.170 -9.392  8.516 1.00  93.71 0 A 1
ATOM   1420 C CG  . MET A 1 188 ? -19.678 -8.864  7.162 1.00  92.10 0 A 1
ATOM   1421 S SD  . MET A 1 188 ? -18.093 -7.974  7.214 1.00  91.12 0 A 1
ATOM   1422 C CE  . MET A 1 188 ? -17.620 -8.081  5.481 1.00  85.59 0 A 1
ATOM   1423 N N   . PRO A 1 189 ? -19.543 -9.882 11.613 1.00  93.00 0 A 1
ATOM   1424 C CA  . PRO A 1 189 ? -19.992 -10.227 12.973 1.00  92.00 0 A 1
ATOM   1425 C C   . PRO A 1 189 ? -21.469 -10.627 13.064 1.00  92.03 0 A 1
ATOM   1426 O O   . PRO A 1 189 ? -21.835 -11.457 13.889 1.00  89.78 0 A 1
ATOM   1427 C CB  . PRO A 1 189 ? -19.718 -8.973 13.813 1.00  90.33 0 A 1
ATOM   1428 C CG  . PRO A 1 189 ? -18.598 -8.263 13.058 1.00  88.94 0 A 1
ATOM   1429 C CD  . PRO A 1 189 ? -18.903 -8.580 11.601 1.00  91.34 0 A 1
ATOM   1430 N N   . TRP A 1 190 ? -22.311 -10.056 12.209 1.00  92.59 0 A 1
ATOM   1431 C CA  . TRP A 1 190 ? -23.743 -10.364 12.092 1.00  92.29 0 A 1
ATOM   1432 C C   . TRP A 1 190 ? -24.042 -11.498 11.102 1.00  92.44 0 A 1
ATOM   1433 O O   . TRP A 1 190 ? -25.217 -11.759 10.813 1.00  90.60 0 A 1
ATOM   1434 C CB  . TRP A 1 190 ? -24.495 -9.093 11.709 1.00  91.40 0 A 1
ATOM   1435 C CG  . TRP A 1 190 ? -24.065 -8.498 10.398 1.00  91.11 0 A 1
ATOM   1436 C CD1 . TRP A 1 190 ? -24.591 -8.777  9.189 1.00  89.74 0 A 1
ATOM   1437 C CD2 . TRP A 1 190 ? -23.014 -7.511 10.163 1.00  91.07 0 A 1
ATOM   1438 C CE2 . TRP A 1 190 ? -22.977 -7.240  8.778 1.00  89.71 0 A 1
ATOM   1439 C CE3 . TRP A 1 190 ? -22.112 -6.829 11.005 1.00  88.56 0 A 1
ATOM   1440 N NE1 . TRP A 1 190 ? -23.945 -8.027  8.206 1.00  88.81 0 A 1
ATOM   1441 C CZ2 . TRP A 1 190 ? -22.060 -6.307  8.227 1.00  87.39 0 A 1
ATOM   1442 C CZ3 . TRP A 1 190 ? -21.202 -5.902 10.452 1.00  87.16 0 A 1
ATOM   1443 C CH2 . TRP A 1 190 ? -21.177 -5.655  9.081 1.00  86.99 0 A 1
ATOM   1444 N N   . GLY A 1 191 ? -23.006 -12.116 10.538 1.00  92.54 0 A 1
ATOM   1445 C CA  . GLY A 1 191 ? -23.129 -13.143  9.527 1.00  92.62 0 A 1
ATOM   1446 C C   . GLY A 1 191 ? -23.827 -14.398 10.047 1.00  93.09 0 A 1
ATOM   1447 O O   . GLY A 1 191 ? -23.501 -14.906 11.112 1.00  91.38 0 A 1
ATOM   1448 N N   . ASP A 1 192 ? -24.754 -14.925  9.243 1.00  93.57 0 A 1
ATOM   1449 C CA  . ASP A 1 192 ? -25.363 -16.232  9.448 1.00  93.93 0 A 1
ATOM   1450 C C   . ASP A 1 192 ? -24.813 -17.205  8.394 1.00  94.56 0 A 1
ATOM   1451 O O   . ASP A 1 192 ? -25.116 -17.069  7.204 1.00  94.02 0 A 1
ATOM   1452 C CB  . ASP A 1 192 ? -26.889 -16.112  9.405 1.00  93.19 0 A 1
ATOM   1453 C CG  . ASP A 1 192 ? -27.617 -17.441  9.642 1.00  91.98 0 A 1
ATOM   1454 O OD1 . ASP A 1 192 ? -26.962 -18.510  9.673 1.00  89.92 0 A 1
ATOM   1455 O OD2 . ASP A 1 192 ? -28.863 -17.407  9.760 1.00  88.64 -1 A 1
ATOM   1456 N N   . PRO A 1 193 ? -23.998 -18.196  8.789 1.00  94.27 0 A 1
ATOM   1457 C CA  . PRO A 1 193 ? -23.414 -19.159  7.861 1.00  94.00 0 A 1
ATOM   1458 C C   . PRO A 1 193 ? -24.444 -20.107  7.240 1.00  94.91 0 A 1
ATOM   1459 O O   . PRO A 1 193 ? -24.122 -20.819  6.296 1.00  92.66 0 A 1
ATOM   1460 C CB  . PRO A 1 193 ? -22.371 -19.911  8.694 1.00  92.31 0 A 1
ATOM   1461 C CG  . PRO A 1 193 ? -22.937 -19.853 10.112 1.00  88.90 0 A 1
ATOM   1462 C CD  . PRO A 1 193 ? -23.593 -18.480 10.158 1.00  92.66 0 A 1
ATOM   1463 N N   . SER A 1 194 ? -25.677 -20.125  7.751 1.00  95.34 0 A 1
ATOM   1464 C CA  . SER A 1 194 ? -26.764 -20.961  7.251 1.00  95.45 0 A 1
ATOM   1465 C C   . SER A 1 194 ? -27.749 -20.211  6.347 1.00  95.67 0 A 1
ATOM   1466 O O   . SER A 1 194 ? -28.478 -20.836  5.573 1.00  93.79 0 A 1
ATOM   1467 C CB  . SER A 1 194 ? -27.480 -21.621  8.431 1.00  94.38 0 A 1
ATOM   1468 O OG  . SER A 1 194 ? -28.295 -20.717  9.130 1.00  87.26 0 A 1
ATOM   1469 N N   . TYR A 1 195 ? -27.737 -18.868  6.370 1.00  95.03 0 A 1
ATOM   1470 C CA  . TYR A 1 195 ? -28.656 -18.053  5.588 1.00  94.87 0 A 1
ATOM   1471 C C   . TYR A 1 195 ? -28.293 -18.042  4.098 1.00  95.13 0 A 1
ATOM   1472 O O   . TYR A 1 195 ? -27.304 -17.436  3.662 1.00  94.76 0 A 1
ATOM   1473 C CB  . TYR A 1 195 ? -28.731 -16.636  6.161 1.00  93.55 0 A 1
ATOM   1474 C CG  . TYR A 1 195 ? -29.736 -15.773  5.432 1.00  92.86 0 A 1
ATOM   1475 C CD1 . TYR A 1 195 ? -29.327 -14.928  4.383 1.00  91.14 0 A 1
ATOM   1476 C CD2 . TYR A 1 195 ? -31.099 -15.826  5.781 1.00  91.10 0 A 1
ATOM   1477 C CE1 . TYR A 1 195 ? -30.265 -14.145  3.690 1.00  90.04 0 A 1
ATOM   1478 C CE2 . TYR A 1 195 ? -32.043 -15.045  5.093 1.00  89.31 0 A 1
ATOM   1479 C CZ  . TYR A 1 195 ? -31.625 -14.203  4.045 1.00  89.21 0 A 1
ATOM   1480 O OH  . TYR A 1 195 ? -32.541 -13.431  3.368 1.00  86.40 0 A 1
ATOM   1481 N N   . LYS A 1 196 ? -29.129 -18.661  3.298 1.00  95.30 0 A 1
ATOM   1482 C CA  . LYS A 1 196 ? -29.013 -18.675  1.836 1.00  95.46 0 A 1
ATOM   1483 C C   . LYS A 1 196 ? -29.802 -17.517  1.229 1.00  94.74 0 A 1
ATOM   1484 O O   . LYS A 1 196 ? -31.014 -17.414  1.426 1.00  93.00 0 A 1
ATOM   1485 C CB  . LYS A 1 196 ? -29.475 -20.025  1.264 1.00  95.02 0 A 1
ATOM   1486 C CG  . LYS A 1 196 ? -28.554 -21.169  1.707 1.00  92.24 0 A 1
ATOM   1487 C CD  . LYS A 1 196 ? -28.990 -22.496  1.072 1.00  90.56 0 A 1
ATOM   1488 C CE  . LYS A 1 196 ? -28.072 -23.619  1.564 1.00  84.82 0 A 1
ATOM   1489 N NZ  . LYS A 1 196 ? -28.414 -24.923  0.957 1.00  77.69 1 A 1
ATOM   1490 N N   . SER A 1 197 ? -29.136 -16.692  0.435 1.00  94.31 0 A 1
ATOM   1491 C CA  . SER A 1 197 ? -29.778 -15.597 -0.295 1.00  93.37 0 A 1
ATOM   1492 C C   . SER A 1 197 ? -30.791 -16.121 -1.321 1.00  92.32 0 A 1
ATOM   1493 O O   . SER A 1 197 ? -30.543 -17.108 -2.013 1.00  89.23 0 A 1
ATOM   1494 C CB  . SER A 1 197 ? -28.738 -14.731 -0.994 1.00  91.81 0 A 1
ATOM   1495 O OG  . SER A 1 197 ? -27.935 -14.074 -0.031 1.00  82.91 0 A 1
ATOM   1496 N N   . ALA A 1 198 ? -31.915 -15.420 -1.453 1.00  91.83 0 A 1
ATOM   1497 C CA  . ALA A 1 198 ? -32.940 -15.772 -2.440 1.00  90.30 0 A 1
ATOM   1498 C C   . ALA A 1 198 ? -32.437 -15.614 -3.884 1.00  90.87 0 A 1
ATOM   1499 O O   . ALA A 1 198 ? -32.690 -16.478 -4.726 1.00  87.33 0 A 1
ATOM   1500 C CB  . ALA A 1 198 ? -34.177 -14.901 -2.187 1.00  87.74 0 A 1
ATOM   1501 N N   . ASN A 1 199 ? -31.695 -14.526 -4.144 1.00  91.97 0 A 1
ATOM   1502 C CA  . ASN A 1 199 ? -30.995 -14.278 -5.398 1.00  92.54 0 A 1
ATOM   1503 C C   . ASN A 1 199 ? -29.615 -13.701 -5.080 1.00  93.48 0 A 1
ATOM   1504 O O   . ASN A 1 199 ? -29.465 -12.497 -4.866 1.00  92.59 0 A 1
ATOM   1505 C CB  . ASN A 1 199 ? -31.850 -13.364 -6.288 1.00  91.07 0 A 1
ATOM   1506 C CG  . ASN A 1 199 ? -31.235 -13.145 -7.660 1.00  89.51 0 A 1
ATOM   1507 N ND2 . ASN A 1 199 ? -32.046 -12.837 -8.648 1.00  83.36 0 A 1
ATOM   1508 O OD1 . ASN A 1 199 ? -30.042 -13.238 -7.865 1.00  85.70 0 A 1
ATOM   1509 N N   . PHE A 1 200 ? -28.632 -14.577 -5.045 1.00  93.85 0 A 1
ATOM   1510 C CA  . PHE A 1 200 ? -27.281 -14.198 -4.636 1.00  94.72 0 A 1
ATOM   1511 C C   . PHE A 1 200 ? -26.616 -13.188 -5.579 1.00  94.83 0 A 1
ATOM   1512 O O   . PHE A 1 200 ? -25.964 -12.264 -5.108 1.00  94.27 0 A 1
ATOM   1513 C CB  . PHE A 1 200 ? -26.426 -15.465 -4.510 1.00  94.87 0 A 1
ATOM   1514 C CG  . PHE A 1 200 ? -24.998 -15.180 -4.117 1.00  95.56 0 A 1
ATOM   1515 C CD1 . PHE A 1 200 ? -23.938 -15.519 -4.983 1.00  94.06 0 A 1
ATOM   1516 C CD2 . PHE A 1 200 ? -24.715 -14.536 -2.902 1.00  94.23 0 A 1
ATOM   1517 C CE1 . PHE A 1 200 ? -22.617 -15.225 -4.630 1.00  93.72 0 A 1
ATOM   1518 C CE2 . PHE A 1 200 ? -23.392 -14.238 -2.549 1.00  93.55 0 A 1
ATOM   1519 C CZ  . PHE A 1 200 ? -22.349 -14.587 -3.414 1.00  94.27 0 A 1
ATOM   1520 N N   . LEU A 1 201 ? -26.818 -13.298 -6.885 1.00  94.98 0 A 1
ATOM   1521 C CA  . LEU A 1 201 ? -26.230 -12.359 -7.847 1.00  94.44 0 A 1
ATOM   1522 C C   . LEU A 1 201 ? -26.786 -10.941 -7.671 1.00  94.11 0 A 1
ATOM   1523 O O   . LEU A 1 201 ? -26.021 -9.989 -7.647 1.00  93.03 0 A 1
ATOM   1524 C CB  . LEU A 1 201 ? -26.470 -12.851 -9.280 1.00  93.59 0 A 1
ATOM   1525 C CG  . LEU A 1 201 ? -25.701 -14.136 -9.637 1.00  86.54 0 A 1
ATOM   1526 C CD1 . LEU A 1 201 ? -26.103 -14.568 -11.046 1.00  81.59 0 A 1
ATOM   1527 C CD2 . LEU A 1 201 ? -24.191 -13.926 -9.619 1.00  81.09 0 A 1
ATOM   1528 N N   . GLN A 1 202 ? -28.091 -10.804 -7.475 1.00  93.90 0 A 1
ATOM   1529 C CA  . GLN A 1 202 ? -28.695 -9.507 -7.186 1.00  93.47 0 A 1
ATOM   1530 C C   . GLN A 1 202 ? -28.270 -8.981 -5.818 1.00  93.58 0 A 1
ATOM   1531 O O   . GLN A 1 202 ? -27.989 -7.797 -5.682 1.00  92.43 0 A 1
ATOM   1532 C CB  . GLN A 1 202 ? -30.224 -9.592 -7.302 1.00  92.30 0 A 1
ATOM   1533 C CG  . GLN A 1 202 ? -30.686 -9.788 -8.756 1.00  83.73 0 A 1
ATOM   1534 C CD  . GLN A 1 202 ? -30.302 -8.627 -9.671 1.00  77.92 0 A 1
ATOM   1535 N NE2 . GLN A 1 202 ? -30.206 -8.844 -10.958 1.00  65.16 0 A 1
ATOM   1536 O OE1 . GLN A 1 202 ? -30.069 -7.509 -9.247 1.00  68.95 0 A 1
ATOM   1537 N N   . HIS A 1 203 ? -28.149 -9.854 -4.824 1.00  93.31 0 A 1
ATOM   1538 C CA  . HIS A 1 203 ? -27.616 -9.508 -3.513 1.00  93.67 0 A 1
ATOM   1539 C C   . HIS A 1 203 ? -26.197 -8.918 -3.617 1.00  93.36 0 A 1
ATOM   1540 O O   . HIS A 1 203 ? -25.942 -7.855 -3.058 1.00  92.04 0 A 1
ATOM   1541 C CB  . HIS A 1 203 ? -27.655 -10.739 -2.609 1.00  93.80 0 A 1
ATOM   1542 C CG  . HIS A 1 203 ? -26.991 -10.520 -1.283 1.00  94.13 0 A 1
ATOM   1543 C CD2 . HIS A 1 203 ? -25.689 -10.798 -0.960 1.00  92.43 0 A 1
ATOM   1544 N ND1 . HIS A 1 203 ? -27.576 -9.938 -0.174 1.00  92.38 0 A 1
ATOM   1545 C CE1 . HIS A 1 203 ? -26.645 -9.871  0.782 1.00  92.02 0 A 1
ATOM   1546 N NE2 . HIS A 1 203 ? -25.496 -10.384  0.338 1.00  92.23 0 A 1
ATOM   1547 N N   . LEU A 1 204 ? -25.306 -9.556 -4.372 1.00  94.75 0 A 1
ATOM   1548 C CA  . LEU A 1 204 ? -23.958 -9.040 -4.614 1.00  94.34 0 A 1
ATOM   1549 C C   . LEU A 1 204 ? -23.983 -7.666 -5.292 1.00  94.04 0 A 1
ATOM   1550 O O   . LEU A 1 204 ? -23.327 -6.734 -4.833 1.00  92.52 0 A 1
ATOM   1551 C CB  . LEU A 1 204 ? -23.167 -10.024 -5.504 1.00  93.43 0 A 1
ATOM   1552 C CG  . LEU A 1 204 ? -22.640 -11.300 -4.827 1.00  89.66 0 A 1
ATOM   1553 C CD1 . LEU A 1 204 ? -21.917 -12.127 -5.889 1.00  88.37 0 A 1
ATOM   1554 C CD2 . LEU A 1 204 ? -21.648 -10.992 -3.715 1.00  88.26 0 A 1
ATOM   1555 N N   . LEU A 1 205 ? -24.757 -7.526 -6.364 1.00  94.20 0 A 1
ATOM   1556 C CA  . LEU A 1 205 ? -24.824 -6.297 -7.166 1.00  93.33 0 A 1
ATOM   1557 C C   . LEU A 1 205 ? -25.469 -5.130 -6.423 1.00  92.76 0 A 1
ATOM   1558 O O   . LEU A 1 205 ? -25.167 -3.981 -6.737 1.00  90.48 0 A 1
ATOM   1559 C CB  . LEU A 1 205 ? -25.599 -6.593 -8.457 1.00  92.79 0 A 1
ATOM   1560 C CG  . LEU A 1 205 ? -24.835 -7.469 -9.469 1.00  91.09 0 A 1
ATOM   1561 C CD1 . LEU A 1 205 ? -25.787 -7.880 -10.596 1.00  88.45 0 A 1
ATOM   1562 C CD2 . LEU A 1 205 ? -23.656 -6.723 -10.078 1.00  88.39 0 A 1
ATOM   1563 N N   . HIS A 1 206 ? -26.350 -5.406 -5.461 1.00  91.87 0 A 1
ATOM   1564 C CA  . HIS A 1 206 ? -27.048 -4.390 -4.693 1.00  90.85 0 A 1
ATOM   1565 C C   . HIS A 1 206 ? -26.313 -4.040 -3.396 1.00  91.18 0 A 1
ATOM   1566 O O   . HIS A 1 206 ? -26.000 -2.880 -3.165 1.00  88.73 0 A 1
ATOM   1567 C CB  . HIS A 1 206 ? -28.494 -4.848 -4.453 1.00  88.76 0 A 1
ATOM   1568 C CG  . HIS A 1 206 ? -29.367 -3.756 -3.905 1.00  82.10 0 A 1
ATOM   1569 C CD2 . HIS A 1 206 ? -29.938 -3.717 -2.668 1.00  69.88 0 A 1
ATOM   1570 N ND1 . HIS A 1 206 ? -29.729 -2.602 -4.575 1.00  69.90 0 A 1
ATOM   1571 C CE1 . HIS A 1 206 ? -30.503 -1.891 -3.748 1.00  67.03 0 A 1
ATOM   1572 N NE2 . HIS A 1 206 ? -30.652 -2.540 -2.598 1.00  67.84 0 A 1
ATOM   1573 N N   . ARG A 1 207 ? -25.990 -5.049 -2.582 1.00  92.79 0 A 1
ATOM   1574 C CA  . ARG A 1 207 ? -25.479 -4.837 -1.217 1.00  92.66 0 A 1
ATOM   1575 C C   . ARG A 1 207 ? -23.961 -4.790 -1.092 1.00  93.10 0 A 1
ATOM   1576 O O   . ARG A 1 207 ? -23.463 -4.317 -0.072 1.00  91.14 0 A 1
ATOM   1577 C CB  . ARG A 1 207 ? -26.067 -5.891 -0.267 1.00  91.40 0 A 1
ATOM   1578 C CG  . ARG A 1 207 ? -27.597 -5.793 -0.190 1.00  87.70 0 A 1
ATOM   1579 C CD  . ARG A 1 207 ? -28.146 -6.622  0.958 1.00  83.94 0 A 1
ATOM   1580 N NE  . ARG A 1 207 ? -29.603 -6.465  1.082 1.00  81.18 0 A 1
ATOM   1581 C CZ  . ARG A 1 207 ? -30.296 -5.955  2.099 1.00  77.51 0 A 1
ATOM   1582 N NH1 . ARG A 1 207 ? -29.744 -5.587  3.217 1.00  70.51 1 A 1
ATOM   1583 N NH2 . ARG A 1 207 ? -31.565 -5.797  1.993 1.00  72.89 0 A 1
ATOM   1584 N N   . HIS A 1 208 ? -23.215 -5.247 -2.088 1.00  93.16 0 A 1
ATOM   1585 C CA  . HIS A 1 208 ? -21.759 -5.387 -2.012 1.00  93.81 0 A 1
ATOM   1586 C C   . HIS A 1 208 ? -20.997 -4.511 -3.014 1.00  92.80 0 A 1
ATOM   1587 O O   . HIS A 1 208 ? -19.948 -4.894 -3.527 1.00  89.06 0 A 1
ATOM   1588 C CB  . HIS A 1 208 ? -21.372 -6.868 -2.035 1.00  94.28 0 A 1
ATOM   1589 C CG  . HIS A 1 208 ? -21.889 -7.616 -0.833 1.00  95.16 0 A 1
ATOM   1590 C CD2 . HIS A 1 208 ? -22.573 -8.794 -0.839 1.00  93.67 0 A 1
ATOM   1591 N ND1 . HIS A 1 208 ? -21.779 -7.193  0.486 1.00  93.23 0 A 1
ATOM   1592 C CE1 . HIS A 1 208 ? -22.382 -8.114  1.238 1.00  93.65 0 A 1
ATOM   1593 N NE2 . HIS A 1 208 ? -22.870 -9.093  0.475 1.00  93.84 0 A 1
ATOM   1594 N N   . LYS A 1 209 ? -21.503 -3.289 -3.251 1.00  93.51 0 A 1
ATOM   1595 C CA  . LYS A 1 209 ? -20.798 -2.247 -4.019 1.00  92.55 0 A 1
ATOM   1596 C C   . LYS A 1 209 ? -19.855 -1.389 -3.168 1.00  92.64 0 A 1
ATOM   1597 O O   . LYS A 1 209 ? -19.088 -0.609 -3.718 1.00  88.67 0 A 1
ATOM   1598 C CB  . LYS A 1 209 ? -21.808 -1.359 -4.740 1.00  90.92 0 A 1
ATOM   1599 C CG  . LYS A 1 209 ? -22.506 -2.097 -5.880 1.00  86.43 0 A 1
ATOM   1600 C CD  . LYS A 1 209 ? -23.346 -1.099 -6.681 1.00  78.15 0 A 1
ATOM   1601 C CE  . LYS A 1 209 ? -23.997 -1.771 -7.878 1.00  71.50 0 A 1
ATOM   1602 N NZ  . LYS A 1 209 ? -24.824 -0.810 -8.644 1.00  62.51 1 A 1
ATOM   1603 N N   . PHE A 1 210 ? -19.913 -1.525 -1.851 1.00  92.67 0 A 1
ATOM   1604 C CA  . PHE A 1 210 ? -19.082 -0.790 -0.901 1.00  92.54 0 A 1
ATOM   1605 C C   . PHE A 1 210 ? -18.461 -1.757  0.119 1.00  92.29 0 A 1
ATOM   1606 O O   . PHE A 1 210 ? -18.915 -2.893  0.271 1.00  90.84 0 A 1
ATOM   1607 C CB  . PHE A 1 210 ? -19.911  0.302 -0.224 1.00  92.10 0 A 1
ATOM   1608 C CG  . PHE A 1 210 ? -20.952 -0.223  0.745 1.00  92.63 0 A 1
ATOM   1609 C CD1 . PHE A 1 210 ? -22.184 -0.720  0.279 1.00  91.55 0 A 1
ATOM   1610 C CD2 . PHE A 1 210 ? -20.691 -0.215  2.128 1.00  91.94 0 A 1
ATOM   1611 C CE1 . PHE A 1 210 ? -23.135 -1.210  1.177 1.00  90.63 0 A 1
ATOM   1612 C CE2 . PHE A 1 210 ? -21.639 -0.704  3.028 1.00  90.81 0 A 1
ATOM   1613 C CZ  . PHE A 1 210 ? -22.861 -1.202  2.561 1.00  90.87 0 A 1
ATOM   1614 N N   . SER A 1 211 ? -17.438 -1.309  0.829 1.00  89.85 0 A 1
ATOM   1615 C CA  . SER A 1 211 ? -16.815 -2.091  1.894 1.00  89.56 0 A 1
ATOM   1616 C C   . SER A 1 211 ? -17.444 -1.746  3.242 1.00  90.48 0 A 1
ATOM   1617 O O   . SER A 1 211 ? -17.340 -0.604  3.682 1.00  88.75 0 A 1
ATOM   1618 C CB  . SER A 1 211 ? -15.309 -1.850  1.927 1.00  87.05 0 A 1
ATOM   1619 O OG  . SER A 1 211 ? -14.723 -2.730  2.854 1.00  77.32 0 A 1
ATOM   1620 N N   . TYR A 1 212 ? -18.020 -2.732  3.928 1.00  90.47 0 A 1
ATOM   1621 C CA  . TYR A 1 212 ? -18.546 -2.546  5.288 1.00  91.10 0 A 1
ATOM   1622 C C   . TYR A 1 212 ? -17.497 -2.019  6.262 1.00  90.80 0 A 1
ATOM   1623 O O   . TYR A 1 212 ? -17.798 -1.173  7.096 1.00  88.73 0 A 1
ATOM   1624 C CB  . TYR A 1 212 ? -19.096 -3.871  5.827 1.00  90.59 0 A 1
ATOM   1625 C CG  . TYR A 1 212 ? -20.434 -4.267  5.259 1.00  90.81 0 A 1
ATOM   1626 C CD1 . TYR A 1 212 ? -21.553 -3.441  5.465 1.00  87.39 0 A 1
ATOM   1627 C CD2 . TYR A 1 212 ? -20.590 -5.474  4.552 1.00  87.52 0 A 1
ATOM   1628 C CE1 . TYR A 1 212 ? -22.809 -3.802  4.952 1.00  85.88 0 A 1
ATOM   1629 C CE2 . TYR A 1 212 ? -21.836 -5.839  4.035 1.00  85.58 0 A 1
ATOM   1630 C CZ  . TYR A 1 212 ? -22.946 -5.000  4.231 1.00  86.95 0 A 1
ATOM   1631 O OH  . TYR A 1 212 ? -24.164 -5.352  3.716 1.00  83.84 0 A 1
ATOM   1632 N N   . ASP A 1 213 ? -16.274 -2.445  6.093 1.00  87.23 0 A 1
ATOM   1633 C CA  . ASP A 1 213 ? -15.131 -2.058  6.907 1.00  85.47 0 A 1
ATOM   1634 C C   . ASP A 1 213 ? -14.938 -0.536  7.058 1.00  85.31 0 A 1
ATOM   1635 O O   . ASP A 1 213 ? -14.515 -0.049  8.107 1.00  82.18 0 A 1
ATOM   1636 C CB  . ASP A 1 213 ? -13.928 -2.687  6.210 1.00  83.02 0 A 1
ATOM   1637 C CG  . ASP A 1 213 ? -12.665 -2.354  6.945 1.00  77.14 0 A 1
ATOM   1638 O OD1 . ASP A 1 213 ? -12.508 -2.883  8.061 1.00  70.15 0 A 1
ATOM   1639 O OD2 . ASP A 1 213 ? -11.872 -1.578  6.386 1.00  69.64 -1 A 1
ATOM   1640 N N   . THR A 1 214 ? -15.303  0.222  6.036 1.00  86.26 0 A 1
ATOM   1641 C CA  . THR A 1 214 ? -15.190  1.690  6.044 1.00  85.78 0 A 1
ATOM   1642 C C   . THR A 1 214 ? -16.308  2.361  6.843 1.00  86.70 0 A 1
ATOM   1643 O O   . THR A 1 214 ? -16.122  3.461  7.350 1.00  85.05 0 A 1
ATOM   1644 C CB  . THR A 1 214 ? -15.192  2.220  4.597 1.00  83.40 0 A 1
ATOM   1645 C CG2 . THR A 1 214 ? -14.882  3.713  4.501 1.00  78.08 0 A 1
ATOM   1646 O OG1 . THR A 1 214 ? -14.205  1.566  3.818 1.00  79.69 0 A 1
ATOM   1647 N N   . PHE A 1 215 ? -17.479  1.731  6.942 1.00  88.43 0 A 1
ATOM   1648 C CA  . PHE A 1 215 ? -18.701  2.365  7.438 1.00  89.66 0 A 1
ATOM   1649 C C   . PHE A 1 215 ? -19.244  1.754  8.727 1.00  90.26 0 A 1
ATOM   1650 O O   . PHE A 1 215 ? -20.078  2.378  9.396 1.00  88.72 0 A 1
ATOM   1651 C CB  . PHE A 1 215 ? -19.765  2.305  6.342 1.00  89.13 0 A 1
ATOM   1652 C CG  . PHE A 1 215 ? -19.378  3.024  5.069 1.00  89.73 0 A 1
ATOM   1653 C CD1 . PHE A 1 215 ? -19.507  4.424  4.968 1.00  87.47 0 A 1
ATOM   1654 C CD2 . PHE A 1 215 ? -18.873  2.302  3.969 1.00  87.91 0 A 1
ATOM   1655 C CE1 . PHE A 1 215 ? -19.139  5.093  3.795 1.00  86.59 0 A 1
ATOM   1656 C CE2 . PHE A 1 215 ? -18.498  2.969  2.792 1.00  86.49 0 A 1
ATOM   1657 C CZ  . PHE A 1 215 ? -18.634  4.353  2.712 1.00  87.13 0 A 1
ATOM   1658 N N   . VAL A 1 216 ? -18.818  0.553  9.078 1.00  90.26 0 A 1
ATOM   1659 C CA  . VAL A 1 216 ? -19.333 -0.222 10.206 1.00  90.55 0 A 1
ATOM   1660 C C   . VAL A 1 216 ? -18.200 -0.552 11.167 1.00  90.02 0 A 1
ATOM   1661 O O   . VAL A 1 216 ? -17.199 -1.143 10.771 1.00  88.61 0 A 1
ATOM   1662 C CB  . VAL A 1 216 ? -20.022 -1.515  9.727 1.00  90.19 0 A 1
ATOM   1663 C CG1 . VAL A 1 216 ? -20.632 -2.277 10.895 1.00  86.54 0 A 1
ATOM   1664 C CG2 . VAL A 1 216 ? -21.147 -1.207  8.722 1.00  87.83 0 A 1
ATOM   1665 N N   . ASP A 1 217 ? -18.394 -0.212 12.446 1.00  88.03 0 A 1
ATOM   1666 C CA  . ASP A 1 217 ? -17.518 -0.699 13.515 1.00  87.53 0 A 1
ATOM   1667 C C   . ASP A 1 217 ? -17.915 -2.143 13.868 1.00  88.09 0 A 1
ATOM   1668 O O   . ASP A 1 217 ? -19.032 -2.412 14.306 1.00  86.97 0 A 1
ATOM   1669 C CB  . ASP A 1 217 ? -17.588  0.239 14.725 1.00  85.47 0 A 1
ATOM   1670 C CG  . ASP A 1 217 ? -16.516 -0.083 15.775 1.00  84.24 0 A 1
ATOM   1671 O OD1 . ASP A 1 217 ? -16.168 -1.268 15.956 1.00  80.14 0 A 1
ATOM   1672 O OD2 . ASP A 1 217 ? -15.979  0.867 16.395 1.00  78.42 -1 A 1
ATOM   1673 N N   . TYR A 1 218 ? -16.999 -3.078 13.666 1.00  88.37 0 A 1
ATOM   1674 C CA  . TYR A 1 218 ? -17.266 -4.493 13.910 1.00  88.62 0 A 1
ATOM   1675 C C   . TYR A 1 218 ? -17.310 -4.877 15.391 1.00  87.75 0 A 1
ATOM   1676 O O   . TYR A 1 218 ? -17.691 -6.002 15.711 1.00  84.63 0 A 1
ATOM   1677 C CB  . TYR A 1 218 ? -16.213 -5.328 13.175 1.00  88.70 0 A 1
ATOM   1678 C CG  . TYR A 1 218 ? -16.186 -5.194 11.661 1.00  89.97 0 A 1
ATOM   1679 C CD1 . TYR A 1 218 ? -17.378 -5.032 10.929 1.00  87.79 0 A 1
ATOM   1680 C CD2 . TYR A 1 218 ? -14.963 -5.279 10.985 1.00  88.36 0 A 1
ATOM   1681 C CE1 . TYR A 1 218 ? -17.350 -4.948  9.528 1.00  87.60 0 A 1
ATOM   1682 C CE2 . TYR A 1 218 ? -14.918 -5.199  9.583 1.00  87.32 0 A 1
ATOM   1683 C CZ  . TYR A 1 218 ? -16.115 -5.037  8.856 1.00  88.37 0 A 1
ATOM   1684 O OH  . TYR A 1 218 ? -16.084 -4.970  7.485 1.00  86.02 0 A 1
ATOM   1685 N N   . SER A 1 219 ? -16.913 -3.977 16.286 1.00  87.29 0 A 1
ATOM   1686 C CA  . SER A 1 219 ? -16.886 -4.227 17.727 1.00  86.28 0 A 1
ATOM   1687 C C   . SER A 1 219 ? -18.230 -3.992 18.421 1.00  87.26 0 A 1
ATOM   1688 O O   . SER A 1 219 ? -18.410 -4.451 19.551 1.00  84.91 0 A 1
ATOM   1689 C CB  . SER A 1 219 ? -15.790 -3.386 18.382 1.00  83.30 0 A 1
ATOM   1690 O OG  . SER A 1 219 ? -16.090 -2.014 18.396 1.00  76.10 0 A 1
ATOM   1691 N N   . ILE A 1 220 ? -19.164 -3.313 17.755 1.00  88.12 0 A 1
ATOM   1692 C CA  . ILE A 1 220 ? -20.491 -2.990 18.275 1.00  88.71 0 A 1
ATOM   1693 C C   . ILE A 1 220 ? -21.581 -3.560 17.368 1.00  89.48 0 A 1
ATOM   1694 O O   . ILE A 1 220 ? -21.385 -3.714 16.163 1.00  87.57 0 A 1
ATOM   1695 C CB  . ILE A 1 220 ? -20.648 -1.467 18.516 1.00  86.05 0 A 1
ATOM   1696 C CG1 . ILE A 1 220 ? -20.475 -0.652 17.223 1.00  75.77 0 A 1
ATOM   1697 C CG2 . ILE A 1 220 ? -19.662 -1.016 19.606 1.00  73.63 0 A 1
ATOM   1698 C CD1 . ILE A 1 220 ? -20.684  0.856 17.397 1.00  70.79 0 A 1
ATOM   1699 N N   . ASP A 1 221 ? -22.732 -3.889 17.953 1.00  89.52 0 A 1
ATOM   1700 C CA  . ASP A 1 221 ? -23.887 -4.311 17.172 1.00  90.04 0 A 1
ATOM   1701 C C   . ASP A 1 221 ? -24.657 -3.119 16.580 1.00  91.71 0 A 1
ATOM   1702 O O   . ASP A 1 221 ? -24.365 -1.950 16.854 1.00  91.02 0 A 1
ATOM   1703 C CB  . ASP A 1 221 ? -24.763 -5.279 17.990 1.00  87.31 0 A 1
ATOM   1704 C CG  . ASP A 1 221 ? -25.436 -4.647 19.206 1.00  83.12 0 A 1
ATOM   1705 O OD1 . ASP A 1 221 ? -25.989 -3.538 19.063 1.00  76.67 0 A 1
ATOM   1706 O OD2 . ASP A 1 221 ? -25.434 -5.301 20.271 1.00  75.98 -1 A 1
ATOM   1707 N N   . GLU A 1 222 ? -25.631 -3.414 15.728 1.00  90.39 0 A 1
ATOM   1708 C CA  . GLU A 1 222 ? -26.418 -2.403 15.019 1.00  90.80 0 A 1
ATOM   1709 C C   . GLU A 1 222 ? -27.183 -1.470 15.967 1.00  92.48 0 A 1
ATOM   1710 O O   . GLU A 1 222 ? -27.252 -0.269 15.731 1.00  91.82 0 A 1
ATOM   1711 C CB  . GLU A 1 222 ? -27.386 -3.123 14.065 1.00  87.53 0 A 1
ATOM   1712 C CG  . GLU A 1 222 ? -28.173 -2.147 13.172 1.00  80.85 0 A 1
ATOM   1713 C CD  . GLU A 1 222 ? -29.151 -2.840 12.224 1.00  79.90 0 A 1
ATOM   1714 O OE1 . GLU A 1 222 ? -30.180 -2.213 11.891 1.00  73.94 0 A 1
ATOM   1715 O OE2 . GLU A 1 222 ? -28.878 -3.988 11.802 1.00  75.81 -1 A 1
ATOM   1716 N N   . GLU A 1 223 ? -27.751 -2.008 17.051 1.00  91.45 0 A 1
ATOM   1717 C CA  . GLU A 1 223 ? -28.553 -1.220 17.986 1.00  91.96 0 A 1
ATOM   1718 C C   . GLU A 1 223 ? -27.661 -0.320 18.845 1.00  93.14 0 A 1
ATOM   1719 O O   . GLU A 1 223 ? -27.931  0.873 18.983 1.00  93.08 0 A 1
ATOM   1720 C CB  . GLU A 1 223 ? -29.434 -2.152 18.830 1.00  91.23 0 A 1
ATOM   1721 C CG  . GLU A 1 223 ? -30.452 -1.392 19.697 1.00  83.37 0 A 1
ATOM   1722 C CD  . GLU A 1 223 ? -31.386 -0.463 18.889 1.00  76.55 0 A 1
ATOM   1723 O OE1 . GLU A 1 223 ? -31.830  0.563 19.463 1.00  69.24 0 A 1
ATOM   1724 O OE2 . GLU A 1 223 ? -31.644 -0.739 17.697 1.00  70.09 -1 A 1
ATOM   1725 N N   . ALA A 1 224 ? -26.530 -0.837 19.333 1.00  93.56 0 A 1
ATOM   1726 C CA  . ALA A 1 224 ? -25.538 -0.040 20.033 1.00  93.82 0 A 1
ATOM   1727 C C   . ALA A 1 224 ? -24.976  1.073 19.135 1.00  94.53 0 A 1
ATOM   1728 O O   . ALA A 1 224 ? -24.823  2.211 19.584 1.00  94.15 0 A 1
ATOM   1729 C CB  . ALA A 1 224 ? -24.431 -0.970 20.530 1.00  93.05 0 A 1
ATOM   1730 N N   . ALA A 1 225 ? -24.732  0.784 17.860 1.00  94.41 0 A 1
ATOM   1731 C CA  . ALA A 1 225 ? -24.305  1.780 16.882 1.00  94.34 0 A 1
ATOM   1732 C C   . ALA A 1 225 ? -25.362  2.871 16.692 1.00  95.09 0 A 1
ATOM   1733 O O   . ALA A 1 225 ? -25.039  4.066 16.683 1.00  94.97 0 A 1
ATOM   1734 C CB  . ALA A 1 225 ? -23.988  1.073 15.562 1.00  93.30 0 A 1
ATOM   1735 N N   . PHE A 1 226 ? -26.627  2.501 16.591 1.00  95.08 0 A 1
ATOM   1736 C CA  . PHE A 1 226 ? -27.724  3.449 16.458 1.00  95.14 0 A 1
ATOM   1737 C C   . PHE A 1 226 ? -27.847  4.357 17.686 1.00  95.36 0 A 1
ATOM   1738 O O   . PHE A 1 226 ? -27.926  5.579 17.537 1.00  95.73 0 A 1
ATOM   1739 C CB  . PHE A 1 226 ? -29.020  2.683 16.189 1.00  95.18 0 A 1
ATOM   1740 C CG  . PHE A 1 226 ? -30.220  3.591 16.017 1.00  94.49 0 A 1
ATOM   1741 C CD1 . PHE A 1 226 ? -31.226  3.612 16.997 1.00  92.60 0 A 1
ATOM   1742 C CD2 . PHE A 1 226 ? -30.312  4.412 14.893 1.00  93.26 0 A 1
ATOM   1743 C CE1 . PHE A 1 226 ? -32.342  4.455 16.832 1.00  92.33 0 A 1
ATOM   1744 C CE2 . PHE A 1 226 ? -31.423  5.265 14.728 1.00  91.79 0 A 1
ATOM   1745 C CZ  . PHE A 1 226 ? -32.435  5.279 15.696 1.00  92.11 0 A 1
ATOM   1746 N N   . GLN A 1 227 ? -27.793  3.795 18.892 1.00  95.68 0 A 1
ATOM   1747 C CA  . GLN A 1 227 ? -27.850  4.564 20.136 1.00  95.31 0 A 1
ATOM   1748 C C   . GLN A 1 227 ? -26.636  5.497 20.290 1.00  95.30 0 A 1
ATOM   1749 O O   . GLN A 1 227 ? -26.793  6.654 20.676 1.00  94.85 0 A 1
ATOM   1750 C CB  . GLN A 1 227 ? -27.955  3.609 21.334 1.00  95.12 0 A 1
ATOM   1751 C CG  . GLN A 1 227 ? -29.266  2.803 21.361 1.00  90.14 0 A 1
ATOM   1752 C CD  . GLN A 1 227 ? -30.528  3.660 21.406 1.00  88.55 0 A 1
ATOM   1753 N NE2 . GLN A 1 227 ? -31.639  3.146 20.918 1.00  77.84 0 A 1
ATOM   1754 O OE1 . GLN A 1 227 ? -30.537  4.793 21.865 1.00  80.23 0 A 1
ATOM   1755 N N   . ALA A 1 228 ? -25.452  5.042 19.921 1.00  95.05 0 A 1
ATOM   1756 C CA  . ALA A 1 228 ? -24.260  5.879 19.934 1.00  93.77 0 A 1
ATOM   1757 C C   . ALA A 1 228 ? -24.375  7.063 18.957 1.00  93.93 0 A 1
ATOM   1758 O O   . ALA A 1 228 ? -24.050  8.188 19.321 1.00  93.13 0 A 1
ATOM   1759 C CB  . ALA A 1 228 ? -23.037  5.005 19.616 1.00  92.25 0 A 1
ATOM   1760 N N   . ALA A 1 229 ? -24.907  6.838 17.767 1.00  95.18 0 A 1
ATOM   1761 C CA  . ALA A 1 229 ? -25.124  7.908 16.791 1.00  94.90 0 A 1
ATOM   1762 C C   . ALA A 1 229 ? -26.208  8.904 17.243 1.00  95.17 0 A 1
ATOM   1763 O O   . ALA A 1 229 ? -26.029 10.101 17.066 1.00  94.43 0 A 1
ATOM   1764 C CB  . ALA A 1 229 ? -25.468  7.278 15.446 1.00  94.54 0 A 1
ATOM   1765 N N   . LEU A 1 230 ? -27.280  8.437 17.880 1.00  95.71 0 A 1
ATOM   1766 C CA  . LEU A 1 230 ? -28.285  9.304 18.499 1.00  95.33 0 A 1
ATOM   1767 C C   . LEU A 1 230 ? -27.650 10.210 19.551 1.00  94.92 0 A 1
ATOM   1768 O O   . LEU A 1 230 ? -27.842 11.427 19.511 1.00  94.59 0 A 1
ATOM   1769 C CB  . LEU A 1 230 ? -29.405  8.468 19.127 1.00  95.61 0 A 1
ATOM   1770 C CG  . LEU A 1 230 ? -30.419  7.861 18.131 1.00  91.00 0 A 1
ATOM   1771 C CD1 . LEU A 1 230 ? -31.326  6.883 18.872 1.00  87.06 0 A 1
ATOM   1772 C CD2 . LEU A 1 230 ? -31.314  8.934 17.509 1.00  87.41 0 A 1
ATOM   1773 N N   . ALA A 1 231 ? -26.847  9.656 20.453 1.00  95.51 0 A 1
ATOM   1774 C CA  . ALA A 1 231 ? -26.170 10.407 21.503 1.00  94.83 0 A 1
ATOM   1775 C C   . ALA A 1 231 ? -25.187 11.445 20.926 1.00  94.39 0 A 1
ATOM   1776 O O   . ALA A 1 231 ? -25.205 12.607 21.337 1.00  92.55 0 A 1
ATOM   1777 C CB  . ALA A 1 231 ? -25.471  9.416 22.440 1.00  94.23 0 A 1
ATOM   1778 N N   . LEU A 1 232 ? -24.387 11.063 19.924 1.00  93.19 0 A 1
ATOM   1779 C CA  . LEU A 1 232 ? -23.461 11.974 19.247 1.00  90.22 0 A 1
ATOM   1780 C C   . LEU A 1 232 ? -24.198 13.119 18.550 1.00  89.80 0 A 1
ATOM   1781 O O   . LEU A 1 232 ? -23.803 14.281 18.691 1.00  88.60 0 A 1
ATOM   1782 C CB  . LEU A 1 232 ? -22.610 11.190 18.236 1.00  87.88 0 A 1
ATOM   1783 C CG  . LEU A 1 232 ? -21.464 10.395 18.878 1.00  80.54 0 A 1
ATOM   1784 C CD1 . LEU A 1 232 ? -20.895  9.401 17.862 1.00  76.21 0 A 1
ATOM   1785 C CD2 . LEU A 1 232 ? -20.322 11.306 19.331 1.00  75.10 0 A 1
ATOM   1786 N N   . SER A 1 233 ? -25.293 12.827 17.872 1.00  94.16 0 A 1
ATOM   1787 C CA  . SER A 1 233 ? -26.075 13.846 17.161 1.00  93.69 0 A 1
ATOM   1788 C C   . SER A 1 233 ? -26.699 14.901 18.076 1.00  93.06 0 A 1
ATOM   1789 O O   . SER A 1 233 ? -27.009 16.002 17.619 1.00  90.80 0 A 1
ATOM   1790 C CB  . SER A 1 233 ? -27.166 13.180 16.327 1.00  93.52 0 A 1
ATOM   1791 O OG  . SER A 1 233 ? -28.242 12.729 17.122 1.00  91.53 0 A 1
ATOM   1792 N N   . LEU A 1 234 ? -26.895 14.595 19.358 1.00  93.38 0 A 1
ATOM   1793 C CA  . LEU A 1 234 ? -27.363 15.540 20.370 1.00  92.09 0 A 1
ATOM   1794 C C   . LEU A 1 234 ? -26.228 16.379 20.966 1.00  90.14 0 A 1
ATOM   1795 O O   . LEU A 1 234 ? -26.493 17.452 21.493 1.00  85.12 0 A 1
ATOM   1796 C CB  . LEU A 1 234 ? -28.053 14.756 21.494 1.00  91.24 0 A 1
ATOM   1797 C CG  . LEU A 1 234 ? -29.437 14.205 21.121 1.00  89.30 0 A 1
ATOM   1798 C CD1 . LEU A 1 234 ? -29.899 13.222 22.195 1.00  84.18 0 A 1
ATOM   1799 C CD2 . LEU A 1 234 ? -30.468 15.331 21.023 1.00  84.53 0 A 1
ATOM   1800 N N   . SER A 1 235 ? -25.004 15.885 20.934 1.00  90.03 0 A 1
ATOM   1801 C CA  . SER A 1 235 ? -23.840 16.559 21.519 1.00  86.41 0 A 1
ATOM   1802 C C   . SER A 1 235 ? -23.104 17.480 20.550 1.00  83.49 0 A 1
ATOM   1803 O O   . SER A 1 235 ? -22.440 18.414 20.991 1.00  75.41 0 A 1
ATOM   1804 C CB  . SER A 1 235 ? -22.876 15.533 22.100 1.00  82.40 0 A 1
ATOM   1805 O OG  . SER A 1 235 ? -22.279 14.728 21.100 1.00  72.03 0 A 1
ATOM   1806 N N   . GLU A 1 236 ? -23.183 17.207 19.242 1.00  81.54 0 A 1
ATOM   1807 C CA  . GLU A 1 236 ? -22.529 18.015 18.212 1.00  75.96 0 A 1
ATOM   1808 C C   . GLU A 1 236 ? -23.374 19.205 17.722 1.00  71.05 0 A 1
ATOM   1809 O O   . GLU A 1 236 ? -22.822 20.110 17.095 1.00  61.13 0 A 1
ATOM   1810 C CB  . GLU A 1 236 ? -22.100 17.143 17.007 1.00  69.79 0 A 1
ATOM   1811 C CG  . GLU A 1 236 ? -20.919 16.198 17.290 1.00  62.51 0 A 1
ATOM   1812 C CD  . GLU A 1 236 ? -20.252 15.626 16.003 1.00  58.38 0 A 1
ATOM   1813 O OE1 . GLU A 1 236 ? -19.087 15.153 16.054 1.00  52.25 0 A 1
ATOM   1814 O OE2 . GLU A 1 236 ? -20.820 15.685 14.892 1.00  54.19 -1 A 1
ATOM   1815 N N   . ASN A 1 237 ? -24.678 19.219 17.977 1.00  61.51 0 A 1
ATOM   1816 C CA  . ASN A 1 237 ? -25.609 20.264 17.546 1.00  57.47 0 A 1
ATOM   1817 C C   . ASN A 1 237 ? -26.145 21.112 18.700 1.00  53.16 0 A 1
ATOM   1818 O O   . ASN A 1 237 ? -26.421 20.550 19.778 1.00  47.04 0 A 1
ATOM   1819 C CB  . ASN A 1 237 ? -26.761 19.654 16.739 1.00  51.17 0 A 1
ATOM   1820 C CG  . ASN A 1 237 ? -26.339 19.051 15.410 1.00  47.01 0 A 1
ATOM   1821 N ND2 . ASN A 1 237 ? -26.875 17.895 15.086 1.00  42.26 0 A 1
ATOM   1822 O OD1 . ASN A 1 237 ? -25.590 19.601 14.613 1.00  44.43 0 A 1
ATOM   1823 O OXT . ASN A 1 237 ? -26.321 22.332 18.452 1.00  41.02 -1 A 1
ATOM   1824 N N   . MET B 2 1 ?  0.144 -16.403 -11.464 1.00  68.31 0 B 1
ATOM   1825 C CA  . MET B 2 1 ?  1.333 -15.558 -11.192 1.00  78.90 0 B 1
ATOM   1826 C C   . MET B 2 1 ?  1.487 -15.281 -9.698 1.00  84.51 0 B 1
ATOM   1827 O O   . MET B 2 1 ?  2.598 -15.406 -9.202 1.00  82.15 0 B 1
ATOM   1828 C CB  . MET B 2 1 ?  1.293 -14.263 -12.022 1.00  70.98 0 B 1
ATOM   1829 C CG  . MET B 2 1 ?  2.643 -13.540 -11.976 1.00  64.69 0 B 1
ATOM   1830 S SD  . MET B 2 1 ?  2.706 -12.001 -12.925 1.00  60.30 0 B 1
ATOM   1831 C CE  . MET B 2 1 ?  2.899 -12.603 -14.614 1.00  50.25 0 B 1
ATOM   1832 N N   . ALA B 2 2 ?  0.395 -15.022 -8.983 1.00  86.62 0 B 1
ATOM   1833 C CA  . ALA B 2 2 ?  0.362 -14.688 -7.553 1.00  91.22 0 B 1
ATOM   1834 C C   . ALA B 2 2 ?  1.220 -15.611 -6.681 1.00  93.63 0 B 1
ATOM   1835 O O   . ALA B 2 2 ?  2.185 -15.153 -6.081 1.00  91.97 0 B 1
ATOM   1836 C CB  . ALA B 2 2 ? -1.102 -14.713 -7.092 1.00  87.61 0 B 1
ATOM   1837 N N   . LEU B 2 3 ?  0.969 -16.918 -6.685 1.00  94.84 0 B 1
ATOM   1838 C CA  . LEU B 2 3 ?  1.689 -17.875 -5.833 1.00  94.55 0 B 1
ATOM   1839 C C   . LEU B 2 3 ?  3.212 -17.837 -6.056 1.00  94.55 0 B 1
ATOM   1840 O O   . LEU B 2 3 ?  3.980 -17.886 -5.100 1.00  93.68 0 B 1
ATOM   1841 C CB  . LEU B 2 3 ?  1.120 -19.277 -6.081 1.00  93.41 0 B 1
ATOM   1842 C CG  . LEU B 2 3 ?  1.706 -20.365 -5.151 1.00  90.95 0 B 1
ATOM   1843 C CD1 . LEU B 2 3 ?  1.385 -20.094 -3.689 1.00  88.37 0 B 1
ATOM   1844 C CD2 . LEU B 2 3 ?  1.139 -21.725 -5.542 1.00  87.41 0 B 1
ATOM   1845 N N   . LYS B 2 4 ?  3.657 -17.716 -7.296 1.00  94.39 0 B 1
ATOM   1846 C CA  . LYS B 2 4 ?  5.087 -17.632 -7.628 1.00  93.55 0 B 1
ATOM   1847 C C   . LYS B 2 4 ?  5.711 -16.360 -7.067 1.00  93.96 0 B 1
ATOM   1848 O O   . LYS B 2 4 ?  6.820 -16.405 -6.530 1.00  92.74 0 B 1
ATOM   1849 C CB  . LYS B 2 4 ?  5.258 -17.737 -9.151 1.00  92.21 0 B 1
ATOM   1850 C CG  . LYS B 2 4 ?  6.715 -18.028 -9.522 1.00  81.44 0 B 1
ATOM   1851 C CD  . LYS B 2 4 ?  6.920 -18.052 -11.048 1.00  79.20 0 B 1
ATOM   1852 C CE  . LYS B 2 4 ?  8.349 -18.511 -11.334 1.00  68.30 0 B 1
ATOM   1853 N NZ  . LYS B 2 4 ?  8.772 -18.227 -12.716 1.00  61.79 1 B 1
ATOM   1854 N N   . ARG B 2 5 ?  5.012 -15.226 -7.164 1.00  94.74 0 B 1
ATOM   1855 C CA  . ARG B 2 5 ?  5.435 -13.936 -6.610 1.00  95.34 0 B 1
ATOM   1856 C C   . ARG B 2 5 ?  5.462 -13.970 -5.079 1.00  95.72 0 B 1
ATOM   1857 O O   . ARG B 2 5 ?  6.467 -13.559 -4.511 1.00  94.82 0 B 1
ATOM   1858 C CB  . ARG B 2 5 ?  4.516 -12.833 -7.171 1.00  94.19 0 B 1
ATOM   1859 C CG  . ARG B 2 5 ?  4.754 -11.454 -6.556 1.00  92.15 0 B 1
ATOM   1860 C CD  . ARG B 2 5 ?  6.152 -10.880 -6.804 1.00  90.89 0 B 1
ATOM   1861 N NE  . ARG B 2 5 ?  6.282 -9.613 -6.082 1.00  91.27 0 B 1
ATOM   1862 C CZ  . ARG B 2 5 ?  5.985 -8.399 -6.488 1.00  93.59 0 B 1
ATOM   1863 N NH1 . ARG B 2 5 ?  5.677 -8.113 -7.712 1.00  87.00 1 B 1
ATOM   1864 N NH2 . ARG B 2 5 ?  5.965 -7.430 -5.631 1.00  88.19 0 B 1
ATOM   1865 N N   . ILE B 2 6 ?  4.433 -14.516 -4.433 1.00  95.80 0 B 1
ATOM   1866 C CA  . ILE B 2 6 ?  4.349 -14.655 -2.976 1.00  95.93 0 B 1
ATOM   1867 C C   . ILE B 2 6 ?  5.517 -15.503 -2.453 1.00  95.42 0 B 1
ATOM   1868 O O   . ILE B 2 6 ?  6.244 -15.078 -1.554 1.00  94.76 0 B 1
ATOM   1869 C CB  . ILE B 2 6 ?  2.980 -15.254 -2.587 1.00  96.25 0 B 1
ATOM   1870 C CG1 . ILE B 2 6 ?  1.832 -14.268 -2.921 1.00  95.70 0 B 1
ATOM   1871 C CG2 . ILE B 2 6 ?  2.930 -15.599 -1.085 1.00  95.49 0 B 1
ATOM   1872 C CD1 . ILE B 2 6 ?  0.437 -14.915 -2.886 1.00  94.63 0 B 1
ATOM   1873 N N   . ASN B 2 7 ?  5.771 -16.655 -3.062 1.00  94.09 0 B 1
ATOM   1874 C CA  . ASN B 2 7 ?  6.903 -17.501 -2.700 1.00  93.12 0 B 1
ATOM   1875 C C   . ASN B 2 7 ?  8.260 -16.803 -2.895 1.00  92.73 0 B 1
ATOM   1876 O O   . ASN B 2 7 ?  9.187 -16.988 -2.105 1.00  91.55 0 B 1
ATOM   1877 C CB  . ASN B 2 7 ?  6.851 -18.784 -3.541 1.00  92.33 0 B 1
ATOM   1878 C CG  . ASN B 2 7 ?  5.863 -19.782 -2.995 1.00  89.18 0 B 1
ATOM   1879 N ND2 . ASN B 2 7 ?  5.049 -20.392 -3.834 1.00  80.45 0 B 1
ATOM   1880 O OD1 . ASN B 2 7 ?  5.816 -20.072 -1.823 1.00  81.36 0 B 1
ATOM   1881 N N   . LYS B 2 8 ?  8.393 -15.996 -3.956 1.00  93.30 0 B 1
ATOM   1882 C CA  . LYS B 2 8 ?  9.623 -15.236 -4.195 1.00  92.73 0 B 1
ATOM   1883 C C   . LYS B 2 8 ?  9.833 -14.178 -3.111 1.00  92.86 0 B 1
ATOM   1884 O O   . LYS B 2 8 ? 10.946 -14.079 -2.604 1.00  91.92 0 B 1
ATOM   1885 C CB  . LYS B 2 8 ?  9.607 -14.638 -5.603 1.00  91.81 0 B 1
ATOM   1886 C CG  . LYS B 2 8 ? 10.885 -13.858 -5.957 1.00  83.20 0 B 1
ATOM   1887 C CD  . LYS B 2 8 ? 12.154 -14.710 -5.940 1.00  79.36 0 B 1
ATOM   1888 C CE  . LYS B 2 8 ? 13.336 -13.947 -6.563 1.00  73.51 0 B 1
ATOM   1889 N NZ  . LYS B 2 8 ? 14.088 -13.136 -5.582 1.00  65.77 1 B 1
ATOM   1890 N N   . GLU B 2 9 ?  8.787 -13.446 -2.723 1.00  93.93 0 B 1
ATOM   1891 C CA  . GLU B 2 9 ?  8.847 -12.477 -1.623 1.00  94.24 0 B 1
ATOM   1892 C C   . GLU B 2 9 ?  9.192 -13.135 -0.290 1.00  94.23 0 B 1
ATOM   1893 O O   . GLU B 2 9 ? 10.039 -12.621  0.426 1.00  93.31 0 B 1
ATOM   1894 C CB  . GLU B 2 9 ?  7.527 -11.721 -1.491 1.00  94.16 0 B 1
ATOM   1895 C CG  . GLU B 2 9 ?  7.382 -10.685 -2.598 1.00  91.84 0 B 1
ATOM   1896 C CD  . GLU B 2 9 ?  6.237 -9.714 -2.351 1.00  94.10 0 B 1
ATOM   1897 O OE1 . GLU B 2 9 ?  5.474 -9.477 -3.301 1.00  91.21 0 B 1
ATOM   1898 O OE2 . GLU B 2 9 ?  6.152 -9.150 -1.244 1.00  92.69 -1 B 1
ATOM   1899 N N   . LEU B 2 10 ?  8.610 -14.296  0.022 1.00  93.95 0 B 1
ATOM   1900 C CA  . LEU B 2 10 ?  8.933 -15.044  1.233 1.00  93.72 0 B 1
ATOM   1901 C C   . LEU B 2 10 ? 10.406 -15.460  1.259 1.00  93.06 0 B 1
ATOM   1902 O O   . LEU B 2 10 ? 11.095 -15.272  2.262 1.00  91.99 0 B 1
ATOM   1903 C CB  . LEU B 2 10 ?  7.999 -16.257  1.342 1.00  93.65 0 B 1
ATOM   1904 C CG  . LEU B 2 10 ?  8.190 -17.058  2.642 1.00  92.32 0 B 1
ATOM   1905 C CD1 . LEU B 2 10 ?  7.902 -16.223  3.891 1.00  90.82 0 B 1
ATOM   1906 C CD2 . LEU B 2 10 ?  7.246 -18.265  2.643 1.00  90.34 0 B 1
ATOM   1907 N N   . SER B 2 11 ? 10.922 -15.964  0.139 1.00  92.30 0 B 1
ATOM   1908 C CA  . SER B 2 11 ? 12.335 -16.314  0.023 1.00  91.27 0 B 1
ATOM   1909 C C   . SER B 2 11 ? 13.264 -15.101  0.111 1.00  90.98 0 B 1
ATOM   1910 O O   . SER B 2 11 ? 14.414 -15.251  0.529 1.00  89.07 0 B 1
ATOM   1911 C CB  . SER B 2 11 ? 12.572 -17.043 -1.302 1.00  89.57 0 B 1
ATOM   1912 O OG  . SER B 2 11 ? 13.939 -17.392 -1.439 1.00  75.58 0 B 1
ATOM   1913 N N   . ASP B 2 12 ? 12.823 -13.928 -0.339 1.00  90.50 0 B 1
ATOM   1914 C CA  . ASP B 2 12 ? 13.607 -12.695 -0.260 1.00  89.73 0 B 1
ATOM   1915 C C   . ASP B 2 12 ? 13.617 -12.149  1.172 1.00  89.93 0 B 1
ATOM   1916 O O   . ASP B 2 12 ? 14.690 -11.827  1.682 1.00  88.75 0 B 1
ATOM   1917 C CB  . ASP B 2 12 ? 13.108 -11.677 -1.309 1.00  88.59 0 B 1
ATOM   1918 C CG  . ASP B 2 12 ? 13.430 -12.104 -2.756 1.00  85.70 0 B 1
ATOM   1919 O OD1 . ASP B 2 12 ? 14.184 -13.080 -2.969 1.00  82.99 0 B 1
ATOM   1920 O OD2 . ASP B 2 12 ? 12.972 -11.467 -3.729 1.00  82.51 -1 B 1
ATOM   1921 N N   . LEU B 2 13 ? 12.475 -12.172  1.864 1.00  90.85 0 B 1
ATOM   1922 C CA  . LEU B 2 13 ? 12.350 -11.846  3.287 1.00  90.73 0 B 1
ATOM   1923 C C   . LEU B 2 13 ? 13.214 -12.744  4.179 1.00  90.39 0 B 1
ATOM   1924 O O   . LEU B 2 13 ? 13.856 -12.244  5.087 1.00  88.42 0 B 1
ATOM   1925 C CB  . LEU B 2 13 ? 10.863 -11.994  3.696 1.00  90.07 0 B 1
ATOM   1926 C CG  . LEU B 2 13 ? 10.070 -10.688  3.519 1.00  86.17 0 B 1
ATOM   1927 C CD1 . LEU B 2 13 ?  8.583 -10.977  3.383 1.00  84.15 0 B 1
ATOM   1928 C CD2 . LEU B 2 13 ? 10.262 -9.785  4.732 1.00  83.58 0 B 1
ATOM   1929 N N   . ALA B 2 14 ? 13.272 -14.050  3.904 1.00  89.81 0 B 1
ATOM   1930 C CA  . ALA B 2 14 ? 14.087 -14.982  4.669 1.00  88.66 0 B 1
ATOM   1931 C C   . ALA B 2 14 ? 15.599 -14.717  4.529 1.00  88.33 0 B 1
ATOM   1932 O O   . ALA B 2 14 ? 16.359 -15.003  5.443 1.00  86.07 0 B 1
ATOM   1933 C CB  . ALA B 2 14 ? 13.737 -16.398  4.222 1.00  87.39 0 B 1
ATOM   1934 N N   . ARG B 2 15 ? 16.033 -14.183  3.375 1.00  87.03 0 B 1
ATOM   1935 C CA  . ARG B 2 15 ? 17.451 -13.898  3.106 1.00  85.58 0 B 1
ATOM   1936 C C   . ARG B 2 15 ? 17.890 -12.509  3.558 1.00  85.39 0 B 1
ATOM   1937 O O   . ARG B 2 15 ? 19.038 -12.355  3.953 1.00  82.40 0 B 1
ATOM   1938 C CB  . ARG B 2 15 ? 17.735 -14.069  1.610 1.00  83.33 0 B 1
ATOM   1939 C CG  . ARG B 2 15 ? 17.749 -15.553  1.225 1.00  74.69 0 B 1
ATOM   1940 C CD  . ARG B 2 15 ? 18.101 -15.729 -0.256 1.00  72.26 0 B 1
ATOM   1941 N NE  . ARG B 2 15 ? 17.059 -15.170 -1.123 1.00  64.39 0 B 1
ATOM   1942 C CZ  . ARG B 2 15 ? 17.217 -14.841 -2.403 1.00  58.54 0 B 1
ATOM   1943 N NH1 . ARG B 2 15 ? 18.333 -15.094 -3.035 1.00  53.45 1 B 1
ATOM   1944 N NH2 . ARG B 2 15 ? 16.266 -14.251 -3.039 1.00  50.48 0 B 1
ATOM   1945 N N   . ASP B 2 16 ? 17.005 -11.543  3.467 1.00  85.06 0 B 1
ATOM   1946 C CA  . ASP B 2 16 ? 17.271 -10.148  3.820 1.00  84.60 0 B 1
ATOM   1947 C C   . ASP B 2 16 ? 16.098 -9.587  4.646 1.00  85.64 0 B 1
ATOM   1948 O O   . ASP B 2 16 ? 15.289 -8.799  4.141 1.00  83.24 0 B 1
ATOM   1949 C CB  . ASP B 2 16 ? 17.562 -9.346  2.545 1.00  81.86 0 B 1
ATOM   1950 C CG  . ASP B 2 16 ? 18.014 -7.916  2.832 1.00  77.77 0 B 1
ATOM   1951 O OD1 . ASP B 2 16 ? 18.539 -7.623  3.930 1.00  73.76 0 B 1
ATOM   1952 O OD2 . ASP B 2 16 ? 17.876 -7.054  1.937 1.00  71.96 -1 B 1
ATOM   1953 N N   . PRO B 2 17 ? 15.943 -10.039  5.904 1.00  85.11 0 B 1
ATOM   1954 C CA  . PRO B 2 17 ? 14.862 -9.587  6.763 1.00  84.46 0 B 1
ATOM   1955 C C   . PRO B 2 17 ? 15.035 -8.097  7.085 1.00  85.05 0 B 1
ATOM   1956 O O   . PRO B 2 17 ? 16.114 -7.671  7.508 1.00  82.11 0 B 1
ATOM   1957 C CB  . PRO B 2 17 ? 14.922 -10.469  8.009 1.00  81.86 0 B 1
ATOM   1958 C CG  . PRO B 2 17 ? 16.388 -10.903  8.075 1.00  79.48 0 B 1
ATOM   1959 C CD  . PRO B 2 17 ? 16.793 -10.990  6.607 1.00  82.59 0 B 1
ATOM   1960 N N   . PRO B 2 18 ? 13.991 -7.264  6.925 1.00  84.76 0 B 1
ATOM   1961 C CA  . PRO B 2 18 ? 14.039 -5.879  7.345 1.00  83.99 0 B 1
ATOM   1962 C C   . PRO B 2 18 ? 14.139 -5.786  8.872 1.00  85.44 0 B 1
ATOM   1963 O O   . PRO B 2 18 ? 13.481 -6.525  9.593 1.00  82.70 0 B 1
ATOM   1964 C CB  . PRO B 2 18 ? 12.763 -5.240  6.791 1.00  80.56 0 B 1
ATOM   1965 C CG  . PRO B 2 18 ? 11.787 -6.418  6.715 1.00  77.76 0 B 1
ATOM   1966 C CD  . PRO B 2 18 ? 12.685 -7.616  6.417 1.00  80.12 0 B 1
ATOM   1967 N N   . ALA B 2 19 ? 14.936 -4.841  9.377 1.00  86.38 0 B 1
ATOM   1968 C CA  . ALA B 2 19 ? 15.242 -4.750 10.808 1.00  85.16 0 B 1
ATOM   1969 C C   . ALA B 2 19 ? 14.031 -4.492 11.716 1.00  85.77 0 B 1
ATOM   1970 O O   . ALA B 2 19 ? 14.045 -4.862 12.888 1.00  78.86 0 B 1
ATOM   1971 C CB  . ALA B 2 19 ? 16.291 -3.647 10.990 1.00  80.08 0 B 1
ATOM   1972 N N   . GLN B 2 20 ? 12.980 -3.845 11.194 1.00  89.20 0 B 1
ATOM   1973 C CA  . GLN B 2 20 ? 11.832 -3.388 11.992 1.00  90.04 0 B 1
ATOM   1974 C C   . GLN B 2 20 ? 10.516 -4.108 11.684 1.00  92.38 0 B 1
ATOM   1975 O O   . GLN B 2 20 ?  9.480 -3.731 12.217 1.00  90.51 0 B 1
ATOM   1976 C CB  . GLN B 2 20 ? 11.668 -1.881 11.830 1.00  86.34 0 B 1
ATOM   1977 C CG  . GLN B 2 20 ? 12.854 -1.120 12.433 1.00  78.32 0 B 1
ATOM   1978 C CD  . GLN B 2 20 ? 12.540  0.358 12.606 1.00  71.20 0 B 1
ATOM   1979 N NE2 . GLN B 2 20 ? 13.316  1.068 13.384 1.00  59.31 0 B 1
ATOM   1980 O OE1 . GLN B 2 20 ? 11.607  0.894 12.042 1.00  62.45 0 B 1
ATOM   1981 N N   . CYS B 2 21 ? 10.548 -5.099 10.808 1.00  93.62 0 B 1
ATOM   1982 C CA  . CYS B 2 21 ?  9.345 -5.782 10.357 1.00  93.64 0 B 1
ATOM   1983 C C   . CYS B 2 21 ?  9.602 -7.283 10.224 1.00  94.85 0 B 1
ATOM   1984 O O   . CYS B 2 21 ? 10.699 -7.695  9.855 1.00  93.73 0 B 1
ATOM   1985 C CB  . CYS B 2 21 ?  8.879 -5.207  9.005 1.00  89.66 0 B 1
ATOM   1986 S SG  . CYS B 2 21 ?  8.761 -3.390  9.010 1.00  81.28 0 B 1
ATOM   1987 N N   . SER B 2 22 ?  8.571 -8.093 10.434 1.00  95.75 0 B 1
ATOM   1988 C CA  . SER B 2 22 ?  8.568 -9.501 10.037 1.00  95.95 0 B 1
ATOM   1989 C C   . SER B 2 22 ?  7.257 -9.841  9.348 1.00  96.44 0 B 1
ATOM   1990 O O   . SER B 2 22 ?  6.230 -9.216  9.607 1.00  95.95 0 B 1
ATOM   1991 C CB  . SER B 2 22 ?  8.838 -10.419 11.223 1.00  95.00 0 B 1
ATOM   1992 O OG  . SER B 2 22 ?  7.755 -10.426 12.126 1.00  93.55 0 B 1
ATOM   1993 N N   . ALA B 2 23 ?  7.286 -10.829  8.465 1.00  96.10 0 B 1
ATOM   1994 C CA  . ALA B 2 23 ?  6.090 -11.355  7.828 1.00  96.27 0 B 1
ATOM   1995 C C   . ALA B 2 23 ?  6.307 -12.803  7.399 1.00  96.01 0 B 1
ATOM   1996 O O   . ALA B 2 23 ?  7.426 -13.212  7.096 1.00  94.96 0 B 1
ATOM   1997 C CB  . ALA B 2 23 ?  5.719 -10.480  6.621 1.00  95.73 0 B 1
ATOM   1998 N N   . GLY B 2 24 ?  5.223 -13.561  7.351 1.00  96.08 0 B 1
ATOM   1999 C CA  . GLY B 2 24 ?  5.262 -14.933  6.878 1.00  95.87 0 B 1
ATOM   2000 C C   . GLY B 2 24 ?  3.879 -15.575  6.824 1.00  96.40 0 B 1
ATOM   2001 O O   . GLY B 2 24 ?  2.915 -15.022  7.365 1.00  95.72 0 B 1
ATOM   2002 N N   . PRO B 2 25 ?  3.775 -16.740  6.175 1.00  95.26 0 B 1
ATOM   2003 C CA  . PRO B 2 25 ?  2.509 -17.432  6.025 1.00  94.74 0 B 1
ATOM   2004 C C   . PRO B 2 25 ?  1.975 -17.956  7.361 1.00  94.10 0 B 1
ATOM   2005 O O   . PRO B 2 25 ?  2.729 -18.337  8.267 1.00  91.88 0 B 1
ATOM   2006 C CB  . PRO B 2 25 ?  2.784 -18.565  5.024 1.00  93.49 0 B 1
ATOM   2007 C CG  . PRO B 2 25 ?  4.269 -18.859  5.236 1.00  90.90 0 B 1
ATOM   2008 C CD  . PRO B 2 25 ?  4.848 -17.484  5.558 1.00  94.05 0 B 1
ATOM   2009 N N   . VAL B 2 26 ?  0.642 -18.007  7.450 1.00  92.13 0 B 1
ATOM   2010 C CA  . VAL B 2 26 ? -0.097 -18.619  8.548 1.00  89.14 0 B 1
ATOM   2011 C C   . VAL B 2 26 ? -0.478 -20.046  8.143 1.00  86.50 0 B 1
ATOM   2012 O O   . VAL B 2 26 ? -1.202 -20.255  7.171 1.00  75.85 0 B 1
ATOM   2013 C CB  . VAL B 2 26 ? -1.344 -17.801  8.917 1.00  85.37 0 B 1
ATOM   2014 C CG1 . VAL B 2 26 ? -2.072 -18.408 10.122 1.00  76.69 0 B 1
ATOM   2015 C CG2 . VAL B 2 26 ? -0.957 -16.360  9.276 1.00  78.75 0 B 1
ATOM   2016 N N   . GLY B 2 27 ?  0.016 -21.017  8.902 1.00  87.30 0 B 1
ATOM   2017 C CA  . GLY B 2 27 ? -0.200 -22.416  8.566 1.00  86.29 0 B 1
ATOM   2018 C C   . GLY B 2 27 ?  0.376 -22.763  7.193 1.00  87.55 0 B 1
ATOM   2019 O O   . GLY B 2 27 ?  1.525 -22.438  6.905 1.00  83.04 0 B 1
ATOM   2020 N N   . ASP B 2 28 ? -0.451 -23.412  6.378 1.00  87.28 0 B 1
ATOM   2021 C CA  . ASP B 2 28 ? -0.082 -23.869  5.031 1.00  87.29 0 B 1
ATOM   2022 C C   . ASP B 2 28 ? -0.732 -23.021  3.919 1.00  88.49 0 B 1
ATOM   2023 O O   . ASP B 2 28 ? -0.524 -23.276  2.733 1.00  84.80 0 B 1
ATOM   2024 C CB  . ASP B 2 28 ? -0.415 -25.365  4.906 1.00  84.11 0 B 1
ATOM   2025 C CG  . ASP B 2 28 ?  0.264 -26.225  5.981 1.00  77.32 0 B 1
ATOM   2026 O OD1 . ASP B 2 28 ?  1.394 -25.900  6.413 1.00  70.66 0 B 1
ATOM   2027 O OD2 . ASP B 2 28 ? -0.391 -27.193  6.410 1.00  70.67 -1 B 1
ATOM   2028 N N   . ASP B 2 29 ? -1.501 -21.991  4.283 1.00  91.03 0 B 1
ATOM   2029 C CA  . ASP B 2 29 ? -2.103 -21.077  3.313 1.00  91.74 0 B 1
ATOM   2030 C C   . ASP B 2 29 ? -1.129 -19.950  2.947 1.00  92.70 0 B 1
ATOM   2031 O O   . ASP B 2 29 ? -0.976 -18.956  3.654 1.00  92.06 0 B 1
ATOM   2032 C CB  . ASP B 2 29 ? -3.458 -20.536  3.799 1.00  90.32 0 B 1
ATOM   2033 C CG  . ASP B 2 29 ? -4.159 -19.701  2.717 1.00  90.50 0 B 1
ATOM   2034 O OD1 . ASP B 2 29 ? -3.634 -19.619  1.573 1.00  88.30 0 B 1
ATOM   2035 O OD2 . ASP B 2 29 ? -5.245 -19.155  2.994 1.00  86.90 -1 B 1
ATOM   2036 N N   . MET B 2 30 ? -0.512 -20.088  1.781 1.00  93.83 0 B 1
ATOM   2037 C CA  . MET B 2 30 ?  0.418 -19.086  1.257 1.00  94.43 0 B 1
ATOM   2038 C C   . MET B 2 30 ? -0.238 -17.740  0.921 1.00  95.48 0 B 1
ATOM   2039 O O   . MET B 2 30 ?  0.475 -16.748  0.749 1.00  94.92 0 B 1
ATOM   2040 C CB  . MET B 2 30 ?  1.125 -19.643  0.020 1.00  93.03 0 B 1
ATOM   2041 C CG  . MET B 2 30 ?  2.116 -20.768  0.364 1.00  85.45 0 B 1
ATOM   2042 S SD  . MET B 2 30 ?  3.459 -20.302  1.511 1.00  84.70 0 B 1
ATOM   2043 C CE  . MET B 2 30 ?  4.231 -18.958  0.612 1.00  74.80 0 B 1
ATOM   2044 N N   . PHE B 2 31 ? -1.572 -17.671  0.830 1.00  96.09 0 B 1
ATOM   2045 C CA  . PHE B 2 31 ? -2.308 -16.440  0.554 1.00  96.54 0 B 1
ATOM   2046 C C   . PHE B 2 31 ? -2.702 -15.684  1.832 1.00  96.68 0 B 1
ATOM   2047 O O   . PHE B 2 31 ? -3.193 -14.561  1.742 1.00  96.03 0 B 1
ATOM   2048 C CB  . PHE B 2 31 ? -3.527 -16.741 -0.316 1.00  96.37 0 B 1
ATOM   2049 C CG  . PHE B 2 31 ? -3.184 -17.031 -1.764 1.00  96.28 0 B 1
ATOM   2050 C CD1 . PHE B 2 31 ? -3.327 -16.019 -2.739 1.00  94.85 0 B 1
ATOM   2051 C CD2 . PHE B 2 31 ? -2.707 -18.294 -2.152 1.00  94.81 0 B 1
ATOM   2052 C CE1 . PHE B 2 31 ? -3.013 -16.268 -4.077 1.00  94.32 0 B 1
ATOM   2053 C CE2 . PHE B 2 31 ? -2.383 -18.548 -3.496 1.00  94.12 0 B 1
ATOM   2054 C CZ  . PHE B 2 31 ? -2.537 -17.538 -4.461 1.00  94.90 0 B 1
ATOM   2055 N N   . HIS B 2 32 ? -2.479 -16.264  3.015 1.00  96.15 0 B 1
ATOM   2056 C CA  . HIS B 2 32 ? -2.721 -15.613  4.300 1.00  96.11 0 B 1
ATOM   2057 C C   . HIS B 2 32 ? -1.423 -15.521  5.094 1.00  96.12 0 B 1
ATOM   2058 O O   . HIS B 2 32 ? -0.857 -16.528  5.513 1.00  95.52 0 B 1
ATOM   2059 C CB  . HIS B 2 32 ? -3.811 -16.383  5.057 1.00  95.35 0 B 1
ATOM   2060 C CG  . HIS B 2 32 ? -4.120 -15.836  6.422 1.00  90.89 0 B 1
ATOM   2061 C CD2 . HIS B 2 32 ? -3.972 -14.559  6.892 1.00  80.27 0 B 1
ATOM   2062 N ND1 . HIS B 2 32 ? -4.639 -16.585  7.481 1.00  78.58 0 B 1
ATOM   2063 C CE1 . HIS B 2 32 ? -4.788 -15.774  8.521 1.00  80.33 0 B 1
ATOM   2064 N NE2 . HIS B 2 32 ? -4.393 -14.533  8.204 1.00  82.06 0 B 1
ATOM   2065 N N   . TRP B 2 33 ? -0.969 -14.308  5.322 1.00  96.89 0 B 1
ATOM   2066 C CA  . TRP B 2 33 ?  0.216 -14.031  6.115 1.00  97.03 0 B 1
ATOM   2067 C C   . TRP B 2 33 ? -0.142 -13.254  7.381 1.00  97.38 0 B 1
ATOM   2068 O O   . TRP B 2 33 ? -1.102 -12.486  7.419 1.00  96.73 0 B 1
ATOM   2069 C CB  . TRP B 2 33 ?  1.267 -13.281  5.274 1.00  96.81 0 B 1
ATOM   2070 C CG  . TRP B 2 33 ?  1.967 -14.039  4.185 1.00  96.50 0 B 1
ATOM   2071 C CD1 . TRP B 2 33 ?  1.533 -15.155  3.556 1.00  95.53 0 B 1
ATOM   2072 C CD2 . TRP B 2 33 ?  3.246 -13.718  3.562 1.00  96.22 0 B 1
ATOM   2073 C CE2 . TRP B 2 33 ?  3.512 -14.682  2.548 1.00  95.65 0 B 1
ATOM   2074 C CE3 . TRP B 2 33 ?  4.207 -12.694  3.746 1.00  95.70 0 B 1
ATOM   2075 N NE1 . TRP B 2 33 ?  2.441 -15.547  2.583 1.00  95.39 0 B 1
ATOM   2076 C CZ2 . TRP B 2 33 ?  4.671 -14.633  1.760 1.00  94.73 0 B 1
ATOM   2077 C CZ3 . TRP B 2 33 ?  5.359 -12.649  2.955 1.00  94.80 0 B 1
ATOM   2078 C CH2 . TRP B 2 33 ?  5.586 -13.608  1.972 1.00  94.54 0 B 1
ATOM   2079 N N   . GLN B 2 34 ?  0.682 -13.420  8.410 1.00  97.06 0 B 1
ATOM   2080 C CA  . GLN B 2 34 ?  0.787 -12.470  9.507 1.00  96.99 0 B 1
ATOM   2081 C C   . GLN B 2 34 ?  2.048 -11.636  9.346 1.00  97.18 0 B 1
ATOM   2082 O O   . GLN B 2 34 ?  3.010 -12.044  8.694 1.00  96.51 0 B 1
ATOM   2083 C CB  . GLN B 2 34 ?  0.747 -13.196 10.853 1.00  95.70 0 B 1
ATOM   2084 C CG  . GLN B 2 34 ? -0.702 -13.485 11.271 1.00  86.31 0 B 1
ATOM   2085 C CD  . GLN B 2 34 ? -0.800 -14.264 12.576 1.00  86.42 0 B 1
ATOM   2086 N NE2 . GLN B 2 34 ? -1.904 -14.190 13.273 1.00  74.57 0 B 1
ATOM   2087 O OE1 . GLN B 2 34 ?  0.099 -14.971 12.971 1.00  78.92 0 B 1
ATOM   2088 N N   . ALA B 2 35 ?  2.033 -10.453  9.958 1.00  97.33 0 B 1
ATOM   2089 C CA  . ALA B 2 35 ?  3.185 -9.582 10.028 1.00  97.37 0 B 1
ATOM   2090 C C   . ALA B 2 35 ?  3.268 -8.887 11.386 1.00  97.55 0 B 1
ATOM   2091 O O   . ALA B 2 35 ?  2.264 -8.739 12.082 1.00  97.17 0 B 1
ATOM   2092 C CB  . ALA B 2 35 ?  3.115 -8.578  8.877 1.00  96.84 0 B 1
ATOM   2093 N N   . THR B 2 36 ?  4.453 -8.444 11.739 1.00  97.62 0 B 1
ATOM   2094 C CA  . THR B 2 36 ?  4.669 -7.491 12.829 1.00  97.48 0 B 1
ATOM   2095 C C   . THR B 2 36 ?  5.472 -6.305 12.340 1.00  97.21 0 B 1
ATOM   2096 O O   . THR B 2 36 ?  6.366 -6.444 11.503 1.00  96.34 0 B 1
ATOM   2097 C CB  . THR B 2 36 ?  5.365 -8.106 14.052 1.00  96.69 0 B 1
ATOM   2098 C CG2 . THR B 2 36 ?  4.440 -9.041 14.821 1.00  91.93 0 B 1
ATOM   2099 O OG1 . THR B 2 36 ?  6.509 -8.839 13.685 1.00  91.13 0 B 1
ATOM   2100 N N   . ILE B 2 37 ?  5.181 -5.141 12.910 1.00  97.28 0 B 1
ATOM   2101 C CA  . ILE B 2 37 ?  6.005 -3.945 12.797 1.00  97.09 0 B 1
ATOM   2102 C C   . ILE B 2 37 ?  6.343 -3.432 14.193 1.00  97.22 0 B 1
ATOM   2103 O O   . ILE B 2 37 ?  5.519 -3.508 15.106 1.00  96.63 0 B 1
ATOM   2104 C CB  . ILE B 2 37 ?  5.361 -2.853 11.911 1.00  95.19 0 B 1
ATOM   2105 C CG1 . ILE B 2 37 ?  4.060 -2.297 12.518 1.00  84.74 0 B 1
ATOM   2106 C CG2 . ILE B 2 37 ?  5.138 -3.401 10.486 1.00  83.57 0 B 1
ATOM   2107 C CD1 . ILE B 2 37 ?  3.424 -1.165 11.697 1.00  86.76 0 B 1
ATOM   2108 N N   . MET B 2 38 ?  7.542 -2.904 14.368 1.00  96.61 0 B 1
ATOM   2109 C CA  . MET B 2 38 ?  7.910 -2.193 15.582 1.00  96.23 0 B 1
ATOM   2110 C C   . MET B 2 38 ?  7.478 -0.735 15.500 1.00  96.66 0 B 1
ATOM   2111 O O   . MET B 2 38 ?  7.603 -0.104 14.446 1.00  95.52 0 B 1
ATOM   2112 C CB  . MET B 2 38 ?  9.407 -2.303 15.861 1.00  94.38 0 B 1
ATOM   2113 C CG  . MET B 2 38 ?  9.813 -3.748 16.174 1.00  85.71 0 B 1
ATOM   2114 S SD  . MET B 2 38 ? 11.469 -3.940 16.878 1.00  81.15 0 B 1
ATOM   2115 C CE  . MET B 2 38 ? 12.498 -3.358 15.529 1.00  70.98 0 B 1
ATOM   2116 N N   . GLY B 2 39 ?  7.003 -0.181 16.620 1.00  96.18 0 B 1
ATOM   2117 C CA  . GLY B 2 39 ?  6.769  1.246 16.745 1.00  96.15 0 B 1
ATOM   2118 C C   . GLY B 2 39 ?  8.079  2.025 16.594 1.00  95.91 0 B 1
ATOM   2119 O O   . GLY B 2 39 ?  9.078  1.642 17.199 1.00  94.65 0 B 1
ATOM   2120 N N   . PRO B 2 40 ?  8.102  3.106 15.806 1.00  95.74 0 B 1
ATOM   2121 C CA  . PRO B 2 40 ?  9.317  3.887 15.610 1.00  95.24 0 B 1
ATOM   2122 C C   . PRO B 2 40 ?  9.844  4.480 16.920 1.00  95.28 0 B 1
ATOM   2123 O O   . PRO B 2 40 ?  9.068  4.935 17.763 1.00  93.97 0 B 1
ATOM   2124 C CB  . PRO B 2 40 ?  8.958  4.986 14.604 1.00  93.92 0 B 1
ATOM   2125 C CG  . PRO B 2 40 ?  7.763  4.413 13.861 1.00  91.93 0 B 1
ATOM   2126 C CD  . PRO B 2 40 ?  7.049  3.589 14.928 1.00  94.78 0 B 1
ATOM   2127 N N   . ASN B 2 41 ? 11.166  4.525 17.071 1.00  94.03 0 B 1
ATOM   2128 C CA  . ASN B 2 41 ? 11.795  5.183 18.209 1.00  93.59 0 B 1
ATOM   2129 C C   . ASN B 2 41 ? 11.437  6.680 18.260 1.00  93.53 0 B 1
ATOM   2130 O O   . ASN B 2 41 ? 11.104  7.282 17.247 1.00  90.79 0 B 1
ATOM   2131 C CB  . ASN B 2 41 ? 13.313  4.966 18.162 1.00  91.51 0 B 1
ATOM   2132 C CG  . ASN B 2 41 ? 13.707  3.528 18.452 1.00  86.87 0 B 1
ATOM   2133 N ND2 . ASN B 2 41 ? 14.877  3.121 18.016 1.00  77.79 0 B 1
ATOM   2134 O OD1 . ASN B 2 41 ? 13.000  2.776 19.081 1.00  78.98 0 B 1
ATOM   2135 N N   . ASP B 2 42 ? 11.503  7.285 19.450 1.00  92.47 0 B 1
ATOM   2136 C CA  . ASP B 2 42 ? 11.123  8.686 19.663 1.00  91.94 0 B 1
ATOM   2137 C C   . ASP B 2 42 ?  9.740  9.039 19.094 1.00  92.74 0 B 1
ATOM   2138 O O   . ASP B 2 42 ?  9.523 10.080 18.481 1.00  89.69 0 B 1
ATOM   2139 C CB  . ASP B 2 42 ? 12.229  9.639 19.187 1.00  89.84 0 B 1
ATOM   2140 C CG  . ASP B 2 42 ? 13.588  9.268 19.751 1.00  81.84 0 B 1
ATOM   2141 O OD1 . ASP B 2 42 ? 13.649  8.973 20.961 1.00  75.48 0 B 1
ATOM   2142 O OD2 . ASP B 2 42 ? 14.549  9.251 18.942 1.00  73.09 -1 B 1
ATOM   2143 N N   . SER B 2 43 ?  8.795  8.125 19.286 1.00  94.42 0 B 1
ATOM   2144 C CA  . SER B 2 43 ?  7.400  8.290 18.928 1.00  95.00 0 B 1
ATOM   2145 C C   . SER B 2 43 ?  6.491  7.791 20.062 1.00  95.95 0 B 1
ATOM   2146 O O   . SER B 2 43 ?  6.938  7.045 20.941 1.00  95.37 0 B 1
ATOM   2147 C CB  . SER B 2 43 ?  7.110  7.554 17.621 1.00  94.07 0 B 1
ATOM   2148 O OG  . SER B 2 43 ?  6.919  6.166 17.844 1.00  92.81 0 B 1
ATOM   2149 N N   . PRO B 2 44 ?  5.199  8.130 20.044 1.00  96.53 0 B 1
ATOM   2150 C CA  . PRO B 2 44 ?  4.234  7.565 20.984 1.00  96.66 0 B 1
ATOM   2151 C C   . PRO B 2 44 ?  4.104  6.039 20.895 1.00  97.14 0 B 1
ATOM   2152 O O   . PRO B 2 44 ?  3.602  5.426 21.834 1.00  96.08 0 B 1
ATOM   2153 C CB  . PRO B 2 44 ?  2.905  8.235 20.649 1.00  95.33 0 B 1
ATOM   2154 C CG  . PRO B 2 44 ?  3.299  9.510 19.924 1.00  91.85 0 B 1
ATOM   2155 C CD  . PRO B 2 44 ?  4.560  9.102 19.184 1.00  95.29 0 B 1
ATOM   2156 N N   . TYR B 2 45 ?  4.557  5.436 19.794 1.00  97.64 0 B 1
ATOM   2157 C CA  . TYR B 2 45 ?  4.476  4.003 19.523 1.00  97.76 0 B 1
ATOM   2158 C C   . TYR B 2 45 ?  5.753  3.239 19.905 1.00  97.76 0 B 1
ATOM   2159 O O   . TYR B 2 45 ?  5.804  2.021 19.741 1.00  96.69 0 B 1
ATOM   2160 C CB  . TYR B 2 45 ?  4.142  3.806 18.040 1.00  97.51 0 B 1
ATOM   2161 C CG  . TYR B 2 45 ?  2.955  4.619 17.562 1.00  97.35 0 B 1
ATOM   2162 C CD1 . TYR B 2 45 ?  1.653  4.252 17.946 1.00  95.84 0 B 1
ATOM   2163 C CD2 . TYR B 2 45 ?  3.151  5.761 16.761 1.00  95.81 0 B 1
ATOM   2164 C CE1 . TYR B 2 45 ?  0.548  5.015 17.528 1.00  95.07 0 B 1
ATOM   2165 C CE2 . TYR B 2 45 ?  2.051  6.530 16.343 1.00  94.89 0 B 1
ATOM   2166 C CZ  . TYR B 2 45 ?  0.753  6.155 16.726 1.00  95.80 0 B 1
ATOM   2167 O OH  . TYR B 2 45 ? -0.322  6.897 16.314 1.00  94.23 0 B 1
ATOM   2168 N N   . GLN B 2 46 ?  6.777  3.921 20.411 1.00  96.65 0 B 1
ATOM   2169 C CA  . GLN B 2 46 ?  8.052  3.321 20.780 1.00  96.50 0 B 1
ATOM   2170 C C   . GLN B 2 46 ?  7.864  2.156 21.760 1.00  96.51 0 B 1
ATOM   2171 O O   . GLN B 2 46 ?  7.146  2.270 22.747 1.00  95.64 0 B 1
ATOM   2172 C CB  . GLN B 2 46 ?  8.982  4.388 21.362 1.00  95.51 0 B 1
ATOM   2173 C CG  . GLN B 2 46 ? 10.326  3.815 21.851 1.00  93.55 0 B 1
ATOM   2174 C CD  . GLN B 2 46 ? 11.325  4.889 22.291 1.00  91.54 0 B 1
ATOM   2175 N NE2 . GLN B 2 46 ? 12.375  4.522 22.982 1.00  81.04 0 B 1
ATOM   2176 O OE1 . GLN B 2 46 ? 11.187  6.060 22.007 1.00  84.87 0 B 1
ATOM   2177 N N   . GLY B 2 47 ?  8.559  1.057 21.480 1.00  96.27 0 B 1
ATOM   2178 C CA  . GLY B 2 47 ?  8.490 -0.167 22.272 1.00  95.77 0 B 1
ATOM   2179 C C   . GLY B 2 47 ?  7.310 -1.070 21.928 1.00  96.37 0 B 1
ATOM   2180 O O   . GLY B 2 47 ?  7.308 -2.234 22.333 1.00  94.65 0 B 1
ATOM   2181 N N   . GLY B 2 48 ?  6.333 -0.582 21.180 1.00  96.71 0 B 1
ATOM   2182 C CA  . GLY B 2 48 ?  5.206 -1.379 20.736 1.00  96.82 0 B 1
ATOM   2183 C C   . GLY B 2 48 ?  5.562 -2.345 19.609 1.00  97.20 0 B 1
ATOM   2184 O O   . GLY B 2 48 ?  6.307 -2.010 18.688 1.00  96.35 0 B 1
ATOM   2185 N N   . VAL B 2 49 ?  4.974 -3.534 19.657 1.00  97.89 0 B 1
ATOM   2186 C CA  . VAL B 2 49 ?  4.989 -4.532 18.586 1.00  97.86 0 B 1
ATOM   2187 C C   . VAL B 2 49 ?  3.565 -4.689 18.071 1.00  97.99 0 B 1
ATOM   2188 O O   . VAL B 2 49 ?  2.691 -5.203 18.764 1.00  97.33 0 B 1
ATOM   2189 C CB  . VAL B 2 49 ?  5.561 -5.877 19.068 1.00  97.20 0 B 1
ATOM   2190 C CG1 . VAL B 2 49 ?  5.613 -6.895 17.924 1.00  94.72 0 B 1
ATOM   2191 C CG2 . VAL B 2 49 ?  6.980 -5.707 19.614 1.00  95.10 0 B 1
ATOM   2192 N N   . PHE B 2 50 ?  3.326 -4.248 16.852 1.00  98.03 0 B 1
ATOM   2193 C CA  . PHE B 2 50 ?  2.007 -4.247 16.249 1.00  98.14 0 B 1
ATOM   2194 C C   . PHE B 2 50 ?  1.867 -5.422 15.291 1.00  98.07 0 B 1
ATOM   2195 O O   . PHE B 2 50 ?  2.655 -5.551 14.352 1.00  97.61 0 B 1
ATOM   2196 C CB  . PHE B 2 50 ?  1.730 -2.916 15.559 1.00  98.03 0 B 1
ATOM   2197 C CG  . PHE B 2 50 ?  1.806 -1.727 16.486 1.00  98.01 0 B 1
ATOM   2198 C CD1 . PHE B 2 50 ?  0.660 -1.282 17.169 1.00  97.27 0 B 1
ATOM   2199 C CD2 . PHE B 2 50 ?  3.031 -1.079 16.718 1.00  97.37 0 B 1
ATOM   2200 C CE1 . PHE B 2 50 ?  0.734 -0.218 18.064 1.00  96.89 0 B 1
ATOM   2201 C CE2 . PHE B 2 50 ?  3.118 -0.014 17.622 1.00  96.85 0 B 1
ATOM   2202 C CZ  . PHE B 2 50 ?  1.966  0.417 18.298 1.00  97.09 0 B 1
ATOM   2203 N N   . PHE B 2 51 ?  0.860 -6.244 15.503 1.00  98.16 0 B 1
ATOM   2204 C CA  . PHE B 2 51 ?  0.512 -7.353 14.624 1.00  98.17 0 B 1
ATOM   2205 C C   . PHE B 2 51 ? -0.410 -6.880 13.500 1.00  98.07 0 B 1
ATOM   2206 O O   . PHE B 2 51 ? -1.309 -6.068 13.710 1.00  97.66 0 B 1
ATOM   2207 C CB  . PHE B 2 51 ? -0.130 -8.496 15.418 1.00  97.94 0 B 1
ATOM   2208 C CG  . PHE B 2 51 ?  0.841 -9.242 16.312 1.00  97.86 0 B 1
ATOM   2209 C CD1 . PHE B 2 51 ?  1.350 -10.486 15.905 1.00  96.88 0 B 1
ATOM   2210 C CD2 . PHE B 2 51 ?  1.230 -8.707 17.548 1.00  96.81 0 B 1
ATOM   2211 C CE1 . PHE B 2 51 ?  2.248 -11.189 16.727 1.00  96.23 0 B 1
ATOM   2212 C CE2 . PHE B 2 51 ?  2.134 -9.399 18.369 1.00  96.10 0 B 1
ATOM   2213 C CZ  . PHE B 2 51 ?  2.641 -10.643 17.959 1.00  96.60 0 B 1
ATOM   2214 N N   . LEU B 2 52 ? -0.185 -7.427 12.311 1.00  97.90 0 B 1
ATOM   2215 C CA  . LEU B 2 52 ? -1.012 -7.226 11.135 1.00  97.93 0 B 1
ATOM   2216 C C   . LEU B 2 52 ? -1.398 -8.569 10.517 1.00  97.90 0 B 1
ATOM   2217 O O   . LEU B 2 52 ? -0.681 -9.566 10.649 1.00  97.25 0 B 1
ATOM   2218 C CB  . LEU B 2 52 ? -0.312 -6.331 10.096 1.00  97.77 0 B 1
ATOM   2219 C CG  . LEU B 2 52 ?  0.084 -4.927 10.593 1.00  96.50 0 B 1
ATOM   2220 C CD1 . LEU B 2 52 ?  1.541 -4.868 11.071 1.00  92.33 0 B 1
ATOM   2221 C CD2 . LEU B 2 52 ? -0.063 -3.901  9.469 1.00  92.71 0 B 1
ATOM   2222 N N   . THR B 2 53 ? -2.499 -8.568  9.789 1.00  97.79 0 B 1
ATOM   2223 C CA  . THR B 2 53 ? -2.902 -9.659  8.909 1.00  97.44 0 B 1
ATOM   2224 C C   . THR B 2 53 ? -2.817 -9.214  7.451 1.00  97.37 0 B 1
ATOM   2225 O O   . THR B 2 53 ? -3.100 -8.056  7.134 1.00  96.84 0 B 1
ATOM   2226 C CB  . THR B 2 53 ? -4.289 -10.188  9.296 1.00  96.29 0 B 1
ATOM   2227 C CG2 . THR B 2 53 ? -5.431 -9.198  9.061 1.00  88.42 0 B 1
ATOM   2228 O OG1 . THR B 2 53 ? -4.576 -11.355  8.564 1.00  88.02 0 B 1
ATOM   2229 N N   . ILE B 2 54 ? -2.395 -10.127  6.580 1.00  97.66 0 B 1
ATOM   2230 C CA  . ILE B 2 54 ? -2.222 -9.891  5.155 1.00  97.54 0 B 1
ATOM   2231 C C   . ILE B 2 54 ? -2.927 -10.999  4.386 1.00  97.47 0 B 1
ATOM   2232 O O   . ILE B 2 54 ? -2.605 -12.169  4.548 1.00  96.85 0 B 1
ATOM   2233 C CB  . ILE B 2 54 ? -0.719 -9.825  4.780 1.00  97.35 0 B 1
ATOM   2234 C CG1 . ILE B 2 54 ?  0.024 -8.721  5.569 1.00  96.64 0 B 1
ATOM   2235 C CG2 . ILE B 2 54 ? -0.557 -9.615  3.261 1.00  96.71 0 B 1
ATOM   2236 C CD1 . ILE B 2 54 ?  1.542 -8.763  5.432 1.00  95.12 0 B 1
ATOM   2237 N N   . HIS B 2 55 ? -3.846 -10.613  3.508 1.00  97.13 0 B 1
ATOM   2238 C CA  . HIS B 2 55 ? -4.492 -11.512  2.571 1.00  97.09 0 B 1
ATOM   2239 C C   . HIS B 2 55 ? -4.160 -11.093  1.137 1.00  97.10 0 B 1
ATOM   2240 O O   . HIS B 2 55 ? -4.368 -9.942  0.744 1.00  96.53 0 B 1
ATOM   2241 C CB  . HIS B 2 55 ? -5.999 -11.555  2.821 1.00  96.62 0 B 1
ATOM   2242 C CG  . HIS B 2 55 ? -6.350 -12.124  4.158 1.00  95.58 0 B 1
ATOM   2243 C CD2 . HIS B 2 55 ? -6.663 -11.423  5.300 1.00  84.59 0 B 1
ATOM   2244 N ND1 . HIS B 2 55 ? -6.402 -13.458  4.490 1.00  83.94 0 B 1
ATOM   2245 C CE1 . HIS B 2 55 ? -6.739 -13.558  5.783 1.00  87.33 0 B 1
ATOM   2246 N NE2 . HIS B 2 55 ? -6.908 -12.341  6.314 1.00  88.98 0 B 1
ATOM   2247 N N   . PHE B 2 56 ? -3.639 -12.024  0.352 1.00  97.50 0 B 1
ATOM   2248 C CA  . PHE B 2 56 ? -3.326 -11.804 -1.051 1.00  97.61 0 B 1
ATOM   2249 C C   . PHE B 2 56 ? -4.539 -12.128 -1.927 1.00  97.59 0 B 1
ATOM   2250 O O   . PHE B 2 56 ? -5.123 -13.200 -1.775 1.00  96.71 0 B 1
ATOM   2251 C CB  . PHE B 2 56 ? -2.122 -12.645 -1.460 1.00  97.40 0 B 1
ATOM   2252 C CG  . PHE B 2 56 ? -0.854 -12.289 -0.717 1.00  97.51 0 B 1
ATOM   2253 C CD1 . PHE B 2 56 ? -0.043 -11.226 -1.167 1.00  96.72 0 B 1
ATOM   2254 C CD2 . PHE B 2 56 ? -0.467 -13.018  0.414 1.00  96.68 0 B 1
ATOM   2255 C CE1 . PHE B 2 56 ?  1.141 -10.912 -0.503 1.00  96.35 0 B 1
ATOM   2256 C CE2 . PHE B 2 56 ?  0.722 -12.707  1.086 1.00  96.26 0 B 1
ATOM   2257 C CZ  . PHE B 2 56 ?  1.534 -11.659  0.626 1.00  96.72 0 B 1
ATOM   2258 N N   . PRO B 2 57 ? -4.918 -11.239 -2.863 1.00  97.06 0 B 1
ATOM   2259 C CA  . PRO B 2 57 ? -5.894 -11.567 -3.888 1.00  96.75 0 B 1
ATOM   2260 C C   . PRO B 2 57 ? -5.283 -12.491 -4.946 1.00  96.55 0 B 1
ATOM   2261 O O   . PRO B 2 57 ? -4.060 -12.550 -5.118 1.00  95.50 0 B 1
ATOM   2262 C CB  . PRO B 2 57 ? -6.333 -10.213 -4.450 1.00  95.89 0 B 1
ATOM   2263 C CG  . PRO B 2 57 ? -5.058 -9.380 -4.342 1.00  94.78 0 B 1
ATOM   2264 C CD  . PRO B 2 57 ? -4.414 -9.885 -3.061 1.00  96.29 0 B 1
ATOM   2265 N N   . THR B 2 58 ? -6.133 -13.167 -5.712 1.00  96.11 0 B 1
ATOM   2266 C CA  . THR B 2 58 ? -5.713 -14.125 -6.751 1.00  95.38 0 B 1
ATOM   2267 C C   . THR B 2 58 ? -4.826 -13.508 -7.830 1.00  94.90 0 B 1
ATOM   2268 O O   . THR B 2 58 ? -3.934 -14.175 -8.355 1.00  92.21 0 B 1
ATOM   2269 C CB  . THR B 2 58 ? -6.953 -14.746 -7.422 1.00  93.65 0 B 1
ATOM   2270 C CG2 . THR B 2 58 ? -6.614 -15.937 -8.316 1.00  80.83 0 B 1
ATOM   2271 O OG1 . THR B 2 58 ? -7.836 -15.221 -6.440 1.00  81.04 0 B 1
ATOM   2272 N N   . ASP B 2 59 ? -5.055 -12.230 -8.154 1.00  94.38 0 B 1
ATOM   2273 C CA  . ASP B 2 59 ? -4.332 -11.476 -9.170 1.00  93.19 0 B 1
ATOM   2274 C C   . ASP B 2 59 ? -3.179 -10.621 -8.608 1.00  94.26 0 B 1
ATOM   2275 O O   . ASP B 2 59 ? -2.641 -9.754 -9.297 1.00  92.25 0 B 1
ATOM   2276 C CB  . ASP B 2 59 ? -5.319 -10.685 -10.034 1.00  89.41 0 B 1
ATOM   2277 C CG  . ASP B 2 59 ? -6.186 -9.692 -9.267 1.00  79.98 0 B 1
ATOM   2278 O OD1 . ASP B 2 59 ? -6.252 -9.769 -8.025 1.00  71.19 0 B 1
ATOM   2279 O OD2 . ASP B 2 59 ? -6.843 -8.866 -9.943 1.00  72.86 -1 B 1
ATOM   2280 N N   . TYR B 2 60 ? -2.729 -10.891 -7.383 1.00  96.36 0 B 1
ATOM   2281 C CA  . TYR B 2 60 ? -1.484 -10.318 -6.869 1.00  96.92 0 B 1
ATOM   2282 C C   . TYR B 2 60 ? -0.312 -10.654 -7.817 1.00  97.29 0 B 1
ATOM   2283 O O   . TYR B 2 60 ? -0.196 -11.796 -8.265 1.00  96.51 0 B 1
ATOM   2284 C CB  . TYR B 2 60 ? -1.226 -10.838 -5.453 1.00  96.85 0 B 1
ATOM   2285 C CG  . TYR B 2 60 ? -0.025 -10.216 -4.786 1.00  97.10 0 B 1
ATOM   2286 C CD1 . TYR B 2 60 ?  1.209 -10.899 -4.722 1.00  96.65 0 B 1
ATOM   2287 C CD2 . TYR B 2 60 ? -0.128 -8.927 -4.227 1.00  96.66 0 B 1
ATOM   2288 C CE1 . TYR B 2 60 ?  2.328 -10.290 -4.112 1.00  96.56 0 B 1
ATOM   2289 C CE2 . TYR B 2 60 ?  0.974 -8.318 -3.629 1.00  96.46 0 B 1
ATOM   2290 C CZ  . TYR B 2 60 ?  2.203 -8.998 -3.574 1.00  96.81 0 B 1
ATOM   2291 O OH  . TYR B 2 60 ?  3.283 -8.388 -2.985 1.00  96.22 0 B 1
ATOM   2292 N N   . PRO B 2 61 ?  0.593 -9.707 -8.171 1.00  96.55 0 B 1
ATOM   2293 C CA  . PRO B 2 61 ?  0.750 -8.373 -7.598 1.00  96.67 0 B 1
ATOM   2294 C C   . PRO B 2 61 ?  0.043 -7.236 -8.355 1.00  96.66 0 B 1
ATOM   2295 O O   . PRO B 2 61 ?  0.376 -6.080 -8.153 1.00  95.33 0 B 1
ATOM   2296 C CB  . PRO B 2 61 ?  2.271 -8.168 -7.598 1.00  96.08 0 B 1
ATOM   2297 C CG  . PRO B 2 61 ?  2.671 -8.815 -8.921 1.00  95.14 0 B 1
ATOM   2298 C CD  . PRO B 2 61 ?  1.738 -10.019 -9.006 1.00  95.95 0 B 1
ATOM   2299 N N   . PHE B 2 62 ? -0.895 -7.537 -9.250 1.00  96.00 0 B 1
ATOM   2300 C CA  . PHE B 2 62 ? -1.581 -6.499 -10.034 1.00  95.77 0 B 1
ATOM   2301 C C   . PHE B 2 62 ? -2.706 -5.817 -9.250 1.00  95.25 0 B 1
ATOM   2302 O O   . PHE B 2 62 ? -3.082 -4.690 -9.579 1.00  93.41 0 B 1
ATOM   2303 C CB  . PHE B 2 62 ? -2.076 -7.096 -11.347 1.00  95.26 0 B 1
ATOM   2304 C CG  . PHE B 2 62 ? -0.941 -7.628 -12.200 1.00  95.28 0 B 1
ATOM   2305 C CD1 . PHE B 2 62 ? -0.045 -6.738 -12.813 1.00  93.77 0 B 1
ATOM   2306 C CD2 . PHE B 2 62 ? -0.742 -9.011 -12.327 1.00  93.94 0 B 1
ATOM   2307 C CE1 . PHE B 2 62 ?  1.042 -7.221 -13.555 1.00  93.19 0 B 1
ATOM   2308 C CE2 . PHE B 2 62 ?  0.349 -9.500 -13.070 1.00  93.07 0 B 1
ATOM   2309 C CZ  . PHE B 2 62 ?  1.239 -8.605 -13.679 1.00  93.82 0 B 1
ATOM   2310 N N   . LYS B 2 63 ? -3.187 -6.448 -8.181 1.00  95.56 0 B 1
ATOM   2311 C CA  . LYS B 2 63 ? -3.974 -5.811 -7.135 1.00  95.22 0 B 1
ATOM   2312 C C   . LYS B 2 63 ? -3.184 -5.741 -5.830 1.00  96.03 0 B 1
ATOM   2313 O O   . LYS B 2 63 ? -2.329 -6.597 -5.583 1.00  95.69 0 B 1
ATOM   2314 C CB  . LYS B 2 63 ? -5.292 -6.559 -6.919 1.00  93.36 0 B 1
ATOM   2315 C CG  . LYS B 2 63 ? -6.288 -6.330 -8.064 1.00  86.38 0 B 1
ATOM   2316 C CD  . LYS B 2 63 ? -7.622 -6.955 -7.644 1.00  82.01 0 B 1
ATOM   2317 C CE  . LYS B 2 63 ? -8.623 -7.041 -8.779 1.00  74.91 0 B 1
ATOM   2318 N NZ  . LYS B 2 63 ? -9.647 -8.052 -8.436 1.00  66.97 1 B 1
ATOM   2319 N N   . PRO B 2 64 ? -3.481 -4.732 -4.966 1.00  95.97 0 B 1
ATOM   2320 C CA  . PRO B 2 64 ? -2.827 -4.619 -3.673 1.00  96.13 0 B 1
ATOM   2321 C C   . PRO B 2 64 ? -3.200 -5.785 -2.742 1.00  96.79 0 B 1
ATOM   2322 O O   . PRO B 2 64 ? -4.331 -6.284 -2.798 1.00  96.32 0 B 1
ATOM   2323 C CB  . PRO B 2 64 ? -3.285 -3.276 -3.094 1.00  94.93 0 B 1
ATOM   2324 C CG  . PRO B 2 64 ? -4.636 -3.033 -3.766 1.00  93.13 0 B 1
ATOM   2325 C CD  . PRO B 2 64 ? -4.453 -3.663 -5.142 1.00  94.73 0 B 1
ATOM   2326 N N   . PRO B 2 65 ? -2.295 -6.178 -1.828 1.00  97.24 0 B 1
ATOM   2327 C CA  . PRO B 2 65 ? -2.648 -7.058 -0.732 1.00  97.38 0 B 1
ATOM   2328 C C   . PRO B 2 65 ? -3.630 -6.345  0.205 1.00  97.16 0 B 1
ATOM   2329 O O   . PRO B 2 65 ? -3.609 -5.126  0.362 1.00  96.07 0 B 1
ATOM   2330 C CB  . PRO B 2 65 ? -1.322 -7.395 -0.047 1.00  96.95 0 B 1
ATOM   2331 C CG  . PRO B 2 65 ? -0.502 -6.123 -0.252 1.00  95.91 0 B 1
ATOM   2332 C CD  . PRO B 2 65 ? -0.955 -5.632 -1.631 1.00  97.03 0 B 1
ATOM   2333 N N   . LYS B 2 66 ? -4.477 -7.121  0.875 1.00  96.64 0 B 1
ATOM   2334 C CA  . LYS B 2 66 ? -5.357 -6.623  1.926 1.00  96.48 0 B 1
ATOM   2335 C C   . LYS B 2 66 ? -4.604 -6.692  3.248 1.00  96.66 0 B 1
ATOM   2336 O O   . LYS B 2 66 ? -4.348 -7.783  3.743 1.00  95.97 0 B 1
ATOM   2337 C CB  . LYS B 2 66 ? -6.664 -7.416  1.957 1.00  95.40 0 B 1
ATOM   2338 C CG  . LYS B 2 66 ? -7.408 -7.469  0.615 1.00  89.72 0 B 1
ATOM   2339 C CD  . LYS B 2 66 ? -7.874 -6.101  0.125 1.00  84.02 0 B 1
ATOM   2340 C CE  . LYS B 2 66 ? -8.678 -6.294 -1.163 1.00  77.70 0 B 1
ATOM   2341 N NZ  . LYS B 2 66 ? -9.267 -5.042 -1.668 1.00  67.97 1 B 1
ATOM   2342 N N   . VAL B 2 67 ? -4.241 -5.536  3.796 1.00  97.07 0 B 1
ATOM   2343 C CA  . VAL B 2 67 ? -3.460 -5.430  5.036 1.00  97.18 0 B 1
ATOM   2344 C C   . VAL B 2 67 ? -4.292 -4.703  6.084 1.00  96.73 0 B 1
ATOM   2345 O O   . VAL B 2 67 ? -4.822 -3.630  5.807 1.00  95.75 0 B 1
ATOM   2346 C CB  . VAL B 2 67 ? -2.122 -4.716  4.812 1.00  96.97 0 B 1
ATOM   2347 C CG1 . VAL B 2 67 ? -1.242 -4.817  6.056 1.00  95.49 0 B 1
ATOM   2348 C CG2 . VAL B 2 67 ? -1.337 -5.316  3.640 1.00  95.72 0 B 1
ATOM   2349 N N   . ALA B 2 68 ? -4.394 -5.270  7.282 1.00  96.72 0 B 1
ATOM   2350 C CA  . ALA B 2 68 ? -5.090 -4.667  8.412 1.00  96.45 0 B 1
ATOM   2351 C C   . ALA B 2 68 ? -4.315 -4.913  9.713 1.00  97.05 0 B 1
ATOM   2352 O O   . ALA B 2 68 ? -3.675 -5.946  9.875 1.00  96.74 0 B 1
ATOM   2353 C CB  . ALA B 2 68 ? -6.511 -5.232  8.487 1.00  94.98 0 B 1
ATOM   2354 N N   . PHE B 2 69 ? -4.399 -3.967 10.650 1.00  96.56 0 B 1
ATOM   2355 C CA  . PHE B 2 69 ? -3.903 -4.173 12.000 1.00  96.64 0 B 1
ATOM   2356 C C   . PHE B 2 69 ? -4.811 -5.145 12.759 1.00  96.00 0 B 1
ATOM   2357 O O   . PHE B 2 69 ? -6.031 -5.093 12.645 1.00  95.00 0 B 1
ATOM   2358 C CB  . PHE B 2 69 ? -3.798 -2.847 12.753 1.00  96.72 0 B 1
ATOM   2359 C CG  . PHE B 2 69 ? -2.570 -2.035 12.395 1.00  97.07 0 B 1
ATOM   2360 C CD1 . PHE B 2 69 ? -1.418 -2.127 13.201 1.00  96.39 0 B 1
ATOM   2361 C CD2 . PHE B 2 69 ? -2.564 -1.189 11.279 1.00  96.44 0 B 1
ATOM   2362 C CE1 . PHE B 2 69 ? -0.278 -1.367 12.897 1.00  96.29 0 B 1
ATOM   2363 C CE2 . PHE B 2 69 ? -1.424 -0.436 10.967 1.00  96.25 0 B 1
ATOM   2364 C CZ  . PHE B 2 69 ? -0.281 -0.525 11.775 1.00  96.76 0 B 1
ATOM   2365 N N   . THR B 2 70 ? -4.204 -6.000 13.562 1.00  96.76 0 B 1
ATOM   2366 C CA  . THR B 2 70 ? -4.916 -6.818 14.552 1.00  96.31 0 B 1
ATOM   2367 C C   . THR B 2 70 ? -4.649 -6.316 15.968 1.00  96.21 0 B 1
ATOM   2368 O O   . THR B 2 70 ? -5.503 -6.440 16.843 1.00  94.96 0 B 1
ATOM   2369 C CB  . THR B 2 70 ? -4.546 -8.295 14.416 1.00  95.52 0 B 1
ATOM   2370 C CG2 . THR B 2 70 ? -4.954 -8.844 13.055 1.00  86.53 0 B 1
ATOM   2371 O OG1 . THR B 2 70 ? -3.156 -8.486 14.519 1.00  87.27 0 B 1
ATOM   2372 N N   . THR B 2 71 ? -3.512 -5.666 16.186 1.00  96.92 0 B 1
ATOM   2373 C CA  . THR B 2 71 ? -3.251 -4.893 17.397 1.00  96.95 0 B 1
ATOM   2374 C C   . THR B 2 71 ? -3.970 -3.552 17.328 1.00  96.78 0 B 1
ATOM   2375 O O   . THR B 2 71 ? -3.857 -2.827 16.343 1.00  95.87 0 B 1
ATOM   2376 C CB  . THR B 2 71 ? -1.751 -4.673 17.600 1.00  96.89 0 B 1
ATOM   2377 C CG2 . THR B 2 71 ? -1.448 -4.043 18.956 1.00  94.49 0 B 1
ATOM   2378 O OG1 . THR B 2 71 ? -1.071 -5.899 17.557 1.00  94.29 0 B 1
ATOM   2379 N N   . ARG B 2 72 ? -4.685 -3.206 18.393 1.00  96.22 0 B 1
ATOM   2380 C CA  . ARG B 2 72 ? -5.370 -1.921 18.501 1.00  95.82 0 B 1
ATOM   2381 C C   . ARG B 2 72 ? -4.355 -0.779 18.556 1.00  96.57 0 B 1
ATOM   2382 O O   . ARG B 2 72 ? -3.395 -0.838 19.317 1.00  95.66 0 B 1
ATOM   2383 C CB  . ARG B 2 72 ? -6.297 -1.947 19.727 1.00  94.11 0 B 1
ATOM   2384 C CG  . ARG B 2 72 ? -7.271 -0.765 19.721 1.00  84.18 0 B 1
ATOM   2385 C CD  . ARG B 2 72 ? -8.238 -0.878 20.900 1.00  77.72 0 B 1
ATOM   2386 N NE  . ARG B 2 72 ? -9.249  0.194 20.869 1.00  70.25 0 B 1
ATOM   2387 C CZ  . ARG B 2 72 ? -10.204  0.399 21.761 1.00  62.90 0 B 1
ATOM   2388 N NH1 . ARG B 2 72 ? -10.305 -0.347 22.820 1.00  57.19 1 B 1
ATOM   2389 N NH2 . ARG B 2 72 ? -11.063  1.354 21.585 1.00  56.28 0 B 1
ATOM   2390 N N   . ILE B 2 73 ? -4.598  0.277 17.782 1.00  96.31 0 B 1
ATOM   2391 C CA  . ILE B 2 73 ? -3.699  1.427 17.669 1.00  96.46 0 B 1
ATOM   2392 C C   . ILE B 2 73 ? -4.503  2.730 17.622 1.00  96.12 0 B 1
ATOM   2393 O O   . ILE B 2 73 ? -5.605  2.771 17.077 1.00  94.73 0 B 1
ATOM   2394 C CB  . ILE B 2 73 ? -2.750  1.239 16.464 1.00  95.99 0 B 1
ATOM   2395 C CG1 . ILE B 2 73 ? -1.691  2.351 16.424 1.00  93.58 0 B 1
ATOM   2396 C CG2 . ILE B 2 73 ? -3.527  1.140 15.137 1.00  92.45 0 B 1
ATOM   2397 C CD1 . ILE B 2 73 ? -0.548  2.068 15.447 1.00  92.23 0 B 1
ATOM   2398 N N   . TYR B 2 74 ? -3.966  3.806 18.200 1.00  96.45 0 B 1
ATOM   2399 C CA  . TYR B 2 74 ? -4.565  5.132 18.164 1.00  96.42 0 B 1
ATOM   2400 C C   . TYR B 2 74 ? -3.893  5.971 17.073 1.00  96.36 0 B 1
ATOM   2401 O O   . TYR B 2 74 ? -2.771  6.442 17.253 1.00  95.37 0 B 1
ATOM   2402 C CB  . TYR B 2 74 ? -4.449  5.766 19.548 1.00  96.16 0 B 1
ATOM   2403 C CG  . TYR B 2 74 ? -5.278  7.014 19.704 1.00  96.31 0 B 1
ATOM   2404 C CD1 . TYR B 2 74 ? -4.695  8.297 19.585 1.00  95.19 0 B 1
ATOM   2405 C CD2 . TYR B 2 74 ? -6.648  6.906 20.005 1.00  95.23 0 B 1
ATOM   2406 C CE1 . TYR B 2 74 ? -5.463  9.446 19.772 1.00  94.74 0 B 1
ATOM   2407 C CE2 . TYR B 2 74 ? -7.429  8.054 20.200 1.00  94.72 0 B 1
ATOM   2408 C CZ  . TYR B 2 74 ? -6.830  9.328 20.089 1.00  95.43 0 B 1
ATOM   2409 O OH  . TYR B 2 74 ? -7.590 10.446 20.298 1.00  94.38 0 B 1
ATOM   2410 N N   . HIS B 2 75 ? -4.553  6.122 15.925 1.00  95.88 0 B 1
ATOM   2411 C CA  . HIS B 2 75 ? -4.018  6.814 14.759 1.00  95.64 0 B 1
ATOM   2412 C C   . HIS B 2 75 ? -5.142  7.384 13.871 1.00  94.78 0 B 1
ATOM   2413 O O   . HIS B 2 75 ? -6.138  6.689 13.666 1.00  93.06 0 B 1
ATOM   2414 C CB  . HIS B 2 75 ? -3.156  5.826 13.964 1.00  95.69 0 B 1
ATOM   2415 C CG  . HIS B 2 75 ? -2.361  6.473 12.874 1.00  95.91 0 B 1
ATOM   2416 C CD2 . HIS B 2 75 ? -1.110  7.031 13.001 1.00  91.56 0 B 1
ATOM   2417 N ND1 . HIS B 2 75 ? -2.742  6.648 11.567 1.00  91.74 0 B 1
ATOM   2418 C CE1 . HIS B 2 75 ? -1.748  7.287 10.925 1.00  91.56 0 B 1
ATOM   2419 N NE2 . HIS B 2 75 ? -0.750  7.533 11.771 1.00  92.26 0 B 1
ATOM   2420 N N   . PRO B 2 76 ? -5.010  8.590 13.288 1.00  94.01 0 B 1
ATOM   2421 C CA  . PRO B 2 76 ? -6.077  9.193 12.488 1.00  93.28 0 B 1
ATOM   2422 C C   . PRO B 2 76 ? -6.471  8.408 11.231 1.00  91.61 0 B 1
ATOM   2423 O O   . PRO B 2 76 ? -7.618  8.490 10.794 1.00  88.07 0 B 1
ATOM   2424 C CB  . PRO B 2 76 ? -5.541 10.576 12.086 1.00  92.80 0 B 1
ATOM   2425 C CG  . PRO B 2 76 ? -4.491 10.895 13.140 1.00  91.32 0 B 1
ATOM   2426 C CD  . PRO B 2 76 ? -3.923  9.524 13.482 1.00  93.90 0 B 1
ATOM   2427 N N   . ASN B 2 77 ? -5.530  7.648 10.662 1.00  92.88 0 B 1
ATOM   2428 C CA  . ASN B 2 77 ? -5.729  6.918  9.407 1.00  93.36 0 B 1
ATOM   2429 C C   . ASN B 2 77 ? -5.904  5.399  9.607 1.00  93.36 0 B 1
ATOM   2430 O O   . ASN B 2 77 ? -5.779  4.643  8.647 1.00  92.20 0 B 1
ATOM   2431 C CB  . ASN B 2 77 ? -4.573  7.244  8.447 1.00  93.40 0 B 1
ATOM   2432 C CG  . ASN B 2 77 ? -4.364  8.738  8.250 1.00  92.94 0 B 1
ATOM   2433 N ND2 . ASN B 2 77 ? -5.290  9.409  7.618 1.00  86.69 0 B 1
ATOM   2434 O OD1 . ASN B 2 77 ? -3.378  9.299  8.686 1.00  87.28 0 B 1
ATOM   2435 N N   . ILE B 2 78 ? -6.169  4.954 10.837 1.00  92.62 0 B 1
ATOM   2436 C CA  . ILE B 2 78 ? -6.404  3.546 11.167 1.00  92.85 0 B 1
ATOM   2437 C C   . ILE B 2 78 ? -7.638  3.470 12.072 1.00  91.02 0 B 1
ATOM   2438 O O   . ILE B 2 78 ? -7.646  4.055 13.150 1.00  88.55 0 B 1
ATOM   2439 C CB  . ILE B 2 78 ? -5.175  2.897 11.841 1.00  94.04 0 B 1
ATOM   2440 C CG1 . ILE B 2 78 ? -3.885  3.091 10.996 1.00  93.82 0 B 1
ATOM   2441 C CG2 . ILE B 2 78 ? -5.443  1.390 12.068 1.00  93.75 0 B 1
ATOM   2442 C CD1 . ILE B 2 78 ? -2.593  2.675 11.706 1.00  93.28 0 B 1
ATOM   2443 N N   . ASN B 2 79 ? -8.680  2.771 11.618 1.00  89.40 0 B 1
ATOM   2444 C CA  . ASN B 2 79 ? -9.932  2.677 12.366 1.00  87.63 0 B 1
ATOM   2445 C C   . ASN B 2 79 ? -9.912  1.556 13.433 1.00  87.95 0 B 1
ATOM   2446 O O   . ASN B 2 79 ? -8.937  0.820 13.582 1.00  86.67 0 B 1
ATOM   2447 C CB  . ASN B 2 79 ? -11.113  2.599 11.383 1.00  84.41 0 B 1
ATOM   2448 C CG  . ASN B 2 79 ? -11.258  1.276 10.664 1.00  83.44 0 B 1
ATOM   2449 N ND2 . ASN B 2 79 ? -12.155  1.207  9.700 1.00  79.77 0 B 1
ATOM   2450 O OD1 . ASN B 2 79 ? -10.605  0.301 10.958 1.00  78.21 0 B 1
ATOM   2451 N N   . SER B 2 80 ? -11.019  1.424 14.165 1.00  85.67 0 B 1
ATOM   2452 C CA  . SER B 2 80 ? -11.197  0.403 15.201 1.00  84.75 0 B 1
ATOM   2453 C C   . SER B 2 80 ? -11.157 -1.036 14.667 1.00  85.81 0 B 1
ATOM   2454 O O   . SER B 2 80 ? -10.781 -1.946 15.405 1.00  84.16 0 B 1
ATOM   2455 C CB  . SER B 2 80 ? -12.531  0.627 15.918 1.00  81.96 0 B 1
ATOM   2456 O OG  . SER B 2 80 ? -13.583  0.711 14.979 1.00  75.53 0 B 1
ATOM   2457 N N   . ASN B 2 81 ? -11.446 -1.242 13.378 1.00  87.70 0 B 1
ATOM   2458 C CA  . ASN B 2 81 ? -11.350 -2.543 12.709 1.00  88.28 0 B 1
ATOM   2459 C C   . ASN B 2 81 ? -9.907 -2.917 12.326 1.00  90.14 0 B 1
ATOM   2460 O O   . ASN B 2 81 ? -9.667 -4.010 11.812 1.00  89.52 0 B 1
ATOM   2461 C CB  . ASN B 2 81 ? -12.238 -2.536 11.458 1.00  85.87 0 B 1
ATOM   2462 C CG  . ASN B 2 81 ? -13.697 -2.222 11.730 1.00  83.80 0 B 1
ATOM   2463 N ND2 . ASN B 2 81 ? -14.350 -1.575 10.790 1.00  78.13 0 B 1
ATOM   2464 O OD1 . ASN B 2 81 ? -14.267 -2.557 12.745 1.00  78.49 0 B 1
ATOM   2465 N N   . GLY B 2 82 ? -8.951 -2.019 12.540 1.00  89.96 0 B 1
ATOM   2466 C CA  . GLY B 2 82 ? -7.564 -2.170 12.100 1.00  91.89 0 B 1
ATOM   2467 C C   . GLY B 2 82 ? -7.335 -1.814 10.628 1.00  93.04 0 B 1
ATOM   2468 O O   . GLY B 2 82 ? -6.241 -2.046 10.106 1.00  92.83 0 B 1
ATOM   2469 N N   . SER B 2 83 ? -8.333 -1.257  9.971 1.00  91.46 0 B 1
ATOM   2470 C CA  . SER B 2 83 ? -8.240 -0.898  8.557 1.00  91.24 0 B 1
ATOM   2471 C C   . SER B 2 83 ? -7.407  0.350  8.359 1.00  91.99 0 B 1
ATOM   2472 O O   . SER B 2 83 ? -7.542  1.335  9.082 1.00  90.93 0 B 1
ATOM   2473 C CB  . SER B 2 83 ? -9.624 -0.743  7.954 1.00  89.38 0 B 1
ATOM   2474 O OG  . SER B 2 83 ? -10.193 -2.015  8.086 1.00  78.23 0 B 1
ATOM   2475 N N   . ILE B 2 84 ? -6.524  0.275  7.377 1.00  92.15 0 B 1
ATOM   2476 C CA  . ILE B 2 84 ? -5.516  1.293  7.105 1.00  92.97 0 B 1
ATOM   2477 C C   . ILE B 2 84 ? -5.959  2.071  5.878 1.00  91.80 0 B 1
ATOM   2478 O O   . ILE B 2 84 ? -6.007  1.530  4.766 1.00  89.37 0 B 1
ATOM   2479 C CB  . ILE B 2 84 ? -4.128  0.646  6.909 1.00  93.65 0 B 1
ATOM   2480 C CG1 . ILE B 2 84 ? -3.757 -0.335  8.047 1.00  92.73 0 B 1
ATOM   2481 C CG2 . ILE B 2 84 ? -3.064  1.757  6.802 1.00  92.31 0 B 1
ATOM   2482 C CD1 . ILE B 2 84 ? -2.537 -1.211  7.726 1.00  92.47 0 B 1
ATOM   2483 N N   . CYS B 2 85 ? -6.244  3.359  6.060 1.00  89.36 0 B 1
ATOM   2484 C CA  . CYS B 2 85 ? -6.479  4.244  4.932 1.00  88.11 0 B 1
ATOM   2485 C C   . CYS B 2 85 ? -5.135  4.732  4.394 1.00  88.80 0 B 1
ATOM   2486 O O   . CYS B 2 85 ? -4.499  5.613  4.957 1.00  86.11 0 B 1
ATOM   2487 C CB  . CYS B 2 85 ? -7.428  5.368  5.337 1.00  83.42 0 B 1
ATOM   2488 S SG  . CYS B 2 85 ? -8.415  5.815  3.886 1.00  73.90 0 B 1
ATOM   2489 N N   . LEU B 2 86 ? -4.682  4.081  3.325 1.00  91.47 0 B 1
ATOM   2490 C CA  . LEU B 2 86 ? -3.392  4.343  2.701 1.00  92.07 0 B 1
ATOM   2491 C C   . LEU B 2 86 ? -3.524  4.171  1.189 1.00  92.36 0 B 1
ATOM   2492 O O   . LEU B 2 86 ? -3.961  3.118  0.725 1.00  90.41 0 B 1
ATOM   2493 C CB  . LEU B 2 86 ? -2.359  3.383  3.316 1.00  90.48 0 B 1
ATOM   2494 C CG  . LEU B 2 86 ? -0.908  3.668  2.904 1.00  89.99 0 B 1
ATOM   2495 C CD1 . LEU B 2 86 ? -0.435  5.030  3.399 1.00  87.16 0 B 1
ATOM   2496 C CD2 . LEU B 2 86 ?  0.011  2.610  3.504 1.00  86.81 0 B 1
ATOM   2497 N N   . ASP B 2 87 ? -3.128  5.178  0.432 1.00  92.29 0 B 1
ATOM   2498 C CA  . ASP B 2 87 ? -3.323  5.223 -1.019 1.00  92.48 0 B 1
ATOM   2499 C C   . ASP B 2 87 ? -2.632  4.077 -1.775 1.00  93.20 0 B 1
ATOM   2500 O O   . ASP B 2 87 ? -3.217  3.493 -2.693 1.00  91.66 0 B 1
ATOM   2501 C CB  . ASP B 2 87 ? -2.884  6.607 -1.536 1.00  90.60 0 B 1
ATOM   2502 C CG  . ASP B 2 87 ? -1.387  6.905 -1.392 1.00  89.91 0 B 1
ATOM   2503 O OD1 . ASP B 2 87 ? -0.676  6.179 -0.664 1.00  86.18 0 B 1
ATOM   2504 O OD2 . ASP B 2 87 ? -0.918  7.823 -2.087 1.00  86.05 -1 B 1
ATOM   2505 N N   . ILE B 2 88 ? -1.438  3.663 -1.341 1.00  93.72 0 B 1
ATOM   2506 C CA  . ILE B 2 88 ? -0.714  2.533 -1.933 1.00  94.15 0 B 1
ATOM   2507 C C   . ILE B 2 88 ? -1.395  1.175 -1.709 1.00  94.69 0 B 1
ATOM   2508 O O   . ILE B 2 88 ? -1.080  0.225 -2.408 1.00  93.64 0 B 1
ATOM   2509 C CB  . ILE B 2 88 ?  0.762  2.455 -1.473 1.00  93.34 0 B 1
ATOM   2510 C CG1 . ILE B 2 88 ?  0.888  2.233  0.047 1.00  89.10 0 B 1
ATOM   2511 C CG2 . ILE B 2 88 ?  1.528  3.702 -1.939 1.00  88.82 0 B 1
ATOM   2512 C CD1 . ILE B 2 88 ?  2.270  1.748  0.473 1.00  88.76 0 B 1
ATOM   2513 N N   . LEU B 2 89 ? -2.327  1.080 -0.756 1.00  94.03 0 B 1
ATOM   2514 C CA  . LEU B 2 89 ? -3.159 -0.115 -0.560 1.00  93.92 0 B 1
ATOM   2515 C C   . LEU B 2 89 ? -4.492 -0.033 -1.332 1.00  93.13 0 B 1
ATOM   2516 O O   . LEU B 2 89 ? -5.333 -0.916 -1.223 1.00  90.65 0 B 1
ATOM   2517 C CB  . LEU B 2 89 ? -3.397 -0.347  0.942 1.00  93.94 0 B 1
ATOM   2518 C CG  . LEU B 2 89 ? -2.130 -0.660  1.753 1.00  93.60 0 B 1
ATOM   2519 C CD1 . LEU B 2 89 ? -2.493 -0.826  3.229 1.00  92.25 0 B 1
ATOM   2520 C CD2 . LEU B 2 89 ? -1.449 -1.955  1.291 1.00  91.90 0 B 1
ATOM   2521 N N   . ARG B 2 90 ? -4.677  1.034 -2.113 1.00  92.07 0 B 1
ATOM   2522 C CA  . ARG B 2 90 ? -5.909  1.329 -2.862 1.00  89.89 0 B 1
ATOM   2523 C C   . ARG B 2 90 ? -5.565  1.760 -4.301 1.00  89.06 0 B 1
ATOM   2524 O O   . ARG B 2 90 ? -5.056  0.947 -5.085 1.00  82.03 0 B 1
ATOM   2525 C CB  . ARG B 2 90 ? -6.750  2.375 -2.092 1.00  86.31 0 B 1
ATOM   2526 C CG  . ARG B 2 90 ? -7.205  1.911 -0.691 1.00  82.06 0 B 1
ATOM   2527 C CD  . ARG B 2 90 ? -8.102  2.978 -0.041 1.00  75.84 0 B 1
ATOM   2528 N NE  . ARG B 2 90 ? -8.548  2.602  1.312 1.00  68.02 0 B 1
ATOM   2529 C CZ  . ARG B 2 90 ? -9.374  3.289  2.074 1.00  60.77 0 B 1
ATOM   2530 N NH1 . ARG B 2 90 ? -9.930  4.405  1.680 1.00  55.52 1 B 1
ATOM   2531 N NH2 . ARG B 2 90 ? -9.655  2.879  3.278 1.00  53.49 0 B 1
ATOM   2532 N N   . SER B 2 91 ? -5.812  3.010 -4.635 1.00  90.13 0 B 1
ATOM   2533 C CA  . SER B 2 91 ? -5.688  3.553 -5.989 1.00  89.38 0 B 1
ATOM   2534 C C   . SER B 2 91 ? -4.247  3.758 -6.459 1.00  90.17 0 B 1
ATOM   2535 O O   . SER B 2 91 ? -3.988  3.746 -7.658 1.00  87.96 0 B 1
ATOM   2536 C CB  . SER B 2 91 ? -6.429  4.893 -6.062 1.00  87.00 0 B 1
ATOM   2537 O OG  . SER B 2 91 ? -5.913  5.775 -5.078 1.00  82.50 0 B 1
ATOM   2538 N N   . GLN B 2 92 ? -3.305  3.924 -5.539 1.00  91.03 0 B 1
ATOM   2539 C CA  . GLN B 2 92 ? -1.897  4.183 -5.845 1.00  91.97 0 B 1
ATOM   2540 C C   . GLN B 2 92 ? -1.011  2.932 -5.706 1.00  93.04 0 B 1
ATOM   2541 O O   . GLN B 2 92 ?  0.212  3.049 -5.605 1.00  91.83 0 B 1
ATOM   2542 C CB  . GLN B 2 92 ? -1.382  5.366 -5.003 1.00  91.14 0 B 1
ATOM   2543 C CG  . GLN B 2 92 ? -2.139  6.670 -5.283 1.00  87.39 0 B 1
ATOM   2544 C CD  . GLN B 2 92 ? -2.005  7.126 -6.733 1.00  84.26 0 B 1
ATOM   2545 N NE2 . GLN B 2 92 ? -3.046  7.660 -7.314 1.00  72.49 0 B 1
ATOM   2546 O OE1 . GLN B 2 92 ? -0.967  6.995 -7.354 1.00  75.28 0 B 1
ATOM   2547 N N   . TRP B 2 93 ? -1.605  1.749 -5.718 1.00  94.05 0 B 1
ATOM   2548 C CA  . TRP B 2 93 ? -0.847  0.508 -5.736 1.00  94.92 0 B 1
ATOM   2549 C C   . TRP B 2 93 ?  0.046  0.422 -6.977 1.00  95.01 0 B 1
ATOM   2550 O O   . TRP B 2 93 ? -0.317  0.856 -8.072 1.00  93.84 0 B 1
ATOM   2551 C CB  . TRP B 2 93 ? -1.785 -0.695 -5.680 1.00  94.96 0 B 1
ATOM   2552 C CG  . TRP B 2 93 ? -1.087 -2.017 -5.824 1.00  95.24 0 B 1
ATOM   2553 C CD1 . TRP B 2 93 ? -1.185 -2.845 -6.885 1.00  94.56 0 B 1
ATOM   2554 C CD2 . TRP B 2 93 ? -0.146 -2.657 -4.900 1.00  95.59 0 B 1
ATOM   2555 C CE2 . TRP B 2 93 ?  0.267 -3.889 -5.479 1.00  95.42 0 B 1
ATOM   2556 C CE3 . TRP B 2 93 ?  0.381 -2.305 -3.640 1.00  95.65 0 B 1
ATOM   2557 N NE1 . TRP B 2 93 ? -0.387 -3.962 -6.678 1.00  95.02 0 B 1
ATOM   2558 C CZ2 . TRP B 2 93 ?  1.170 -4.760 -4.821 1.00  95.25 0 B 1
ATOM   2559 C CZ3 . TRP B 2 93 ?  1.285 -3.178 -2.985 1.00  95.09 0 B 1
ATOM   2560 C CH2 . TRP B 2 93 ?  1.674 -4.388 -3.571 1.00  94.95 0 B 1
ATOM   2561 N N   . SER B 2 94 ?  1.218 -0.187 -6.803 1.00  94.86 0 B 1
ATOM   2562 C CA  . SER B 2 94 ?  2.083 -0.563 -7.917 1.00  94.86 0 B 1
ATOM   2563 C C   . SER B 2 94 ?  2.531 -2.012 -7.760 1.00  95.22 0 B 1
ATOM   2564 O O   . SER B 2 94 ?  2.968 -2.404 -6.673 1.00  94.73 0 B 1
ATOM   2565 C CB  . SER B 2 94 ?  3.301  0.363 -7.969 1.00  94.05 0 B 1
ATOM   2566 O OG  . SER B 2 94 ?  4.210 -0.142 -8.920 1.00  90.84 0 B 1
ATOM   2567 N N   . PRO B 2 95 ?  2.522 -2.800 -8.846 1.00  95.58 0 B 1
ATOM   2568 C CA  . PRO B 2 95 ?  3.018 -4.176 -8.809 1.00  95.57 0 B 1
ATOM   2569 C C   . PRO B 2 95 ?  4.520 -4.289 -8.518 1.00  95.29 0 B 1
ATOM   2570 O O   . PRO B 2 95 ?  5.012 -5.386 -8.257 1.00  93.68 0 B 1
ATOM   2571 C CB  . PRO B 2 95 ?  2.648 -4.754 -10.180 1.00  94.68 0 B 1
ATOM   2572 C CG  . PRO B 2 95 ?  2.614 -3.536 -11.097 1.00  92.46 0 B 1
ATOM   2573 C CD  . PRO B 2 95 ?  2.071 -2.445 -10.175 1.00  95.16 0 B 1
ATOM   2574 N N   . ALA B 2 96 ?  5.252 -3.177 -8.509 1.00  94.85 0 B 1
ATOM   2575 C CA  . ALA B 2 96 ?  6.646 -3.135 -8.069 1.00  94.38 0 B 1
ATOM   2576 C C   . ALA B 2 96 ?  6.806 -3.103 -6.530 1.00  94.20 0 B 1
ATOM   2577 O O   . ALA B 2 96 ?  7.910 -3.324 -6.031 1.00  92.52 0 B 1
ATOM   2578 C CB  . ALA B 2 96 ?  7.331 -1.939 -8.726 1.00  93.15 0 B 1
ATOM   2579 N N   . LEU B 2 97 ?  5.732 -2.836 -5.778 1.00  94.93 0 B 1
ATOM   2580 C CA  . LEU B 2 97 ?  5.766 -2.894 -4.324 1.00  94.68 0 B 1
ATOM   2581 C C   . LEU B 2 97 ?  5.744 -4.345 -3.835 1.00  94.80 0 B 1
ATOM   2582 O O   . LEU B 2 97 ?  5.093 -5.213 -4.414 1.00  94.12 0 B 1
ATOM   2583 C CB  . LEU B 2 97 ?  4.606 -2.083 -3.718 1.00  94.18 0 B 1
ATOM   2584 C CG  . LEU B 2 97 ?  4.711 -0.560 -3.938 1.00  92.46 0 B 1
ATOM   2585 C CD1 . LEU B 2 97 ?  3.414  0.126 -3.506 1.00  90.70 0 B 1
ATOM   2586 C CD2 . LEU B 2 97 ?  5.859  0.054 -3.133 1.00  90.09 0 B 1
ATOM   2587 N N   . THR B 2 98 ?  6.465 -4.587 -2.736 1.00  95.27 0 B 1
ATOM   2588 C CA  . THR B 2 98 ?  6.516 -5.872 -2.041 1.00  95.03 0 B 1
ATOM   2589 C C   . THR B 2 98 ?  5.962 -5.717 -0.629 1.00  95.45 0 B 1
ATOM   2590 O O   . THR B 2 98 ?  5.872 -4.603 -0.113 1.00  94.86 0 B 1
ATOM   2591 C CB  . THR B 2 98 ?  7.954 -6.404 -1.967 1.00  93.86 0 B 1
ATOM   2592 C CG2 . THR B 2 98 ?  8.594 -6.587 -3.339 1.00  89.66 0 B 1
ATOM   2593 O OG1 . THR B 2 98 ?  8.783 -5.541 -1.235 1.00  89.80 0 B 1
ATOM   2594 N N   . ILE B 2 99 ?  5.654 -6.830  0.045 1.00  95.38 0 B 1
ATOM   2595 C CA  . ILE B 2 99 ?  5.210 -6.823  1.442 1.00  95.61 0 B 1
ATOM   2596 C C   . ILE B 2 99 ?  6.224 -6.122  2.349 1.00  95.42 0 B 1
ATOM   2597 O O   . ILE B 2 99 ?  5.837 -5.282  3.152 1.00  95.04 0 B 1
ATOM   2598 C CB  . ILE B 2 99 ?  4.904 -8.254  1.931 1.00  95.54 0 B 1
ATOM   2599 C CG1 . ILE B 2 99 ?  3.703 -8.869  1.186 1.00  93.62 0 B 1
ATOM   2600 C CG2 . ILE B 2 99 ?  4.672 -8.308  3.447 1.00  94.34 0 B 1
ATOM   2601 C CD1 . ILE B 2 99 ?  2.407 -8.049  1.244 1.00  90.40 0 B 1
ATOM   2602 N N   . SER B 2 100 ?  7.513 -6.351  2.154 1.00  95.06 0 B 1
ATOM   2603 C CA  . SER B 2 100 ?  8.562 -5.638  2.894 1.00  94.57 0 B 1
ATOM   2604 C C   . SER B 2 100 ?  8.434 -4.116  2.749 1.00  94.95 0 B 1
ATOM   2605 O O   . SER B 2 100 ?  8.443 -3.387  3.742 1.00  94.31 0 B 1
ATOM   2606 C CB  . SER B 2 100 ?  9.931 -6.116  2.413 1.00  93.10 0 B 1
ATOM   2607 O OG  . SER B 2 100 ? 10.963 -5.420  3.079 1.00  80.86 0 B 1
ATOM   2608 N N   . LYS B 2 101 ?  8.235 -3.615  1.521 1.00  94.50 0 B 1
ATOM   2609 C CA  . LYS B 2 101 ?  8.071 -2.179  1.261 1.00  94.44 0 B 1
ATOM   2610 C C   . LYS B 2 101 ?  6.740 -1.637  1.786 1.00  94.93 0 B 1
ATOM   2611 O O   . LYS B 2 101 ?  6.706 -0.510  2.271 1.00  94.24 0 B 1
ATOM   2612 C CB  . LYS B 2 101 ?  8.239 -1.883 -0.238 1.00  93.67 0 B 1
ATOM   2613 C CG  . LYS B 2 101 ?  9.642 -2.191 -0.777 1.00  88.89 0 B 1
ATOM   2614 C CD  . LYS B 2 101 ? 10.732 -1.379 -0.089 1.00  81.15 0 B 1
ATOM   2615 C CE  . LYS B 2 101 ? 12.098 -1.688 -0.697 1.00  76.10 0 B 1
ATOM   2616 N NZ  . LYS B 2 101 ? 13.165 -0.885 -0.053 1.00  67.23 1 B 1
ATOM   2617 N N   . VAL B 2 102 ?  5.672 -2.428  1.737 1.00  95.50 0 B 1
ATOM   2618 C CA  . VAL B 2 102 ?  4.371 -2.074  2.315 1.00  95.77 0 B 1
ATOM   2619 C C   . VAL B 2 102 ?  4.473 -1.937  3.832 1.00  95.94 0 B 1
ATOM   2620 O O   . VAL B 2 102 ?  4.045 -0.926  4.371 1.00  95.62 0 B 1
ATOM   2621 C CB  . VAL B 2 102 ?  3.293 -3.092  1.904 1.00  95.59 0 B 1
ATOM   2622 C CG1 . VAL B 2 102 ?  1.994 -2.916  2.682 1.00  93.98 0 B 1
ATOM   2623 C CG2 . VAL B 2 102 ?  2.964 -2.949  0.414 1.00  94.48 0 B 1
ATOM   2624 N N   . LEU B 2 103 ?  5.094 -2.892  4.525 1.00  95.81 0 B 1
ATOM   2625 C CA  . LEU B 2 103 ?  5.255 -2.844  5.985 1.00  95.82 0 B 1
ATOM   2626 C C   . LEU B 2 103 ?  6.120 -1.659  6.423 1.00  95.87 0 B 1
ATOM   2627 O O   . LEU B 2 103 ?  5.738 -0.936  7.346 1.00  95.33 0 B 1
ATOM   2628 C CB  . LEU B 2 103 ?  5.856 -4.166  6.483 1.00  95.89 0 B 1
ATOM   2629 C CG  . LEU B 2 103 ?  4.931 -5.385  6.343 1.00  95.52 0 B 1
ATOM   2630 C CD1 . LEU B 2 103 ?  5.698 -6.641  6.760 1.00  94.95 0 B 1
ATOM   2631 C CD2 . LEU B 2 103 ?  3.673 -5.278  7.193 1.00  94.63 0 B 1
ATOM   2632 N N   . LEU B 2 104 ?  7.213 -1.388  5.732 1.00  94.73 0 B 1
ATOM   2633 C CA  . LEU B 2 104 ?  8.024 -0.187  5.974 1.00  94.37 0 B 1
ATOM   2634 C C   . LEU B 2 104 ?  7.222  1.100  5.740 1.00  94.50 0 B 1
ATOM   2635 O O   . LEU B 2 104 ?  7.353  2.053  6.508 1.00  93.74 0 B 1
ATOM   2636 C CB  . LEU B 2 104 ?  9.258 -0.211  5.061 1.00  93.32 0 B 1
ATOM   2637 C CG  . LEU B 2 104 ? 10.319 -1.251  5.463 1.00  87.90 0 B 1
ATOM   2638 C CD1 . LEU B 2 104 ? 11.334 -1.383  4.332 1.00  84.63 0 B 1
ATOM   2639 C CD2 . LEU B 2 104 ? 11.063 -0.840  6.733 1.00  84.55 0 B 1
ATOM   2640 N N   . SER B 2 105 ?  6.381  1.127  4.718 1.00  95.07 0 B 1
ATOM   2641 C CA  . SER B 2 105 ?  5.511  2.262  4.425 1.00  94.83 0 B 1
ATOM   2642 C C   . SER B 2 105 ?  4.490  2.494  5.537 1.00  95.15 0 B 1
ATOM   2643 O O   . SER B 2 105 ?  4.353  3.618  6.012 1.00  94.31 0 B 1
ATOM   2644 C CB  . SER B 2 105 ?  4.791  2.070  3.089 1.00  94.49 0 B 1
ATOM   2645 O OG  . SER B 2 105 ?  5.721  1.955  2.038 1.00  90.01 0 B 1
ATOM   2646 N N   . ILE B 2 106 ?  3.838  1.431  6.021 1.00  95.66 0 B 1
ATOM   2647 C CA  . ILE B 2 106 ?  2.900  1.488  7.150 1.00  95.97 0 B 1
ATOM   2648 C C   . ILE B 2 106 ?  3.620  1.953  8.422 1.00  95.94 0 B 1
ATOM   2649 O O   . ILE B 2 106 ?  3.117  2.829  9.114 1.00  95.28 0 B 1
ATOM   2650 C CB  . ILE B 2 106 ?  2.214  0.120  7.354 1.00  96.14 0 B 1
ATOM   2651 C CG1 . ILE B 2 106 ?  1.289 -0.200  6.160 1.00  95.47 0 B 1
ATOM   2652 C CG2 . ILE B 2 106 ?  1.398  0.111  8.657 1.00  95.75 0 B 1
ATOM   2653 C CD1 . ILE B 2 106 ?  0.871 -1.679  6.099 1.00  94.72 0 B 1
ATOM   2654 N N   . CYS B 2 107 ?  4.810  1.437  8.699 1.00  95.41 0 B 1
ATOM   2655 C CA  . CYS B 2 107 ?  5.616  1.885  9.832 1.00  95.20 0 B 1
ATOM   2656 C C   . CYS B 2 107 ?  5.887  3.398  9.766 1.00  95.02 0 B 1
ATOM   2657 O O   . CYS B 2 107 ?  5.681  4.115 10.741 1.00  94.43 0 B 1
ATOM   2658 C CB  . CYS B 2 107 ?  6.913  1.063  9.862 1.00  94.52 0 B 1
ATOM   2659 S SG  . CYS B 2 107 ?  7.828  1.405 11.382 1.00  87.25 0 B 1
ATOM   2660 N N   . SER B 2 108 ?  6.252  3.902  8.593 1.00  94.84 0 B 1
ATOM   2661 C CA  . SER B 2 108 ?  6.483  5.335  8.383 1.00  94.49 0 B 1
ATOM   2662 C C   . SER B 2 108 ?  5.220  6.190  8.499 1.00  94.24 0 B 1
ATOM   2663 O O   . SER B 2 108 ?  5.315  7.352  8.873 1.00  92.48 0 B 1
ATOM   2664 C CB  . SER B 2 108 ?  7.165  5.576  7.034 1.00  93.42 0 B 1
ATOM   2665 O OG  . SER B 2 108 ?  6.276  5.464  5.944 1.00  90.10 0 B 1
ATOM   2666 N N   . LEU B 2 109 ?  4.041  5.630  8.206 1.00  95.06 0 B 1
ATOM   2667 C CA  . LEU B 2 109 ?  2.759  6.314  8.358 1.00  94.73 0 B 1
ATOM   2668 C C   . LEU B 2 109 ?  2.439  6.591  9.830 1.00  94.78 0 B 1
ATOM   2669 O O   . LEU B 2 109 ?  1.796  7.592 10.124 1.00  93.51 0 B 1
ATOM   2670 C CB  . LEU B 2 109 ?  1.659  5.461  7.701 1.00  94.16 0 B 1
ATOM   2671 C CG  . LEU B 2 109 ?  0.229  6.047  7.799 1.00  92.99 0 B 1
ATOM   2672 C CD1 . LEU B 2 109 ?  0.073  7.284  6.920 1.00  89.98 0 B 1
ATOM   2673 C CD2 . LEU B 2 109 ? -0.792  5.001  7.382 1.00  89.57 0 B 1
ATOM   2674 N N   . LEU B 2 110 ?  2.899  5.749 10.758 1.00  95.44 0 B 1
ATOM   2675 C CA  . LEU B 2 110 ?  2.606  5.916 12.184 1.00  95.58 0 B 1
ATOM   2676 C C   . LEU B 2 110 ?  3.049  7.286 12.716 1.00  95.43 0 B 1
ATOM   2677 O O   . LEU B 2 110 ?  2.319  7.912 13.484 1.00  93.99 0 B 1
ATOM   2678 C CB  . LEU B 2 110 ?  3.261  4.789 13.003 1.00  95.48 0 B 1
ATOM   2679 C CG  . LEU B 2 110 ?  2.752  3.370 12.704 1.00  94.82 0 B 1
ATOM   2680 C CD1 . LEU B 2 110 ?  3.358  2.393 13.711 1.00  93.24 0 B 1
ATOM   2681 C CD2 . LEU B 2 110 ?  1.236  3.246 12.773 1.00  92.73 0 B 1
ATOM   2682 N N   . CYS B 2 111 ?  4.203  7.773 12.266 1.00  93.85 0 B 1
ATOM   2683 C CA  . CYS B 2 111 ?  4.739  9.085 12.645 1.00  93.33 0 B 1
ATOM   2684 C C   . CYS B 2 111 ?  4.373 10.215 11.673 1.00  93.15 0 B 1
ATOM   2685 O O   . CYS B 2 111 ?  4.715 11.365 11.943 1.00  89.89 0 B 1
ATOM   2686 C CB  . CYS B 2 111 ?  6.253  8.972 12.799 1.00  91.10 0 B 1
ATOM   2687 S SG  . CYS B 2 111 ?  6.641  7.893 14.203 1.00  86.96 0 B 1
ATOM   2688 N N   . ASP B 2 112 ?  3.702  9.907 10.569 1.00  92.92 0 B 1
ATOM   2689 C CA  . ASP B 2 112 ?  3.313 10.859  9.531 1.00  92.10 0 B 1
ATOM   2690 C C   . ASP B 2 112 ?  1.828 10.670  9.162 1.00  92.47 0 B 1
ATOM   2691 O O   . ASP B 2 112 ?  1.484 10.265  8.050 1.00  90.16 0 B 1
ATOM   2692 C CB  . ASP B 2 112 ?  4.267 10.708  8.337 1.00  90.29 0 B 1
ATOM   2693 C CG  . ASP B 2 112 ?  3.967 11.688  7.209 1.00  84.75 0 B 1
ATOM   2694 O OD1 . ASP B 2 112 ?  3.625 12.846  7.507 1.00  79.45 0 B 1
ATOM   2695 O OD2 . ASP B 2 112 ?  4.103 11.254  6.036 1.00  77.92 -1 B 1
ATOM   2696 N N   . PRO B 2 113 ?  0.906 10.904 10.133 1.00  94.02 0 B 1
ATOM   2697 C CA  . PRO B 2 113 ? -0.511 10.804  9.869 1.00  93.90 0 B 1
ATOM   2698 C C   . PRO B 2 113 ? -0.963 11.916  8.919 1.00  93.80 0 B 1
ATOM   2699 O O   . PRO B 2 113 ? -0.471 13.042  8.982 1.00  91.22 0 B 1
ATOM   2700 C CB  . PRO B 2 113 ? -1.194 10.914 11.236 1.00  92.64 0 B 1
ATOM   2701 C CG  . PRO B 2 113 ? -0.221 11.762 12.049 1.00  89.98 0 B 1
ATOM   2702 C CD  . PRO B 2 113 ?  1.145 11.347 11.504 1.00  92.78 0 B 1
ATOM   2703 N N   . ASN B 2 114 ? -1.970 11.623  8.102 1.00  91.67 0 B 1
ATOM   2704 C CA  . ASN B 2 114 ? -2.704 12.640  7.356 1.00  90.91 0 B 1
ATOM   2705 C C   . ASN B 2 114 ? -4.008 12.973  8.099 1.00  89.86 0 B 1
ATOM   2706 O O   . ASN B 2 114 ? -4.993 12.247  7.959 1.00  87.81 0 B 1
ATOM   2707 C CB  . ASN B 2 114 ? -2.944 12.165  5.925 1.00  89.91 0 B 1
ATOM   2708 C CG  . ASN B 2 114 ? -3.717 13.197  5.120 1.00  88.57 0 B 1
ATOM   2709 N ND2 . ASN B 2 114 ? -4.306 12.790  4.026 1.00  83.08 0 B 1
ATOM   2710 O OD1 . ASN B 2 114 ? -3.808 14.375  5.465 1.00  84.10 0 B 1
ATOM   2711 N N   . PRO B 2 115 ? -4.045 14.062  8.888 1.00  90.01 0 B 1
ATOM   2712 C CA  . PRO B 2 115 ? -5.241 14.446  9.622 1.00  88.53 0 B 1
ATOM   2713 C C   . PRO B 2 115 ? -6.254 15.218  8.761 1.00  86.85 0 B 1
ATOM   2714 O O   . PRO B 2 115 ? -7.326 15.547  9.255 1.00  82.58 0 B 1
ATOM   2715 C CB  . PRO B 2 115 ? -4.700 15.288 10.780 1.00  87.78 0 B 1
ATOM   2716 C CG  . PRO B 2 115 ? -3.522 16.015 10.131 1.00  87.47 0 B 1
ATOM   2717 C CD  . PRO B 2 115 ? -2.952 14.965  9.191 1.00  90.28 0 B 1
ATOM   2718 N N   . ASP B 2 116 ? -5.921 15.551  7.509 1.00  85.28 0 B 1
ATOM   2719 C CA  . ASP B 2 116 ? -6.803 16.279  6.594 1.00  82.73 0 B 1
ATOM   2720 C C   . ASP B 2 116 ? -7.744 15.356  5.815 1.00  81.28 0 B 1
ATOM   2721 O O   . ASP B 2 116 ? -8.816 15.793  5.407 1.00  77.75 0 B 1
ATOM   2722 C CB  . ASP B 2 116 ? -5.976 17.147  5.628 1.00  82.07 0 B 1
ATOM   2723 C CG  . ASP B 2 116 ? -5.162 18.206  6.351 1.00  79.35 0 B 1
ATOM   2724 O OD1 . ASP B 2 116 ? -5.712 18.813  7.299 1.00  75.92 0 B 1
ATOM   2725 O OD2 . ASP B 2 116 ? -3.995 18.429  5.973 1.00  74.76 -1 B 1
ATOM   2726 N N   . ASP B 2 117 ? -7.378 14.094  5.664 1.00  80.09 0 B 1
ATOM   2727 C CA  . ASP B 2 117 ? -8.239 13.038  5.123 1.00  77.73 0 B 1
ATOM   2728 C C   . ASP B 2 117 ? -8.285 11.859  6.109 1.00  77.85 0 B 1
ATOM   2729 O O   . ASP B 2 117 ? -7.648 10.821  5.904 1.00  74.60 0 B 1
ATOM   2730 C CB  . ASP B 2 117 ? -7.769 12.673  3.714 1.00  74.62 0 B 1
ATOM   2731 C CG  . ASP B 2 117 ? -8.773 11.796  2.964 1.00  70.25 0 B 1
ATOM   2732 O OD1 . ASP B 2 117 ? -9.901 11.585  3.465 1.00  67.33 0 B 1
ATOM   2733 O OD2 . ASP B 2 117 ? -8.406 11.342  1.851 1.00  65.04 -1 B 1
ATOM   2734 N N   . PRO B 2 118 ? -8.947 12.032  7.260 1.00  78.62 0 B 1
ATOM   2735 C CA  . PRO B 2 118 ? -8.888 11.058  8.327 1.00  76.91 0 B 1
ATOM   2736 C C   . PRO B 2 118 ? -9.850  9.898  8.081 1.00  77.80 0 B 1
ATOM   2737 O O   . PRO B 2 118 ? -10.997 10.078  7.674 1.00  75.58 0 B 1
ATOM   2738 C CB  . PRO B 2 118 ? -9.250 11.837  9.587 1.00  73.01 0 B 1
ATOM   2739 C CG  . PRO B 2 118 ? -10.238 12.874  9.074 1.00  72.73 0 B 1
ATOM   2740 C CD  . PRO B 2 118 ? -9.708 13.201  7.679 1.00  75.86 0 B 1
ATOM   2741 N N   . LEU B 2 119 ? -9.424  8.699  8.478 1.00  77.75 0 B 1
ATOM   2742 C CA  . LEU B 2 119 ? -10.349  7.582  8.663 1.00  77.59 0 B 1
ATOM   2743 C C   . LEU B 2 119 ? -11.097  7.687 10.001 1.00  77.77 0 B 1
ATOM   2744 O O   . LEU B 2 119 ? -12.229  7.222 10.106 1.00  75.50 0 B 1
ATOM   2745 C CB  . LEU B 2 119 ? -9.560  6.271  8.528 1.00  76.19 0 B 1
ATOM   2746 C CG  . LEU B 2 119 ? -10.445  5.013  8.430 1.00  73.74 0 B 1
ATOM   2747 C CD1 . LEU B 2 119 ? -11.369  5.022  7.214 1.00  70.81 0 B 1
ATOM   2748 C CD2 . LEU B 2 119 ? -9.548  3.783  8.321 1.00  71.35 0 B 1
ATOM   2749 N N   . VAL B 2 120 ? -10.489  8.334 11.004 1.00  80.12 0 B 1
ATOM   2750 C CA  . VAL B 2 120 ? -11.085  8.590 12.324 1.00  81.18 0 B 1
ATOM   2751 C C   . VAL B 2 120 ? -11.006 10.083 12.648 1.00  82.46 0 B 1
ATOM   2752 O O   . VAL B 2 120 ? -10.009 10.542 13.205 1.00  81.88 0 B 1
ATOM   2753 C CB  . VAL B 2 120 ? -10.433  7.735 13.431 1.00  80.31 0 B 1
ATOM   2754 C CG1 . VAL B 2 120 ? -11.308  7.784 14.688 1.00  77.27 0 B 1
ATOM   2755 C CG2 . VAL B 2 120 ? -10.273  6.264 13.030 1.00  78.39 0 B 1
ATOM   2756 N N   . PRO B 2 121 ? -12.039 10.893 12.323 1.00  79.10 0 B 1
ATOM   2757 C CA  . PRO B 2 121 ? -11.987 12.351 12.421 1.00  78.68 0 B 1
ATOM   2758 C C   . PRO B 2 121 ? -11.770 12.858 13.830 1.00  81.15 0 B 1
ATOM   2759 O O   . PRO B 2 121 ? -11.101 13.862 14.016 1.00  80.59 0 B 1
ATOM   2760 C CB  . PRO B 2 121 ? -13.332 12.867 11.900 1.00  75.83 0 B 1
ATOM   2761 C CG  . PRO B 2 121 ? -13.850 11.710 11.072 1.00  73.45 0 B 1
ATOM   2762 C CD  . PRO B 2 121 ? -13.300 10.498 11.801 1.00  75.19 0 B 1
ATOM   2763 N N   . GLU B 2 122 ? -12.289 12.169 14.844 1.00  81.10 0 B 1
ATOM   2764 C CA  . GLU B 2 122 ? -12.102 12.573 16.237 1.00  82.56 0 B 1
ATOM   2765 C C   . GLU B 2 122 ? -10.624 12.493 16.652 1.00  86.03 0 B 1
ATOM   2766 O O   . GLU B 2 122 ? -10.097 13.415 17.279 1.00  86.56 0 B 1
ATOM   2767 C CB  . GLU B 2 122 ? -13.008 11.722 17.133 1.00  79.90 0 B 1
ATOM   2768 C CG  . GLU B 2 122 ? -12.915 12.052 18.631 1.00  71.46 0 B 1
ATOM   2769 C CD  . GLU B 2 122 ? -13.181 13.528 18.984 1.00  66.47 0 B 1
ATOM   2770 O OE1 . GLU B 2 122 ? -12.846 13.923 20.116 1.00  57.87 0 B 1
ATOM   2771 O OE2 . GLU B 2 122 ? -13.638 14.329 18.142 1.00  57.65 -1 B 1
ATOM   2772 N N   . ILE B 2 123 ? -9.914 11.456 16.222 1.00  87.77 0 B 1
ATOM   2773 C CA  . ILE B 2 123 ? -8.472 11.337 16.457 1.00  90.77 0 B 1
ATOM   2774 C C   . ILE B 2 123 ? -7.710 12.411 15.671 1.00  92.17 0 B 1
ATOM   2775 O O   . ILE B 2 123 ? -6.790 13.023 16.204 1.00  92.29 0 B 1
ATOM   2776 C CB  . ILE B 2 123 ? -7.956  9.919 16.124 1.00  91.31 0 B 1
ATOM   2777 C CG1 . ILE B 2 123 ? -8.712  8.856 16.959 1.00  90.42 0 B 1
ATOM   2778 C CG2 . ILE B 2 123 ? -6.444  9.836 16.364 1.00  90.22 0 B 1
ATOM   2779 C CD1 . ILE B 2 123 ? -8.241  7.411 16.745 1.00  89.57 0 B 1
ATOM   2780 N N   . ALA B 2 124 ? -8.118 12.689 14.435 1.00  89.78 0 B 1
ATOM   2781 C CA  . ALA B 2 124 ? -7.531 13.754 13.626 1.00  90.19 0 B 1
ATOM   2782 C C   . ALA B 2 124 ? -7.746 15.136 14.245 1.00  91.72 0 B 1
ATOM   2783 O O   . ALA B 2 124 ? -6.821 15.957 14.267 1.00  91.81 0 B 1
ATOM   2784 C CB  . ALA B 2 124 ? -8.132 13.686 12.228 1.00  88.82 0 B 1
ATOM   2785 N N   . ARG B 2 125 ? -8.933 15.398 14.810 1.00  89.00 0 B 1
ATOM   2786 C CA  . ARG B 2 125 ? -9.249 16.623 15.538 1.00  89.47 0 B 1
ATOM   2787 C C   . ARG B 2 125 ? -8.326 16.787 16.739 1.00  91.91 0 B 1
ATOM   2788 O O   . ARG B 2 125 ? -7.661 17.815 16.837 1.00  92.24 0 B 1
ATOM   2789 C CB  . ARG B 2 125 ? -10.728 16.607 15.959 1.00  86.85 0 B 1
ATOM   2790 C CG  . ARG B 2 125 ? -11.180 17.937 16.557 1.00  78.34 0 B 1
ATOM   2791 C CD  . ARG B 2 125 ? -12.618 17.844 17.092 1.00  74.08 0 B 1
ATOM   2792 N NE  . ARG B 2 125 ? -12.711 16.993 18.290 1.00  66.09 0 B 1
ATOM   2793 C CZ  . ARG B 2 125 ? -12.419 17.334 19.536 1.00  59.27 0 B 1
ATOM   2794 N NH1 . ARG B 2 125 ? -12.000 18.531 19.849 1.00  53.78 1 B 1
ATOM   2795 N NH2 . ARG B 2 125 ? -12.558 16.479 20.499 1.00  51.74 0 B 1
ATOM   2796 N N   . ILE B 2 126 ? -8.193 15.763 17.577 1.00  92.92 0 B 1
ATOM   2797 C CA  . ILE B 2 126 ? -7.284 15.781 18.733 1.00  94.67 0 B 1
ATOM   2798 C C   . ILE B 2 126 ? -5.833 15.982 18.283 1.00  95.92 0 B 1
ATOM   2799 O O   . ILE B 2 126 ? -5.124 16.800 18.855 1.00  95.87 0 B 1
ATOM   2800 C CB  . ILE B 2 126 ? -7.459 14.510 19.592 1.00  94.57 0 B 1
ATOM   2801 C CG1 . ILE B 2 126 ? -8.855 14.506 20.248 1.00  91.41 0 B 1
ATOM   2802 C CG2 . ILE B 2 126 ? -6.372 14.427 20.686 1.00  91.02 0 B 1
ATOM   2803 C CD1 . ILE B 2 126 ? -9.249 13.176 20.896 1.00  79.90 0 B 1
ATOM   2804 N N   . TYR B 2 127 ? -5.404 15.312 17.212 1.00  95.50 0 B 1
ATOM   2805 C CA  . TYR B 2 127 ? -4.061 15.485 16.665 1.00  96.17 0 B 1
ATOM   2806 C C   . TYR B 2 127 ? -3.776 16.934 16.245 1.00  96.67 0 B 1
ATOM   2807 O O   . TYR B 2 127 ? -2.679 17.444 16.488 1.00  96.33 0 B 1
ATOM   2808 C CB  . TYR B 2 127 ? -3.870 14.541 15.473 1.00  96.01 0 B 1
ATOM   2809 C CG  . TYR B 2 127 ? -2.501 14.620 14.848 1.00  95.80 0 B 1
ATOM   2810 C CD1 . TYR B 2 127 ? -2.265 15.463 13.737 1.00  94.48 0 B 1
ATOM   2811 C CD2 . TYR B 2 127 ? -1.440 13.862 15.377 1.00  94.64 0 B 1
ATOM   2812 C CE1 . TYR B 2 127 ? -0.983 15.546 13.160 1.00  94.14 0 B 1
ATOM   2813 C CE2 . TYR B 2 127 ? -0.158 13.939 14.804 1.00  93.89 0 B 1
ATOM   2814 C CZ  . TYR B 2 127 ?  0.067 14.780 13.700 1.00  94.16 0 B 1
ATOM   2815 O OH  . TYR B 2 127 ?  1.317 14.855 13.155 1.00  92.66 0 B 1
ATOM   2816 N N   . LYS B 2 128 ? -4.752 17.612 15.644 1.00  95.41 0 B 1
ATOM   2817 C CA  . LYS B 2 128 ? -4.632 19.011 15.208 1.00  95.41 0 B 1
ATOM   2818 C C   . LYS B 2 128 ? -4.715 20.008 16.364 1.00  95.96 0 B 1
ATOM   2819 O O   . LYS B 2 128 ? -3.974 20.986 16.361 1.00  94.79 0 B 1
ATOM   2820 C CB  . LYS B 2 128 ? -5.718 19.324 14.170 1.00  94.34 0 B 1
ATOM   2821 C CG  . LYS B 2 128 ? -5.429 18.677 12.806 1.00  90.35 0 B 1
ATOM   2822 C CD  . LYS B 2 128 ? -6.565 18.987 11.821 1.00  85.33 0 B 1
ATOM   2823 C CE  . LYS B 2 128 ? -6.192 18.452 10.443 1.00  76.63 0 B 1
ATOM   2824 N NZ  . LYS B 2 128 ? -7.200 18.777  9.406 1.00  68.99 1 B 1
ATOM   2825 N N   . THR B 2 129 ? -5.607 19.789 17.323 1.00  95.92 0 B 1
ATOM   2826 C CA  . THR B 2 129 ? -5.938 20.770 18.369 1.00  96.19 0 B 1
ATOM   2827 C C   . THR B 2 129 ? -5.165 20.576 19.670 1.00  96.78 0 B 1
ATOM   2828 O O   . THR B 2 129 ? -4.939 21.552 20.383 1.00  95.28 0 B 1
ATOM   2829 C CB  . THR B 2 129 ? -7.438 20.767 18.685 1.00  95.00 0 B 1
ATOM   2830 C CG2 . THR B 2 129 ? -8.279 21.123 17.454 1.00  86.76 0 B 1
ATOM   2831 O OG1 . THR B 2 129 ? -7.872 19.498 19.148 1.00  88.86 0 B 1
ATOM   2832 N N   . ASP B 2 130 ? -4.774 19.347 19.997 1.00  96.78 0 B 1
ATOM   2833 C CA  . ASP B 2 130 ? -4.106 18.995 21.254 1.00  97.31 0 B 1
ATOM   2834 C C   . ASP B 2 130 ? -3.120 17.841 21.028 1.00  97.45 0 B 1
ATOM   2835 O O   . ASP B 2 130 ? -3.396 16.659 21.272 1.00  96.53 0 B 1
ATOM   2836 C CB  . ASP B 2 130 ? -5.160 18.699 22.327 1.00  97.15 0 B 1
ATOM   2837 C CG  . ASP B 2 130 ? -4.575 18.495 23.730 1.00  96.76 0 B 1
ATOM   2838 O OD1 . ASP B 2 130 ? -3.340 18.319 23.857 1.00  94.65 0 B 1
ATOM   2839 O OD2 . ASP B 2 130 ? -5.394 18.449 24.673 1.00  94.03 -1 B 1
ATOM   2840 N N   . ARG B 2 131 ? -1.931 18.198 20.535 1.00  96.81 0 B 1
ATOM   2841 C CA  . ARG B 2 131 ? -0.881 17.233 20.212 1.00  96.89 0 B 1
ATOM   2842 C C   . ARG B 2 131 ? -0.384 16.467 21.440 1.00  97.32 0 B 1
ATOM   2843 O O   . ARG B 2 131 ? -0.051 15.294 21.324 1.00  96.56 0 B 1
ATOM   2844 C CB  . ARG B 2 131 ?  0.273 17.955 19.493 1.00  95.12 0 B 1
ATOM   2845 C CG  . ARG B 2 131 ?  1.360 16.988 18.969 1.00  84.14 0 B 1
ATOM   2846 C CD  . ARG B 2 131 ?  0.831 15.986 17.937 1.00  82.68 0 B 1
ATOM   2847 N NE  . ARG B 2 131 ?  0.360 16.666 16.725 1.00  80.46 0 B 1
ATOM   2848 C CZ  . ARG B 2 131 ?  1.083 16.990 15.664 1.00  77.18 0 B 1
ATOM   2849 N NH1 . ARG B 2 131 ?  2.331 16.650 15.538 1.00  68.52 1 B 1
ATOM   2850 N NH2 . ARG B 2 131 ?  0.549 17.678 14.689 1.00  69.94 0 B 1
ATOM   2851 N N   . ASP B 2 132 ? -0.363 17.097 22.596 1.00  97.67 0 B 1
ATOM   2852 C CA  . ASP B 2 132 ?  0.098 16.450 23.824 1.00  97.70 0 B 1
ATOM   2853 C C   . ASP B 2 132 ? -0.902 15.391 24.293 1.00  97.93 0 B 1
ATOM   2854 O O   . ASP B 2 132 ? -0.514 14.269 24.622 1.00  97.48 0 B 1
ATOM   2855 C CB  . ASP B 2 132 ?  0.344 17.503 24.911 1.00  97.31 0 B 1
ATOM   2856 C CG  . ASP B 2 132 ?  1.581 18.374 24.611 1.00  91.33 0 B 1
ATOM   2857 O OD1 . ASP B 2 132 ?  2.490 17.861 23.920 1.00  84.90 0 B 1
ATOM   2858 O OD2 . ASP B 2 132 ?  1.597 19.512 25.106 1.00  85.13 -1 B 1
ATOM   2859 N N   . LYS B 2 133 ? -2.191 15.705 24.224 1.00  97.84 0 B 1
ATOM   2860 C CA  . LYS B 2 133 ? -3.251 14.725 24.471 1.00  98.08 0 B 1
ATOM   2861 C C   . LYS B 2 133 ? -3.190 13.566 23.481 1.00  98.07 0 B 1
ATOM   2862 O O   . LYS B 2 133 ? -3.290 12.420 23.900 1.00  97.55 0 B 1
ATOM   2863 C CB  . LYS B 2 133 ? -4.609 15.435 24.426 1.00  97.78 0 B 1
ATOM   2864 C CG  . LYS B 2 133 ? -5.771 14.502 24.774 1.00  96.48 0 B 1
ATOM   2865 C CD  . LYS B 2 133 ? -7.082 15.294 24.743 1.00  94.52 0 B 1
ATOM   2866 C CE  . LYS B 2 133 ? -8.284 14.394 25.044 1.00  89.17 0 B 1
ATOM   2867 N NZ  . LYS B 2 133 ? -9.552 15.151 24.936 1.00  81.76 1 B 1
ATOM   2868 N N   . TYR B 2 134 ? -2.979 13.850 22.194 1.00  97.93 0 B 1
ATOM   2869 C CA  . TYR B 2 134 ? -2.781 12.811 21.183 1.00  97.99 0 B 1
ATOM   2870 C C   . TYR B 2 134 ? -1.625 11.880 21.550 1.00  98.09 0 B 1
ATOM   2871 O O   . TYR B 2 134 ? -1.820 10.670 21.646 1.00  97.80 0 B 1
ATOM   2872 C CB  . TYR B 2 134 ? -2.553 13.456 19.811 1.00  97.43 0 B 1
ATOM   2873 C CG  . TYR B 2 134 ? -2.186 12.448 18.734 1.00  97.24 0 B 1
ATOM   2874 C CD1 . TYR B 2 134 ? -0.840 12.201 18.403 1.00  96.06 0 B 1
ATOM   2875 C CD2 . TYR B 2 134 ? -3.202 11.726 18.083 1.00  96.23 0 B 1
ATOM   2876 C CE1 . TYR B 2 134 ? -0.506 11.236 17.434 1.00  95.50 0 B 1
ATOM   2877 C CE2 . TYR B 2 134 ? -2.882 10.763 17.116 1.00  95.12 0 B 1
ATOM   2878 C CZ  . TYR B 2 134 ? -1.534 10.524 16.793 1.00  95.42 0 B 1
ATOM   2879 O OH  . TYR B 2 134 ? -1.227  9.584 15.843 1.00  93.69 0 B 1
ATOM   2880 N N   . ASN B 2 135 ? -0.450 12.448 21.840 1.00  97.94 0 B 1
ATOM   2881 C CA  . ASN B 2 135 ?  0.736 11.675 22.188 1.00  97.80 0 B 1
ATOM   2882 C C   . ASN B 2 135 ?  0.540 10.847 23.461 1.00  98.07 0 B 1
ATOM   2883 O O   . ASN B 2 135 ?  0.973  9.691 23.512 1.00  97.75 0 B 1
ATOM   2884 C CB  . ASN B 2 135 ?  1.924 12.637 22.347 1.00  97.40 0 B 1
ATOM   2885 C CG  . ASN B 2 135 ?  2.439 13.191 21.023 1.00  96.19 0 B 1
ATOM   2886 N ND2 . ASN B 2 135 ?  3.127 14.305 21.074 1.00  89.94 0 B 1
ATOM   2887 O OD1 . ASN B 2 135 ?  2.279 12.620 19.968 1.00  90.61 0 B 1
ATOM   2888 N N   . ARG B 2 136 ? -0.118 11.399 24.474 1.00  98.09 0 B 1
ATOM   2889 C CA  . ARG B 2 136 ? -0.432 10.690 25.716 1.00  98.14 0 B 1
ATOM   2890 C C   . ARG B 2 136 ? -1.334  9.488 25.459 1.00  98.24 0 B 1
ATOM   2891 O O   . ARG B 2 136 ? -0.994  8.390 25.871 1.00  97.91 0 B 1
ATOM   2892 C CB  . ARG B 2 136 ? -1.039 11.666 26.735 1.00  97.83 0 B 1
ATOM   2893 C CG  . ARG B 2 136 ? -1.322 10.980 28.070 1.00  92.55 0 B 1
ATOM   2894 C CD  . ARG B 2 136 ? -1.895 11.955 29.118 1.00  90.89 0 B 1
ATOM   2895 N NE  . ARG B 2 136 ? -3.165 12.555 28.682 1.00  83.15 0 B 1
ATOM   2896 C CZ  . ARG B 2 136 ? -4.362 11.999 28.737 1.00  76.78 0 B 1
ATOM   2897 N NH1 . ARG B 2 136 ? -4.547 10.780 29.185 1.00  66.29 1 B 1
ATOM   2898 N NH2 . ARG B 2 136 ? -5.412 12.664 28.355 1.00  69.57 0 B 1
ATOM   2899 N N   . ILE B 2 137 ? -2.447  9.683 24.755 1.00  98.22 0 B 1
ATOM   2900 C CA  . ILE B 2 137 ? -3.381  8.591 24.453 1.00  98.15 0 B 1
ATOM   2901 C C   . ILE B 2 137 ? -2.710  7.524 23.581 1.00  98.16 0 B 1
ATOM   2902 O O   . ILE B 2 137 ? -2.850  6.335 23.855 1.00  97.79 0 B 1
ATOM   2903 C CB  . ILE B 2 137 ? -4.671  9.127 23.802 1.00  97.85 0 B 1
ATOM   2904 C CG1 . ILE B 2 137 ? -5.440 10.052 24.776 1.00  96.35 0 B 1
ATOM   2905 C CG2 . ILE B 2 137 ? -5.589  7.959 23.388 1.00  96.43 0 B 1
ATOM   2906 C CD1 . ILE B 2 137 ? -6.584 10.838 24.120 1.00  92.61 0 B 1
ATOM   2907 N N   . SER B 2 138 ? -1.930  7.920 22.583 1.00  98.14 0 B 1
ATOM   2908 C CA  . SER B 2 138 ? -1.192  6.975 21.745 1.00  98.00 0 B 1
ATOM   2909 C C   . SER B 2 138 ? -0.188  6.140 22.544 1.00  98.05 0 B 1
ATOM   2910 O O   . SER B 2 138 ? -0.087  4.932 22.317 1.00  97.44 0 B 1
ATOM   2911 C CB  . SER B 2 138 ? -0.466  7.708 20.612 1.00  97.12 0 B 1
ATOM   2912 O OG  . SER B 2 138 ? -1.384  8.331 19.752 1.00  82.72 0 B 1
ATOM   2913 N N   . ARG B 2 139 ?  0.523  6.730 23.509 1.00  98.22 0 B 1
ATOM   2914 C CA  . ARG B 2 139 ?  1.411  5.996 24.423 1.00  98.12 0 B 1
ATOM   2915 C C   . ARG B 2 139 ?  0.636  5.043 25.322 1.00  98.21 0 B 1
ATOM   2916 O O   . ARG B 2 139 ?  1.028  3.885 25.443 1.00  97.89 0 B 1
ATOM   2917 C CB  . ARG B 2 139 ?  2.240  6.949 25.290 1.00  97.69 0 B 1
ATOM   2918 C CG  . ARG B 2 139 ?  3.416  7.564 24.514 1.00  89.30 0 B 1
ATOM   2919 C CD  . ARG B 2 139 ?  4.171  8.542 25.407 1.00  86.68 0 B 1
ATOM   2920 N NE  . ARG B 2 139 ?  5.155  9.321 24.647 1.00  76.80 0 B 1
ATOM   2921 C CZ  . ARG B 2 139 ?  5.743 10.442 25.037 1.00  68.51 0 B 1
ATOM   2922 N NH1 . ARG B 2 139 ?  5.539 10.941 26.224 1.00  59.83 1 B 1
ATOM   2923 N NH2 . ARG B 2 139 ?  6.538 11.081 24.233 1.00  61.60 0 B 1
ATOM   2924 N N   . GLU B 2 140 ? -0.464  5.490 25.920 1.00  98.39 0 B 1
ATOM   2925 C CA  . GLU B 2 140 ? -1.314  4.664 26.776 1.00  98.29 0 B 1
ATOM   2926 C C   . GLU B 2 140 ? -1.846  3.436 26.016 1.00  98.22 0 B 1
ATOM   2927 O O   . GLU B 2 140 ? -1.810  2.315 26.523 1.00  97.56 0 B 1
ATOM   2928 C CB  . GLU B 2 140 ? -2.497  5.494 27.299 1.00  97.91 0 B 1
ATOM   2929 C CG  . GLU B 2 140 ? -2.117  6.495 28.398 1.00  86.33 0 B 1
ATOM   2930 C CD  . GLU B 2 140 ? -3.243  7.497 28.724 1.00  85.12 0 B 1
ATOM   2931 O OE1 . GLU B 2 140 ? -2.969  8.488 29.445 1.00  80.45 0 B 1
ATOM   2932 O OE2 . GLU B 2 140 ? -4.379  7.351 28.237 1.00  83.03 -1 B 1
ATOM   2933 N N   . TRP B 2 141 ? -2.290  3.630 24.778 1.00  98.16 0 B 1
ATOM   2934 C CA  . TRP B 2 141 ? -2.751  2.523 23.940 1.00  97.91 0 B 1
ATOM   2935 C C   . TRP B 2 141 ? -1.614  1.590 23.539 1.00  98.05 0 B 1
ATOM   2936 O O   . TRP B 2 141 ? -1.797  0.377 23.555 1.00  97.04 0 B 1
ATOM   2937 C CB  . TRP B 2 141 ? -3.464  3.064 22.702 1.00  97.14 0 B 1
ATOM   2938 C CG  . TRP B 2 141 ? -4.868  3.526 22.910 1.00  96.04 0 B 1
ATOM   2939 C CD1 . TRP B 2 141 ? -5.356  4.165 23.994 1.00  93.67 0 B 1
ATOM   2940 C CD2 . TRP B 2 141 ? -5.990  3.399 21.983 1.00  94.36 0 B 1
ATOM   2941 C CE2 . TRP B 2 141 ? -7.117  4.025 22.567 1.00  93.38 0 B 1
ATOM   2942 C CE3 . TRP B 2 141 ? -6.127  2.842 20.692 1.00  93.11 0 B 1
ATOM   2943 N NE1 . TRP B 2 141 ? -6.698  4.464 23.804 1.00  92.56 0 B 1
ATOM   2944 C CZ2 . TRP B 2 141 ? -8.352  4.119 21.896 1.00  91.26 0 B 1
ATOM   2945 C CZ3 . TRP B 2 141 ? -7.367  2.933 20.023 1.00  90.54 0 B 1
ATOM   2946 C CH2 . TRP B 2 141 ? -8.451  3.567 20.618 1.00  90.18 0 B 1
ATOM   2947 N N   . THR B 2 142 ? -0.434  2.125 23.233 1.00  98.12 0 B 1
ATOM   2948 C CA  . THR B 2 142 ?  0.753  1.318 22.926 1.00  98.05 0 B 1
ATOM   2949 C C   . THR B 2 142 ?  1.126  0.440 24.117 1.00  98.12 0 B 1
ATOM   2950 O O   . THR B 2 142 ?  1.233 -0.768 23.953 1.00  97.49 0 B 1
ATOM   2951 C CB  . THR B 2 142 ?  1.933  2.196 22.499 1.00  97.73 0 B 1
ATOM   2952 C CG2 . THR B 2 142 ?  3.155  1.381 22.101 1.00  95.47 0 B 1
ATOM   2953 O OG1 . THR B 2 142 ?  1.568  2.958 21.366 1.00  95.19 0 B 1
ATOM   2954 N N   . GLN B 2 143 ?  1.198  0.999 25.316 1.00  97.84 0 B 1
ATOM   2955 C CA  . GLN B 2 143 ?  1.487  0.242 26.536 1.00  97.70 0 B 1
ATOM   2956 C C   . GLN B 2 143 ?  0.426 -0.819 26.843 1.00  97.67 0 B 1
ATOM   2957 O O   . GLN B 2 143 ?  0.742 -1.898 27.318 1.00  96.68 0 B 1
ATOM   2958 C CB  . GLN B 2 143 ?  1.581  1.207 27.722 1.00  97.19 0 B 1
ATOM   2959 C CG  . GLN B 2 143 ?  2.880  2.023 27.692 1.00  89.28 0 B 1
ATOM   2960 C CD  . GLN B 2 143 ?  2.961  3.055 28.813 1.00  83.30 0 B 1
ATOM   2961 N NE2 . GLN B 2 143 ?  4.116  3.622 29.049 1.00  70.41 0 B 1
ATOM   2962 O OE1 . GLN B 2 143 ?  2.004  3.377 29.493 1.00  74.52 0 B 1
ATOM   2963 N N   . LYS B 2 144 ? -0.841 -0.525 26.578 1.00  97.60 0 B 1
ATOM   2964 C CA  . LYS B 2 144 ? -1.953 -1.422 26.909 1.00  97.42 0 B 1
ATOM   2965 C C   . LYS B 2 144 ? -2.143 -2.567 25.911 1.00  97.22 0 B 1
ATOM   2966 O O   . LYS B 2 144 ? -2.610 -3.633 26.304 1.00  96.11 0 B 1
ATOM   2967 C CB  . LYS B 2 144 ? -3.220 -0.582 27.059 1.00  96.92 0 B 1
ATOM   2968 C CG  . LYS B 2 144 ? -4.413 -1.416 27.513 1.00  91.11 0 B 1
ATOM   2969 C CD  . LYS B 2 144 ? -5.623 -0.517 27.780 1.00  88.77 0 B 1
ATOM   2970 C CE  . LYS B 2 144 ? -6.798 -1.395 28.216 1.00  79.02 0 B 1
ATOM   2971 N NZ  . LYS B 2 144 ? -8.018 -0.583 28.444 1.00  70.61 1 B 1
ATOM   2972 N N   . TYR B 2 145 ? -1.873 -2.317 24.623 1.00  97.54 0 B 1
ATOM   2973 C CA  . TYR B 2 145 ? -2.249 -3.235 23.552 1.00  97.32 0 B 1
ATOM   2974 C C   . TYR B 2 145 ? -1.082 -3.778 22.726 1.00  97.35 0 B 1
ATOM   2975 O O   . TYR B 2 145 ? -1.268 -4.784 22.042 1.00  95.80 0 B 1
ATOM   2976 C CB  . TYR B 2 145 ? -3.261 -2.547 22.626 1.00  96.87 0 B 1
ATOM   2977 C CG  . TYR B 2 145 ? -4.541 -2.085 23.293 1.00  96.52 0 B 1
ATOM   2978 C CD1 . TYR B 2 145 ? -5.436 -3.017 23.842 1.00  95.24 0 B 1
ATOM   2979 C CD2 . TYR B 2 145 ? -4.865 -0.714 23.347 1.00  95.35 0 B 1
ATOM   2980 C CE1 . TYR B 2 145 ? -6.629 -2.602 24.438 1.00  94.35 0 B 1
ATOM   2981 C CE2 . TYR B 2 145 ? -6.059 -0.283 23.937 1.00  94.22 0 B 1
ATOM   2982 C CZ  . TYR B 2 145 ? -6.940 -1.226 24.483 1.00  94.47 0 B 1
ATOM   2983 O OH  . TYR B 2 145 ? -8.122 -0.812 25.067 1.00  92.93 0 B 1
ATOM   2984 N N   . ALA B 2 146 ?  0.077 -3.132 22.750 1.00  96.82 0 B 1
ATOM   2985 C CA  . ALA B 2 146 ?  1.214 -3.462 21.897 1.00  96.93 0 B 1
ATOM   2986 C C   . ALA B 2 146 ?  2.495 -3.837 22.660 1.00  96.61 0 B 1
ATOM   2987 O O   . ALA B 2 146 ?  3.541 -4.000 22.033 1.00  94.12 0 B 1
ATOM   2988 C CB  . ALA B 2 146 ?  1.425 -2.302 20.914 1.00  96.53 0 B 1
ATOM   2989 N N   . MET B 2 147 ?  2.422 -3.997 23.978 1.00  95.03 0 B 1
ATOM   2990 C CA  . MET B 2 147 ?  3.526 -4.425 24.838 1.00  94.14 0 B 1
ATOM   2991 C C   . MET B 2 147 ?  3.181 -5.702 25.608 1.00  90.06 0 B 1
ATOM   2992 O O   . MET B 2 147 ?  2.003 -5.936 25.900 1.00  82.47 0 B 1
ATOM   2993 C CB  . MET B 2 147 ?  3.955 -3.302 25.800 1.00  90.43 0 B 1
ATOM   2994 C CG  . MET B 2 147 ?  4.522 -2.091 25.055 1.00  89.04 0 B 1
ATOM   2995 S SD  . MET B 2 147 ?  5.127 -0.781 26.171 1.00  87.48 0 B 1
ATOM   2996 C CE  . MET B 2 147 ?  5.778  0.378 24.979 1.00  80.60 0 B 1
ATOM   2997 O OXT . MET B 2 147 ?  4.143 -6.465 25.931 1.00  85.62 -1 B 1
ATOM   2998 N N   . MET C 3 1 ? 30.841 10.634  2.222 1.00  93.78 0 C 1
ATOM   2999 C CA  . MET C 3 1 ? 30.699  9.303  2.848 1.00  95.58 0 C 1
ATOM   3000 C C   . MET C 3 1 ? 29.833  8.428  1.969 1.00  95.71 0 C 1
ATOM   3001 O O   . MET C 3 1 ? 29.125  8.936  1.118 1.00  93.80 0 C 1
ATOM   3002 C CB  . MET C 3 1 ? 30.146  9.404  4.281 1.00  92.33 0 C 1
ATOM   3003 C CG  . MET C 3 1 ? 28.700  9.871  4.367 1.00  89.88 0 C 1
ATOM   3004 S SD  . MET C 3 1 ? 28.095 10.015  6.076 1.00  91.87 0 C 1
ATOM   3005 C CE  . MET C 3 1 ? 26.380 10.460  5.766 1.00  85.52 0 C 1
ATOM   3006 N N   . GLN C 3 2 ? 29.871  7.123  2.153 1.00  96.19 0 C 1
ATOM   3007 C CA  . GLN C 3 2 ? 29.020  6.180  1.439 1.00  95.88 0 C 1
ATOM   3008 C C   . GLN C 3 2 ? 27.803  5.812  2.276 1.00  96.06 0 C 1
ATOM   3009 O O   . GLN C 3 2 ? 27.939  5.530  3.469 1.00  94.25 0 C 1
ATOM   3010 C CB  . GLN C 3 2 ? 29.861  4.956  1.041 1.00  93.43 0 C 1
ATOM   3011 C CG  . GLN C 3 2 ? 29.720  4.683 -0.449 1.00  81.79 0 C 1
ATOM   3012 C CD  . GLN C 3 2 ? 30.633  3.566 -0.951 1.00  82.91 0 C 1
ATOM   3013 N NE2 . GLN C 3 2 ? 31.078  3.654 -2.175 1.00  71.73 0 C 1
ATOM   3014 O OE1 . GLN C 3 2 ? 30.913  2.597 -0.275 1.00  74.84 0 C 1
ATOM   3015 N N   . ILE C 3 3 ? 26.630  5.808  1.670 1.00  96.78 0 C 1
ATOM   3016 C CA  . ILE C 3 3 ? 25.404  5.242  2.239 1.00  96.56 0 C 1
ATOM   3017 C C   . ILE C 3 3 ? 24.776  4.263  1.254 1.00  96.55 0 C 1
ATOM   3018 O O   . ILE C 3 3 ? 25.031  4.311  0.046 1.00  95.65 0 C 1
ATOM   3019 C CB  . ILE C 3 3 ? 24.382  6.316  2.678 1.00  95.95 0 C 1
ATOM   3020 C CG1 . ILE C 3 3 ? 23.862  7.154  1.490 1.00  92.92 0 C 1
ATOM   3021 C CG2 . ILE C 3 3 ? 24.983  7.191  3.789 1.00  90.89 0 C 1
ATOM   3022 C CD1 . ILE C 3 3 ? 22.665  8.046  1.842 1.00  92.45 0 C 1
ATOM   3023 N N   . PHE C 3 4 ? 23.910  3.394  1.756 1.00  96.10 0 C 1
ATOM   3024 C CA  . PHE C 3 4 ? 23.180  2.432  0.952 1.00  95.68 0 C 1
ATOM   3025 C C   . PHE C 3 4 ? 21.702  2.797  0.867 1.00  95.73 0 C 1
ATOM   3026 O O   . PHE C 3 4 ? 21.102  3.269  1.827 1.00  94.89 0 C 1
ATOM   3027 C CB  . PHE C 3 4 ? 23.393  1.021  1.504 1.00  94.79 0 C 1
ATOM   3028 C CG  . PHE C 3 4 ? 24.845  0.637  1.640 1.00  94.16 0 C 1
ATOM   3029 C CD1 . PHE C 3 4 ? 25.641  0.471  0.495 1.00  90.78 0 C 1
ATOM   3030 C CD2 . PHE C 3 4 ? 25.425  0.494  2.914 1.00  90.50 0 C 1
ATOM   3031 C CE1 . PHE C 3 4 ? 27.013  0.153  0.617 1.00  89.15 0 C 1
ATOM   3032 C CE2 . PHE C 3 4 ? 26.784  0.179  3.041 1.00  88.39 0 C 1
ATOM   3033 C CZ  . PHE C 3 4 ? 27.583  0.012  1.887 1.00  90.04 0 C 1
ATOM   3034 N N   . VAL C 3 5 ? 21.094  2.550 -0.286 1.00  95.18 0 C 1
ATOM   3035 C CA  . VAL C 3 5 ? 19.645  2.681 -0.478 1.00  95.15 0 C 1
ATOM   3036 C C   . VAL C 3 5 ? 19.105  1.366 -1.029 1.00  94.52 0 C 1
ATOM   3037 O O   . VAL C 3 5 ? 19.470  0.953 -2.129 1.00  93.34 0 C 1
ATOM   3038 C CB  . VAL C 3 5 ? 19.278  3.872 -1.382 1.00  95.13 0 C 1
ATOM   3039 C CG1 . VAL C 3 5 ? 17.759  4.028 -1.502 1.00  92.71 0 C 1
ATOM   3040 C CG2 . VAL C 3 5 ? 19.851  5.186 -0.844 1.00  93.20 0 C 1
ATOM   3041 N N   . LYS C 3 6 ? 18.226  0.707 -0.274 1.00  93.49 0 C 1
ATOM   3042 C CA  . LYS C 3 6 ? 17.470 -0.453 -0.760 1.00  92.44 0 C 1
ATOM   3043 C C   . LYS C 3 6 ? 16.291  0.028 -1.605 1.00  92.30 0 C 1
ATOM   3044 O O   . LYS C 3 6 ? 15.332  0.598 -1.082 1.00  91.48 0 C 1
ATOM   3045 C CB  . LYS C 3 6 ? 17.006 -1.362  0.393 1.00  90.82 0 C 1
ATOM   3046 C CG  . LYS C 3 6 ? 18.163 -2.131  1.052 1.00  80.94 0 C 1
ATOM   3047 C CD  . LYS C 3 6 ? 17.650 -3.184  2.045 1.00  75.32 0 C 1
ATOM   3048 C CE  . LYS C 3 6 ? 18.811 -3.921  2.710 1.00  68.13 0 C 1
ATOM   3049 N NZ  . LYS C 3 6 ? 18.357 -4.976  3.654 1.00  60.69 1 C 1
ATOM   3050 N N   . THR C 3 7 ? 16.367 -0.211 -2.905 1.00  89.97 0 C 1
ATOM   3051 C CA  . THR C 3 7 ? 15.359  0.225 -3.878 1.00  87.98 0 C 1
ATOM   3052 C C   . THR C 3 7 ? 14.080 -0.621 -3.803 1.00  87.47 0 C 1
ATOM   3053 O O   . THR C 3 7 ? 13.988 -1.573 -3.023 1.00  85.10 0 C 1
ATOM   3054 C CB  . THR C 3 7 ? 15.922  0.210 -5.313 1.00  85.90 0 C 1
ATOM   3055 C CG2 . THR C 3 7 ? 17.247  0.948 -5.415 1.00  80.91 0 C 1
ATOM   3056 O OG1 . THR C 3 7 ? 16.105 -1.115 -5.748 1.00  81.48 0 C 1
ATOM   3057 N N   . LEU C 3 8 ? 13.086 -0.287 -4.620 1.00  84.13 0 C 1
ATOM   3058 C CA  . LEU C 3 8 ? 11.807 -1.008 -4.679 1.00  80.60 0 C 1
ATOM   3059 C C   . LEU C 3 8 ? 11.979 -2.494 -5.029 1.00  81.06 0 C 1
ATOM   3060 O O   . LEU C 3 8 ? 11.288 -3.337 -4.464 1.00  77.00 0 C 1
ATOM   3061 C CB  . LEU C 3 8 ? 10.882 -0.329 -5.706 1.00  77.99 0 C 1
ATOM   3062 C CG  . LEU C 3 8 ? 10.468  1.109 -5.333 1.00  75.15 0 C 1
ATOM   3063 C CD1 . LEU C 3 8 ?  9.667  1.716 -6.481 1.00  71.00 0 C 1
ATOM   3064 C CD2 . LEU C 3 8 ?  9.615  1.145 -4.067 1.00  71.12 0 C 1
ATOM   3065 N N   . THR C 3 9 ? 12.933 -2.824 -5.890 1.00  79.44 0 C 1
ATOM   3066 C CA  . THR C 3 9 ? 13.218 -4.196 -6.328 1.00  76.18 0 C 1
ATOM   3067 C C   . THR C 3 9 ? 14.018 -5.020 -5.314 1.00  75.83 0 C 1
ATOM   3068 O O   . THR C 3 9 ? 14.306 -6.186 -5.556 1.00  71.35 0 C 1
ATOM   3069 C CB  . THR C 3 9 ? 13.980 -4.185 -7.659 1.00  73.05 0 C 1
ATOM   3070 C CG2 . THR C 3 9 ? 13.199 -3.483 -8.760 1.00  65.66 0 C 1
ATOM   3071 O OG1 . THR C 3 9 ? 15.197 -3.498 -7.524 1.00  67.87 0 C 1
ATOM   3072 N N   . GLY C 3 10 ? 14.436 -4.407 -4.201 1.00  75.23 0 C 1
ATOM   3073 C CA  . GLY C 3 10 ? 15.356 -5.014 -3.246 1.00  75.16 0 C 1
ATOM   3074 C C   . GLY C 3 10 ? 16.835 -4.851 -3.618 1.00  78.62 0 C 1
ATOM   3075 O O   . GLY C 3 10 ? 17.698 -5.142 -2.796 1.00  76.31 0 C 1
ATOM   3076 N N   . LYS C 3 11 ? 17.133 -4.323 -4.798 1.00  81.31 0 C 1
ATOM   3077 C CA  . LYS C 3 11 ? 18.497 -3.953 -5.190 1.00  83.20 0 C 1
ATOM   3078 C C   . LYS C 3 11 ? 19.020 -2.880 -4.237 1.00  86.24 0 C 1
ATOM   3079 O O   . LYS C 3 11 ? 18.343 -1.892 -3.983 1.00  85.92 0 C 1
ATOM   3080 C CB  . LYS C 3 11 ? 18.480 -3.458 -6.646 1.00  80.01 0 C 1
ATOM   3081 C CG  . LYS C 3 11 ? 19.825 -2.906 -7.156 1.00  72.92 0 C 1
ATOM   3082 C CD  . LYS C 3 11 ? 19.617 -2.223 -8.518 1.00  71.17 0 C 1
ATOM   3083 C CE  . LYS C 3 11 ? 20.825 -1.395 -8.938 1.00  62.36 0 C 1
ATOM   3084 N NZ  . LYS C 3 11 ? 20.447 -0.402 -9.961 1.00  56.99 1 C 1
ATOM   3085 N N   . THR C 3 12 ? 20.246 -3.060 -3.761 1.00  87.29 0 C 1
ATOM   3086 C CA  . THR C 3 12 ? 20.949 -2.027 -2.994 1.00  88.72 0 C 1
ATOM   3087 C C   . THR C 3 12 ? 21.803 -1.196 -3.931 1.00  89.91 0 C 1
ATOM   3088 O O   . THR C 3 12 ? 22.620 -1.731 -4.671 1.00  89.09 0 C 1
ATOM   3089 C CB  . THR C 3 12 ? 21.781 -2.651 -1.863 1.00  87.19 0 C 1
ATOM   3090 C CG2 . THR C 3 12 ? 22.404 -1.590 -0.957 1.00  81.00 0 C 1
ATOM   3091 O OG1 . THR C 3 12 ? 20.944 -3.440 -1.050 1.00  81.40 0 C 1
ATOM   3092 N N   . ILE C 3 13 ? 21.617  0.118 -3.901 1.00  91.88 0 C 1
ATOM   3093 C CA  . ILE C 3 13 ? 22.482  1.084 -4.578 1.00  92.00 0 C 1
ATOM   3094 C C   . ILE C 3 13 ? 23.345  1.799 -3.547 1.00  93.34 0 C 1
ATOM   3095 O O   . ILE C 3 13 ? 22.919  2.038 -2.414 1.00  93.01 0 C 1
ATOM   3096 C CB  . ILE C 3 13 ? 21.705  2.074 -5.469 1.00  90.33 0 C 1
ATOM   3097 C CG1 . ILE C 3 13 ? 20.689  2.927 -4.671 1.00  83.45 0 C 1
ATOM   3098 C CG2 . ILE C 3 13 ? 21.026  1.295 -6.600 1.00  81.59 0 C 1
ATOM   3099 C CD1 . ILE C 3 13 ? 20.074  4.072 -5.471 1.00  80.47 0 C 1
ATOM   3100 N N   . THR C 3 14 ? 24.551  2.163 -3.958 1.00  94.10 0 C 1
ATOM   3101 C CA  . THR C 3 14 ? 25.486  2.938 -3.150 1.00  94.39 0 C 1
ATOM   3102 C C   . THR C 3 14 ? 25.465  4.388 -3.611 1.00  94.87 0 C 1
ATOM   3103 O O   . THR C 3 14 ? 25.548  4.644 -4.815 1.00  93.98 0 C 1
ATOM   3104 C CB  . THR C 3 14 ? 26.896  2.348 -3.244 1.00  93.04 0 C 1
ATOM   3105 C CG2 . THR C 3 14 ? 27.831  2.982 -2.230 1.00  83.13 0 C 1
ATOM   3106 O OG1 . THR C 3 14 ? 26.864  0.963 -2.985 1.00  84.35 0 C 1
ATOM   3107 N N   . LEU C 3 15 ? 25.345  5.330 -2.683 1.00  95.76 0 C 1
ATOM   3108 C CA  . LEU C 3 15 ? 25.393  6.760 -2.950 1.00  95.99 0 C 1
ATOM   3109 C C   . LEU C 3 15 ? 26.588  7.388 -2.238 1.00  96.36 0 C 1
ATOM   3110 O O   . LEU C 3 15 ? 26.820  7.105 -1.064 1.00  95.45 0 C 1
ATOM   3111 C CB  . LEU C 3 15 ? 24.087  7.438 -2.505 1.00  95.26 0 C 1
ATOM   3112 C CG  . LEU C 3 15 ? 22.810  6.959 -3.207 1.00  93.34 0 C 1
ATOM   3113 C CD1 . LEU C 3 15 ? 21.618  7.719 -2.640 1.00  89.95 0 C 1
ATOM   3114 C CD2 . LEU C 3 15 ? 22.842  7.200 -4.717 1.00  89.62 0 C 1
ATOM   3115 N N   . GLU C 3 16 ? 27.299  8.255 -2.951 1.00  96.62 0 C 1
ATOM   3116 C CA  . GLU C 3 16 ? 28.272  9.164 -2.361 1.00  96.66 0 C 1
ATOM   3117 C C   . GLU C 3 16 ? 27.543 10.433 -1.913 1.00  96.77 0 C 1
ATOM   3118 O O   . GLU C 3 16 ? 26.895 11.102 -2.724 1.00  95.58 0 C 1
ATOM   3119 C CB  . GLU C 3 16 ? 29.390  9.499 -3.357 1.00  95.75 0 C 1
ATOM   3120 C CG  . GLU C 3 16 ? 30.307  8.302 -3.672 1.00  83.30 0 C 1
ATOM   3121 C CD  . GLU C 3 16 ? 31.023  7.739 -2.442 1.00  78.59 0 C 1
ATOM   3122 O OE1 . GLU C 3 16 ? 31.371  6.537 -2.483 1.00  71.94 0 C 1
ATOM   3123 O OE2 . GLU C 3 16 ? 31.181  8.481 -1.451 1.00  71.78 -1 C 1
ATOM   3124 N N   . VAL C 3 17 ? 27.605 10.718 -0.617 1.00  97.08 0 C 1
ATOM   3125 C CA  . VAL C 3 17 ? 26.906 11.822  0.036 1.00  97.01 0 C 1
ATOM   3126 C C   . VAL C 3 17 ? 27.783 12.471  1.097 1.00  97.27 0 C 1
ATOM   3127 O O   . VAL C 3 17 ? 28.728 11.856  1.608 1.00  96.24 0 C 1
ATOM   3128 C CB  . VAL C 3 17 ? 25.579 11.356  0.670 1.00  96.37 0 C 1
ATOM   3129 C CG1 . VAL C 3 17 ? 24.605 10.801 -0.363 1.00  93.50 0 C 1
ATOM   3130 C CG2 . VAL C 3 17 ? 25.777 10.296  1.771 1.00  93.34 0 C 1
ATOM   3131 N N   . GLU C 3 18 ? 27.435 13.700  1.455 1.00  96.80 0 C 1
ATOM   3132 C CA  . GLU C 3 18 ? 27.998 14.381  2.613 1.00  96.70 0 C 1
ATOM   3133 C C   . GLU C 3 18 ? 26.955 14.456  3.743 1.00  97.08 0 C 1
ATOM   3134 O O   . GLU C 3 18 ? 25.759 14.503  3.466 1.00  95.83 0 C 1
ATOM   3135 C CB  . GLU C 3 18 ? 28.489 15.781  2.218 1.00  95.46 0 C 1
ATOM   3136 C CG  . GLU C 3 18 ? 29.687 15.757  1.242 1.00  86.81 0 C 1
ATOM   3137 C CD  . GLU C 3 18 ? 30.919 15.025  1.815 1.00  80.06 0 C 1
ATOM   3138 O OE1 . GLU C 3 18 ? 31.685 14.462  1.007 1.00  71.97 0 C 1
ATOM   3139 O OE2 . GLU C 3 18 ? 31.070 15.006  3.059 1.00  71.51 -1 C 1
ATOM   3140 N N   . PRO C 3 19 ? 27.366 14.511  5.025 1.00  96.85 0 C 1
ATOM   3141 C CA  . PRO C 3 19 ? 26.425 14.672  6.143 1.00  96.55 0 C 1
ATOM   3142 C C   . PRO C 3 19 ? 25.535 15.917  6.024 1.00  96.69 0 C 1
ATOM   3143 O O   . PRO C 3 19 ? 24.417 15.921  6.530 1.00  95.68 0 C 1
ATOM   3144 C CB  . PRO C 3 19 ? 27.298 14.740  7.392 1.00  95.86 0 C 1
ATOM   3145 C CG  . PRO C 3 19 ? 28.565 13.987  6.990 1.00  93.69 0 C 1
ATOM   3146 C CD  . PRO C 3 19 ? 28.717 14.333  5.507 1.00  96.38 0 C 1
ATOM   3147 N N   . SER C 3 20 ? 26.029 16.960  5.342 1.00  97.11 0 C 1
ATOM   3148 C CA  . SER C 3 20 ? 25.309 18.200  5.062 1.00  97.06 0 C 1
ATOM   3149 C C   . SER C 3 20 ? 24.347 18.125  3.871 1.00  97.24 0 C 1
ATOM   3150 O O   . SER C 3 20 ? 23.632 19.092  3.626 1.00  95.74 0 C 1
ATOM   3151 C CB  . SER C 3 20 ? 26.324 19.322  4.817 1.00  96.27 0 C 1
ATOM   3152 O OG  . SER C 3 20 ? 27.205 18.955  3.770 1.00  89.80 0 C 1
ATOM   3153 N N   . ASP C 3 21 ? 24.318 17.025  3.112 1.00  97.17 0 C 1
ATOM   3154 C CA  . ASP C 3 21 ? 23.365 16.857  2.017 1.00  97.20 0 C 1
ATOM   3155 C C   . ASP C 3 21 ? 21.935 16.837  2.567 1.00  97.56 0 C 1
ATOM   3156 O O   . ASP C 3 21 ? 21.626 16.141  3.544 1.00  96.83 0 C 1
ATOM   3157 C CB  . ASP C 3 21 ? 23.633 15.574  1.206 1.00  96.80 0 C 1
ATOM   3158 C CG  . ASP C 3 21 ? 24.740 15.670  0.146 1.00  95.78 0 C 1
ATOM   3159 O OD1 . ASP C 3 21 ? 24.997 16.775 -0.373 1.00  91.03 0 C 1
ATOM   3160 O OD2 . ASP C 3 21 ? 25.246 14.602 -0.273 1.00  90.97 -1 C 1
ATOM   3161 N N   . THR C 3 22 ? 21.050 17.575  1.900 1.00  97.83 0 C 1
ATOM   3162 C CA  . THR C 3 22 ? 19.616 17.514  2.186 1.00  97.82 0 C 1
ATOM   3163 C C   . THR C 3 22 ? 19.017 16.201  1.681 1.00  97.96 0 C 1
ATOM   3164 O O   . THR C 3 22 ? 19.552 15.551  0.772 1.00  97.34 0 C 1
ATOM   3165 C CB  . THR C 3 22 ? 18.853 18.710  1.603 1.00  97.29 0 C 1
ATOM   3166 C CG2 . THR C 3 22 ? 19.365 20.048  2.127 1.00  91.23 0 C 1
ATOM   3167 O OG1 . THR C 3 22 ? 18.946 18.713  0.203 1.00  91.57 0 C 1
ATOM   3168 N N   . ILE C 3 23 ? 17.874 15.821  2.231 1.00  97.51 0 C 1
ATOM   3169 C CA  . ILE C 3 23 ? 17.109 14.669  1.733 1.00  97.45 0 C 1
ATOM   3170 C C   . ILE C 3 23 ? 16.685 14.883  0.276 1.00  97.42 0 C 1
ATOM   3171 O O   . ILE C 3 23 ? 16.713 13.930 -0.510 1.00  97.05 0 C 1
ATOM   3172 C CB  . ILE C 3 23 ? 15.909 14.389  2.658 1.00  97.07 0 C 1
ATOM   3173 C CG1 . ILE C 3 23 ? 16.347 14.064  4.100 1.00  95.27 0 C 1
ATOM   3174 C CG2 . ILE C 3 23 ? 15.017 13.261  2.104 1.00  96.03 0 C 1
ATOM   3175 C CD1 . ILE C 3 23 ? 17.359 12.918  4.255 1.00  92.37 0 C 1
ATOM   3176 N N   . GLU C 3 24 ? 16.389 16.116 -0.120 1.00  97.54 0 C 1
ATOM   3177 C CA  . GLU C 3 24 ? 16.121 16.482 -1.511 1.00  97.16 0 C 1
ATOM   3178 C C   . GLU C 3 24 ? 17.320 16.169 -2.425 1.00  97.26 0 C 1
ATOM   3179 O O   . GLU C 3 24 ? 17.161 15.510 -3.453 1.00  96.48 0 C 1
ATOM   3180 C CB  . GLU C 3 24 ? 15.741 17.965 -1.558 1.00  95.84 0 C 1
ATOM   3181 C CG  . GLU C 3 24 ? 15.220 18.389 -2.936 1.00  82.09 0 C 1
ATOM   3182 C CD  . GLU C 3 24 ? 14.784 19.867 -2.978 1.00  76.49 0 C 1
ATOM   3183 O OE1 . GLU C 3 24 ? 14.176 20.250 -4.006 1.00  70.12 0 C 1
ATOM   3184 O OE2 . GLU C 3 24 ? 15.070 20.604 -2.012 1.00  70.29 -1 C 1
ATOM   3185 N N   . ASN C 3 25 ? 18.539 16.508 -2.005 1.00  97.33 0 C 1
ATOM   3186 C CA  . ASN C 3 25 ? 19.755 16.166 -2.746 1.00  97.08 0 C 1
ATOM   3187 C C   . ASN C 3 25 ? 19.957 14.653 -2.858 1.00  97.07 0 C 1
ATOM   3188 O O   . ASN C 3 25 ? 20.372 14.141 -3.901 1.00  96.21 0 C 1
ATOM   3189 C CB  . ASN C 3 25 ? 20.982 16.798 -2.065 1.00  96.14 0 C 1
ATOM   3190 C CG  . ASN C 3 25 ? 21.062 18.305 -2.215 1.00  87.17 0 C 1
ATOM   3191 N ND2 . ASN C 3 25 ? 21.971 18.931 -1.490 1.00  75.12 0 C 1
ATOM   3192 O OD1 . ASN C 3 25 ? 20.375 18.936 -2.985 1.00  76.89 0 C 1
ATOM   3193 N N   . VAL C 3 26 ? 19.649 13.906 -1.797 1.00  97.57 0 C 1
ATOM   3194 C CA  . VAL C 3 26 ? 19.711 12.433 -1.818 1.00  97.44 0 C 1
ATOM   3195 C C   . VAL C 3 26 ? 18.694 11.869 -2.812 1.00  97.43 0 C 1
ATOM   3196 O O   . VAL C 3 26 ? 19.035 10.976 -3.595 1.00  96.99 0 C 1
ATOM   3197 C CB  . VAL C 3 26 ? 19.507 11.838 -0.417 1.00  97.15 0 C 1
ATOM   3198 C CG1 . VAL C 3 26 ? 19.510 10.308 -0.437 1.00  95.15 0 C 1
ATOM   3199 C CG2 . VAL C 3 26 ? 20.638 12.274  0.521 1.00  95.60 0 C 1
ATOM   3200 N N   . LYS C 3 27 ? 17.474 12.404 -2.845 1.00  97.65 0 C 1
ATOM   3201 C CA  . LYS C 3 27 ? 16.446 12.009 -3.818 1.00  97.67 0 C 1
ATOM   3202 C C   . LYS C 3 27 ? 16.863 12.327 -5.253 1.00  97.17 0 C 1
ATOM   3203 O O   . LYS C 3 27 ? 16.653 11.486 -6.128 1.00  96.61 0 C 1
ATOM   3204 C CB  . LYS C 3 27 ? 15.109 12.684 -3.474 1.00  97.60 0 C 1
ATOM   3205 C CG  . LYS C 3 27 ? 14.425 12.069 -2.247 1.00  97.05 0 C 1
ATOM   3206 C CD  . LYS C 3 27 ? 13.112 12.805 -1.977 1.00  96.23 0 C 1
ATOM   3207 C CE  . LYS C 3 27 ? 12.344 12.199 -0.797 1.00  94.47 0 C 1
ATOM   3208 N NZ  . LYS C 3 27 ? 11.096 12.956 -0.550 1.00  92.20 1 C 1
ATOM   3209 N N   . ALA C 3 28 ? 17.510 13.448 -5.500 1.00  97.74 0 C 1
ATOM   3210 C CA  . ALA C 3 28 ? 18.069 13.784 -6.808 1.00  97.40 0 C 1
ATOM   3211 C C   . ALA C 3 28 ? 19.148 12.772 -7.239 1.00  97.00 0 C 1
ATOM   3212 O O   . ALA C 3 28 ? 19.087 12.231 -8.347 1.00  95.82 0 C 1
ATOM   3213 C CB  . ALA C 3 28 ? 18.610 15.215 -6.767 1.00  97.28 0 C 1
ATOM   3214 N N   . LYS C 3 29 ? 20.068 12.399 -6.338 1.00  97.28 0 C 1
ATOM   3215 C CA  . LYS C 3 29 ? 21.074 11.353 -6.597 1.00  96.72 0 C 1
ATOM   3216 C C   . LYS C 3 29 ? 20.440  9.978 -6.876 1.00  96.03 0 C 1
ATOM   3217 O O   . LYS C 3 29 ? 20.979  9.198 -7.663 1.00  94.79 0 C 1
ATOM   3218 C CB  . LYS C 3 29 ? 22.059 11.266 -5.414 1.00  96.89 0 C 1
ATOM   3219 C CG  . LYS C 3 29 ? 22.994 12.480 -5.316 1.00  95.63 0 C 1
ATOM   3220 C CD  . LYS C 3 29 ? 23.869 12.445 -4.042 1.00  93.71 0 C 1
ATOM   3221 C CE  . LYS C 3 29 ? 24.748 13.694 -3.968 1.00  90.63 0 C 1
ATOM   3222 N NZ  . LYS C 3 29 ? 25.598 13.761 -2.731 1.00  84.70 1 C 1
ATOM   3223 N N   . ILE C 3 30 ? 19.310  9.665 -6.246 1.00  96.40 0 C 1
ATOM   3224 C CA  . ILE C 3 30 ? 18.546  8.446 -6.538 1.00  95.93 0 C 1
ATOM   3225 C C   . ILE C 3 30 ? 17.896  8.535 -7.918 1.00  95.22 0 C 1
ATOM   3226 O O   . ILE C 3 30 ? 17.958  7.559 -8.666 1.00  93.67 0 C 1
ATOM   3227 C CB  . ILE C 3 30 ? 17.503  8.147 -5.440 1.00  95.90 0 C 1
ATOM   3228 C CG1 . ILE C 3 30 ? 18.202  7.775 -4.113 1.00  94.96 0 C 1
ATOM   3229 C CG2 . ILE C 3 30 ? 16.572  6.986 -5.853 1.00  95.01 0 C 1
ATOM   3230 C CD1 . ILE C 3 30 ? 17.281  7.829 -2.899 1.00  93.89 0 C 1
ATOM   3231 N N   . GLN C 3 31 ? 17.344  9.692 -8.288 1.00  95.61 0 C 1
ATOM   3232 C CA  . GLN C 3 31 ? 16.773  9.906 -9.624 1.00  95.20 0 C 1
ATOM   3233 C C   . GLN C 3 31 ? 17.824  9.691 -10.715 1.00  94.15 0 C 1
ATOM   3234 O O   . GLN C 3 31 ? 17.548  9.009 -11.700 1.00  91.97 0 C 1
ATOM   3235 C CB  . GLN C 3 31 ? 16.176 11.317 -9.720 1.00  94.86 0 C 1
ATOM   3236 C CG  . GLN C 3 31 ? 15.469 11.544 -11.065 1.00  93.81 0 C 1
ATOM   3237 C CD  . GLN C 3 31 ? 14.901 12.956 -11.219 1.00  92.27 0 C 1
ATOM   3238 N NE2 . GLN C 3 31 ? 14.011 13.166 -12.164 1.00  84.15 0 C 1
ATOM   3239 O OE1 . GLN C 3 31 ? 15.242 13.885 -10.516 1.00  87.27 0 C 1
ATOM   3240 N N   . ASP C 3 32 ? 19.032 10.178 -10.527 1.00  94.91 0 C 1
ATOM   3241 C CA  . ASP C 3 32 ? 20.119 10.008 -11.488 1.00  94.17 0 C 1
ATOM   3242 C C   . ASP C 3 32 ? 20.504  8.538 -11.715 1.00  93.46 0 C 1
ATOM   3243 O O   . ASP C 3 32 ? 20.917  8.159 -12.819 1.00  91.34 0 C 1
ATOM   3244 C CB  . ASP C 3 32 ? 21.354 10.780 -11.010 1.00  94.01 0 C 1
ATOM   3245 C CG  . ASP C 3 32 ? 21.241 12.291 -11.210 1.00  89.45 0 C 1
ATOM   3246 O OD1 . ASP C 3 32 ? 20.464 12.697 -12.102 1.00  84.32 0 C 1
ATOM   3247 O OD2 . ASP C 3 32 ? 22.003 13.008 -10.532 1.00  83.81 -1 C 1
ATOM   3248 N N   . LYS C 3 33 ? 20.369  7.693 -10.688 1.00  92.62 0 C 1
ATOM   3249 C CA  . LYS C 3 33 ? 20.709  6.264 -10.755 1.00  91.88 0 C 1
ATOM   3250 C C   . LYS C 3 33 ? 19.539  5.368 -11.153 1.00  91.18 0 C 1
ATOM   3251 O O   . LYS C 3 33 ? 19.756  4.401 -11.881 1.00  87.63 0 C 1
ATOM   3252 C CB  . LYS C 3 33 ? 21.300  5.795 -9.420 1.00  90.96 0 C 1
ATOM   3253 C CG  . LYS C 3 33 ? 22.734  6.312 -9.235 1.00  88.08 0 C 1
ATOM   3254 C CD  . LYS C 3 33 ? 23.447  5.546 -8.116 1.00  85.57 0 C 1
ATOM   3255 C CE  . LYS C 3 33 ? 24.905  5.992 -8.044 1.00  81.23 0 C 1
ATOM   3256 N NZ  . LYS C 3 33 ? 25.717  5.105 -7.163 1.00  74.51 1 C 1
ATOM   3257 N N   . GLU C 3 34 ? 18.340  5.652 -10.656 1.00  93.09 0 C 1
ATOM   3258 C CA  . GLU C 3 34 ? 17.170  4.776 -10.787 1.00  91.81 0 C 1
ATOM   3259 C C   . GLU C 3 34 ? 16.057  5.379 -11.666 1.00  91.89 0 C 1
ATOM   3260 O O   . GLU C 3 34 ? 15.098  4.684 -11.999 1.00  89.07 0 C 1
ATOM   3261 C CB  . GLU C 3 34 ? 16.631  4.410 -9.397 1.00  90.81 0 C 1
ATOM   3262 C CG  . GLU C 3 34 ? 17.631  3.659 -8.504 1.00  87.54 0 C 1
ATOM   3263 C CD  . GLU C 3 34 ? 18.015  2.262 -9.031 1.00  87.47 0 C 1
ATOM   3264 O OE1 . GLU C 3 34 ? 19.218  1.933 -9.050 1.00  80.34 0 C 1
ATOM   3265 O OE2 . GLU C 3 34 ? 17.123  1.458 -9.365 1.00  81.21 -1 C 1
ATOM   3266 N N   . GLY C 3 35 ? 16.148  6.654 -12.042 1.00  92.25 0 C 1
ATOM   3267 C CA  . GLY C 3 35 ? 15.170  7.329 -12.900 1.00  92.24 0 C 1
ATOM   3268 C C   . GLY C 3 35 ? 13.809  7.575 -12.255 1.00  93.14 0 C 1
ATOM   3269 O O   . GLY C 3 35 ? 12.823  7.776 -12.963 1.00  91.13 0 C 1
ATOM   3270 N N   . ILE C 3 36 ? 13.716  7.510 -10.927 1.00  92.82 0 C 1
ATOM   3271 C CA  . ILE C 3 36 ? 12.479  7.759 -10.186 1.00  93.56 0 C 1
ATOM   3272 C C   . ILE C 3 36 ? 12.437  9.235 -9.781 1.00  94.23 0 C 1
ATOM   3273 O O   . ILE C 3 36 ? 13.336  9.664 -9.059 1.00  93.72 0 C 1
ATOM   3274 C CB  . ILE C 3 36 ? 12.345  6.833 -8.963 1.00  92.95 0 C 1
ATOM   3275 C CG1 . ILE C 3 36 ? 12.459  5.346 -9.382 1.00  89.68 0 C 1
ATOM   3276 C CG2 . ILE C 3 36 ? 10.997  7.083 -8.255 1.00  89.53 0 C 1
ATOM   3277 C CD1 . ILE C 3 36 ? 12.467  4.363 -8.212 1.00  83.31 0 C 1
ATOM   3278 N N   . PRO C 3 37 ? 11.418 10.014 -10.192 1.00  94.65 0 C 1
ATOM   3279 C CA  . PRO C 3 37 ? 11.303 11.421 -9.815 1.00  94.69 0 C 1
ATOM   3280 C C   . PRO C 3 37 ? 11.270 11.617 -8.291 1.00  95.01 0 C 1
ATOM   3281 O O   . PRO C 3 37 ? 10.633 10.816 -7.598 1.00  94.42 0 C 1
ATOM   3282 C CB  . PRO C 3 37 ? 10.013 11.920 -10.462 1.00  93.39 0 C 1
ATOM   3283 C CG  . PRO C 3 37 ?  9.795 10.959 -11.621 1.00  91.11 0 C 1
ATOM   3284 C CD  . PRO C 3 37 ? 10.344  9.649 -11.096 1.00  93.65 0 C 1
ATOM   3285 N N   . PRO C 3 38 ? 11.888 12.679 -7.750 1.00  95.41 0 C 1
ATOM   3286 C CA  . PRO C 3 38 ? 11.919 12.935 -6.307 1.00  95.48 0 C 1
ATOM   3287 C C   . PRO C 3 38 ? 10.540 13.008 -5.653 1.00  95.30 0 C 1
ATOM   3288 O O   . PRO C 3 38 ? 10.363 12.503 -4.548 1.00  94.40 0 C 1
ATOM   3289 C CB  . PRO C 3 38 ? 12.672 14.256 -6.149 1.00  94.81 0 C 1
ATOM   3290 C CG  . PRO C 3 38 ? 13.598 14.275 -7.363 1.00  92.70 0 C 1
ATOM   3291 C CD  . PRO C 3 38 ? 12.742 13.624 -8.439 1.00  95.17 0 C 1
ATOM   3292 N N   . ASP C 3 39 ?  9.546 13.553 -6.345 1.00  95.82 0 C 1
ATOM   3293 C CA  . ASP C 3 39 ?  8.168 13.668 -5.859 1.00  94.80 0 C 1
ATOM   3294 C C   . ASP C 3 39 ?  7.465 12.311 -5.693 1.00  94.89 0 C 1
ATOM   3295 O O   . ASP C 3 39 ?  6.507 12.203 -4.923 1.00  92.70 0 C 1
ATOM   3296 C CB  . ASP C 3 39 ?  7.369 14.573 -6.811 1.00  93.35 0 C 1
ATOM   3297 C CG  . ASP C 3 39 ?  7.100 13.895 -8.156 1.00  86.19 0 C 1
ATOM   3298 O OD1 . ASP C 3 39 ?  8.084 13.478 -8.791 1.00  79.34 0 C 1
ATOM   3299 O OD2 . ASP C 3 39 ?  5.916 13.720 -8.501 1.00  79.62 -1 C 1
ATOM   3300 N N   . GLN C 3 40 ?  7.943 11.268 -6.367 1.00  94.63 0 C 1
ATOM   3301 C CA  . GLN C 3 40 ?  7.465  9.890 -6.222 1.00  94.15 0 C 1
ATOM   3302 C C   . GLN C 3 40 ?  8.264  9.083 -5.197 1.00  94.47 0 C 1
ATOM   3303 O O   . GLN C 3 40 ?  7.882  7.953 -4.868 1.00  92.12 0 C 1
ATOM   3304 C CB  . GLN C 3 40 ?  7.470  9.180 -7.591 1.00  92.75 0 C 1
ATOM   3305 C CG  . GLN C 3 40 ?  6.551  9.858 -8.617 1.00  88.60 0 C 1
ATOM   3306 C CD  . GLN C 3 40 ?  5.109  9.966 -8.128 1.00  88.21 0 C 1
ATOM   3307 N NE2 . GLN C 3 40 ?  4.500 11.110 -8.293 1.00  78.92 0 C 1
ATOM   3308 O OE1 . GLN C 3 40 ?  4.536  9.028 -7.594 1.00  81.02 0 C 1
ATOM   3309 N N   . GLN C 3 41 ?  9.355  9.625 -4.680 1.00  95.39 0 C 1
ATOM   3310 C CA  . GLN C 3 41 ? 10.196  8.949 -3.701 1.00  95.52 0 C 1
ATOM   3311 C C   . GLN C 3 41 ?  9.761  9.264 -2.267 1.00  95.59 0 C 1
ATOM   3312 O O   . GLN C 3 41 ?  9.558 10.413 -1.891 1.00  94.49 0 C 1
ATOM   3313 C CB  . GLN C 3 41 ? 11.664  9.331 -3.899 1.00  95.31 0 C 1
ATOM   3314 C CG  . GLN C 3 41 ? 12.251  8.937 -5.265 1.00  94.09 0 C 1
ATOM   3315 C CD  . GLN C 3 41 ? 13.706  9.368 -5.379 1.00  95.41 0 C 1
ATOM   3316 N NE2 . GLN C 3 41 ? 14.148  9.822 -6.527 1.00  88.78 0 C 1
ATOM   3317 O OE1 . GLN C 3 41 ? 14.465  9.299 -4.418 1.00  89.35 0 C 1
ATOM   3318 N N   . ARG C 3 42 ?  9.705  8.228 -1.442 1.00  95.92 0 C 1
ATOM   3319 C CA  . ARG C 3 42 ?  9.675  8.337  0.013 1.00  95.81 0 C 1
ATOM   3320 C C   . ARG C 3 42 ? 10.863  7.559  0.571 1.00  95.85 0 C 1
ATOM   3321 O O   . ARG C 3 42 ? 10.995  6.367  0.308 1.00  94.25 0 C 1
ATOM   3322 C CB  . ARG C 3 42 ?  8.319  7.835  0.541 1.00  95.05 0 C 1
ATOM   3323 C CG  . ARG C 3 42 ?  8.134  7.996  2.052 1.00  93.69 0 C 1
ATOM   3324 C CD  . ARG C 3 42 ?  6.732  7.487  2.452 1.00  91.75 0 C 1
ATOM   3325 N NE  . ARG C 3 42 ?  6.406  7.643  3.870 1.00  89.68 0 C 1
ATOM   3326 C CZ  . ARG C 3 42 ?  5.631  8.574  4.432 1.00  88.92 0 C 1
ATOM   3327 N NH1 . ARG C 3 42 ?  5.159  9.599  3.782 1.00  81.29 1 C 1
ATOM   3328 N NH2 . ARG C 3 42 ?  5.305  8.490  5.678 1.00  83.45 0 C 1
ATOM   3329 N N   . LEU C 3 43 ? 11.718  8.257  1.319 1.00  96.03 0 C 1
ATOM   3330 C CA  . LEU C 3 43 ? 12.853  7.643  1.995 1.00  96.23 0 C 1
ATOM   3331 C C   . LEU C 3 43 ? 12.502  7.373  3.454 1.00  96.00 0 C 1
ATOM   3332 O O   . LEU C 3 43 ? 11.907  8.221  4.115 1.00  95.12 0 C 1
ATOM   3333 C CB  . LEU C 3 43 ? 14.104  8.518  1.851 1.00  96.19 0 C 1
ATOM   3334 C CG  . LEU C 3 43 ? 14.644  8.602  0.412 1.00  95.30 0 C 1
ATOM   3335 C CD1 . LEU C 3 43 ? 15.825  9.573  0.364 1.00  93.19 0 C 1
ATOM   3336 C CD2 . LEU C 3 43 ? 15.129  7.240 -0.100 1.00  92.64 0 C 1
ATOM   3337 N N   . ILE C 3 44 ? 12.865  6.203  3.936 1.00  95.96 0 C 1
ATOM   3338 C CA  . ILE C 3 44 ? 12.601  5.753  5.306 1.00  95.52 0 C 1
ATOM   3339 C C   . ILE C 3 44 ? 13.923  5.364  5.954 1.00  95.40 0 C 1
ATOM   3340 O O   . ILE C 3 44 ? 14.713  4.603  5.390 1.00  94.85 0 C 1
ATOM   3341 C CB  . ILE C 3 44 ? 11.575  4.589  5.324 1.00  94.56 0 C 1
ATOM   3342 C CG1 . ILE C 3 44 ? 10.231  5.038  4.700 1.00  91.90 0 C 1
ATOM   3343 C CG2 . ILE C 3 44 ? 11.357  4.084  6.758 1.00  91.72 0 C 1
ATOM   3344 C CD1 . ILE C 3 44 ?  9.255  3.883  4.462 1.00  88.39 0 C 1
ATOM   3345 N N   . PHE C 3 45 ? 14.144  5.858  7.174 1.00  94.89 0 C 1
ATOM   3346 C CA  . PHE C 3 45 ? 15.251  5.485  8.043 1.00  94.61 0 C 1
ATOM   3347 C C   . PHE C 3 45 ? 14.738  5.321  9.468 1.00  93.91 0 C 1
ATOM   3348 O O   . PHE C 3 45 ? 13.919  6.119  9.933 1.00  92.35 0 C 1
ATOM   3349 C CB  . PHE C 3 45 ? 16.351  6.535  7.962 1.00  94.53 0 C 1
ATOM   3350 C CG  . PHE C 3 45 ? 17.568  6.195  8.791 1.00  94.99 0 C 1
ATOM   3351 C CD1 . PHE C 3 45 ? 17.838  6.907  9.980 1.00  93.12 0 C 1
ATOM   3352 C CD2 . PHE C 3 45 ? 18.428  5.160  8.394 1.00  93.30 0 C 1
ATOM   3353 C CE1 . PHE C 3 45 ? 18.964  6.591 10.751 1.00  92.61 0 C 1
ATOM   3354 C CE2 . PHE C 3 45 ? 19.559  4.839  9.167 1.00  92.36 0 C 1
ATOM   3355 C CZ  . PHE C 3 45 ? 19.830  5.557 10.339 1.00  93.23 0 C 1
ATOM   3356 N N   . ALA C 3 46 ? 15.155  4.269 10.153 1.00  92.72 0 C 1
ATOM   3357 C CA  . ALA C 3 46 ? 14.691  3.943 11.505 1.00  91.57 0 C 1
ATOM   3358 C C   . ALA C 3 46 ? 13.154  3.984 11.669 1.00  91.82 0 C 1
ATOM   3359 O O   . ALA C 3 46 ? 12.622  4.449 12.676 1.00  88.65 0 C 1
ATOM   3360 C CB  . ALA C 3 46 ? 15.460  4.802 12.515 1.00  89.72 0 C 1
ATOM   3361 N N   . GLY C 3 47 ? 12.422  3.520 10.654 1.00  91.78 0 C 1
ATOM   3362 C CA  . GLY C 3 47 ? 10.960  3.475 10.639 1.00  91.58 0 C 1
ATOM   3363 C C   . GLY C 3 47 ? 10.248  4.808 10.403 1.00  92.60 0 C 1
ATOM   3364 O O   . GLY C 3 47 ?  9.021  4.841 10.393 1.00  90.54 0 C 1
ATOM   3365 N N   . LYS C 3 48 ? 10.982  5.903 10.183 1.00  92.29 0 C 1
ATOM   3366 C CA  . LYS C 3 48 ? 10.419  7.234  9.944 1.00  93.02 0 C 1
ATOM   3367 C C   . LYS C 3 48 ? 10.653  7.694  8.508 1.00  93.91 0 C 1
ATOM   3368 O O   . LYS C 3 48 ? 11.676  7.375  7.905 1.00  92.89 0 C 1
ATOM   3369 C CB  . LYS C 3 48 ? 10.993  8.246 10.949 1.00  91.27 0 C 1
ATOM   3370 C CG  . LYS C 3 48 ? 10.574  7.929 12.397 1.00  87.62 0 C 1
ATOM   3371 C CD  . LYS C 3 48 ? 11.147  8.970 13.363 1.00  85.38 0 C 1
ATOM   3372 C CE  . LYS C 3 48 ? 10.730  8.632 14.793 1.00  79.24 0 C 1
ATOM   3373 N NZ  . LYS C 3 48 ? 11.317  9.578 15.779 1.00  71.76 1 C 1
ATOM   3374 N N   . GLN C 3 49 ?  9.715  8.496  7.991 1.00  94.26 0 C 1
ATOM   3375 C CA  . GLN C 3 49 ?  9.934  9.246  6.762 1.00  94.35 0 C 1
ATOM   3376 C C   . GLN C 3 49 ? 11.004 10.314  6.979 1.00  94.77 0 C 1
ATOM   3377 O O   . GLN C 3 49 ? 11.043 10.970  8.013 1.00  92.75 0 C 1
ATOM   3378 C CB  . GLN C 3 49 ?  8.616  9.876  6.282 1.00  91.78 0 C 1
ATOM   3379 C CG  . GLN C 3 49 ?  8.822 10.743  5.026 1.00  84.39 0 C 1
ATOM   3380 C CD  . GLN C 3 49 ?  7.533 11.365  4.498 1.00  80.19 0 C 1
ATOM   3381 N NE2 . GLN C 3 49 ?  7.606 12.413  3.719 1.00  68.40 0 C 1
ATOM   3382 O OE1 . GLN C 3 49 ?  6.454 10.902  4.752 1.00  73.97 0 C 1
ATOM   3383 N N   . LEU C 3 50 ? 11.834 10.516  5.964 1.00  95.46 0 C 1
ATOM   3384 C CA  . LEU C 3 50 ? 12.792 11.610  5.900 1.00  95.88 0 C 1
ATOM   3385 C C   . LEU C 3 50 ? 12.158 12.798  5.161 1.00  95.85 0 C 1
ATOM   3386 O O   . LEU C 3 50 ? 11.623 12.645  4.058 1.00  94.68 0 C 1
ATOM   3387 C CB  . LEU C 3 50 ? 14.083 11.118  5.236 1.00  95.98 0 C 1
ATOM   3388 C CG  . LEU C 3 50 ? 14.714  9.860  5.869 1.00  95.30 0 C 1
ATOM   3389 C CD1 . LEU C 3 50 ? 16.011  9.517  5.155 1.00  92.99 0 C 1
ATOM   3390 C CD2 . LEU C 3 50 ? 15.028 10.033  7.359 1.00  92.29 0 C 1
ATOM   3391 N N   . GLU C 3 51 ? 12.225 13.985  5.773 1.00  95.24 0 C 1
ATOM   3392 C CA  . GLU C 3 51 ? 11.676 15.234  5.231 1.00  94.64 0 C 1
ATOM   3393 C C   . GLU C 3 51 ? 12.691 15.925  4.306 1.00  95.34 0 C 1
ATOM   3394 O O   . GLU C 3 51 ? 13.869 16.010  4.647 1.00  94.23 0 C 1
ATOM   3395 C CB  . GLU C 3 51 ? 11.291 16.184  6.375 1.00  92.76 0 C 1
ATOM   3396 C CG  . GLU C 3 51 ? 10.113 15.691  7.236 1.00  83.84 0 C 1
ATOM   3397 C CD  . GLU C 3 51 ?  9.902 16.548  8.507 1.00  76.74 0 C 1
ATOM   3398 O OE1 . GLU C 3 51 ?  9.095 16.121  9.358 1.00  69.29 0 C 1
ATOM   3399 O OE2 . GLU C 3 51 ? 10.587 17.565  8.695 1.00  68.60 -1 C 1
ATOM   3400 N N   . ASP C 3 52 ? 12.228 16.463  3.183 1.00  95.01 0 C 1
ATOM   3401 C CA  . ASP C 3 52 ? 13.095 16.979  2.117 1.00  94.89 0 C 1
ATOM   3402 C C   . ASP C 3 52 ? 14.018 18.124  2.551 1.00  94.36 0 C 1
ATOM   3403 O O   . ASP C 3 52 ? 15.179 18.177  2.145 1.00  89.99 0 C 1
ATOM   3404 C CB  . ASP C 3 52 ? 12.227 17.415  0.911 1.00  93.86 0 C 1
ATOM   3405 C CG  . ASP C 3 52 ? 11.605 16.217  0.200 1.00  92.70 0 C 1
ATOM   3406 O OD1 . ASP C 3 52 ? 12.172 15.114  0.320 1.00  88.44 0 C 1
ATOM   3407 O OD2 . ASP C 3 52 ? 10.553 16.334 -0.470 1.00  87.71 -1 C 1
ATOM   3408 N N   . GLY C 3 53 ? 13.517 18.994  3.419 1.00  94.66 0 C 1
ATOM   3409 C CA  . GLY C 3 53 ? 14.265 20.160  3.905 1.00  94.75 0 C 1
ATOM   3410 C C   . GLY C 3 53 ? 15.312 19.874  4.984 1.00  95.82 0 C 1
ATOM   3411 O O   . GLY C 3 53 ? 16.043 20.786  5.368 1.00  93.05 0 C 1
ATOM   3412 N N   . ARG C 3 54 ? 15.394 18.638  5.491 1.00  96.22 0 C 1
ATOM   3413 C CA  . ARG C 3 54 ? 16.380 18.256  6.503 1.00  96.51 0 C 1
ATOM   3414 C C   . ARG C 3 54 ? 17.621 17.636  5.865 1.00  97.27 0 C 1
ATOM   3415 O O   . ARG C 3 54 ? 17.594 17.189  4.723 1.00  96.11 0 C 1
ATOM   3416 C CB  . ARG C 3 54 ? 15.773 17.328  7.557 1.00  95.39 0 C 1
ATOM   3417 C CG  . ARG C 3 54 ? 14.585 17.965  8.291 1.00  90.52 0 C 1
ATOM   3418 C CD  . ARG C 3 54 ? 14.339 17.220  9.602 1.00  82.97 0 C 1
ATOM   3419 N NE  . ARG C 3 54 ? 13.034 17.538 10.172 1.00  75.19 0 C 1
ATOM   3420 C CZ  . ARG C 3 54 ? 12.639 17.370 11.417 1.00  67.89 0 C 1
ATOM   3421 N NH1 . ARG C 3 54 ? 13.463 16.963 12.355 1.00  61.48 1 C 1
ATOM   3422 N NH2 . ARG C 3 54 ? 11.402 17.600 11.706 1.00  61.00 0 C 1
ATOM   3423 N N   . THR C 3 55 ? 18.696 17.592  6.643 1.00  97.21 0 C 1
ATOM   3424 C CA  . THR C 3 55 ? 19.966 16.991  6.230 1.00  97.42 0 C 1
ATOM   3425 C C   . THR C 3 55 ? 20.111 15.560  6.739 1.00  97.34 0 C 1
ATOM   3426 O O   . THR C 3 55 ? 19.397 15.106  7.632 1.00  96.37 0 C 1
ATOM   3427 C CB  . THR C 3 55 ? 21.159 17.853  6.668 1.00  96.91 0 C 1
ATOM   3428 C CG2 . THR C 3 55 ? 21.095 19.281  6.147 1.00  91.19 0 C 1
ATOM   3429 O OG1 . THR C 3 55 ? 21.230 17.888  8.072 1.00  91.77 0 C 1
ATOM   3430 N N   . LEU C 3 56 ? 21.075 14.826  6.192 1.00  97.26 0 C 1
ATOM   3431 C CA  . LEU C 3 56 ? 21.428 13.503  6.703 1.00  96.94 0 C 1
ATOM   3432 C C   . LEU C 3 56 ? 21.915 13.563  8.162 1.00  96.60 0 C 1
ATOM   3433 O O   . LEU C 3 56 ? 21.594 12.669  8.949 1.00  95.61 0 C 1
ATOM   3434 C CB  . LEU C 3 56 ? 22.497 12.869  5.802 1.00  96.85 0 C 1
ATOM   3435 C CG  . LEU C 3 56 ? 22.016 12.511  4.388 1.00  96.03 0 C 1
ATOM   3436 C CD1 . LEU C 3 56 ? 23.196 12.014  3.558 1.00  93.72 0 C 1
ATOM   3437 C CD2 . LEU C 3 56 ? 20.963 11.402  4.396 1.00  93.21 0 C 1
ATOM   3438 N N   . SER C 3 57 ? 22.642 14.613  8.534 1.00  96.92 0 C 1
ATOM   3439 C CA  . SER C 3 57 ? 23.112 14.825  9.903 1.00  96.37 0 C 1
ATOM   3440 C C   . SER C 3 57 ? 21.971 15.042 10.897 1.00  95.95 0 C 1
ATOM   3441 O O   . SER C 3 57 ? 22.047 14.520 12.008 1.00  94.36 0 C 1
ATOM   3442 C CB  . SER C 3 57 ? 24.103 15.992  9.977 1.00  95.35 0 C 1
ATOM   3443 O OG  . SER C 3 57 ? 23.611 17.151  9.343 1.00  83.53 0 C 1
ATOM   3444 N N   . ASP C 3 58 ? 20.878 15.710 10.498 1.00  96.38 0 C 1
ATOM   3445 C CA  . ASP C 3 58 ? 19.706 15.925 11.362 1.00  95.63 0 C 1
ATOM   3446 C C   . ASP C 3 58 ? 19.040 14.610 11.793 1.00  95.16 0 C 1
ATOM   3447 O O   . ASP C 3 58 ? 18.431 14.524 12.858 1.00  93.44 0 C 1
ATOM   3448 C CB  . ASP C 3 58 ? 18.655 16.779 10.640 1.00  95.19 0 C 1
ATOM   3449 C CG  . ASP C 3 58 ? 19.122 18.197 10.299 1.00  93.14 0 C 1
ATOM   3450 O OD1 . ASP C 3 58 ? 19.925 18.764 11.063 1.00  88.91 0 C 1
ATOM   3451 O OD2 . ASP C 3 58 ? 18.656 18.698  9.253 1.00  88.70 -1 C 1
ATOM   3452 N N   . TYR C 3 59 ? 19.170 13.574 10.964 1.00  95.79 0 C 1
ATOM   3453 C CA  . TYR C 3 59 ? 18.660 12.230 11.247 1.00  95.17 0 C 1
ATOM   3454 C C   . TYR C 3 59 ? 19.723 11.287 11.828 1.00  94.90 0 C 1
ATOM   3455 O O   . TYR C 3 59 ? 19.457 10.090 11.977 1.00  92.65 0 C 1
ATOM   3456 C CB  . TYR C 3 59 ? 18.027 11.659  9.983 1.00  94.55 0 C 1
ATOM   3457 C CG  . TYR C 3 59 ? 16.748 12.362  9.583 1.00  94.75 0 C 1
ATOM   3458 C CD1 . TYR C 3 59 ? 15.588 12.223 10.364 1.00  92.75 0 C 1
ATOM   3459 C CD2 . TYR C 3 59 ? 16.714 13.155  8.423 1.00  93.01 0 C 1
ATOM   3460 C CE1 . TYR C 3 59 ? 14.396 12.846  9.987 1.00  91.90 0 C 1
ATOM   3461 C CE2 . TYR C 3 59 ? 15.519 13.789  8.033 1.00  91.65 0 C 1
ATOM   3462 C CZ  . TYR C 3 59 ? 14.358 13.627  8.817 1.00  93.16 0 C 1
ATOM   3463 O OH  . TYR C 3 59 ? 13.195 14.228  8.435 1.00  91.26 0 C 1
ATOM   3464 N N   . ASN C 3 60 ? 20.911 11.790 12.123 1.00  94.67 0 C 1
ATOM   3465 C CA  . ASN C 3 60 ? 22.049 10.997 12.585 1.00  94.09 0 C 1
ATOM   3466 C C   . ASN C 3 60 ? 22.398  9.823 11.640 1.00  94.62 0 C 1
ATOM   3467 O O   . ASN C 3 60 ? 22.802  8.743 12.073 1.00  92.72 0 C 1
ATOM   3468 C CB  . ASN C 3 60 ? 21.823 10.610 14.057 1.00  92.24 0 C 1
ATOM   3469 C CG  . ASN C 3 60 ? 23.093 10.193 14.776 1.00  83.07 0 C 1
ATOM   3470 N ND2 . ASN C 3 60 ? 22.958  9.445 15.848 1.00  70.90 0 C 1
ATOM   3471 O OD1 . ASN C 3 60 ? 24.203 10.545 14.418 1.00  74.41 0 C 1
ATOM   3472 N N   . ILE C 3 61 ? 22.216 10.039 10.340 1.00  95.52 0 C 1
ATOM   3473 C CA  . ILE C 3 61 ? 22.568  9.064  9.307 1.00  96.04 0 C 1
ATOM   3474 C C   . ILE C 3 61 ? 24.085  9.101  9.118 1.00  96.05 0 C 1
ATOM   3475 O O   . ILE C 3 61 ? 24.655 10.094  8.665 1.00  94.93 0 C 1
ATOM   3476 C CB  . ILE C 3 61 ? 21.796  9.324  8.000 1.00  96.08 0 C 1
ATOM   3477 C CG1 . ILE C 3 61 ? 20.281  9.094  8.234 1.00  94.43 0 C 1
ATOM   3478 C CG2 . ILE C 3 61 ? 22.297  8.402  6.873 1.00  94.65 0 C 1
ATOM   3479 C CD1 . ILE C 3 61 ? 19.391  9.628  7.109 1.00  91.80 0 C 1
ATOM   3480 N N   . GLN C 3 62 ? 24.733  7.993  9.461 1.00  95.83 0 C 1
ATOM   3481 C CA  . GLN C 3 62 ? 26.180  7.855  9.427 1.00  95.34 0 C 1
ATOM   3482 C C   . GLN C 3 62 ? 26.640  7.109  8.173 1.00  95.67 0 C 1
ATOM   3483 O O   . GLN C 3 62 ? 25.838  6.624  7.373 1.00  93.78 0 C 1
ATOM   3484 C CB  . GLN C 3 62 ? 26.660  7.180 10.723 1.00  93.07 0 C 1
ATOM   3485 C CG  . GLN C 3 62 ? 26.273  7.989 11.968 1.00  88.09 0 C 1
ATOM   3486 C CD  . GLN C 3 62 ? 26.902  7.462 13.259 1.00  82.85 0 C 1
ATOM   3487 N NE2 . GLN C 3 62 ? 26.554  8.027 14.389 1.00  69.35 0 C 1
ATOM   3488 O OE1 . GLN C 3 62 ? 27.721  6.559 13.268 1.00  73.74 0 C 1
ATOM   3489 N N   . LYS C 3 63 ? 27.963  7.009  7.995 1.00  96.07 0 C 1
ATOM   3490 C CA  . LYS C 3 63 ? 28.549  6.177  6.947 1.00  96.02 0 C 1
ATOM   3491 C C   . LYS C 3 63 ? 27.984  4.753  6.997 1.00  95.90 0 C 1
ATOM   3492 O O   . LYS C 3 63 ? 27.726  4.229  8.080 1.00  94.00 0 C 1
ATOM   3493 C CB  . LYS C 3 63 ? 30.089  6.181  7.033 1.00  94.73 0 C 1
ATOM   3494 C CG  . LYS C 3 63 ? 30.622  5.528  8.325 1.00  86.52 0 C 1
ATOM   3495 C CD  . LYS C 3 63 ? 32.142  5.389  8.278 1.00  84.30 0 C 1
ATOM   3496 C CE  . LYS C 3 63 ? 32.585  4.537  9.466 1.00  70.81 0 C 1
ATOM   3497 N NZ  . LYS C 3 63 ? 33.973  4.049  9.292 1.00  62.35 1 C 1
ATOM   3498 N N   . GLU C 3 64 ? 27.808  4.146  5.830 1.00  95.74 0 C 1
ATOM   3499 C CA  . GLU C 3 64 ? 27.305  2.777  5.669 1.00  95.52 0 C 1
ATOM   3500 C C   . GLU C 3 64 ? 25.866  2.555  6.183 1.00  95.21 0 C 1
ATOM   3501 O O   . GLU C 3 64 ? 25.368  1.426  6.158 1.00  92.52 0 C 1
ATOM   3502 C CB  . GLU C 3 64 ? 28.309  1.758  6.247 1.00  94.42 0 C 1
ATOM   3503 C CG  . GLU C 3 64 ? 29.673  1.811  5.546 1.00  90.66 0 C 1
ATOM   3504 C CD  . GLU C 3 64 ? 30.777  1.075  6.324 1.00  83.66 0 C 1
ATOM   3505 O OE1 . GLU C 3 64 ? 31.955  1.511  6.204 1.00  74.71 0 C 1
ATOM   3506 O OE2 . GLU C 3 64 ? 30.463  0.126  7.078 1.00  75.17 -1 C 1
ATOM   3507 N N   . SER C 3 65 ? 25.155  3.612  6.575 1.00  94.99 0 C 1
ATOM   3508 C CA  . SER C 3 65 ? 23.735  3.521  6.908 1.00  94.55 0 C 1
ATOM   3509 C C   . SER C 3 65 ? 22.916  3.066  5.702 1.00  94.66 0 C 1
ATOM   3510 O O   . SER C 3 65 ? 23.199  3.416  4.554 1.00  93.67 0 C 1
ATOM   3511 C CB  . SER C 3 65 ? 23.181  4.859  7.418 1.00  93.68 0 C 1
ATOM   3512 O OG  . SER C 3 65 ? 23.802  5.213  8.640 1.00  87.71 0 C 1
ATOM   3513 N N   . THR C 3 66 ? 21.852  2.303  5.957 1.00  93.87 0 C 1
ATOM   3514 C CA  . THR C 3 66 ? 20.920  1.857  4.923 1.00  93.36 0 C 1
ATOM   3515 C C   . THR C 3 66 ? 19.601  2.609  5.021 1.00  94.05 0 C 1
ATOM   3516 O O   . THR C 3 66 ? 18.875  2.486  6.005 1.00  93.36 0 C 1
ATOM   3517 C CB  . THR C 3 66 ? 20.694  0.338  4.979 1.00  91.44 0 C 1
ATOM   3518 C CG2 . THR C 3 66 ? 19.744 -0.148  3.878 1.00  85.20 0 C 1
ATOM   3519 O OG1 . THR C 3 66 ? 21.907 -0.340  4.772 1.00  85.67 0 C 1
ATOM   3520 N N   . LEU C 3 67 ? 19.261  3.349  3.961 1.00  95.33 0 C 1
ATOM   3521 C CA  . LEU C 3 67 ? 17.946  3.937  3.759 1.00  95.69 0 C 1
ATOM   3522 C C   . LEU C 3 67 ? 17.061  2.978  2.960 1.00  95.67 0 C 1
ATOM   3523 O O   . LEU C 3 67 ? 17.542  2.203  2.125 1.00  94.82 0 C 1
ATOM   3524 C CB  . LEU C 3 67 ? 18.069  5.296  3.038 1.00  95.63 0 C 1
ATOM   3525 C CG  . LEU C 3 67 ? 19.064  6.294  3.646 1.00  94.15 0 C 1
ATOM   3526 C CD1 . LEU C 3 67 ? 18.967  7.634  2.910 1.00  91.14 0 C 1
ATOM   3527 C CD2 . LEU C 3 67 ? 18.794  6.552  5.123 1.00  91.07 0 C 1
ATOM   3528 N N   . HIS C 3 68 ? 15.762  3.047  3.172 1.00  95.12 0 C 1
ATOM   3529 C CA  . HIS C 3 68 ? 14.787  2.316  2.368 1.00  94.87 0 C 1
ATOM   3530 C C   . HIS C 3 68 ? 14.035  3.283  1.456 1.00  95.12 0 C 1
ATOM   3531 O O   . HIS C 3 68 ? 13.400  4.217  1.929 1.00  94.23 0 C 1
ATOM   3532 C CB  . HIS C 3 68 ? 13.848  1.515  3.263 1.00  93.82 0 C 1
ATOM   3533 C CG  . HIS C 3 68 ? 14.546  0.401  3.990 1.00  92.00 0 C 1
ATOM   3534 C CD2 . HIS C 3 68 ? 15.176  0.481  5.204 1.00  82.22 0 C 1
ATOM   3535 N ND1 . HIS C 3 68 ? 14.702 -0.900  3.554 1.00  82.57 0 C 1
ATOM   3536 C CE1 . HIS C 3 68 ? 15.374 -1.581  4.484 1.00  83.74 0 C 1
ATOM   3537 N NE2 . HIS C 3 68 ? 15.692 -0.776  5.500 1.00  84.55 0 C 1
ATOM   3538 N N   . LEU C 3 69 ? 14.061  3.017  0.151 1.00  94.89 0 C 1
ATOM   3539 C CA  . LEU C 3 69 ? 13.229  3.698 -0.825 1.00  94.74 0 C 1
ATOM   3540 C C   . LEU C 3 69 ? 11.904  2.953 -0.969 1.00  94.44 0 C 1
ATOM   3541 O O   . LEU C 3 69 ? 11.885  1.757 -1.280 1.00  92.83 0 C 1
ATOM   3542 C CB  . LEU C 3 69 ? 13.987  3.796 -2.160 1.00  94.37 0 C 1
ATOM   3543 C CG  . LEU C 3 69 ? 13.184  4.428 -3.307 1.00  94.05 0 C 1
ATOM   3544 C CD1 . LEU C 3 69 ? 12.842  5.887 -3.045 1.00  91.44 0 C 1
ATOM   3545 C CD2 . LEU C 3 69 ? 13.999  4.339 -4.594 1.00  91.23 0 C 1
ATOM   3546 N N   . VAL C 3 70 ? 10.810  3.682 -0.778 1.00  94.18 0 C 1
ATOM   3547 C CA  . VAL C 3 70 ?  9.454  3.246 -1.129 1.00  93.06 0 C 1
ATOM   3548 C C   . VAL C 3 70 ?  8.836  4.283 -2.062 1.00  92.82 0 C 1
ATOM   3549 O O   . VAL C 3 70 ?  9.445  5.325 -2.330 1.00  90.85 0 C 1
ATOM   3550 C CB  . VAL C 3 70 ?  8.590  2.970  0.121 1.00  91.51 0 C 1
ATOM   3551 C CG1 . VAL C 3 70 ?  9.235  1.893  1.000 1.00  86.87 0 C 1
ATOM   3552 C CG2 . VAL C 3 70 ?  8.348  4.216  0.965 1.00  88.62 0 C 1
ATOM   3553 N N   . LEU C 3 71 ?  7.655  4.009 -2.605 1.00  92.14 0 C 1
ATOM   3554 C CA  . LEU C 3 71 ?  6.936  5.014 -3.386 1.00  91.57 0 C 1
ATOM   3555 C C   . LEU C 3 71 ?  6.246  6.007 -2.455 1.00  91.54 0 C 1
ATOM   3556 O O   . LEU C 3 71 ?  5.858  5.651 -1.344 1.00  89.31 0 C 1
ATOM   3557 C CB  . LEU C 3 71 ?  5.931  4.337 -4.331 1.00  90.14 0 C 1
ATOM   3558 C CG  . LEU C 3 71 ?  6.591  3.517 -5.450 1.00  87.54 0 C 1
ATOM   3559 C CD1 . LEU C 3 71 ?  5.530  2.772 -6.251 1.00  85.20 0 C 1
ATOM   3560 C CD2 . LEU C 3 71 ?  7.386  4.406 -6.419 1.00  85.97 0 C 1
ATOM   3561 N N   . ARG C 3 72 ?  6.058  7.230 -2.943 1.00  93.25 0 C 1
ATOM   3562 C CA  . ARG C 3 72 ?  5.231  8.238 -2.289 1.00  92.80 0 C 1
ATOM   3563 C C   . ARG C 3 72 ?  3.889  7.628 -1.905 1.00  92.69 0 C 1
ATOM   3564 O O   . ARG C 3 72 ?  3.262  6.927 -2.705 1.00  89.61 0 C 1
ATOM   3565 C CB  . ARG C 3 72 ?  5.038  9.441 -3.223 1.00  90.71 0 C 1
ATOM   3566 C CG  . ARG C 3 72 ?  4.184 10.542 -2.582 1.00  84.06 0 C 1
ATOM   3567 C CD  . ARG C 3 72 ?  3.944 11.676 -3.574 1.00  77.83 0 C 1
ATOM   3568 N NE  . ARG C 3 72 ?  3.049 12.695 -3.011 1.00  67.96 0 C 1
ATOM   3569 C CZ  . ARG C 3 72 ?  2.607 13.769 -3.651 1.00  60.06 0 C 1
ATOM   3570 N NH1 . ARG C 3 72 ?  2.935 14.007 -4.891 1.00  53.80 1 C 1
ATOM   3571 N NH2 . ARG C 3 72 ?  1.833 14.624 -3.042 1.00  50.46 0 C 1
ATOM   3572 N N   . LEU C 3 73 ?  3.461  7.929 -0.687 1.00  91.67 0 C 1
ATOM   3573 C CA  . LEU C 3 73 ?  2.185  7.511 -0.136 1.00  88.69 0 C 1
ATOM   3574 C C   . LEU C 3 73 ?  1.568  8.660  0.649 1.00  87.79 0 C 1
ATOM   3575 O O   . LEU C 3 73 ?  2.255  9.600  1.056 1.00  83.75 0 C 1
ATOM   3576 C CB  . LEU C 3 73 ?  2.399  6.242  0.715 1.00  85.76 0 C 1
ATOM   3577 C CG  . LEU C 3 73 ?  3.292  6.418  1.961 1.00  85.21 0 C 1
ATOM   3578 C CD1 . LEU C 3 73 ?  2.536  6.909  3.193 1.00  79.45 0 C 1
ATOM   3579 C CD2 . LEU C 3 73 ?  3.921  5.076  2.325 1.00  84.05 0 C 1
ATOM   3580 N N   . ARG C 3 74 ?  0.263  8.540  0.863 1.00  87.99 0 C 1
ATOM   3581 C CA  . ARG C 3 74 ? -0.497  9.441  1.720 1.00  87.58 0 C 1
ATOM   3582 C C   . ARG C 3 74 ? -1.539  8.624  2.488 1.00  86.79 0 C 1
ATOM   3583 O O   . ARG C 3 74 ? -2.201  7.759  1.905 1.00  84.90 0 C 1
ATOM   3584 C CB  . ARG C 3 74 ? -1.114 10.546  0.858 1.00  85.54 0 C 1
ATOM   3585 C CG  . ARG C 3 74 ? -1.559 11.730  1.711 1.00  76.42 0 C 1
ATOM   3586 C CD  . ARG C 3 74 ? -2.083 12.867  0.827 1.00  71.36 0 C 1
ATOM   3587 N NE  . ARG C 3 74 ? -2.435 14.035  1.641 1.00  61.62 0 C 1
ATOM   3588 C CZ  . ARG C 3 74 ? -2.940 15.166  1.213 1.00  54.17 0 C 1
ATOM   3589 N NH1 . ARG C 3 74 ? -3.190 15.370 -0.054 1.00  48.76 1 C 1
ATOM   3590 N NH2 . ARG C 3 74 ? -3.216 16.117  2.058 1.00  44.79 0 C 1
ATOM   3591 N N   . GLY C 3 75 ? -1.649  8.878  3.779 1.00  86.63 0 C 1
ATOM   3592 C CA  . GLY C 3 75 ? -2.774  8.386  4.562 1.00  82.29 0 C 1
ATOM   3593 C C   . GLY C 3 75 ? -4.039  9.151  4.178 1.00  79.31 0 C 1
ATOM   3594 O O   . GLY C 3 75 ? -3.964 10.346  3.903 1.00  73.28 0 C 1
ATOM   3595 N N   . GLY C 3 76 ? -5.166  8.471  4.156 1.00  75.69 0 C 1
ATOM   3596 C CA  . GLY C 3 76 ? -6.460  9.034  3.795 1.00  67.59 0 C 1
ATOM   3597 C C   . GLY C 3 76 ? -7.348  8.037  3.081 1.00  59.96 0 C 1
ATOM   3598 O O   . GLY C 3 76 ? -6.856  7.013  2.571 1.00  54.19 0 C 1
ATOM   3599 O OXT . GLY C 3 76 ? -8.577  8.282  3.060 1.00  59.09 -1 C 1
ATOM   3600 N N   . MET D 4 1 ? -26.449 23.868 -1.018 1.00  94.53 0 D 1
ATOM   3601 C CA  . MET D 4 1 ? -25.638 24.041  0.203 1.00  96.37 0 D 1
ATOM   3602 C C   . MET D 4 1 ? -24.834 22.779  0.439 1.00  96.60 0 D 1
ATOM   3603 O O   . MET D 4 1 ? -25.175 21.738 -0.105 1.00  95.19 0 D 1
ATOM   3604 C CB  . MET D 4 1 ? -26.511 24.405  1.412 1.00  93.61 0 D 1
ATOM   3605 C CG  . MET D 4 1 ? -27.443 23.290  1.885 1.00  91.88 0 D 1
ATOM   3606 S SD  . MET D 4 1 ? -28.519 23.792  3.261 1.00  93.52 0 D 1
ATOM   3607 C CE  . MET D 4 1 ? -29.325 22.233  3.622 1.00  89.29 0 D 1
ATOM   3608 N N   . GLN D 4 2 ? -23.779 22.857  1.232 1.00  97.09 0 D 1
ATOM   3609 C CA  . GLN D 4 2 ? -22.990 21.695  1.619 1.00  96.76 0 D 1
ATOM   3610 C C   . GLN D 4 2 ? -23.452 21.174  2.977 1.00  96.79 0 D 1
ATOM   3611 O O   . GLN D 4 2 ? -23.687 21.964  3.889 1.00  95.15 0 D 1
ATOM   3612 C CB  . GLN D 4 2 ? -21.505 22.063  1.606 1.00  94.47 0 D 1
ATOM   3613 C CG  . GLN D 4 2 ? -20.704 21.049  0.780 1.00  83.19 0 D 1
ATOM   3614 C CD  . GLN D 4 2 ? -19.250 21.432  0.612 1.00  82.77 0 D 1
ATOM   3615 N NE2 . GLN D 4 2 ? -18.647 21.071 -0.496 1.00  70.81 0 D 1
ATOM   3616 O OE1 . GLN D 4 2 ? -18.620 22.028  1.473 1.00  74.20 0 D 1
ATOM   3617 N N   . ILE D 4 3 ? -23.584 19.873  3.119 1.00  97.56 0 D 1
ATOM   3618 C CA  . ILE D 4 3 ? -23.775 19.177  4.393 1.00  97.28 0 D 1
ATOM   3619 C C   . ILE D 4 3 ? -22.759 18.046  4.530 1.00  97.05 0 D 1
ATOM   3620 O O   . ILE D 4 3 ? -22.219 17.553  3.535 1.00  96.30 0 D 1
ATOM   3621 C CB  . ILE D 4 3 ? -25.215 18.660  4.597 1.00  97.01 0 D 1
ATOM   3622 C CG1 . ILE D 4 3 ? -25.603 17.593  3.552 1.00  94.57 0 D 1
ATOM   3623 C CG2 . ILE D 4 3 ? -26.205 19.841  4.618 1.00  92.32 0 D 1
ATOM   3624 C CD1 . ILE D 4 3 ? -26.916 16.864  3.865 1.00  94.00 0 D 1
ATOM   3625 N N   . PHE D 4 4 ? -22.536 17.611  5.752 1.00  95.63 0 D 1
ATOM   3626 C CA  . PHE D 4 4 ? -21.658 16.493  6.060 1.00  94.68 0 D 1
ATOM   3627 C C   . PHE D 4 4 ? -22.460 15.299  6.565 1.00  95.33 0 D 1
ATOM   3628 O O   . PHE D 4 4 ? -23.437 15.447  7.290 1.00  94.77 0 D 1
ATOM   3629 C CB  . PHE D 4 4 ? -20.588 16.934  7.061 1.00  92.88 0 D 1
ATOM   3630 C CG  . PHE D 4 4 ? -19.813 18.153  6.613 1.00  91.50 0 D 1
ATOM   3631 C CD1 . PHE D 4 4 ? -18.920 18.074  5.530 1.00  86.77 0 D 1
ATOM   3632 C CD2 . PHE D 4 4 ? -20.019 19.397  7.245 1.00  85.78 0 D 1
ATOM   3633 C CE1 . PHE D 4 4 ? -18.234 19.212  5.082 1.00  83.80 0 D 1
ATOM   3634 C CE2 . PHE D 4 4 ? -19.334 20.537  6.802 1.00  82.87 0 D 1
ATOM   3635 C CZ  . PHE D 4 4 ? -18.441 20.450  5.717 1.00  85.04 0 D 1
ATOM   3636 N N   . VAL D 4 5 ? -22.042 14.111  6.202 1.00  94.46 0 D 1
ATOM   3637 C CA  . VAL D 4 5 ? -22.572 12.853  6.722 1.00  94.76 0 D 1
ATOM   3638 C C   . VAL D 4 5 ? -21.416 12.085  7.337 1.00  93.43 0 D 1
ATOM   3639 O O   . VAL D 4 5 ? -20.481 11.711  6.640 1.00  91.96 0 D 1
ATOM   3640 C CB  . VAL D 4 5 ? -23.283 12.035  5.634 1.00  95.71 0 D 1
ATOM   3641 C CG1 . VAL D 4 5 ? -23.898 10.768  6.226 1.00  94.68 0 D 1
ATOM   3642 C CG2 . VAL D 4 5 ? -24.401 12.828  4.961 1.00  94.64 0 D 1
ATOM   3643 N N   . LYS D 4 6 ? -21.474 11.847  8.638 1.00  92.96 0 D 1
ATOM   3644 C CA  . LYS D 4 6 ? -20.448 11.110  9.389 1.00  91.80 0 D 1
ATOM   3645 C C   . LYS D 4 6 ? -20.940  9.721  9.776 1.00  92.71 0 D 1
ATOM   3646 O O   . LYS D 4 6 ? -22.099  9.533 10.130 1.00  92.23 0 D 1
ATOM   3647 C CB  . LYS D 4 6 ? -20.024 11.888 10.646 1.00  88.93 0 D 1
ATOM   3648 C CG  . LYS D 4 6 ? -19.237 13.185 10.368 1.00  78.35 0 D 1
ATOM   3649 C CD  . LYS D 4 6 ? -18.889 13.831 11.713 1.00  75.53 0 D 1
ATOM   3650 C CE  . LYS D 4 6 ? -18.265 15.208 11.633 1.00  66.63 0 D 1
ATOM   3651 N NZ  . LYS D 4 6 ? -18.264 15.843 12.993 1.00  61.27 1 D 1
ATOM   3652 N N   . THR D 4 7 ? -20.022  8.763  9.770 1.00  89.48 0 D 1
ATOM   3653 C CA  . THR D 4 7 ? -20.252  7.438 10.347 1.00  88.55 0 D 1
ATOM   3654 C C   . THR D 4 7 ? -19.506  7.296 11.675 1.00  87.86 0 D 1
ATOM   3655 O O   . THR D 4 7 ? -18.565  8.043 11.951 1.00  85.85 0 D 1
ATOM   3656 C CB  . THR D 4 7 ? -19.846  6.315  9.391 1.00  87.47 0 D 1
ATOM   3657 C CG2 . THR D 4 7 ? -20.512  6.437  8.031 1.00  80.39 0 D 1
ATOM   3658 O OG1 . THR D 4 7 ? -18.457  6.311  9.199 1.00  80.66 0 D 1
ATOM   3659 N N   . LEU D 4 8 ? -19.860  6.295 12.482 1.00  85.53 0 D 1
ATOM   3660 C CA  . LEU D 4 8 ? -19.156  6.001 13.737 1.00  84.02 0 D 1
ATOM   3661 C C   . LEU D 4 8 ? -17.703  5.562 13.534 1.00  82.15 0 D 1
ATOM   3662 O O   . LEU D 4 8 ? -16.869  5.783 14.404 1.00  78.37 0 D 1
ATOM   3663 C CB  . LEU D 4 8 ? -19.906  4.900 14.499 1.00  84.35 0 D 1
ATOM   3664 C CG  . LEU D 4 8 ? -21.308  5.302 14.971 1.00  84.17 0 D 1
ATOM   3665 C CD1 . LEU D 4 8 ? -21.945  4.085 15.630 1.00  81.32 0 D 1
ATOM   3666 C CD2 . LEU D 4 8 ? -21.284  6.445 15.986 1.00  81.16 0 D 1
ATOM   3667 N N   . THR D 4 9 ? -17.381  4.990 12.381 1.00  82.71 0 D 1
ATOM   3668 C CA  . THR D 4 9 ? -15.996  4.668 12.001 1.00  79.96 0 D 1
ATOM   3669 C C   . THR D 4 9 ? -15.178  5.902 11.660 1.00  77.11 0 D 1
ATOM   3670 O O   . THR D 4 9 ? -13.966  5.816 11.465 1.00  72.41 0 D 1
ATOM   3671 C CB  . THR D 4 9 ? -15.950  3.723 10.796 1.00  79.23 0 D 1
ATOM   3672 C CG2 . THR D 4 9 ? -16.593  2.371 11.105 1.00  77.07 0 D 1
ATOM   3673 O OG1 . THR D 4 9 ? -16.641  4.283  9.702 1.00  76.51 0 D 1
ATOM   3674 N N   . GLY D 4 10 ? -15.831  7.052 11.565 1.00  77.30 0 D 1
ATOM   3675 C CA  . GLY D 4 10 ? -15.213  8.321 11.268 1.00  75.66 0 D 1
ATOM   3676 C C   . GLY D 4 10 ? -15.222  8.726  9.801 1.00  77.24 0 D 1
ATOM   3677 O O   . GLY D 4 10 ? -14.869  9.862  9.493 1.00  75.30 0 D 1
ATOM   3678 N N   . LYS D 4 11 ? -15.685  7.888  8.891 1.00  78.12 0 D 1
ATOM   3679 C CA  . LYS D 4 11 ? -15.847  8.285  7.492 1.00  80.54 0 D 1
ATOM   3680 C C   . LYS D 4 11 ? -16.758  9.510  7.400 1.00  82.81 0 D 1
ATOM   3681 O O   . LYS D 4 11 ? -17.879  9.494  7.904 1.00  83.24 0 D 1
ATOM   3682 C CB  . LYS D 4 11 ? -16.383  7.101  6.684 1.00  79.73 0 D 1
ATOM   3683 C CG  . LYS D 4 11 ? -16.674  7.394  5.210 1.00  78.21 0 D 1
ATOM   3684 C CD  . LYS D 4 11 ? -15.440  7.746  4.375 1.00  77.28 0 D 1
ATOM   3685 C CE  . LYS D 4 11 ? -15.911  7.928  2.928 1.00  74.22 0 D 1
ATOM   3686 N NZ  . LYS D 4 11 ? -14.832  8.237  1.981 1.00  70.27 1 D 1
ATOM   3687 N N   . THR D 4 12 ? -16.288 10.560  6.732 1.00  82.49 0 D 1
ATOM   3688 C CA  . THR D 4 12 ? -17.074 11.761  6.449 1.00  82.82 0 D 1
ATOM   3689 C C   . THR D 4 12 ? -17.351 11.841  4.952 1.00  84.61 0 D 1
ATOM   3690 O O   . THR D 4 12 ? -16.445 11.714  4.137 1.00  84.02 0 D 1
ATOM   3691 C CB  . THR D 4 12 ? -16.379 13.033  6.950 1.00  80.64 0 D 1
ATOM   3692 C CG2 . THR D 4 12 ? -17.258 14.274  6.790 1.00  75.97 0 D 1
ATOM   3693 O OG1 . THR D 4 12 ? -16.119 12.908  8.327 1.00  76.35 0 D 1
ATOM   3694 N N   . ILE D 4 13 ? -18.619 12.063  4.606 1.00  88.15 0 D 1
ATOM   3695 C CA  . ILE D 4 13 ? -19.093 12.239  3.238 1.00  89.80 0 D 1
ATOM   3696 C C   . ILE D 4 13 ? -19.593 13.675  3.113 1.00  91.43 0 D 1
ATOM   3697 O O   . ILE D 4 13 ? -20.443 14.101  3.894 1.00  91.38 0 D 1
ATOM   3698 C CB  . ILE D 4 13 ? -20.211 11.233  2.908 1.00  89.63 0 D 1
ATOM   3699 C CG1 . ILE D 4 13 ? -19.830  9.764  3.230 1.00  86.80 0 D 1
ATOM   3700 C CG2 . ILE D 4 13 ? -20.604 11.368  1.426 1.00  85.64 0 D 1
ATOM   3701 C CD1 . ILE D 4 13 ? -21.038  8.820  3.256 1.00  84.04 0 D 1
ATOM   3702 N N   . THR D 4 14 ? -19.109 14.412  2.125 1.00  92.13 0 D 1
ATOM   3703 C CA  . THR D 4 14 ? -19.612 15.757  1.825 1.00  92.78 0 D 1
ATOM   3704 C C   . THR D 4 14 ? -20.644 15.676  0.712 1.00  94.65 0 D 1
ATOM   3705 O O   . THR D 4 14 ? -20.367 15.077 -0.333 1.00  94.25 0 D 1
ATOM   3706 C CB  . THR D 4 14 ? -18.465 16.695  1.431 1.00  90.11 0 D 1
ATOM   3707 C CG2 . THR D 4 14 ? -18.930 18.145  1.334 1.00  79.68 0 D 1
ATOM   3708 O OG1 . THR D 4 14 ? -17.450 16.648  2.400 1.00  81.97 0 D 1
ATOM   3709 N N   . LEU D 4 15 ? -21.825 16.260  0.911 1.00  96.09 0 D 1
ATOM   3710 C CA  . LEU D 4 15 ? -22.905 16.258 -0.073 1.00  96.76 0 D 1
ATOM   3711 C C   . LEU D 4 15 ? -23.293 17.683 -0.460 1.00  97.29 0 D 1
ATOM   3712 O O   . LEU D 4 15 ? -23.441 18.541  0.408 1.00  96.62 0 D 1
ATOM   3713 C CB  . LEU D 4 15 ? -24.123 15.499  0.458 1.00  96.55 0 D 1
ATOM   3714 C CG  . LEU D 4 15 ? -23.891 14.017  0.801 1.00  94.96 0 D 1
ATOM   3715 C CD1 . LEU D 4 15 ? -25.180 13.437  1.375 1.00  92.02 0 D 1
ATOM   3716 C CD2 . LEU D 4 15 ? -23.510 13.183 -0.424 1.00  91.40 0 D 1
ATOM   3717 N N   . GLU D 4 16 ? -23.515 17.900 -1.755 1.00  97.44 0 D 1
ATOM   3718 C CA  . GLU D 4 16 ? -24.201 19.079 -2.274 1.00  97.56 0 D 1
ATOM   3719 C C   . GLU D 4 16 ? -25.706 18.802 -2.304 1.00  97.88 0 D 1
ATOM   3720 O O   . GLU D 4 16 ? -26.155 17.852 -2.950 1.00  97.04 0 D 1
ATOM   3721 C CB  . GLU D 4 16 ? -23.682 19.449 -3.670 1.00  96.80 0 D 1
ATOM   3722 C CG  . GLU D 4 16 ? -22.235 19.977 -3.669 1.00  83.87 0 D 1
ATOM   3723 C CD  . GLU D 4 16 ? -22.054 21.236 -2.816 1.00  79.29 0 D 1
ATOM   3724 O OE1 . GLU D 4 16 ? -20.909 21.450 -2.353 1.00  72.71 0 D 1
ATOM   3725 O OE2 . GLU D 4 16 ? -23.037 21.966 -2.607 1.00  72.63 -1 D 1
ATOM   3726 N N   . VAL D 4 17 ? -26.467 19.614 -1.570 1.00  97.75 0 D 1
ATOM   3727 C CA  . VAL D 4 17 ? -27.909 19.449 -1.381 1.00  97.81 0 D 1
ATOM   3728 C C   . VAL D 4 17 ? -28.607 20.802 -1.389 1.00  97.86 0 D 1
ATOM   3729 O O   . VAL D 4 17 ? -27.990 21.847 -1.149 1.00  96.99 0 D 1
ATOM   3730 C CB  . VAL D 4 17 ? -28.231 18.694 -0.075 1.00  97.23 0 D 1
ATOM   3731 C CG1 . VAL D 4 17 ? -27.647 17.282 -0.059 1.00  94.74 0 D 1
ATOM   3732 C CG2 . VAL D 4 17 ? -27.734 19.431  1.178 1.00  94.57 0 D 1
ATOM   3733 N N   . GLU D 4 18 ? -29.921 20.770 -1.620 1.00  97.63 0 D 1
ATOM   3734 C CA  . GLU D 4 18 ? -30.795 21.921 -1.437 1.00  97.43 0 D 1
ATOM   3735 C C   . GLU D 4 18 ? -31.692 21.711 -0.202 1.00  97.66 0 D 1
ATOM   3736 O O   . GLU D 4 18 ? -32.025 20.570  0.120 1.00  96.42 0 D 1
ATOM   3737 C CB  . GLU D 4 18 ? -31.638 22.140 -2.697 1.00  96.23 0 D 1
ATOM   3738 C CG  . GLU D 4 18 ? -30.810 22.570 -3.930 1.00  87.69 0 D 1
ATOM   3739 C CD  . GLU D 4 18 ? -30.046 23.889 -3.715 1.00  79.82 0 D 1
ATOM   3740 O OE1 . GLU D 4 18 ? -28.996 24.060 -4.364 1.00  71.58 0 D 1
ATOM   3741 O OE2 . GLU D 4 18 ? -30.509 24.715 -2.888 1.00  71.41 -1 D 1
ATOM   3742 N N   . PRO D 4 19 ? -32.132 22.771  0.485 1.00  97.57 0 D 1
ATOM   3743 C CA  . PRO D 4 19 ? -33.038 22.636  1.631 1.00  97.27 0 D 1
ATOM   3744 C C   . PRO D 4 19 ? -34.344 21.897  1.311 1.00  97.29 0 D 1
ATOM   3745 O O   . PRO D 4 19 ? -34.945 21.284  2.194 1.00  96.10 0 D 1
ATOM   3746 C CB  . PRO D 4 19 ? -33.326 24.068  2.079 1.00  96.51 0 D 1
ATOM   3747 C CG  . PRO D 4 19 ? -32.103 24.844  1.603 1.00  94.18 0 D 1
ATOM   3748 C CD  . PRO D 4 19 ? -31.732 24.147  0.297 1.00  97.05 0 D 1
ATOM   3749 N N   . SER D 4 20 ? -34.775 21.950  0.053 1.00  97.61 0 D 1
ATOM   3750 C CA  . SER D 4 20 ? -35.956 21.255 -0.467 1.00  97.58 0 D 1
ATOM   3751 C C   . SER D 4 20 ? -35.722 19.774 -0.802 1.00  97.71 0 D 1
ATOM   3752 O O   . SER D 4 20 ? -36.687 19.085 -1.144 1.00  96.35 0 D 1
ATOM   3753 C CB  . SER D 4 20 ? -36.463 21.979 -1.711 1.00  96.80 0 D 1
ATOM   3754 O OG  . SER D 4 20 ? -35.427 22.087 -2.668 1.00  90.54 0 D 1
ATOM   3755 N N   . ASP D 4 21 ? -34.477 19.278 -0.749 1.00  97.65 0 D 1
ATOM   3756 C CA  . ASP D 4 21 ? -34.194 17.870 -0.987 1.00  97.83 0 D 1
ATOM   3757 C C   . ASP D 4 21 ? -34.871 17.002  0.090 1.00  97.98 0 D 1
ATOM   3758 O O   . ASP D 4 21 ? -34.793 17.296  1.286 1.00  97.35 0 D 1
ATOM   3759 C CB  . ASP D 4 21 ? -32.684 17.579 -1.019 1.00  97.44 0 D 1
ATOM   3760 C CG  . ASP D 4 21 ? -31.971 17.913 -2.336 1.00  96.62 0 D 1
ATOM   3761 O OD1 . ASP D 4 21 ? -32.608 17.858 -3.405 1.00  92.30 0 D 1
ATOM   3762 O OD2 . ASP D 4 21 ? -30.735 18.091 -2.304 1.00  92.21 -1 D 1
ATOM   3763 N N   . THR D 4 22 ? -35.501 15.919 -0.339 1.00  98.12 0 D 1
ATOM   3764 C CA  . THR D 4 22 ? -36.030 14.908  0.574 1.00  98.23 0 D 1
ATOM   3765 C C   . THR D 4 22 ? -34.894 14.076  1.173 1.00  98.39 0 D 1
ATOM   3766 O O   . THR D 4 22 ? -33.807 13.968  0.615 1.00  97.91 0 D 1
ATOM   3767 C CB  . THR D 4 22 ? -37.058 13.991 -0.104 1.00  97.63 0 D 1
ATOM   3768 C CG2 . THR D 4 22 ? -38.249 14.760 -0.666 1.00  91.49 0 D 1
ATOM   3769 O OG1 . THR D 4 22 ? -36.460 13.275 -1.160 1.00  91.62 0 D 1
ATOM   3770 N N   . ILE D 4 23 ? -35.156 13.436  2.303 1.00  98.03 0 D 1
ATOM   3771 C CA  . ILE D 4 23 ? -34.221 12.477  2.900 1.00  98.08 0 D 1
ATOM   3772 C C   . ILE D 4 23 ? -33.934 11.311  1.940 1.00  98.10 0 D 1
ATOM   3773 O O   . ILE D 4 23 ? -32.795 10.854  1.861 1.00  97.92 0 D 1
ATOM   3774 C CB  . ILE D 4 23 ? -34.746 11.996  4.264 1.00  97.84 0 D 1
ATOM   3775 C CG1 . ILE D 4 23 ? -34.937 13.154  5.260 1.00  96.27 0 D 1
ATOM   3776 C CG2 . ILE D 4 23 ? -33.848 10.910  4.877 1.00  97.00 0 D 1
ATOM   3777 C CD1 . ILE D 4 23 ? -33.700 14.038  5.502 1.00  93.82 0 D 1
ATOM   3778 N N   . GLU D 4 24 ? -34.931 10.894  1.160 1.00  98.01 0 D 1
ATOM   3779 C CA  . GLU D 4 24 ? -34.755  9.904  0.097 1.00  97.86 0 D 1
ATOM   3780 C C   . GLU D 4 24 ? -33.738 10.371 -0.955 1.00  97.98 0 D 1
ATOM   3781 O O   . GLU D 4 24 ? -32.812  9.631 -1.292 1.00  97.26 0 D 1
ATOM   3782 C CB  . GLU D 4 24 ? -36.129  9.612 -0.527 1.00  96.59 0 D 1
ATOM   3783 C CG  . GLU D 4 24 ? -36.089  8.431 -1.498 1.00  83.39 0 D 1
ATOM   3784 C CD  . GLU D 4 24 ? -37.476  8.091 -2.081 1.00  78.59 0 D 1
ATOM   3785 O OE1 . GLU D 4 24 ? -37.588  7.022 -2.725 1.00  72.36 0 D 1
ATOM   3786 O OE2 . GLU D 4 24 ? -38.418  8.894 -1.884 1.00  72.98 -1 D 1
ATOM   3787 N N   . ASN D 4 25 ? -33.815 11.639 -1.388 1.00  98.00 0 D 1
ATOM   3788 C CA  . ASN D 4 25 ? -32.835 12.213 -2.312 1.00  97.88 0 D 1
ATOM   3789 C C   . ASN D 4 25 ? -31.434 12.264 -1.698 1.00  98.05 0 D 1
ATOM   3790 O O   . ASN D 4 25 ? -30.442 12.005 -2.381 1.00  97.48 0 D 1
ATOM   3791 C CB  . ASN D 4 25 ? -33.268 13.632 -2.725 1.00  96.69 0 D 1
ATOM   3792 C CG  . ASN D 4 25 ? -34.474 13.677 -3.648 1.00  87.45 0 D 1
ATOM   3793 N ND2 . ASN D 4 25 ? -34.994 14.865 -3.887 1.00  75.75 0 D 1
ATOM   3794 O OD1 . ASN D 4 25 ? -34.947 12.700 -4.180 1.00  77.25 0 D 1
ATOM   3795 N N   . VAL D 4 26 ? -31.323 12.575 -0.406 1.00  98.27 0 D 1
ATOM   3796 C CA  . VAL D 4 26 ? -30.041 12.555  0.306 1.00  98.21 0 D 1
ATOM   3797 C C   . VAL D 4 26 ? -29.459 11.144  0.335 1.00  98.34 0 D 1
ATOM   3798 O O   . VAL D 4 26 ? -28.272 10.961  0.048 1.00  98.09 0 D 1
ATOM   3799 C CB  . VAL D 4 26 ? -30.171 13.132  1.722 1.00  97.98 0 D 1
ATOM   3800 C CG1 . VAL D 4 26 ? -28.848 13.067  2.496 1.00  96.15 0 D 1
ATOM   3801 C CG2 . VAL D 4 26 ? -30.585 14.603  1.678 1.00  96.52 0 D 1
ATOM   3802 N N   . LYS D 4 27 ? -30.278 10.134  0.617 1.00  98.25 0 D 1
ATOM   3803 C CA  . LYS D 4 27 ? -29.864  8.724  0.581 1.00  98.29 0 D 1
ATOM   3804 C C   . LYS D 4 27 ? -29.431  8.289 -0.824 1.00  98.07 0 D 1
ATOM   3805 O O   . LYS D 4 27 ? -28.427  7.600 -0.941 1.00  97.58 0 D 1
ATOM   3806 C CB  . LYS D 4 27 ? -30.994  7.829  1.101 1.00  98.06 0 D 1
ATOM   3807 C CG  . LYS D 4 27 ? -31.183  7.927  2.618 1.00  97.47 0 D 1
ATOM   3808 C CD  . LYS D 4 27 ? -32.342  7.022  3.040 1.00  96.65 0 D 1
ATOM   3809 C CE  . LYS D 4 27 ? -32.546  7.041  4.555 1.00  94.96 0 D 1
ATOM   3810 N NZ  . LYS D 4 27 ? -33.676  6.166  4.937 1.00  93.13 1 D 1
ATOM   3811 N N   . ALA D 4 28 ? -30.119  8.742 -1.864 1.00  98.14 0 D 1
ATOM   3812 C CA  . ALA D 4 28 ? -29.719  8.498 -3.252 1.00  98.00 0 D 1
ATOM   3813 C C   . ALA D 4 28 ? -28.349  9.127 -3.570 1.00  97.81 0 D 1
ATOM   3814 O O   . ALA D 4 28 ? -27.471  8.443 -4.091 1.00  97.04 0 D 1
ATOM   3815 C CB  . ALA D 4 28 ? -30.820  9.006 -4.186 1.00  97.72 0 D 1
ATOM   3816 N N   . LYS D 4 29 ? -28.104 10.366 -3.142 1.00  98.15 0 D 1
ATOM   3817 C CA  . LYS D 4 29 ? -26.796 11.029 -3.287 1.00  97.90 0 D 1
ATOM   3818 C C   . LYS D 4 29 ? -25.677 10.293 -2.540 1.00  97.64 0 D 1
ATOM   3819 O O   . LYS D 4 29 ? -24.541 10.247 -3.014 1.00  96.79 0 D 1
ATOM   3820 C CB  . LYS D 4 29 ? -26.891 12.493 -2.825 1.00  97.84 0 D 1
ATOM   3821 C CG  . LYS D 4 29 ? -27.702 13.378 -3.801 1.00  96.37 0 D 1
ATOM   3822 C CD  . LYS D 4 29 ? -27.888 14.803 -3.264 1.00  94.23 0 D 1
ATOM   3823 C CE  . LYS D 4 29 ? -28.729 15.621 -4.251 1.00  90.84 0 D 1
ATOM   3824 N NZ  . LYS D 4 29 ? -28.951 17.023 -3.830 1.00  84.29 1 D 1
ATOM   3825 N N   . ILE D 4 30 ? -25.973  9.711 -1.371 1.00  97.80 0 D 1
ATOM   3826 C CA  . ILE D 4 30 ? -25.022  8.862 -0.649 1.00  97.51 0 D 1
ATOM   3827 C C   . ILE D 4 30 ? -24.743  7.576 -1.441 1.00  96.90 0 D 1
ATOM   3828 O O   . ILE D 4 30 ? -23.588  7.173 -1.546 1.00  95.86 0 D 1
ATOM   3829 C CB  . ILE D 4 30 ? -25.504  8.558  0.784 1.00  97.67 0 D 1
ATOM   3830 C CG1 . ILE D 4 30 ? -25.518  9.846  1.640 1.00  97.04 0 D 1
ATOM   3831 C CG2 . ILE D 4 30 ? -24.598  7.511  1.467 1.00  97.07 0 D 1
ATOM   3832 C CD1 . ILE D 4 30 ? -26.300  9.713  2.950 1.00  96.32 0 D 1
ATOM   3833 N N   . GLN D 4 31 ? -25.782  6.960 -2.019 1.00  97.31 0 D 1
ATOM   3834 C CA  . GLN D 4 31 ? -25.618  5.776 -2.864 1.00  96.74 0 D 1
ATOM   3835 C C   . GLN D 4 31 ? -24.736  6.071 -4.079 1.00  95.76 0 D 1
ATOM   3836 O O   . GLN D 4 31 ? -23.840  5.285 -4.383 1.00  93.51 0 D 1
ATOM   3837 C CB  . GLN D 4 31 ? -26.989  5.246 -3.305 1.00  96.01 0 D 1
ATOM   3838 C CG  . GLN D 4 31 ? -26.860  3.932 -4.084 1.00  94.90 0 D 1
ATOM   3839 C CD  . GLN D 4 31 ? -28.207  3.382 -4.558 1.00  93.19 0 D 1
ATOM   3840 N NE2 . GLN D 4 31 ? -28.279  2.110 -4.890 1.00  84.47 0 D 1
ATOM   3841 O OE1 . GLN D 4 31 ? -29.212  4.059 -4.645 1.00  88.25 0 D 1
ATOM   3842 N N   . ASP D 4 32 ? -24.938  7.201 -4.743 1.00  96.73 0 D 1
ATOM   3843 C CA  . ASP D 4 32 ? -24.163  7.586 -5.914 1.00  96.15 0 D 1
ATOM   3844 C C   . ASP D 4 32 ? -22.677  7.801 -5.585 1.00  95.35 0 D 1
ATOM   3845 O O   . ASP D 4 32 ? -21.804  7.440 -6.378 1.00  93.51 0 D 1
ATOM   3846 C CB  . ASP D 4 32 ? -24.749  8.868 -6.524 1.00  95.90 0 D 1
ATOM   3847 C CG  . ASP D 4 32 ? -26.078  8.657 -7.241 1.00  89.64 0 D 1
ATOM   3848 O OD1 . ASP D 4 32 ? -26.381  7.498 -7.614 1.00  84.99 0 D 1
ATOM   3849 O OD2 . ASP D 4 32 ? -26.767  9.676 -7.462 1.00  83.82 -1 D 1
ATOM   3850 N N   . LYS D 4 33 ? -22.371  8.348 -4.403 1.00  95.53 0 D 1
ATOM   3851 C CA  . LYS D 4 33 ? -20.994  8.590 -3.972 1.00  94.48 0 D 1
ATOM   3852 C C   . LYS D 4 33 ? -20.299  7.365 -3.392 1.00  93.55 0 D 1
ATOM   3853 O O   . LYS D 4 33 ? -19.117  7.150 -3.672 1.00  90.52 0 D 1
ATOM   3854 C CB  . LYS D 4 33 ? -20.942  9.747 -2.966 1.00  93.27 0 D 1
ATOM   3855 C CG  . LYS D 4 33 ? -21.011 11.104 -3.673 1.00  87.20 0 D 1
ATOM   3856 C CD  . LYS D 4 33 ? -20.598 12.216 -2.699 1.00  86.73 0 D 1
ATOM   3857 C CE  . LYS D 4 33 ? -20.470 13.544 -3.449 1.00  81.67 0 D 1
ATOM   3858 N NZ  . LYS D 4 33 ? -19.758 14.567 -2.629 1.00  75.42 1 D 1
ATOM   3859 N N   . GLU D 4 34 ? -20.993  6.601 -2.551 1.00  95.09 0 D 1
ATOM   3860 C CA  . GLU D 4 34 ? -20.374  5.561 -1.722 1.00  93.82 0 D 1
ATOM   3861 C C   . GLU D 4 34 ? -20.889  4.146 -2.052 1.00  93.49 0 D 1
ATOM   3862 O O   . GLU D 4 34 ? -20.351  3.156 -1.546 1.00  90.53 0 D 1
ATOM   3863 C CB  . GLU D 4 34 ? -20.585  5.897 -0.239 1.00  92.45 0 D 1
ATOM   3864 C CG  . GLU D 4 34 ? -20.003  7.261  0.193 1.00  90.13 0 D 1
ATOM   3865 C CD  . GLU D 4 34 ? -18.458  7.355  0.187 1.00  89.75 0 D 1
ATOM   3866 O OE1 . GLU D 4 34 ? -17.936  8.496  0.185 1.00  83.28 0 D 1
ATOM   3867 O OE2 . GLU D 4 34 ? -17.770  6.319  0.300 1.00  83.32 -1 D 1
ATOM   3868 N N   . GLY D 4 35 ? -21.919  4.026 -2.877 1.00  94.59 0 D 1
ATOM   3869 C CA  . GLY D 4 35 ? -22.500  2.746 -3.291 1.00  94.04 0 D 1
ATOM   3870 C C   . GLY D 4 35 ? -23.379  2.062 -2.246 1.00  94.74 0 D 1
ATOM   3871 O O   . GLY D 4 35 ? -23.713  0.886 -2.406 1.00  93.00 0 D 1
ATOM   3872 N N   . ILE D 4 36 ? -23.758  2.762 -1.179 1.00  94.50 0 D 1
ATOM   3873 C CA  . ILE D 4 36 ? -24.580  2.208 -0.097 1.00  95.27 0 D 1
ATOM   3874 C C   . ILE D 4 36 ? -26.063  2.275 -0.506 1.00  95.63 0 D 1
ATOM   3875 O O   . ILE D 4 36 ? -26.557  3.372 -0.745 1.00  95.05 0 D 1
ATOM   3876 C CB  . ILE D 4 36 ? -24.349  2.949  1.234 1.00  94.94 0 D 1
ATOM   3877 C CG1 . ILE D 4 36 ? -22.849  3.018  1.583 1.00  92.95 0 D 1
ATOM   3878 C CG2 . ILE D 4 36 ? -25.135  2.238  2.357 1.00  92.99 0 D 1
ATOM   3879 C CD1 . ILE D 4 36 ? -22.541  3.901  2.797 1.00  90.91 0 D 1
ATOM   3880 N N   . PRO D 4 37 ? -26.796  1.151 -0.541 1.00  95.06 0 D 1
ATOM   3881 C CA  . PRO D 4 37 ? -28.217  1.165 -0.874 1.00  94.67 0 D 1
ATOM   3882 C C   . PRO D 4 37 ? -29.043  1.999  0.119 1.00  95.11 0 D 1
ATOM   3883 O O   . PRO D 4 37 ? -28.806  1.900  1.324 1.00  94.56 0 D 1
ATOM   3884 C CB  . PRO D 4 37 ? -28.658 -0.300 -0.854 1.00  92.92 0 D 1
ATOM   3885 C CG  . PRO D 4 37 ? -27.364 -1.072 -1.069 1.00  90.28 0 D 1
ATOM   3886 C CD  . PRO D 4 37 ? -26.321 -0.207 -0.381 1.00  93.26 0 D 1
ATOM   3887 N N   . PRO D 4 38 ? -30.041  2.787 -0.345 1.00  95.24 0 D 1
ATOM   3888 C CA  . PRO D 4 38 ? -30.882  3.614  0.527 1.00  95.35 0 D 1
ATOM   3889 C C   . PRO D 4 38 ? -31.589  2.828  1.638 1.00  95.14 0 D 1
ATOM   3890 O O   . PRO D 4 38 ? -31.686  3.318  2.763 1.00  94.11 0 D 1
ATOM   3891 C CB  . PRO D 4 38 ? -31.889  4.288 -0.396 1.00  94.74 0 D 1
ATOM   3892 C CG  . PRO D 4 38 ? -31.142  4.377 -1.722 1.00  93.13 0 D 1
ATOM   3893 C CD  . PRO D 4 38 ? -30.337  3.086 -1.735 1.00  95.46 0 D 1
ATOM   3894 N N   . ASP D 4 39 ? -32.020  1.610  1.360 1.00  94.20 0 D 1
ATOM   3895 C CA  . ASP D 4 39 ? -32.687  0.720  2.324 1.00  93.12 0 D 1
ATOM   3896 C C   . ASP D 4 39 ? -31.768  0.292  3.473 1.00  93.69 0 D 1
ATOM   3897 O O   . ASP D 4 39 ? -32.248 -0.008  4.578 1.00  91.51 0 D 1
ATOM   3898 C CB  . ASP D 4 39 ? -33.247 -0.509  1.582 1.00  90.54 0 D 1
ATOM   3899 C CG  . ASP D 4 39 ? -32.172 -1.380  0.925 1.00  81.67 0 D 1
ATOM   3900 O OD1 . ASP D 4 39 ? -31.330 -0.813  0.189 1.00  73.61 0 D 1
ATOM   3901 O OD2 . ASP D 4 39 ? -32.163 -2.612  1.144 1.00  74.85 -1 D 1
ATOM   3902 N N   . GLN D 4 40 ? -30.452  0.328  3.273 1.00  93.91 0 D 1
ATOM   3903 C CA  . GLN D 4 40 ? -29.468  0.074  4.325 1.00  94.07 0 D 1
ATOM   3904 C C   . GLN D 4 40 ? -29.081  1.338  5.107 1.00  94.87 0 D 1
ATOM   3905 O O   . GLN D 4 40 ? -28.392  1.229  6.117 1.00  93.75 0 D 1
ATOM   3906 C CB  . GLN D 4 40 ? -28.216 -0.606  3.750 1.00  92.62 0 D 1
ATOM   3907 C CG  . GLN D 4 40 ? -28.526 -1.987  3.167 1.00  89.16 0 D 1
ATOM   3908 C CD  . GLN D 4 40 ? -27.254 -2.805  2.965 1.00  86.72 0 D 1
ATOM   3909 N NE2 . GLN D 4 40 ? -26.935 -3.691  3.876 1.00  75.55 0 D 1
ATOM   3910 O OE1 . GLN D 4 40 ? -26.512 -2.665  2.011 1.00  79.03 0 D 1
ATOM   3911 N N   . GLN D 4 41 ? -29.492  2.525  4.677 1.00  96.18 0 D 1
ATOM   3912 C CA  . GLN D 4 41 ? -29.099  3.774  5.320 1.00  96.64 0 D 1
ATOM   3913 C C   . GLN D 4 41 ? -30.097  4.204  6.396 1.00  96.75 0 D 1
ATOM   3914 O O   . GLN D 4 41 ? -31.296  4.316  6.159 1.00  96.04 0 D 1
ATOM   3915 C CB  . GLN D 4 41 ? -28.930  4.884  4.280 1.00  96.49 0 D 1
ATOM   3916 C CG  . GLN D 4 41 ? -27.833  4.601  3.238 1.00  95.67 0 D 1
ATOM   3917 C CD  . GLN D 4 41 ? -27.756  5.728  2.208 1.00  96.52 0 D 1
ATOM   3918 N NE2 . GLN D 4 41 ? -27.543  5.426  0.955 1.00  90.96 0 D 1
ATOM   3919 O OE1 . GLN D 4 41 ? -27.905  6.896  2.544 1.00  91.37 0 D 1
ATOM   3920 N N   . ARG D 4 42 ? -29.586  4.522  7.598 1.00  96.83 0 D 1
ATOM   3921 C CA  . ARG D 4 42 ? -30.312  5.234  8.653 1.00  96.80 0 D 1
ATOM   3922 C C   . ARG D 4 42 ? -29.616  6.572  8.869 1.00  97.38 0 D 1
ATOM   3923 O O   . ARG D 4 42 ? -28.476  6.589  9.330 1.00  96.44 0 D 1
ATOM   3924 C CB  . ARG D 4 42 ? -30.356  4.412  9.943 1.00  95.67 0 D 1
ATOM   3925 C CG  . ARG D 4 42 ? -31.113  3.088  9.766 1.00  91.38 0 D 1
ATOM   3926 C CD  . ARG D 4 42 ? -31.053  2.220 11.032 1.00  88.62 0 D 1
ATOM   3927 N NE  . ARG D 4 42 ? -31.955  2.700 12.103 1.00  83.55 0 D 1
ATOM   3928 C CZ  . ARG D 4 42 ? -32.087  2.132 13.300 1.00  80.55 0 D 1
ATOM   3929 N NH1 . ARG D 4 42 ? -31.333  1.144 13.670 1.00  72.31 1 D 1
ATOM   3930 N NH2 . ARG D 4 42 ? -32.977  2.548 14.129 1.00  73.13 0 D 1
ATOM   3931 N N   . LEU D 4 43 ? -30.275  7.673  8.523 1.00  97.34 0 D 1
ATOM   3932 C CA  . LEU D 4 43 ? -29.769  9.025  8.758 1.00  97.72 0 D 1
ATOM   3933 C C   . LEU D 4 43 ? -30.328  9.566 10.069 1.00  97.72 0 D 1
ATOM   3934 O O   . LEU D 4 43 ? -31.511  9.392 10.363 1.00  97.16 0 D 1
ATOM   3935 C CB  . LEU D 4 43 ? -30.093  9.932  7.570 1.00  97.57 0 D 1
ATOM   3936 C CG  . LEU D 4 43 ? -29.320  9.584  6.285 1.00  96.91 0 D 1
ATOM   3937 C CD1 . LEU D 4 43 ? -29.802 10.469  5.140 1.00  95.49 0 D 1
ATOM   3938 C CD2 . LEU D 4 43 ? -27.814  9.807  6.445 1.00  94.79 0 D 1
ATOM   3939 N N   . ILE D 4 44 ? -29.485 10.213 10.856 1.00  97.79 0 D 1
ATOM   3940 C CA  . ILE D 4 44 ? -29.804 10.739 12.181 1.00  97.64 0 D 1
ATOM   3941 C C   . ILE D 4 44 ? -29.350 12.199 12.255 1.00  97.62 0 D 1
ATOM   3942 O O   . ILE D 4 44 ? -28.248 12.541 11.841 1.00  96.93 0 D 1
ATOM   3943 C CB  . ILE D 4 44 ? -29.160  9.870 13.283 1.00  96.92 0 D 1
ATOM   3944 C CG1 . ILE D 4 44 ? -29.680  8.413 13.223 1.00  94.12 0 D 1
ATOM   3945 C CG2 . ILE D 4 44 ? -29.414 10.472 14.673 1.00  94.14 0 D 1
ATOM   3946 C CD1 . ILE D 4 44 ? -28.846  7.430 14.046 1.00  89.36 0 D 1
ATOM   3947 N N   . PHE D 4 45 ? -30.214 13.061 12.811 1.00  96.95 0 D 1
ATOM   3948 C CA  . PHE D 4 45 ? -29.919 14.460 13.095 1.00  96.72 0 D 1
ATOM   3949 C C   . PHE D 4 45 ? -30.646 14.889 14.370 1.00  96.32 0 D 1
ATOM   3950 O O   . PHE D 4 45 ? -31.807 14.528 14.566 1.00  94.64 0 D 1
ATOM   3951 C CB  . PHE D 4 45 ? -30.329 15.325 11.905 1.00  96.61 0 D 1
ATOM   3952 C CG  . PHE D 4 45 ? -30.013 16.790 12.086 1.00  97.09 0 D 1
ATOM   3953 C CD1 . PHE D 4 45 ? -31.038 17.711 12.375 1.00  95.70 0 D 1
ATOM   3954 C CD2 . PHE D 4 45 ? -28.688 17.239 11.981 1.00  95.83 0 D 1
ATOM   3955 C CE1 . PHE D 4 45 ? -30.739 19.068 12.538 1.00  95.38 0 D 1
ATOM   3956 C CE2 . PHE D 4 45 ? -28.382 18.607 12.144 1.00  95.35 0 D 1
ATOM   3957 C CZ  . PHE D 4 45 ? -29.411 19.517 12.418 1.00  96.03 0 D 1
ATOM   3958 N N   . ALA D 4 46 ? -29.961 15.633 15.238 1.00  95.84 0 D 1
ATOM   3959 C CA  . ALA D 4 46 ? -30.522 16.154 16.484 1.00  95.25 0 D 1
ATOM   3960 C C   . ALA D 4 46 ? -31.277 15.100 17.328 1.00  95.32 0 D 1
ATOM   3961 O O   . ALA D 4 46 ? -32.383 15.335 17.817 1.00  92.15 0 D 1
ATOM   3962 C CB  . ALA D 4 46 ? -31.327 17.421 16.174 1.00  93.55 0 D 1
ATOM   3963 N N   . GLY D 4 47 ? -30.692 13.904 17.452 1.00  95.06 0 D 1
ATOM   3964 C CA  . GLY D 4 47 ? -31.253 12.800 18.239 1.00  94.58 0 D 1
ATOM   3965 C C   . GLY D 4 47 ? -32.439 12.079 17.615 1.00  95.20 0 D 1
ATOM   3966 O O   . GLY D 4 47 ? -33.102 11.287 18.287 1.00  92.74 0 D 1
ATOM   3967 N N   . LYS D 4 48 ? -32.737 12.336 16.326 1.00  94.79 0 D 1
ATOM   3968 C CA  . LYS D 4 48 ? -33.858 11.711 15.621 1.00  94.80 0 D 1
ATOM   3969 C C   . LYS D 4 48 ? -33.385 11.001 14.360 1.00  96.04 0 D 1
ATOM   3970 O O   . LYS D 4 48 ? -32.545 11.516 13.630 1.00  94.92 0 D 1
ATOM   3971 C CB  . LYS D 4 48 ? -34.924 12.749 15.283 1.00  92.26 0 D 1
ATOM   3972 C CG  . LYS D 4 48 ? -35.564 13.341 16.553 1.00  83.40 0 D 1
ATOM   3973 C CD  . LYS D 4 48 ? -36.614 14.379 16.180 1.00  80.04 0 D 1
ATOM   3974 C CE  . LYS D 4 48 ? -37.182 14.999 17.447 1.00  68.46 0 D 1
ATOM   3975 N NZ  . LYS D 4 48 ? -38.159 16.072 17.127 1.00  61.74 1 D 1
ATOM   3976 N N   . GLN D 4 49 ? -33.990  9.849 14.087 1.00  96.46 0 D 1
ATOM   3977 C CA  . GLN D 4 49 ? -33.891  9.248 12.761 1.00  96.55 0 D 1
ATOM   3978 C C   . GLN D 4 49 ? -34.747 10.058 11.783 1.00  96.65 0 D 1
ATOM   3979 O O   . GLN D 4 49 ? -35.882 10.417 12.093 1.00  95.28 0 D 1
ATOM   3980 C CB  . GLN D 4 49 ? -34.297  7.765 12.822 1.00  95.10 0 D 1
ATOM   3981 C CG  . GLN D 4 49 ? -34.118  7.088 11.452 1.00  92.58 0 D 1
ATOM   3982 C CD  . GLN D 4 49 ? -34.413  5.589 11.481 1.00  92.31 0 D 1
ATOM   3983 N NE2 . GLN D 4 49 ? -34.940  5.051 10.411 1.00  83.39 0 D 1
ATOM   3984 O OE1 . GLN D 4 49 ? -34.157  4.875 12.433 1.00  86.82 0 D 1
ATOM   3985 N N   . LEU D 4 50 ? -34.204 10.346 10.614 1.00  97.15 0 D 1
ATOM   3986 C CA  . LEU D 4 50 ? -34.856 11.113  9.564 1.00  97.36 0 D 1
ATOM   3987 C C   . LEU D 4 50 ? -35.741 10.198  8.706 1.00  97.28 0 D 1
ATOM   3988 O O   . LEU D 4 50 ? -35.343  9.096  8.335 1.00  96.23 0 D 1
ATOM   3989 C CB  . LEU D 4 50 ? -33.799 11.848  8.736 1.00  97.25 0 D 1
ATOM   3990 C CG  . LEU D 4 50 ? -32.795 12.703  9.542 1.00  96.68 0 D 1
ATOM   3991 C CD1 . LEU D 4 50 ? -31.844 13.418  8.599 1.00  94.90 0 D 1
ATOM   3992 C CD2 . LEU D 4 50 ? -33.477 13.753 10.409 1.00  94.21 0 D 1
ATOM   3993 N N   . GLU D 4 51 ? -36.943 10.679  8.407 1.00  96.51 0 D 1
ATOM   3994 C CA  . GLU D 4 51 ? -37.938  9.968  7.601 1.00  96.31 0 D 1
ATOM   3995 C C   . GLU D 4 51 ? -37.787 10.314  6.112 1.00  96.41 0 D 1
ATOM   3996 O O   . GLU D 4 51 ? -37.643 11.484  5.767 1.00  95.13 0 D 1
ATOM   3997 C CB  . GLU D 4 51 ? -39.359 10.326  8.075 1.00  95.06 0 D 1
ATOM   3998 C CG  . GLU D 4 51 ? -39.685  9.820  9.493 1.00  85.99 0 D 1
ATOM   3999 C CD  . GLU D 4 51 ? -41.036 10.320 10.024 1.00  78.12 0 D 1
ATOM   4000 O OE1 . GLU D 4 51 ? -41.394  9.933 11.158 1.00  70.29 0 D 1
ATOM   4001 O OE2 . GLU D 4 51 ? -41.705 11.160  9.373 1.00  70.76 -1 D 1
ATOM   4002 N N   . ASP D 4 52 ? -37.897  9.318  5.239 1.00  96.53 0 D 1
ATOM   4003 C CA  . ASP D 4 52 ? -37.590  9.457  3.808 1.00  96.48 0 D 1
ATOM   4004 C C   . ASP D 4 52 ? -38.457 10.490  3.082 1.00  95.97 0 D 1
ATOM   4005 O O   . ASP D 4 52 ? -37.956 11.220  2.218 1.00  91.41 0 D 1
ATOM   4006 C CB  . ASP D 4 52 ? -37.722  8.072  3.130 1.00  95.20 0 D 1
ATOM   4007 C CG  . ASP D 4 52 ? -36.623  7.106  3.580 1.00  94.49 0 D 1
ATOM   4008 O OD1 . ASP D 4 52 ? -35.572  7.586  4.053 1.00  90.42 0 D 1
ATOM   4009 O OD2 . ASP D 4 52 ? -36.788  5.870  3.499 1.00  89.30 -1 D 1
ATOM   4010 N N   . GLY D 4 53 ? -39.722 10.608  3.459 1.00  95.86 0 D 1
ATOM   4011 C CA  . GLY D 4 53 ? -40.667 11.532  2.824 1.00  95.87 0 D 1
ATOM   4012 C C   . GLY D 4 53 ? -40.550 12.999  3.261 1.00  96.70 0 D 1
ATOM   4013 O O   . GLY D 4 53 ? -41.262 13.840  2.712 1.00  93.87 0 D 1
ATOM   4014 N N   . ARG D 4 54 ? -39.699 13.325  4.231 1.00  97.12 0 D 1
ATOM   4015 C CA  . ARG D 4 54 ? -39.500 14.701  4.689 1.00  97.44 0 D 1
ATOM   4016 C C   . ARG D 4 54 ? -38.311 15.353  3.997 1.00  97.89 0 D 1
ATOM   4017 O O   . ARG D 4 54 ? -37.443 14.678  3.453 1.00  96.67 0 D 1
ATOM   4018 C CB  . ARG D 4 54 ? -39.362 14.776  6.211 1.00  96.69 0 D 1
ATOM   4019 C CG  . ARG D 4 54 ? -40.587 14.222  6.935 1.00  91.94 0 D 1
ATOM   4020 C CD  . ARG D 4 54 ? -40.602 14.760  8.363 1.00  85.49 0 D 1
ATOM   4021 N NE  . ARG D 4 54 ? -41.537 14.028  9.205 1.00  77.05 0 D 1
ATOM   4022 C CZ  . ARG D 4 54 ? -42.091 14.422 10.330 1.00  69.75 0 D 1
ATOM   4023 N NH1 . ARG D 4 54 ? -41.903 15.630 10.806 1.00  62.60 1 D 1
ATOM   4024 N NH2 . ARG D 4 54 ? -42.823 13.582 10.992 1.00  63.42 0 D 1
ATOM   4025 N N   . THR D 4 55 ? -38.281 16.685  4.056 1.00  97.84 0 D 1
ATOM   4026 C CA  . THR D 4 55 ? -37.194 17.481  3.486 1.00  97.91 0 D 1
ATOM   4027 C C   . THR D 4 55 ? -36.141 17.837  4.537 1.00  97.81 0 D 1
ATOM   4028 O O   . THR D 4 55 ? -36.368 17.748  5.742 1.00  96.99 0 D 1
ATOM   4029 C CB  . THR D 4 55 ? -37.722 18.747  2.806 1.00  97.31 0 D 1
ATOM   4030 C CG2 . THR D 4 55 ? -38.748 18.450  1.713 1.00  91.87 0 D 1
ATOM   4031 O OG1 . THR D 4 55 ? -38.316 19.594  3.756 1.00  92.20 0 D 1
ATOM   4032 N N   . LEU D 4 56 ? -34.978 18.293  4.085 1.00  97.77 0 D 1
ATOM   4033 C CA  . LEU D 4 56 ? -33.948 18.830  4.983 1.00  97.54 0 D 1
ATOM   4034 C C   . LEU D 4 56 ? -34.455 20.060  5.750 1.00  97.24 0 D 1
ATOM   4035 O O   . LEU D 4 56 ? -34.153 20.206  6.934 1.00  96.52 0 D 1
ATOM   4036 C CB  . LEU D 4 56 ? -32.695 19.175  4.159 1.00  97.47 0 D 1
ATOM   4037 C CG  . LEU D 4 56 ? -31.961 17.958  3.566 1.00  96.72 0 D 1
ATOM   4038 C CD1 . LEU D 4 56 ? -30.813 18.445  2.686 1.00  94.95 0 D 1
ATOM   4039 C CD2 . LEU D 4 56 ? -31.362 17.054  4.642 1.00  94.27 0 D 1
ATOM   4040 N N   . SER D 4 57 ? -35.266 20.915  5.117 1.00  97.52 0 D 1
ATOM   4041 C CA  . SER D 4 57 ? -35.867 22.085  5.759 1.00  97.19 0 D 1
ATOM   4042 C C   . SER D 4 57 ? -36.847 21.723  6.878 1.00  97.08 0 D 1
ATOM   4043 O O   . SER D 4 57 ? -36.850 22.407  7.897 1.00  95.44 0 D 1
ATOM   4044 C CB  . SER D 4 57 ? -36.558 22.980  4.727 1.00  96.09 0 D 1
ATOM   4045 O OG  . SER D 4 57 ? -37.467 22.266  3.920 1.00  83.59 0 D 1
ATOM   4046 N N   . ASP D 4 58 ? -37.589 20.628  6.755 1.00  97.35 0 D 1
ATOM   4047 C CA  . ASP D 4 58 ? -38.518 20.164  7.796 1.00  97.03 0 D 1
ATOM   4048 C C   . ASP D 4 58 ? -37.796 19.810  9.106 1.00  96.95 0 D 1
ATOM   4049 O O   . ASP D 4 58 ? -38.368 19.903 10.194 1.00  95.36 0 D 1
ATOM   4050 C CB  . ASP D 4 58 ? -39.280 18.919  7.327 1.00  96.68 0 D 1
ATOM   4051 C CG  . ASP D 4 58 ? -40.203 19.151  6.131 1.00  94.90 0 D 1
ATOM   4052 O OD1 . ASP D 4 58 ? -40.760 20.255  6.011 1.00  90.81 0 D 1
ATOM   4053 O OD2 . ASP D 4 58 ? -40.350 18.188  5.347 1.00  90.59 -1 D 1
ATOM   4054 N N   . TYR D 4 59 ? -36.535 19.413  9.005 1.00  96.99 0 D 1
ATOM   4055 C CA  . TYR D 4 59 ? -35.677 19.114 10.146 1.00  96.68 0 D 1
ATOM   4056 C C   . TYR D 4 59 ? -34.774 20.289 10.553 1.00  96.32 0 D 1
ATOM   4057 O O   . TYR D 4 59 ? -33.930 20.128 11.434 1.00  94.33 0 D 1
ATOM   4058 C CB  . TYR D 4 59 ? -34.869 17.851  9.853 1.00  96.52 0 D 1
ATOM   4059 C CG  . TYR D 4 59 ? -35.717 16.596  9.807 1.00  97.01 0 D 1
ATOM   4060 C CD1 . TYR D 4 59 ? -36.281 16.078 10.990 1.00  95.41 0 D 1
ATOM   4061 C CD2 . TYR D 4 59 ? -35.927 15.923  8.593 1.00  95.59 0 D 1
ATOM   4062 C CE1 . TYR D 4 59 ? -37.037 14.906 10.966 1.00  95.07 0 D 1
ATOM   4063 C CE2 . TYR D 4 59 ? -36.684 14.745  8.551 1.00  94.85 0 D 1
ATOM   4064 C CZ  . TYR D 4 59 ? -37.239 14.238  9.743 1.00  96.32 0 D 1
ATOM   4065 O OH  . TYR D 4 59 ? -37.974 13.082  9.709 1.00  95.34 0 D 1
ATOM   4066 N N   . ASN D 4 60 ? -34.934 21.459  9.929 1.00  95.96 0 D 1
ATOM   4067 C CA  . ASN D 4 60 ? -34.094 22.630 10.142 1.00  95.69 0 D 1
ATOM   4068 C C   . ASN D 4 60 ? -32.590 22.353  9.921 1.00  95.84 0 D 1
ATOM   4069 O O   . ASN D 4 60 ? -31.730 22.912 10.596 1.00  93.99 0 D 1
ATOM   4070 C CB  . ASN D 4 60 ? -34.459 23.257 11.496 1.00  94.30 0 D 1
ATOM   4071 C CG  . ASN D 4 60 ? -34.028 24.707 11.622 1.00  85.38 0 D 1
ATOM   4072 N ND2 . ASN D 4 60 ? -33.821 25.174 12.832 1.00  72.16 0 D 1
ATOM   4073 O OD1 . ASN D 4 60 ? -33.915 25.443 10.658 1.00  76.07 0 D 1
ATOM   4074 N N   . ILE D 4 61 ? -32.283 21.481  8.985 1.00  96.54 0 D 1
ATOM   4075 C CA  . ILE D 4 61 ? -30.911 21.157  8.590 1.00  96.70 0 D 1
ATOM   4076 C C   . ILE D 4 61 ? -30.393 22.302  7.718 1.00  96.55 0 D 1
ATOM   4077 O O   . ILE D 4 61 ? -30.895 22.559  6.623 1.00  95.64 0 D 1
ATOM   4078 C CB  . ILE D 4 61 ? -30.843 19.789  7.893 1.00  96.78 0 D 1
ATOM   4079 C CG1 . ILE D 4 61 ? -31.216 18.668  8.891 1.00  95.67 0 D 1
ATOM   4080 C CG2 . ILE D 4 61 ? -29.437 19.532  7.328 1.00  95.90 0 D 1
ATOM   4081 C CD1 . ILE D 4 61 ? -31.509 17.315  8.236 1.00  93.84 0 D 1
ATOM   4082 N N   . GLN D 4 62 ? -29.357 22.975  8.215 1.00  96.11 0 D 1
ATOM   4083 C CA  . GLN D 4 62 ? -28.770 24.145  7.574 1.00  95.71 0 D 1
ATOM   4084 C C   . GLN D 4 62 ? -27.459 23.790  6.855 1.00  96.08 0 D 1
ATOM   4085 O O   . GLN D 4 62 ? -26.986 22.646  6.899 1.00  94.18 0 D 1
ATOM   4086 C CB  . GLN D 4 62 ? -28.583 25.263  8.613 1.00  93.70 0 D 1
ATOM   4087 C CG  . GLN D 4 62 ? -29.915 25.674  9.244 1.00  89.29 0 D 1
ATOM   4088 C CD  . GLN D 4 62 ? -29.815 26.921 10.126 1.00  84.60 0 D 1
ATOM   4089 N NE2 . GLN D 4 62 ? -30.870 27.272 10.825 1.00  71.14 0 D 1
ATOM   4090 O OE1 . GLN D 4 62 ? -28.805 27.608 10.182 1.00  75.55 0 D 1
ATOM   4091 N N   . LYS D 4 63 ? -26.861 24.773  6.184 1.00  96.19 0 D 1
ATOM   4092 C CA  . LYS D 4 63 ? -25.524 24.633  5.609 1.00  96.23 0 D 1
ATOM   4093 C C   . LYS D 4 63 ? -24.528 24.150  6.668 1.00  95.74 0 D 1
ATOM   4094 O O   . LYS D 4 63 ? -24.619 24.560  7.829 1.00  93.14 0 D 1
ATOM   4095 C CB  . LYS D 4 63 ? -25.068 25.942  4.945 1.00  95.16 0 D 1
ATOM   4096 C CG  . LYS D 4 63 ? -24.894 27.096  5.946 1.00  87.77 0 D 1
ATOM   4097 C CD  . LYS D 4 63 ? -24.254 28.316  5.281 1.00  86.15 0 D 1
ATOM   4098 C CE  . LYS D 4 63 ? -23.898 29.342  6.363 1.00  72.64 0 D 1
ATOM   4099 N NZ  . LYS D 4 63 ? -22.952 30.362  5.860 1.00  63.83 1 D 1
ATOM   4100 N N   . GLU D 4 64 ? -23.586 23.303  6.246 1.00  95.33 0 D 1
ATOM   4101 C CA  . GLU D 4 64 ? -22.530 22.752  7.107 1.00  95.03 0 D 1
ATOM   4102 C C   . GLU D 4 64 ? -23.030 21.887  8.273 1.00  95.02 0 D 1
ATOM   4103 O O   . GLU D 4 64 ? -22.225 21.424  9.079 1.00  92.76 0 D 1
ATOM   4104 C CB  . GLU D 4 64 ? -21.555 23.859  7.555 1.00  93.76 0 D 1
ATOM   4105 C CG  . GLU D 4 64 ? -20.863 24.549  6.368 1.00  90.08 0 D 1
ATOM   4106 C CD  . GLU D 4 64 ? -20.136 25.843  6.755 1.00  82.89 0 D 1
ATOM   4107 O OE1 . GLU D 4 64 ? -20.002 26.715  5.853 1.00  74.01 0 D 1
ATOM   4108 O OE2 . GLU D 4 64 ? -19.762 26.015  7.935 1.00  74.84 -1 D 1
ATOM   4109 N N   . SER D 4 65 ? -24.335 21.587  8.348 1.00  95.47 0 D 1
ATOM   4110 C CA  . SER D 4 65 ? -24.863 20.637  9.320 1.00  95.39 0 D 1
ATOM   4111 C C   . SER D 4 65 ? -24.253 19.250  9.126 1.00  95.27 0 D 1
ATOM   4112 O O   . SER D 4 65 ? -23.990 18.811  8.001 1.00  94.25 0 D 1
ATOM   4113 C CB  . SER D 4 65 ? -26.387 20.519  9.235 1.00  95.00 0 D 1
ATOM   4114 O OG  . SER D 4 65 ? -27.006 21.743  9.585 1.00  89.47 0 D 1
ATOM   4115 N N   . THR D 4 66 ? -24.084 18.532 10.233 1.00  95.05 0 D 1
ATOM   4116 C CA  . THR D 4 66 ? -23.617 17.149 10.231 1.00  94.56 0 D 1
ATOM   4117 C C   . THR D 4 66 ? -24.767 16.190 10.503 1.00  95.55 0 D 1
ATOM   4118 O O   . THR D 4 66 ? -25.373 16.220 11.569 1.00  95.17 0 D 1
ATOM   4119 C CB  . THR D 4 66 ? -22.471 16.939 11.230 1.00  91.91 0 D 1
ATOM   4120 C CG2 . THR D 4 66 ? -21.980 15.496 11.214 1.00  84.26 0 D 1
ATOM   4121 O OG1 . THR D 4 66 ? -21.355 17.745 10.884 1.00  85.57 0 D 1
ATOM   4122 N N   . LEU D 4 67 ? -25.032 15.302  9.555 1.00  96.74 0 D 1
ATOM   4123 C CA  . LEU D 4 67 ? -25.880 14.134  9.737 1.00  96.87 0 D 1
ATOM   4124 C C   . LEU D 4 67 ? -25.020 12.944 10.171 1.00  96.69 0 D 1
ATOM   4125 O O   . LEU D 4 67 ? -23.860 12.830  9.775 1.00  95.82 0 D 1
ATOM   4126 C CB  . LEU D 4 67 ? -26.642 13.808  8.445 1.00  96.92 0 D 1
ATOM   4127 C CG  . LEU D 4 67 ? -27.410 14.980  7.805 1.00  95.34 0 D 1
ATOM   4128 C CD1 . LEU D 4 67 ? -28.213 14.471  6.604 1.00  92.14 0 D 1
ATOM   4129 C CD2 . LEU D 4 67 ? -28.381 15.624  8.779 1.00  91.81 0 D 1
ATOM   4130 N N   . HIS D 4 68 ? -25.602 12.016 10.925 1.00  96.73 0 D 1
ATOM   4131 C CA  . HIS D 4 68 ? -24.968 10.751 11.257 1.00  96.47 0 D 1
ATOM   4132 C C   . HIS D 4 68 ? -25.595  9.628 10.437 1.00  97.14 0 D 1
ATOM   4133 O O   . HIS D 4 68 ? -26.816  9.522 10.352 1.00  96.53 0 D 1
ATOM   4134 C CB  . HIS D 4 68 ? -25.035 10.494 12.769 1.00  95.15 0 D 1
ATOM   4135 C CG  . HIS D 4 68 ? -24.255 11.507 13.557 1.00  93.15 0 D 1
ATOM   4136 C CD2 . HIS D 4 68 ? -24.685 12.759 13.906 1.00  82.01 0 D 1
ATOM   4137 N ND1 . HIS D 4 68 ? -22.951 11.385 14.008 1.00  82.83 0 D 1
ATOM   4138 C CE1 . HIS D 4 68 ? -22.623 12.532 14.613 1.00  83.01 0 D 1
ATOM   4139 N NE2 . HIS D 4 68 ? -23.643 13.390 14.568 1.00  84.04 0 D 1
ATOM   4140 N N   . LEU D 4 69 ? -24.756  8.784  9.841 1.00  96.67 0 D 1
ATOM   4141 C CA  . LEU D 4 69 ? -25.159  7.603  9.089 1.00  96.70 0 D 1
ATOM   4142 C C   . LEU D 4 69 ? -24.822  6.347  9.890 1.00  96.51 0 D 1
ATOM   4143 O O   . LEU D 4 69 ? -23.665  6.104 10.231 1.00  95.42 0 D 1
ATOM   4144 C CB  . LEU D 4 69 ? -24.480  7.621  7.709 1.00  96.55 0 D 1
ATOM   4145 C CG  . LEU D 4 69 ? -24.688  6.352  6.867 1.00  96.27 0 D 1
ATOM   4146 C CD1 . LEU D 4 69 ? -26.138  6.162  6.458 1.00  94.72 0 D 1
ATOM   4147 C CD2 . LEU D 4 69 ? -23.836  6.436  5.598 1.00  94.31 0 D 1
ATOM   4148 N N   . VAL D 4 70 ? -25.842  5.519 10.107 1.00  96.75 0 D 1
ATOM   4149 C CA  . VAL D 4 70 ? -25.702  4.148 10.600 1.00  96.69 0 D 1
ATOM   4150 C C   . VAL D 4 70 ? -26.289  3.210  9.556 1.00  96.62 0 D 1
ATOM   4151 O O   . VAL D 4 70 ? -27.304  3.523  8.936 1.00  95.53 0 D 1
ATOM   4152 C CB  . VAL D 4 70 ? -26.387  3.962 11.963 1.00  95.18 0 D 1
ATOM   4153 C CG1 . VAL D 4 70 ? -26.202  2.548 12.506 1.00  86.79 0 D 1
ATOM   4154 C CG2 . VAL D 4 70 ? -25.794  4.927 12.994 1.00  87.56 0 D 1
ATOM   4155 N N   . LEU D 4 71 ? -25.642  2.067  9.344 1.00  95.61 0 D 1
ATOM   4156 C CA  . LEU D 4 71 ? -26.132  1.066  8.403 1.00  94.97 0 D 1
ATOM   4157 C C   . LEU D 4 71 ? -27.028  0.049  9.098 1.00  94.24 0 D 1
ATOM   4158 O O   . LEU D 4 71 ? -26.725 -0.409 10.196 1.00  92.41 0 D 1
ATOM   4159 C CB  . LEU D 4 71 ? -24.969  0.390  7.667 1.00  94.21 0 D 1
ATOM   4160 C CG  . LEU D 4 71 ? -24.048  1.342  6.873 1.00  92.85 0 D 1
ATOM   4161 C CD1 . LEU D 4 71 ? -23.090  0.519  6.021 1.00  88.64 0 D 1
ATOM   4162 C CD2 . LEU D 4 71 ? -24.812  2.279  5.950 1.00  86.93 0 D 1
ATOM   4163 N N   . ARG D 4 72 ? -28.102 -0.347  8.411 1.00  93.97 0 D 1
ATOM   4164 C CA  . ARG D 4 72 ? -28.852 -1.565  8.718 1.00  92.53 0 D 1
ATOM   4165 C C   . ARG D 4 72 ? -28.050 -2.753  8.209 1.00  91.59 0 D 1
ATOM   4166 O O   . ARG D 4 72 ? -27.773 -2.862  7.016 1.00  88.40 0 D 1
ATOM   4167 C CB  . ARG D 4 72 ? -30.238 -1.532  8.080 1.00  90.91 0 D 1
ATOM   4168 C CG  . ARG D 4 72 ? -31.134 -0.472  8.739 1.00  83.24 0 D 1
ATOM   4169 C CD  . ARG D 4 72 ? -32.520 -0.527  8.117 1.00  80.12 0 D 1
ATOM   4170 N NE  . ARG D 4 72 ? -33.418  0.449  8.754 1.00  72.12 0 D 1
ATOM   4171 C CZ  . ARG D 4 72 ? -34.682  0.683  8.410 1.00  65.88 0 D 1
ATOM   4172 N NH1 . ARG D 4 72 ? -35.254  0.033  7.438 1.00  59.21 1 D 1
ATOM   4173 N NH2 . ARG D 4 72 ? -35.374  1.580  9.039 1.00  58.36 0 D 1
ATOM   4174 N N   . LEU D 4 73 ? -27.668 -3.627  9.122 1.00  89.68 0 D 1
ATOM   4175 C CA  . LEU D 4 73 ? -26.831 -4.791  8.833 1.00  85.55 0 D 1
ATOM   4176 C C   . LEU D 4 73 ? -27.674 -6.058  8.705 1.00  82.09 0 D 1
ATOM   4177 O O   . LEU D 4 73 ? -27.415 -6.894  7.834 1.00  74.87 0 D 1
ATOM   4178 C CB  . LEU D 4 73 ? -25.797 -4.939  9.958 1.00  83.98 0 D 1
ATOM   4179 C CG  . LEU D 4 73 ? -24.936 -3.686 10.195 1.00  82.72 0 D 1
ATOM   4180 C CD1 . LEU D 4 73 ? -23.998 -3.915 11.387 1.00  78.64 0 D 1
ATOM   4181 C CD2 . LEU D 4 73 ? -24.116 -3.323  8.952 1.00  81.01 0 D 1
ATOM   4182 N N   . ARG D 4 74 ? -28.685 -6.184  9.561 1.00  78.39 0 D 1
ATOM   4183 C CA  . ARG D 4 74 ? -29.650 -7.280  9.558 1.00  72.59 0 D 1
ATOM   4184 C C   . ARG D 4 74 ? -30.967 -6.796  8.985 1.00  67.26 0 D 1
ATOM   4185 O O   . ARG D 4 74 ? -31.450 -5.721  9.331 1.00  58.69 0 D 1
ATOM   4186 C CB  . ARG D 4 74 ? -29.850 -7.830 10.977 1.00  68.17 0 D 1
ATOM   4187 C CG  . ARG D 4 74 ? -28.573 -8.469 11.537 1.00  61.89 0 D 1
ATOM   4188 C CD  . ARG D 4 74 ? -28.850 -9.041 12.930 1.00  56.58 0 D 1
ATOM   4189 N NE  . ARG D 4 74 ? -27.647 -9.652 13.511 1.00  50.53 0 D 1
ATOM   4190 C CZ  . ARG D 4 74 ? -27.564 -10.236 14.690 1.00  45.74 0 D 1
ATOM   4191 N NH1 . ARG D 4 74 ? -28.598 -10.352 15.482 1.00  42.36 1 D 1
ATOM   4192 N NH2 . ARG D 4 74 ? -26.429 -10.714 15.100 1.00  40.39 0 D 1
ATOM   4193 N N   . GLY D 4 75 ? -31.557 -7.621  8.147 1.00  68.41 0 D 1
ATOM   4194 C CA  . GLY D 4 75 ? -32.776 -7.247  7.456 1.00  62.25 0 D 1
ATOM   4195 C C   . GLY D 4 75 ? -32.564 -6.068  6.495 1.00  57.44 0 D 1
ATOM   4196 O O   . GLY D 4 75 ? -31.453 -5.621  6.236 1.00  50.99 0 D 1
ATOM   4197 N N   . GLY D 4 76 ? -33.631 -5.614  5.954 1.00  52.72 0 D 1
ATOM   4198 C CA  . GLY D 4 76 ? -33.723 -4.608  4.913 1.00  46.93 0 D 1
ATOM   4199 C C   . GLY D 4 76 ? -34.963 -4.911  4.116 1.00  41.84 0 D 1
ATOM   4200 O O   . GLY D 4 76 ? -35.208 -6.105  3.820 1.00  36.39 0 D 1
ATOM   4201 O OXT . GLY D 4 76 ? -35.692 -3.923  3.849 1.00  41.64 -1 D 1
HETATM 4202 P PA  . NAD E 5 1 ? -30.894 -11.023  0.809 1.00  86.29 0 E 1
HETATM 4203 P PN  . NAD E 5 1 ? -31.134 -8.667 -0.842 1.00  81.09 0 E 1
HETATM 4204 C C1B . NAD E 5 1 ? -28.248 -9.852  4.998 1.00  87.05 0 E 1
HETATM 4205 C C1D . NAD E 5 1 ? -34.278 -7.685 -3.847 1.00  67.54 0 E 1
HETATM 4206 N N1A . NAD E 5 1 ? -25.588 -13.616  7.152 1.00  91.76 0 E 1
HETATM 4207 N N1N . NAD E 5 1 ? -34.200 -6.491 -2.991 1.00  67.85 0 E 1
HETATM 4208 O O1A . NAD E 5 1 ? -29.795 -11.586 -0.020 1.00  72.97 -1 E 1
HETATM 4209 O O1N . NAD E 5 1 ? -29.687 -8.460 -0.699 1.00  71.30 -1 E 1
HETATM 4210 C C2A . NAD E 5 1 ? -26.064 -12.471  7.688 1.00  90.78 0 E 1
HETATM 4211 C C2B . NAD E 5 1 ? -27.939 -8.812  3.989 1.00  81.74 0 E 1
HETATM 4212 C C2D . NAD E 5 1 ? -33.149 -7.812 -4.828 1.00  68.53 0 E 1
HETATM 4213 C C2N . NAD E 5 1 ? -35.335 -6.028 -2.429 1.00  64.16 0 E 1
HETATM 4214 O O2A . NAD E 5 1 ? -31.919 -12.012  1.287 1.00  71.28 0 E 1
HETATM 4215 O O2B . NAD E 5 1 ? -26.899 -8.001  4.422 1.00  75.85 0 E 1
HETATM 4216 O O2D . NAD E 5 1 ? -33.493 -7.184 -6.054 1.00  61.95 0 E 1
HETATM 4217 O O2N . NAD E 5 1 ? -31.960 -7.483 -0.444 1.00  67.26 0 E 1
HETATM 4218 C C3B . NAD E 5 1 ? -29.268 -8.081  3.906 1.00  78.98 0 E 1
HETATM 4219 C C3D . NAD E 5 1 ? -33.021 -9.302 -4.962 1.00  70.52 0 E 1
HETATM 4220 C C3N . NAD E 5 1 ? -35.294 -4.912 -1.603 1.00  62.96 0 E 1
HETATM 4221 N N3A . NAD E 5 1 ? -26.734 -11.587  7.015 1.00  90.75 0 E 1
HETATM 4222 O O3  . NAD E 5 1 ? -31.677 -9.896 -0.010 1.00  80.38 0 E 1
HETATM 4223 O O3B . NAD E 5 1 ? -29.281 -7.064  4.885 1.00  76.50 0 E 1
HETATM 4224 O O3D . NAD E 5 1 ? -33.903 -9.789 -5.945 1.00  62.91 0 E 1
HETATM 4225 C C4A . NAD E 5 1 ? -26.933 -11.811  5.703 1.00  91.80 0 E 1
HETATM 4226 C C4B . NAD E 5 1 ? -30.337 -9.116  4.239 1.00  84.27 0 E 1
HETATM 4227 C C4D . NAD E 5 1 ? -33.390 -9.852 -3.603 1.00  71.95 0 E 1
HETATM 4228 C C4N . NAD E 5 1 ? -34.087 -4.272 -1.336 1.00  61.22 0 E 1
HETATM 4229 O O4B . NAD E 5 1 ? -29.669 -10.134  4.898 1.00  81.47 0 E 1
HETATM 4230 O O4D . NAD E 5 1 ? -34.211 -8.862 -3.000 1.00  70.87 0 E 1
HETATM 4231 C C5A . NAD E 5 1 ? -26.468 -12.958  5.060 1.00  92.57 0 E 1
HETATM 4232 C C5B . NAD E 5 1 ? -31.126 -9.625  3.036 1.00  79.33 0 E 1
HETATM 4233 C C5D . NAD E 5 1 ? -32.154 -10.223 -2.764 1.00  72.95 0 E 1
HETATM 4234 C C5N . NAD E 5 1 ? -32.940 -4.775 -1.926 1.00  59.82 0 E 1
HETATM 4235 O O5B . NAD E 5 1 ? -30.282 -10.251  2.088 1.00  82.15 0 E 1
HETATM 4236 O O5D . NAD E 5 1 ? -31.433 -9.060 -2.398 1.00  76.40 0 E 1
HETATM 4237 C C6A . NAD E 5 1 ? -25.757 -13.888  5.844 1.00  93.20 0 E 1
HETATM 4238 C C6N . NAD E 5 1 ? -33.002 -5.885 -2.738 1.00  62.76 0 E 1
HETATM 4239 N N6A . NAD E 5 1 ? -25.294 -15.030  5.344 1.00  92.80 0 E 1
HETATM 4240 C C7N . NAD E 5 1 ? -36.537 -4.402 -0.969 1.00  56.37 0 E 1
HETATM 4241 N N7A . NAD E 5 1 ? -26.838 -12.912  3.754 1.00  92.37 0 E 1
HETATM 4242 N N7N . NAD E 5 1 ? -37.716 -4.778 -1.453 1.00  50.25 0 E 1
HETATM 4243 O O7N . NAD E 5 1 ? -36.477 -3.627 -0.022 1.00  52.07 0 E 1
HETATM 4244 C C8A . NAD E 5 1 ? -27.485 -11.785  3.598 1.00  91.48 0 E 1
HETATM 4245 N N9A . NAD E 5 1 ? -27.570 -11.105  4.766 1.00  90.03 0 E 1
HETATM 4246 ZN ZN  . ZN  F 6 1 ? -23.851 -10.481  1.256 1.00  94.38 0 F 1
HETATM 4247 ZN ZN  . ZN  G 7 1 ?  8.917 -10.009 -14.865 1.00  94.81 0 G 1
HETATM 4248 ZN ZN  . ZN  H 8 1 ?  9.462  4.435 -15.365 1.00  93.61 0 H 1
HETATM 4249 ZN ZN  . ZN  I 9 1 ? 21.047 -23.781 -8.651 1.00  95.24 0 I 1
HETATM 4250 ZN ZN  . ZN  J 10 1 ? -17.181 -19.729 -8.936 1.00  96.21 0 J 1
