# Supplementary material for: RNF114 and RNF166 exemplify reader-writer E3 ligases that extend K11 polyubiquitin onto sites of MARUbylation
Source: EMBO J. 2025 Oct 2;44(21):5993–6018. doi: 10.1038/s44318-025-00577-z (PMC12583694; doi:10.1038/s44318-025-00577-z)
Supplement: Supplementary file 7 — Source data Fig. 5 [file 44318_2025_577_MOESM7_ESM.zip › Figure 5/5E/RNF166-FL-AF3-1.cif]

# generated by PyMOL 3.1.4.1
#
data_fold_2024_11_14_22_43_rnf166_ube2d3_2xub_nad_5xzn_model_1
_entry.id fold_2024_11_14_22_43_rnf166_ube2d3_2xub_nad_5xzn_model_1
#
loop_
_atom_site.group_PDB
_atom_site.id
_atom_site.type_symbol
_atom_site.label_atom_id
_atom_site.label_alt_id
_atom_site.label_comp_id
_atom_site.label_asym_id
_atom_site.label_entity_id
_atom_site.label_seq_id
_atom_site.pdbx_PDB_ins_code
_atom_site.Cartn_x
_atom_site.Cartn_y
_atom_site.Cartn_z
_atom_site.occupancy
_atom_site.B_iso_or_equiv
_atom_site.pdbx_formal_charge
_atom_site.auth_asym_id
_atom_site.pdbx_PDB_model_num
ATOM   1   N N   . MET A 1 1 ? 22.918 26.279 -52.206 1.00  16.51 0 A 1
ATOM   2   C CA  . MET A 1 1 ? 22.587 24.889 -51.854 1.00  18.40 0 A 1
ATOM   3   C C   . MET A 1 1 ? 23.112 24.605 -50.446 1.00  18.97 0 A 1
ATOM   4   O O   . MET A 1 1 ? 24.152 23.985 -50.283 1.00  17.94 0 A 1
ATOM   5   C CB  . MET A 1 1 ? 23.195 23.907 -52.864 1.00  18.76 0 A 1
ATOM   6   C CG  . MET A 1 1 ? 22.505 23.936 -54.232 1.00  16.62 0 A 1
ATOM   7   S SD  . MET A 1 1 ? 23.364 22.896 -55.439 1.00  15.61 0 A 1
ATOM   8   C CE  . MET A 1 1 ? 22.195 22.936 -56.819 1.00  13.47 0 A 1
ATOM   9   N N   . ALA A 1 2 ? 22.442 25.166 -49.427 1.00  21.38 0 A 1
ATOM   10  C CA  . ALA A 1 2 ? 22.885 25.003 -48.045 1.00  21.96 0 A 1
ATOM   11  C C   . ALA A 1 2 ? 22.555 23.568 -47.600 1.00  21.93 0 A 1
ATOM   12  O O   . ALA A 1 2 ? 21.391 23.212 -47.456 1.00  20.59 0 A 1
ATOM   13  C CB  . ALA A 1 2 ? 22.212 26.067 -47.174 1.00  21.31 0 A 1
ATOM   14  N N   . MET A 1 3 ? 23.588 22.737 -47.449 1.00  20.77 0 A 1
ATOM   15  C CA  . MET A 1 3 ? 23.433 21.377 -46.943 1.00  20.12 0 A 1
ATOM   16  C C   . MET A 1 3 ? 23.033 21.480 -45.463 1.00  19.93 0 A 1
ATOM   17  O O   . MET A 1 3 ? 23.890 21.587 -44.592 1.00  19.12 0 A 1
ATOM   18  C CB  . MET A 1 3 ? 24.732 20.579 -47.099 1.00  20.42 0 A 1
ATOM   19  C CG  . MET A 1 3 ? 25.018 20.164 -48.540 1.00  18.19 0 A 1
ATOM   20  S SD  . MET A 1 3 ? 26.483 19.092 -48.661 1.00  17.42 0 A 1
ATOM   21  C CE  . MET A 1 3 ? 26.523 18.797 -50.446 1.00  14.98 0 A 1
ATOM   22  N N   . PHE A 1 4 ? 21.716 21.455 -45.202 1.00  19.19 0 A 1
ATOM   23  C CA  . PHE A 1 4 ? 21.182 21.239 -43.869 1.00  17.82 0 A 1
ATOM   24  C C   . PHE A 1 4 ? 21.607 19.834 -43.420 1.00  18.07 0 A 1
ATOM   25  O O   . PHE A 1 4 ? 20.930 18.853 -43.690 1.00  16.77 0 A 1
ATOM   26  C CB  . PHE A 1 4 ? 19.658 21.421 -43.865 1.00  16.92 0 A 1
ATOM   27  C CG  . PHE A 1 4 ? 19.205 22.843 -43.628 1.00  15.39 0 A 1
ATOM   28  C CD1 . PHE A 1 4 ? 18.891 23.261 -42.317 1.00  14.55 0 A 1
ATOM   29  C CD2 . PHE A 1 4 ? 19.094 23.758 -44.692 1.00  15.41 0 A 1
ATOM   30  C CE1 . PHE A 1 4 ? 18.454 24.582 -42.075 1.00  13.94 0 A 1
ATOM   31  C CE2 . PHE A 1 4 ? 18.665 25.069 -44.454 1.00  14.16 0 A 1
ATOM   32  C CZ  . PHE A 1 4 ? 18.345 25.480 -43.145 1.00  15.77 0 A 1
ATOM   33  N N   . ARG A 1 5 ? 22.786 19.732 -42.796 1.00  19.24 0 A 1
ATOM   34  C CA  . ARG A 1 5 ? 23.181 18.518 -42.088 1.00  18.55 0 A 1
ATOM   35  C C   . ARG A 1 5 ? 22.150 18.331 -40.976 1.00  18.59 0 A 1
ATOM   36  O O   . ARG A 1 5 ? 22.180 19.052 -39.986 1.00  17.74 0 A 1
ATOM   37  C CB  . ARG A 1 5 ? 24.603 18.624 -41.521 1.00  18.17 0 A 1
ATOM   38  C CG  . ARG A 1 5 ? 25.678 18.372 -42.592 1.00  15.49 0 A 1
ATOM   39  C CD  . ARG A 1 5 ? 27.064 18.379 -41.947 1.00  14.75 0 A 1
ATOM   40  N NE  . ARG A 1 5 ? 28.125 18.005 -42.912 1.00  13.64 0 A 1
ATOM   41  C CZ  . ARG A 1 5 ? 29.425 17.864 -42.647 1.00  12.14 0 A 1
ATOM   42  N NH1 . ARG A 1 5 ? 29.904 18.086 -41.458 1.00  11.33 1 A 1
ATOM   43  N NH2 . ARG A 1 5 ? 30.250 17.505 -43.578 1.00  11.11 0 A 1
ATOM   44  N N   . SER A 1 6 ? 21.204 17.411 -41.181 1.00  23.07 0 A 1
ATOM   45  C CA  . SER A 1 6 ? 20.286 16.974 -40.144 1.00  23.78 0 A 1
ATOM   46  C C   . SER A 1 6 ? 21.138 16.402 -39.018 1.00  24.04 0 A 1
ATOM   47  O O   . SER A 1 6 ? 21.685 15.307 -39.136 1.00  23.20 0 A 1
ATOM   48  C CB  . SER A 1 6 ? 19.300 15.929 -40.693 1.00  23.07 0 A 1
ATOM   49  O OG  . SER A 1 6 ? 19.988 14.848 -41.290 1.00  20.70 0 A 1
ATOM   50  N N   . LEU A 1 7 ? 21.288 17.186 -37.961 1.00  22.69 0 A 1
ATOM   51  C CA  . LEU A 1 7 ? 21.800 16.695 -36.690 1.00  22.28 0 A 1
ATOM   52  C C   . LEU A 1 7 ? 20.749 15.710 -36.176 1.00  21.91 0 A 1
ATOM   53  O O   . LEU A 1 7 ? 19.851 16.072 -35.425 1.00  20.25 0 A 1
ATOM   54  C CB  . LEU A 1 7 ? 22.039 17.869 -35.723 1.00  20.87 0 A 1
ATOM   55  C CG  . LEU A 1 7 ? 23.345 18.633 -35.980 1.00  18.47 0 A 1
ATOM   56  C CD1 . LEU A 1 7 ? 23.303 20.002 -35.297 1.00  17.76 0 A 1
ATOM   57  C CD2 . LEU A 1 7 ? 24.559 17.868 -35.429 1.00  19.27 0 A 1
ATOM   58  N N   . VAL A 1 8 ? 20.830 14.477 -36.667 1.00  25.01 0 A 1
ATOM   59  C CA  . VAL A 1 8 ? 20.175 13.340 -36.031 1.00  24.76 0 A 1
ATOM   60  C C   . VAL A 1 8 ? 20.855 13.236 -34.673 1.00  24.93 0 A 1
ATOM   61  O O   . VAL A 1 8 ? 21.931 12.660 -34.559 1.00  23.43 0 A 1
ATOM   62  C CB  . VAL A 1 8 ? 20.306 12.048 -36.852 1.00  23.57 0 A 1
ATOM   63  C CG1 . VAL A 1 8 ? 19.534 10.907 -36.198 1.00  20.02 0 A 1
ATOM   64  C CG2 . VAL A 1 8 ? 19.755 12.238 -38.270 1.00  21.90 0 A 1
ATOM   65  N N   . ALA A 1 9 ? 20.261 13.905 -33.679 1.00  27.05 0 A 1
ATOM   66  C CA  . ALA A 1 9 ? 20.656 13.732 -32.296 1.00  27.61 0 A 1
ATOM   67  C C   . ALA A 1 9 ? 20.419 12.248 -32.005 1.00  27.31 0 A 1
ATOM   68  O O   . ALA A 1 9 ? 19.286 11.816 -31.812 1.00  25.71 0 A 1
ATOM   69  C CB  . ALA A 1 9 ? 19.828 14.662 -31.410 1.00  26.44 0 A 1
ATOM   70  N N   . SER A 1 10 ? 21.490 11.465 -32.106 1.00  25.47 0 A 1
ATOM   71  C CA  . SER A 1 10 ? 21.458 10.083 -31.676 1.00  26.12 0 A 1
ATOM   72  C C   . SER A 1 10 ? 21.049 10.143 -30.215 1.00  25.86 0 A 1
ATOM   73  O O   . SER A 1 10 ? 21.816 10.618 -29.383 1.00  24.13 0 A 1
ATOM   74  C CB  . SER A 1 10 ? 22.830  9.413 -31.862 1.00  24.81 0 A 1
ATOM   75  O OG  . SER A 1 10 ? 23.853 10.160 -31.242 1.00  22.32 0 A 1
ATOM   76  N N   . ALA A 1 11 ? 19.805  9.728 -29.931 1.00  30.08 0 A 1
ATOM   77  C CA  . ALA A 1 11 ? 19.381  9.466 -28.577 1.00  29.45 0 A 1
ATOM   78  C C   . ALA A 1 11 ? 20.337  8.392 -28.063 1.00  29.31 0 A 1
ATOM   79  O O   . ALA A 1 11 ? 20.157  7.206 -28.337 1.00  27.61 0 A 1
ATOM   80  C CB  . ALA A 1 11 ? 17.909  9.038 -28.578 1.00  27.72 0 A 1
ATOM   81  N N   . GLN A 1 12 ? 21.431  8.832 -27.448 1.00  24.18 0 A 1
ATOM   82  C CA  . GLN A 1 12 ? 22.333  7.938 -26.765 1.00  23.95 0 A 1
ATOM   83  C C   . GLN A 1 12 ? 21.441  7.245 -25.746 1.00  24.22 0 A 1
ATOM   84  O O   . GLN A 1 12 ? 21.009  7.850 -24.769 1.00  22.30 0 A 1
ATOM   85  C CB  . GLN A 1 12 ? 23.491  8.697 -26.095 1.00  21.87 0 A 1
ATOM   86  C CG  . GLN A 1 12 ? 24.608  9.058 -27.085 1.00  18.78 0 A 1
ATOM   87  C CD  . GLN A 1 12 ? 25.788  9.770 -26.411 1.00  16.86 0 A 1
ATOM   88  N NE2 . GLN A 1 12 ? 26.963  9.736 -26.999 1.00  15.81 0 A 1
ATOM   89  O OE1 . GLN A 1 12 ? 25.678 10.362 -25.351 1.00  16.18 0 A 1
ATOM   90  N N   . GLN A 1 13 ? 21.110  5.988 -26.044 1.00  30.86 0 A 1
ATOM   91  C CA  . GLN A 1 13 ? 20.575  5.092 -25.041 1.00  31.22 0 A 1
ATOM   92  C C   . GLN A 1 13 ? 21.551  5.211 -23.876 1.00  31.68 0 A 1
ATOM   93  O O   . GLN A 1 13 ? 22.703  4.788 -24.008 1.00  29.60 0 A 1
ATOM   94  C CB  . GLN A 1 13 ? 20.531  3.653 -25.568 1.00  29.06 0 A 1
ATOM   95  C CG  . GLN A 1 13 ? 19.350  3.402 -26.526 1.00  26.09 0 A 1
ATOM   96  C CD  . GLN A 1 13 ? 19.307  1.956 -27.033 1.00  23.86 0 A 1
ATOM   97  N NE2 . GLN A 1 13 ? 18.174  1.509 -27.524 1.00  22.48 0 A 1
ATOM   98  O OE1 . GLN A 1 13 ? 20.274  1.214 -27.007 1.00  23.66 0 A 1
ATOM   99  N N   . ARG A 1 14 ? 21.135  5.885 -22.810 1.00  31.78 0 A 1
ATOM   100 C CA  . ARG A 1 14 ? 21.928  5.960 -21.593 1.00  33.21 0 A 1
ATOM   101 C C   . ARG A 1 14 ? 22.158  4.514 -21.195 1.00  33.80 0 A 1
ATOM   102 O O   . ARG A 1 14 ? 21.244  3.860 -20.707 1.00  32.12 0 A 1
ATOM   103 C CB  . ARG A 1 14 ? 21.225  6.757 -20.479 1.00  30.96 0 A 1
ATOM   104 C CG  . ARG A 1 14 ? 21.313  8.282 -20.667 1.00  27.79 0 A 1
ATOM   105 C CD  . ARG A 1 14 ? 20.707  9.002 -19.442 1.00  25.22 0 A 1
ATOM   106 N NE  . ARG A 1 14 ? 20.805 10.468 -19.542 1.00  23.84 0 A 1
ATOM   107 C CZ  . ARG A 1 14 ? 20.486 11.352 -18.594 1.00  20.99 0 A 1
ATOM   108 N NH1 . ARG A 1 14 ? 20.019 10.972 -17.438 1.00  20.29 1 A 1
ATOM   109 N NH2 . ARG A 1 14 ? 20.639 12.622 -18.785 1.00  19.49 0 A 1
ATOM   110 N N   . GLN A 1 15 ? 23.323  4.005 -21.532 1.00  35.00 0 A 1
ATOM   111 C CA  . GLN A 1 15 ? 23.740  2.726 -21.009 1.00  34.96 0 A 1
ATOM   112 C C   . GLN A 1 15 ? 23.620  2.875 -19.500 1.00  36.26 0 A 1
ATOM   113 O O   . GLN A 1 15 ? 24.148  3.865 -18.970 1.00  34.02 0 A 1
ATOM   114 C CB  . GLN A 1 15 ? 25.177  2.387 -21.425 1.00  31.73 0 A 1
ATOM   115 C CG  . GLN A 1 15 ? 25.242  1.846 -22.856 1.00  27.91 0 A 1
ATOM   116 C CD  . GLN A 1 15 ? 26.642  1.376 -23.238 1.00  24.83 0 A 1
ATOM   117 N NE2 . GLN A 1 15 ? 26.772  0.571 -24.265 1.00  23.27 0 A 1
ATOM   118 O OE1 . GLN A 1 15 ? 27.638  1.701 -22.628 1.00  24.87 0 A 1
ATOM   119 N N   . PRO A 1 16 ? 22.862  2.007 -18.827 1.00  40.01 0 A 1
ATOM   120 C CA  . PRO A 1 16 ? 22.887  2.028 -17.380 1.00  41.07 0 A 1
ATOM   121 C C   . PRO A 1 16 ? 24.372  1.989 -17.002 1.00  41.34 0 A 1
ATOM   122 O O   . PRO A 1 16 ? 25.101  1.178 -17.582 1.00  40.39 0 A 1
ATOM   123 C CB  . PRO A 1 16 ? 22.099  0.799 -16.918 1.00  39.77 0 A 1
ATOM   124 C CG  . PRO A 1 16 ? 22.117 -0.133 -18.131 1.00  38.13 0 A 1
ATOM   125 C CD  . PRO A 1 16 ? 22.207  0.813 -19.326 1.00  39.63 0 A 1
ATOM   126 N N   . PRO A 1 17 ? 24.847  2.923 -16.174 1.00  36.05 0 A 1
ATOM   127 C CA  . PRO A 1 17 ? 26.260  3.013 -15.874 1.00  36.57 0 A 1
ATOM   128 C C   . PRO A 1 17 ? 26.725  1.623 -15.459 1.00  37.30 0 A 1
ATOM   129 O O   . PRO A 1 17 ? 25.999  0.914 -14.753 1.00  35.97 0 A 1
ATOM   130 C CB  . PRO A 1 17 ? 26.393  4.057 -14.765 1.00  34.47 0 A 1
ATOM   131 C CG  . PRO A 1 17 ? 24.990  4.137 -14.164 1.00  32.92 0 A 1
ATOM   132 C CD  . PRO A 1 17 ? 24.079  3.817 -15.340 1.00  34.19 0 A 1
ATOM   133 N N   . ALA A 1 18 ? 27.888  1.219 -15.963 1.00  37.38 0 A 1
ATOM   134 C CA  . ALA A 1 18 ? 28.483 -0.054 -15.590 1.00  37.12 0 A 1
ATOM   135 C C   . ALA A 1 18 ? 28.487 -0.100 -14.056 1.00  38.19 0 A 1
ATOM   136 O O   . ALA A 1 18 ? 29.139  0.728 -13.420 1.00  36.02 0 A 1
ATOM   137 C CB  . ALA A 1 18 ? 29.895 -0.155 -16.187 1.00  34.27 0 A 1
ATOM   138 N N   . GLY A 1 19 ? 27.640 -0.963 -13.507 1.00  39.95 0 A 1
ATOM   139 C CA  . GLY A 1 19 ? 27.479 -1.025 -12.065 1.00  39.95 0 A 1
ATOM   140 C C   . GLY A 1 19 ? 28.852 -1.245 -11.450 1.00  40.04 0 A 1
ATOM   141 O O   . GLY A 1 19 ? 29.655 -1.973 -12.051 1.00  37.77 0 A 1
ATOM   142 N N   . PRO A 1 20 ? 29.168 -0.615 -10.323 1.00  36.88 0 A 1
ATOM   143 C CA  . PRO A 1 20 ? 30.424 -0.883 -9.653 1.00  36.34 0 A 1
ATOM   144 C C   . PRO A 1 20 ? 30.575 -2.393 -9.456 1.00  36.78 0 A 1
ATOM   145 O O   . PRO A 1 20 ? 29.586 -3.130 -9.449 1.00  34.91 0 A 1
ATOM   146 C CB  . PRO A 1 20 ? 30.367 -0.100 -8.331 1.00  33.92 0 A 1
ATOM   147 C CG  . PRO A 1 20 ? 28.875  0.078 -8.081 1.00  32.54 0 A 1
ATOM   148 C CD  . PRO A 1 20 ? 28.287  0.167 -9.490 1.00  34.21 0 A 1
ATOM   149 N N   . ALA A 1 21 ? 31.812 -2.846 -9.294 1.00  36.76 0 A 1
ATOM   150 C CA  . ALA A 1 21 ? 32.171 -4.236 -9.039 1.00  35.72 0 A 1
ATOM   151 C C   . ALA A 1 21 ? 31.689 -4.715 -7.646 1.00  36.59 0 A 1
ATOM   152 O O   . ALA A 1 21 ? 32.465 -5.236 -6.850 1.00  34.04 0 A 1
ATOM   153 C CB  . ALA A 1 21 ? 33.683 -4.385 -9.240 1.00  32.38 0 A 1
ATOM   154 N N   . GLY A 1 22 ? 30.411 -4.520 -7.341 1.00  43.97 0 A 1
ATOM   155 C CA  . GLY A 1 22 ? 29.743 -5.265 -6.295 1.00  43.27 0 A 1
ATOM   156 C C   . GLY A 1 22 ? 29.812 -6.748 -6.641 1.00  43.81 0 A 1
ATOM   157 O O   . GLY A 1 22 ? 29.773 -7.118 -7.812 1.00  41.52 0 A 1
ATOM   158 N N   . GLY A 1 23 ? 29.952 -7.590 -5.636 1.00  44.87 0 A 1
ATOM   159 C CA  . GLY A 1 23 ? 30.140 -9.025 -5.829 1.00  44.67 0 A 1
ATOM   160 C C   . GLY A 1 23 ? 29.044 -9.686 -6.686 1.00  46.54 0 A 1
ATOM   161 O O   . GLY A 1 23 ? 27.974 -9.126 -6.903 1.00  43.47 0 A 1
ATOM   162 N N   . ASP A 1 24 ? 29.308 -10.927 -7.113 1.00  45.02 0 A 1
ATOM   163 C CA  . ASP A 1 24 ? 28.468 -11.732 -8.033 1.00  45.24 0 A 1
ATOM   164 C C   . ASP A 1 24 ? 26.948 -11.708 -7.724 1.00  47.98 0 A 1
ATOM   165 O O   . ASP A 1 24 ? 26.121 -11.818 -8.628 1.00  44.40 0 A 1
ATOM   166 C CB  . ASP A 1 24 ? 28.968 -13.201 -7.984 1.00  39.54 0 A 1
ATOM   167 C CG  . ASP A 1 24 ? 30.077 -13.602 -8.968 1.00  35.73 0 A 1
ATOM   168 O OD1 . ASP A 1 24 ? 30.224 -12.957 -10.024 1.00  33.36 0 A 1
ATOM   169 O OD2 . ASP A 1 24 ? 30.738 -14.651 -8.746 1.00  32.36 -1 A 1
ATOM   170 N N   . SER A 1 25 ? 26.550 -11.546 -6.449 1.00  54.65 0 A 1
ATOM   171 C CA  . SER A 1 25 ? 25.153 -11.463 -6.017 1.00  55.78 0 A 1
ATOM   172 C C   . SER A 1 25 ? 24.435 -10.196 -6.498 1.00  59.80 0 A 1
ATOM   173 O O   . SER A 1 25 ? 23.222 -10.216 -6.712 1.00  54.79 0 A 1
ATOM   174 C CB  . SER A 1 25 ? 25.086 -11.533 -4.488 1.00  49.51 0 A 1
ATOM   175 O OG  . SER A 1 25 ? 25.859 -10.500 -3.900 1.00  44.90 0 A 1
ATOM   176 N N   . GLY A 1 26 ? 25.152 -9.098 -6.694 1.00  71.59 0 A 1
ATOM   177 C CA  . GLY A 1 26 ? 24.602 -7.834 -7.176 1.00  75.23 0 A 1
ATOM   178 C C   . GLY A 1 26 ? 24.157 -7.886 -8.633 1.00  80.16 0 A 1
ATOM   179 O O   . GLY A 1 26 ? 23.215 -7.189 -9.028 1.00  76.50 0 A 1
ATOM   180 N N   . LEU A 1 27 ? 24.772 -8.748 -9.443 1.00  80.79 0 A 1
ATOM   181 C CA  . LEU A 1 27 ? 24.477 -8.851 -10.865 1.00  84.40 0 A 1
ATOM   182 C C   . LEU A 1 27 ? 23.055 -9.366 -11.116 1.00  87.07 0 A 1
ATOM   183 O O   . LEU A 1 27 ? 22.327 -8.797 -11.928 1.00  85.24 0 A 1
ATOM   184 C CB  . LEU A 1 27 ? 25.524 -9.761 -11.541 1.00  81.34 0 A 1
ATOM   185 C CG  . LEU A 1 27 ? 25.729 -9.382 -13.019 1.00  78.39 0 A 1
ATOM   186 C CD1 . LEU A 1 27 ? 26.847 -8.352 -13.163 1.00  75.22 0 A 1
ATOM   187 C CD2 . LEU A 1 27 ? 26.109 -10.608 -13.848 1.00  74.70 0 A 1
ATOM   188 N N   . GLU A 1 28 ? 22.610 -10.386 -10.399 1.00  86.85 0 A 1
ATOM   189 C CA  . GLU A 1 28 ? 21.243 -10.912 -10.539 1.00  87.95 0 A 1
ATOM   190 C C   . GLU A 1 28 ? 20.199 -9.836 -10.206 1.00  88.71 0 A 1
ATOM   191 O O   . GLU A 1 28 ? 19.226 -9.665 -10.936 1.00  87.74 0 A 1
ATOM   192 C CB  . GLU A 1 28 ? 21.047 -12.154 -9.657 1.00  85.80 0 A 1
ATOM   193 C CG  . GLU A 1 28 ? 19.743 -12.889 -9.991 1.00  83.26 0 A 1
ATOM   194 C CD  . GLU A 1 28 ? 19.381 -13.998 -8.983 1.00  82.76 0 A 1
ATOM   195 O OE1 . GLU A 1 28 ? 18.169 -14.191 -8.730 1.00  76.50 0 A 1
ATOM   196 O OE2 . GLU A 1 28 ? 20.282 -14.624 -8.391 1.00  79.23 -1 A 1
ATOM   197 N N   . ALA A 1 29 ? 20.414 -9.061 -9.139 1.00  88.37 0 A 1
ATOM   198 C CA  . ALA A 1 29 ? 19.507 -7.996 -8.730 1.00  87.72 0 A 1
ATOM   199 C C   . ALA A 1 29 ? 19.397 -6.883 -9.787 1.00  88.68 0 A 1
ATOM   200 O O   . ALA A 1 29 ? 18.317 -6.346 -10.005 1.00  87.14 0 A 1
ATOM   201 C CB  . ALA A 1 29 ? 19.983 -7.451 -7.380 1.00  84.97 0 A 1
ATOM   202 N N   . GLN A 1 30 ? 20.483 -6.582 -10.496 1.00  89.25 0 A 1
ATOM   203 C CA  . GLN A 1 30 ? 20.496 -5.580 -11.561 1.00  89.11 0 A 1
ATOM   204 C C   . GLN A 1 30 ? 19.648 -5.993 -12.778 1.00  90.88 0 A 1
ATOM   205 O O   . GLN A 1 30 ? 19.066 -5.134 -13.443 1.00  89.72 0 A 1
ATOM   206 C CB  . GLN A 1 30 ? 21.955 -5.302 -11.952 1.00  86.71 0 A 1
ATOM   207 C CG  . GLN A 1 30 ? 22.083 -4.122 -12.931 1.00  75.93 0 A 1
ATOM   208 C CD  . GLN A 1 30 ? 23.549 -3.745 -13.191 1.00  69.62 0 A 1
ATOM   209 N NE2 . GLN A 1 30 ? 23.803 -2.748 -14.010 1.00  58.60 0 A 1
ATOM   210 O OE1 . GLN A 1 30 ? 24.480 -4.316 -12.650 1.00  62.50 0 A 1
ATOM   211 N N   . TYR A 1 31 ? 19.537 -7.286 -13.046 1.00  93.35 0 A 1
ATOM   212 C CA  . TYR A 1 31 ? 18.748 -7.844 -14.149 1.00  94.10 0 A 1
ATOM   213 C C   . TYR A 1 31 ? 17.436 -8.487 -13.683 1.00  94.48 0 A 1
ATOM   214 O O   . TYR A 1 31 ? 16.897 -9.376 -14.343 1.00  93.32 0 A 1
ATOM   215 C CB  . TYR A 1 31 ? 19.628 -8.786 -14.986 1.00  94.18 0 A 1
ATOM   216 C CG  . TYR A 1 31 ? 20.759 -8.075 -15.695 1.00  94.35 0 A 1
ATOM   217 C CD1 . TYR A 1 31 ? 20.535 -7.401 -16.909 1.00  93.01 0 A 1
ATOM   218 C CD2 . TYR A 1 31 ? 22.041 -8.047 -15.119 1.00  93.25 0 A 1
ATOM   219 C CE1 . TYR A 1 31 ? 21.575 -6.709 -17.545 1.00  92.64 0 A 1
ATOM   220 C CE2 . TYR A 1 31 ? 23.087 -7.351 -15.741 1.00  92.53 0 A 1
ATOM   221 C CZ  . TYR A 1 31 ? 22.849 -6.670 -16.952 1.00  93.27 0 A 1
ATOM   222 O OH  . TYR A 1 31 ? 23.868 -5.970 -17.529 1.00  91.76 0 A 1
ATOM   223 N N   . THR A 1 32 ? 16.911 -8.070 -12.538 1.00  94.27 0 A 1
ATOM   224 C CA  . THR A 1 32 ? 15.653 -8.567 -11.973 1.00  94.20 0 A 1
ATOM   225 C C   . THR A 1 32 ? 14.482 -7.655 -12.345 1.00  94.74 0 A 1
ATOM   226 O O   . THR A 1 32 ? 14.546 -6.446 -12.162 1.00  94.04 0 A 1
ATOM   227 C CB  . THR A 1 32 ? 15.773 -8.765 -10.456 1.00  93.01 0 A 1
ATOM   228 C CG2 . THR A 1 32 ? 14.469 -9.196 -9.794 1.00  85.61 0 A 1
ATOM   229 O OG1 . THR A 1 32 ? 16.685 -9.820 -10.212 1.00  86.81 0 A 1
ATOM   230 N N   . CYS A 1 33 ? 13.400 -8.245 -12.848 1.00  95.21 0 A 1
ATOM   231 C CA  . CYS A 1 33 ? 12.174 -7.523 -13.178 1.00  95.48 0 A 1
ATOM   232 C C   . CYS A 1 33 ? 11.485 -7.033 -11.894 1.00  95.18 0 A 1
ATOM   233 O O   . CYS A 1 33 ? 11.160 -7.861 -11.043 1.00  94.35 0 A 1
ATOM   234 C CB  . CYS A 1 33 ? 11.255 -8.441 -13.978 1.00  95.59 0 A 1
ATOM   235 S SG  . CYS A 1 33 ?  9.654 -7.654 -14.308 1.00  95.49 0 A 1
ATOM   236 N N   . PRO A 1 34 ? 11.130 -5.735 -11.789 1.00  95.27 0 A 1
ATOM   237 C CA  . PRO A 1 34 ? 10.461 -5.200 -10.612 1.00  94.88 0 A 1
ATOM   238 C C   . PRO A 1 34 ?  9.092 -5.816 -10.325 1.00  94.90 0 A 1
ATOM   239 O O   . PRO A 1 34 ?  8.624 -5.793 -9.196 1.00  93.76 0 A 1
ATOM   240 C CB  . PRO A 1 34 ? 10.308 -3.699 -10.885 1.00  93.92 0 A 1
ATOM   241 C CG  . PRO A 1 34 ? 11.373 -3.401 -11.935 1.00  92.11 0 A 1
ATOM   242 C CD  . PRO A 1 34 ? 11.453 -4.690 -12.736 1.00  94.63 0 A 1
ATOM   243 N N   . ILE A 1 35 ?  8.429 -6.379 -11.346 1.00  95.75 0 A 1
ATOM   244 C CA  . ILE A 1 35 ?  7.070 -6.920 -11.228 1.00  95.97 0 A 1
ATOM   245 C C   . ILE A 1 35 ?  7.080 -8.384 -10.773 1.00  95.64 0 A 1
ATOM   246 O O   . ILE A 1 35 ?  6.380 -8.729 -9.825 1.00  94.80 0 A 1
ATOM   247 C CB  . ILE A 1 35 ?  6.286 -6.721 -12.544 1.00  96.01 0 A 1
ATOM   248 C CG1 . ILE A 1 35 ?  6.131 -5.213 -12.850 1.00  95.02 0 A 1
ATOM   249 C CG2 . ILE A 1 35 ?  4.908 -7.408 -12.459 1.00  95.15 0 A 1
ATOM   250 C CD1 . ILE A 1 35 ?  5.497 -4.918 -14.204 1.00  93.36 0 A 1
ATOM   251 N N   . CYS A 1 36 ?  7.849 -9.265 -11.423 1.00  95.95 0 A 1
ATOM   252 C CA  . CYS A 1 36 ?  7.867 -10.675 -11.037 1.00  95.41 0 A 1
ATOM   253 C C   . CYS A 1 36 ?  8.991 -11.048 -10.061 1.00  94.92 0 A 1
ATOM   254 O O   . CYS A 1 36 ?  8.995 -12.167 -9.556 1.00  93.66 0 A 1
ATOM   255 C CB  . CYS A 1 36 ?  7.879 -11.563 -12.284 1.00  95.13 0 A 1
ATOM   256 S SG  . CYS A 1 36 ?  9.432 -11.387 -13.209 1.00  94.93 0 A 1
ATOM   257 N N   . LEU A 1 37 ?  9.937 -10.148 -9.809 1.00  95.07 0 A 1
ATOM   258 C CA  . LEU A 1 37 ? 11.132 -10.348 -8.980 1.00  94.60 0 A 1
ATOM   259 C C   . LEU A 1 37 ? 12.034 -11.510 -9.442 1.00  94.58 0 A 1
ATOM   260 O O   . LEU A 1 37 ? 12.868 -12.013 -8.687 1.00  93.09 0 A 1
ATOM   261 C CB  . LEU A 1 37 ? 10.750 -10.465 -7.493 1.00  94.06 0 A 1
ATOM   262 C CG  . LEU A 1 37 ?  9.811 -9.364 -6.964 1.00  93.10 0 A 1
ATOM   263 C CD1 . LEU A 1 37 ?  9.473 -9.674 -5.506 1.00  91.58 0 A 1
ATOM   264 C CD2 . LEU A 1 37 ? 10.450 -7.982 -7.045 1.00  90.99 0 A 1
ATOM   265 N N   . GLU A 1 38 ? 11.898 -11.920 -10.708 1.00  94.83 0 A 1
ATOM   266 C CA  . GLU A 1 38 ? 12.759 -12.897 -11.356 1.00  94.69 0 A 1
ATOM   267 C C   . GLU A 1 38 ? 13.630 -12.190 -12.408 1.00  94.96 0 A 1
ATOM   268 O O   . GLU A 1 38 ? 13.327 -11.079 -12.836 1.00  94.35 0 A 1
ATOM   269 C CB  . GLU A 1 38 ? 11.921 -14.026 -11.983 1.00  93.80 0 A 1
ATOM   270 C CG  . GLU A 1 38 ? 11.029 -14.795 -10.990 1.00  90.53 0 A 1
ATOM   271 C CD  . GLU A 1 38 ? 10.255 -15.915 -11.706 1.00  87.22 0 A 1
ATOM   272 O OE1 . GLU A 1 38 ? 10.721 -17.072 -11.693 1.00  80.86 0 A 1
ATOM   273 O OE2 . GLU A 1 38 ?  9.191 -15.644 -12.320 1.00  81.24 -1 A 1
ATOM   274 N N   . VAL A 1 39 ? 14.703 -12.847 -12.850 1.00  95.32 0 A 1
ATOM   275 C CA  . VAL A 1 39 ? 15.530 -12.352 -13.959 1.00  95.66 0 A 1
ATOM   276 C C   . VAL A 1 39 ? 14.648 -12.071 -15.173 1.00  95.85 0 A 1
ATOM   277 O O   . VAL A 1 39 ? 13.731 -12.844 -15.459 1.00  95.11 0 A 1
ATOM   278 C CB  . VAL A 1 39 ? 16.638 -13.365 -14.307 1.00  95.12 0 A 1
ATOM   279 C CG1 . VAL A 1 39 ? 17.430 -12.964 -15.546 1.00  91.95 0 A 1
ATOM   280 C CG2 . VAL A 1 39 ? 17.617 -13.486 -13.145 1.00  92.24 0 A 1
ATOM   281 N N   . TYR A 1 40 ? 14.914 -10.979 -15.890 1.00  96.36 0 A 1
ATOM   282 C CA  . TYR A 1 40 ? 14.121 -10.582 -17.051 1.00  96.56 0 A 1
ATOM   283 C C   . TYR A 1 40 ? 13.876 -11.748 -18.031 1.00  96.63 0 A 1
ATOM   284 O O   . TYR A 1 40 ? 14.777 -12.508 -18.367 1.00  95.88 0 A 1
ATOM   285 C CB  . TYR A 1 40 ? 14.801 -9.432 -17.796 1.00  96.21 0 A 1
ATOM   286 C CG  . TYR A 1 40 ? 14.875 -8.121 -17.037 1.00  96.12 0 A 1
ATOM   287 C CD1 . TYR A 1 40 ? 13.699 -7.475 -16.622 1.00  94.68 0 A 1
ATOM   288 C CD2 . TYR A 1 40 ? 16.122 -7.536 -16.764 1.00  94.61 0 A 1
ATOM   289 C CE1 . TYR A 1 40 ? 13.764 -6.257 -15.934 1.00  94.36 0 A 1
ATOM   290 C CE2 . TYR A 1 40 ? 16.199 -6.314 -16.077 1.00  94.02 0 A 1
ATOM   291 C CZ  . TYR A 1 40 ? 15.020 -5.682 -15.665 1.00  94.88 0 A 1
ATOM   292 O OH  . TYR A 1 40 ? 15.096 -4.490 -14.987 1.00  93.60 0 A 1
ATOM   293 N N   . HIS A 1 41 ? 12.642 -11.832 -18.525 1.00  96.62 0 A 1
ATOM   294 C CA  . HIS A 1 41 ? 12.257 -12.696 -19.620 1.00  96.49 0 A 1
ATOM   295 C C   . HIS A 1 41 ? 11.678 -11.849 -20.743 1.00  96.75 0 A 1
ATOM   296 O O   . HIS A 1 41 ? 10.709 -11.118 -20.515 1.00  96.08 0 A 1
ATOM   297 C CB  . HIS A 1 41 ? 11.260 -13.749 -19.146 1.00  95.70 0 A 1
ATOM   298 C CG  . HIS A 1 41 ? 10.916 -14.721 -20.229 1.00  93.39 0 A 1
ATOM   299 C CD2 . HIS A 1 41 ?  9.722 -14.866 -20.886 1.00  81.46 0 A 1
ATOM   300 N ND1 . HIS A 1 41 ? 11.785 -15.640 -20.796 1.00  82.44 0 A 1
ATOM   301 C CE1 . HIS A 1 41 ? 11.131 -16.311 -21.745 1.00  82.92 0 A 1
ATOM   302 N NE2 . HIS A 1 41 ?  9.878 -15.870 -21.833 1.00  84.64 0 A 1
ATOM   303 N N   . ARG A 1 42 ? 12.281 -11.924 -21.936 1.00  96.56 0 A 1
ATOM   304 C CA  . ARG A 1 42 ? 11.937 -11.074 -23.083 1.00  96.68 0 A 1
ATOM   305 C C   . ARG A 1 42 ? 11.787 -9.601 -22.660 1.00  97.02 0 A 1
ATOM   306 O O   . ARG A 1 42 ? 10.684 -9.056 -22.720 1.00  96.05 0 A 1
ATOM   307 C CB  . ARG A 1 42 ? 10.684 -11.606 -23.792 1.00  95.76 0 A 1
ATOM   308 C CG  . ARG A 1 42 ? 10.889 -13.005 -24.379 1.00  91.20 0 A 1
ATOM   309 C CD  . ARG A 1 42 ?  9.587 -13.461 -25.025 1.00  84.86 0 A 1
ATOM   310 N NE  . ARG A 1 42 ?  9.747 -14.759 -25.709 1.00  75.41 0 A 1
ATOM   311 C CZ  . ARG A 1 42 ?  8.768 -15.478 -26.216 1.00  67.61 0 A 1
ATOM   312 N NH1 . ARG A 1 42 ?  7.526 -15.092 -26.123 1.00  59.97 1 A 1
ATOM   313 N NH2 . ARG A 1 42 ?  9.029 -16.599 -26.827 1.00  59.72 0 A 1
ATOM   314 N N   . PRO A 1 43 ? 12.865 -8.969 -22.170 1.00  96.90 0 A 1
ATOM   315 C CA  . PRO A 1 43 ? 12.792 -7.640 -21.592 1.00  97.16 0 A 1
ATOM   316 C C   . PRO A 1 43 ? 12.330 -6.598 -22.615 1.00  97.25 0 A 1
ATOM   317 O O   . PRO A 1 43 ? 12.720 -6.623 -23.785 1.00  96.02 0 A 1
ATOM   318 C CB  . PRO A 1 43 ? 14.189 -7.344 -21.054 1.00  96.24 0 A 1
ATOM   319 C CG  . PRO A 1 43 ? 15.087 -8.200 -21.940 1.00  94.32 0 A 1
ATOM   320 C CD  . PRO A 1 43 ? 14.233 -9.440 -22.181 1.00  96.05 0 A 1
ATOM   321 N N   . VAL A 1 44 ? 11.523 -5.669 -22.139 1.00  97.44 0 A 1
ATOM   322 C CA  . VAL A 1 44 ? 11.076 -4.477 -22.848 1.00  97.34 0 A 1
ATOM   323 C C   . VAL A 1 44 ? 11.411 -3.251 -22.011 1.00  97.34 0 A 1
ATOM   324 O O   . VAL A 1 44 ? 11.432 -3.334 -20.783 1.00  96.68 0 A 1
ATOM   325 C CB  . VAL A 1 44 ?  9.577 -4.519 -23.199 1.00  96.63 0 A 1
ATOM   326 C CG1 . VAL A 1 44 ?  9.249 -5.697 -24.116 1.00  93.78 0 A 1
ATOM   327 C CG2 . VAL A 1 44 ?  8.672 -4.597 -21.964 1.00  93.34 0 A 1
ATOM   328 N N   . ALA A 1 45 ? 11.671 -2.124 -22.676 1.00  97.08 0 A 1
ATOM   329 C CA  . ALA A 1 45 ? 11.941 -0.855 -22.016 1.00  97.02 0 A 1
ATOM   330 C C   . ALA A 1 45 ? 10.897  0.184 -22.424 1.00  96.93 0 A 1
ATOM   331 O O   . ALA A 1 45 ? 10.513  0.268 -23.586 1.00  95.69 0 A 1
ATOM   332 C CB  . ALA A 1 45 ? 13.372 -0.412 -22.335 1.00  96.10 0 A 1
ATOM   333 N N   . ILE A 1 46 ? 10.466  0.981 -21.461 1.00  96.47 0 A 1
ATOM   334 C CA  . ILE A 1 46 ?  9.615  2.149 -21.716 1.00  96.35 0 A 1
ATOM   335 C C   . ILE A 1 46 ? 10.492  3.251 -22.307 1.00  95.98 0 A 1
ATOM   336 O O   . ILE A 1 46 ? 11.451  3.676 -21.669 1.00  94.24 0 A 1
ATOM   337 C CB  . ILE A 1 46 ?  8.911  2.591 -20.415 1.00  95.98 0 A 1
ATOM   338 C CG1 . ILE A 1 46 ?  7.953  1.491 -19.919 1.00  94.54 0 A 1
ATOM   339 C CG2 . ILE A 1 46 ?  8.152  3.909 -20.653 1.00  94.87 0 A 1
ATOM   340 C CD1 . ILE A 1 46 ?  7.329  1.772 -18.540 1.00  93.67 0 A 1
ATOM   341 N N   . GLY A 1 47 ? 10.153  3.745 -23.492 1.00  94.27 0 A 1
ATOM   342 C CA  . GLY A 1 47 ? 11.006  4.684 -24.231 1.00  93.57 0 A 1
ATOM   343 C C   . GLY A 1 47 ? 11.243  6.024 -23.521 1.00  93.76 0 A 1
ATOM   344 O O   . GLY A 1 47 ? 12.317  6.608 -23.656 1.00  89.32 0 A 1
ATOM   345 N N   . SER A 1 48 ? 10.262  6.511 -22.741 1.00  94.46 0 A 1
ATOM   346 C CA  . SER A 1 48 ? 10.351  7.821 -22.083 1.00  94.09 0 A 1
ATOM   347 C C   . SER A 1 48 ? 11.242  7.832 -20.836 1.00  94.00 0 A 1
ATOM   348 O O   . SER A 1 48 ? 11.992  8.793 -20.644 1.00  90.71 0 A 1
ATOM   349 C CB  . SER A 1 48 ?  8.946  8.316 -21.714 1.00  92.28 0 A 1
ATOM   350 O OG  . SER A 1 48 ?  8.232  7.341 -20.984 1.00  87.63 0 A 1
ATOM   351 N N   . CYS A 1 49 ? 11.178  6.807 -19.992 1.00  94.81 0 A 1
ATOM   352 C CA  . CYS A 1 49 ? 11.929  6.757 -18.730 1.00  94.75 0 A 1
ATOM   353 C C   . CYS A 1 49 ? 13.060  5.722 -18.714 1.00  94.24 0 A 1
ATOM   354 O O   . CYS A 1 49 ? 13.866  5.713 -17.790 1.00  91.61 0 A 1
ATOM   355 C CB  . CYS A 1 49 ? 10.945  6.550 -17.568 1.00  93.84 0 A 1
ATOM   356 S SG  . CYS A 1 49 ? 10.157  4.908 -17.653 1.00  93.54 0 A 1
ATOM   357 N N   . GLY A 1 50 ? 13.113  4.827 -19.698 1.00  94.69 0 A 1
ATOM   358 C CA  . GLY A 1 50 ? 14.137  3.799 -19.813 1.00  94.17 0 A 1
ATOM   359 C C   . GLY A 1 50 ? 13.971  2.583 -18.888 1.00  94.78 0 A 1
ATOM   360 O O   . GLY A 1 50 ? 14.758  1.639 -18.988 1.00  92.65 0 A 1
ATOM   361 N N   . HIS A 1 51 ? 12.958  2.563 -18.024 1.00  95.51 0 A 1
ATOM   362 C CA  . HIS A 1 51 ? 12.751  1.440 -17.107 1.00  96.05 0 A 1
ATOM   363 C C   . HIS A 1 51 ? 12.394  0.148 -17.841 1.00  96.20 0 A 1
ATOM   364 O O   . HIS A 1 51 ? 11.573  0.122 -18.759 1.00  95.66 0 A 1
ATOM   365 C CB  . HIS A 1 51 ? 11.696  1.789 -16.051 1.00  95.94 0 A 1
ATOM   366 C CG  . HIS A 1 51 ? 12.168  2.831 -15.068 1.00  95.71 0 A 1
ATOM   367 C CD2 . HIS A 1 51 ? 13.298  2.783 -14.301 1.00  93.06 0 A 1
ATOM   368 N ND1 . HIS A 1 51 ? 11.533  4.009 -14.772 1.00  93.45 0 A 1
ATOM   369 C CE1 . HIS A 1 51 ? 12.251  4.657 -13.849 1.00  92.78 0 A 1
ATOM   370 N NE2 . HIS A 1 51 ? 13.341  3.944 -13.538 1.00  92.89 0 A 1
ATOM   371 N N   . THR A 1 52 ? 13.014 -0.938 -17.411 1.00  96.11 0 A 1
ATOM   372 C CA  . THR A 1 52 ? 12.934 -2.241 -18.069 1.00  96.47 0 A 1
ATOM   373 C C   . THR A 1 52 ? 12.099 -3.232 -17.259 1.00  96.40 0 A 1
ATOM   374 O O   . THR A 1 52 ? 12.197 -3.289 -16.037 1.00  95.65 0 A 1
ATOM   375 C CB  . THR A 1 52 ? 14.342 -2.793 -18.348 1.00  95.96 0 A 1
ATOM   376 C CG2 . THR A 1 52 ? 14.335 -4.112 -19.110 1.00  90.68 0 A 1
ATOM   377 O OG1 . THR A 1 52 ? 15.070 -1.886 -19.139 1.00  90.70 0 A 1
ATOM   378 N N   . PHE A 1 53 ? 11.300 -4.040 -17.944 1.00  97.22 0 A 1
ATOM   379 C CA  . PHE A 1 53 ? 10.428 -5.072 -17.380 1.00  97.31 0 A 1
ATOM   380 C C   . PHE A 1 53 ? 10.434 -6.307 -18.282 1.00  97.59 0 A 1
ATOM   381 O O   . PHE A 1 53 ? 10.848 -6.249 -19.436 1.00  96.92 0 A 1
ATOM   382 C CB  . PHE A 1 53 ?  9.001 -4.516 -17.236 1.00  97.02 0 A 1
ATOM   383 C CG  . PHE A 1 53 ?  8.911 -3.238 -16.439 1.00  96.87 0 A 1
ATOM   384 C CD1 . PHE A 1 53 ?  8.761 -3.276 -15.039 1.00  95.55 0 A 1
ATOM   385 C CD2 . PHE A 1 53 ?  9.026 -1.992 -17.081 1.00  95.60 0 A 1
ATOM   386 C CE1 . PHE A 1 53 ?  8.736 -2.092 -14.295 1.00  94.96 0 A 1
ATOM   387 C CE2 . PHE A 1 53 ?  9.005 -0.798 -16.336 1.00  94.94 0 A 1
ATOM   388 C CZ  . PHE A 1 53 ?  8.865 -0.847 -14.940 1.00  95.36 0 A 1
ATOM   389 N N   . CYS A 1 54 ?  9.942 -7.449 -17.801 1.00  97.12 0 A 1
ATOM   390 C CA  . CYS A 1 54 ?  9.572 -8.526 -18.708 1.00  97.21 0 A 1
ATOM   391 C C   . CYS A 1 54 ?  8.398 -8.067 -19.585 1.00  97.22 0 A 1
ATOM   392 O O   . CYS A 1 54 ?  7.464 -7.481 -19.049 1.00  96.42 0 A 1
ATOM   393 C CB  . CYS A 1 54 ?  9.152 -9.776 -17.935 1.00  96.62 0 A 1
ATOM   394 S SG  . CYS A 1 54 ? 10.415 -10.337 -16.761 1.00  95.63 0 A 1
ATOM   395 N N   . GLY A 1 55 ?  8.380 -8.405 -20.856 1.00  96.82 0 A 1
ATOM   396 C CA  . GLY A 1 55 ?  7.258 -8.077 -21.742 1.00  96.69 0 A 1
ATOM   397 C C   . GLY A 1 55 ?  5.910 -8.549 -21.196 1.00  96.68 0 A 1
ATOM   398 O O   . GLY A 1 55 ?  4.968 -7.771 -21.101 1.00  95.54 0 A 1
ATOM   399 N N   . GLU A 1 56 ?  5.846 -9.788 -20.725 1.00  96.70 0 A 1
ATOM   400 C CA  . GLU A 1 56 ?  4.656 -10.381 -20.108 1.00  96.29 0 A 1
ATOM   401 C C   . GLU A 1 56 ?  4.208 -9.666 -18.821 1.00  96.41 0 A 1
ATOM   402 O O   . GLU A 1 56 ?  3.021 -9.559 -18.557 1.00  95.21 0 A 1
ATOM   403 C CB  . GLU A 1 56 ?  4.949 -11.849 -19.760 1.00  94.55 0 A 1
ATOM   404 C CG  . GLU A 1 56 ?  5.261 -12.719 -20.982 1.00  77.49 0 A 1
ATOM   405 C CD  . GLU A 1 56 ?  5.838 -14.086 -20.601 1.00  67.45 0 A 1
ATOM   406 O OE1 . GLU A 1 56 ?  6.488 -14.687 -21.476 1.00  61.27 0 A 1
ATOM   407 O OE2 . GLU A 1 56 ?  5.692 -14.499 -19.428 1.00  59.90 -1 A 1
ATOM   408 N N   . CYS A 1 57 ?  5.154 -9.169 -18.034 1.00  96.73 0 A 1
ATOM   409 C CA  . CYS A 1 57 ?  4.842 -8.491 -16.778 1.00  96.88 0 A 1
ATOM   410 C C   . CYS A 1 57 ?  4.302 -7.075 -17.009 1.00  96.78 0 A 1
ATOM   411 O O   . CYS A 1 57 ?  3.489 -6.612 -16.219 1.00  95.43 0 A 1
ATOM   412 C CB  . CYS A 1 57 ?  6.087 -8.435 -15.891 1.00  96.45 0 A 1
ATOM   413 S SG  . CYS A 1 57 ?  6.576 -10.094 -15.342 1.00  95.62 0 A 1
ATOM   414 N N   . LEU A 1 58 ?  4.740 -6.399 -18.060 1.00  96.76 0 A 1
ATOM   415 C CA  . LEU A 1 58 ?  4.272 -5.060 -18.373 1.00  96.53 0 A 1
ATOM   416 C C   . LEU A 1 58 ?  2.901 -5.070 -19.071 1.00  96.18 0 A 1
ATOM   417 O O   . LEU A 1 58 ?  2.154 -4.110 -18.918 1.00  94.65 0 A 1
ATOM   418 C CB  . LEU A 1 58 ?  5.351 -4.323 -19.184 1.00  96.38 0 A 1
ATOM   419 C CG  . LEU A 1 58 ?  5.095 -2.815 -19.346 1.00  95.94 0 A 1
ATOM   420 C CD1 . LEU A 1 58 ?  5.131 -2.067 -18.011 1.00  94.16 0 A 1
ATOM   421 C CD2 . LEU A 1 58 ?  6.176 -2.207 -20.243 1.00  93.70 0 A 1
ATOM   422 N N   . GLN A 1 59 ?  2.536 -6.143 -19.777 1.00  95.62 0 A 1
ATOM   423 C CA  . GLN A 1 59 ?  1.280 -6.245 -20.535 1.00  95.00 0 A 1
ATOM   424 C C   . GLN A 1 59 ?  0.016 -5.832 -19.758 1.00  94.89 0 A 1
ATOM   425 O O   . GLN A 1 59 ? -0.741 -5.018 -20.280 1.00  93.07 0 A 1
ATOM   426 C CB  . GLN A 1 59 ?  1.114 -7.657 -21.116 1.00  93.62 0 A 1
ATOM   427 C CG  . GLN A 1 59 ?  1.873 -7.846 -22.439 1.00  82.05 0 A 1
ATOM   428 C CD  . GLN A 1 59 ?  1.360 -6.946 -23.563 1.00  77.73 0 A 1
ATOM   429 N NE2 . GLN A 1 59 ?  2.166 -6.652 -24.545 1.00  64.64 0 A 1
ATOM   430 O OE1 . GLN A 1 59 ?  0.234 -6.494 -23.567 1.00  68.87 0 A 1
ATOM   431 N N   . PRO A 1 60 ? -0.228 -6.286 -18.505 1.00  94.79 0 A 1
ATOM   432 C CA  . PRO A 1 60 ? -1.401 -5.840 -17.743 1.00  93.80 0 A 1
ATOM   433 C C   . PRO A 1 60 ? -1.430 -4.332 -17.489 1.00  93.51 0 A 1
ATOM   434 O O   . PRO A 1 60 ? -2.497 -3.732 -17.438 1.00  91.45 0 A 1
ATOM   435 C CB  . PRO A 1 60 ? -1.353 -6.628 -16.431 1.00  92.76 0 A 1
ATOM   436 C CG  . PRO A 1 60 ? -0.529 -7.862 -16.793 1.00  91.74 0 A 1
ATOM   437 C CD  . PRO A 1 60 ?  0.485 -7.304 -17.786 1.00  94.12 0 A 1
ATOM   438 N N   . CYS A 1 61 ? -0.265 -3.686 -17.374 1.00  93.36 0 A 1
ATOM   439 C CA  . CYS A 1 61 ? -0.146 -2.246 -17.157 1.00  92.50 0 A 1
ATOM   440 C C   . CYS A 1 61 ? -0.444 -1.427 -18.424 1.00  92.08 0 A 1
ATOM   441 O O   . CYS A 1 61 ? -0.671 -0.231 -18.328 1.00  89.23 0 A 1
ATOM   442 C CB  . CYS A 1 61 ?  1.264 -1.914 -16.631 1.00  91.70 0 A 1
ATOM   443 S SG  . CYS A 1 61 ?  1.684 -2.895 -15.153 1.00  88.64 0 A 1
ATOM   444 N N   . LEU A 1 62 ? -0.444 -2.051 -19.597 1.00  93.05 0 A 1
ATOM   445 C CA  . LEU A 1 62 ? -0.742 -1.404 -20.881 1.00  92.00 0 A 1
ATOM   446 C C   . LEU A 1 62 ? -2.244 -1.355 -21.200 1.00  91.19 0 A 1
ATOM   447 O O   . LEU A 1 62 ? -2.635 -0.726 -22.183 1.00  86.21 0 A 1
ATOM   448 C CB  . LEU A 1 62 ?  0.019 -2.108 -22.021 1.00  90.70 0 A 1
ATOM   449 C CG  . LEU A 1 62 ?  1.547 -2.162 -21.872 1.00  88.83 0 A 1
ATOM   450 C CD1 . LEU A 1 62 ?  2.161 -2.936 -23.029 1.00  83.26 0 A 1
ATOM   451 C CD2 . LEU A 1 62 ?  2.174 -0.784 -21.849 1.00  82.84 0 A 1
ATOM   452 N N   . GLN A 1 63 ? -3.087 -2.021 -20.400 1.00  90.36 0 A 1
ATOM   453 C CA  . GLN A 1 63 ? -4.531 -2.145 -20.658 1.00  88.68 0 A 1
ATOM   454 C C   . GLN A 1 63 ? -5.346 -0.921 -20.212 1.00  88.78 0 A 1
ATOM   455 O O   . GLN A 1 63 ? -6.555 -0.870 -20.427 1.00  84.21 0 A 1
ATOM   456 C CB  . GLN A 1 63 ? -5.068 -3.414 -19.979 1.00  85.65 0 A 1
ATOM   457 C CG  . GLN A 1 63 ? -4.365 -4.702 -20.435 1.00  78.48 0 A 1
ATOM   458 C CD  . GLN A 1 63 ? -4.472 -4.938 -21.940 1.00  71.38 0 A 1
ATOM   459 N NE2 . GLN A 1 63 ? -3.439 -5.450 -22.558 1.00  61.52 0 A 1
ATOM   460 O OE1 . GLN A 1 63 ? -5.470 -4.664 -22.583 1.00  62.83 0 A 1
ATOM   461 N N   . VAL A 1 64 ? -4.703  0.073 -19.589 1.00  89.18 0 A 1
ATOM   462 C CA  . VAL A 1 64 ? -5.343  1.323 -19.167 1.00  88.41 0 A 1
ATOM   463 C C   . VAL A 1 64 ? -5.058  2.435 -20.186 1.00  90.16 0 A 1
ATOM   464 O O   . VAL A 1 64 ? -3.993  2.439 -20.797 1.00  87.07 0 A 1
ATOM   465 C CB  . VAL A 1 64 ? -4.939  1.732 -17.739 1.00  84.88 0 A 1
ATOM   466 C CG1 . VAL A 1 64 ? -5.458  0.711 -16.717 1.00  75.10 0 A 1
ATOM   467 C CG2 . VAL A 1 64 ? -3.429  1.880 -17.555 1.00  76.11 0 A 1
ATOM   468 N N   . PRO A 1 65 ? -5.978  3.426 -20.346 1.00  88.57 0 A 1
ATOM   469 C CA  . PRO A 1 65 ? -5.814  4.479 -21.359 1.00  87.72 0 A 1
ATOM   470 C C   . PRO A 1 65 ? -4.553  5.339 -21.182 1.00  88.23 0 A 1
ATOM   471 O O   . PRO A 1 65 ? -3.951  5.775 -22.155 1.00  83.28 0 A 1
ATOM   472 C CB  . PRO A 1 65 ? -7.069  5.348 -21.248 1.00  85.79 0 A 1
ATOM   473 C CG  . PRO A 1 65 ? -8.111  4.402 -20.658 1.00  82.66 0 A 1
ATOM   474 C CD  . PRO A 1 65 ? -7.291  3.516 -19.736 1.00  85.43 0 A 1
ATOM   475 N N   . SER A 1 66 ? -4.166  5.599 -19.928 1.00  90.78 0 A 1
ATOM   476 C CA  . SER A 1 66 ? -2.991  6.386 -19.573 1.00  91.51 0 A 1
ATOM   477 C C   . SER A 1 66 ? -2.080  5.583 -18.637 1.00  92.80 0 A 1
ATOM   478 O O   . SER A 1 66 ? -2.100  5.791 -17.425 1.00  89.90 0 A 1
ATOM   479 C CB  . SER A 1 66 ? -3.410  7.721 -18.943 1.00  88.09 0 A 1
ATOM   480 O OG  . SER A 1 66 ? -4.129  8.490 -19.880 1.00  74.06 0 A 1
ATOM   481 N N   . PRO A 1 67 ? -1.317  4.620 -19.187 1.00  94.28 0 A 1
ATOM   482 C CA  . PRO A 1 67 ? -0.481  3.757 -18.373 1.00  94.75 0 A 1
ATOM   483 C C   . PRO A 1 67 ?  0.637  4.540 -17.689 1.00  95.29 0 A 1
ATOM   484 O O   . PRO A 1 67 ?  1.260  5.426 -18.284 1.00  93.77 0 A 1
ATOM   485 C CB  . PRO A 1 67 ?  0.048  2.677 -19.323 1.00  92.95 0 A 1
ATOM   486 C CG  . PRO A 1 67 ?  0.037  3.375 -20.680 1.00  89.24 0 A 1
ATOM   487 C CD  . PRO A 1 67 ? -1.170  4.293 -20.595 1.00  92.03 0 A 1
ATOM   488 N N   . LEU A 1 68 ?  0.908  4.172 -16.447 1.00  95.21 0 A 1
ATOM   489 C CA  . LEU A 1 68 ?  2.002  4.707 -15.654 1.00  95.17 0 A 1
ATOM   490 C C   . LEU A 1 68 ?  3.115  3.662 -15.532 1.00  95.61 0 A 1
ATOM   491 O O   . LEU A 1 68 ?  2.847  2.475 -15.347 1.00  94.89 0 A 1
ATOM   492 C CB  . LEU A 1 68 ?  1.496  5.148 -14.269 1.00  93.83 0 A 1
ATOM   493 C CG  . LEU A 1 68 ?  0.374  6.194 -14.268 1.00  91.84 0 A 1
ATOM   494 C CD1 . LEU A 1 68 ? -0.017  6.538 -12.833 1.00  88.27 0 A 1
ATOM   495 C CD2 . LEU A 1 68 ?  0.785  7.492 -14.966 1.00  87.63 0 A 1
ATOM   496 N N   . CYS A 1 69 ?  4.369  4.107 -15.587 1.00  95.62 0 A 1
ATOM   497 C CA  . CYS A 1 69 ?  5.495  3.224 -15.331 1.00  95.90 0 A 1
ATOM   498 C C   . CYS A 1 69 ?  5.407  2.654 -13.908 1.00  95.76 0 A 1
ATOM   499 O O   . CYS A 1 69 ?  5.377  3.427 -12.949 1.00  94.91 0 A 1
ATOM   500 C CB  . CYS A 1 69 ?  6.801  3.996 -15.542 1.00  95.62 0 A 1
ATOM   501 S SG  . CYS A 1 69 ?  8.220  2.937 -15.107 1.00  95.06 0 A 1
ATOM   502 N N   . PRO A 1 70 ?  5.459  1.322 -13.729 1.00  95.75 0 A 1
ATOM   503 C CA  . PRO A 1 70 ?  5.382  0.724 -12.398 1.00  95.43 0 A 1
ATOM   504 C C   . PRO A 1 70 ?  6.467  1.178 -11.414 1.00  95.18 0 A 1
ATOM   505 O O   . PRO A 1 70 ?  6.249  1.137 -10.207 1.00  93.76 0 A 1
ATOM   506 C CB  . PRO A 1 70 ?  5.479 -0.783 -12.648 1.00  94.99 0 A 1
ATOM   507 C CG  . PRO A 1 70 ?  4.874 -0.942 -14.044 1.00  93.83 0 A 1
ATOM   508 C CD  . PRO A 1 70 ?  5.365  0.308 -14.758 1.00  95.50 0 A 1
ATOM   509 N N   . LEU A 1 71 ?  7.624  1.628 -11.909 1.00  94.73 0 A 1
ATOM   510 C CA  . LEU A 1 71 ?  8.730  2.081 -11.059 1.00  94.25 0 A 1
ATOM   511 C C   . LEU A 1 71 ?  8.648  3.569 -10.726 1.00  93.84 0 A 1
ATOM   512 O O   . LEU A 1 71 ?  8.697  3.929 -9.556 1.00  90.75 0 A 1
ATOM   513 C CB  . LEU A 1 71 ? 10.071  1.747 -11.718 1.00  92.62 0 A 1
ATOM   514 C CG  . LEU A 1 71 ? 10.569  0.327 -11.429 1.00  89.05 0 A 1
ATOM   515 C CD1 . LEU A 1 71 ? 11.816  0.061 -12.277 1.00  87.07 0 A 1
ATOM   516 C CD2 . LEU A 1 71 ? 10.958  0.139 -9.963 1.00  85.99 0 A 1
ATOM   517 N N   . CYS A 1 72 ?  8.560  4.431 -11.743 1.00  94.20 0 A 1
ATOM   518 C CA  . CYS A 1 72 ?  8.641  5.876 -11.546 1.00  94.00 0 A 1
ATOM   519 C C   . CYS A 1 72 ?  7.285  6.600 -11.588 1.00  93.61 0 A 1
ATOM   520 O O   . CYS A 1 72 ?  7.236  7.803 -11.390 1.00  91.77 0 A 1
ATOM   521 C CB  . CYS A 1 72 ?  9.623  6.476 -12.556 1.00  92.85 0 A 1
ATOM   522 S SG  . CYS A 1 72 ?  8.992  6.335 -14.258 1.00  92.70 0 A 1
ATOM   523 N N   . ARG A 1 73 ?  6.202  5.880 -11.872 1.00  93.27 0 A 1
ATOM   524 C CA  . ARG A 1 73 ?  4.828  6.384 -12.016 1.00  92.96 0 A 1
ATOM   525 C C   . ARG A 1 73 ?  4.647  7.466 -13.094 1.00  93.37 0 A 1
ATOM   526 O O   . ARG A 1 73 ?  3.567  8.038 -13.186 1.00  91.22 0 A 1
ATOM   527 C CB  . ARG A 1 73 ?  4.272  6.842 -10.663 1.00  90.64 0 A 1
ATOM   528 C CG  . ARG A 1 73 ?  4.124  5.708 -9.646 1.00  86.07 0 A 1
ATOM   529 C CD  . ARG A 1 73 ?  3.606  6.320 -8.347 1.00  84.28 0 A 1
ATOM   530 N NE  . ARG A 1 73 ?  3.188  5.299 -7.365 1.00  81.22 0 A 1
ATOM   531 C CZ  . ARG A 1 73 ?  2.919  5.550 -6.099 1.00  79.94 0 A 1
ATOM   532 N NH1 . ARG A 1 73 ?  3.095  6.728 -5.565 1.00  71.34 1 A 1
ATOM   533 N NH2 . ARG A 1 73 ?  2.449  4.617 -5.327 1.00  71.26 0 A 1
ATOM   534 N N   . LEU A 1 74 ?  5.648  7.730 -13.924 1.00  94.25 0 A 1
ATOM   535 C CA  . LEU A 1 74 ?  5.493  8.646 -15.037 1.00  94.11 0 A 1
ATOM   536 C C   . LEU A 1 74 ?  4.572  8.043 -16.103 1.00  94.70 0 A 1
ATOM   537 O O   . LEU A 1 74 ?  4.693  6.852 -16.407 1.00  94.11 0 A 1
ATOM   538 C CB  . LEU A 1 74 ?  6.854  9.028 -15.634 1.00  93.22 0 A 1
ATOM   539 C CG  . LEU A 1 74 ?  7.733  9.892 -14.707 1.00  89.20 0 A 1
ATOM   540 C CD1 . LEU A 1 74 ?  9.088 10.117 -15.377 1.00  83.67 0 A 1
ATOM   541 C CD2 . LEU A 1 74 ?  7.109 11.250 -14.411 1.00  83.36 0 A 1
ATOM   542 N N   . PRO A 1 75 ?  3.667  8.850 -16.699 1.00  95.24 0 A 1
ATOM   543 C CA  . PRO A 1 75 ?  2.873  8.414 -17.828 1.00  95.07 0 A 1
ATOM   544 C C   . PRO A 1 75 ?  3.779  8.114 -19.024 1.00  95.49 0 A 1
ATOM   545 O O   . PRO A 1 75 ?  4.791  8.790 -19.252 1.00  94.58 0 A 1
ATOM   546 C CB  . PRO A 1 75 ?  1.897  9.560 -18.107 1.00  93.81 0 A 1
ATOM   547 C CG  . PRO A 1 75 ?  2.638 10.798 -17.586 1.00  91.16 0 A 1
ATOM   548 C CD  . PRO A 1 75 ?  3.427 10.251 -16.404 1.00  94.09 0 A 1
ATOM   549 N N   . PHE A 1 76 ?  3.413  7.098 -19.813 1.00  95.24 0 A 1
ATOM   550 C CA  . PHE A 1 76 ?  4.139  6.736 -21.015 1.00  95.58 0 A 1
ATOM   551 C C   . PHE A 1 76 ?  3.190  6.341 -22.150 1.00  95.60 0 A 1
ATOM   552 O O   . PHE A 1 76 ?  2.054  5.922 -21.922 1.00  94.65 0 A 1
ATOM   553 C CB  . PHE A 1 76 ?  5.164  5.636 -20.712 1.00  95.12 0 A 1
ATOM   554 C CG  . PHE A 1 76 ?  4.570  4.281 -20.389 1.00  95.99 0 A 1
ATOM   555 C CD1 . PHE A 1 76 ?  4.196  3.957 -19.075 1.00  94.68 0 A 1
ATOM   556 C CD2 . PHE A 1 76 ?  4.401  3.320 -21.402 1.00  94.70 0 A 1
ATOM   557 C CE1 . PHE A 1 76 ?  3.666  2.694 -18.771 1.00  94.14 0 A 1
ATOM   558 C CE2 . PHE A 1 76 ?  3.875  2.053 -21.110 1.00  94.09 0 A 1
ATOM   559 C CZ  . PHE A 1 76 ?  3.505  1.728 -19.794 1.00  94.68 0 A 1
ATOM   560 N N   . ASP A 1 77 ?  3.680  6.471 -23.384 1.00  95.25 0 A 1
ATOM   561 C CA  . ASP A 1 77 ?  2.965  5.998 -24.564 1.00  95.08 0 A 1
ATOM   562 C C   . ASP A 1 77 ?  3.141  4.475 -24.697 1.00  95.07 0 A 1
ATOM   563 O O   . ASP A 1 77 ?  4.273  4.016 -24.905 1.00  93.90 0 A 1
ATOM   564 C CB  . ASP A 1 77 ?  3.473  6.765 -25.788 1.00  93.92 0 A 1
ATOM   565 C CG  . ASP A 1 77 ?  2.789  6.390 -27.107 1.00  92.12 0 A 1
ATOM   566 O OD1 . ASP A 1 77 ?  1.971  5.449 -27.137 1.00  89.51 0 A 1
ATOM   567 O OD2 . ASP A 1 77 ?  3.120  7.051 -28.121 1.00  88.10 -1 A 1
ATOM   568 N N   . PRO A 1 78 ?  2.060  3.670 -24.636 1.00  94.50 0 A 1
ATOM   569 C CA  . PRO A 1 78 ?  2.154  2.220 -24.774 1.00  93.93 0 A 1
ATOM   570 C C   . PRO A 1 78 ?  2.713  1.774 -26.130 1.00  93.92 0 A 1
ATOM   571 O O   . PRO A 1 78 ?  3.221  0.660 -26.240 1.00  91.74 0 A 1
ATOM   572 C CB  . PRO A 1 78 ?  0.729  1.703 -24.561 1.00  92.03 0 A 1
ATOM   573 C CG  . PRO A 1 78 ? -0.159  2.891 -24.920 1.00  88.77 0 A 1
ATOM   574 C CD  . PRO A 1 78 ?  0.675  4.082 -24.459 1.00  92.64 0 A 1
ATOM   575 N N   . LYS A 1 79 ?  2.671  2.634 -27.156 1.00  93.96 0 A 1
ATOM   576 C CA  . LYS A 1 79 ?  3.275  2.359 -28.468 1.00  93.59 0 A 1
ATOM   577 C C   . LYS A 1 79 ?  4.793  2.555 -28.469 1.00  93.70 0 A 1
ATOM   578 O O   . LYS A 1 79 ?  5.456  2.078 -29.379 1.00  91.53 0 A 1
ATOM   579 C CB  . LYS A 1 79 ?  2.641  3.246 -29.541 1.00  92.57 0 A 1
ATOM   580 C CG  . LYS A 1 79 ?  1.140  3.004 -29.696 1.00  87.18 0 A 1
ATOM   581 C CD  . LYS A 1 79 ?  0.583  3.927 -30.778 1.00  79.62 0 A 1
ATOM   582 C CE  . LYS A 1 79 ? -0.924  3.692 -30.924 1.00  70.39 0 A 1
ATOM   583 N NZ  . LYS A 1 79 ? -1.510  4.608 -31.922 1.00  61.39 1 A 1
ATOM   584 N N   . LYS A 1 80 ?  5.343  3.244 -27.470 1.00  94.10 0 A 1
ATOM   585 C CA  . LYS A 1 80 ?  6.782  3.498 -27.297 1.00  94.42 0 A 1
ATOM   586 C C   . LYS A 1 80 ?  7.389  2.585 -26.238 1.00  94.86 0 A 1
ATOM   587 O O   . LYS A 1 80 ?  8.156  3.013 -25.378 1.00  92.64 0 A 1
ATOM   588 C CB  . LYS A 1 80 ?  7.038  4.986 -27.023 1.00  93.32 0 A 1
ATOM   589 C CG  . LYS A 1 80 ?  6.619  5.871 -28.197 1.00  87.88 0 A 1
ATOM   590 C CD  . LYS A 1 80 ?  6.985  7.325 -27.896 1.00  78.68 0 A 1
ATOM   591 C CE  . LYS A 1 80 ?  6.513  8.213 -29.038 1.00  70.34 0 A 1
ATOM   592 N NZ  . LYS A 1 80 ?  6.778  9.639 -28.742 1.00  61.54 1 A 1
ATOM   593 N N   . VAL A 1 81 ?  7.013  1.311 -26.301 1.00  94.86 0 A 1
ATOM   594 C CA  . VAL A 1 81 ?  7.592  0.240 -25.489 1.00  95.09 0 A 1
ATOM   595 C C   . VAL A 1 81 ?  8.307 -0.710 -26.431 1.00  94.95 0 A 1
ATOM   596 O O   . VAL A 1 81 ?  7.672 -1.463 -27.167 1.00  92.55 0 A 1
ATOM   597 C CB  . VAL A 1 81 ?  6.528 -0.482 -24.648 1.00  94.24 0 A 1
ATOM   598 C CG1 . VAL A 1 81 ?  7.153 -1.599 -23.818 1.00  90.71 0 A 1
ATOM   599 C CG2 . VAL A 1 81 ?  5.838  0.488 -23.681 1.00  91.52 0 A 1
ATOM   600 N N   . ASP A 1 82 ?  9.629 -0.680 -26.405 1.00  95.77 0 A 1
ATOM   601 C CA  . ASP A 1 82 ? 10.462 -1.424 -27.336 1.00  95.52 0 A 1
ATOM   602 C C   . ASP A 1 82 ? 11.172 -2.596 -26.662 1.00  96.19 0 A 1
ATOM   603 O O   . ASP A 1 82 ? 11.402 -2.625 -25.450 1.00  94.65 0 A 1
ATOM   604 C CB  . ASP A 1 82 ? 11.463 -0.476 -28.007 1.00  93.00 0 A 1
ATOM   605 C CG  . ASP A 1 82 ? 10.769  0.497 -28.959 1.00  85.38 0 A 1
ATOM   606 O OD1 . ASP A 1 82 ?  9.999 -0.002 -29.807 1.00  78.86 0 A 1
ATOM   607 O OD2 . ASP A 1 82 ? 11.030  1.708 -28.842 1.00  77.09 -1 A 1
ATOM   608 N N   . LYS A 1 83 ? 11.560 -3.586 -27.464 1.00  96.23 0 A 1
ATOM   609 C CA  . LYS A 1 83 ? 12.379 -4.689 -26.963 1.00  96.58 0 A 1
ATOM   610 C C   . LYS A 1 83 ? 13.722 -4.156 -26.476 1.00  96.51 0 A 1
ATOM   611 O O   . LYS A 1 83 ? 14.442 -3.496 -27.222 1.00  94.93 0 A 1
ATOM   612 C CB  . LYS A 1 83 ? 12.589 -5.757 -28.037 1.00  95.46 0 A 1
ATOM   613 C CG  . LYS A 1 83 ? 11.299 -6.527 -28.350 1.00  81.41 0 A 1
ATOM   614 C CD  . LYS A 1 83 ? 11.593 -7.592 -29.409 1.00  80.11 0 A 1
ATOM   615 C CE  . LYS A 1 83 ? 10.316 -8.363 -29.748 1.00  67.81 0 A 1
ATOM   616 N NZ  . LYS A 1 83 ? 10.559 -9.331 -30.838 1.00  60.48 1 A 1
ATOM   617 N N   . ALA A 1 84 ? 14.100 -4.516 -25.253 1.00  95.75 0 A 1
ATOM   618 C CA  . ALA A 1 84 ? 15.386 -4.149 -24.685 1.00  95.80 0 A 1
ATOM   619 C C   . ALA A 1 84 ? 16.496 -5.087 -25.194 1.00  95.86 0 A 1
ATOM   620 O O   . ALA A 1 84 ? 17.066 -5.879 -24.442 1.00  93.64 0 A 1
ATOM   621 C CB  . ALA A 1 84 ? 15.255 -4.096 -23.162 1.00  94.76 0 A 1
ATOM   622 N N   . THR A 1 85 ? 16.805 -5.004 -26.507 1.00  95.93 0 A 1
ATOM   623 C CA  . THR A 1 85 ? 17.756 -5.909 -27.192 1.00  95.57 0 A 1
ATOM   624 C C   . THR A 1 85 ? 19.152 -5.886 -26.572 1.00  95.41 0 A 1
ATOM   625 O O   . THR A 1 85 ? 19.835 -6.915 -26.544 1.00  93.22 0 A 1
ATOM   626 C CB  . THR A 1 85 ? 17.896 -5.535 -28.669 1.00  94.26 0 A 1
ATOM   627 C CG2 . THR A 1 85 ? 16.631 -5.848 -29.467 1.00  79.91 0 A 1
ATOM   628 O OG1 . THR A 1 85 ? 18.162 -4.165 -28.821 1.00  83.21 0 A 1
ATOM   629 N N   . HIS A 1 86 ? 19.584 -4.735 -26.050 1.00  95.28 0 A 1
ATOM   630 C CA  . HIS A 1 86 ? 20.854 -4.631 -25.347 1.00  94.37 0 A 1
ATOM   631 C C   . HIS A 1 86 ? 20.850 -5.469 -24.058 1.00  95.14 0 A 1
ATOM   632 O O   . HIS A 1 86 ? 21.762 -6.258 -23.830 1.00  93.52 0 A 1
ATOM   633 C CB  . HIS A 1 86 ? 21.163 -3.159 -25.062 1.00  91.90 0 A 1
ATOM   634 C CG  . HIS A 1 86 ? 22.539 -2.981 -24.472 1.00  79.68 0 A 1
ATOM   635 C CD2 . HIS A 1 86 ? 22.844 -2.546 -23.204 1.00  66.40 0 A 1
ATOM   636 N ND1 . HIS A 1 86 ? 23.734 -3.271 -25.093 1.00  66.59 0 A 1
ATOM   637 C CE1 . HIS A 1 86 ? 24.723 -3.014 -24.233 1.00  60.74 0 A 1
ATOM   638 N NE2 . HIS A 1 86 ? 24.225 -2.576 -23.077 1.00  62.38 0 A 1
ATOM   639 N N   . VAL A 1 87 ? 19.781 -5.362 -23.274 1.00  95.31 0 A 1
ATOM   640 C CA  . VAL A 1 87 ? 19.599 -6.157 -22.054 1.00  95.50 0 A 1
ATOM   641 C C   . VAL A 1 87 ? 19.513 -7.640 -22.400 1.00  96.13 0 A 1
ATOM   642 O O   . VAL A 1 87 ? 20.145 -8.462 -21.747 1.00  95.29 0 A 1
ATOM   643 C CB  . VAL A 1 87 ? 18.357 -5.698 -21.274 1.00  94.55 0 A 1
ATOM   644 C CG1 . VAL A 1 87 ? 18.140 -6.519 -20.006 1.00  90.74 0 A 1
ATOM   645 C CG2 . VAL A 1 87 ? 18.475 -4.226 -20.867 1.00  91.37 0 A 1
ATOM   646 N N   . GLU A 1 88 ? 18.805 -8.006 -23.475 1.00  95.65 0 A 1
ATOM   647 C CA  . GLU A 1 88 ? 18.686 -9.396 -23.922 1.00  95.62 0 A 1
ATOM   648 C C   . GLU A 1 88 ? 20.050 -10.025 -24.282 1.00  95.64 0 A 1
ATOM   649 O O   . GLU A 1 88 ? 20.333 -11.170 -23.925 1.00  94.37 0 A 1
ATOM   650 C CB  . GLU A 1 88 ? 17.692 -9.441 -25.089 1.00  94.06 0 A 1
ATOM   651 C CG  . GLU A 1 88 ? 17.133 -10.848 -25.338 1.00  82.35 0 A 1
ATOM   652 C CD  . GLU A 1 88 ? 15.958 -10.837 -26.338 1.00  80.42 0 A 1
ATOM   653 O OE1 . GLU A 1 88 ? 15.087 -11.726 -26.225 1.00  73.77 0 A 1
ATOM   654 O OE2 . GLU A 1 88 ? 15.910 -9.934 -27.203 1.00  74.45 -1 A 1
ATOM   655 N N   . LYS A 1 89 ? 20.940 -9.242 -24.915 1.00  96.26 0 A 1
ATOM   656 C CA  . LYS A 1 89 ? 22.329 -9.664 -25.166 1.00  96.06 0 A 1
ATOM   657 C C   . LYS A 1 89 ? 23.122 -9.821 -23.870 1.00  96.07 0 A 1
ATOM   658 O O   . LYS A 1 89 ? 23.867 -10.794 -23.736 1.00  94.77 0 A 1
ATOM   659 C CB  . LYS A 1 89 ? 23.031 -8.659 -26.095 1.00  95.28 0 A 1
ATOM   660 C CG  . LYS A 1 89 ? 22.576 -8.783 -27.553 1.00  83.92 0 A 1
ATOM   661 C CD  . LYS A 1 89 ? 23.305 -7.745 -28.420 1.00  79.56 0 A 1
ATOM   662 C CE  . LYS A 1 89 ? 22.871 -7.856 -29.880 1.00  68.15 0 A 1
ATOM   663 N NZ  . LYS A 1 89 ? 23.584 -6.874 -30.733 1.00  58.72 1 A 1
ATOM   664 N N   . GLN A 1 90 ? 22.953 -8.921 -22.917 1.00  96.08 0 A 1
ATOM   665 C CA  . GLN A 1 90 ? 23.620 -9.025 -21.620 1.00  95.76 0 A 1
ATOM   666 C C   . GLN A 1 90 ? 23.156 -10.266 -20.834 1.00  96.08 0 A 1
ATOM   667 O O   . GLN A 1 90 ? 23.976 -11.003 -20.299 1.00  94.98 0 A 1
ATOM   668 C CB  . GLN A 1 90 ? 23.381 -7.745 -20.819 1.00  95.22 0 A 1
ATOM   669 C CG  . GLN A 1 90 ? 24.124 -6.531 -21.404 1.00  93.42 0 A 1
ATOM   670 C CD  . GLN A 1 90 ? 23.767 -5.239 -20.682 1.00  92.38 0 A 1
ATOM   671 N NE2 . GLN A 1 90 ? 24.699 -4.324 -20.543 1.00  83.71 0 A 1
ATOM   672 O OE1 . GLN A 1 90 ? 22.657 -5.027 -20.229 1.00  86.96 0 A 1
ATOM   673 N N   . LEU A 1 91 ? 21.855 -10.565 -20.862 1.00  96.37 0 A 1
ATOM   674 C CA  . LEU A 1 91 ? 21.301 -11.766 -20.226 1.00  96.44 0 A 1
ATOM   675 C C   . LEU A 1 91 ? 21.877 -13.062 -20.807 1.00  96.38 0 A 1
ATOM   676 O O   . LEU A 1 91 ? 22.033 -14.043 -20.082 1.00  94.79 0 A 1
ATOM   677 C CB  . LEU A 1 91 ? 19.767 -11.771 -20.381 1.00  96.08 0 A 1
ATOM   678 C CG  . LEU A 1 91 ? 19.012 -10.680 -19.607 1.00  95.04 0 A 1
ATOM   679 C CD1 . LEU A 1 91 ? 17.535 -10.724 -19.990 1.00  92.55 0 A 1
ATOM   680 C CD2 . LEU A 1 91 ? 19.126 -10.851 -18.100 1.00  91.97 0 A 1
ATOM   681 N N   . SER A 1 92 ? 22.183 -13.074 -22.095 1.00  96.25 0 A 1
ATOM   682 C CA  . SER A 1 92 ? 22.766 -14.246 -22.760 1.00  95.77 0 A 1
ATOM   683 C C   . SER A 1 92 ? 24.278 -14.380 -22.561 1.00  95.52 0 A 1
ATOM   684 O O   . SER A 1 92 ? 24.792 -15.495 -22.687 1.00  92.51 0 A 1
ATOM   685 C CB  . SER A 1 92 ? 22.389 -14.284 -24.244 1.00  94.23 0 A 1
ATOM   686 O OG  . SER A 1 92 ? 22.460 -13.031 -24.868 1.00  81.75 0 A 1
ATOM   687 N N   . SER A 1 93 ? 24.983 -13.311 -22.201 1.00  95.16 0 A 1
ATOM   688 C CA  . SER A 1 93 ? 26.432 -13.322 -21.979 1.00  94.71 0 A 1
ATOM   689 C C   . SER A 1 93 ? 26.841 -13.395 -20.509 1.00  95.06 0 A 1
ATOM   690 O O   . SER A 1 93 ? 27.817 -14.070 -20.172 1.00  91.97 0 A 1
ATOM   691 C CB  . SER A 1 93 ? 27.073 -12.108 -22.652 1.00  91.89 0 A 1
ATOM   692 O OG  . SER A 1 93 ? 26.533 -10.904 -22.167 1.00  78.83 0 A 1
ATOM   693 N N   . TYR A 1 94 ? 26.097 -12.728 -19.626 1.00  94.74 0 A 1
ATOM   694 C CA  . TYR A 1 94 ? 26.452 -12.658 -18.213 1.00  95.09 0 A 1
ATOM   695 C C   . TYR A 1 94 ? 26.019 -13.896 -17.435 1.00  95.20 0 A 1
ATOM   696 O O   . TYR A 1 94 ? 24.980 -14.506 -17.681 1.00  93.88 0 A 1
ATOM   697 C CB  . TYR A 1 94 ? 25.913 -11.358 -17.582 1.00  94.10 0 A 1
ATOM   698 C CG  . TYR A 1 94 ? 26.467 -10.067 -18.158 1.00  93.04 0 A 1
ATOM   699 C CD1 . TYR A 1 94 ? 27.667 -10.016 -18.889 1.00  88.19 0 A 1
ATOM   700 C CD2 . TYR A 1 94 ? 25.754 -8.869 -17.940 1.00  88.40 0 A 1
ATOM   701 C CE1 . TYR A 1 94 ? 28.152 -8.806 -19.417 1.00  87.05 0 A 1
ATOM   702 C CE2 . TYR A 1 94 ? 26.231 -7.650 -18.458 1.00  87.10 0 A 1
ATOM   703 C CZ  . TYR A 1 94 ? 27.425 -7.626 -19.196 1.00  88.17 0 A 1
ATOM   704 O OH  . TYR A 1 94 ? 27.883 -6.443 -19.714 1.00  84.91 0 A 1
ATOM   705 N N   . LYS A 1 95 ? 26.848 -14.265 -16.461 1.00  95.20 0 A 1
ATOM   706 C CA  . LYS A 1 95 ? 26.593 -15.359 -15.534 1.00  95.11 0 A 1
ATOM   707 C C   . LYS A 1 95 ? 26.533 -14.817 -14.108 1.00  95.16 0 A 1
ATOM   708 O O   . LYS A 1 95 ? 27.337 -13.967 -13.741 1.00  93.49 0 A 1
ATOM   709 C CB  . LYS A 1 95 ? 27.662 -16.449 -15.658 1.00  93.58 0 A 1
ATOM   710 C CG  . LYS A 1 95 ? 27.654 -17.145 -17.025 1.00  88.10 0 A 1
ATOM   711 C CD  . LYS A 1 95 ? 28.699 -18.263 -17.059 1.00  86.23 0 A 1
ATOM   712 C CE  . LYS A 1 95 ? 28.717 -18.945 -18.422 1.00  77.98 0 A 1
ATOM   713 N NZ  . LYS A 1 95 ? 29.743 -20.020 -18.496 1.00  70.19 1 A 1
ATOM   714 N N   . ALA A 1 96 ? 25.623 -15.356 -13.316 1.00  94.24 0 A 1
ATOM   715 C CA  . ALA A 1 96 ? 25.511 -15.086 -11.897 1.00  94.09 0 A 1
ATOM   716 C C   . ALA A 1 96 ? 25.411 -16.411 -11.123 1.00  94.77 0 A 1
ATOM   717 O O   . ALA A 1 96 ? 24.989 -17.424 -11.697 1.00  93.89 0 A 1
ATOM   718 C CB  . ALA A 1 96 ? 24.307 -14.175 -11.654 1.00  92.49 0 A 1
ATOM   719 N N   . PRO A 1 97 ? 25.818 -16.448 -9.852 1.00  94.71 0 A 1
ATOM   720 C CA  . PRO A 1 97 ? 25.624 -17.616 -9.015 1.00  94.36 0 A 1
ATOM   721 C C   . PRO A 1 97 ? 24.132 -17.835 -8.740 1.00  94.58 0 A 1
ATOM   722 O O   . PRO A 1 97 ? 23.376 -16.900 -8.478 1.00  93.34 0 A 1
ATOM   723 C CB  . PRO A 1 97 ? 26.422 -17.338 -7.740 1.00  92.71 0 A 1
ATOM   724 C CG  . PRO A 1 97 ? 26.409 -15.811 -7.643 1.00  89.65 0 A 1
ATOM   725 C CD  . PRO A 1 97 ? 26.410 -15.361 -9.103 1.00  92.73 0 A 1
ATOM   726 N N   . CYS A 1 98 ? 23.700 -19.088 -8.766 1.00  93.95 0 A 1
ATOM   727 C CA  . CYS A 1 98 ? 22.371 -19.456 -8.304 1.00  93.98 0 A 1
ATOM   728 C C   . CYS A 1 98 ? 22.279 -19.226 -6.792 1.00  92.94 0 A 1
ATOM   729 O O   . CYS A 1 98 ? 23.113 -19.741 -6.043 1.00  91.51 0 A 1
ATOM   730 C CB  . CYS A 1 98 ? 22.097 -20.914 -8.666 1.00  94.01 0 A 1
ATOM   731 S SG  . CYS A 1 98 ? 20.560 -21.502 -7.876 1.00  93.90 0 A 1
ATOM   732 N N   . ARG A 1 99 ? 21.214 -18.564 -6.337 1.00  91.86 0 A 1
ATOM   733 C CA  . ARG A 1 99 ? 20.961 -18.273 -4.914 1.00  89.84 0 A 1
ATOM   734 C C   . ARG A 1 99 ? 20.895 -19.516 -4.011 1.00  90.16 0 A 1
ATOM   735 O O   . ARG A 1 99 ? 21.128 -19.398 -2.815 1.00  86.92 0 A 1
ATOM   736 C CB  . ARG A 1 99 ? 19.645 -17.495 -4.799 1.00  86.52 0 A 1
ATOM   737 C CG  . ARG A 1 99 ? 19.726 -16.093 -5.433 1.00  76.57 0 A 1
ATOM   738 C CD  . ARG A 1 99 ? 18.359 -15.408 -5.358 1.00  74.04 0 A 1
ATOM   739 N NE  . ARG A 1 99 ? 18.409 -14.024 -5.841 1.00  67.39 0 A 1
ATOM   740 C CZ  . ARG A 1 99 ? 17.408 -13.147 -5.787 1.00  62.90 0 A 1
ATOM   741 N NH1 . ARG A 1 99 ? 16.227 -13.470 -5.348 1.00  57.61 1 A 1
ATOM   742 N NH2 . ARG A 1 99 ? 17.595 -11.918 -6.153 1.00  55.77 0 A 1
ATOM   743 N N   . GLY A 1 100 ? 20.577 -20.674 -4.570 1.00  91.74 0 A 1
ATOM   744 C CA  . GLY A 1 100 ? 20.496 -21.935 -3.836 1.00  91.54 0 A 1
ATOM   745 C C   . GLY A 1 100 ? 21.780 -22.750 -3.902 1.00  92.40 0 A 1
ATOM   746 O O   . GLY A 1 100 ? 22.391 -23.058 -2.882 1.00  89.95 0 A 1
ATOM   747 N N   . CYS A 1 101 ? 22.223 -23.114 -5.115 1.00  94.14 0 A 1
ATOM   748 C CA  . CYS A 1 101 ? 23.343 -24.032 -5.306 1.00  94.99 0 A 1
ATOM   749 C C   . CYS A 1 101 ? 24.698 -23.362 -5.583 1.00  94.67 0 A 1
ATOM   750 O O   . CYS A 1 101 ? 25.681 -24.080 -5.765 1.00  92.02 0 A 1
ATOM   751 C CB  . CYS A 1 101 ? 22.980 -25.070 -6.375 1.00  94.42 0 A 1
ATOM   752 S SG  . CYS A 1 101 ? 22.977 -24.335 -8.034 1.00  94.38 0 A 1
ATOM   753 N N   . ASN A 1 102 ? 24.750 -22.026 -5.664 1.00  94.34 0 A 1
ATOM   754 C CA  . ASN A 1 102 ? 25.938 -21.231 -5.990 1.00  94.09 0 A 1
ATOM   755 C C   . ASN A 1 102 ? 26.593 -21.529 -7.356 1.00  94.45 0 A 1
ATOM   756 O O   . ASN A 1 102 ? 27.598 -20.908 -7.701 1.00  91.42 0 A 1
ATOM   757 C CB  . ASN A 1 102 ? 26.934 -21.241 -4.811 1.00  92.06 0 A 1
ATOM   758 C CG  . ASN A 1 102 ? 26.864 -20.000 -3.949 1.00  85.18 0 A 1
ATOM   759 N ND2 . ASN A 1 102 ? 27.668 -19.940 -2.901 1.00  73.40 0 A 1
ATOM   760 O OD1 . ASN A 1 102 ? 26.126 -19.071 -4.186 1.00  76.20 0 A 1
ATOM   761 N N   . LYS A 1 103 ? 26.040 -22.430 -8.178 1.00  94.86 0 A 1
ATOM   762 C CA  . LYS A 1 103 ? 26.559 -22.675 -9.523 1.00  94.65 0 A 1
ATOM   763 C C   . LYS A 1 103 ? 26.388 -21.419 -10.377 1.00  95.08 0 A 1
ATOM   764 O O   . LYS A 1 103 ? 25.308 -20.828 -10.388 1.00  93.72 0 A 1
ATOM   765 C CB  . LYS A 1 103 ? 25.868 -23.879 -10.179 1.00  93.26 0 A 1
ATOM   766 C CG  . LYS A 1 103 ? 26.272 -25.206 -9.514 1.00  79.83 0 A 1
ATOM   767 C CD  . LYS A 1 103 ? 25.595 -26.398 -10.205 1.00  77.34 0 A 1
ATOM   768 C CE  . LYS A 1 103 ? 26.013 -27.707 -9.517 1.00  65.90 0 A 1
ATOM   769 N NZ  . LYS A 1 103 ? 25.379 -28.902 -10.129 1.00  58.96 1 A 1
ATOM   770 N N   . LYS A 1 104 ? 27.423 -21.053 -11.128 1.00  94.90 0 A 1
ATOM   771 C CA  . LYS A 1 104 ? 27.343 -19.960 -12.103 1.00  94.81 0 A 1
ATOM   772 C C   . LYS A 1 104 ? 26.464 -20.379 -13.279 1.00  95.36 0 A 1
ATOM   773 O O   . LYS A 1 104 ? 26.779 -21.328 -13.990 1.00  93.22 0 A 1
ATOM   774 C CB  . LYS A 1 104 ? 28.733 -19.481 -12.553 1.00  92.81 0 A 1
ATOM   775 C CG  . LYS A 1 104 ? 29.480 -18.767 -11.408 1.00  82.39 0 A 1
ATOM   776 C CD  . LYS A 1 104 ? 30.703 -17.955 -11.876 1.00  75.95 0 A 1
ATOM   777 C CE  . LYS A 1 104 ? 31.270 -17.221 -10.647 1.00  66.38 0 A 1
ATOM   778 N NZ  . LYS A 1 104 ? 32.095 -16.028 -10.949 1.00  58.20 1 A 1
ATOM   779 N N   . VAL A 1 105 ? 25.373 -19.649 -13.481 1.00  95.02 0 A 1
ATOM   780 C CA  . VAL A 1 105 ? 24.378 -19.889 -14.533 1.00  95.35 0 A 1
ATOM   781 C C   . VAL A 1 105 ? 24.248 -18.614 -15.361 1.00  95.81 0 A 1
ATOM   782 O O   . VAL A 1 105 ? 24.273 -17.513 -14.826 1.00  94.37 0 A 1
ATOM   783 C CB  . VAL A 1 105 ? 23.027 -20.320 -13.940 1.00  93.72 0 A 1
ATOM   784 C CG1 . VAL A 1 105 ? 22.021 -20.696 -15.031 1.00  89.07 0 A 1
ATOM   785 C CG2 . VAL A 1 105 ? 23.176 -21.537 -13.020 1.00  89.49 0 A 1
ATOM   786 N N   . THR A 1 106 ? 24.129 -18.759 -16.676 1.00  96.05 0 A 1
ATOM   787 C CA  . THR A 1 106 ? 23.835 -17.626 -17.558 1.00  96.14 0 A 1
ATOM   788 C C   . THR A 1 106 ? 22.486 -17.012 -17.168 1.00  96.45 0 A 1
ATOM   789 O O   . THR A 1 106 ? 21.518 -17.761 -17.024 1.00  94.99 0 A 1
ATOM   790 C CB  . THR A 1 106 ? 23.796 -18.075 -19.023 1.00  94.83 0 A 1
ATOM   791 C CG2 . THR A 1 106 ? 23.756 -16.896 -19.997 1.00  80.88 0 A 1
ATOM   792 O OG1 . THR A 1 106 ? 24.939 -18.832 -19.345 1.00  82.34 0 A 1
ATOM   793 N N   . LEU A 1 107 ? 22.404 -15.689 -17.056 1.00  95.93 0 A 1
ATOM   794 C CA  . LEU A 1 107 ? 21.179 -15.005 -16.601 1.00  96.02 0 A 1
ATOM   795 C C   . LEU A 1 107 ? 19.935 -15.414 -17.408 1.00  96.18 0 A 1
ATOM   796 O O   . LEU A 1 107 ? 18.907 -15.743 -16.819 1.00  95.09 0 A 1
ATOM   797 C CB  . LEU A 1 107 ? 21.383 -13.482 -16.659 1.00  95.34 0 A 1
ATOM   798 C CG  . LEU A 1 107 ? 22.318 -12.906 -15.579 1.00  93.87 0 A 1
ATOM   799 C CD1 . LEU A 1 107 ? 22.494 -11.409 -15.809 1.00  91.46 0 A 1
ATOM   800 C CD2 . LEU A 1 107 ? 21.767 -13.097 -14.168 1.00  90.74 0 A 1
ATOM   801 N N   . ALA A 1 108 ? 20.042 -15.531 -18.732 1.00  95.92 0 A 1
ATOM   802 C CA  . ALA A 1 108 ? 18.955 -16.004 -19.596 1.00  95.70 0 A 1
ATOM   803 C C   . ALA A 1 108 ? 18.404 -17.393 -19.217 1.00  95.99 0 A 1
ATOM   804 O O   . ALA A 1 108 ? 17.234 -17.703 -19.467 1.00  94.20 0 A 1
ATOM   805 C CB  . ALA A 1 108 ? 19.467 -16.019 -21.043 1.00  94.64 0 A 1
ATOM   806 N N   . LYS A 1 109 ? 19.221 -18.240 -18.596 1.00  96.40 0 A 1
ATOM   807 C CA  . LYS A 1 109 ? 18.843 -19.589 -18.148 1.00  96.34 0 A 1
ATOM   808 C C   . LYS A 1 109 ? 18.484 -19.641 -16.655 1.00  96.56 0 A 1
ATOM   809 O O   . LYS A 1 109 ? 18.089 -20.703 -16.176 1.00  95.44 0 A 1
ATOM   810 C CB  . LYS A 1 109 ? 19.952 -20.598 -18.491 1.00  95.55 0 A 1
ATOM   811 C CG  . LYS A 1 109 ? 20.188 -20.719 -20.004 1.00  91.25 0 A 1
ATOM   812 C CD  . LYS A 1 109 ? 21.206 -21.830 -20.311 1.00  83.95 0 A 1
ATOM   813 C CE  . LYS A 1 109 ? 21.394 -21.957 -21.822 1.00  75.31 0 A 1
ATOM   814 N NZ  . LYS A 1 109 ? 22.307 -23.079 -22.190 1.00  65.40 1 A 1
ATOM   815 N N   . MET A 1 110 ? 18.608 -18.528 -15.940 1.00  95.90 0 A 1
ATOM   816 C CA  . MET A 1 110 ? 18.439 -18.502 -14.485 1.00  95.80 0 A 1
ATOM   817 C C   . MET A 1 110 ? 17.030 -18.925 -14.053 1.00  95.80 0 A 1
ATOM   818 O O   . MET A 1 110 ? 16.908 -19.757 -13.163 1.00  94.90 0 A 1
ATOM   819 C CB  . MET A 1 110 ? 18.794 -17.115 -13.936 1.00  95.26 0 A 1
ATOM   820 C CG  . MET A 1 110 ? 18.846 -17.092 -12.399 1.00  92.74 0 A 1
ATOM   821 S SD  . MET A 1 110 ? 20.134 -18.143 -11.666 1.00  91.96 0 A 1
ATOM   822 C CE  . MET A 1 110 ? 21.580 -17.106 -11.956 1.00  85.40 0 A 1
ATOM   823 N N   . ARG A 1 111 ? 15.975 -18.450 -14.727 1.00  95.52 0 A 1
ATOM   824 C CA  . ARG A 1 111 ? 14.580 -18.857 -14.431 1.00  94.76 0 A 1
ATOM   825 C C   . ARG A 1 111 ? 14.389 -20.372 -14.515 1.00  94.66 0 A 1
ATOM   826 O O   . ARG A 1 111 ? 13.830 -20.974 -13.597 1.00  92.88 0 A 1
ATOM   827 C CB  . ARG A 1 111 ? 13.598 -18.176 -15.394 1.00  92.95 0 A 1
ATOM   828 C CG  . ARG A 1 111 ? 13.382 -16.696 -15.065 1.00  86.62 0 A 1
ATOM   829 C CD  . ARG A 1 111 ? 12.250 -16.150 -15.944 1.00  86.80 0 A 1
ATOM   830 N NE  . ARG A 1 111 ? 11.934 -14.748 -15.618 1.00  84.81 0 A 1
ATOM   831 C CZ  . ARG A 1 111 ? 10.742 -14.188 -15.516 1.00  84.92 0 A 1
ATOM   832 N NH1 . ARG A 1 111 ?  9.634 -14.832 -15.744 1.00  76.09 1 A 1
ATOM   833 N NH2 . ARG A 1 111 ? 10.641 -12.960 -15.182 1.00  77.66 0 A 1
ATOM   834 N N   . VAL A 1 112 ? 14.861 -20.978 -15.599 1.00  96.19 0 A 1
ATOM   835 C CA  . VAL A 1 112 ? 14.752 -22.424 -15.821 1.00  96.28 0 A 1
ATOM   836 C C   . VAL A 1 112 ? 15.589 -23.185 -14.794 1.00  96.45 0 A 1
ATOM   837 O O   . VAL A 1 112 ? 15.139 -24.192 -14.241 1.00  95.35 0 A 1
ATOM   838 C CB  . VAL A 1 112 ? 15.181 -22.796 -17.253 1.00  95.51 0 A 1
ATOM   839 C CG1 . VAL A 1 112 ? 15.072 -24.300 -17.510 1.00  88.63 0 A 1
ATOM   840 C CG2 . VAL A 1 112 ? 14.313 -22.076 -18.293 1.00  88.81 0 A 1
ATOM   841 N N   . HIS A 1 113 ? 16.794 -22.696 -14.493 1.00  96.14 0 A 1
ATOM   842 C CA  . HIS A 1 113 ? 17.644 -23.294 -13.471 1.00  96.48 0 A 1
ATOM   843 C C   . HIS A 1 113 ? 16.989 -23.247 -12.087 1.00  96.10 0 A 1
ATOM   844 O O   . HIS A 1 113 ? 16.953 -24.261 -11.403 1.00  94.91 0 A 1
ATOM   845 C CB  . HIS A 1 113 ? 19.011 -22.610 -13.468 1.00  96.50 0 A 1
ATOM   846 C CG  . HIS A 1 113 ? 19.915 -23.162 -12.405 1.00  96.79 0 A 1
ATOM   847 C CD2 . HIS A 1 113 ? 20.070 -22.671 -11.137 1.00  93.00 0 A 1
ATOM   848 N ND1 . HIS A 1 113 ? 20.646 -24.334 -12.486 1.00  92.98 0 A 1
ATOM   849 C CE1 . HIS A 1 113 ? 21.216 -24.533 -11.301 1.00  93.34 0 A 1
ATOM   850 N NE2 . HIS A 1 113 ? 20.895 -23.548 -10.451 1.00  93.71 0 A 1
ATOM   851 N N   . ILE A 1 114 ? 16.436 -22.099 -11.695 1.00  95.04 0 A 1
ATOM   852 C CA  . ILE A 1 114 ? 15.773 -21.928 -10.396 1.00  93.96 0 A 1
ATOM   853 C C   . ILE A 1 114 ? 14.561 -22.854 -10.273 1.00  94.06 0 A 1
ATOM   854 O O   . ILE A 1 114 ? 14.393 -23.491 -9.234 1.00  92.59 0 A 1
ATOM   855 C CB  . ILE A 1 114 ? 15.412 -20.446 -10.166 1.00  92.06 0 A 1
ATOM   856 C CG1 . ILE A 1 114 ? 16.699 -19.641 -9.879 1.00  87.49 0 A 1
ATOM   857 C CG2 . ILE A 1 114 ? 14.405 -20.263 -9.014 1.00  85.93 0 A 1
ATOM   858 C CD1 . ILE A 1 114 ? 16.496 -18.123 -9.818 1.00  77.62 0 A 1
ATOM   859 N N   . SER A 1 115 ? 13.755 -22.996 -11.331 1.00  93.73 0 A 1
ATOM   860 C CA  . SER A 1 115 ? 12.577 -23.868 -11.308 1.00  92.82 0 A 1
ATOM   861 C C   . SER A 1 115 ? 12.908 -25.357 -11.128 1.00  93.26 0 A 1
ATOM   862 O O   . SER A 1 115 ? 12.063 -26.116 -10.656 1.00  90.63 0 A 1
ATOM   863 C CB  . SER A 1 115 ? 11.741 -23.675 -12.572 1.00  90.90 0 A 1
ATOM   864 O OG  . SER A 1 115 ? 12.411 -24.113 -13.739 1.00  77.32 0 A 1
ATOM   865 N N   . SER A 1 116 ? 14.131 -25.774 -11.476 1.00  94.54 0 A 1
ATOM   866 C CA  . SER A 1 116 ? 14.609 -27.159 -11.372 1.00  94.80 0 A 1
ATOM   867 C C   . SER A 1 116 ? 15.684 -27.358 -10.303 1.00  95.55 0 A 1
ATOM   868 O O   . SER A 1 116 ? 16.128 -28.475 -10.072 1.00  93.67 0 A 1
ATOM   869 C CB  . SER A 1 116 ? 15.099 -27.628 -12.744 1.00  93.29 0 A 1
ATOM   870 O OG  . SER A 1 116 ? 16.111 -26.771 -13.249 1.00  81.75 0 A 1
ATOM   871 N N   . CYS A 1 117 ? 16.119 -26.291 -9.638 1.00  94.96 0 A 1
ATOM   872 C CA  . CYS A 1 117 ? 17.182 -26.357 -8.648 1.00  95.61 0 A 1
ATOM   873 C C   . CYS A 1 117 ? 16.666 -26.903 -7.320 1.00  95.42 0 A 1
ATOM   874 O O   . CYS A 1 117 ? 15.972 -26.195 -6.587 1.00  94.12 0 A 1
ATOM   875 C CB  . CYS A 1 117 ? 17.822 -24.978 -8.496 1.00  95.21 0 A 1
ATOM   876 S SG  . CYS A 1 117 ? 19.226 -25.058 -7.338 1.00  95.09 0 A 1
ATOM   877 N N   . LEU A 1 118 ? 17.105 -28.103 -6.959 1.00  96.23 0 A 1
ATOM   878 C CA  . LEU A 1 118 ? 16.726 -28.749 -5.699 1.00  95.72 0 A 1
ATOM   879 C C   . LEU A 1 118 ? 17.008 -27.879 -4.474 1.00  95.15 0 A 1
ATOM   880 O O   . LEU A 1 118 ? 16.141 -27.737 -3.617 1.00  93.23 0 A 1
ATOM   881 C CB  . LEU A 1 118 ? 17.470 -30.090 -5.573 1.00  95.16 0 A 1
ATOM   882 C CG  . LEU A 1 118 ? 16.981 -31.179 -6.543 1.00  87.10 0 A 1
ATOM   883 C CD1 . LEU A 1 118 ? 17.970 -32.335 -6.553 1.00  81.19 0 A 1
ATOM   884 C CD2 . LEU A 1 118 ? 15.609 -31.713 -6.155 1.00  81.85 0 A 1
ATOM   885 N N   . LYS A 1 119 ? 18.160 -27.213 -4.408 1.00  95.33 0 A 1
ATOM   886 C CA  . LYS A 1 119 ? 18.497 -26.328 -3.276 1.00  94.58 0 A 1
ATOM   887 C C   . LYS A 1 119 ? 17.578 -25.116 -3.172 1.00  93.93 0 A 1
ATOM   888 O O   . LYS A 1 119 ? 17.287 -24.677 -2.064 1.00  92.22 0 A 1
ATOM   889 C CB  . LYS A 1 119 ? 19.952 -25.864 -3.347 1.00  93.92 0 A 1
ATOM   890 C CG  . LYS A 1 119 ? 20.937 -26.941 -2.908 1.00  86.19 0 A 1
ATOM   891 C CD  . LYS A 1 119 ? 22.270 -26.302 -2.515 1.00  79.92 0 A 1
ATOM   892 C CE  . LYS A 1 119 ? 23.218 -27.331 -1.917 1.00  73.03 0 A 1
ATOM   893 N NZ  . LYS A 1 119 ? 24.392 -26.681 -1.262 1.00  64.29 1 A 1
ATOM   894 N N   . VAL A 1 120 ? 17.139 -24.559 -4.290 1.00  93.54 0 A 1
ATOM   895 C CA  . VAL A 1 120 ? 16.179 -23.447 -4.270 1.00  92.33 0 A 1
ATOM   896 C C   . VAL A 1 120 ? 14.817 -23.937 -3.806 1.00  91.94 0 A 1
ATOM   897 O O   . VAL A 1 120 ? 14.183 -23.265 -3.001 1.00  90.61 0 A 1
ATOM   898 C CB  . VAL A 1 120 ? 16.070 -22.749 -5.633 1.00  91.48 0 A 1
ATOM   899 C CG1 . VAL A 1 120 ? 14.986 -21.672 -5.645 1.00  88.18 0 A 1
ATOM   900 C CG2 . VAL A 1 120 ? 17.392 -22.068 -5.998 1.00  89.01 0 A 1
ATOM   901 N N   . GLN A 1 121 ? 14.378 -25.107 -4.255 1.00  93.15 0 A 1
ATOM   902 C CA  . GLN A 1 121 ? 13.120 -25.695 -3.797 1.00  91.72 0 A 1
ATOM   903 C C   . GLN A 1 121 ? 13.164 -26.032 -2.310 1.00  91.35 0 A 1
ATOM   904 O O   . GLN A 1 121 ? 12.215 -25.736 -1.598 1.00  89.52 0 A 1
ATOM   905 C CB  . GLN A 1 121 ? 12.778 -26.951 -4.603 1.00  90.72 0 A 1
ATOM   906 C CG  . GLN A 1 121 ? 12.432 -26.597 -6.059 1.00  82.29 0 A 1
ATOM   907 C CD  . GLN A 1 121 ? 11.572 -27.658 -6.741 1.00  74.30 0 A 1
ATOM   908 N NE2 . GLN A 1 121 ? 11.083 -27.392 -7.930 1.00  62.86 0 A 1
ATOM   909 O OE1 . GLN A 1 121 ? 11.293 -28.729 -6.231 1.00  65.22 0 A 1
ATOM   910 N N   . GLU A 1 122 ? 14.271 -26.561 -1.821 1.00  93.89 0 A 1
ATOM   911 C CA  . GLU A 1 122 ? 14.478 -26.840 -0.402 1.00  93.04 0 A 1
ATOM   912 C C   . GLU A 1 122 ? 14.460 -25.557  0.440 1.00  91.80 0 A 1
ATOM   913 O O   . GLU A 1 122 ? 13.803 -25.500  1.473 1.00  90.06 0 A 1
ATOM   914 C CB  . GLU A 1 122 ? 15.798 -27.595 -0.265 1.00  92.63 0 A 1
ATOM   915 C CG  . GLU A 1 122 ? 16.046 -28.155  1.134 1.00  82.59 0 A 1
ATOM   916 C CD  . GLU A 1 122 ? 17.379 -28.925  1.219 1.00  79.57 0 A 1
ATOM   917 O OE1 . GLU A 1 122 ? 17.525 -29.736  2.153 1.00  75.62 0 A 1
ATOM   918 O OE2 . GLU A 1 122 ? 18.256 -28.698  0.355 1.00  78.40 -1 A 1
ATOM   919 N N   . GLN A 1 123 ? 15.096 -24.480 -0.041 1.00  91.21 0 A 1
ATOM   920 C CA  . GLN A 1 123 ? 15.025 -23.172  0.611 1.00  89.64 0 A 1
ATOM   921 C C   . GLN A 1 123 ? 13.597 -22.618  0.648 1.00  88.88 0 A 1
ATOM   922 O O   . GLN A 1 123 ? 13.204 -22.040  1.654 1.00  86.60 0 A 1
ATOM   923 C CB  . GLN A 1 123 ? 15.931 -22.161 -0.105 1.00  88.08 0 A 1
ATOM   924 C CG  . GLN A 1 123 ? 17.407 -22.359  0.261 1.00  83.11 0 A 1
ATOM   925 C CD  . GLN A 1 123 ? 18.329 -21.410 -0.499 1.00  82.39 0 A 1
ATOM   926 N NE2 . GLN A 1 123 ? 19.569 -21.308 -0.089 1.00  76.21 0 A 1
ATOM   927 O OE1 . GLN A 1 123 ? 17.985 -20.760 -1.473 1.00  78.04 0 A 1
ATOM   928 N N   . MET A 1 124 ? 12.813 -22.779 -0.424 1.00  89.08 0 A 1
ATOM   929 C CA  . MET A 1 124 ? 11.414 -22.346 -0.447 1.00  87.38 0 A 1
ATOM   930 C C   . MET A 1 124 ? 10.531 -23.181  0.480 1.00  87.09 0 A 1
ATOM   931 O O   . MET A 1 124 ?  9.668 -22.628  1.141 1.00  84.32 0 A 1
ATOM   932 C CB  . MET A 1 124 ? 10.854 -22.396 -1.880 1.00  84.90 0 A 1
ATOM   933 C CG  . MET A 1 124 ? 11.374 -21.241 -2.731 1.00  74.25 0 A 1
ATOM   934 S SD  . MET A 1 124 ? 10.632 -21.192 -4.393 1.00  67.71 0 A 1
ATOM   935 C CE  . MET A 1 124 ? 11.314 -19.633 -4.989 1.00  58.33 0 A 1
ATOM   936 N N   . ALA A 1 125 ? 10.757 -24.487  0.554 1.00  87.53 0 A 1
ATOM   937 C CA  . ALA A 1 125 ? 10.038 -25.383  1.451 1.00  87.06 0 A 1
ATOM   938 C C   . ALA A 1 125 ? 10.360 -25.102  2.936 1.00  86.88 0 A 1
ATOM   939 O O   . ALA A 1 125 ?  9.487 -25.205  3.785 1.00  83.61 0 A 1
ATOM   940 C CB  . ALA A 1 125 ? 10.371 -26.819  1.071 1.00  85.63 0 A 1
ATOM   941 N N   . ASN A 1 126 ? 11.591 -24.674  3.208 1.00  87.73 0 A 1
ATOM   942 C CA  . ASN A 1 126 ? 12.068 -24.331  4.541 1.00  87.58 0 A 1
ATOM   943 C C   . ASN A 1 126 ? 11.926 -22.836  4.873 1.00  87.26 0 A 1
ATOM   944 O O   . ASN A 1 126 ? 12.507 -22.373  5.852 1.00  82.79 0 A 1
ATOM   945 C CB  . ASN A 1 126 ? 13.517 -24.827  4.694 1.00  84.79 0 A 1
ATOM   946 C CG  . ASN A 1 126 ? 13.634 -26.340  4.663 1.00  78.77 0 A 1
ATOM   947 N ND2 . ASN A 1 126 ? 14.781 -26.852  4.268 1.00  69.16 0 A 1
ATOM   948 O OD1 . ASN A 1 126 ? 12.730 -27.069  5.002 1.00  70.32 0 A 1
ATOM   949 N N   . CYS A 1 127 ? 11.201 -22.066  4.063 1.00  85.29 0 A 1
ATOM   950 C CA  . CYS A 1 127 ? 10.924 -20.673  4.404 1.00  85.20 0 A 1
ATOM   951 C C   . CYS A 1 127 ? 10.195 -20.624  5.751 1.00  85.69 0 A 1
ATOM   952 O O   . CYS A 1 127 ?  9.180 -21.302  5.923 1.00  82.43 0 A 1
ATOM   953 C CB  . CYS A 1 127 ? 10.110 -19.975  3.311 1.00  81.85 0 A 1
ATOM   954 S SG  . CYS A 1 127 ? 11.228 -19.299  2.047 1.00  76.24 0 A 1
ATOM   955 N N   . PRO A 1 128 ? 10.694 -19.820  6.706 1.00  84.81 0 A 1
ATOM   956 C CA  . PRO A 1 128 ? 10.103 -19.768  8.027 1.00  84.37 0 A 1
ATOM   957 C C   . PRO A 1 128 ?  8.663 -19.272  7.941 1.00  86.61 0 A 1
ATOM   958 O O   . PRO A 1 128 ?  8.330 -18.369  7.156 1.00  83.98 0 A 1
ATOM   959 C CB  . PRO A 1 128 ? 11.010 -18.841  8.849 1.00  79.33 0 A 1
ATOM   960 C CG  . PRO A 1 128 ? 11.658 -17.954  7.788 1.00  75.54 0 A 1
ATOM   961 C CD  . PRO A 1 128 ? 11.787 -18.880  6.587 1.00  77.96 0 A 1
ATOM   962 N N   . LYS A 1 129 ?  7.796 -19.844  8.793 1.00  87.98 0 A 1
ATOM   963 C CA  . LYS A 1 129 ?  6.470 -19.287  9.056 1.00  89.29 0 A 1
ATOM   964 C C   . LYS A 1 129 ?  6.626 -17.921  9.727 1.00  91.51 0 A 1
ATOM   965 O O   . LYS A 1 129 ?  7.720 -17.544 10.162 1.00  88.79 0 A 1
ATOM   966 C CB  . LYS A 1 129 ?  5.613 -20.270  9.881 1.00  84.30 0 A 1
ATOM   967 C CG  . LYS A 1 129 ?  5.289 -21.545  9.076 1.00  77.09 0 A 1
ATOM   968 C CD  . LYS A 1 129 ?  4.216 -22.432  9.735 1.00  69.89 0 A 1
ATOM   969 C CE  . LYS A 1 129 ?  3.898 -23.608  8.800 1.00  61.24 0 A 1
ATOM   970 N NZ  . LYS A 1 129 ?  2.687 -24.386  9.166 1.00  53.44 1 A 1
ATOM   971 N N   . PHE A 1 130 ?  5.538 -17.190  9.827 1.00  92.72 0 A 1
ATOM   972 C CA  . PHE A 1 130 ?  5.527 -15.899 10.496 1.00  93.91 0 A 1
ATOM   973 C C   . PHE A 1 130 ?  6.102 -15.987 11.916 1.00  94.22 0 A 1
ATOM   974 O O   . PHE A 1 130 ?  5.703 -16.842 12.711 1.00  93.39 0 A 1
ATOM   975 C CB  . PHE A 1 130 ?  4.097 -15.355 10.516 1.00  93.80 0 A 1
ATOM   976 C CG  . PHE A 1 130 ?  3.947 -14.173 11.436 1.00  95.06 0 A 1
ATOM   977 C CD1 . PHE A 1 130 ?  3.368 -14.330 12.710 1.00  93.96 0 A 1
ATOM   978 C CD2 . PHE A 1 130 ?  4.471 -12.917 11.059 1.00  94.49 0 A 1
ATOM   979 C CE1 . PHE A 1 130 ?  3.305 -13.246 13.598 1.00  93.94 0 A 1
ATOM   980 C CE2 . PHE A 1 130 ?  4.405 -11.833 11.948 1.00  93.92 0 A 1
ATOM   981 C CZ  . PHE A 1 130 ?  3.824 -12.001 13.207 1.00  94.73 0 A 1
ATOM   982 N N   . VAL A 1 131 ?  6.994 -15.060 12.224 1.00  94.14 0 A 1
ATOM   983 C CA  . VAL A 1 131 ?  7.529 -14.827 13.570 1.00  94.32 0 A 1
ATOM   984 C C   . VAL A 1 131 ?  7.506 -13.314 13.818 1.00  95.22 0 A 1
ATOM   985 O O   . VAL A 1 131 ?  7.809 -12.559 12.896 1.00  94.24 0 A 1
ATOM   986 C CB  . VAL A 1 131 ?  8.953 -15.391 13.730 1.00  92.09 0 A 1
ATOM   987 C CG1 . VAL A 1 131 ?  9.386 -15.396 15.202 1.00  82.52 0 A 1
ATOM   988 C CG2 . VAL A 1 131 ?  9.084 -16.832 13.232 1.00  83.02 0 A 1
ATOM   989 N N   . PRO A 1 132 ?  7.148 -12.856 15.034 1.00  95.53 0 A 1
ATOM   990 C CA  . PRO A 1 132 ?  7.241 -11.439 15.393 1.00  95.76 0 A 1
ATOM   991 C C   . PRO A 1 132 ?  8.645 -10.882 15.158 1.00  95.75 0 A 1
ATOM   992 O O   . PRO A 1 132 ?  9.635 -11.570 15.369 1.00  94.34 0 A 1
ATOM   993 C CB  . PRO A 1 132 ?  6.832 -11.363 16.867 1.00  94.98 0 A 1
ATOM   994 C CG  . PRO A 1 132 ?  5.947 -12.581 17.060 1.00  93.67 0 A 1
ATOM   995 C CD  . PRO A 1 132 ?  6.581 -13.615 16.132 1.00  95.53 0 A 1
ATOM   996 N N   . VAL A 1 133 ?  8.743 -9.613 14.764 1.00  95.55 0 A 1
ATOM   997 C CA  . VAL A 1 133 ? 10.022 -8.945 14.456 1.00  95.19 0 A 1
ATOM   998 C C   . VAL A 1 133 ? 10.979 -8.911 15.652 1.00  94.95 0 A 1
ATOM   999 O O   . VAL A 1 133 ? 12.192 -8.946 15.474 1.00  93.28 0 A 1
ATOM   1000 C CB  . VAL A 1 133 ?  9.753 -7.530 13.908 1.00  94.31 0 A 1
ATOM   1001 C CG1 . VAL A 1 133 ?  9.040 -6.610 14.899 1.00  90.99 0 A 1
ATOM   1002 C CG2 . VAL A 1 133 ? 11.027 -6.846 13.406 1.00  91.69 0 A 1
ATOM   1003 N N   . VAL A 1 134 ? 10.423 -8.862 16.861 1.00  95.52 0 A 1
ATOM   1004 C CA  . VAL A 1 134 ? 11.137 -8.983 18.133 1.00  95.24 0 A 1
ATOM   1005 C C   . VAL A 1 134 ? 10.337 -9.893 19.064 1.00  95.40 0 A 1
ATOM   1006 O O   . VAL A 1 134 ?  9.120 -10.004 18.902 1.00  94.11 0 A 1
ATOM   1007 C CB  . VAL A 1 134 ? 11.389 -7.612 18.800 1.00  93.64 0 A 1
ATOM   1008 C CG1 . VAL A 1 134 ? 12.380 -6.776 17.990 1.00  86.11 0 A 1
ATOM   1009 C CG2 . VAL A 1 134 ? 10.105 -6.802 19.008 1.00  86.56 0 A 1
ATOM   1010 N N   . PRO A 1 135 ? 10.986 -10.533 20.045 1.00  95.02 0 A 1
ATOM   1011 C CA  . PRO A 1 135 ? 10.269 -11.231 21.100 1.00  94.32 0 A 1
ATOM   1012 C C   . PRO A 1 135 ?  9.264 -10.295 21.776 1.00  94.02 0 A 1
ATOM   1013 O O   . PRO A 1 135 ?  9.603 -9.169 22.136 1.00  91.18 0 A 1
ATOM   1014 C CB  . PRO A 1 135 ? 11.339 -11.731 22.073 1.00  93.02 0 A 1
ATOM   1015 C CG  . PRO A 1 135 ? 12.604 -11.774 21.219 1.00  91.33 0 A 1
ATOM   1016 C CD  . PRO A 1 135 ? 12.415 -10.606 20.264 1.00  94.09 0 A 1
ATOM   1017 N N   . THR A 1 136 ?  8.030 -10.770 21.967 1.00  93.71 0 A 1
ATOM   1018 C CA  . THR A 1 136 ?  6.961 -10.016 22.613 1.00  94.00 0 A 1
ATOM   1019 C C   . THR A 1 136 ?  6.169 -10.925 23.548 1.00  94.43 0 A 1
ATOM   1020 O O   . THR A 1 136 ?  6.034 -12.121 23.288 1.00  92.71 0 A 1
ATOM   1021 C CB  . THR A 1 136 ?  6.056 -9.323 21.575 1.00  92.09 0 A 1
ATOM   1022 C CG2 . THR A 1 136 ?  5.398 -10.290 20.588 1.00  84.80 0 A 1
ATOM   1023 O OG1 . THR A 1 136 ?  5.027 -8.625 22.227 1.00  84.14 0 A 1
ATOM   1024 N N   . SER A 1 137 ?  5.652 -10.351 24.628 1.00  94.79 0 A 1
ATOM   1025 C CA  . SER A 1 137 ?  4.713 -11.016 25.532 1.00  94.24 0 A 1
ATOM   1026 C C   . SER A 1 137 ?  3.285 -11.056 24.984 1.00  94.63 0 A 1
ATOM   1027 O O   . SER A 1 137 ?  2.444 -11.777 25.524 1.00  90.73 0 A 1
ATOM   1028 C CB  . SER A 1 137 ?  4.729 -10.306 26.889 1.00  92.07 0 A 1
ATOM   1029 O OG  . SER A 1 137 ?  4.437 -8.933 26.711 1.00  80.77 0 A 1
ATOM   1030 N N   . GLN A 1 138 ?  3.004 -10.298 23.925 1.00  94.72 0 A 1
ATOM   1031 C CA  . GLN A 1 138 ?  1.698 -10.307 23.291 1.00  94.74 0 A 1
ATOM   1032 C C   . GLN A 1 138 ?  1.405 -11.679 22.682 1.00  95.04 0 A 1
ATOM   1033 O O   . GLN A 1 138 ?  2.270 -12.259 22.013 1.00  93.25 0 A 1
ATOM   1034 C CB  . GLN A 1 138 ?  1.609 -9.243 22.194 1.00  93.22 0 A 1
ATOM   1035 C CG  . GLN A 1 138 ?  1.697 -7.810 22.732 1.00  90.55 0 A 1
ATOM   1036 C CD  . GLN A 1 138 ?  1.578 -6.829 21.577 1.00  92.90 0 A 1
ATOM   1037 N NE2 . GLN A 1 138 ?  2.631 -6.109 21.262 1.00  86.44 0 A 1
ATOM   1038 O OE1 . GLN A 1 138 ?  0.557 -6.742 20.910 1.00  86.68 0 A 1
ATOM   1039 N N   . PRO A 1 139 ?  0.184 -12.198 22.849 1.00  95.05 0 A 1
ATOM   1040 C CA  . PRO A 1 139 ? -0.222 -13.402 22.148 1.00  94.45 0 A 1
ATOM   1041 C C   . PRO A 1 139 ? -0.225 -13.135 20.640 1.00  94.77 0 A 1
ATOM   1042 O O   . PRO A 1 139 ? -0.736 -12.107 20.182 1.00  92.81 0 A 1
ATOM   1043 C CB  . PRO A 1 139 ? -1.606 -13.747 22.695 1.00  92.48 0 A 1
ATOM   1044 C CG  . PRO A 1 139 ? -2.158 -12.396 23.128 1.00  88.99 0 A 1
ATOM   1045 C CD  . PRO A 1 139 ? -0.922 -11.624 23.585 1.00  92.85 0 A 1
ATOM   1046 N N   . ILE A 1 140 ?  0.326 -14.070 19.865 1.00  94.16 0 A 1
ATOM   1047 C CA  . ILE A 1 140 ?  0.232 -14.008 18.409 1.00  93.95 0 A 1
ATOM   1048 C C   . ILE A 1 140 ? -1.247 -14.148 18.033 1.00  94.26 0 A 1
ATOM   1049 O O   . ILE A 1 140 ? -1.857 -15.165 18.381 1.00  92.26 0 A 1
ATOM   1050 C CB  . ILE A 1 140 ?  1.110 -15.082 17.735 1.00  91.83 0 A 1
ATOM   1051 C CG1 . ILE A 1 140 ?  2.597 -14.863 18.108 1.00  87.93 0 A 1
ATOM   1052 C CG2 . ILE A 1 140 ?  0.917 -15.032 16.208 1.00  87.95 0 A 1
ATOM   1053 C CD1 . ILE A 1 140 ?  3.550 -15.926 17.566 1.00  80.01 0 A 1
ATOM   1054 N N   . PRO A 1 141 ? -1.840 -13.164 17.333 1.00  93.82 0 A 1
ATOM   1055 C CA  . PRO A 1 141 ? -3.244 -13.235 16.964 1.00  92.99 0 A 1
ATOM   1056 C C   . PRO A 1 141 ? -3.531 -14.490 16.132 1.00  92.73 0 A 1
ATOM   1057 O O   . PRO A 1 141 ? -2.812 -14.809 15.187 1.00  90.63 0 A 1
ATOM   1058 C CB  . PRO A 1 141 ? -3.546 -11.946 16.200 1.00  91.07 0 A 1
ATOM   1059 C CG  . PRO A 1 141 ? -2.480 -10.975 16.688 1.00  89.76 0 A 1
ATOM   1060 C CD  . PRO A 1 141 ? -1.280 -11.883 16.936 1.00  92.33 0 A 1
ATOM   1061 N N   . SER A 1 142 ? -4.593 -15.203 16.490 1.00  92.53 0 A 1
ATOM   1062 C CA  . SER A 1 142 ? -5.015 -16.432 15.827 1.00  90.65 0 A 1
ATOM   1063 C C   . SER A 1 142 ? -6.512 -16.378 15.521 1.00  89.19 0 A 1
ATOM   1064 O O   . SER A 1 142 ? -7.237 -15.579 16.108 1.00  81.98 0 A 1
ATOM   1065 C CB  . SER A 1 142 ? -4.643 -17.650 16.685 1.00  87.09 0 A 1
ATOM   1066 O OG  . SER A 1 142 ? -5.336 -17.639 17.916 1.00  79.02 0 A 1
ATOM   1067 N N   . ASN A 1 143 ? -6.967 -17.218 14.596 1.00  88.54 0 A 1
ATOM   1068 C CA  . ASN A 1 143 ? -8.375 -17.296 14.180 1.00  87.81 0 A 1
ATOM   1069 C C   . ASN A 1 143 ? -8.978 -15.946 13.746 1.00  88.62 0 A 1
ATOM   1070 O O   . ASN A 1 143 ? -10.163 -15.695 13.935 1.00  84.61 0 A 1
ATOM   1071 C CB  . ASN A 1 143 ? -9.199 -18.020 15.265 1.00  84.24 0 A 1
ATOM   1072 C CG  . ASN A 1 143 ? -8.725 -19.437 15.502 1.00  75.96 0 A 1
ATOM   1073 N ND2 . ASN A 1 143 ? -8.989 -19.978 16.668 1.00  66.14 0 A 1
ATOM   1074 O OD1 . ASN A 1 143 ? -8.133 -20.080 14.648 1.00  65.69 0 A 1
ATOM   1075 N N   . ILE A 1 144 ? -8.165 -15.073 13.162 1.00  89.53 0 A 1
ATOM   1076 C CA  . ILE A 1 144 ? -8.642 -13.791 12.642 1.00  89.59 0 A 1
ATOM   1077 C C   . ILE A 1 144 ? -9.462 -14.064 11.380 1.00  91.24 0 A 1
ATOM   1078 O O   . ILE A 1 144 ? -8.940 -14.628 10.423 1.00  89.72 0 A 1
ATOM   1079 C CB  . ILE A 1 144 ? -7.473 -12.825 12.367 1.00  86.89 0 A 1
ATOM   1080 C CG1 . ILE A 1 144 ? -6.665 -12.600 13.660 1.00  80.78 0 A 1
ATOM   1081 C CG2 . ILE A 1 144 ? -8.007 -11.482 11.825 1.00  78.80 0 A 1
ATOM   1082 C CD1 . ILE A 1 144 ? -5.327 -11.920 13.391 1.00  71.15 0 A 1
ATOM   1083 N N   . PRO A 1 145 ? -10.746 -13.656 11.347 1.00  91.19 0 A 1
ATOM   1084 C CA  . PRO A 1 145 ? -11.586 -13.874 10.184 1.00  91.41 0 A 1
ATOM   1085 C C   . PRO A 1 145 ? -11.069 -13.062  8.992 1.00  92.89 0 A 1
ATOM   1086 O O   . PRO A 1 145 ? -10.779 -11.870  9.103 1.00  91.68 0 A 1
ATOM   1087 C CB  . PRO A 1 145 ? -12.993 -13.462 10.614 1.00  88.91 0 A 1
ATOM   1088 C CG  . PRO A 1 145 ? -12.737 -12.444 11.726 1.00  85.38 0 A 1
ATOM   1089 C CD  . PRO A 1 145 ? -11.467 -12.956 12.390 1.00  88.88 0 A 1
ATOM   1090 N N   . ASN A 1 146 ? -11.029 -13.697  7.826 1.00  93.37 0 A 1
ATOM   1091 C CA  . ASN A 1 146 ? -10.750 -13.007  6.580 1.00  94.57 0 A 1
ATOM   1092 C C   . ASN A 1 146 ? -12.019 -12.317  6.073 1.00  94.98 0 A 1
ATOM   1093 O O   . ASN A 1 146 ? -12.945 -12.969  5.592 1.00  93.83 0 A 1
ATOM   1094 C CB  . ASN A 1 146 ? -10.172 -13.997  5.557 1.00  94.06 0 A 1
ATOM   1095 C CG  . ASN A 1 146 ? -9.789 -13.324  4.251 1.00  94.68 0 A 1
ATOM   1096 N ND2 . ASN A 1 146 ? -9.237 -14.076  3.330 1.00  91.27 0 A 1
ATOM   1097 O OD1 . ASN A 1 146 ? -9.973 -12.137  4.044 1.00  91.70 0 A 1
ATOM   1098 N N   . ARG A 1 147 ? -12.039 -10.995  6.150 1.00  94.95 0 A 1
ATOM   1099 C CA  . ARG A 1 147 ? -13.133 -10.134  5.655 1.00  95.03 0 A 1
ATOM   1100 C C   . ARG A 1 147 ? -12.752 -9.355  4.395 1.00  95.25 0 A 1
ATOM   1101 O O   . ARG A 1 147 ? -13.447 -8.415  4.010 1.00  93.61 0 A 1
ATOM   1102 C CB  . ARG A 1 147 ? -13.604 -9.209  6.787 1.00  94.02 0 A 1
ATOM   1103 C CG  . ARG A 1 147 ? -14.164 -9.994  7.977 1.00  91.94 0 A 1
ATOM   1104 C CD  . ARG A 1 147 ? -14.717 -9.045  9.031 1.00  89.97 0 A 1
ATOM   1105 N NE  . ARG A 1 147 ? -15.232 -9.775 10.192 1.00  87.78 0 A 1
ATOM   1106 C CZ  . ARG A 1 147 ? -15.020 -9.497 11.469 1.00  86.91 0 A 1
ATOM   1107 N NH1 . ARG A 1 147 ? -14.340 -8.460 11.857 1.00  78.95 1 A 1
ATOM   1108 N NH2 . ARG A 1 147 ? -15.500 -10.288 12.384 1.00  81.84 0 A 1
ATOM   1109 N N   . SER A 1 148 ? -11.647 -9.716  3.763 1.00  95.49 0 A 1
ATOM   1110 C CA  . SER A 1 148 ? -11.062 -8.979  2.640 1.00  95.17 0 A 1
ATOM   1111 C C   . SER A 1 148 ? -11.077 -9.760  1.328 1.00  95.68 0 A 1
ATOM   1112 O O   . SER A 1 148 ? -11.235 -9.161  0.266 1.00  93.23 0 A 1
ATOM   1113 C CB  . SER A 1 148 ? -9.616 -8.604  2.975 1.00  92.93 0 A 1
ATOM   1114 O OG  . SER A 1 148 ? -9.564 -7.773  4.112 1.00  86.16 0 A 1
ATOM   1115 N N   . THR A 1 149 ? -10.898 -11.066  1.398 1.00  96.37 0 A 1
ATOM   1116 C CA  . THR A 1 149 ? -10.981 -11.967  0.248 1.00  96.62 0 A 1
ATOM   1117 C C   . THR A 1 149 ? -11.889 -13.149  0.564 1.00  96.75 0 A 1
ATOM   1118 O O   . THR A 1 149 ? -11.964 -13.610  1.699 1.00  95.75 0 A 1
ATOM   1119 C CB  . THR A 1 149 ? -9.606 -12.467 -0.221 1.00  95.72 0 A 1
ATOM   1120 C CG2 . THR A 1 149 ? -8.690 -11.326 -0.652 1.00  91.61 0 A 1
ATOM   1121 O OG1 . THR A 1 149 ? -8.936 -13.195  0.779 1.00  91.87 0 A 1
ATOM   1122 N N   . PHE A 1 150 ? -12.576 -13.643 -0.459 1.00  97.13 0 A 1
ATOM   1123 C CA  . PHE A 1 150 ? -13.656 -14.603 -0.305 1.00  97.32 0 A 1
ATOM   1124 C C   . PHE A 1 150 ? -13.495 -15.758 -1.294 1.00  97.43 0 A 1
ATOM   1125 O O   . PHE A 1 150 ? -12.850 -15.622 -2.338 1.00  96.38 0 A 1
ATOM   1126 C CB  . PHE A 1 150 ? -14.996 -13.877 -0.489 1.00  97.05 0 A 1
ATOM   1127 C CG  . PHE A 1 150 ? -15.119 -12.628  0.362 1.00  97.02 0 A 1
ATOM   1128 C CD1 . PHE A 1 150 ? -15.420 -12.724  1.736 1.00  95.66 0 A 1
ATOM   1129 C CD2 . PHE A 1 150 ? -14.870 -11.360 -0.198 1.00  95.60 0 A 1
ATOM   1130 C CE1 . PHE A 1 150 ? -15.472 -11.584  2.538 1.00  94.90 0 A 1
ATOM   1131 C CE2 . PHE A 1 150 ? -14.927 -10.208  0.604 1.00  94.87 0 A 1
ATOM   1132 C CZ  . PHE A 1 150 ? -15.222 -10.320  1.974 1.00  95.43 0 A 1
ATOM   1133 N N   . ALA A 1 151 ? -14.095 -16.897 -0.971 1.00  97.14 0 A 1
ATOM   1134 C CA  . ALA A 1 151 ? -14.234 -18.010 -1.906 1.00  97.23 0 A 1
ATOM   1135 C C   . ALA A 1 151 ? -15.569 -17.903 -2.654 1.00  97.55 0 A 1
ATOM   1136 O O   . ALA A 1 151 ? -16.583 -17.534 -2.069 1.00  96.72 0 A 1
ATOM   1137 C CB  . ALA A 1 151 ? -14.087 -19.335 -1.149 1.00  96.22 0 A 1
ATOM   1138 N N   . CYS A 1 152 ? -15.583 -18.249 -3.941 1.00  96.89 0 A 1
ATOM   1139 C CA  . CYS A 1 152 ? -16.822 -18.367 -4.698 1.00  97.12 0 A 1
ATOM   1140 C C   . CYS A 1 152 ? -17.694 -19.480 -4.096 1.00  97.07 0 A 1
ATOM   1141 O O   . CYS A 1 152 ? -17.220 -20.611 -3.990 1.00  96.33 0 A 1
ATOM   1142 C CB  . CYS A 1 152 ? -16.500 -18.640 -6.168 1.00  96.80 0 A 1
ATOM   1143 S SG  . CYS A 1 152 ? -18.044 -18.907 -7.091 1.00  96.52 0 A 1
ATOM   1144 N N   . PRO A 1 153 ? -18.956 -19.208 -3.744 1.00  97.19 0 A 1
ATOM   1145 C CA  . PRO A 1 153 ? -19.814 -20.215 -3.127 1.00  96.72 0 A 1
ATOM   1146 C C   . PRO A 1 153 ? -20.312 -21.281 -4.112 1.00  96.51 0 A 1
ATOM   1147 O O   . PRO A 1 153 ? -20.839 -22.298 -3.676 1.00  94.43 0 A 1
ATOM   1148 C CB  . PRO A 1 153 ? -20.964 -19.401 -2.523 1.00  96.09 0 A 1
ATOM   1149 C CG  . PRO A 1 153 ? -21.091 -18.225 -3.483 1.00  94.86 0 A 1
ATOM   1150 C CD  . PRO A 1 153 ? -19.645 -17.942 -3.876 1.00  96.64 0 A 1
ATOM   1151 N N   . TYR A 1 154 ? -20.134 -21.064 -5.418 1.00  97.01 0 A 1
ATOM   1152 C CA  . TYR A 1 154 ? -20.543 -22.006 -6.462 1.00  96.72 0 A 1
ATOM   1153 C C   . TYR A 1 154 ? -19.430 -22.990 -6.830 1.00  96.55 0 A 1
ATOM   1154 O O   . TYR A 1 154 ? -19.653 -24.193 -6.856 1.00  94.72 0 A 1
ATOM   1155 C CB  . TYR A 1 154 ? -20.992 -21.227 -7.697 1.00  96.13 0 A 1
ATOM   1156 C CG  . TYR A 1 154 ? -22.211 -20.356 -7.502 1.00  96.15 0 A 1
ATOM   1157 C CD1 . TYR A 1 154 ? -23.473 -20.950 -7.342 1.00  94.89 0 A 1
ATOM   1158 C CD2 . TYR A 1 154 ? -22.099 -18.956 -7.510 1.00  95.09 0 A 1
ATOM   1159 C CE1 . TYR A 1 154 ? -24.624 -20.160 -7.206 1.00  94.19 0 A 1
ATOM   1160 C CE2 . TYR A 1 154 ? -23.245 -18.151 -7.369 1.00  94.20 0 A 1
ATOM   1161 C CZ  . TYR A 1 154 ? -24.504 -18.755 -7.222 1.00  94.37 0 A 1
ATOM   1162 O OH  . TYR A 1 154 ? -25.631 -17.974 -7.102 1.00  92.62 0 A 1
ATOM   1163 N N   . CYS A 1 155 ? -18.226 -22.497 -7.125 1.00  96.72 0 A 1
ATOM   1164 C CA  . CYS A 1 155 ? -17.133 -23.325 -7.634 1.00  96.76 0 A 1
ATOM   1165 C C   . CYS A 1 155 ? -15.925 -23.438 -6.697 1.00  96.52 0 A 1
ATOM   1166 O O   . CYS A 1 155 ? -14.977 -24.160 -7.002 1.00  94.97 0 A 1
ATOM   1167 C CB  . CYS A 1 155 ? -16.731 -22.824 -9.021 1.00  96.11 0 A 1
ATOM   1168 S SG  . CYS A 1 155 ? -15.854 -21.234 -8.910 1.00  96.10 0 A 1
ATOM   1169 N N   . GLY A 1 156 ? -15.912 -22.704 -5.589 1.00  97.08 0 A 1
ATOM   1170 C CA  . GLY A 1 156 ? -14.807 -22.724 -4.632 1.00  96.58 0 A 1
ATOM   1171 C C   . GLY A 1 156 ? -13.551 -21.945 -5.048 1.00  96.87 0 A 1
ATOM   1172 O O   . GLY A 1 156 ? -12.545 -22.030 -4.341 1.00  94.80 0 A 1
ATOM   1173 N N   . ALA A 1 157 ? -13.596 -21.175 -6.144 1.00  96.71 0 A 1
ATOM   1174 C CA  . ALA A 1 157 ? -12.500 -20.279 -6.524 1.00  96.41 0 A 1
ATOM   1175 C C   . ALA A 1 157 ? -12.157 -19.338 -5.358 1.00  96.67 0 A 1
ATOM   1176 O O   . ALA A 1 157 ? -13.036 -18.673 -4.822 1.00  95.74 0 A 1
ATOM   1177 C CB  . ALA A 1 157 ? -12.880 -19.491 -7.779 1.00  95.73 0 A 1
ATOM   1178 N N   . ARG A 1 158 ? -10.887 -19.296 -4.937 1.00  96.05 0 A 1
ATOM   1179 C CA  . ARG A 1 158 ? -10.447 -18.630 -3.706 1.00  95.26 0 A 1
ATOM   1180 C C   . ARG A 1 158 ? -9.821 -17.264 -3.974 1.00  95.74 0 A 1
ATOM   1181 O O   . ARG A 1 158 ? -9.432 -16.963 -5.097 1.00  93.65 0 A 1
ATOM   1182 C CB  . ARG A 1 158 ? -9.468 -19.541 -2.936 1.00  92.64 0 A 1
ATOM   1183 C CG  . ARG A 1 158 ? -10.116 -20.842 -2.457 1.00  85.51 0 A 1
ATOM   1184 C CD  . ARG A 1 158 ? -9.135 -21.644 -1.601 1.00  80.96 0 A 1
ATOM   1185 N NE  . ARG A 1 158 ? -9.720 -22.921 -1.156 1.00  71.00 0 A 1
ATOM   1186 C CZ  . ARG A 1 158 ? -9.146 -23.799 -0.346 1.00  63.21 0 A 1
ATOM   1187 N NH1 . ARG A 1 158 ? -7.949 -23.593  0.145 1.00  58.35 1 A 1
ATOM   1188 N NH2 . ARG A 1 158 ? -9.771 -24.895 -0.028 1.00  55.30 0 A 1
ATOM   1189 N N   . ASN A 1 159 ? -9.662 -16.500 -2.906 1.00  96.09 0 A 1
ATOM   1190 C CA  . ASN A 1 159 ? -8.904 -15.246 -2.862 1.00  96.12 0 A 1
ATOM   1191 C C   . ASN A 1 159 ? -9.474 -14.141 -3.766 1.00  96.29 0 A 1
ATOM   1192 O O   . ASN A 1 159 ? -8.742 -13.289 -4.261 1.00  94.66 0 A 1
ATOM   1193 C CB  . ASN A 1 159 ? -7.406 -15.539 -3.082 1.00  95.35 0 A 1
ATOM   1194 C CG  . ASN A 1 159 ? -6.885 -16.615 -2.137 1.00  94.13 0 A 1
ATOM   1195 N ND2 . ASN A 1 159 ? -6.202 -17.612 -2.636 1.00  85.86 0 A 1
ATOM   1196 O OD1 . ASN A 1 159 ? -7.124 -16.584 -0.950 1.00  87.10 0 A 1
ATOM   1197 N N   . LEU A 1 160 ? -10.792 -14.150 -3.961 1.00  96.84 0 A 1
ATOM   1198 C CA  . LEU A 1 160 ? -11.503 -13.114 -4.688 1.00  96.96 0 A 1
ATOM   1199 C C   . LEU A 1 160 ? -11.796 -11.951 -3.736 1.00  96.70 0 A 1
ATOM   1200 O O   . LEU A 1 160 ? -12.411 -12.146 -2.690 1.00  95.88 0 A 1
ATOM   1201 C CB  . LEU A 1 160 ? -12.796 -13.700 -5.285 1.00  96.98 0 A 1
ATOM   1202 C CG  . LEU A 1 160 ? -12.583 -14.920 -6.202 1.00  96.26 0 A 1
ATOM   1203 C CD1 . LEU A 1 160 ? -13.936 -15.535 -6.590 1.00  94.21 0 A 1
ATOM   1204 C CD2 . LEU A 1 160 ? -11.839 -14.548 -7.488 1.00  93.37 0 A 1
ATOM   1205 N N   . ASP A 1 161 ? -11.367 -10.735 -4.076 1.00  95.61 0 A 1
ATOM   1206 C CA  . ASP A 1 161 ? -11.877 -9.564 -3.360 1.00  94.76 0 A 1
ATOM   1207 C C   . ASP A 1 161 ? -13.368 -9.343 -3.655 1.00  95.25 0 A 1
ATOM   1208 O O   . ASP A 1 161 ? -13.974 -10.033 -4.479 1.00  94.54 0 A 1
ATOM   1209 C CB  . ASP A 1 161 ? -10.987 -8.335 -3.591 1.00  92.95 0 A 1
ATOM   1210 C CG  . ASP A 1 161 ? -11.077 -7.680 -4.971 1.00  91.30 0 A 1
ATOM   1211 O OD1 . ASP A 1 161 ? -12.167 -7.667 -5.576 1.00  86.80 0 A 1
ATOM   1212 O OD2 . ASP A 1 161 ? -10.067 -7.092 -5.413 1.00  85.92 -1 A 1
ATOM   1213 N N   . GLN A 1 162 ? -13.996 -8.379 -2.970 1.00  95.13 0 A 1
ATOM   1214 C CA  . GLN A 1 162 ? -15.429 -8.140 -3.119 1.00  94.88 0 A 1
ATOM   1215 C C   . GLN A 1 162 ? -15.836 -7.819 -4.570 1.00  94.95 0 A 1
ATOM   1216 O O   . GLN A 1 162 ? -16.861 -8.290 -5.040 1.00  94.00 0 A 1
ATOM   1217 C CB  . GLN A 1 162 ? -15.830 -7.023 -2.150 1.00  93.40 0 A 1
ATOM   1218 C CG  . GLN A 1 162 ? -17.339 -6.745 -2.158 1.00  89.13 0 A 1
ATOM   1219 C CD  . GLN A 1 162 ? -17.744 -5.749 -1.067 1.00  88.72 0 A 1
ATOM   1220 N NE2 . GLN A 1 162 ? -18.579 -4.787 -1.372 1.00  80.17 0 A 1
ATOM   1221 O OE1 . GLN A 1 162 ? -17.325 -5.829  0.068 1.00  82.84 0 A 1
ATOM   1222 N N   . GLN A 1 163 ? -15.038 -7.035 -5.289 1.00  93.95 0 A 1
ATOM   1223 C CA  . GLN A 1 163 ? -15.331 -6.668 -6.673 1.00  93.17 0 A 1
ATOM   1224 C C   . GLN A 1 163 ? -15.129 -7.857 -7.619 1.00  94.11 0 A 1
ATOM   1225 O O   . GLN A 1 163 ? -15.982 -8.118 -8.467 1.00  93.26 0 A 1
ATOM   1226 C CB  . GLN A 1 163 ? -14.446 -5.497 -7.111 1.00  90.98 0 A 1
ATOM   1227 C CG  . GLN A 1 163 ? -14.801 -4.180 -6.398 1.00  79.59 0 A 1
ATOM   1228 C CD  . GLN A 1 163 ? -13.918 -3.009 -6.845 1.00  74.08 0 A 1
ATOM   1229 N NE2 . GLN A 1 163 ? -14.238 -1.803 -6.444 1.00  61.97 0 A 1
ATOM   1230 O OE1 . GLN A 1 163 ? -12.938 -3.163 -7.551 1.00  66.53 0 A 1
ATOM   1231 N N   . GLU A 1 164 ? -14.040 -8.604 -7.439 1.00  94.17 0 A 1
ATOM   1232 C CA  . GLU A 1 164 ? -13.770 -9.805 -8.226 1.00  94.31 0 A 1
ATOM   1233 C C   . GLU A 1 164 ? -14.762 -10.917 -7.943 1.00  95.32 0 A 1
ATOM   1234 O O   . GLU A 1 164 ? -15.152 -11.619 -8.865 1.00  94.87 0 A 1
ATOM   1235 C CB  . GLU A 1 164 ? -12.345 -10.316 -7.984 1.00  93.35 0 A 1
ATOM   1236 C CG  . GLU A 1 164 ? -11.274 -9.435 -8.625 1.00  82.44 0 A 1
ATOM   1237 C CD  . GLU A 1 164 ? -11.431 -9.259 -10.138 1.00  75.36 0 A 1
ATOM   1238 O OE1 . GLU A 1 164 ? -11.093 -8.152 -10.623 1.00  67.30 0 A 1
ATOM   1239 O OE2 . GLU A 1 164 ? -11.900 -10.190 -10.819 1.00  67.10 -1 A 1
ATOM   1240 N N   . LEU A 1 165 ? -15.255 -11.062 -6.701 1.00  95.89 0 A 1
ATOM   1241 C CA  . LEU A 1 165 ? -16.315 -12.005 -6.384 1.00  96.45 0 A 1
ATOM   1242 C C   . LEU A 1 165 ? -17.590 -11.684 -7.172 1.00  96.62 0 A 1
ATOM   1243 O O   . LEU A 1 165 ? -18.182 -12.575 -7.769 1.00  96.22 0 A 1
ATOM   1244 C CB  . LEU A 1 165 ? -16.581 -12.015 -4.876 1.00  96.59 0 A 1
ATOM   1245 C CG  . LEU A 1 165 ? -17.694 -12.996 -4.461 1.00  96.16 0 A 1
ATOM   1246 C CD1 . LEU A 1 165 ? -17.274 -14.455 -4.631 1.00  94.71 0 A 1
ATOM   1247 C CD2 . LEU A 1 165 ? -18.058 -12.775 -3.000 1.00  94.32 0 A 1
ATOM   1248 N N   . VAL A 1 166 ? -18.005 -10.409 -7.181 1.00  95.77 0 A 1
ATOM   1249 C CA  . VAL A 1 166 ? -19.182 -9.974 -7.946 1.00  95.26 0 A 1
ATOM   1250 C C   . VAL A 1 166 ? -18.979 -10.267 -9.430 1.00  95.46 0 A 1
ATOM   1251 O O   . VAL A 1 166 ? -19.833 -10.901 -10.045 1.00  94.88 0 A 1
ATOM   1252 C CB  . VAL A 1 166 ? -19.498 -8.488 -7.715 1.00  93.82 0 A 1
ATOM   1253 C CG1 . VAL A 1 166 ? -20.652 -8.002 -8.605 1.00  90.21 0 A 1
ATOM   1254 C CG2 . VAL A 1 166 ? -19.919 -8.220 -6.266 1.00  90.41 0 A 1
ATOM   1255 N N   . LYS A 1 167 ? -17.854 -9.857 -9.989 1.00  95.38 0 A 1
ATOM   1256 C CA  . LYS A 1 167 ? -17.518 -10.061 -11.397 1.00  95.05 0 A 1
ATOM   1257 C C   . LYS A 1 167 ? -17.512 -11.543 -11.762 1.00  95.60 0 A 1
ATOM   1258 O O   . LYS A 1 167 ? -18.225 -11.947 -12.679 1.00  94.99 0 A 1
ATOM   1259 C CB  . LYS A 1 167 ? -16.174 -9.382 -11.685 1.00  93.72 0 A 1
ATOM   1260 C CG  . LYS A 1 167 ? -15.815 -9.473 -13.166 1.00  87.16 0 A 1
ATOM   1261 C CD  . LYS A 1 167 ? -14.440 -8.829 -13.434 1.00  83.59 0 A 1
ATOM   1262 C CE  . LYS A 1 167 ? -14.081 -9.094 -14.887 1.00  72.06 0 A 1
ATOM   1263 N NZ  . LYS A 1 167 ? -12.704 -8.677 -15.191 1.00  65.11 1 A 1
ATOM   1264 N N   . HIS A 1 168 ? -16.790 -12.368 -11.005 1.00  95.26 0 A 1
ATOM   1265 C CA  . HIS A 1 168 ? -16.689 -13.803 -11.205 1.00  96.23 0 A 1
ATOM   1266 C C   . HIS A 1 168 ? -18.054 -14.494 -11.170 1.00  96.44 0 A 1
ATOM   1267 O O   . HIS A 1 168 ? -18.376 -15.288 -12.053 1.00  95.51 0 A 1
ATOM   1268 C CB  . HIS A 1 168 ? -15.757 -14.388 -10.137 1.00  96.32 0 A 1
ATOM   1269 C CG  . HIS A 1 168 ? -15.692 -15.890 -10.157 1.00  96.84 0 A 1
ATOM   1270 C CD2 . HIS A 1 168 ? -16.471 -16.741 -9.426 1.00  93.92 0 A 1
ATOM   1271 N ND1 . HIS A 1 168 ? -14.878 -16.657 -10.970 1.00  93.86 0 A 1
ATOM   1272 C CE1 . HIS A 1 168 ? -15.168 -17.938 -10.723 1.00  93.87 0 A 1
ATOM   1273 N NE2 . HIS A 1 168 ? -16.121 -18.028 -9.791 1.00  94.16 0 A 1
ATOM   1274 N N   . CYS A 1 169 ? -18.899 -14.166 -10.178 1.00  96.74 0 A 1
ATOM   1275 C CA  . CYS A 1 169 ? -20.216 -14.785 -10.059 1.00  96.42 0 A 1
ATOM   1276 C C   . CYS A 1 169 ? -21.153 -14.366 -11.202 1.00  96.03 0 A 1
ATOM   1277 O O   . CYS A 1 169 ? -21.905 -15.189 -11.705 1.00  94.79 0 A 1
ATOM   1278 C CB  . CYS A 1 169 ? -20.826 -14.455 -8.693 1.00  96.21 0 A 1
ATOM   1279 S SG  . CYS A 1 169 ? -19.893 -15.273 -7.361 1.00  95.55 0 A 1
ATOM   1280 N N   . VAL A 1 170 ? -21.112 -13.094 -11.614 1.00  95.84 0 A 1
ATOM   1281 C CA  . VAL A 1 170 ? -21.937 -12.601 -12.726 1.00  94.90 0 A 1
ATOM   1282 C C   . VAL A 1 170 ? -21.500 -13.190 -14.066 1.00  95.04 0 A 1
ATOM   1283 O O   . VAL A 1 170 ? -22.351 -13.536 -14.885 1.00  93.78 0 A 1
ATOM   1284 C CB  . VAL A 1 170 ? -21.924 -11.060 -12.763 1.00  93.50 0 A 1
ATOM   1285 C CG1 . VAL A 1 170 ? -22.578 -10.481 -14.022 1.00  88.98 0 A 1
ATOM   1286 C CG2 . VAL A 1 170 ? -22.700 -10.489 -11.562 1.00  89.57 0 A 1
ATOM   1287 N N   . GLU A 1 171 ? -20.198 -13.334 -14.300 1.00  95.50 0 A 1
ATOM   1288 C CA  . GLU A 1 171 ? -19.654 -13.846 -15.557 1.00  95.25 0 A 1
ATOM   1289 C C   . GLU A 1 171 ? -19.745 -15.376 -15.664 1.00  95.28 0 A 1
ATOM   1290 O O   . GLU A 1 171 ? -20.110 -15.899 -16.708 1.00  93.24 0 A 1
ATOM   1291 C CB  . GLU A 1 171 ? -18.197 -13.376 -15.730 1.00  94.14 0 A 1
ATOM   1292 C CG  . GLU A 1 171 ? -18.102 -11.870 -16.035 1.00  89.16 0 A 1
ATOM   1293 C CD  . GLU A 1 171 ? -16.662 -11.334 -16.149 1.00  85.94 0 A 1
ATOM   1294 O OE1 . GLU A 1 171 ? -16.516 -10.146 -16.527 1.00  80.44 0 A 1
ATOM   1295 O OE2 . GLU A 1 171 ? -15.688 -12.055 -15.827 1.00  80.96 -1 A 1
ATOM   1296 N N   . SER A 1 172 ? -19.449 -16.082 -14.578 1.00  95.86 0 A 1
ATOM   1297 C CA  . SER A 1 172 ? -19.283 -17.537 -14.604 1.00  95.76 0 A 1
ATOM   1298 C C   . SER A 1 172 ? -20.496 -18.314 -14.073 1.00  95.73 0 A 1
ATOM   1299 O O   . SER A 1 172 ? -20.636 -19.492 -14.392 1.00  92.74 0 A 1
ATOM   1300 C CB  . SER A 1 172 ? -18.043 -17.955 -13.804 1.00  94.52 0 A 1
ATOM   1301 O OG  . SER A 1 172 ? -16.911 -17.209 -14.211 1.00  88.19 0 A 1
ATOM   1302 N N   . HIS A 1 173 ? -21.370 -17.683 -13.290 1.00  95.45 0 A 1
ATOM   1303 C CA  . HIS A 1 173 ? -22.462 -18.366 -12.577 1.00  95.22 0 A 1
ATOM   1304 C C   . HIS A 1 173 ? -23.816 -17.673 -12.726 1.00  93.97 0 A 1
ATOM   1305 O O   . HIS A 1 173 ? -24.720 -17.900 -11.923 1.00  90.05 0 A 1
ATOM   1306 C CB  . HIS A 1 173 ? -22.074 -18.547 -11.104 1.00  95.14 0 A 1
ATOM   1307 C CG  . HIS A 1 173 ? -20.783 -19.298 -10.907 1.00  96.29 0 A 1
ATOM   1308 C CD2 . HIS A 1 173 ? -19.662 -18.837 -10.277 1.00  94.47 0 A 1
ATOM   1309 N ND1 . HIS A 1 173 ? -20.517 -20.583 -11.357 1.00  94.03 0 A 1
ATOM   1310 C CE1 . HIS A 1 173 ? -19.263 -20.873 -11.003 1.00  94.70 0 A 1
ATOM   1311 N NE2 . HIS A 1 173 ? -18.710 -19.842 -10.343 1.00  95.17 0 A 1
ATOM   1312 N N   . ARG A 1 174 ? -24.006 -16.850 -13.754 1.00  94.34 0 A 1
ATOM   1313 C CA  . ARG A 1 174 ? -25.220 -16.036 -13.933 1.00  92.64 0 A 1
ATOM   1314 C C   . ARG A 1 174 ? -26.515 -16.847 -13.964 1.00  91.40 0 A 1
ATOM   1315 O O   . ARG A 1 174 ? -27.558 -16.350 -13.542 1.00  85.40 0 A 1
ATOM   1316 C CB  . ARG A 1 174 ? -25.059 -15.207 -15.219 1.00  90.29 0 A 1
ATOM   1317 C CG  . ARG A 1 174 ? -26.173 -14.163 -15.374 1.00  80.62 0 A 1
ATOM   1318 C CD  . ARG A 1 174 ? -25.905 -13.286 -16.594 1.00  77.30 0 A 1
ATOM   1319 N NE  . ARG A 1 174 ? -26.936 -12.246 -16.716 1.00  67.16 0 A 1
ATOM   1320 C CZ  . ARG A 1 174 ? -26.970 -11.299 -17.649 1.00  60.67 0 A 1
ATOM   1321 N NH1 . ARG A 1 174 ? -26.064 -11.217 -18.583 1.00  55.63 1 A 1
ATOM   1322 N NH2 . ARG A 1 174 ? -27.928 -10.416 -17.643 1.00  52.67 0 A 1
ATOM   1323 N N   . SER A 1 175 ? -26.459 -18.059 -14.486 1.00  92.18 0 A 1
ATOM   1324 C CA  . SER A 1 175 ? -27.600 -18.964 -14.626 1.00  91.12 0 A 1
ATOM   1325 C C   . SER A 1 175 ? -27.579 -20.124 -13.630 1.00  91.22 0 A 1
ATOM   1326 O O   . SER A 1 175 ? -28.353 -21.062 -13.796 1.00  85.53 0 A 1
ATOM   1327 C CB  . SER A 1 175 ? -27.666 -19.489 -16.071 1.00  88.20 0 A 1
ATOM   1328 O OG  . SER A 1 175 ? -26.446 -20.099 -16.420 1.00  80.25 0 A 1
ATOM   1329 N N   . ASP A 1 176 ? -26.707 -20.097 -12.638 1.00  90.43 0 A 1
ATOM   1330 C CA  . ASP A 1 176 ? -26.645 -21.169 -11.642 1.00  90.43 0 A 1
ATOM   1331 C C   . ASP A 1 176 ? -27.892 -21.127 -10.743 1.00  89.97 0 A 1
ATOM   1332 O O   . ASP A 1 176 ? -28.152 -20.109 -10.093 1.00  86.78 0 A 1
ATOM   1333 C CB  . ASP A 1 176 ? -25.341 -21.086 -10.843 1.00  89.03 0 A 1
ATOM   1334 C CG  . ASP A 1 176 ? -25.056 -22.369 -10.062 1.00  87.69 0 A 1
ATOM   1335 O OD1 . ASP A 1 176 ? -25.993 -22.921 -9.442 1.00  82.19 0 A 1
ATOM   1336 O OD2 . ASP A 1 176 ? -23.898 -22.836 -10.086 1.00  81.68 -1 A 1
ATOM   1337 N N   . PRO A 1 177 ? -28.703 -22.199 -10.703 1.00  90.11 0 A 1
ATOM   1338 C CA  . PRO A 1 177 ? -29.945 -22.225 -9.944 1.00  89.01 0 A 1
ATOM   1339 C C   . PRO A 1 177 ? -29.724 -22.476 -8.450 1.00  89.34 0 A 1
ATOM   1340 O O   . PRO A 1 177 ? -30.664 -22.372 -7.658 1.00  85.32 0 A 1
ATOM   1341 C CB  . PRO A 1 177 ? -30.760 -23.343 -10.599 1.00  87.40 0 A 1
ATOM   1342 C CG  . PRO A 1 177 ? -29.692 -24.348 -11.021 1.00  85.63 0 A 1
ATOM   1343 C CD  . PRO A 1 177 ? -28.527 -23.446 -11.439 1.00  88.44 0 A 1
ATOM   1344 N N   . ASN A 1 178 ? -28.512 -22.836 -8.025 1.00  90.86 0 A 1
ATOM   1345 C CA  . ASN A 1 178 ? -28.254 -23.234 -6.657 1.00  91.55 0 A 1
ATOM   1346 C C   . ASN A 1 178 ? -28.356 -22.036 -5.705 1.00  92.36 0 A 1
ATOM   1347 O O   . ASN A 1 178 ? -27.780 -20.966 -5.911 1.00  89.59 0 A 1
ATOM   1348 C CB  . ASN A 1 178 ? -26.907 -23.941 -6.531 1.00  89.66 0 A 1
ATOM   1349 C CG  . ASN A 1 178 ? -26.914 -25.285 -7.252 1.00  86.04 0 A 1
ATOM   1350 N ND2 . ASN A 1 178 ? -26.010 -25.485 -8.172 1.00  75.80 0 A 1
ATOM   1351 O OD1 . ASN A 1 178 ? -27.730 -26.141 -6.970 1.00  78.03 0 A 1
ATOM   1352 N N   . ARG A 1 179 ? -29.047 -22.234 -4.590 1.00  93.26 0 A 1
ATOM   1353 C CA  . ARG A 1 179 ? -29.021 -21.283 -3.479 1.00  93.75 0 A 1
ATOM   1354 C C   . ARG A 1 179 ? -27.733 -21.465 -2.688 1.00  94.62 0 A 1
ATOM   1355 O O   . ARG A 1 179 ? -27.437 -22.565 -2.223 1.00  91.77 0 A 1
ATOM   1356 C CB  . ARG A 1 179 ? -30.244 -21.429 -2.578 1.00  91.38 0 A 1
ATOM   1357 C CG  . ARG A 1 179 ? -31.526 -20.982 -3.283 1.00  82.30 0 A 1
ATOM   1358 C CD  . ARG A 1 179 ? -32.677 -20.991 -2.283 1.00  77.47 0 A 1
ATOM   1359 N NE  . ARG A 1 179 ? -33.935 -20.570 -2.903 1.00  68.95 0 A 1
ATOM   1360 C CZ  . ARG A 1 179 ? -35.091 -20.393 -2.272 1.00  61.51 0 A 1
ATOM   1361 N NH1 . ARG A 1 179 ? -35.217 -20.589 -0.989 1.00  57.60 1 A 1
ATOM   1362 N NH2 . ARG A 1 179 ? -36.145 -20.016 -2.942 1.00  53.73 0 A 1
ATOM   1363 N N   . VAL A 1 180 ? -27.022 -20.367 -2.493 1.00  95.83 0 A 1
ATOM   1364 C CA  . VAL A 1 180 ? -25.728 -20.347 -1.819 1.00  96.38 0 A 1
ATOM   1365 C C   . VAL A 1 180 ? -25.720 -19.321 -0.686 1.00  96.85 0 A 1
ATOM   1366 O O   . VAL A 1 180 ? -26.529 -18.392 -0.657 1.00  95.70 0 A 1
ATOM   1367 C CB  . VAL A 1 180 ? -24.571 -20.100 -2.803 1.00  95.17 0 A 1
ATOM   1368 C CG1 . VAL A 1 180 ? -24.467 -21.242 -3.824 1.00  91.43 0 A 1
ATOM   1369 C CG2 . VAL A 1 180 ? -24.727 -18.766 -3.542 1.00  91.14 0 A 1
ATOM   1370 N N   . VAL A 1 181 ? -24.814 -19.516  0.269 1.00  96.75 0 A 1
ATOM   1371 C CA  . VAL A 1 181 ? -24.556 -18.571  1.348 1.00  97.10 0 A 1
ATOM   1372 C C   . VAL A 1 181 ? -23.632 -17.474  0.827 1.00  97.34 0 A 1
ATOM   1373 O O   . VAL A 1 181 ? -22.649 -17.763  0.151 1.00  96.55 0 A 1
ATOM   1374 C CB  . VAL A 1 181 ? -23.951 -19.283  2.565 1.00  96.47 0 A 1
ATOM   1375 C CG1 . VAL A 1 181 ? -23.670 -18.317  3.711 1.00  94.08 0 A 1
ATOM   1376 C CG2 . VAL A 1 181 ? -24.897 -20.373  3.084 1.00  94.23 0 A 1
ATOM   1377 N N   . CYS A 1 182 ? -23.944 -16.218  1.147 1.00  96.82 0 A 1
ATOM   1378 C CA  . CYS A 1 182 ? -23.065 -15.105  0.799 1.00  96.89 0 A 1
ATOM   1379 C C   . CYS A 1 182 ? -21.761 -15.194  1.603 1.00  96.76 0 A 1
ATOM   1380 O O   . CYS A 1 182 ? -21.803 -15.040  2.826 1.00  96.19 0 A 1
ATOM   1381 C CB  . CYS A 1 182 ? -23.790 -13.783  1.049 1.00  96.32 0 A 1
ATOM   1382 S SG  . CYS A 1 182 ? -22.659 -12.414  0.654 1.00  95.75 0 A 1
ATOM   1383 N N   . PRO A 1 183 ? -20.594 -15.367  0.959 1.00  97.48 0 A 1
ATOM   1384 C CA  . PRO A 1 183 ? -19.339 -15.488  1.688 1.00  97.28 0 A 1
ATOM   1385 C C   . PRO A 1 183 ? -18.928 -14.180  2.361 1.00  97.04 0 A 1
ATOM   1386 O O   . PRO A 1 183 ? -18.256 -14.217  3.389 1.00  95.83 0 A 1
ATOM   1387 C CB  . PRO A 1 183 ? -18.321 -15.948  0.638 1.00  96.66 0 A 1
ATOM   1388 C CG  . PRO A 1 183 ? -18.864 -15.364 -0.658 1.00  94.69 0 A 1
ATOM   1389 C CD  . PRO A 1 183 ? -20.372 -15.457 -0.469 1.00  96.86 0 A 1
ATOM   1390 N N   . ILE A 1 184 ? -19.358 -13.030  1.841 1.00  97.06 0 A 1
ATOM   1391 C CA  . ILE A 1 184 ? -19.085 -11.714  2.440 1.00  96.75 0 A 1
ATOM   1392 C C   . ILE A 1 184 ? -19.865 -11.575  3.753 1.00  96.43 0 A 1
ATOM   1393 O O   . ILE A 1 184 ? -19.251 -11.352  4.791 1.00  95.58 0 A 1
ATOM   1394 C CB  . ILE A 1 184 ? -19.411 -10.557  1.460 1.00  96.35 0 A 1
ATOM   1395 C CG1 . ILE A 1 184 ? -18.632 -10.712  0.138 1.00  95.39 0 A 1
ATOM   1396 C CG2 . ILE A 1 184 ? -19.093 -9.206  2.129 1.00  95.21 0 A 1
ATOM   1397 C CD1 . ILE A 1 184 ? -19.023 -9.702 -0.945 1.00  93.37 0 A 1
ATOM   1398 N N   . CYS A 1 185 ? -21.177 -11.758  3.722 1.00  95.74 0 A 1
ATOM   1399 C CA  . CYS A 1 185 ? -22.001 -11.687  4.926 1.00  95.23 0 A 1
ATOM   1400 C C   . CYS A 1 185 ? -21.587 -12.727  5.970 1.00  95.00 0 A 1
ATOM   1401 O O   . CYS A 1 185 ? -21.474 -12.395  7.141 1.00  94.10 0 A 1
ATOM   1402 C CB  . CYS A 1 185 ? -23.483 -11.844  4.567 1.00  94.46 0 A 1
ATOM   1403 S SG  . CYS A 1 185 ? -24.081 -10.400  3.649 1.00  93.13 0 A 1
ATOM   1404 N N   . SER A 1 186 ? -21.306 -13.954  5.550 1.00  96.08 0 A 1
ATOM   1405 C CA  . SER A 1 186 ? -20.887 -15.036  6.446 1.00  95.65 0 A 1
ATOM   1406 C C   . SER A 1 186 ? -19.560 -14.761  7.168 1.00  95.33 0 A 1
ATOM   1407 O O   . SER A 1 186 ? -19.372 -15.229  8.281 1.00  93.82 0 A 1
ATOM   1408 C CB  . SER A 1 186 ? -20.780 -16.337  5.640 1.00  94.53 0 A 1
ATOM   1409 O OG  . SER A 1 186 ? -20.489 -17.430  6.486 1.00  80.74 0 A 1
ATOM   1410 N N   . ALA A 1 187 ? -18.659 -13.969  6.563 1.00  96.00 0 A 1
ATOM   1411 C CA  . ALA A 1 187 ? -17.395 -13.583  7.189 1.00  95.69 0 A 1
ATOM   1412 C C   . ALA A 1 187 ? -17.535 -12.449  8.224 1.00  95.31 0 A 1
ATOM   1413 O O   . ALA A 1 187 ? -16.605 -12.184  8.992 1.00  93.91 0 A 1
ATOM   1414 C CB  . ALA A 1 187 ? -16.420 -13.207  6.073 1.00  95.27 0 A 1
ATOM   1415 N N   . MET A 1 188 ? -18.673 -11.757  8.240 1.00  95.26 0 A 1
ATOM   1416 C CA  . MET A 1 188 ? -18.928 -10.637  9.143 1.00  94.81 0 A 1
ATOM   1417 C C   . MET A 1 188 ? -19.319 -11.121 10.552 1.00  94.59 0 A 1
ATOM   1418 O O   . MET A 1 188 ? -19.765 -12.260 10.707 1.00  93.09 0 A 1
ATOM   1419 C CB  . MET A 1 188 ? -19.989 -9.708  8.545 1.00  94.26 0 A 1
ATOM   1420 C CG  . MET A 1 188 ? -19.574 -9.114  7.187 1.00  92.73 0 A 1
ATOM   1421 S SD  . MET A 1 188 ? -18.012 -8.187  7.198 1.00  91.82 0 A 1
ATOM   1422 C CE  . MET A 1 188 ? -17.639 -8.201  5.436 1.00  86.38 0 A 1
ATOM   1423 N N   . PRO A 1 189 ? -19.205 -10.263 11.585 1.00  93.60 0 A 1
ATOM   1424 C CA  . PRO A 1 189 ? -19.587 -10.648 12.953 1.00  92.81 0 A 1
ATOM   1425 C C   . PRO A 1 189 ? -21.049 -11.089 13.088 1.00  92.73 0 A 1
ATOM   1426 O O   . PRO A 1 189 ? -21.364 -11.949 13.911 1.00  90.54 0 A 1
ATOM   1427 C CB  . PRO A 1 189 ? -19.319 -9.401 13.811 1.00  91.50 0 A 1
ATOM   1428 C CG  . PRO A 1 189 ? -18.268 -8.632 13.021 1.00  90.26 0 A 1
ATOM   1429 C CD  . PRO A 1 189 ? -18.619 -8.933 11.572 1.00  92.59 0 A 1
ATOM   1430 N N   . TRP A 1 190 ? -21.937 -10.520 12.279 1.00  92.98 0 A 1
ATOM   1431 C CA  . TRP A 1 190 ? -23.362 -10.869 12.210 1.00  92.69 0 A 1
ATOM   1432 C C   . TRP A 1 190 ? -23.681 -11.966 11.191 1.00  92.70 0 A 1
ATOM   1433 O O   . TRP A 1 190 ? -24.859 -12.238 10.930 1.00  90.85 0 A 1
ATOM   1434 C CB  . TRP A 1 190 ? -24.166 -9.598 11.919 1.00  91.82 0 A 1
ATOM   1435 C CG  . TRP A 1 190 ? -23.807 -8.937 10.620 1.00  91.64 0 A 1
ATOM   1436 C CD1 . TRP A 1 190 ? -24.383 -9.171  9.418 1.00  90.27 0 A 1
ATOM   1437 C CD2 . TRP A 1 190 ? -22.783 -7.924 10.380 1.00  91.61 0 A 1
ATOM   1438 C CE2 . TRP A 1 190 ? -22.808 -7.597  9.002 1.00  90.31 0 A 1
ATOM   1439 C CE3 . TRP A 1 190 ? -21.866 -7.254 11.206 1.00  89.29 0 A 1
ATOM   1440 N NE1 . TRP A 1 190 ? -23.790 -8.376  8.446 1.00  89.38 0 A 1
ATOM   1441 C CZ2 . TRP A 1 190 ? -21.932 -6.633  8.449 1.00  88.20 0 A 1
ATOM   1442 C CZ3 . TRP A 1 190 ? -20.987 -6.296 10.649 1.00  87.95 0 A 1
ATOM   1443 C CH2 . TRP A 1 190 ? -21.024 -5.998  9.295 1.00  87.78 0 A 1
ATOM   1444 N N   . GLY A 1 191 ? -22.660 -12.546 10.566 1.00  92.72 0 A 1
ATOM   1445 C CA  . GLY A 1 191 ? -22.803 -13.541  9.522 1.00  92.80 0 A 1
ATOM   1446 C C   . GLY A 1 191 ? -23.445 -14.834 10.027 1.00  93.27 0 A 1
ATOM   1447 O O   . GLY A 1 191 ? -23.077 -15.353 11.076 1.00  91.51 0 A 1
ATOM   1448 N N   . ASP A 1 192 ? -24.373 -15.365  9.231 1.00  93.68 0 A 1
ATOM   1449 C CA  . ASP A 1 192 ? -24.937 -16.690  9.426 1.00  94.04 0 A 1
ATOM   1450 C C   . ASP A 1 192 ? -24.398 -17.625  8.332 1.00  94.58 0 A 1
ATOM   1451 O O   . ASP A 1 192 ? -24.745 -17.475  7.154 1.00  94.01 0 A 1
ATOM   1452 C CB  . ASP A 1 192 ? -26.468 -16.608  9.436 1.00  93.22 0 A 1
ATOM   1453 C CG  . ASP A 1 192 ? -27.147 -17.962  9.685 1.00  91.95 0 A 1
ATOM   1454 O OD1 . ASP A 1 192 ? -26.466 -19.016  9.669 1.00  89.87 0 A 1
ATOM   1455 O OD2 . ASP A 1 192 ? -28.386 -17.958  9.861 1.00  88.57 -1 A 1
ATOM   1456 N N   . PRO A 1 193 ? -23.547 -18.602  8.682 1.00  94.18 0 A 1
ATOM   1457 C CA  . PRO A 1 193 ? -22.970 -19.529  7.714 1.00  93.93 0 A 1
ATOM   1458 C C   . PRO A 1 193 ? -23.997 -20.502  7.117 1.00  94.84 0 A 1
ATOM   1459 O O   . PRO A 1 193 ? -23.689 -21.187  6.141 1.00  92.56 0 A 1
ATOM   1460 C CB  . PRO A 1 193 ? -21.876 -20.266  8.488 1.00  92.11 0 A 1
ATOM   1461 C CG  . PRO A 1 193 ? -22.390 -20.248  9.926 1.00  88.62 0 A 1
ATOM   1462 C CD  . PRO A 1 193 ? -23.083 -18.898 10.026 1.00  92.44 0 A 1
ATOM   1463 N N   . SER A 1 194 ? -25.206 -20.572  7.671 1.00  95.30 0 A 1
ATOM   1464 C CA  . SER A 1 194 ? -26.289 -21.432  7.201 1.00  95.56 0 A 1
ATOM   1465 C C   . SER A 1 194 ? -27.323 -20.710  6.332 1.00  95.78 0 A 1
ATOM   1466 O O   . SER A 1 194 ? -28.053 -21.345  5.573 1.00  93.94 0 A 1
ATOM   1467 C CB  . SER A 1 194 ? -26.948 -22.122  8.398 1.00  94.42 0 A 1
ATOM   1468 O OG  . SER A 1 194 ? -27.768 -21.247  9.134 1.00  87.25 0 A 1
ATOM   1469 N N   . TYR A 1 195 ? -27.352 -19.363  6.382 1.00  95.14 0 A 1
ATOM   1470 C CA  . TYR A 1 195 ? -28.325 -18.562  5.644 1.00  94.87 0 A 1
ATOM   1471 C C   . TYR A 1 195 ? -28.006 -18.501  4.145 1.00  95.12 0 A 1
ATOM   1472 O O   . TYR A 1 195 ? -27.059 -17.844  3.699 1.00  94.79 0 A 1
ATOM   1473 C CB  . TYR A 1 195 ? -28.442 -17.166  6.255 1.00  93.51 0 A 1
ATOM   1474 C CG  . TYR A 1 195 ? -29.534 -16.344  5.598 1.00  92.77 0 A 1
ATOM   1475 C CD1 . TYR A 1 195 ? -29.232 -15.479  4.531 1.00  90.99 0 A 1
ATOM   1476 C CD2 . TYR A 1 195 ? -30.866 -16.474  6.028 1.00  90.94 0 A 1
ATOM   1477 C CE1 . TYR A 1 195 ? -30.250 -14.744  3.895 1.00  89.86 0 A 1
ATOM   1478 C CE2 . TYR A 1 195 ? -31.893 -15.740  5.409 1.00  89.10 0 A 1
ATOM   1479 C CZ  . TYR A 1 195 ? -31.583 -14.882  4.335 1.00  88.98 0 A 1
ATOM   1480 O OH  . TYR A 1 195 ? -32.582 -14.165  3.720 1.00  86.10 0 A 1
ATOM   1481 N N   . LYS A 1 196 ? -28.833 -19.152  3.347 1.00  95.23 0 A 1
ATOM   1482 C CA  . LYS A 1 196 ? -28.755 -19.130  1.888 1.00  95.27 0 A 1
ATOM   1483 C C   . LYS A 1 196 ? -29.607 -17.993  1.318 1.00  94.64 0 A 1
ATOM   1484 O O   . LYS A 1 196 ? -30.814 -17.940  1.550 1.00  92.89 0 A 1
ATOM   1485 C CB  . LYS A 1 196 ? -29.175 -20.489  1.296 1.00  94.92 0 A 1
ATOM   1486 C CG  . LYS A 1 196 ? -28.205 -21.604  1.699 1.00  92.22 0 A 1
ATOM   1487 C CD  . LYS A 1 196 ? -28.605 -22.932  1.040 1.00  90.55 0 A 1
ATOM   1488 C CE  . LYS A 1 196 ? -27.634 -24.031  1.482 1.00  84.94 0 A 1
ATOM   1489 N NZ  . LYS A 1 196 ? -27.939 -25.331  0.842 1.00  77.87 1 A 1
ATOM   1490 N N   . SER A 1 197 ? -28.985 -17.123  0.529 1.00  94.43 0 A 1
ATOM   1491 C CA  . SER A 1 197 ? -29.689 -16.042 -0.161 1.00  93.39 0 A 1
ATOM   1492 C C   . SER A 1 197 ? -30.688 -16.590 -1.185 1.00  92.30 0 A 1
ATOM   1493 O O   . SER A 1 197 ? -30.402 -17.536 -1.914 1.00  89.11 0 A 1
ATOM   1494 C CB  . SER A 1 197 ? -28.701 -15.110 -0.851 1.00  91.77 0 A 1
ATOM   1495 O OG  . SER A 1 197 ? -27.941 -14.421  0.123 1.00  82.80 0 A 1
ATOM   1496 N N   . ALA A 1 198 ? -31.856 -15.949 -1.277 1.00  91.74 0 A 1
ATOM   1497 C CA  . ALA A 1 198 ? -32.878 -16.316 -2.266 1.00  90.32 0 A 1
ATOM   1498 C C   . ALA A 1 198 ? -32.407 -16.063 -3.706 1.00  90.86 0 A 1
ATOM   1499 O O   . ALA A 1 198 ? -32.629 -16.895 -4.589 1.00  87.26 0 A 1
ATOM   1500 C CB  . ALA A 1 198 ? -34.153 -15.535 -1.951 1.00  87.61 0 A 1
ATOM   1501 N N   . ASN A 1 199 ? -31.734 -14.918 -3.924 1.00  91.77 0 A 1
ATOM   1502 C CA  . ASN A 1 199 ? -31.075 -14.571 -5.176 1.00  92.40 0 A 1
ATOM   1503 C C   . ASN A 1 199 ? -29.708 -13.951 -4.856 1.00  93.27 0 A 1
ATOM   1504 O O   . ASN A 1 199 ? -29.597 -12.754 -4.598 1.00  92.43 0 A 1
ATOM   1505 C CB  . ASN A 1 199 ? -31.994 -13.644 -5.987 1.00  90.91 0 A 1
ATOM   1506 C CG  . ASN A 1 199 ? -31.431 -13.336 -7.368 1.00  89.31 0 A 1
ATOM   1507 N ND2 . ASN A 1 199 ? -32.282 -12.993 -8.308 1.00  83.15 0 A 1
ATOM   1508 O OD1 . ASN A 1 199 ? -30.242 -13.384 -7.615 1.00  85.48 0 A 1
ATOM   1509 N N   . PHE A 1 200 ? -28.693 -14.789 -4.861 1.00  93.89 0 A 1
ATOM   1510 C CA  . PHE A 1 200 ? -27.352 -14.384 -4.466 1.00  94.60 0 A 1
ATOM   1511 C C   . PHE A 1 200 ? -26.741 -13.315 -5.384 1.00  94.70 0 A 1
ATOM   1512 O O   . PHE A 1 200 ? -26.121 -12.378 -4.895 1.00  94.09 0 A 1
ATOM   1513 C CB  . PHE A 1 200 ? -26.455 -15.624 -4.405 1.00  94.75 0 A 1
ATOM   1514 C CG  . PHE A 1 200 ? -25.024 -15.303 -4.052 1.00  95.43 0 A 1
ATOM   1515 C CD1 . PHE A 1 200 ? -23.982 -15.581 -4.956 1.00  93.86 0 A 1
ATOM   1516 C CD2 . PHE A 1 200 ? -24.730 -14.680 -2.828 1.00  94.01 0 A 1
ATOM   1517 C CE1 . PHE A 1 200 ? -22.661 -15.247 -4.639 1.00  93.46 0 A 1
ATOM   1518 C CE2 . PHE A 1 200 ? -23.407 -14.335 -2.513 1.00  93.28 0 A 1
ATOM   1519 C CZ  . PHE A 1 200 ? -22.378 -14.623 -3.419 1.00  94.03 0 A 1
ATOM   1520 N N   . LEU A 1 201 ? -26.955 -13.392 -6.691 1.00  94.89 0 A 1
ATOM   1521 C CA  . LEU A 1 201 ? -26.425 -12.397 -7.629 1.00  94.20 0 A 1
ATOM   1522 C C   . LEU A 1 201 ? -27.029 -11.011 -7.397 1.00  93.71 0 A 1
ATOM   1523 O O   . LEU A 1 201 ? -26.299 -10.028 -7.361 1.00  92.55 0 A 1
ATOM   1524 C CB  . LEU A 1 201 ? -26.660 -12.860 -9.073 1.00  93.36 0 A 1
ATOM   1525 C CG  . LEU A 1 201 ? -25.858 -14.112 -9.476 1.00  86.40 0 A 1
ATOM   1526 C CD1 . LEU A 1 201 ? -26.239 -14.504 -10.904 1.00  81.41 0 A 1
ATOM   1527 C CD2 . LEU A 1 201 ? -24.351 -13.877 -9.429 1.00  80.91 0 A 1
ATOM   1528 N N   . GLN A 1 202 ? -28.341 -10.929 -7.166 1.00  93.41 0 A 1
ATOM   1529 C CA  . GLN A 1 202 ? -28.981 -9.666 -6.822 1.00  92.86 0 A 1
ATOM   1530 C C   . GLN A 1 202 ? -28.533 -9.160 -5.451 1.00  92.85 0 A 1
ATOM   1531 O O   . GLN A 1 202 ? -28.278 -7.971 -5.288 1.00  91.64 0 A 1
ATOM   1532 C CB  . GLN A 1 202 ? -30.511 -9.805 -6.881 1.00  91.63 0 A 1
ATOM   1533 C CG  . GLN A 1 202 ? -31.020 -9.938 -8.329 1.00  82.91 0 A 1
ATOM   1534 C CD  . GLN A 1 202 ? -30.745 -8.701 -9.190 1.00  77.13 0 A 1
ATOM   1535 N NE2 . GLN A 1 202 ? -30.765 -8.827 -10.494 1.00  64.55 0 A 1
ATOM   1536 O OE1 . GLN A 1 202 ? -30.498 -7.618 -8.709 1.00  68.12 0 A 1
ATOM   1537 N N   . HIS A 1 203 ? -28.364 -10.047 -4.490 1.00  92.64 0 A 1
ATOM   1538 C CA  . HIS A 1 203 ? -27.814 -9.712 -3.185 1.00  93.15 0 A 1
ATOM   1539 C C   . HIS A 1 203 ? -26.415 -9.080 -3.305 1.00  92.75 0 A 1
ATOM   1540 O O   . HIS A 1 203 ? -26.185 -8.021 -2.737 1.00  91.46 0 A 1
ATOM   1541 C CB  . HIS A 1 203 ? -27.807 -10.969 -2.309 1.00  93.26 0 A 1
ATOM   1542 C CG  . HIS A 1 203 ? -27.133 -10.765 -0.984 1.00  93.62 0 A 1
ATOM   1543 C CD2 . HIS A 1 203 ? -25.817 -11.016 -0.683 1.00  92.02 0 A 1
ATOM   1544 N ND1 . HIS A 1 203 ? -27.725 -10.235  0.150 1.00  91.90 0 A 1
ATOM   1545 C CE1 . HIS A 1 203 ? -26.782 -10.176  1.101 1.00  91.59 0 A 1
ATOM   1546 N NE2 . HIS A 1 203 ? -25.625 -10.642  0.624 1.00  91.83 0 A 1
ATOM   1547 N N   . LEU A 1 204 ? -25.520 -9.681 -4.090 1.00  94.26 0 A 1
ATOM   1548 C CA  . LEU A 1 204 ? -24.196 -9.114 -4.353 1.00  93.60 0 A 1
ATOM   1549 C C   . LEU A 1 204 ? -24.277 -7.719 -4.984 1.00  93.21 0 A 1
ATOM   1550 O O   . LEU A 1 204 ? -23.612 -6.791 -4.533 1.00  91.60 0 A 1
ATOM   1551 C CB  . LEU A 1 204 ? -23.403 -10.045 -5.298 1.00  92.84 0 A 1
ATOM   1552 C CG  . LEU A 1 204 ? -22.801 -11.313 -4.675 1.00  89.13 0 A 1
ATOM   1553 C CD1 . LEU A 1 204 ? -22.088 -12.091 -5.776 1.00  87.72 0 A 1
ATOM   1554 C CD2 . LEU A 1 204 ? -21.771 -10.991 -3.596 1.00  87.61 0 A 1
ATOM   1555 N N   . LEU A 1 205 ? -25.105 -7.560 -6.015 1.00  93.23 0 A 1
ATOM   1556 C CA  . LEU A 1 205 ? -25.210 -6.325 -6.789 1.00  92.24 0 A 1
ATOM   1557 C C   . LEU A 1 205 ? -25.811 -5.160 -5.993 1.00  91.37 0 A 1
ATOM   1558 O O   . LEU A 1 205 ? -25.456 -4.011 -6.266 1.00  88.90 0 A 1
ATOM   1559 C CB  . LEU A 1 205 ? -26.036 -6.591 -8.056 1.00  91.50 0 A 1
ATOM   1560 C CG  . LEU A 1 205 ? -25.292 -7.420 -9.120 1.00  89.84 0 A 1
ATOM   1561 C CD1 . LEU A 1 205 ? -26.278 -7.830 -10.218 1.00  87.13 0 A 1
ATOM   1562 C CD2 . LEU A 1 205 ? -24.156 -6.631 -9.766 1.00  87.14 0 A 1
ATOM   1563 N N   . HIS A 1 206 ? -26.701 -5.431 -5.034 1.00  90.36 0 A 1
ATOM   1564 C CA  . HIS A 1 206 ? -27.337 -4.403 -4.214 1.00  89.08 0 A 1
ATOM   1565 C C   . HIS A 1 206 ? -26.580 -4.138 -2.918 1.00  89.15 0 A 1
ATOM   1566 O O   . HIS A 1 206 ? -26.278 -2.991 -2.606 1.00  86.68 0 A 1
ATOM   1567 C CB  . HIS A 1 206 ? -28.804 -4.771 -3.943 1.00  86.72 0 A 1
ATOM   1568 C CG  . HIS A 1 206 ? -29.661 -4.643 -5.167 1.00  80.03 0 A 1
ATOM   1569 C CD2 . HIS A 1 206 ? -30.351 -3.533 -5.591 1.00  67.98 0 A 1
ATOM   1570 N ND1 . HIS A 1 206 ? -29.867 -5.609 -6.113 1.00  67.79 0 A 1
ATOM   1571 C CE1 . HIS A 1 206 ? -30.656 -5.097 -7.078 1.00  64.47 0 A 1
ATOM   1572 N NE2 . HIS A 1 206 ? -30.970 -3.840 -6.792 1.00  64.97 0 A 1
ATOM   1573 N N   . ARG A 1 207 ? -26.225 -5.180 -2.168 1.00  91.35 0 A 1
ATOM   1574 C CA  . ARG A 1 207 ? -25.700 -5.030 -0.803 1.00  91.37 0 A 1
ATOM   1575 C C   . ARG A 1 207 ? -24.179 -4.948 -0.708 1.00  91.90 0 A 1
ATOM   1576 O O   . ARG A 1 207 ? -23.669 -4.517  0.321 1.00  90.12 0 A 1
ATOM   1577 C CB  . ARG A 1 207 ? -26.250 -6.133  0.102 1.00  89.97 0 A 1
ATOM   1578 C CG  . ARG A 1 207 ? -27.783 -6.056  0.228 1.00  86.34 0 A 1
ATOM   1579 C CD  . ARG A 1 207 ? -28.278 -6.856  1.412 1.00  82.56 0 A 1
ATOM   1580 N NE  . ARG A 1 207 ? -29.726 -6.664  1.626 1.00  79.87 0 A 1
ATOM   1581 C CZ  . ARG A 1 207 ? -30.359 -6.379  2.762 1.00  76.13 0 A 1
ATOM   1582 N NH1 . ARG A 1 207 ? -29.758 -6.306  3.913 1.00  69.52 1 A 1
ATOM   1583 N NH2 . ARG A 1 207 ? -31.622 -6.147  2.748 1.00  71.61 0 A 1
ATOM   1584 N N   . HIS A 1 208 ? -23.446 -5.314 -1.749 1.00  92.16 0 A 1
ATOM   1585 C CA  . HIS A 1 208 ? -21.987 -5.381 -1.728 1.00  92.93 0 A 1
ATOM   1586 C C   . HIS A 1 208 ? -21.311 -4.422 -2.719 1.00  91.70 0 A 1
ATOM   1587 O O   . HIS A 1 208 ? -20.304 -4.747 -3.346 1.00  88.09 0 A 1
ATOM   1588 C CB  . HIS A 1 208 ? -21.530 -6.838 -1.826 1.00  93.60 0 A 1
ATOM   1589 C CG  . HIS A 1 208 ? -22.015 -7.670 -0.669 1.00  94.59 0 A 1
ATOM   1590 C CD2 . HIS A 1 208 ? -22.672 -8.865 -0.741 1.00  93.30 0 A 1
ATOM   1591 N ND1 . HIS A 1 208 ? -21.904 -7.336  0.675 1.00  92.81 0 A 1
ATOM   1592 C CE1 . HIS A 1 208 ? -22.476 -8.316  1.373 1.00  93.32 0 A 1
ATOM   1593 N NE2 . HIS A 1 208 ? -22.954 -9.258  0.549 1.00  93.54 0 A 1
ATOM   1594 N N   . LYS A 1 209 ? -21.855 -3.196 -2.825 1.00  92.40 0 A 1
ATOM   1595 C CA  . LYS A 1 209 ? -21.261 -2.082 -3.586 1.00  91.36 0 A 1
ATOM   1596 C C   . LYS A 1 209 ? -20.260 -1.247 -2.772 1.00  91.74 0 A 1
ATOM   1597 O O   . LYS A 1 209 ? -19.516 -0.467 -3.352 1.00  87.71 0 A 1
ATOM   1598 C CB  . LYS A 1 209 ? -22.381 -1.182 -4.122 1.00  89.32 0 A 1
ATOM   1599 C CG  . LYS A 1 209 ? -23.202 -1.824 -5.240 1.00  84.71 0 A 1
ATOM   1600 C CD  . LYS A 1 209 ? -22.406 -1.940 -6.549 1.00  76.50 0 A 1
ATOM   1601 C CE  . LYS A 1 209 ? -23.333 -2.407 -7.656 1.00  69.78 0 A 1
ATOM   1602 N NZ  . LYS A 1 209 ? -22.664 -2.442 -8.976 1.00  61.02 1 A 1
ATOM   1603 N N   . PHE A 1 210 ? -20.257 -1.404 -1.455 1.00  92.28 0 A 1
ATOM   1604 C CA  . PHE A 1 210 ? -19.386 -0.676 -0.534 1.00  92.30 0 A 1
ATOM   1605 C C   . PHE A 1 210 ? -18.686 -1.650  0.424 1.00  92.18 0 A 1
ATOM   1606 O O   . PHE A 1 210 ? -19.085 -2.812  0.553 1.00  90.70 0 A 1
ATOM   1607 C CB  . PHE A 1 210 ? -20.202  0.381  0.219 1.00  91.95 0 A 1
ATOM   1608 C CG  . PHE A 1 210 ? -21.185 -0.185  1.219 1.00  92.53 0 A 1
ATOM   1609 C CD1 . PHE A 1 210 ? -22.440 -0.670  0.795 1.00  91.27 0 A 1
ATOM   1610 C CD2 . PHE A 1 210 ? -20.854 -0.232  2.585 1.00  91.70 0 A 1
ATOM   1611 C CE1 . PHE A 1 210 ? -23.345 -1.197  1.724 1.00  90.39 0 A 1
ATOM   1612 C CE2 . PHE A 1 210 ? -21.757 -0.761  3.513 1.00  90.55 0 A 1
ATOM   1613 C CZ  . PHE A 1 210 ? -23.000 -1.243  3.085 1.00  90.69 0 A 1
ATOM   1614 N N   . SER A 1 211 ? -17.643 -1.187  1.093 1.00  90.68 0 A 1
ATOM   1615 C CA  . SER A 1 211 ? -16.934 -1.976  2.099 1.00  90.59 0 A 1
ATOM   1616 C C   . SER A 1 211 ? -17.501 -1.715  3.489 1.00  91.78 0 A 1
ATOM   1617 O O   . SER A 1 211 ? -17.409 -0.598  3.980 1.00  90.06 0 A 1
ATOM   1618 C CB  . SER A 1 211 ? -15.434 -1.667  2.071 1.00  88.01 0 A 1
ATOM   1619 O OG  . SER A 1 211 ? -14.772 -2.514  2.970 1.00  77.98 0 A 1
ATOM   1620 N N   . TYR A 1 212 ? -18.019 -2.756  4.146 1.00  91.77 0 A 1
ATOM   1621 C CA  . TYR A 1 212 ? -18.470 -2.652  5.536 1.00  92.54 0 A 1
ATOM   1622 C C   . TYR A 1 212 ? -17.374 -2.167  6.486 1.00  92.54 0 A 1
ATOM   1623 O O   . TYR A 1 212 ? -17.649 -1.388  7.390 1.00  90.51 0 A 1
ATOM   1624 C CB  . TYR A 1 212 ? -18.988 -4.014  6.019 1.00  91.87 0 A 1
ATOM   1625 C CG  . TYR A 1 212 ? -20.353 -4.393  5.489 1.00  91.70 0 A 1
ATOM   1626 C CD1 . TYR A 1 212 ? -21.478 -3.621  5.844 1.00  88.06 0 A 1
ATOM   1627 C CD2 . TYR A 1 212 ? -20.522 -5.520  4.667 1.00  88.07 0 A 1
ATOM   1628 C CE1 . TYR A 1 212 ? -22.755 -3.971  5.381 1.00  86.40 0 A 1
ATOM   1629 C CE2 . TYR A 1 212 ? -21.793 -5.872  4.199 1.00  86.05 0 A 1
ATOM   1630 C CZ  . TYR A 1 212 ? -22.909 -5.095  4.550 1.00  87.41 0 A 1
ATOM   1631 O OH  . TYR A 1 212 ? -24.156 -5.435  4.087 1.00  84.33 0 A 1
ATOM   1632 N N   . ASP A 1 213 ? -16.140 -2.544  6.231 1.00  90.33 0 A 1
ATOM   1633 C CA  . ASP A 1 213 ? -14.972 -2.194  7.044 1.00  89.27 0 A 1
ATOM   1634 C C   . ASP A 1 213 ? -14.800 -0.685  7.261 1.00  89.60 0 A 1
ATOM   1635 O O   . ASP A 1 213 ? -14.306 -0.239  8.304 1.00  86.89 0 A 1
ATOM   1636 C CB  . ASP A 1 213 ? -13.761 -2.789  6.321 1.00  86.83 0 A 1
ATOM   1637 C CG  . ASP A 1 213 ? -12.467 -2.567  7.075 1.00  80.53 0 A 1
ATOM   1638 O OD1 . ASP A 1 213 ? -12.328 -3.122  8.182 1.00  73.18 0 A 1
ATOM   1639 O OD2 . ASP A 1 213 ? -11.620 -1.854  6.513 1.00  72.59 -1 A 1
ATOM   1640 N N   . THR A 1 214 ? -15.252  0.137  6.307 1.00  89.08 0 A 1
ATOM   1641 C CA  . THR A 1 214 ? -15.167  1.599  6.395 1.00  88.76 0 A 1
ATOM   1642 C C   . THR A 1 214 ? -16.275  2.207  7.259 1.00  89.62 0 A 1
ATOM   1643 O O   . THR A 1 214 ? -16.078  3.277  7.832 1.00  88.25 0 A 1
ATOM   1644 C CB  . THR A 1 214 ? -15.220  2.209  4.978 1.00  86.74 0 A 1
ATOM   1645 C CG2 . THR A 1 214 ? -14.936  3.709  4.957 1.00  81.63 0 A 1
ATOM   1646 O OG1 . THR A 1 214 ? -14.244  1.616  4.137 1.00  83.08 0 A 1
ATOM   1647 N N   . PHE A 1 215 ? -17.438  1.562  7.342 1.00  90.92 0 A 1
ATOM   1648 C CA  . PHE A 1 215 ? -18.654  2.167  7.891 1.00  91.77 0 A 1
ATOM   1649 C C   . PHE A 1 215 ? -19.185  1.481  9.152 1.00  92.19 0 A 1
ATOM   1650 O O   . PHE A 1 215 ? -20.003  2.070  9.865 1.00  90.54 0 A 1
ATOM   1651 C CB  . PHE A 1 215 ? -19.736  2.171  6.809 1.00  91.13 0 A 1
ATOM   1652 C CG  . PHE A 1 215 ? -19.359  2.959  5.570 1.00  91.37 0 A 1
ATOM   1653 C CD1 . PHE A 1 215 ? -19.439  4.365  5.564 1.00  89.14 0 A 1
ATOM   1654 C CD2 . PHE A 1 215 ? -18.898  2.296  4.417 1.00  89.60 0 A 1
ATOM   1655 C CE1 . PHE A 1 215 ? -19.070  5.097  4.431 1.00  88.28 0 A 1
ATOM   1656 C CE2 . PHE A 1 215 ? -18.525  3.020  3.277 1.00  88.12 0 A 1
ATOM   1657 C CZ  . PHE A 1 215 ? -18.607  4.416  3.283 1.00  88.70 0 A 1
ATOM   1658 N N   . VAL A 1 216 ? -18.759  0.263  9.419 1.00  92.48 0 A 1
ATOM   1659 C CA  . VAL A 1 216 ? -19.254 -0.564 10.516 1.00  92.76 0 A 1
ATOM   1660 C C   . VAL A 1 216 ? -18.105 -0.909 11.451 1.00  92.40 0 A 1
ATOM   1661 O O   . VAL A 1 216 ? -17.106 -1.475 11.023 1.00  91.34 0 A 1
ATOM   1662 C CB  . VAL A 1 216 ? -19.927 -1.847  9.992 1.00  92.28 0 A 1
ATOM   1663 C CG1 . VAL A 1 216 ? -20.517 -2.667 11.134 1.00  88.51 0 A 1
ATOM   1664 C CG2 . VAL A 1 216 ? -21.062 -1.519  9.008 1.00  89.76 0 A 1
ATOM   1665 N N   . ASP A 1 217 ? -18.282 -0.612 12.744 1.00  91.33 0 A 1
ATOM   1666 C CA  . ASP A 1 217 ? -17.373 -1.122 13.773 1.00  91.02 0 A 1
ATOM   1667 C C   . ASP A 1 217 ? -17.712 -2.593 14.063 1.00  91.58 0 A 1
ATOM   1668 O O   . ASP A 1 217 ? -18.801 -2.926 14.528 1.00  90.66 0 A 1
ATOM   1669 C CB  . ASP A 1 217 ? -17.447 -0.248 15.033 1.00  89.44 0 A 1
ATOM   1670 C CG  . ASP A 1 217 ? -16.311 -0.581 16.014 1.00  88.50 0 A 1
ATOM   1671 O OD1 . ASP A 1 217 ? -15.988 -1.775 16.203 1.00  84.84 0 A 1
ATOM   1672 O OD2 . ASP A 1 217 ? -15.701  0.368 16.564 1.00  83.20 -1 A 1
ATOM   1673 N N   . TYR A 1 218 ? -16.780 -3.488 13.765 1.00  91.78 0 A 1
ATOM   1674 C CA  . TYR A 1 218 ? -16.995 -4.926 13.931 1.00  92.01 0 A 1
ATOM   1675 C C   . TYR A 1 218 ? -16.985 -5.399 15.386 1.00  91.18 0 A 1
ATOM   1676 O O   . TYR A 1 218 ? -17.303 -6.557 15.645 1.00  88.18 0 A 1
ATOM   1677 C CB  . TYR A 1 218 ? -15.933 -5.677 13.114 1.00  92.09 0 A 1
ATOM   1678 C CG  . TYR A 1 218 ? -15.978 -5.478 11.612 1.00  92.92 0 A 1
ATOM   1679 C CD1 . TYR A 1 218 ? -17.205 -5.342 10.934 1.00  90.89 0 A 1
ATOM   1680 C CD2 . TYR A 1 218 ? -14.781 -5.470 10.881 1.00  91.28 0 A 1
ATOM   1681 C CE1 . TYR A 1 218 ? -17.238 -5.212  9.536 1.00  90.63 0 A 1
ATOM   1682 C CE2 . TYR A 1 218 ? -14.803 -5.348  9.487 1.00  90.33 0 A 1
ATOM   1683 C CZ  . TYR A 1 218 ? -16.034 -5.219  8.809 1.00  91.45 0 A 1
ATOM   1684 O OH  . TYR A 1 218 ? -16.065 -5.112  7.447 1.00  89.62 0 A 1
ATOM   1685 N N   . SER A 1 219 ? -16.605 -4.530 16.328 1.00  90.37 0 A 1
ATOM   1686 C CA  . SER A 1 219 ? -16.519 -4.873 17.744 1.00  89.28 0 A 1
ATOM   1687 C C   . SER A 1 219 ? -17.850 -4.756 18.492 1.00  90.06 0 A 1
ATOM   1688 O O   . SER A 1 219 ? -17.950 -5.272 19.609 1.00  87.60 0 A 1
ATOM   1689 C CB  . SER A 1 219 ? -15.435 -4.044 18.428 1.00  86.55 0 A 1
ATOM   1690 O OG  . SER A 1 219 ? -15.769 -2.682 18.539 1.00  79.18 0 A 1
ATOM   1691 N N   . ILE A 1 220 ? -18.848 -4.101 17.892 1.00  90.30 0 A 1
ATOM   1692 C CA  . ILE A 1 220 ? -20.169 -3.871 18.475 1.00  90.50 0 A 1
ATOM   1693 C C   . ILE A 1 220 ? -21.267 -4.388 17.548 1.00  91.07 0 A 1
ATOM   1694 O O   . ILE A 1 220 ? -21.102 -4.444 16.332 1.00  89.02 0 A 1
ATOM   1695 C CB  . ILE A 1 220 ? -20.361 -2.379 18.855 1.00  87.91 0 A 1
ATOM   1696 C CG1 . ILE A 1 220 ? -20.216 -1.452 17.634 1.00  77.64 0 A 1
ATOM   1697 C CG2 . ILE A 1 220 ? -19.375 -1.999 19.970 1.00  75.60 0 A 1
ATOM   1698 C CD1 . ILE A 1 220 ? -20.473  0.023 17.945 1.00  72.96 0 A 1
ATOM   1699 N N   . ASP A 1 221 ? -22.407 -4.789 18.130 1.00  90.54 0 A 1
ATOM   1700 C CA  . ASP A 1 221 ? -23.577 -5.173 17.353 1.00  90.83 0 A 1
ATOM   1701 C C   . ASP A 1 221 ? -24.376 -3.954 16.861 1.00  92.43 0 A 1
ATOM   1702 O O   . ASP A 1 221 ? -24.089 -2.803 17.202 1.00  91.65 0 A 1
ATOM   1703 C CB  . ASP A 1 221 ? -24.427 -6.194 18.128 1.00  87.99 0 A 1
ATOM   1704 C CG  . ASP A 1 221 ? -25.035 -5.637 19.414 1.00  83.59 0 A 1
ATOM   1705 O OD1 . ASP A 1 221 ? -25.687 -4.575 19.332 1.00  77.03 0 A 1
ATOM   1706 O OD2 . ASP A 1 221 ? -24.876 -6.285 20.463 1.00  76.29 -1 A 1
ATOM   1707 N N   . GLU A 1 222 ? -25.377 -4.197 16.011 1.00  91.28 0 A 1
ATOM   1708 C CA  . GLU A 1 222 ? -26.190 -3.151 15.392 1.00  91.51 0 A 1
ATOM   1709 C C   . GLU A 1 222 ? -26.938 -2.294 16.425 1.00  92.96 0 A 1
ATOM   1710 O O   . GLU A 1 222 ? -27.018 -1.074 16.270 1.00  92.35 0 A 1
ATOM   1711 C CB  . GLU A 1 222 ? -27.178 -3.814 14.412 1.00  88.13 0 A 1
ATOM   1712 C CG  . GLU A 1 222 ? -27.997 -2.782 13.608 1.00  81.27 0 A 1
ATOM   1713 C CD  . GLU A 1 222 ? -28.994 -3.411 12.631 1.00  80.31 0 A 1
ATOM   1714 O OE1 . GLU A 1 222 ? -30.033 -2.771 12.369 1.00  74.30 0 A 1
ATOM   1715 O OE2 . GLU A 1 222 ? -28.725 -4.523 12.122 1.00  76.15 -1 A 1
ATOM   1716 N N   . GLU A 1 223 ? -27.475 -2.903 17.481 1.00  92.16 0 A 1
ATOM   1717 C CA  . GLU A 1 223 ? -28.242 -2.178 18.491 1.00  92.46 0 A 1
ATOM   1718 C C   . GLU A 1 223 ? -27.322 -1.341 19.389 1.00  93.60 0 A 1
ATOM   1719 O O   . GLU A 1 223 ? -27.585 -0.164 19.614 1.00  93.55 0 A 1
ATOM   1720 C CB  . GLU A 1 223 ? -29.101 -3.165 19.304 1.00  91.71 0 A 1
ATOM   1721 C CG  . GLU A 1 223 ? -30.099 -2.455 20.231 1.00  83.72 0 A 1
ATOM   1722 C CD  . GLU A 1 223 ? -31.067 -1.500 19.502 1.00  76.82 0 A 1
ATOM   1723 O OE1 . GLU A 1 223 ? -31.500 -0.513 20.142 1.00  69.41 0 A 1
ATOM   1724 O OE2 . GLU A 1 223 ? -31.364 -1.725 18.312 1.00  70.30 -1 A 1
ATOM   1725 N N   . ALA A 1 224 ? -26.189 -1.893 19.808 1.00  93.97 0 A 1
ATOM   1726 C CA  . ALA A 1 224 ? -25.176 -1.152 20.531 1.00  94.20 0 A 1
ATOM   1727 C C   . ALA A 1 224 ? -24.623  0.018 19.696 1.00  94.94 0 A 1
ATOM   1728 O O   . ALA A 1 224 ? -24.441  1.119 20.221 1.00  94.62 0 A 1
ATOM   1729 C CB  . ALA A 1 224 ? -24.059 -2.110 20.947 1.00  93.48 0 A 1
ATOM   1730 N N   . ALA A 1 225 ? -24.426 -0.183 18.395 1.00  94.73 0 A 1
ATOM   1731 C CA  . ALA A 1 225 ? -24.028  0.873 17.473 1.00  94.70 0 A 1
ATOM   1732 C C   . ALA A 1 225 ? -25.082  1.982 17.394 1.00  95.39 0 A 1
ATOM   1733 O O   . ALA A 1 225 ? -24.749  3.164 17.464 1.00  95.28 0 A 1
ATOM   1734 C CB  . ALA A 1 225 ? -23.756  0.254 16.097 1.00  93.78 0 A 1
ATOM   1735 N N   . PHE A 1 226 ? -26.363  1.616 17.300 1.00  95.48 0 A 1
ATOM   1736 C CA  . PHE A 1 226 ? -27.457  2.572 17.280 1.00  95.40 0 A 1
ATOM   1737 C C   . PHE A 1 226 ? -27.533  3.397 18.573 1.00  95.65 0 A 1
ATOM   1738 O O   . PHE A 1 226 ? -27.605  4.627 18.515 1.00  95.97 0 A 1
ATOM   1739 C CB  . PHE A 1 226 ? -28.767  1.827 17.001 1.00  95.43 0 A 1
ATOM   1740 C CG  . PHE A 1 226 ? -29.969  2.739 16.916 1.00  94.63 0 A 1
ATOM   1741 C CD1 . PHE A 1 226 ? -30.917  2.753 17.953 1.00  92.65 0 A 1
ATOM   1742 C CD2 . PHE A 1 226 ? -30.128  3.582 15.810 1.00  93.32 0 A 1
ATOM   1743 C CE1 . PHE A 1 226 ? -32.031  3.611 17.871 1.00  92.33 0 A 1
ATOM   1744 C CE2 . PHE A 1 226 ? -31.240  4.450 15.732 1.00  91.79 0 A 1
ATOM   1745 C CZ  . PHE A 1 226 ? -32.183  4.458 16.764 1.00  92.08 0 A 1
ATOM   1746 N N   . GLN A 1 227 ? -27.429  2.751 19.732 1.00  95.75 0 A 1
ATOM   1747 C CA  . GLN A 1 227 ? -27.429  3.432 21.028 1.00  95.52 0 A 1
ATOM   1748 C C   . GLN A 1 227 ? -26.196  4.334 21.207 1.00  95.50 0 A 1
ATOM   1749 O O   . GLN A 1 227 ? -26.319  5.462 21.684 1.00  95.03 0 A 1
ATOM   1750 C CB  . GLN A 1 227 ? -27.499  2.393 22.159 1.00  95.22 0 A 1
ATOM   1751 C CG  . GLN A 1 227 ? -28.819  1.601 22.177 1.00  90.15 0 A 1
ATOM   1752 C CD  . GLN A 1 227 ? -30.070  2.466 22.319 1.00  88.45 0 A 1
ATOM   1753 N NE2 . GLN A 1 227 ? -31.192  2.003 21.817 1.00  77.67 0 A 1
ATOM   1754 O OE1 . GLN A 1 227 ? -30.056  3.552 22.874 1.00  80.11 0 A 1
ATOM   1755 N N   . ALA A 1 228 ? -25.028  3.893 20.766 1.00  95.25 0 A 1
ATOM   1756 C CA  . ALA A 1 228 ? -23.821  4.709 20.797 1.00  94.19 0 A 1
ATOM   1757 C C   . ALA A 1 228 ? -23.951  5.959 19.911 1.00  94.21 0 A 1
ATOM   1758 O O   . ALA A 1 228 ? -23.593  7.054 20.341 1.00  93.50 0 A 1
ATOM   1759 C CB  . ALA A 1 228 ? -22.625  3.843 20.386 1.00  92.99 0 A 1
ATOM   1760 N N   . ALA A 1 229 ? -24.515  5.824 18.720 1.00  95.47 0 A 1
ATOM   1761 C CA  . ALA A 1 229 ? -24.756  6.959 17.829 1.00  95.12 0 A 1
ATOM   1762 C C   . ALA A 1 229 ? -25.805  7.934 18.395 1.00  95.27 0 A 1
ATOM   1763 O O   . ALA A 1 229 ? -25.616  9.144 18.300 1.00  94.52 0 A 1
ATOM   1764 C CB  . ALA A 1 229 ? -25.150  6.430 16.458 1.00  94.77 0 A 1
ATOM   1765 N N   . LEU A 1 230 ? -26.871  7.429 19.028 1.00  95.82 0 A 1
ATOM   1766 C CA  . LEU A 1 230 ? -27.837  8.258 19.753 1.00  95.41 0 A 1
ATOM   1767 C C   . LEU A 1 230 ? -27.151  9.075 20.846 1.00  95.03 0 A 1
ATOM   1768 O O   . LEU A 1 230 ? -27.314 10.294 20.893 1.00  94.60 0 A 1
ATOM   1769 C CB  . LEU A 1 230 ? -28.939  7.368 20.361 1.00  95.67 0 A 1
ATOM   1770 C CG  . LEU A 1 230 ? -30.037  6.950 19.370 1.00  90.87 0 A 1
ATOM   1771 C CD1 . LEU A 1 230 ? -30.876  5.837 19.993 1.00  86.74 0 A 1
ATOM   1772 C CD2 . LEU A 1 230 ? -30.987  8.099 19.058 1.00  87.12 0 A 1
ATOM   1773 N N   . ALA A 1 231 ? -26.343  8.443 21.681 1.00  95.64 0 A 1
ATOM   1774 C CA  . ALA A 1 231 ? -25.617  9.108 22.762 1.00  94.92 0 A 1
ATOM   1775 C C   . ALA A 1 231 ? -24.634 10.167 22.238 1.00  94.35 0 A 1
ATOM   1776 O O   . ALA A 1 231 ? -24.613 11.295 22.739 1.00  92.64 0 A 1
ATOM   1777 C CB  . ALA A 1 231 ? -24.914  8.036 23.601 1.00  94.33 0 A 1
ATOM   1778 N N   . LEU A 1 232 ? -23.874  9.846 21.188 1.00  93.58 0 A 1
ATOM   1779 C CA  . LEU A 1 232 ? -22.959 10.794 20.545 1.00  90.63 0 A 1
ATOM   1780 C C   . LEU A 1 232 ? -23.703 11.997 19.966 1.00  90.23 0 A 1
ATOM   1781 O O   . LEU A 1 232 ? -23.302 13.141 20.208 1.00  88.93 0 A 1
ATOM   1782 C CB  . LEU A 1 232 ? -22.156 10.076 19.446 1.00  88.46 0 A 1
ATOM   1783 C CG  . LEU A 1 232 ? -20.988  9.237 19.977 1.00  81.05 0 A 1
ATOM   1784 C CD1 . LEU A 1 232 ? -20.482  8.297 18.885 1.00  76.78 0 A 1
ATOM   1785 C CD2 . LEU A 1 232 ? -19.813 10.114 20.418 1.00  75.87 0 A 1
ATOM   1786 N N   . SER A 1 233 ? -24.820 11.767 19.290 1.00  93.96 0 A 1
ATOM   1787 C CA  . SER A 1 233 ? -25.618 12.845 18.693 1.00  93.35 0 A 1
ATOM   1788 C C   . SER A 1 233 ? -26.214 13.824 19.709 1.00  92.75 0 A 1
ATOM   1789 O O   . SER A 1 233 ? -26.511 14.965 19.355 1.00  90.53 0 A 1
ATOM   1790 C CB  . SER A 1 233 ? -26.731 12.256 17.826 1.00  93.31 0 A 1
ATOM   1791 O OG  . SER A 1 233 ? -27.793 11.743 18.609 1.00  91.29 0 A 1
ATOM   1792 N N   . LEU A 1 234 ? -26.385 13.399 20.948 1.00  93.28 0 A 1
ATOM   1793 C CA  . LEU A 1 234 ? -26.819 14.260 22.056 1.00  91.86 0 A 1
ATOM   1794 C C   . LEU A 1 234 ? -25.662 15.044 22.675 1.00  89.92 0 A 1
ATOM   1795 O O   . LEU A 1 234 ? -25.893 16.100 23.248 1.00  84.91 0 A 1
ATOM   1796 C CB  . LEU A 1 234 ? -27.479 13.388 23.130 1.00  91.01 0 A 1
ATOM   1797 C CG  . LEU A 1 234 ? -28.881 12.887 22.762 1.00  89.03 0 A 1
ATOM   1798 C CD1 . LEU A 1 234 ? -29.320 11.815 23.768 1.00  83.89 0 A 1
ATOM   1799 C CD2 . LEU A 1 234 ? -29.900 14.023 22.799 1.00  84.26 0 A 1
ATOM   1800 N N   . SER A 1 235 ? -24.445 14.524 22.604 1.00  90.00 0 A 1
ATOM   1801 C CA  . SER A 1 235 ? -23.263 15.154 23.206 1.00  86.40 0 A 1
ATOM   1802 C C   . SER A 1 235 ? -22.563 16.168 22.301 1.00  83.37 0 A 1
ATOM   1803 O O   . SER A 1 235 ? -21.856 17.031 22.807 1.00  75.43 0 A 1
ATOM   1804 C CB  . SER A 1 235 ? -22.269 14.078 23.655 1.00  82.61 0 A 1
ATOM   1805 O OG  . SER A 1 235 ? -21.687 13.398 22.558 1.00  72.35 0 A 1
ATOM   1806 N N   . GLU A 1 236 ? -22.735 16.042 20.975 1.00  81.20 0 A 1
ATOM   1807 C CA  . GLU A 1 236 ? -22.142 16.972 20.004 1.00  75.68 0 A 1
ATOM   1808 C C   . GLU A 1 236 ? -22.971 18.258 19.807 1.00  70.45 0 A 1
ATOM   1809 O O   . GLU A 1 236 ? -22.453 19.207 19.218 1.00  60.72 0 A 1
ATOM   1810 C CB  . GLU A 1 236 ? -21.892 16.274 18.641 1.00  69.78 0 A 1
ATOM   1811 C CG  . GLU A 1 236 ? -20.736 15.262 18.657 1.00  62.65 0 A 1
ATOM   1812 C CD  . GLU A 1 236 ? -20.217 14.863 17.238 1.00  58.56 0 A 1
ATOM   1813 O OE1 . GLU A 1 236 ? -19.119 14.251 17.128 1.00  52.38 0 A 1
ATOM   1814 O OE2 . GLU A 1 236 ? -20.821 15.194 16.201 1.00  54.51 -1 A 1
ATOM   1815 N N   . ASN A 1 237 ? -24.215 18.295 20.270 1.00  61.60 0 A 1
ATOM   1816 C CA  . ASN A 1 237 ? -25.113 19.449 20.164 1.00  57.26 0 A 1
ATOM   1817 C C   . ASN A 1 237 ? -25.205 20.260 21.462 1.00  52.96 0 A 1
ATOM   1818 O O   . ASN A 1 237 ? -25.216 19.651 22.555 1.00  46.57 0 A 1
ATOM   1819 C CB  . ASN A 1 237 ? -26.503 18.996 19.712 1.00  51.05 0 A 1
ATOM   1820 C CG  . ASN A 1 237 ? -26.577 18.568 18.253 1.00  46.48 0 A 1
ATOM   1821 N ND2 . ASN A 1 237 ? -27.414 17.601 17.971 1.00  41.58 0 A 1
ATOM   1822 O OD1 . ASN A 1 237 ? -25.962 19.114 17.344 1.00  43.89 0 A 1
ATOM   1823 O OXT . ASN A 1 237 ? -25.337 21.504 21.320 1.00  40.13 -1 A 1
ATOM   1824 N N   . MET B 2 1 ?  0.254 -16.290 -11.594 1.00  68.22 0 B 1
ATOM   1825 C CA  . MET B 2 1 ?  1.410 -15.398 -11.347 1.00  78.74 0 B 1
ATOM   1826 C C   . MET B 2 1 ?  1.535 -15.058 -9.869 1.00  84.23 0 B 1
ATOM   1827 O O   . MET B 2 1 ?  2.633 -15.166 -9.345 1.00  81.80 0 B 1
ATOM   1828 C CB  . MET B 2 1 ?  1.333 -14.140 -12.234 1.00  70.84 0 B 1
ATOM   1829 C CG  . MET B 2 1 ?  2.659 -13.376 -12.237 1.00  64.62 0 B 1
ATOM   1830 S SD  . MET B 2 1 ?  2.659 -11.908 -13.294 1.00  60.17 0 B 1
ATOM   1831 C CE  . MET B 2 1 ?  2.867 -12.625 -14.940 1.00  50.22 0 B 1
ATOM   1832 N N   . ALA B 2 2 ?  0.417 -14.779 -9.191 1.00  86.60 0 B 1
ATOM   1833 C CA  . ALA B 2 2 ?  0.359 -14.421 -7.772 1.00  91.20 0 B 1
ATOM   1834 C C   . ALA B 2 2 ?  1.188 -15.344 -6.875 1.00  93.71 0 B 1
ATOM   1835 O O   . ALA B 2 2 ?  2.121 -14.875 -6.228 1.00  92.11 0 B 1
ATOM   1836 C CB  . ALA B 2 2 ? -1.108 -14.418 -7.340 1.00  87.43 0 B 1
ATOM   1837 N N   . LEU B 2 3 ?  0.960 -16.652 -6.901 1.00  94.62 0 B 1
ATOM   1838 C CA  . LEU B 2 3 ?  1.664 -17.603 -6.041 1.00  94.46 0 B 1
ATOM   1839 C C   . LEU B 2 3 ?  3.191 -17.574 -6.224 1.00  94.46 0 B 1
ATOM   1840 O O   . LEU B 2 3 ?  3.933 -17.599 -5.245 1.00  93.65 0 B 1
ATOM   1841 C CB  . LEU B 2 3 ?  1.098 -19.012 -6.280 1.00  93.30 0 B 1
ATOM   1842 C CG  . LEU B 2 3 ?  1.657 -20.088 -5.321 1.00  90.84 0 B 1
ATOM   1843 C CD1 . LEU B 2 3 ?  1.307 -19.791 -3.864 1.00  88.30 0 B 1
ATOM   1844 C CD2 . LEU B 2 3 ?  1.077 -21.447 -5.696 1.00  87.34 0 B 1
ATOM   1845 N N   . LYS B 2 4 ?  3.682 -17.466 -7.461 1.00  94.26 0 B 1
ATOM   1846 C CA  . LYS B 2 4 ?  5.121 -17.325 -7.730 1.00  93.55 0 B 1
ATOM   1847 C C   . LYS B 2 4 ?  5.683 -16.051 -7.119 1.00  93.96 0 B 1
ATOM   1848 O O   . LYS B 2 4 ?  6.754 -16.079 -6.519 1.00  92.82 0 B 1
ATOM   1849 C CB  . LYS B 2 4 ?  5.412 -17.331 -9.236 1.00  92.02 0 B 1
ATOM   1850 C CG  . LYS B 2 4 ?  5.507 -18.738 -9.821 1.00  80.71 0 B 1
ATOM   1851 C CD  . LYS B 2 4 ?  6.044 -18.640 -11.255 1.00  78.42 0 B 1
ATOM   1852 C CE  . LYS B 2 4 ?  6.388 -20.012 -11.835 1.00  67.20 0 B 1
ATOM   1853 N NZ  . LYS B 2 4 ?  7.178 -19.864 -13.074 1.00  60.61 1 B 1
ATOM   1854 N N   . ARG B 2 5 ?  4.962 -14.931 -7.263 1.00  94.81 0 B 1
ATOM   1855 C CA  . ARG B 2 5 ?  5.364 -13.640 -6.708 1.00  95.40 0 B 1
ATOM   1856 C C   . ARG B 2 5 ?  5.373 -13.674 -5.178 1.00  95.82 0 B 1
ATOM   1857 O O   . ARG B 2 5 ?  6.350 -13.236 -4.587 1.00  94.97 0 B 1
ATOM   1858 C CB  . ARG B 2 5 ?  4.450 -12.553 -7.288 1.00  94.29 0 B 1
ATOM   1859 C CG  . ARG B 2 5 ?  4.688 -11.164 -6.692 1.00  92.25 0 B 1
ATOM   1860 C CD  . ARG B 2 5 ?  6.086 -10.605 -6.937 1.00  91.07 0 B 1
ATOM   1861 N NE  . ARG B 2 5 ?  6.224 -9.343 -6.214 1.00  91.43 0 B 1
ATOM   1862 C CZ  . ARG B 2 5 ?  5.969 -8.113 -6.619 1.00  93.75 0 B 1
ATOM   1863 N NH1 . ARG B 2 5 ?  5.726 -7.812 -7.857 1.00  87.20 1 B 1
ATOM   1864 N NH2 . ARG B 2 5 ?  5.934 -7.159 -5.751 1.00  88.39 0 B 1
ATOM   1865 N N   . ILE B 2 6 ?  4.342 -14.244 -4.552 1.00  95.92 0 B 1
ATOM   1866 C CA  . ILE B 2 6 ?  4.233 -14.396 -3.097 1.00  96.03 0 B 1
ATOM   1867 C C   . ILE B 2 6 ?  5.395 -15.242 -2.555 1.00  95.50 0 B 1
ATOM   1868 O O   . ILE B 2 6 ?  6.112 -14.815 -1.654 1.00  94.84 0 B 1
ATOM   1869 C CB  . ILE B 2 6 ?  2.854 -14.986 -2.727 1.00  96.32 0 B 1
ATOM   1870 C CG1 . ILE B 2 6 ?  1.720 -13.999 -3.083 1.00  95.77 0 B 1
ATOM   1871 C CG2 . ILE B 2 6 ?  2.786 -15.329 -1.230 1.00  95.57 0 B 1
ATOM   1872 C CD1 . ILE B 2 6 ?  0.325 -14.643 -3.078 1.00  94.74 0 B 1
ATOM   1873 N N   . ASN B 2 7 ?  5.648 -16.406 -3.154 1.00  94.05 0 B 1
ATOM   1874 C CA  . ASN B 2 7 ?  6.776 -17.256 -2.773 1.00  93.11 0 B 1
ATOM   1875 C C   . ASN B 2 7 ?  8.127 -16.546 -2.941 1.00  92.84 0 B 1
ATOM   1876 O O   . ASN B 2 7 ?  9.034 -16.707 -2.123 1.00  91.61 0 B 1
ATOM   1877 C CB  . ASN B 2 7 ?  6.756 -18.525 -3.641 1.00  92.38 0 B 1
ATOM   1878 C CG  . ASN B 2 7 ?  5.746 -19.539 -3.164 1.00  89.16 0 B 1
ATOM   1879 N ND2 . ASN B 2 7 ?  5.143 -20.296 -4.051 1.00  80.40 0 B 1
ATOM   1880 O OD1 . ASN B 2 7 ?  5.498 -19.704 -1.993 1.00  81.33 0 B 1
ATOM   1881 N N   . LYS B 2 8 ?  8.264 -15.744 -4.002 1.00  93.30 0 B 1
ATOM   1882 C CA  . LYS B 2 8 ?  9.485 -14.983 -4.249 1.00  92.73 0 B 1
ATOM   1883 C C   . LYS B 2 8 ?  9.700 -13.907 -3.192 1.00  92.85 0 B 1
ATOM   1884 O O   . LYS B 2 8 ? 10.812 -13.799 -2.673 1.00  91.95 0 B 1
ATOM   1885 C CB  . LYS B 2 8 ?  9.441 -14.422 -5.672 1.00  91.84 0 B 1
ATOM   1886 C CG  . LYS B 2 8 ? 10.706 -13.657 -6.061 1.00  83.07 0 B 1
ATOM   1887 C CD  . LYS B 2 8 ? 11.958 -14.515 -5.945 1.00  79.23 0 B 1
ATOM   1888 C CE  . LYS B 2 8 ? 13.145 -13.666 -6.357 1.00  73.33 0 B 1
ATOM   1889 N NZ  . LYS B 2 8 ? 14.400 -14.362 -6.018 1.00  65.57 1 B 1
ATOM   1890 N N   . GLU B 2 9 ?  8.656 -13.169 -2.820 1.00  94.14 0 B 1
ATOM   1891 C CA  . GLU B 2 9 ?  8.717 -12.188 -1.733 1.00  94.30 0 B 1
ATOM   1892 C C   . GLU B 2 9 ?  9.054 -12.835 -0.395 1.00  94.32 0 B 1
ATOM   1893 O O   . GLU B 2 9 ?  9.890 -12.304  0.330 1.00  93.41 0 B 1
ATOM   1894 C CB  . GLU B 2 9 ?  7.397 -11.424 -1.614 1.00  94.27 0 B 1
ATOM   1895 C CG  . GLU B 2 9 ?  7.268 -10.401 -2.737 1.00  91.99 0 B 1
ATOM   1896 C CD  . GLU B 2 9 ?  6.137 -9.413 -2.494 1.00  94.21 0 B 1
ATOM   1897 O OE1 . GLU B 2 9 ?  5.334 -9.211 -3.420 1.00  91.33 0 B 1
ATOM   1898 O OE2 . GLU B 2 9 ?  6.100 -8.785 -1.415 1.00  92.82 -1 B 1
ATOM   1899 N N   . LEU B 2 10 ?  8.469 -13.993 -0.087 1.00  93.95 0 B 1
ATOM   1900 C CA  . LEU B 2 10 ?  8.784 -14.734  1.131 1.00  93.61 0 B 1
ATOM   1901 C C   . LEU B 2 10 ? 10.257 -15.150  1.172 1.00  92.99 0 B 1
ATOM   1902 O O   . LEU B 2 10 ? 10.935 -14.956  2.183 1.00  91.89 0 B 1
ATOM   1903 C CB  . LEU B 2 10 ?  7.852 -15.950  1.240 1.00  93.60 0 B 1
ATOM   1904 C CG  . LEU B 2 10 ?  8.037 -16.742  2.547 1.00  92.29 0 B 1
ATOM   1905 C CD1 . LEU B 2 10 ?  7.731 -15.905  3.787 1.00  90.79 0 B 1
ATOM   1906 C CD2 . LEU B 2 10 ?  7.103 -17.954  2.541 1.00  90.30 0 B 1
ATOM   1907 N N   . SER B 2 11 ? 10.785 -15.671  0.062 1.00  92.33 0 B 1
ATOM   1908 C CA  . SER B 2 11 ? 12.192 -16.043 -0.046 1.00  91.28 0 B 1
ATOM   1909 C C   . SER B 2 11 ? 13.128 -14.838  0.078 1.00  90.85 0 B 1
ATOM   1910 O O   . SER B 2 11 ? 14.218 -14.972  0.636 1.00  89.00 0 B 1
ATOM   1911 C CB  . SER B 2 11 ? 12.439 -16.749 -1.379 1.00  89.54 0 B 1
ATOM   1912 O OG  . SER B 2 11 ? 13.803 -17.111 -1.519 1.00  75.41 0 B 1
ATOM   1913 N N   . ASP B 2 12 ? 12.737 -13.684 -0.457 1.00  90.50 0 B 1
ATOM   1914 C CA  . ASP B 2 12 ? 13.542 -12.469 -0.377 1.00  89.62 0 B 1
ATOM   1915 C C   . ASP B 2 12 ? 13.499 -11.876  1.045 1.00  89.81 0 B 1
ATOM   1916 O O   . ASP B 2 12 ? 14.555 -11.507  1.569 1.00  88.63 0 B 1
ATOM   1917 C CB  . ASP B 2 12 ? 13.111 -11.471 -1.478 1.00  88.53 0 B 1
ATOM   1918 C CG  . ASP B 2 12 ? 13.529 -11.893 -2.905 1.00  85.68 0 B 1
ATOM   1919 O OD1 . ASP B 2 12 ? 14.402 -12.788 -3.090 1.00  83.08 0 B 1
ATOM   1920 O OD2 . ASP B 2 12 ? 13.039 -11.296 -3.886 1.00  82.59 -1 B 1
ATOM   1921 N N   . LEU B 2 13 ? 12.344 -11.904  1.723 1.00  90.88 0 B 1
ATOM   1922 C CA  . LEU B 2 13 ? 12.189 -11.538  3.135 1.00  90.72 0 B 1
ATOM   1923 C C   . LEU B 2 13 ? 13.022 -12.423  4.064 1.00  90.28 0 B 1
ATOM   1924 O O   . LEU B 2 13 ? 13.671 -11.908  4.952 1.00  88.29 0 B 1
ATOM   1925 C CB  . LEU B 2 13 ? 10.694 -11.645  3.525 1.00  90.17 0 B 1
ATOM   1926 C CG  . LEU B 2 13 ?  9.928 -10.331  3.345 1.00  86.28 0 B 1
ATOM   1927 C CD1 . LEU B 2 13 ?  8.432 -10.590  3.241 1.00  84.24 0 B 1
ATOM   1928 C CD2 . LEU B 2 13 ? 10.157 -9.411  4.543 1.00  83.70 0 B 1
ATOM   1929 N N   . ALA B 2 14 ? 13.032 -13.736  3.838 1.00  89.73 0 B 1
ATOM   1930 C CA  . ALA B 2 14 ? 13.816 -14.662  4.645 1.00  88.35 0 B 1
ATOM   1931 C C   . ALA B 2 14 ? 15.330 -14.431  4.496 1.00  88.12 0 B 1
ATOM   1932 O O   . ALA B 2 14 ? 16.090 -14.682  5.429 1.00  85.67 0 B 1
ATOM   1933 C CB  . ALA B 2 14 ? 13.431 -16.085  4.241 1.00  86.74 0 B 1
ATOM   1934 N N   . ARG B 2 15 ? 15.769 -13.967  3.322 1.00  86.72 0 B 1
ATOM   1935 C CA  . ARG B 2 15 ? 17.186 -13.711  3.040 1.00  85.38 0 B 1
ATOM   1936 C C   . ARG B 2 15 ? 17.661 -12.354  3.563 1.00  85.36 0 B 1
ATOM   1937 O O   . ARG B 2 15 ? 18.804 -12.250  3.999 1.00  82.57 0 B 1
ATOM   1938 C CB  . ARG B 2 15 ? 17.417 -13.843  1.528 1.00  83.19 0 B 1
ATOM   1939 C CG  . ARG B 2 15 ? 18.913 -13.931  1.198 1.00  74.34 0 B 1
ATOM   1940 C CD  . ARG B 2 15 ? 19.172 -13.961 -0.311 1.00  71.94 0 B 1
ATOM   1941 N NE  . ARG B 2 15 ? 18.470 -15.076 -0.976 1.00  64.09 0 B 1
ATOM   1942 C CZ  . ARG B 2 15 ? 17.416 -14.976 -1.776 1.00  58.14 0 B 1
ATOM   1943 N NH1 . ARG B 2 15 ? 16.995 -13.822 -2.189 1.00  53.13 1 B 1
ATOM   1944 N NH2 . ARG B 2 15 ? 16.775 -16.037 -2.146 1.00  50.08 0 B 1
ATOM   1945 N N   . ASP B 2 16 ? 16.814 -11.347  3.458 1.00  84.77 0 B 1
ATOM   1946 C CA  . ASP B 2 16 ? 17.146 -9.962  3.817 1.00  84.50 0 B 1
ATOM   1947 C C   . ASP B 2 16 ? 15.965 -9.304  4.555 1.00  85.74 0 B 1
ATOM   1948 O O   . ASP B 2 16 ? 15.250 -8.469  3.986 1.00  83.45 0 B 1
ATOM   1949 C CB  . ASP B 2 16 ? 17.570 -9.210  2.550 1.00  81.85 0 B 1
ATOM   1950 C CG  . ASP B 2 16 ? 18.097 -7.811  2.842 1.00  77.85 0 B 1
ATOM   1951 O OD1 . ASP B 2 16 ? 18.554 -7.527  3.968 1.00  73.88 0 B 1
ATOM   1952 O OD2 . ASP B 2 16 ? 18.059 -6.955  1.926 1.00  72.05 -1 B 1
ATOM   1953 N N   . PRO B 2 17 ? 15.701 -9.717  5.813 1.00  85.42 0 B 1
ATOM   1954 C CA  . PRO B 2 17 ? 14.608 -9.173  6.589 1.00  84.85 0 B 1
ATOM   1955 C C   . PRO B 2 17 ? 14.873 -7.702  6.936 1.00  85.89 0 B 1
ATOM   1956 O O   . PRO B 2 17 ? 15.970 -7.354  7.389 1.00  82.84 0 B 1
ATOM   1957 C CB  . PRO B 2 17 ? 14.503 -10.057  7.835 1.00  81.91 0 B 1
ATOM   1958 C CG  . PRO B 2 17 ? 15.926 -10.585  8.016 1.00  79.28 0 B 1
ATOM   1959 C CD  . PRO B 2 17 ? 16.435 -10.710  6.579 1.00  82.40 0 B 1
ATOM   1960 N N   . PRO B 2 18 ? 13.892 -6.797  6.769 1.00  85.89 0 B 1
ATOM   1961 C CA  . PRO B 2 18 ? 14.003 -5.435  7.260 1.00  85.28 0 B 1
ATOM   1962 C C   . PRO B 2 18 ? 14.011 -5.411  8.798 1.00  86.73 0 B 1
ATOM   1963 O O   . PRO B 2 18 ? 13.346 -6.212  9.440 1.00  84.17 0 B 1
ATOM   1964 C CB  . PRO B 2 18 ? 12.810 -4.696  6.658 1.00  82.19 0 B 1
ATOM   1965 C CG  . PRO B 2 18 ? 11.764 -5.798  6.495 1.00  79.27 0 B 1
ATOM   1966 C CD  . PRO B 2 18 ? 12.589 -7.049  6.190 1.00  81.66 0 B 1
ATOM   1967 N N   . ALA B 2 19 ? 14.725 -4.452  9.384 1.00  88.26 0 B 1
ATOM   1968 C CA  . ALA B 2 19 ? 14.888 -4.397 10.839 1.00  87.26 0 B 1
ATOM   1969 C C   . ALA B 2 19 ? 13.609 -4.002 11.602 1.00  87.56 0 B 1
ATOM   1970 O O   . ALA B 2 19 ? 13.436 -4.385 12.757 1.00  80.81 0 B 1
ATOM   1971 C CB  . ALA B 2 19 ? 16.038 -3.429 11.152 1.00  82.79 0 B 1
ATOM   1972 N N   . GLN B 2 20 ? 12.711 -3.238 10.969 1.00  90.62 0 B 1
ATOM   1973 C CA  . GLN B 2 20 ? 11.536 -2.668 11.634 1.00  91.24 0 B 1
ATOM   1974 C C   . GLN B 2 20 ? 10.259 -3.491 11.455 1.00  93.29 0 B 1
ATOM   1975 O O   . GLN B 2 20 ?  9.214 -3.122 11.992 1.00  91.28 0 B 1
ATOM   1976 C CB  . GLN B 2 20 ? 11.278 -1.223 11.153 1.00  87.73 0 B 1
ATOM   1977 C CG  . GLN B 2 20 ? 12.453 -0.254 11.368 1.00  80.06 0 B 1
ATOM   1978 C CD  . GLN B 2 20 ? 13.502 -0.283 10.263 1.00  73.08 0 B 1
ATOM   1979 N NE2 . GLN B 2 20 ? 14.584  0.441 10.423 1.00  61.04 0 B 1
ATOM   1980 O OE1 . GLN B 2 20 ? 13.370 -0.932  9.237 1.00  64.31 0 B 1
ATOM   1981 N N   . CYS B 2 21 ? 10.291 -4.557 10.673 1.00  93.94 0 B 1
ATOM   1982 C CA  . CYS B 2 21 ?  9.099 -5.346 10.398 1.00  94.02 0 B 1
ATOM   1983 C C   . CYS B 2 21 ?  9.419 -6.798 10.046 1.00  95.18 0 B 1
ATOM   1984 O O   . CYS B 2 21 ? 10.516 -7.127  9.604 1.00  94.11 0 B 1
ATOM   1985 C CB  . CYS B 2 21 ?  8.259 -4.661  9.298 1.00  90.31 0 B 1
ATOM   1986 S SG  . CYS B 2 21 ?  9.195 -4.392  7.762 1.00  83.45 0 B 1
ATOM   1987 N N   . SER B 2 22 ?  8.424 -7.669 10.215 1.00  95.86 0 B 1
ATOM   1988 C CA  . SER B 2 22 ?  8.464 -9.054  9.760 1.00  96.07 0 B 1
ATOM   1989 C C   . SER B 2 22 ?  7.145 -9.429  9.105 1.00  96.40 0 B 1
ATOM   1990 O O   . SER B 2 22 ?  6.107 -8.831  9.403 1.00  95.98 0 B 1
ATOM   1991 C CB  . SER B 2 22 ?  8.799 -10.009 10.909 1.00  95.26 0 B 1
ATOM   1992 O OG  . SER B 2 22 ?  7.752 -10.068 11.854 1.00  93.94 0 B 1
ATOM   1993 N N   . ALA B 2 23 ?  7.173 -10.416  8.221 1.00  96.22 0 B 1
ATOM   1994 C CA  . ALA B 2 23 ?  5.977 -10.975  7.619 1.00  96.26 0 B 1
ATOM   1995 C C   . ALA B 2 23 ?  6.210 -12.424  7.193 1.00  96.14 0 B 1
ATOM   1996 O O   . ALA B 2 23 ?  7.324 -12.814  6.874 1.00  95.04 0 B 1
ATOM   1997 C CB  . ALA B 2 23 ?  5.551 -10.118  6.423 1.00  95.78 0 B 1
ATOM   1998 N N   . GLY B 2 24 ?  5.138 -13.207  7.160 1.00  96.15 0 B 1
ATOM   1999 C CA  . GLY B 2 24 ?  5.186 -14.583  6.688 1.00  95.96 0 B 1
ATOM   2000 C C   . GLY B 2 24 ?  3.806 -15.233  6.657 1.00  96.43 0 B 1
ATOM   2001 O O   . GLY B 2 24 ?  2.845 -14.689  7.209 1.00  95.76 0 B 1
ATOM   2002 N N   . PRO B 2 25 ?  3.701 -16.402  6.016 1.00  95.45 0 B 1
ATOM   2003 C CA  . PRO B 2 25 ?  2.444 -17.120  5.898 1.00  94.93 0 B 1
ATOM   2004 C C   . PRO B 2 25 ?  1.959 -17.634  7.262 1.00  94.33 0 B 1
ATOM   2005 O O   . PRO B 2 25 ?  2.747 -18.013  8.139 1.00  92.21 0 B 1
ATOM   2006 C CB  . PRO B 2 25 ?  2.710 -18.255  4.910 1.00  93.70 0 B 1
ATOM   2007 C CG  . PRO B 2 25 ?  4.203 -18.519  5.083 1.00  91.06 0 B 1
ATOM   2008 C CD  . PRO B 2 25 ?  4.770 -17.133  5.381 1.00  94.24 0 B 1
ATOM   2009 N N   . VAL B 2 26 ?  0.630 -17.683  7.396 1.00  92.22 0 B 1
ATOM   2010 C CA  . VAL B 2 26 ? -0.071 -18.282  8.527 1.00  89.31 0 B 1
ATOM   2011 C C   . VAL B 2 26 ? -0.593 -19.650  8.096 1.00  86.81 0 B 1
ATOM   2012 O O   . VAL B 2 26 ? -1.353 -19.773  7.136 1.00  75.47 0 B 1
ATOM   2013 C CB  . VAL B 2 26 ? -1.207 -17.372  9.024 1.00  85.29 0 B 1
ATOM   2014 C CG1 . VAL B 2 26 ? -1.874 -17.964 10.272 1.00  75.89 0 B 1
ATOM   2015 C CG2 . VAL B 2 26 ? -0.675 -15.979  9.400 1.00  78.02 0 B 1
ATOM   2016 N N   . GLY B 2 27 ? -0.176 -20.678  8.798 1.00  87.51 0 B 1
ATOM   2017 C CA  . GLY B 2 27 ? -0.514 -22.045  8.414 1.00  86.56 0 B 1
ATOM   2018 C C   . GLY B 2 27 ?  0.091 -22.422  7.062 1.00  87.88 0 B 1
ATOM   2019 O O   . GLY B 2 27 ?  1.273 -22.169  6.817 1.00  83.38 0 B 1
ATOM   2020 N N   . ASP B 2 28 ? -0.727 -23.028  6.206 1.00  87.46 0 B 1
ATOM   2021 C CA  . ASP B 2 28 ? -0.319 -23.537  4.895 1.00  87.46 0 B 1
ATOM   2022 C C   . ASP B 2 28 ? -0.942 -22.745  3.731 1.00  88.56 0 B 1
ATOM   2023 O O   . ASP B 2 28 ? -0.695 -23.039  2.565 1.00  84.76 0 B 1
ATOM   2024 C CB  . ASP B 2 28 ? -0.625 -25.038  4.820 1.00  84.47 0 B 1
ATOM   2025 C CG  . ASP B 2 28 ? -0.004 -25.843  5.973 1.00  77.72 0 B 1
ATOM   2026 O OD1 . ASP B 2 28 ?  1.078 -25.459  6.500 1.00  71.03 0 B 1
ATOM   2027 O OD2 . ASP B 2 28 ? -0.656 -26.820  6.385 1.00  71.03 -1 B 1
ATOM   2028 N N   . ASP B 2 29 ? -1.728 -21.707  4.040 1.00  90.90 0 B 1
ATOM   2029 C CA  . ASP B 2 29 ? -2.285 -20.820  3.025 1.00  91.52 0 B 1
ATOM   2030 C C   . ASP B 2 29 ? -1.302 -19.684  2.703 1.00  92.73 0 B 1
ATOM   2031 O O   . ASP B 2 29 ? -1.169 -18.706  3.428 1.00  91.96 0 B 1
ATOM   2032 C CB  . ASP B 2 29 ? -3.665 -20.279  3.434 1.00  89.99 0 B 1
ATOM   2033 C CG  . ASP B 2 29 ? -4.326 -19.477  2.301 1.00  90.10 0 B 1
ATOM   2034 O OD1 . ASP B 2 29 ? -3.734 -19.384  1.193 1.00  87.74 0 B 1
ATOM   2035 O OD2 . ASP B 2 29 ? -5.451 -18.973  2.502 1.00  86.32 -1 B 1
ATOM   2036 N N   . MET B 2 30 ? -0.640 -19.808  1.554 1.00  93.80 0 B 1
ATOM   2037 C CA  . MET B 2 30 ?  0.305 -18.801  1.075 1.00  94.41 0 B 1
ATOM   2038 C C   . MET B 2 30 ? -0.332 -17.451  0.739 1.00  95.47 0 B 1
ATOM   2039 O O   . MET B 2 30 ?  0.386 -16.463  0.594 1.00  94.98 0 B 1
ATOM   2040 C CB  . MET B 2 30 ?  1.051 -19.350 -0.143 1.00  93.00 0 B 1
ATOM   2041 C CG  . MET B 2 30 ?  2.057 -20.456  0.221 1.00  85.28 0 B 1
ATOM   2042 S SD  . MET B 2 30 ?  3.361 -19.968  1.399 1.00  84.51 0 B 1
ATOM   2043 C CE  . MET B 2 30 ?  4.113 -18.590  0.527 1.00  74.56 0 B 1
ATOM   2044 N N   . PHE B 2 31 ? -1.665 -17.383  0.611 1.00  96.06 0 B 1
ATOM   2045 C CA  . PHE B 2 31 ? -2.386 -16.135  0.336 1.00  96.53 0 B 1
ATOM   2046 C C   . PHE B 2 31 ? -2.781 -15.387  1.615 1.00  96.79 0 B 1
ATOM   2047 O O   . PHE B 2 31 ? -3.262 -14.257  1.524 1.00  96.06 0 B 1
ATOM   2048 C CB  . PHE B 2 31 ? -3.598 -16.413 -0.555 1.00  96.38 0 B 1
ATOM   2049 C CG  . PHE B 2 31 ? -3.242 -16.722 -1.996 1.00  96.31 0 B 1
ATOM   2050 C CD1 . PHE B 2 31 ? -3.356 -15.713 -2.974 1.00  94.90 0 B 1
ATOM   2051 C CD2 . PHE B 2 31 ? -2.786 -17.995 -2.374 1.00  94.86 0 B 1
ATOM   2052 C CE1 . PHE B 2 31 ? -3.031 -15.975 -4.312 1.00  94.37 0 B 1
ATOM   2053 C CE2 . PHE B 2 31 ? -2.450 -18.260 -3.708 1.00  94.19 0 B 1
ATOM   2054 C CZ  . PHE B 2 31 ? -2.576 -17.254 -4.682 1.00  94.95 0 B 1
ATOM   2055 N N   . HIS B 2 32 ? -2.574 -15.981  2.791 1.00  96.17 0 B 1
ATOM   2056 C CA  . HIS B 2 32 ? -2.812 -15.344  4.078 1.00  96.12 0 B 1
ATOM   2057 C C   . HIS B 2 32 ? -1.513 -15.238  4.865 1.00  96.24 0 B 1
ATOM   2058 O O   . HIS B 2 32 ? -0.930 -16.236  5.292 1.00  95.62 0 B 1
ATOM   2059 C CB  . HIS B 2 32 ? -3.880 -16.126  4.848 1.00  95.33 0 B 1
ATOM   2060 C CG  . HIS B 2 32 ? -4.160 -15.605  6.226 1.00  90.62 0 B 1
ATOM   2061 C CD2 . HIS B 2 32 ? -4.063 -14.320  6.695 1.00  80.10 0 B 1
ATOM   2062 N ND1 . HIS B 2 32 ? -4.583 -16.377  7.307 1.00  78.44 0 B 1
ATOM   2063 C CE1 . HIS B 2 32 ? -4.727 -15.574  8.357 1.00  79.81 0 B 1
ATOM   2064 N NE2 . HIS B 2 32 ? -4.413 -14.318  8.028 1.00  81.50 0 B 1
ATOM   2065 N N   . TRP B 2 33 ? -1.055 -14.021  5.081 1.00  96.85 0 B 1
ATOM   2066 C CA  . TRP B 2 33 ?  0.121 -13.723  5.872 1.00  97.11 0 B 1
ATOM   2067 C C   . TRP B 2 33 ? -0.239 -12.940  7.124 1.00  97.35 0 B 1
ATOM   2068 O O   . TRP B 2 33 ? -1.226 -12.203  7.175 1.00  96.77 0 B 1
ATOM   2069 C CB  . TRP B 2 33 ?  1.173 -12.983  5.031 1.00  96.91 0 B 1
ATOM   2070 C CG  . TRP B 2 33 ?  1.898 -13.747  3.971 1.00  96.63 0 B 1
ATOM   2071 C CD1 . TRP B 2 33 ?  1.478 -14.880  3.351 1.00  95.68 0 B 1
ATOM   2072 C CD2 . TRP B 2 33 ?  3.175 -13.413  3.360 1.00  96.37 0 B 1
ATOM   2073 C CE2 . TRP B 2 33 ?  3.460 -14.390  2.366 1.00  95.80 0 B 1
ATOM   2074 C CE3 . TRP B 2 33 ?  4.116 -12.376  3.542 1.00  95.85 0 B 1
ATOM   2075 N NE1 . TRP B 2 33 ?  2.404 -15.272  2.403 1.00  95.54 0 B 1
ATOM   2076 C CZ2 . TRP B 2 33 ?  4.621 -14.328  1.572 1.00  94.91 0 B 1
ATOM   2077 C CZ3 . TRP B 2 33 ?  5.273 -12.319  2.756 1.00  94.97 0 B 1
ATOM   2078 C CH2 . TRP B 2 33 ?  5.520 -13.284  1.780 1.00  94.71 0 B 1
ATOM   2079 N N   . GLN B 2 34 ?  0.626 -13.065  8.116 1.00  97.08 0 B 1
ATOM   2080 C CA  . GLN B 2 34 ?  0.678 -12.181  9.268 1.00  96.95 0 B 1
ATOM   2081 C C   . GLN B 2 34 ?  1.940 -11.330  9.178 1.00  97.16 0 B 1
ATOM   2082 O O   . GLN B 2 34 ?  2.928 -11.732  8.556 1.00  96.47 0 B 1
ATOM   2083 C CB  . GLN B 2 34 ?  0.595 -13.028 10.532 1.00  95.66 0 B 1
ATOM   2084 C CG  . GLN B 2 34 ? -0.028 -12.273 11.707 1.00  86.11 0 B 1
ATOM   2085 C CD  . GLN B 2 34 ? -0.407 -13.216 12.846 1.00  86.26 0 B 1
ATOM   2086 N NE2 . GLN B 2 34 ? -1.234 -12.793 13.758 1.00  74.42 0 B 1
ATOM   2087 O OE1 . GLN B 2 34 ?  0.011 -14.355 12.907 1.00  78.74 0 B 1
ATOM   2088 N N   . ALA B 2 35 ?  1.906 -10.150  9.780 1.00  97.34 0 B 1
ATOM   2089 C CA  . ALA B 2 35 ?  3.054 -9.268  9.839 1.00  97.36 0 B 1
ATOM   2090 C C   . ALA B 2 35 ?  3.146 -8.560 11.196 1.00  97.59 0 B 1
ATOM   2091 O O   . ALA B 2 35 ?  2.153 -8.425 11.908 1.00  97.14 0 B 1
ATOM   2092 C CB  . ALA B 2 35 ?  2.974 -8.262  8.688 1.00  96.79 0 B 1
ATOM   2093 N N   . THR B 2 36 ?  4.338 -8.091 11.532 1.00  97.60 0 B 1
ATOM   2094 C CA  . THR B 2 36 ?  4.563 -7.153 12.625 1.00  97.49 0 B 1
ATOM   2095 C C   . THR B 2 36 ?  5.329 -5.937 12.148 1.00  97.23 0 B 1
ATOM   2096 O O   . THR B 2 36 ?  6.191 -6.037 11.278 1.00  96.37 0 B 1
ATOM   2097 C CB  . THR B 2 36 ?  5.309 -7.772 13.818 1.00  96.72 0 B 1
ATOM   2098 C CG2 . THR B 2 36 ?  4.414 -8.708 14.616 1.00  91.90 0 B 1
ATOM   2099 O OG1 . THR B 2 36 ?  6.441 -8.491 13.399 1.00  91.17 0 B 1
ATOM   2100 N N   . ILE B 2 37 ?  5.026 -4.795 12.759 1.00  97.27 0 B 1
ATOM   2101 C CA  . ILE B 2 37 ?  5.742 -3.537 12.592 1.00  97.05 0 B 1
ATOM   2102 C C   . ILE B 2 37 ?  6.141 -3.031 13.975 1.00  97.34 0 B 1
ATOM   2103 O O   . ILE B 2 37 ?  5.330 -3.044 14.894 1.00  96.74 0 B 1
ATOM   2104 C CB  . ILE B 2 37 ?  4.868 -2.516 11.825 1.00  95.01 0 B 1
ATOM   2105 C CG1 . ILE B 2 37 ?  4.675 -2.984 10.367 1.00  84.01 0 B 1
ATOM   2106 C CG2 . ILE B 2 37 ?  5.489 -1.108 11.858 1.00  83.23 0 B 1
ATOM   2107 C CD1 . ILE B 2 37 ?  3.690 -2.115  9.570 1.00  85.72 0 B 1
ATOM   2108 N N   . MET B 2 38 ?  7.373 -2.580 14.112 1.00  96.92 0 B 1
ATOM   2109 C CA  . MET B 2 38 ?  7.823 -1.879 15.309 1.00  96.61 0 B 1
ATOM   2110 C C   . MET B 2 38 ?  7.410 -0.405 15.246 1.00  96.95 0 B 1
ATOM   2111 O O   . MET B 2 38 ?  7.584  0.241 14.219 1.00  95.93 0 B 1
ATOM   2112 C CB  . MET B 2 38 ?  9.335 -1.994 15.481 1.00  95.11 0 B 1
ATOM   2113 C CG  . MET B 2 38 ?  9.756 -3.421 15.829 1.00  86.89 0 B 1
ATOM   2114 S SD  . MET B 2 38 ? 11.521 -3.621 16.162 1.00  82.56 0 B 1
ATOM   2115 C CE  . MET B 2 38 ? 11.699 -2.653 17.672 1.00  72.19 0 B 1
ATOM   2116 N N   . GLY B 2 39 ?  6.910  0.118 16.366 1.00  96.37 0 B 1
ATOM   2117 C CA  . GLY B 2 39 ?  6.681  1.548 16.511 1.00  96.37 0 B 1
ATOM   2118 C C   . GLY B 2 39 ?  7.999  2.317 16.376 1.00  96.20 0 B 1
ATOM   2119 O O   . GLY B 2 39 ?  8.983  1.945 17.017 1.00  94.91 0 B 1
ATOM   2120 N N   . PRO B 2 40 ?  8.047  3.382 15.560 1.00  96.02 0 B 1
ATOM   2121 C CA  . PRO B 2 40 ?  9.274  4.146 15.372 1.00  95.53 0 B 1
ATOM   2122 C C   . PRO B 2 40 ?  9.786  4.763 16.680 1.00  95.55 0 B 1
ATOM   2123 O O   . PRO B 2 40 ?  9.003  5.239 17.502 1.00  94.30 0 B 1
ATOM   2124 C CB  . PRO B 2 40 ?  8.947  5.220 14.334 1.00  94.31 0 B 1
ATOM   2125 C CG  . PRO B 2 40 ?  7.760  4.642 13.579 1.00  92.45 0 B 1
ATOM   2126 C CD  . PRO B 2 40 ?  7.018  3.855 14.656 1.00  95.20 0 B 1
ATOM   2127 N N   . ASN B 2 41 ? 11.105  4.811 16.835 1.00  94.20 0 B 1
ATOM   2128 C CA  . ASN B 2 41 ? 11.720  5.500 17.960 1.00  93.78 0 B 1
ATOM   2129 C C   . ASN B 2 41 ? 11.371  6.999 17.958 1.00  93.74 0 B 1
ATOM   2130 O O   . ASN B 2 41 ? 11.066  7.571 16.920 1.00  91.00 0 B 1
ATOM   2131 C CB  . ASN B 2 41 ? 13.240  5.278 17.941 1.00  91.77 0 B 1
ATOM   2132 C CG  . ASN B 2 41 ? 13.626  3.852 18.286 1.00  87.20 0 B 1
ATOM   2133 N ND2 . ASN B 2 41 ? 14.803  3.425 17.882 1.00  78.14 0 B 1
ATOM   2134 O OD1 . ASN B 2 41 ? 12.906  3.123 18.935 1.00  79.31 0 B 1
ATOM   2135 N N   . ASP B 2 42 ? 11.416  7.646 19.124 1.00  92.68 0 B 1
ATOM   2136 C CA  . ASP B 2 42 ? 11.023  9.052 19.294 1.00  92.12 0 B 1
ATOM   2137 C C   . ASP B 2 42 ?  9.647  9.372 18.693 1.00  92.91 0 B 1
ATOM   2138 O O   . ASP B 2 42 ?  9.431 10.401 18.054 1.00  89.85 0 B 1
ATOM   2139 C CB  . ASP B 2 42 ? 12.130 10.001 18.806 1.00  90.07 0 B 1
ATOM   2140 C CG  . ASP B 2 42 ? 13.493  9.646 19.360 1.00  82.03 0 B 1
ATOM   2141 O OD1 . ASP B 2 42 ? 13.560  9.354 20.574 1.00  75.69 0 B 1
ATOM   2142 O OD2 . ASP B 2 42 ? 14.445  9.631 18.549 1.00  73.26 -1 B 1
ATOM   2143 N N   . SER B 2 43 ?  8.715  8.453 18.887 1.00  94.64 0 B 1
ATOM   2144 C CA  . SER B 2 43 ?  7.312  8.591 18.524 1.00  95.11 0 B 1
ATOM   2145 C C   . SER B 2 43 ?  6.424  8.109 19.676 1.00  96.17 0 B 1
ATOM   2146 O O   . SER B 2 43 ?  6.888  7.368 20.551 1.00  95.49 0 B 1
ATOM   2147 C CB  . SER B 2 43 ?  7.031  7.809 17.238 1.00  94.25 0 B 1
ATOM   2148 O OG  . SER B 2 43 ?  6.844  6.433 17.500 1.00  93.07 0 B 1
ATOM   2149 N N   . PRO B 2 44 ?  5.133  8.471 19.690 1.00  96.60 0 B 1
ATOM   2150 C CA  . PRO B 2 44 ?  4.213  7.918 20.681 1.00  96.75 0 B 1
ATOM   2151 C C   . PRO B 2 44 ?  4.013  6.401 20.555 1.00  97.24 0 B 1
ATOM   2152 O O   . PRO B 2 44 ?  3.502  5.790 21.489 1.00  96.30 0 B 1
ATOM   2153 C CB  . PRO B 2 44 ?  2.911  8.692 20.465 1.00  95.46 0 B 1
ATOM   2154 C CG  . PRO B 2 44 ?  2.973  9.126 19.010 1.00  92.00 0 B 1
ATOM   2155 C CD  . PRO B 2 44 ?  4.461  9.397 18.808 1.00  95.42 0 B 1
ATOM   2156 N N   . TYR B 2 45 ?  4.450  5.790 19.456 1.00  97.63 0 B 1
ATOM   2157 C CA  . TYR B 2 45 ?  4.372  4.353 19.195 1.00  97.87 0 B 1
ATOM   2158 C C   . TYR B 2 45 ?  5.642  3.587 19.606 1.00  97.76 0 B 1
ATOM   2159 O O   . TYR B 2 45 ?  5.691  2.370 19.448 1.00  96.78 0 B 1
ATOM   2160 C CB  . TYR B 2 45 ?  4.058  4.137 17.715 1.00  97.62 0 B 1
ATOM   2161 C CG  . TYR B 2 45 ?  2.869  4.933 17.216 1.00  97.50 0 B 1
ATOM   2162 C CD1 . TYR B 2 45 ?  1.568  4.586 17.621 1.00  96.04 0 B 1
ATOM   2163 C CD2 . TYR B 2 45 ?  3.064  6.044 16.377 1.00  96.01 0 B 1
ATOM   2164 C CE1 . TYR B 2 45 ?  0.460  5.339 17.187 1.00  95.30 0 B 1
ATOM   2165 C CE2 . TYR B 2 45 ?  1.964  6.805 15.940 1.00  95.11 0 B 1
ATOM   2166 C CZ  . TYR B 2 45 ?  0.664  6.447 16.347 1.00  96.02 0 B 1
ATOM   2167 O OH  . TYR B 2 45 ? -0.412  7.186 15.918 1.00  94.49 0 B 1
ATOM   2168 N N   . GLN B 2 46 ?  6.665  4.273 20.111 1.00  96.77 0 B 1
ATOM   2169 C CA  . GLN B 2 46 ?  7.941  3.673 20.482 1.00  96.73 0 B 1
ATOM   2170 C C   . GLN B 2 46 ?  7.750  2.508 21.461 1.00  96.74 0 B 1
ATOM   2171 O O   . GLN B 2 46 ?  7.033  2.624 22.450 1.00  95.87 0 B 1
ATOM   2172 C CB  . GLN B 2 46 ?  8.861  4.749 21.079 1.00  95.65 0 B 1
ATOM   2173 C CG  . GLN B 2 46 ? 10.209  4.169 21.563 1.00  93.74 0 B 1
ATOM   2174 C CD  . GLN B 2 46 ? 11.195  5.238 22.032 1.00  91.73 0 B 1
ATOM   2175 N NE2 . GLN B 2 46 ? 12.231  4.863 22.746 1.00  81.21 0 B 1
ATOM   2176 O OE1 . GLN B 2 46 ? 11.062  6.407 21.760 1.00  85.10 0 B 1
ATOM   2177 N N   . GLY B 2 47 ?  8.444  1.410 21.179 1.00  96.38 0 B 1
ATOM   2178 C CA  . GLY B 2 47 ?  8.387  0.184 21.970 1.00  95.97 0 B 1
ATOM   2179 C C   . GLY B 2 47 ?  7.210 -0.731 21.635 1.00  96.49 0 B 1
ATOM   2180 O O   . GLY B 2 47 ?  7.228 -1.891 22.024 1.00  94.73 0 B 1
ATOM   2181 N N   . GLY B 2 48 ?  6.218 -0.234 20.898 1.00  96.82 0 B 1
ATOM   2182 C CA  . GLY B 2 48 ?  5.091 -1.040 20.455 1.00  96.92 0 B 1
ATOM   2183 C C   . GLY B 2 48 ?  5.464 -2.018 19.342 1.00  97.24 0 B 1
ATOM   2184 O O   . GLY B 2 48 ?  6.223 -1.691 18.432 1.00  96.45 0 B 1
ATOM   2185 N N   . VAL B 2 49 ?  4.871 -3.208 19.390 1.00  97.99 0 B 1
ATOM   2186 C CA  . VAL B 2 49 ?  4.890 -4.206 18.329 1.00  97.97 0 B 1
ATOM   2187 C C   . VAL B 2 49 ?  3.470 -4.387 17.823 1.00  98.06 0 B 1
ATOM   2188 O O   . VAL B 2 49 ?  2.607 -4.935 18.505 1.00  97.35 0 B 1
ATOM   2189 C CB  . VAL B 2 49 ?  5.485 -5.542 18.810 1.00  97.29 0 B 1
ATOM   2190 C CG1 . VAL B 2 49 ?  5.531 -6.565 17.670 1.00  94.84 0 B 1
ATOM   2191 C CG2 . VAL B 2 49 ?  6.914 -5.351 19.331 1.00  95.22 0 B 1
ATOM   2192 N N   . PHE B 2 50 ?  3.209 -3.904 16.620 1.00  98.04 0 B 1
ATOM   2193 C CA  . PHE B 2 50 ?  1.885 -3.911 16.022 1.00  98.13 0 B 1
ATOM   2194 C C   . PHE B 2 50 ?  1.749 -5.094 15.073 1.00  98.08 0 B 1
ATOM   2195 O O   . PHE B 2 50 ?  2.534 -5.228 14.134 1.00  97.58 0 B 1
ATOM   2196 C CB  . PHE B 2 50 ?  1.630 -2.587 15.303 1.00  98.04 0 B 1
ATOM   2197 C CG  . PHE B 2 50 ?  1.703 -1.388 16.222 1.00  98.04 0 B 1
ATOM   2198 C CD1 . PHE B 2 50 ?  0.562 -0.952 16.913 1.00  97.32 0 B 1
ATOM   2199 C CD2 . PHE B 2 50 ?  2.927 -0.726 16.434 1.00  97.43 0 B 1
ATOM   2200 C CE1 . PHE B 2 50 ?  0.643  0.115 17.811 1.00  96.96 0 B 1
ATOM   2201 C CE2 . PHE B 2 50 ?  3.017  0.338 17.332 1.00  96.93 0 B 1
ATOM   2202 C CZ  . PHE B 2 50 ?  1.871  0.759 18.019 1.00  97.18 0 B 1
ATOM   2203 N N   . PHE B 2 51 ?  0.749 -5.929 15.292 1.00  98.18 0 B 1
ATOM   2204 C CA  . PHE B 2 51 ?  0.413 -7.044 14.415 1.00  98.17 0 B 1
ATOM   2205 C C   . PHE B 2 51 ? -0.516 -6.592 13.294 1.00  98.08 0 B 1
ATOM   2206 O O   . PHE B 2 51 ? -1.417 -5.769 13.501 1.00  97.66 0 B 1
ATOM   2207 C CB  . PHE B 2 51 ? -0.213 -8.190 15.219 1.00  97.93 0 B 1
ATOM   2208 C CG  . PHE B 2 51 ?  0.768 -8.916 16.115 1.00  97.85 0 B 1
ATOM   2209 C CD1 . PHE B 2 51 ?  1.304 -10.149 15.709 1.00  96.84 0 B 1
ATOM   2210 C CD2 . PHE B 2 51 ?  1.150 -8.376 17.353 1.00  96.77 0 B 1
ATOM   2211 C CE1 . PHE B 2 51 ?  2.217 -10.832 16.532 1.00  96.18 0 B 1
ATOM   2212 C CE2 . PHE B 2 51 ?  2.065 -9.045 18.170 1.00  96.03 0 B 1
ATOM   2213 C CZ  . PHE B 2 51 ?  2.598 -10.274 17.763 1.00  96.57 0 B 1
ATOM   2214 N N   . LEU B 2 52 ? -0.305 -7.163 12.113 1.00  97.91 0 B 1
ATOM   2215 C CA  . LEU B 2 52 ? -1.131 -6.954 10.934 1.00  97.90 0 B 1
ATOM   2216 C C   . LEU B 2 52 ? -1.492 -8.289 10.292 1.00  97.94 0 B 1
ATOM   2217 O O   . LEU B 2 52 ? -0.758 -9.275 10.398 1.00  97.27 0 B 1
ATOM   2218 C CB  . LEU B 2 52 ? -0.443 -6.029  9.904 1.00  97.75 0 B 1
ATOM   2219 C CG  . LEU B 2 52 ? -0.066 -4.628 10.411 1.00  96.47 0 B 1
ATOM   2220 C CD1 . LEU B 2 52 ?  1.372 -4.568 10.932 1.00  92.29 0 B 1
ATOM   2221 C CD2 . LEU B 2 52 ? -0.186 -3.610  9.275 1.00  92.67 0 B 1
ATOM   2222 N N   . THR B 2 53 ? -2.594 -8.289  9.553 1.00  97.76 0 B 1
ATOM   2223 C CA  . THR B 2 53 ? -2.956 -9.360  8.630 1.00  97.42 0 B 1
ATOM   2224 C C   . THR B 2 53 ? -2.815 -8.895  7.192 1.00  97.45 0 B 1
ATOM   2225 O O   . THR B 2 53 ? -3.071 -7.728  6.875 1.00  96.91 0 B 1
ATOM   2226 C CB  . THR B 2 53 ? -4.380 -9.879  8.860 1.00  96.41 0 B 1
ATOM   2227 C CG2 . THR B 2 53 ? -4.470 -10.621 10.173 1.00  88.71 0 B 1
ATOM   2228 O OG1 . THR B 2 53 ? -5.313 -8.821  8.888 1.00  88.31 0 B 1
ATOM   2229 N N   . ILE B 2 54 ? -2.414 -9.816  6.326 1.00  97.68 0 B 1
ATOM   2230 C CA  . ILE B 2 54 ? -2.241 -9.587  4.898 1.00  97.61 0 B 1
ATOM   2231 C C   . ILE B 2 54 ? -2.959 -10.694  4.144 1.00  97.55 0 B 1
ATOM   2232 O O   . ILE B 2 54 ? -2.653 -11.869  4.324 1.00  96.94 0 B 1
ATOM   2233 C CB  . ILE B 2 54 ? -0.744 -9.524  4.525 1.00  97.41 0 B 1
ATOM   2234 C CG1 . ILE B 2 54 ?  0.001 -8.426  5.306 1.00  96.71 0 B 1
ATOM   2235 C CG2 . ILE B 2 54 ? -0.595 -9.309  3.001 1.00  96.78 0 B 1
ATOM   2236 C CD1 . ILE B 2 54 ?  1.519 -8.483  5.177 1.00  95.22 0 B 1
ATOM   2237 N N   . HIS B 2 55 ? -3.883 -10.313  3.266 1.00  97.23 0 B 1
ATOM   2238 C CA  . HIS B 2 55 ? -4.545 -11.220  2.348 1.00  97.18 0 B 1
ATOM   2239 C C   . HIS B 2 55 ? -4.231 -10.809  0.911 1.00  97.11 0 B 1
ATOM   2240 O O   . HIS B 2 55 ? -4.444 -9.655  0.523 1.00  96.58 0 B 1
ATOM   2241 C CB  . HIS B 2 55 ? -6.050 -11.254  2.624 1.00  96.75 0 B 1
ATOM   2242 C CG  . HIS B 2 55 ? -6.382 -11.751  4.000 1.00  95.74 0 B 1
ATOM   2243 C CD2 . HIS B 2 55 ? -6.518 -13.055  4.390 1.00  84.76 0 B 1
ATOM   2244 N ND1 . HIS B 2 55 ? -6.599 -10.976  5.114 1.00  84.11 0 B 1
ATOM   2245 C CE1 . HIS B 2 55 ? -6.865 -11.788  6.145 1.00  87.61 0 B 1
ATOM   2246 N NE2 . HIS B 2 55 ? -6.827 -13.064  5.744 1.00  89.23 0 B 1
ATOM   2247 N N   . PHE B 2 56 ? -3.709 -11.743  0.129 1.00  97.61 0 B 1
ATOM   2248 C CA  . PHE B 2 56 ? -3.385 -11.517 -1.274 1.00  97.63 0 B 1
ATOM   2249 C C   . PHE B 2 56 ? -4.588 -11.846 -2.154 1.00  97.58 0 B 1
ATOM   2250 O O   . PHE B 2 56 ? -5.150 -12.934 -2.035 1.00  96.69 0 B 1
ATOM   2251 C CB  . PHE B 2 56 ? -2.168 -12.347 -1.674 1.00  97.42 0 B 1
ATOM   2252 C CG  . PHE B 2 56 ? -0.916 -11.982 -0.915 1.00  97.54 0 B 1
ATOM   2253 C CD1 . PHE B 2 56 ? -0.111 -10.908 -1.341 1.00  96.80 0 B 1
ATOM   2254 C CD2 . PHE B 2 56 ? -0.531 -12.720  0.215 1.00  96.75 0 B 1
ATOM   2255 C CE1 . PHE B 2 56 ?  1.066 -10.596 -0.665 1.00  96.45 0 B 1
ATOM   2256 C CE2 . PHE B 2 56 ?  0.647 -12.409  0.898 1.00  96.36 0 B 1
ATOM   2257 C CZ  . PHE B 2 56 ?  1.456 -11.352  0.458 1.00  96.79 0 B 1
ATOM   2258 N N   . PRO B 2 57 ? -4.985 -10.950 -3.083 1.00  97.06 0 B 1
ATOM   2259 C CA  . PRO B 2 57 ? -5.950 -11.278 -4.112 1.00  96.75 0 B 1
ATOM   2260 C C   . PRO B 2 57 ? -5.319 -12.192 -5.172 1.00  96.56 0 B 1
ATOM   2261 O O   . PRO B 2 57 ? -4.093 -12.252 -5.326 1.00  95.53 0 B 1
ATOM   2262 C CB  . PRO B 2 57 ? -6.394 -9.928 -4.676 1.00  95.98 0 B 1
ATOM   2263 C CG  . PRO B 2 57 ? -5.135 -9.075 -4.545 1.00  94.93 0 B 1
ATOM   2264 C CD  . PRO B 2 57 ? -4.498 -9.583 -3.256 1.00  96.42 0 B 1
ATOM   2265 N N   . THR B 2 58 ? -6.151 -12.881 -5.954 1.00  96.12 0 B 1
ATOM   2266 C CA  . THR B 2 58 ? -5.702 -13.806 -7.008 1.00  95.47 0 B 1
ATOM   2267 C C   . THR B 2 58 ? -4.863 -13.149 -8.103 1.00  94.94 0 B 1
ATOM   2268 O O   . THR B 2 58 ? -4.021 -13.812 -8.708 1.00  92.25 0 B 1
ATOM   2269 C CB  . THR B 2 58 ? -6.903 -14.457 -7.711 1.00  93.76 0 B 1
ATOM   2270 C CG2 . THR B 2 58 ? -7.482 -15.595 -6.880 1.00  81.34 0 B 1
ATOM   2271 O OG1 . THR B 2 58 ? -7.928 -13.517 -7.928 1.00  81.46 0 B 1
ATOM   2272 N N   . ASP B 2 59 ? -5.081 -11.858 -8.343 1.00  94.38 0 B 1
ATOM   2273 C CA  . ASP B 2 59 ? -4.401 -11.047 -9.349 1.00  93.26 0 B 1
ATOM   2274 C C   . ASP B 2 59 ? -3.237 -10.221 -8.778 1.00  94.26 0 B 1
ATOM   2275 O O   . ASP B 2 59 ? -2.680 -9.369 -9.463 1.00  92.27 0 B 1
ATOM   2276 C CB  . ASP B 2 59 ? -5.433 -10.215 -10.116 1.00  89.43 0 B 1
ATOM   2277 C CG  . ASP B 2 59 ? -6.306 -9.304 -9.250 1.00  80.01 0 B 1
ATOM   2278 O OD1 . ASP B 2 59 ? -6.371 -9.494 -8.015 1.00  71.27 0 B 1
ATOM   2279 O OD2 . ASP B 2 59 ? -6.986 -8.442 -9.846 1.00  72.94 -1 B 1
ATOM   2280 N N   . TYR B 2 60 ? -2.785 -10.520 -7.561 1.00  96.39 0 B 1
ATOM   2281 C CA  . TYR B 2 60 ? -1.523 -9.979 -7.048 1.00  96.92 0 B 1
ATOM   2282 C C   . TYR B 2 60 ? -0.361 -10.340 -7.991 1.00  97.27 0 B 1
ATOM   2283 O O   . TYR B 2 60 ? -0.271 -11.483 -8.439 1.00  96.50 0 B 1
ATOM   2284 C CB  . TYR B 2 60 ? -1.279 -10.511 -5.635 1.00  96.83 0 B 1
ATOM   2285 C CG  . TYR B 2 60 ? -0.073 -9.897 -4.962 1.00  97.09 0 B 1
ATOM   2286 C CD1 . TYR B 2 60 ?  1.148 -10.599 -4.880 1.00  96.66 0 B 1
ATOM   2287 C CD2 . TYR B 2 60 ? -0.163 -8.606 -4.422 1.00  96.68 0 B 1
ATOM   2288 C CE1 . TYR B 2 60 ?  2.266 -10.004 -4.258 1.00  96.60 0 B 1
ATOM   2289 C CE2 . TYR B 2 60 ?  0.942 -8.009 -3.815 1.00  96.50 0 B 1
ATOM   2290 C CZ  . TYR B 2 60 ?  2.157 -8.703 -3.735 1.00  96.87 0 B 1
ATOM   2291 O OH  . TYR B 2 60 ?  3.231 -8.104 -3.132 1.00  96.31 0 B 1
ATOM   2292 N N   . PRO B 2 61 ?  0.568 -9.400 -8.337 1.00  96.46 0 B 1
ATOM   2293 C CA  . PRO B 2 61 ?  0.753 -8.069 -7.760 1.00  96.65 0 B 1
ATOM   2294 C C   . PRO B 2 61 ?  0.061 -6.922 -8.514 1.00  96.59 0 B 1
ATOM   2295 O O   . PRO B 2 61 ?  0.389 -5.769 -8.287 1.00  95.32 0 B 1
ATOM   2296 C CB  . PRO B 2 61 ?  2.272 -7.894 -7.763 1.00  96.09 0 B 1
ATOM   2297 C CG  . PRO B 2 61 ?  2.668 -8.548 -9.084 1.00  95.20 0 B 1
ATOM   2298 C CD  . PRO B 2 61 ?  1.711 -9.736 -9.173 1.00  95.97 0 B 1
ATOM   2299 N N   . PHE B 2 62 ? -0.860 -7.213 -9.436 1.00  95.90 0 B 1
ATOM   2300 C CA  . PHE B 2 62 ? -1.529 -6.165 -10.221 1.00  95.65 0 B 1
ATOM   2301 C C   . PHE B 2 62 ? -2.653 -5.464 -9.451 1.00  95.16 0 B 1
ATOM   2302 O O   . PHE B 2 62 ? -3.020 -4.341 -9.785 1.00  93.34 0 B 1
ATOM   2303 C CB  . PHE B 2 62 ? -2.020 -6.749 -11.543 1.00  95.20 0 B 1
ATOM   2304 C CG  . PHE B 2 62 ? -0.893 -7.293 -12.387 1.00  95.23 0 B 1
ATOM   2305 C CD1 . PHE B 2 62 ?  0.018 -6.412 -12.996 1.00  93.73 0 B 1
ATOM   2306 C CD2 . PHE B 2 62 ? -0.704 -8.677 -12.525 1.00  93.89 0 B 1
ATOM   2307 C CE1 . PHE B 2 62 ?  1.101 -6.902 -13.741 1.00  93.13 0 B 1
ATOM   2308 C CE2 . PHE B 2 62 ?  0.382 -9.175 -13.268 1.00  93.02 0 B 1
ATOM   2309 C CZ  . PHE B 2 62 ?  1.284 -8.285 -13.871 1.00  93.79 0 B 1
ATOM   2310 N N   . LYS B 2 63 ? -3.145 -6.093 -8.384 1.00  95.45 0 B 1
ATOM   2311 C CA  . LYS B 2 63 ? -3.945 -5.448 -7.348 1.00  95.11 0 B 1
ATOM   2312 C C   . LYS B 2 63 ? -3.181 -5.398 -6.022 1.00  95.91 0 B 1
ATOM   2313 O O   . LYS B 2 63 ? -2.354 -6.278 -5.762 1.00  95.66 0 B 1
ATOM   2314 C CB  . LYS B 2 63 ? -5.282 -6.172 -7.174 1.00  93.35 0 B 1
ATOM   2315 C CG  . LYS B 2 63 ? -6.273 -5.781 -8.285 1.00  86.46 0 B 1
ATOM   2316 C CD  . LYS B 2 63 ? -7.638 -6.361 -7.935 1.00  82.15 0 B 1
ATOM   2317 C CE  . LYS B 2 63 ? -8.672 -6.030 -8.997 1.00  75.08 0 B 1
ATOM   2318 N NZ  . LYS B 2 63 ? -9.927 -6.715 -8.667 1.00  67.12 1 B 1
ATOM   2319 N N   . PRO B 2 64 ? -3.475 -4.383 -5.175 1.00  96.08 0 B 1
ATOM   2320 C CA  . PRO B 2 64 ? -2.838 -4.281 -3.871 1.00  96.21 0 B 1
ATOM   2321 C C   . PRO B 2 64 ? -3.232 -5.445 -2.954 1.00  96.78 0 B 1
ATOM   2322 O O   . PRO B 2 64 ? -4.369 -5.938 -3.024 1.00  96.40 0 B 1
ATOM   2323 C CB  . PRO B 2 64 ? -3.284 -2.930 -3.305 1.00  95.11 0 B 1
ATOM   2324 C CG  . PRO B 2 64 ? -4.618 -2.669 -4.000 1.00  93.37 0 B 1
ATOM   2325 C CD  . PRO B 2 64 ? -4.424 -3.297 -5.374 1.00  94.94 0 B 1
ATOM   2326 N N   . PRO B 2 65 ? -2.345 -5.844 -2.031 1.00  97.30 0 B 1
ATOM   2327 C CA  . PRO B 2 65 ? -2.715 -6.728 -0.945 1.00  97.37 0 B 1
ATOM   2328 C C   . PRO B 2 65 ? -3.704 -6.035 -0.011 1.00  97.29 0 B 1
ATOM   2329 O O   . PRO B 2 65 ? -3.693 -4.804  0.144 1.00  96.32 0 B 1
ATOM   2330 C CB  . PRO B 2 65 ? -1.402 -7.081 -0.251 1.00  96.99 0 B 1
ATOM   2331 C CG  . PRO B 2 65 ? -0.572 -5.807 -0.435 1.00  95.91 0 B 1
ATOM   2332 C CD  . PRO B 2 65 ? -1.006 -5.313 -1.815 1.00  97.05 0 B 1
ATOM   2333 N N   . LYS B 2 66 ? -4.546 -6.808  0.661 1.00  96.83 0 B 1
ATOM   2334 C CA  . LYS B 2 66 ? -5.413 -6.315  1.724 1.00  96.68 0 B 1
ATOM   2335 C C   . LYS B 2 66 ? -4.648 -6.395  3.041 1.00  96.86 0 B 1
ATOM   2336 O O   . LYS B 2 66 ? -4.383 -7.488  3.519 1.00  96.24 0 B 1
ATOM   2337 C CB  . LYS B 2 66 ? -6.719 -7.118  1.762 1.00  95.73 0 B 1
ATOM   2338 C CG  . LYS B 2 66 ? -7.496 -7.121  0.436 1.00  90.10 0 B 1
ATOM   2339 C CD  . LYS B 2 66 ? -7.956 -5.734  0.001 1.00  84.43 0 B 1
ATOM   2340 C CE  . LYS B 2 66 ? -8.813 -5.857 -1.264 1.00  78.16 0 B 1
ATOM   2341 N NZ  . LYS B 2 66 ? -9.349 -4.563 -1.711 1.00  68.39 1 B 1
ATOM   2342 N N   . VAL B 2 67 ? -4.278 -5.238  3.583 1.00  97.26 0 B 1
ATOM   2343 C CA  . VAL B 2 67 ? -3.494 -5.133  4.818 1.00  97.36 0 B 1
ATOM   2344 C C   . VAL B 2 67 ? -4.326 -4.415  5.869 1.00  97.01 0 B 1
ATOM   2345 O O   . VAL B 2 67 ? -4.859 -3.341  5.598 1.00  96.21 0 B 1
ATOM   2346 C CB  . VAL B 2 67 ? -2.158 -4.413  4.593 1.00  97.11 0 B 1
ATOM   2347 C CG1 . VAL B 2 67 ? -1.273 -4.504  5.838 1.00  95.61 0 B 1
ATOM   2348 C CG2 . VAL B 2 67 ? -1.372 -5.014  3.428 1.00  95.85 0 B 1
ATOM   2349 N N   . ALA B 2 68 ? -4.434 -4.993  7.065 1.00  97.01 0 B 1
ATOM   2350 C CA  . ALA B 2 68 ? -5.137 -4.398  8.192 1.00  96.89 0 B 1
ATOM   2351 C C   . ALA B 2 68 ? -4.370 -4.645  9.495 1.00  97.27 0 B 1
ATOM   2352 O O   . ALA B 2 68 ? -3.751 -5.694  9.668 1.00  96.93 0 B 1
ATOM   2353 C CB  . ALA B 2 68 ? -6.556 -4.968  8.255 1.00  95.68 0 B 1
ATOM   2354 N N   . PHE B 2 69 ? -4.426 -3.689 10.422 1.00  96.98 0 B 1
ATOM   2355 C CA  . PHE B 2 69 ? -3.931 -3.881 11.776 1.00  97.03 0 B 1
ATOM   2356 C C   . PHE B 2 69 ? -4.848 -4.826 12.553 1.00  96.63 0 B 1
ATOM   2357 O O   . PHE B 2 69 ? -6.073 -4.744 12.457 1.00  95.72 0 B 1
ATOM   2358 C CB  . PHE B 2 69 ? -3.804 -2.541 12.499 1.00  97.04 0 B 1
ATOM   2359 C CG  . PHE B 2 69 ? -2.566 -1.754 12.123 1.00  97.31 0 B 1
ATOM   2360 C CD1 . PHE B 2 69 ? -1.415 -1.836 12.934 1.00  96.58 0 B 1
ATOM   2361 C CD2 . PHE B 2 69 ? -2.548 -0.934 10.992 1.00  96.62 0 B 1
ATOM   2362 C CE1 . PHE B 2 69 ? -0.264 -1.096 12.617 1.00  96.42 0 B 1
ATOM   2363 C CE2 . PHE B 2 69 ? -1.394 -0.198 10.659 1.00  96.36 0 B 1
ATOM   2364 C CZ  . PHE B 2 69 ? -0.254 -0.281 11.476 1.00  96.88 0 B 1
ATOM   2365 N N   . THR B 2 70 ? -4.261 -5.696 13.360 1.00  96.97 0 B 1
ATOM   2366 C CA  . THR B 2 70 ? -4.989 -6.485 14.365 1.00  96.60 0 B 1
ATOM   2367 C C   . THR B 2 70 ? -4.739 -5.948 15.767 1.00  96.52 0 B 1
ATOM   2368 O O   . THR B 2 70 ? -5.612 -6.034 16.627 1.00  95.24 0 B 1
ATOM   2369 C CB  . THR B 2 70 ? -4.614 -7.959 14.279 1.00  95.79 0 B 1
ATOM   2370 C CG2 . THR B 2 70 ? -5.054 -8.546 12.945 1.00  86.90 0 B 1
ATOM   2371 O OG1 . THR B 2 70 ? -3.221 -8.146 14.362 1.00  87.61 0 B 1
ATOM   2372 N N   . THR B 2 71 ? -3.592 -5.325 15.989 1.00  97.01 0 B 1
ATOM   2373 C CA  . THR B 2 71 ? -3.332 -4.535 17.193 1.00  97.07 0 B 1
ATOM   2374 C C   . THR B 2 71 ? -4.048 -3.190 17.093 1.00  96.98 0 B 1
ATOM   2375 O O   . THR B 2 71 ? -3.933 -2.495 16.086 1.00  96.15 0 B 1
ATOM   2376 C CB  . THR B 2 71 ? -1.831 -4.315 17.389 1.00  96.95 0 B 1
ATOM   2377 C CG2 . THR B 2 71 ? -1.518 -3.695 18.739 1.00  94.61 0 B 1
ATOM   2378 O OG1 . THR B 2 71 ? -1.143 -5.543 17.329 1.00  94.41 0 B 1
ATOM   2379 N N   . ARG B 2 72 ? -4.772 -2.809 18.145 1.00  96.52 0 B 1
ATOM   2380 C CA  . ARG B 2 72 ? -5.386 -1.480 18.222 1.00  96.23 0 B 1
ATOM   2381 C C   . ARG B 2 72 ? -4.316 -0.393 18.212 1.00  96.85 0 B 1
ATOM   2382 O O   . ARG B 2 72 ? -3.310 -0.494 18.907 1.00  96.04 0 B 1
ATOM   2383 C CB  . ARG B 2 72 ? -6.268 -1.334 19.472 1.00  94.59 0 B 1
ATOM   2384 C CG  . ARG B 2 72 ? -7.666 -1.928 19.262 1.00  84.61 0 B 1
ATOM   2385 C CD  . ARG B 2 72 ? -8.571 -1.577 20.445 1.00  78.22 0 B 1
ATOM   2386 N NE  . ARG B 2 72 ? -9.974 -1.946 20.200 1.00  70.76 0 B 1
ATOM   2387 C CZ  . ARG B 2 72 ? -11.016 -1.670 20.960 1.00  63.27 0 B 1
ATOM   2388 N NH1 . ARG B 2 72 ? -10.876 -1.044 22.097 1.00  57.55 1 B 1
ATOM   2389 N NH2 . ARG B 2 72 ? -12.210 -2.007 20.587 1.00  56.77 0 B 1
ATOM   2390 N N   . ILE B 2 73 ? -4.583  0.666 17.451 1.00  96.61 0 B 1
ATOM   2391 C CA  . ILE B 2 73 ? -3.680  1.803 17.319 1.00  96.77 0 B 1
ATOM   2392 C C   . ILE B 2 73 ? -4.479  3.105 17.242 1.00  96.63 0 B 1
ATOM   2393 O O   . ILE B 2 73 ? -5.545  3.156 16.635 1.00  95.48 0 B 1
ATOM   2394 C CB  . ILE B 2 73 ? -2.733  1.584 16.118 1.00  96.28 0 B 1
ATOM   2395 C CG1 . ILE B 2 73 ? -1.672  2.698 16.056 1.00  93.90 0 B 1
ATOM   2396 C CG2 . ILE B 2 73 ? -3.501  1.459 14.789 1.00  92.78 0 B 1
ATOM   2397 C CD1 . ILE B 2 73 ? -0.522  2.395 15.091 1.00  92.45 0 B 1
ATOM   2398 N N   . TYR B 2 74 ? -3.967  4.170 17.853 1.00  96.68 0 B 1
ATOM   2399 C CA  . TYR B 2 74 ? -4.563  5.494 17.800 1.00  96.60 0 B 1
ATOM   2400 C C   . TYR B 2 74 ? -3.883  6.317 16.710 1.00  96.67 0 B 1
ATOM   2401 O O   . TYR B 2 74 ? -2.766  6.798 16.892 1.00  95.71 0 B 1
ATOM   2402 C CB  . TYR B 2 74 ? -4.458  6.137 19.181 1.00  96.36 0 B 1
ATOM   2403 C CG  . TYR B 2 74 ? -5.304  7.378 19.334 1.00  96.44 0 B 1
ATOM   2404 C CD1 . TYR B 2 74 ? -4.739  8.662 19.201 1.00  95.29 0 B 1
ATOM   2405 C CD2 . TYR B 2 74 ? -6.676  7.248 19.625 1.00  95.34 0 B 1
ATOM   2406 C CE1 . TYR B 2 74 ? -5.525  9.801 19.385 1.00  94.78 0 B 1
ATOM   2407 C CE2 . TYR B 2 74 ? -7.473  8.386 19.814 1.00  94.73 0 B 1
ATOM   2408 C CZ  . TYR B 2 74 ? -6.895  9.668 19.700 1.00  95.41 0 B 1
ATOM   2409 O OH  . TYR B 2 74 ? -7.668 10.777 19.904 1.00  94.24 0 B 1
ATOM   2410 N N   . HIS B 2 75 ? -4.534  6.436 15.547 1.00  96.29 0 B 1
ATOM   2411 C CA  . HIS B 2 75 ? -3.979  7.110 14.374 1.00  96.12 0 B 1
ATOM   2412 C C   . HIS B 2 75 ? -5.095  7.662 13.469 1.00  95.48 0 B 1
ATOM   2413 O O   . HIS B 2 75 ? -6.077  6.959 13.240 1.00  94.01 0 B 1
ATOM   2414 C CB  . HIS B 2 75 ? -3.105  6.115 13.608 1.00  96.08 0 B 1
ATOM   2415 C CG  . HIS B 2 75 ? -2.318  6.750 12.501 1.00  96.27 0 B 1
ATOM   2416 C CD2 . HIS B 2 75 ? -1.058  7.286 12.607 1.00  91.99 0 B 1
ATOM   2417 N ND1 . HIS B 2 75 ? -2.718  6.926 11.199 1.00  92.18 0 B 1
ATOM   2418 C CE1 . HIS B 2 75 ? -1.721  7.545 10.536 1.00  92.02 0 B 1
ATOM   2419 N NE2 . HIS B 2 75 ? -0.703  7.776 11.365 1.00  92.69 0 B 1
ATOM   2420 N N   . PRO B 2 76 ? -4.970  8.868 12.886 1.00  94.71 0 B 1
ATOM   2421 C CA  . PRO B 2 76 ? -6.037  9.474 12.081 1.00  93.98 0 B 1
ATOM   2422 C C   . PRO B 2 76 ? -6.439  8.674 10.832 1.00  92.61 0 B 1
ATOM   2423 O O   . PRO B 2 76 ? -7.576  8.775 10.377 1.00  89.60 0 B 1
ATOM   2424 C CB  . PRO B 2 76 ? -5.497 10.848 11.668 1.00  93.37 0 B 1
ATOM   2425 C CG  . PRO B 2 76 ? -4.457 11.178 12.728 1.00  91.72 0 B 1
ATOM   2426 C CD  . PRO B 2 76 ? -3.883  9.809 13.075 1.00  94.40 0 B 1
ATOM   2427 N N   . ASN B 2 77 ? -5.505  7.887 10.284 1.00  93.58 0 B 1
ATOM   2428 C CA  . ASN B 2 77 ? -5.709  7.138  9.038 1.00  94.09 0 B 1
ATOM   2429 C C   . ASN B 2 77 ? -5.902  5.627  9.257 1.00  94.17 0 B 1
ATOM   2430 O O   . ASN B 2 77 ? -5.793  4.854  8.306 1.00  93.10 0 B 1
ATOM   2431 C CB  . ASN B 2 77 ? -4.553  7.450  8.073 1.00  94.01 0 B 1
ATOM   2432 C CG  . ASN B 2 77 ? -4.339  8.939  7.857 1.00  93.40 0 B 1
ATOM   2433 N ND2 . ASN B 2 77 ? -5.268  9.613  7.226 1.00  87.00 0 B 1
ATOM   2434 O OD1 . ASN B 2 77 ? -3.342  9.507  8.270 1.00  87.69 0 B 1
ATOM   2435 N N   . ILE B 2 78 ? -6.164  5.190 10.489 1.00  93.91 0 B 1
ATOM   2436 C CA  . ILE B 2 78 ? -6.401  3.783 10.839 1.00  94.25 0 B 1
ATOM   2437 C C   . ILE B 2 78 ? -7.632  3.710 11.744 1.00  93.03 0 B 1
ATOM   2438 O O   . ILE B 2 78 ? -7.645  4.317 12.816 1.00  91.25 0 B 1
ATOM   2439 C CB  . ILE B 2 78 ? -5.170  3.143 11.512 1.00  95.05 0 B 1
ATOM   2440 C CG1 . ILE B 2 78 ? -3.881  3.322 10.658 1.00  94.57 0 B 1
ATOM   2441 C CG2 . ILE B 2 78 ? -5.437  1.644 11.762 1.00  94.54 0 B 1
ATOM   2442 C CD1 . ILE B 2 78 ? -2.590  2.932 11.381 1.00  93.79 0 B 1
ATOM   2443 N N   . ASN B 2 79 ? -8.670  2.992 11.317 1.00  92.43 0 B 1
ATOM   2444 C CA  . ASN B 2 79 ? -9.923  2.902 12.073 1.00  91.32 0 B 1
ATOM   2445 C C   . ASN B 2 79 ? -9.891  1.808 13.162 1.00  91.66 0 B 1
ATOM   2446 O O   . ASN B 2 79 ? -8.909  1.089 13.326 1.00  91.01 0 B 1
ATOM   2447 C CB  . ASN B 2 79 ? -11.107  2.785 11.089 1.00  89.09 0 B 1
ATOM   2448 C CG  . ASN B 2 79 ? -11.255  1.433 10.424 1.00  88.91 0 B 1
ATOM   2449 N ND2 . ASN B 2 79 ? -12.174  1.312  9.494 1.00  85.20 0 B 1
ATOM   2450 O OD1 . ASN B 2 79 ? -10.580  0.474 10.741 1.00  84.59 0 B 1
ATOM   2451 N N   . SER B 2 80 ? -10.997  1.672 13.898 1.00  89.15 0 B 1
ATOM   2452 C CA  . SER B 2 80 ? -11.149  0.679 14.968 1.00  88.45 0 B 1
ATOM   2453 C C   . SER B 2 80 ? -11.079 -0.776 14.492 1.00  89.51 0 B 1
ATOM   2454 O O   . SER B 2 80 ? -10.684 -1.648 15.264 1.00  88.09 0 B 1
ATOM   2455 C CB  . SER B 2 80 ? -12.478  0.902 15.696 1.00  85.92 0 B 1
ATOM   2456 O OG  . SER B 2 80 ? -13.555  0.891 14.788 1.00  78.90 0 B 1
ATOM   2457 N N   . ASN B 2 81 ? -11.376 -1.038 13.213 1.00  91.40 0 B 1
ATOM   2458 C CA  . ASN B 2 81 ? -11.247 -2.364 12.589 1.00  91.95 0 B 1
ATOM   2459 C C   . ASN B 2 81 ? -9.808 -2.683 12.157 1.00  93.12 0 B 1
ATOM   2460 O O   . ASN B 2 81 ? -9.545 -3.770 11.651 1.00  92.37 0 B 1
ATOM   2461 C CB  . ASN B 2 81 ? -12.183 -2.455 11.385 1.00  90.45 0 B 1
ATOM   2462 C CG  . ASN B 2 81 ? -13.648 -2.232 11.713 1.00  89.28 0 B 1
ATOM   2463 N ND2 . ASN B 2 81 ? -14.360 -1.604 10.807 1.00  83.54 0 B 1
ATOM   2464 O OD1 . ASN B 2 81 ? -14.162 -2.623 12.745 1.00  84.12 0 B 1
ATOM   2465 N N   . GLY B 2 82 ? -8.881 -1.740 12.308 1.00  92.85 0 B 1
ATOM   2466 C CA  . GLY B 2 82 ? -7.512 -1.848 11.807 1.00  94.07 0 B 1
ATOM   2467 C C   . GLY B 2 82 ? -7.363 -1.547 10.314 1.00  94.71 0 B 1
ATOM   2468 O O   . GLY B 2 82 ? -6.283 -1.766  9.755 1.00  94.32 0 B 1
ATOM   2469 N N   . SER B 2 83 ? -8.415 -1.052  9.663 1.00  93.49 0 B 1
ATOM   2470 C CA  . SER B 2 83 ? -8.359 -0.653  8.258 1.00  93.11 0 B 1
ATOM   2471 C C   . SER B 2 83 ? -7.448  0.558  8.079 1.00  93.55 0 B 1
ATOM   2472 O O   . SER B 2 83 ? -7.528  1.527  8.841 1.00  92.48 0 B 1
ATOM   2473 C CB  . SER B 2 83 ? -9.747 -0.316  7.731 1.00  91.73 0 B 1
ATOM   2474 O OG  . SER B 2 83 ? -9.750 -0.325  6.330 1.00  80.60 0 B 1
ATOM   2475 N N   . ILE B 2 84 ? -6.586  0.496  7.080 1.00  93.99 0 B 1
ATOM   2476 C CA  . ILE B 2 84 ? -5.573  1.517  6.813 1.00  94.18 0 B 1
ATOM   2477 C C   . ILE B 2 84 ? -5.997  2.307  5.580 1.00  93.03 0 B 1
ATOM   2478 O O   . ILE B 2 84 ? -6.061  1.769  4.466 1.00  90.48 0 B 1
ATOM   2479 C CB  . ILE B 2 84 ? -4.178  0.884  6.624 1.00  94.46 0 B 1
ATOM   2480 C CG1 . ILE B 2 84 ? -3.813 -0.095  7.771 1.00  93.29 0 B 1
ATOM   2481 C CG2 . ILE B 2 84 ? -3.115  1.995  6.515 1.00  92.94 0 B 1
ATOM   2482 C CD1 . ILE B 2 84 ? -2.563 -0.938  7.482 1.00  92.95 0 B 1
ATOM   2483 N N   . CYS B 2 85 ? -6.250  3.602  5.759 1.00  91.07 0 B 1
ATOM   2484 C CA  . CYS B 2 85 ? -6.471  4.510  4.638 1.00  89.52 0 B 1
ATOM   2485 C C   . CYS B 2 85 ? -5.117  4.999  4.128 1.00  89.93 0 B 1
ATOM   2486 O O   . CYS B 2 85 ? -4.487  5.875  4.716 1.00  86.78 0 B 1
ATOM   2487 C CB  . CYS B 2 85 ? -7.407  5.637  5.072 1.00  85.01 0 B 1
ATOM   2488 S SG  . CYS B 2 85 ? -8.536  6.028  3.711 1.00  74.91 0 B 1
ATOM   2489 N N   . LEU B 2 86 ? -4.646  4.372  3.047 1.00  92.26 0 B 1
ATOM   2490 C CA  . LEU B 2 86 ? -3.349  4.653  2.444 1.00  92.55 0 B 1
ATOM   2491 C C   . LEU B 2 86 ? -3.461  4.486  0.934 1.00  92.86 0 B 1
ATOM   2492 O O   . LEU B 2 86 ? -3.899  3.444  0.456 1.00  90.68 0 B 1
ATOM   2493 C CB  . LEU B 2 86 ? -2.313  3.704  3.071 1.00  90.83 0 B 1
ATOM   2494 C CG  . LEU B 2 86 ? -0.868  3.968  2.642 1.00  90.20 0 B 1
ATOM   2495 C CD1 . LEU B 2 86 ? -0.381  5.338  3.095 1.00  87.47 0 B 1
ATOM   2496 C CD2 . LEU B 2 86 ?  0.048  2.923  3.272 1.00  87.07 0 B 1
ATOM   2497 N N   . ASP B 2 87 ? -3.046  5.493  0.186 1.00  92.46 0 B 1
ATOM   2498 C CA  . ASP B 2 87 ? -3.211  5.546 -1.272 1.00  92.76 0 B 1
ATOM   2499 C C   . ASP B 2 87 ? -2.517  4.391 -2.011 1.00  93.44 0 B 1
ATOM   2500 O O   . ASP B 2 87 ? -3.099  3.801 -2.931 1.00  91.95 0 B 1
ATOM   2501 C CB  . ASP B 2 87 ? -2.738  6.921 -1.776 1.00  90.82 0 B 1
ATOM   2502 C CG  . ASP B 2 87 ? -1.237  7.201 -1.588 1.00  90.10 0 B 1
ATOM   2503 O OD1 . ASP B 2 87 ? -0.556  6.463 -0.842 1.00  86.31 0 B 1
ATOM   2504 O OD2 . ASP B 2 87 ? -0.740  8.123 -2.263 1.00  86.12 -1 B 1
ATOM   2505 N N   . ILE B 2 88 ? -1.332  3.971 -1.566 1.00  93.94 0 B 1
ATOM   2506 C CA  . ILE B 2 88 ? -0.608  2.832 -2.142 1.00  94.39 0 B 1
ATOM   2507 C C   . ILE B 2 88 ? -1.297  1.479 -1.904 1.00  94.87 0 B 1
ATOM   2508 O O   . ILE B 2 88 ? -0.978  0.519 -2.596 1.00  93.78 0 B 1
ATOM   2509 C CB  . ILE B 2 88 ?  0.863  2.761 -1.678 1.00  93.63 0 B 1
ATOM   2510 C CG1 . ILE B 2 88 ?  0.986  2.549 -0.161 1.00  89.53 0 B 1
ATOM   2511 C CG2 . ILE B 2 88 ?  1.633  4.007 -2.145 1.00  89.22 0 B 1
ATOM   2512 C CD1 . ILE B 2 88 ?  2.366  2.062  0.272 1.00  89.22 0 B 1
ATOM   2513 N N   . LEU B 2 89 ? -2.243  1.397 -0.966 1.00  94.40 0 B 1
ATOM   2514 C CA  . LEU B 2 89 ? -3.081  0.208 -0.768 1.00  94.20 0 B 1
ATOM   2515 C C   . LEU B 2 89 ? -4.413  0.292 -1.542 1.00  93.31 0 B 1
ATOM   2516 O O   . LEU B 2 89 ? -5.254 -0.590 -1.431 1.00  90.84 0 B 1
ATOM   2517 C CB  . LEU B 2 89 ? -3.332 -0.010  0.737 1.00  94.30 0 B 1
ATOM   2518 C CG  . LEU B 2 89 ? -2.072 -0.340  1.558 1.00  93.99 0 B 1
ATOM   2519 C CD1 . LEU B 2 89 ? -2.460 -0.493  3.031 1.00  92.71 0 B 1
ATOM   2520 C CD2 . LEU B 2 89 ? -1.411 -1.652  1.106 1.00  92.35 0 B 1
ATOM   2521 N N   . ARG B 2 90 ? -4.591  1.364 -2.322 1.00  92.45 0 B 1
ATOM   2522 C CA  . ARG B 2 90 ? -5.826  1.666 -3.070 1.00  90.39 0 B 1
ATOM   2523 C C   . ARG B 2 90 ? -5.485  2.107 -4.502 1.00  89.48 0 B 1
ATOM   2524 O O   . ARG B 2 90 ? -4.981  1.298 -5.292 1.00  82.47 0 B 1
ATOM   2525 C CB  . ARG B 2 90 ? -6.663  2.711 -2.277 1.00  87.01 0 B 1
ATOM   2526 C CG  . ARG B 2 90 ? -7.117  2.223 -0.886 1.00  82.88 0 B 1
ATOM   2527 C CD  . ARG B 2 90 ? -8.009  3.276 -0.217 1.00  76.88 0 B 1
ATOM   2528 N NE  . ARG B 2 90 ? -8.474  2.859  1.118 1.00  68.97 0 B 1
ATOM   2529 C CZ  . ARG B 2 90 ? -9.352  3.482  1.874 1.00  61.63 0 B 1
ATOM   2530 N NH1 . ARG B 2 90 ? -9.954  4.573  1.487 1.00  56.20 1 B 1
ATOM   2531 N NH2 . ARG B 2 90 ? -9.655  3.026  3.057 1.00  54.21 0 B 1
ATOM   2532 N N   . SER B 2 91 ? -5.735  3.361 -4.826 1.00  90.62 0 B 1
ATOM   2533 C CA  . SER B 2 91 ? -5.611  3.911 -6.178 1.00  89.86 0 B 1
ATOM   2534 C C   . SER B 2 91 ? -4.171  4.101 -6.657 1.00  90.57 0 B 1
ATOM   2535 O O   . SER B 2 91 ? -3.922  4.094 -7.856 1.00  88.41 0 B 1
ATOM   2536 C CB  . SER B 2 91 ? -6.339  5.262 -6.237 1.00  87.63 0 B 1
ATOM   2537 O OG  . SER B 2 91 ? -5.816  6.128 -5.239 1.00  83.16 0 B 1
ATOM   2538 N N   . GLN B 2 92 ? -3.220  4.255 -5.740 1.00  91.30 0 B 1
ATOM   2539 C CA  . GLN B 2 92 ? -1.811  4.500 -6.051 1.00  92.16 0 B 1
ATOM   2540 C C   . GLN B 2 92 ? -0.935  3.244 -5.907 1.00  93.12 0 B 1
ATOM   2541 O O   . GLN B 2 92 ?  0.286  3.354 -5.802 1.00  91.97 0 B 1
ATOM   2542 C CB  . GLN B 2 92 ? -1.284  5.686 -5.223 1.00  91.26 0 B 1
ATOM   2543 C CG  . GLN B 2 92 ? -2.039  6.995 -5.492 1.00  87.46 0 B 1
ATOM   2544 C CD  . GLN B 2 92 ? -1.940  7.430 -6.948 1.00  84.27 0 B 1
ATOM   2545 N NE2 . GLN B 2 92 ? -3.014  7.895 -7.533 1.00  72.46 0 B 1
ATOM   2546 O OE1 . GLN B 2 92 ? -0.900  7.349 -7.575 1.00  75.25 0 B 1
ATOM   2547 N N   . TRP B 2 93 ? -1.538  2.057 -5.928 1.00  94.17 0 B 1
ATOM   2548 C CA  . TRP B 2 93 ? -0.783  0.813 -5.940 1.00  95.01 0 B 1
ATOM   2549 C C   . TRP B 2 93 ?  0.102  0.716 -7.186 1.00  95.14 0 B 1
ATOM   2550 O O   . TRP B 2 93 ? -0.276  1.124 -8.287 1.00  93.96 0 B 1
ATOM   2551 C CB  . TRP B 2 93 ? -1.727 -0.387 -5.864 1.00  95.02 0 B 1
ATOM   2552 C CG  . TRP B 2 93 ? -1.036 -1.713 -6.007 1.00  95.29 0 B 1
ATOM   2553 C CD1 . TRP B 2 93 ? -1.124 -2.536 -7.079 1.00  94.62 0 B 1
ATOM   2554 C CD2 . TRP B 2 93 ? -0.107 -2.367 -5.080 1.00  95.64 0 B 1
ATOM   2555 C CE2 . TRP B 2 93 ?  0.302 -3.599 -5.663 1.00  95.46 0 B 1
ATOM   2556 C CE3 . TRP B 2 93 ?  0.408 -2.029 -3.813 1.00  95.70 0 B 1
ATOM   2557 N NE1 . TRP B 2 93 ? -0.338 -3.656 -6.874 1.00  95.07 0 B 1
ATOM   2558 C CZ2 . TRP B 2 93 ?  1.190 -4.482 -5.002 1.00  95.30 0 B 1
ATOM   2559 C CZ3 . TRP B 2 93 ?  1.300 -2.910 -3.153 1.00  95.15 0 B 1
ATOM   2560 C CH2 . TRP B 2 93 ?  1.684 -4.126 -3.741 1.00  95.02 0 B 1
ATOM   2561 N N   . SER B 2 94 ?  1.276  0.122 -7.013 1.00  94.86 0 B 1
ATOM   2562 C CA  . SER B 2 94 ?  2.137 -0.271 -8.118 1.00  94.87 0 B 1
ATOM   2563 C C   . SER B 2 94 ?  2.562 -1.727 -7.962 1.00  95.20 0 B 1
ATOM   2564 O O   . SER B 2 94 ?  2.988 -2.123 -6.874 1.00  94.77 0 B 1
ATOM   2565 C CB  . SER B 2 94 ?  3.370  0.635 -8.179 1.00  94.13 0 B 1
ATOM   2566 O OG  . SER B 2 94 ?  4.258  0.130 -9.147 1.00  91.12 0 B 1
ATOM   2567 N N   . PRO B 2 95 ?  2.545 -2.519 -9.051 1.00  95.56 0 B 1
ATOM   2568 C CA  . PRO B 2 95 ?  3.013 -3.900 -9.007 1.00  95.56 0 B 1
ATOM   2569 C C   . PRO B 2 95 ?  4.514 -4.043 -8.705 1.00  95.36 0 B 1
ATOM   2570 O O   . PRO B 2 95 ?  4.988 -5.149 -8.440 1.00  93.87 0 B 1
ATOM   2571 C CB  . PRO B 2 95 ?  2.641 -4.481 -10.376 1.00  94.73 0 B 1
ATOM   2572 C CG  . PRO B 2 95 ?  2.638 -3.267 -11.301 1.00  92.51 0 B 1
ATOM   2573 C CD  . PRO B 2 95 ?  2.107 -2.159 -10.383 1.00  95.20 0 B 1
ATOM   2574 N N   . ALA B 2 96 ?  5.265 -2.942 -8.705 1.00  94.96 0 B 1
ATOM   2575 C CA  . ALA B 2 96 ?  6.657 -2.935 -8.259 1.00  94.57 0 B 1
ATOM   2576 C C   . ALA B 2 96 ?  6.813 -2.888 -6.723 1.00  94.43 0 B 1
ATOM   2577 O O   . ALA B 2 96 ?  7.913 -3.123 -6.215 1.00  92.79 0 B 1
ATOM   2578 C CB  . ALA B 2 96 ?  7.368 -1.745 -8.921 1.00  93.46 0 B 1
ATOM   2579 N N   . LEU B 2 97 ?  5.741 -2.594 -5.973 1.00  95.12 0 B 1
ATOM   2580 C CA  . LEU B 2 97 ?  5.772 -2.631 -4.516 1.00  94.88 0 B 1
ATOM   2581 C C   . LEU B 2 97 ?  5.740 -4.082 -4.013 1.00  94.92 0 B 1
ATOM   2582 O O   . LEU B 2 97 ?  5.044 -4.938 -4.557 1.00  94.29 0 B 1
ATOM   2583 C CB  . LEU B 2 97 ?  4.617 -1.817 -3.922 1.00  94.42 0 B 1
ATOM   2584 C CG  . LEU B 2 97 ?  4.743 -0.296 -4.140 1.00  92.80 0 B 1
ATOM   2585 C CD1 . LEU B 2 97 ?  3.447  0.406 -3.725 1.00  91.04 0 B 1
ATOM   2586 C CD2 . LEU B 2 97 ?  5.884  0.309 -3.320 1.00  90.43 0 B 1
ATOM   2587 N N   . THR B 2 98 ?  6.491 -4.333 -2.947 1.00  95.45 0 B 1
ATOM   2588 C CA  . THR B 2 98 ?  6.523 -5.613 -2.234 1.00  95.24 0 B 1
ATOM   2589 C C   . THR B 2 98 ?  5.937 -5.448 -0.838 1.00  95.69 0 B 1
ATOM   2590 O O   . THR B 2 98 ?  5.849 -4.327 -0.333 1.00  95.10 0 B 1
ATOM   2591 C CB  . THR B 2 98 ?  7.950 -6.166 -2.140 1.00  94.03 0 B 1
ATOM   2592 C CG2 . THR B 2 98 ?  8.614 -6.344 -3.500 1.00  89.74 0 B 1
ATOM   2593 O OG1 . THR B 2 98 ?  8.774 -5.311 -1.383 1.00  89.91 0 B 1
ATOM   2594 N N   . ILE B 2 99 ?  5.600 -6.553 -0.171 1.00  95.59 0 B 1
ATOM   2595 C CA  . ILE B 2 99 ?  5.143 -6.537  1.220 1.00  95.84 0 B 1
ATOM   2596 C C   . ILE B 2 99 ?  6.155 -5.846  2.139 1.00  95.74 0 B 1
ATOM   2597 O O   . ILE B 2 99 ?  5.770 -4.996  2.930 1.00  95.38 0 B 1
ATOM   2598 C CB  . ILE B 2 99 ?  4.809 -7.964  1.708 1.00  95.78 0 B 1
ATOM   2599 C CG1 . ILE B 2 99 ?  3.608 -8.558  0.946 1.00  94.04 0 B 1
ATOM   2600 C CG2 . ILE B 2 99 ?  4.565 -8.016  3.225 1.00  94.67 0 B 1
ATOM   2601 C CD1 . ILE B 2 99 ?  2.318 -7.733  1.008 1.00  91.06 0 B 1
ATOM   2602 N N   . SER B 2 100 ?  7.444 -6.097  1.959 1.00  95.36 0 B 1
ATOM   2603 C CA  . SER B 2 100 ?  8.497 -5.393  2.710 1.00  94.99 0 B 1
ATOM   2604 C C   . SER B 2 100 ?  8.382 -3.871  2.557 1.00  95.29 0 B 1
ATOM   2605 O O   . SER B 2 100 ?  8.386 -3.142  3.550 1.00  94.72 0 B 1
ATOM   2606 C CB  . SER B 2 100 ?  9.867 -5.878  2.229 1.00  93.49 0 B 1
ATOM   2607 O OG  . SER B 2 100 ? 10.898 -5.193  2.900 1.00  81.41 0 B 1
ATOM   2608 N N   . LYS B 2 101 ?  8.201 -3.366  1.330 1.00  94.82 0 B 1
ATOM   2609 C CA  . LYS B 2 101 ?  8.055 -1.927  1.069 1.00  94.80 0 B 1
ATOM   2610 C C   . LYS B 2 101 ?  6.730 -1.377  1.580 1.00  95.22 0 B 1
ATOM   2611 O O   . LYS B 2 101 ?  6.707 -0.250  2.071 1.00  94.62 0 B 1
ATOM   2612 C CB  . LYS B 2 101 ?  8.244 -1.632 -0.431 1.00  94.05 0 B 1
ATOM   2613 C CG  . LYS B 2 101 ?  9.641 -1.980 -0.964 1.00  89.38 0 B 1
ATOM   2614 C CD  . LYS B 2 101 ? 10.764 -1.251 -0.233 1.00  81.67 0 B 1
ATOM   2615 C CE  . LYS B 2 101 ? 12.118 -1.612 -0.839 1.00  76.62 0 B 1
ATOM   2616 N NZ  . LYS B 2 101 ? 13.220 -0.904 -0.150 1.00  67.70 1 B 1
ATOM   2617 N N   . VAL B 2 102 ?  5.651 -2.154  1.512 1.00  95.62 0 B 1
ATOM   2618 C CA  . VAL B 2 102 ?  4.348 -1.783  2.077 1.00  95.86 0 B 1
ATOM   2619 C C   . VAL B 2 102 ?  4.438 -1.649  3.597 1.00  96.13 0 B 1
ATOM   2620 O O   . VAL B 2 102 ?  4.012 -0.632  4.132 1.00  95.76 0 B 1
ATOM   2621 C CB  . VAL B 2 102 ?  3.266 -2.799  1.662 1.00  95.72 0 B 1
ATOM   2622 C CG1 . VAL B 2 102 ?  1.959 -2.596  2.424 1.00  94.09 0 B 1
ATOM   2623 C CG2 . VAL B 2 102 ?  2.955 -2.659  0.169 1.00  94.60 0 B 1
ATOM   2624 N N   . LEU B 2 103 ?  5.037 -2.610  4.290 1.00  96.01 0 B 1
ATOM   2625 C CA  . LEU B 2 103 ?  5.181 -2.569  5.743 1.00  96.03 0 B 1
ATOM   2626 C C   . LEU B 2 103 ?  6.061 -1.395  6.203 1.00  95.95 0 B 1
ATOM   2627 O O   . LEU B 2 103 ?  5.682 -0.669  7.117 1.00  95.51 0 B 1
ATOM   2628 C CB  . LEU B 2 103 ?  5.754 -3.905  6.245 1.00  96.04 0 B 1
ATOM   2629 C CG  . LEU B 2 103 ?  4.811 -5.109  6.082 1.00  95.67 0 B 1
ATOM   2630 C CD1 . LEU B 2 103 ?  5.543 -6.374  6.529 1.00  95.11 0 B 1
ATOM   2631 C CD2 . LEU B 2 103 ?  3.526 -4.984  6.905 1.00  94.79 0 B 1
ATOM   2632 N N   . LEU B 2 104 ?  7.173 -1.141  5.518 1.00  95.03 0 B 1
ATOM   2633 C CA  . LEU B 2 104 ?  7.995  0.043  5.780 1.00  94.65 0 B 1
ATOM   2634 C C   . LEU B 2 104 ?  7.221  1.341  5.529 1.00  94.81 0 B 1
ATOM   2635 O O   . LEU B 2 104 ?  7.350  2.297  6.296 1.00  94.05 0 B 1
ATOM   2636 C CB  . LEU B 2 104 ?  9.242  0.000  4.887 1.00  93.77 0 B 1
ATOM   2637 C CG  . LEU B 2 104 ? 10.276 -1.062  5.304 1.00  88.73 0 B 1
ATOM   2638 C CD1 . LEU B 2 104 ? 11.313 -1.205  4.193 1.00  85.57 0 B 1
ATOM   2639 C CD2 . LEU B 2 104 ? 11.004 -0.674  6.592 1.00  85.54 0 B 1
ATOM   2640 N N   . SER B 2 105 ?  6.388  1.379  4.497 1.00  95.29 0 B 1
ATOM   2641 C CA  . SER B 2 105 ?  5.533  2.524  4.192 1.00  95.13 0 B 1
ATOM   2642 C C   . SER B 2 105 ?  4.505  2.769  5.299 1.00  95.39 0 B 1
ATOM   2643 O O   . SER B 2 105 ?  4.382  3.894  5.772 1.00  94.53 0 B 1
ATOM   2644 C CB  . SER B 2 105 ?  4.826  2.336  2.850 1.00  94.76 0 B 1
ATOM   2645 O OG  . SER B 2 105 ?  5.764  2.237  1.804 1.00  90.25 0 B 1
ATOM   2646 N N   . ILE B 2 106 ?  3.831  1.714  5.769 1.00  95.89 0 B 1
ATOM   2647 C CA  . ILE B 2 106 ?  2.887  1.790  6.893 1.00  96.06 0 B 1
ATOM   2648 C C   . ILE B 2 106 ?  3.606  2.240  8.163 1.00  96.00 0 B 1
ATOM   2649 O O   . ILE B 2 106 ?  3.119  3.130  8.850 1.00  95.38 0 B 1
ATOM   2650 C CB  . ILE B 2 106 ?  2.165  0.442  7.090 1.00  96.24 0 B 1
ATOM   2651 C CG1 . ILE B 2 106 ?  1.256  0.116  5.889 1.00  95.57 0 B 1
ATOM   2652 C CG2 . ILE B 2 106 ?  1.322  0.456  8.379 1.00  95.84 0 B 1
ATOM   2653 C CD1 . ILE B 2 106 ?  0.830 -1.359  5.827 1.00  94.81 0 B 1
ATOM   2654 N N   . CYS B 2 107 ?  4.786  1.711  8.445 1.00  95.61 0 B 1
ATOM   2655 C CA  . CYS B 2 107 ?  5.601  2.147  9.583 1.00  95.43 0 B 1
ATOM   2656 C C   . CYS B 2 107 ?  5.895  3.646  9.516 1.00  95.23 0 B 1
ATOM   2657 O O   . CYS B 2 107 ?  5.693  4.372 10.491 1.00  94.70 0 B 1
ATOM   2658 C CB  . CYS B 2 107 ?  6.892  1.309  9.600 1.00  94.72 0 B 1
ATOM   2659 S SG  . CYS B 2 107 ?  7.838  1.656 11.103 1.00  87.37 0 B 1
ATOM   2660 N N   . SER B 2 108 ?  6.275  4.151  8.349 1.00  95.03 0 B 1
ATOM   2661 C CA  . SER B 2 108 ?  6.526  5.575  8.140 1.00  94.67 0 B 1
ATOM   2662 C C   . SER B 2 108 ?  5.268  6.449  8.229 1.00  94.42 0 B 1
ATOM   2663 O O   . SER B 2 108 ?  5.368  7.601  8.622 1.00  92.63 0 B 1
ATOM   2664 C CB  . SER B 2 108 ?  7.230  5.815  6.799 1.00  93.70 0 B 1
ATOM   2665 O OG  . SER B 2 108 ?  6.367  5.683  5.698 1.00  90.52 0 B 1
ATOM   2666 N N   . LEU B 2 109 ?  4.085  5.901  7.903 1.00  95.19 0 B 1
ATOM   2667 C CA  . LEU B 2 109 ?  2.805  6.596  8.042 1.00  94.71 0 B 1
ATOM   2668 C C   . LEU B 2 109 ?  2.475  6.875  9.509 1.00  94.88 0 B 1
ATOM   2669 O O   . LEU B 2 109 ?  1.839  7.885  9.800 1.00  93.65 0 B 1
ATOM   2670 C CB  . LEU B 2 109 ?  1.700  5.750  7.380 1.00  94.22 0 B 1
ATOM   2671 C CG  . LEU B 2 109 ?  0.285  6.352  7.460 1.00  93.08 0 B 1
ATOM   2672 C CD1 . LEU B 2 109 ?  0.144  7.585  6.570 1.00  90.15 0 B 1
ATOM   2673 C CD2 . LEU B 2 109 ? -0.753  5.322  7.038 1.00  89.75 0 B 1
ATOM   2674 N N   . LEU B 2 110 ?  2.925  6.032 10.443 1.00  95.52 0 B 1
ATOM   2675 C CA  . LEU B 2 110 ?  2.630  6.203 11.864 1.00  95.55 0 B 1
ATOM   2676 C C   . LEU B 2 110 ?  3.089  7.574 12.396 1.00  95.40 0 B 1
ATOM   2677 O O   . LEU B 2 110 ?  2.367  8.209 13.164 1.00  93.99 0 B 1
ATOM   2678 C CB  . LEU B 2 110 ?  3.270  5.071 12.687 1.00  95.57 0 B 1
ATOM   2679 C CG  . LEU B 2 110 ?  2.763  3.653 12.376 1.00  94.92 0 B 1
ATOM   2680 C CD1 . LEU B 2 110 ?  3.348  2.660 13.380 1.00  93.36 0 B 1
ATOM   2681 C CD2 . LEU B 2 110 ?  1.237  3.541 12.428 1.00  92.83 0 B 1
ATOM   2682 N N   . CYS B 2 111 ?  4.239  8.051 11.934 1.00  94.06 0 B 1
ATOM   2683 C CA  . CYS B 2 111 ?  4.790  9.356 12.305 1.00  93.33 0 B 1
ATOM   2684 C C   . CYS B 2 111 ?  4.405 10.494 11.355 1.00  93.15 0 B 1
ATOM   2685 O O   . CYS B 2 111 ?  4.694 11.648 11.649 1.00  89.49 0 B 1
ATOM   2686 C CB  . CYS B 2 111 ?  6.312  9.241 12.419 1.00  90.78 0 B 1
ATOM   2687 S SG  . CYS B 2 111 ?  6.734  8.141 13.798 1.00  86.10 0 B 1
ATOM   2688 N N   . ASP B 2 112 ?  3.768 10.185 10.232 1.00  92.90 0 B 1
ATOM   2689 C CA  . ASP B 2 112 ?  3.379 11.141  9.194 1.00  92.11 0 B 1
ATOM   2690 C C   . ASP B 2 112 ?  1.901 10.935  8.799 1.00  92.56 0 B 1
ATOM   2691 O O   . ASP B 2 112 ?  1.582 10.533  7.678 1.00  90.10 0 B 1
ATOM   2692 C CB  . ASP B 2 112 ?  4.358 11.007  8.017 1.00  89.96 0 B 1
ATOM   2693 C CG  . ASP B 2 112 ?  4.067 11.978  6.882 1.00  83.95 0 B 1
ATOM   2694 O OD1 . ASP B 2 112 ?  3.719 13.142  7.165 1.00  78.43 0 B 1
ATOM   2695 O OD2 . ASP B 2 112 ?  4.213 11.538  5.715 1.00  76.99 -1 B 1
ATOM   2696 N N   . PRO B 2 113 ?  0.961 11.141  9.757 1.00  94.11 0 B 1
ATOM   2697 C CA  . PRO B 2 113 ? -0.454 11.022  9.472 1.00  94.04 0 B 1
ATOM   2698 C C   . PRO B 2 113 ? -0.910 12.123  8.521 1.00  93.94 0 B 1
ATOM   2699 O O   . PRO B 2 113 ? -0.430 13.255  8.589 1.00  91.30 0 B 1
ATOM   2700 C CB  . PRO B 2 113 ? -1.160 11.119 10.830 1.00  92.64 0 B 1
ATOM   2701 C CG  . PRO B 2 113 ? -0.207 11.970 11.662 1.00  89.98 0 B 1
ATOM   2702 C CD  . PRO B 2 113 ?  1.170 11.576 11.133 1.00  92.82 0 B 1
ATOM   2703 N N   . ASN B 2 114 ? -1.911 11.823  7.692 1.00  91.55 0 B 1
ATOM   2704 C CA  . ASN B 2 114 ? -2.652 12.833  6.948 1.00  91.11 0 B 1
ATOM   2705 C C   . ASN B 2 114 ? -3.948 13.169  7.694 1.00  90.19 0 B 1
ATOM   2706 O O   . ASN B 2 114 ? -4.934 12.440  7.577 1.00  88.31 0 B 1
ATOM   2707 C CB  . ASN B 2 114 ? -2.902 12.351  5.516 1.00  90.13 0 B 1
ATOM   2708 C CG  . ASN B 2 114 ? -3.683 13.384  4.718 1.00  88.80 0 B 1
ATOM   2709 N ND2 . ASN B 2 114 ? -4.263 12.981  3.613 1.00  83.27 0 B 1
ATOM   2710 O OD1 . ASN B 2 114 ? -3.784 14.556  5.070 1.00  84.30 0 B 1
ATOM   2711 N N   . PRO B 2 115 ? -3.982 14.278  8.462 1.00  90.31 0 B 1
ATOM   2712 C CA  . PRO B 2 115 ? -5.177 14.687  9.183 1.00  89.12 0 B 1
ATOM   2713 C C   . PRO B 2 115 ? -6.179 15.449  8.310 1.00  87.66 0 B 1
ATOM   2714 O O   . PRO B 2 115 ? -7.251 15.798  8.791 1.00  83.42 0 B 1
ATOM   2715 C CB  . PRO B 2 115 ? -4.630 15.543 10.333 1.00  88.31 0 B 1
ATOM   2716 C CG  . PRO B 2 115 ? -3.444 16.250  9.671 1.00  87.92 0 B 1
ATOM   2717 C CD  . PRO B 2 115 ? -2.883 15.183  8.747 1.00  90.71 0 B 1
ATOM   2718 N N   . ASP B 2 116 ? -5.843 15.752  7.047 1.00  85.98 0 B 1
ATOM   2719 C CA  . ASP B 2 116 ? -6.714 16.492  6.127 1.00  83.41 0 B 1
ATOM   2720 C C   . ASP B 2 116 ? -7.675 15.576  5.361 1.00  82.29 0 B 1
ATOM   2721 O O   . ASP B 2 116 ? -8.756 16.021  4.980 1.00  78.83 0 B 1
ATOM   2722 C CB  . ASP B 2 116 ? -5.868 17.316  5.139 1.00  82.66 0 B 1
ATOM   2723 C CG  . ASP B 2 116 ? -5.014 18.366  5.839 1.00  80.03 0 B 1
ATOM   2724 O OD1 . ASP B 2 116 ? -5.545 19.022  6.766 1.00  76.23 0 B 1
ATOM   2725 O OD2 . ASP B 2 116 ? -3.834 18.521  5.467 1.00  75.38 -1 B 1
ATOM   2726 N N   . ASP B 2 117 ? -7.328 14.306  5.198 1.00  80.79 0 B 1
ATOM   2727 C CA  . ASP B 2 117 ? -8.205 13.261  4.675 1.00  78.43 0 B 1
ATOM   2728 C C   . ASP B 2 117 ? -8.239 12.075  5.661 1.00  79.07 0 B 1
ATOM   2729 O O   . ASP B 2 117 ? -7.624 11.030  5.436 1.00  75.47 0 B 1
ATOM   2730 C CB  . ASP B 2 117 ? -7.781 12.885  3.255 1.00  74.98 0 B 1
ATOM   2731 C CG  . ASP B 2 117 ? -8.798 11.985  2.563 1.00  70.28 0 B 1
ATOM   2732 O OD1 . ASP B 2 117 ? -9.934 11.838  3.069 1.00  66.60 0 B 1
ATOM   2733 O OD2 . ASP B 2 117 ? -8.439 11.448  1.485 1.00  64.56 -1 B 1
ATOM   2734 N N   . PRO B 2 118 ? -8.877 12.252  6.829 1.00  79.92 0 B 1
ATOM   2735 C CA  . PRO B 2 118 ? -8.802 11.281  7.896 1.00  78.21 0 B 1
ATOM   2736 C C   . PRO B 2 118 ? -9.790 10.134  7.681 1.00  79.54 0 B 1
ATOM   2737 O O   . PRO B 2 118 ? -10.948 10.337  7.322 1.00  77.02 0 B 1
ATOM   2738 C CB  . PRO B 2 118 ? -9.110 12.069  9.160 1.00  73.37 0 B 1
ATOM   2739 C CG  . PRO B 2 118 ? -10.081 13.137  8.677 1.00  73.66 0 B 1
ATOM   2740 C CD  . PRO B 2 118 ? -9.591 13.443  7.267 1.00  77.25 0 B 1
ATOM   2741 N N   . LEU B 2 119 ? -9.372  8.923  8.052 1.00  78.95 0 B 1
ATOM   2742 C CA  . LEU B 2 119 ? -10.306  7.824  8.256 1.00  79.19 0 B 1
ATOM   2743 C C   . LEU B 2 119 ? -11.057  7.964  9.589 1.00  79.58 0 B 1
ATOM   2744 O O   . LEU B 2 119 ? -12.216  7.573  9.683 1.00  77.19 0 B 1
ATOM   2745 C CB  . LEU B 2 119 ? -9.530  6.501  8.158 1.00  77.99 0 B 1
ATOM   2746 C CG  . LEU B 2 119 ? -10.428  5.248  8.079 1.00  75.61 0 B 1
ATOM   2747 C CD1 . LEU B 2 119 ? -11.337  5.247  6.850 1.00  72.74 0 B 1
ATOM   2748 C CD2 . LEU B 2 119 ? -9.543  4.011  7.998 1.00  73.45 0 B 1
ATOM   2749 N N   . VAL B 2 120 ? -10.406  8.559 10.592 1.00  82.40 0 B 1
ATOM   2750 C CA  . VAL B 2 120 ? -10.966  8.829 11.919 1.00  83.59 0 B 1
ATOM   2751 C C   . VAL B 2 120 ? -10.874 10.334 12.221 1.00  84.26 0 B 1
ATOM   2752 O O   . VAL B 2 120 ? -9.905 10.777 12.836 1.00  83.60 0 B 1
ATOM   2753 C CB  . VAL B 2 120 ? -10.291  7.986 13.014 1.00  83.33 0 B 1
ATOM   2754 C CG1 . VAL B 2 120 ? -11.135  8.036 14.290 1.00  80.54 0 B 1
ATOM   2755 C CG2 . VAL B 2 120 ? -10.119  6.520 12.613 1.00  81.48 0 B 1
ATOM   2756 N N   . PRO B 2 121 ? -11.863 11.149 11.815 1.00  80.80 0 B 1
ATOM   2757 C CA  . PRO B 2 121 ? -11.801 12.602 11.944 1.00  79.98 0 B 1
ATOM   2758 C C   . PRO B 2 121 ? -11.653 13.120 13.360 1.00  82.38 0 B 1
ATOM   2759 O O   . PRO B 2 121 ? -11.009 14.141 13.558 1.00  81.70 0 B 1
ATOM   2760 C CB  . PRO B 2 121 ? -13.092 13.124 11.333 1.00  76.99 0 B 1
ATOM   2761 C CG  . PRO B 2 121 ? -13.367 12.081 10.277 1.00  74.54 0 B 1
ATOM   2762 C CD  . PRO B 2 121 ? -12.981 10.790 10.986 1.00  76.49 0 B 1
ATOM   2763 N N   . GLU B 2 122 ? -12.183 12.429 14.355 1.00  82.10 0 B 1
ATOM   2764 C CA  . GLU B 2 122 ? -12.016 12.834 15.749 1.00  83.56 0 B 1
ATOM   2765 C C   . GLU B 2 122 ? -10.540 12.783 16.177 1.00  87.11 0 B 1
ATOM   2766 O O   . GLU B 2 122 ? -10.025 13.723 16.794 1.00  87.61 0 B 1
ATOM   2767 C CB  . GLU B 2 122 ? -12.915 11.964 16.638 1.00  80.79 0 B 1
ATOM   2768 C CG  . GLU B 2 122 ? -12.831 12.290 18.141 1.00  72.78 0 B 1
ATOM   2769 C CD  . GLU B 2 122 ? -13.116 13.763 18.491 1.00  67.06 0 B 1
ATOM   2770 O OE1 . GLU B 2 122 ? -12.751 14.172 19.607 1.00  58.22 0 B 1
ATOM   2771 O OE2 . GLU B 2 122 ? -13.617 14.541 17.653 1.00  58.04 -1 B 1
ATOM   2772 N N   . ILE B 2 123 ? -9.815 11.745 15.765 1.00  88.69 0 B 1
ATOM   2773 C CA  . ILE B 2 123 ? -8.376 11.638 16.017 1.00  91.46 0 B 1
ATOM   2774 C C   . ILE B 2 123 ? -7.610 12.708 15.232 1.00  92.79 0 B 1
ATOM   2775 O O   . ILE B 2 123 ? -6.693 13.324 15.760 1.00  92.82 0 B 1
ATOM   2776 C CB  . ILE B 2 123 ? -7.855 10.218 15.707 1.00  92.07 0 B 1
ATOM   2777 C CG1 . ILE B 2 123 ? -8.622  9.160 16.540 1.00  91.25 0 B 1
ATOM   2778 C CG2 . ILE B 2 123 ? -6.344 10.143 15.978 1.00  90.97 0 B 1
ATOM   2779 C CD1 . ILE B 2 123 ? -8.140  7.720 16.359 1.00  90.22 0 B 1
ATOM   2780 N N   . ALA B 2 124 ? -8.012 12.973 13.984 1.00  90.68 0 B 1
ATOM   2781 C CA  . ALA B 2 124 ? -7.421 14.023 13.168 1.00  91.05 0 B 1
ATOM   2782 C C   . ALA B 2 124 ? -7.636 15.419 13.766 1.00  92.52 0 B 1
ATOM   2783 O O   . ALA B 2 124 ? -6.709 16.239 13.773 1.00  92.65 0 B 1
ATOM   2784 C CB  . ALA B 2 124 ? -8.013 13.944 11.767 1.00  89.85 0 B 1
ATOM   2785 N N   . ARG B 2 125 ? -8.826 15.686 14.327 1.00  89.04 0 B 1
ATOM   2786 C CA  . ARG B 2 125 ? -9.141 16.923 15.037 1.00  89.57 0 B 1
ATOM   2787 C C   . ARG B 2 125 ? -8.211 17.093 16.234 1.00  92.00 0 B 1
ATOM   2788 O O   . ARG B 2 125 ? -7.534 18.113 16.311 1.00  92.30 0 B 1
ATOM   2789 C CB  . ARG B 2 125 ? -10.617 16.915 15.452 1.00  87.03 0 B 1
ATOM   2790 C CG  . ARG B 2 125 ? -11.066 18.247 16.049 1.00  79.13 0 B 1
ATOM   2791 C CD  . ARG B 2 125 ? -12.521 18.168 16.553 1.00  74.72 0 B 1
ATOM   2792 N NE  . ARG B 2 125 ? -12.651 17.296 17.730 1.00  66.72 0 B 1
ATOM   2793 C CZ  . ARG B 2 125 ? -12.425 17.613 18.991 1.00  59.83 0 B 1
ATOM   2794 N NH1 . ARG B 2 125 ? -12.037 18.809 19.345 1.00  54.18 1 B 1
ATOM   2795 N NH2 . ARG B 2 125 ? -12.592 16.738 19.928 1.00  52.15 0 B 1
ATOM   2796 N N   . ILE B 2 126 ? -8.095 16.086 17.089 1.00  93.03 0 B 1
ATOM   2797 C CA  . ILE B 2 126 ? -7.187 16.117 18.249 1.00  94.75 0 B 1
ATOM   2798 C C   . ILE B 2 126 ? -5.734 16.296 17.794 1.00  96.14 0 B 1
ATOM   2799 O O   . ILE B 2 126 ? -5.015 17.109 18.358 1.00  96.00 0 B 1
ATOM   2800 C CB  . ILE B 2 126 ? -7.376 14.854 19.124 1.00  94.66 0 B 1
ATOM   2801 C CG1 . ILE B 2 126 ? -8.781 14.866 19.765 1.00  91.42 0 B 1
ATOM   2802 C CG2 . ILE B 2 126 ? -6.299 14.782 20.229 1.00  90.86 0 B 1
ATOM   2803 C CD1 . ILE B 2 126 ? -9.176 13.549 20.438 1.00  79.53 0 B 1
ATOM   2804 N N   . TYR B 2 127 ? -5.311 15.609 16.733 1.00  95.60 0 B 1
ATOM   2805 C CA  . TYR B 2 127 ? -3.969 15.767 16.176 1.00  96.25 0 B 1
ATOM   2806 C C   . TYR B 2 127 ? -3.667 17.207 15.741 1.00  96.76 0 B 1
ATOM   2807 O O   . TYR B 2 127 ? -2.556 17.700 15.972 1.00  96.40 0 B 1
ATOM   2808 C CB  . TYR B 2 127 ? -3.788 14.813 14.988 1.00  96.05 0 B 1
ATOM   2809 C CG  . TYR B 2 127 ? -2.422 14.880 14.356 1.00  95.83 0 B 1
ATOM   2810 C CD1 . TYR B 2 127 ? -2.184 15.706 13.237 1.00  94.58 0 B 1
ATOM   2811 C CD2 . TYR B 2 127 ? -1.362 14.125 14.889 1.00  94.71 0 B 1
ATOM   2812 C CE1 . TYR B 2 127 ? -0.901 15.776 12.658 1.00  94.19 0 B 1
ATOM   2813 C CE2 . TYR B 2 127 ? -0.079 14.184 14.323 1.00  93.93 0 B 1
ATOM   2814 C CZ  . TYR B 2 127 ?  0.150 15.016 13.209 1.00  94.18 0 B 1
ATOM   2815 O OH  . TYR B 2 127 ?  1.399 15.079 12.658 1.00  92.69 0 B 1
ATOM   2816 N N   . LYS B 2 128 ? -4.647 17.896 15.146 1.00  95.40 0 B 1
ATOM   2817 C CA  . LYS B 2 128 ? -4.512 19.287 14.694 1.00  95.52 0 B 1
ATOM   2818 C C   . LYS B 2 128 ? -4.589 20.296 15.837 1.00  95.97 0 B 1
ATOM   2819 O O   . LYS B 2 128 ? -3.828 21.258 15.839 1.00  94.81 0 B 1
ATOM   2820 C CB  . LYS B 2 128 ? -5.589 19.601 13.650 1.00  94.48 0 B 1
ATOM   2821 C CG  . LYS B 2 128 ? -5.303 18.945 12.291 1.00  90.60 0 B 1
ATOM   2822 C CD  . LYS B 2 128 ? -6.428 19.265 11.302 1.00  85.62 0 B 1
ATOM   2823 C CE  . LYS B 2 128 ? -6.062 18.708  9.925 1.00  76.95 0 B 1
ATOM   2824 N NZ  . LYS B 2 128 ? -7.050 19.060  8.879 1.00  69.31 1 B 1
ATOM   2825 N N   . THR B 2 129 ? -5.501 20.095 16.791 1.00  96.04 0 B 1
ATOM   2826 C CA  . THR B 2 129 ? -5.828 21.093 17.821 1.00  96.27 0 B 1
ATOM   2827 C C   . THR B 2 129 ? -5.071 20.906 19.136 1.00  96.85 0 B 1
ATOM   2828 O O   . THR B 2 129 ? -4.831 21.879 19.834 1.00  95.30 0 B 1
ATOM   2829 C CB  . THR B 2 129 ? -7.332 21.115 18.122 1.00  95.10 0 B 1
ATOM   2830 C CG2 . THR B 2 129 ? -8.162 21.461 16.879 1.00  86.80 0 B 1
ATOM   2831 O OG1 . THR B 2 129 ? -7.788 19.863 18.605 1.00  88.92 0 B 1
ATOM   2832 N N   . ASP B 2 130 ? -4.711 19.670 19.476 1.00  96.77 0 B 1
ATOM   2833 C CA  . ASP B 2 130 ? -4.044 19.323 20.735 1.00  97.34 0 B 1
ATOM   2834 C C   . ASP B 2 130 ? -3.067 18.162 20.518 1.00  97.45 0 B 1
ATOM   2835 O O   . ASP B 2 130 ? -3.340 16.988 20.792 1.00  96.48 0 B 1
ATOM   2836 C CB  . ASP B 2 130 ? -5.098 19.048 21.816 1.00  97.08 0 B 1
ATOM   2837 C CG  . ASP B 2 130 ? -4.507 18.865 23.219 1.00  96.68 0 B 1
ATOM   2838 O OD1 . ASP B 2 130 ? -3.273 18.681 23.345 1.00  94.55 0 B 1
ATOM   2839 O OD2 . ASP B 2 130 ? -5.317 18.833 24.170 1.00  93.89 -1 B 1
ATOM   2840 N N   . ARG B 2 131 ? -1.886 18.508 19.998 1.00  96.84 0 B 1
ATOM   2841 C CA  . ARG B 2 131 ? -0.838 17.538 19.684 1.00  96.75 0 B 1
ATOM   2842 C C   . ARG B 2 131 ? -0.339 16.781 20.915 1.00  97.24 0 B 1
ATOM   2843 O O   . ARG B 2 131 ? -0.013 15.601 20.815 1.00  96.51 0 B 1
ATOM   2844 C CB  . ARG B 2 131 ?  0.311 18.250 18.953 1.00  95.10 0 B 1
ATOM   2845 C CG  . ARG B 2 131 ?  1.378 17.277 18.416 1.00  84.09 0 B 1
ATOM   2846 C CD  . ARG B 2 131 ?  0.830 16.292 17.368 1.00  82.58 0 B 1
ATOM   2847 N NE  . ARG B 2 131 ?  0.421 16.998 16.151 1.00  80.39 0 B 1
ATOM   2848 C CZ  . ARG B 2 131 ?  1.157 17.241 15.078 1.00  77.07 0 B 1
ATOM   2849 N NH1 . ARG B 2 131 ?  2.369 16.800 14.963 1.00  68.44 1 B 1
ATOM   2850 N NH2 . ARG B 2 131 ?  0.674 17.951 14.092 1.00  69.88 0 B 1
ATOM   2851 N N   . ASP B 2 132 ? -0.309 17.431 22.066 1.00  97.68 0 B 1
ATOM   2852 C CA  . ASP B 2 132 ?  0.150 16.799 23.303 1.00  97.74 0 B 1
ATOM   2853 C C   . ASP B 2 132 ? -0.857 15.759 23.797 1.00  97.91 0 B 1
ATOM   2854 O O   . ASP B 2 132 ? -0.469 14.662 24.203 1.00  97.44 0 B 1
ATOM   2855 C CB  . ASP B 2 132 ?  0.404 17.866 24.371 1.00  97.31 0 B 1
ATOM   2856 C CG  . ASP B 2 132 ?  1.649 18.714 24.082 1.00  91.37 0 B 1
ATOM   2857 O OD1 . ASP B 2 132 ?  2.553 18.196 23.386 1.00  84.88 0 B 1
ATOM   2858 O OD2 . ASP B 2 132 ?  1.684 19.847 24.593 1.00  85.10 -1 B 1
ATOM   2859 N N   . LYS B 2 133 ? -2.152 16.061 23.700 1.00  97.80 0 B 1
ATOM   2860 C CA  . LYS B 2 133 ? -3.224 15.101 23.971 1.00  97.96 0 B 1
ATOM   2861 C C   . LYS B 2 133 ? -3.159 13.927 22.997 1.00  97.99 0 B 1
ATOM   2862 O O   . LYS B 2 133 ? -3.230 12.787 23.439 1.00  97.51 0 B 1
ATOM   2863 C CB  . LYS B 2 133 ? -4.574 15.817 23.923 1.00  97.73 0 B 1
ATOM   2864 C CG  . LYS B 2 133 ? -5.738 14.890 24.290 1.00  96.43 0 B 1
ATOM   2865 C CD  . LYS B 2 133 ? -7.046 15.680 24.279 1.00  94.46 0 B 1
ATOM   2866 C CE  . LYS B 2 133 ? -8.236 14.768 24.592 1.00  89.12 0 B 1
ATOM   2867 N NZ  . LYS B 2 133 ? -9.514 15.513 24.524 1.00  81.70 1 B 1
ATOM   2868 N N   . TYR B 2 134 ? -2.964 14.187 21.702 1.00  97.90 0 B 1
ATOM   2869 C CA  . TYR B 2 134 ? -2.780 13.148 20.702 1.00  97.87 0 B 1
ATOM   2870 C C   . TYR B 2 134 ? -1.628 12.205 21.074 1.00  98.09 0 B 1
ATOM   2871 O O   . TYR B 2 134 ? -1.827 10.998 21.185 1.00  97.79 0 B 1
ATOM   2872 C CB  . TYR B 2 134 ? -2.536 13.775 19.327 1.00  97.45 0 B 1
ATOM   2873 C CG  . TYR B 2 134 ? -2.178 12.754 18.259 1.00  97.32 0 B 1
ATOM   2874 C CD1 . TYR B 2 134 ? -0.826 12.503 17.927 1.00  96.21 0 B 1
ATOM   2875 C CD2 . TYR B 2 134 ? -3.191 12.019 17.632 1.00  96.38 0 B 1
ATOM   2876 C CE1 . TYR B 2 134 ? -0.500 11.534 16.966 1.00  95.69 0 B 1
ATOM   2877 C CE2 . TYR B 2 134 ? -2.875 11.047 16.675 1.00  95.33 0 B 1
ATOM   2878 C CZ  . TYR B 2 134 ? -1.528 10.807 16.344 1.00  95.63 0 B 1
ATOM   2879 O OH  . TYR B 2 134 ? -1.222  9.860 15.403 1.00  93.98 0 B 1
ATOM   2880 N N   . ASN B 2 135 ? -0.447 12.769 21.349 1.00  97.93 0 B 1
ATOM   2881 C CA  . ASN B 2 135 ?  0.732 11.990 21.699 1.00  97.80 0 B 1
ATOM   2882 C C   . ASN B 2 135 ?  0.543 11.184 22.988 1.00  97.95 0 B 1
ATOM   2883 O O   . ASN B 2 135 ?  1.028 10.057 23.081 1.00  97.67 0 B 1
ATOM   2884 C CB  . ASN B 2 135 ?  1.930 12.944 21.837 1.00  97.32 0 B 1
ATOM   2885 C CG  . ASN B 2 135 ?  2.445 13.466 20.499 1.00  96.12 0 B 1
ATOM   2886 N ND2 . ASN B 2 135 ?  3.154 14.566 20.519 1.00  89.91 0 B 1
ATOM   2887 O OD1 . ASN B 2 135 ?  2.266 12.882 19.454 1.00  90.61 0 B 1
ATOM   2888 N N   . ARG B 2 136 ? -0.156 11.744 23.976 1.00  98.05 0 B 1
ATOM   2889 C CA  . ARG B 2 136 ? -0.463 11.056 25.238 1.00  98.13 0 B 1
ATOM   2890 C C   . ARG B 2 136 ? -1.365  9.851 25.008 1.00  98.20 0 B 1
ATOM   2891 O O   . ARG B 2 136 ? -0.993  8.749 25.407 1.00  97.89 0 B 1
ATOM   2892 C CB  . ARG B 2 136 ? -1.088 12.065 26.207 1.00  97.85 0 B 1
ATOM   2893 C CG  . ARG B 2 136 ? -1.147 11.539 27.643 1.00  92.53 0 B 1
ATOM   2894 C CD  . ARG B 2 136 ? -1.930 12.508 28.562 1.00  90.83 0 B 1
ATOM   2895 N NE  . ARG B 2 136 ? -1.600 13.914 28.286 1.00  83.04 0 B 1
ATOM   2896 C CZ  . ARG B 2 136 ? -2.148 14.987 28.833 1.00  76.62 0 B 1
ATOM   2897 N NH1 . ARG B 2 136 ? -3.030 14.882 29.797 1.00  66.16 1 B 1
ATOM   2898 N NH2 . ARG B 2 136 ? -1.816 16.183 28.424 1.00  69.52 0 B 1
ATOM   2899 N N   . ILE B 2 137 ? -2.478 10.042 24.306 1.00  98.12 0 B 1
ATOM   2900 C CA  . ILE B 2 137 ? -3.423  8.958 24.013 1.00  98.16 0 B 1
ATOM   2901 C C   . ILE B 2 137 ? -2.761  7.883 23.142 1.00  98.17 0 B 1
ATOM   2902 O O   . ILE B 2 137 ? -2.872  6.697 23.448 1.00  97.83 0 B 1
ATOM   2903 C CB  . ILE B 2 137 ? -4.714  9.499 23.362 1.00  97.84 0 B 1
ATOM   2904 C CG1 . ILE B 2 137 ? -5.459 10.454 24.328 1.00  96.34 0 B 1
ATOM   2905 C CG2 . ILE B 2 137 ? -5.642  8.337 22.970 1.00  96.43 0 B 1
ATOM   2906 C CD1 . ILE B 2 137 ? -6.607 11.228 23.668 1.00  92.61 0 B 1
ATOM   2907 N N   . SER B 2 138 ? -2.017  8.270 22.112 1.00  98.01 0 B 1
ATOM   2908 C CA  . SER B 2 138 ? -1.286  7.315 21.272 1.00  98.04 0 B 1
ATOM   2909 C C   . SER B 2 138 ? -0.290  6.479 22.081 1.00  98.05 0 B 1
ATOM   2910 O O   . SER B 2 138 ? -0.169  5.280 21.858 1.00  97.48 0 B 1
ATOM   2911 C CB  . SER B 2 138 ? -0.532  8.031 20.155 1.00  97.11 0 B 1
ATOM   2912 O OG  . SER B 2 138 ? -1.424  8.664 19.268 1.00  82.60 0 B 1
ATOM   2913 N N   . ARG B 2 139 ?  0.395  7.096 23.043 1.00  98.21 0 B 1
ATOM   2914 C CA  . ARG B 2 139 ?  1.341  6.406 23.929 1.00  98.24 0 B 1
ATOM   2915 C C   . ARG B 2 139 ?  0.636  5.452 24.893 1.00  98.21 0 B 1
ATOM   2916 O O   . ARG B 2 139 ?  1.071  4.313 25.034 1.00  97.89 0 B 1
ATOM   2917 C CB  . ARG B 2 139 ?  2.195  7.452 24.663 1.00  97.69 0 B 1
ATOM   2918 C CG  . ARG B 2 139 ?  3.588  6.931 25.001 1.00  89.25 0 B 1
ATOM   2919 C CD  . ARG B 2 139 ?  4.440  8.017 25.676 1.00  86.61 0 B 1
ATOM   2920 N NE  . ARG B 2 139 ?  4.638  9.192 24.805 1.00  76.63 0 B 1
ATOM   2921 C CZ  . ARG B 2 139 ?  5.033 10.408 25.177 1.00  68.34 0 B 1
ATOM   2922 N NH1 . ARG B 2 139 ?  5.306 10.680 26.419 1.00  59.68 1 B 1
ATOM   2923 N NH2 . ARG B 2 139 ?  5.154 11.361 24.304 1.00  61.42 0 B 1
ATOM   2924 N N   . GLU B 2 140 ? -0.482  5.884 25.482 1.00  98.35 0 B 1
ATOM   2925 C CA  . GLU B 2 140 ? -1.315  5.042 26.348 1.00  98.28 0 B 1
ATOM   2926 C C   . GLU B 2 140 ? -1.861  3.820 25.599 1.00  98.22 0 B 1
ATOM   2927 O O   . GLU B 2 140 ? -1.801  2.699 26.100 1.00  97.59 0 B 1
ATOM   2928 C CB  . GLU B 2 140 ? -2.488  5.863 26.896 1.00  97.90 0 B 1
ATOM   2929 C CG  . GLU B 2 140 ? -2.083  6.846 27.990 1.00  86.49 0 B 1
ATOM   2930 C CD  . GLU B 2 140 ? -3.213  7.822 28.367 1.00  85.37 0 B 1
ATOM   2931 O OE1 . GLU B 2 140 ? -2.915  8.788 29.111 1.00  80.61 0 B 1
ATOM   2932 O OE2 . GLU B 2 140 ? -4.355  7.629 27.904 1.00  83.38 -1 B 1
ATOM   2933 N N   . TRP B 2 141 ? -2.350  4.007 24.378 1.00  98.19 0 B 1
ATOM   2934 C CA  . TRP B 2 141 ? -2.823  2.902 23.550 1.00  97.90 0 B 1
ATOM   2935 C C   . TRP B 2 141 ? -1.697  1.958 23.156 1.00  98.15 0 B 1
ATOM   2936 O O   . TRP B 2 141 ? -1.889  0.744 23.188 1.00  97.04 0 B 1
ATOM   2937 C CB  . TRP B 2 141 ? -3.526  3.440 22.301 1.00  97.17 0 B 1
ATOM   2938 C CG  . TRP B 2 141 ? -4.935  3.901 22.497 1.00  96.13 0 B 1
ATOM   2939 C CD1 . TRP B 2 141 ? -5.411  4.607 23.546 1.00  93.82 0 B 1
ATOM   2940 C CD2 . TRP B 2 141 ? -6.064  3.696 21.601 1.00  94.50 0 B 1
ATOM   2941 C CE2 . TRP B 2 141 ? -7.203  4.318 22.171 1.00  93.50 0 B 1
ATOM   2942 C CE3 . TRP B 2 141 ? -6.220  3.047 20.357 1.00  93.28 0 B 1
ATOM   2943 N NE1 . TRP B 2 141 ? -6.768  4.859 23.364 1.00  92.68 0 B 1
ATOM   2944 C CZ2 . TRP B 2 141 ? -8.463  4.308 21.537 1.00  91.49 0 B 1
ATOM   2945 C CZ3 . TRP B 2 141 ? -7.482  3.036 19.721 1.00  90.84 0 B 1
ATOM   2946 C CH2 . TRP B 2 141 ? -8.576  3.659 20.310 1.00  90.47 0 B 1
ATOM   2947 N N   . THR B 2 142 ? -0.516  2.492 22.846 1.00  98.10 0 B 1
ATOM   2948 C CA  . THR B 2 142 ?  0.672  1.678 22.560 1.00  98.18 0 B 1
ATOM   2949 C C   . THR B 2 142 ?  1.030  0.812 23.766 1.00  98.14 0 B 1
ATOM   2950 O O   . THR B 2 142 ?  1.149 -0.395 23.616 1.00  97.48 0 B 1
ATOM   2951 C CB  . THR B 2 142 ?  1.857  2.552 22.134 1.00  97.78 0 B 1
ATOM   2952 C CG2 . THR B 2 142 ?  3.086  1.727 21.764 1.00  95.52 0 B 1
ATOM   2953 O OG1 . THR B 2 142 ?  1.508  3.299 20.990 1.00  95.23 0 B 1
ATOM   2954 N N   . GLN B 2 143 ?  1.099  1.392 24.951 1.00  97.94 0 B 1
ATOM   2955 C CA  . GLN B 2 143 ?  1.379  0.647 26.180 1.00  97.70 0 B 1
ATOM   2956 C C   . GLN B 2 143 ?  0.316 -0.409 26.492 1.00  97.69 0 B 1
ATOM   2957 O O   . GLN B 2 143 ?  0.634 -1.491 26.968 1.00  96.70 0 B 1
ATOM   2958 C CB  . GLN B 2 143 ?  1.473  1.629 27.351 1.00  97.25 0 B 1
ATOM   2959 C CG  . GLN B 2 143 ?  2.780  2.439 27.308 1.00  89.36 0 B 1
ATOM   2960 C CD  . GLN B 2 143 ?  2.858  3.515 28.389 1.00  83.41 0 B 1
ATOM   2961 N NE2 . GLN B 2 143 ?  4.020  4.072 28.617 1.00  70.61 0 B 1
ATOM   2962 O OE1 . GLN B 2 143 ?  1.899  3.882 29.039 1.00  74.66 0 B 1
ATOM   2963 N N   . LYS B 2 144 ? -0.950 -0.110 26.229 1.00  97.62 0 B 1
ATOM   2964 C CA  . LYS B 2 144 ? -2.074 -1.001 26.561 1.00  97.43 0 B 1
ATOM   2965 C C   . LYS B 2 144 ? -2.263 -2.157 25.577 1.00  97.21 0 B 1
ATOM   2966 O O   . LYS B 2 144 ? -2.732 -3.215 25.977 1.00  96.07 0 B 1
ATOM   2967 C CB  . LYS B 2 144 ? -3.335 -0.143 26.693 1.00  97.00 0 B 1
ATOM   2968 C CG  . LYS B 2 144 ? -4.538 -0.961 27.152 1.00  91.24 0 B 1
ATOM   2969 C CD  . LYS B 2 144 ? -5.742 -0.047 27.380 1.00  88.92 0 B 1
ATOM   2970 C CE  . LYS B 2 144 ? -6.928 -0.889 27.834 1.00  79.24 0 B 1
ATOM   2971 N NZ  . LYS B 2 144 ? -8.137 -0.046 28.039 1.00  70.73 1 B 1
ATOM   2972 N N   . TYR B 2 145 ? -1.985 -1.927 24.287 1.00  97.51 0 B 1
ATOM   2973 C CA  . TYR B 2 145 ? -2.364 -2.856 23.226 1.00  97.30 0 B 1
ATOM   2974 C C   . TYR B 2 145 ? -1.189 -3.420 22.415 1.00  97.36 0 B 1
ATOM   2975 O O   . TYR B 2 145 ? -1.371 -4.437 21.754 1.00  95.77 0 B 1
ATOM   2976 C CB  . TYR B 2 145 ? -3.362 -2.169 22.284 1.00  96.89 0 B 1
ATOM   2977 C CG  . TYR B 2 145 ? -4.635 -1.679 22.929 1.00  96.59 0 B 1
ATOM   2978 C CD1 . TYR B 2 145 ? -5.529 -2.588 23.531 1.00  95.33 0 B 1
ATOM   2979 C CD2 . TYR B 2 145 ? -4.961 -0.312 22.912 1.00  95.45 0 B 1
ATOM   2980 C CE1 . TYR B 2 145 ? -6.718 -2.146 24.109 1.00  94.46 0 B 1
ATOM   2981 C CE2 . TYR B 2 145 ? -6.155  0.148 23.489 1.00  94.33 0 B 1
ATOM   2982 C CZ  . TYR B 2 145 ? -7.034 -0.773 24.083 1.00  94.61 0 B 1
ATOM   2983 O OH  . TYR B 2 145 ? -8.209 -0.327 24.650 1.00  93.10 0 B 1
ATOM   2984 N N   . ALA B 2 146 ? -0.028 -2.769 22.443 1.00  96.84 0 B 1
ATOM   2985 C CA  . ALA B 2 146 ?  1.116 -3.109 21.599 1.00  96.84 0 B 1
ATOM   2986 C C   . ALA B 2 146 ?  2.392 -3.466 22.377 1.00  96.64 0 B 1
ATOM   2987 O O   . ALA B 2 146 ?  3.438 -3.649 21.759 1.00  93.99 0 B 1
ATOM   2988 C CB  . ALA B 2 146 ?  1.332 -1.965 20.602 1.00  96.48 0 B 1
ATOM   2989 N N   . MET B 2 147 ?  2.311 -3.586 23.696 1.00  95.14 0 B 1
ATOM   2990 C CA  . MET B 2 147 ?  3.408 -4.005 24.572 1.00  94.34 0 B 1
ATOM   2991 C C   . MET B 2 147 ?  3.048 -5.254 25.376 1.00  90.26 0 B 1
ATOM   2992 O O   . MET B 2 147 ?  1.865 -5.471 25.677 1.00  82.63 0 B 1
ATOM   2993 C CB  . MET B 2 147 ?  3.840 -2.856 25.509 1.00  90.62 0 B 1
ATOM   2994 C CG  . MET B 2 147 ?  4.405 -1.664 24.734 1.00  89.22 0 B 1
ATOM   2995 S SD  . MET B 2 147 ?  5.047 -0.350 25.826 1.00  87.74 0 B 1
ATOM   2996 C CE  . MET B 2 147 ?  5.680  0.795 24.610 1.00  80.80 0 B 1
ATOM   2997 O OXT . MET B 2 147 ?  4.009 -6.013 25.709 1.00  85.79 -1 B 1
ATOM   2998 N N   . MET C 3 1 ? 31.226  9.985  2.613 1.00  93.76 0 C 1
ATOM   2999 C CA  . MET C 3 1 ? 30.985  8.663  3.216 1.00  95.56 0 C 1
ATOM   3000 C C   . MET C 3 1 ? 30.109  7.845  2.288 1.00  95.70 0 C 1
ATOM   3001 O O   . MET C 3 1 ? 29.440  8.410  1.440 1.00  93.86 0 C 1
ATOM   3002 C CB  . MET C 3 1 ? 30.386  8.776  4.624 1.00  92.37 0 C 1
ATOM   3003 C CG  . MET C 3 1 ? 28.969  9.351  4.667 1.00  89.93 0 C 1
ATOM   3004 S SD  . MET C 3 1 ? 28.307  9.532  6.357 1.00  91.91 0 C 1
ATOM   3005 C CE  . MET C 3 1 ? 26.650 10.129  5.989 1.00  85.62 0 C 1
ATOM   3006 N N   . GLN C 3 2 ? 30.100  6.517  2.428 1.00  96.08 0 C 1
ATOM   3007 C CA  . GLN C 3 2 ? 29.173  5.660  1.703 1.00  95.89 0 C 1
ATOM   3008 C C   . GLN C 3 2 ? 27.940  5.360  2.543 1.00  96.05 0 C 1
ATOM   3009 O O   . GLN C 3 2 ? 28.049  5.062  3.734 1.00  94.34 0 C 1
ATOM   3010 C CB  . GLN C 3 2 ? 29.858  4.360  1.246 1.00  93.49 0 C 1
ATOM   3011 C CG  . GLN C 3 2 ? 30.739  4.654  0.045 1.00  82.07 0 C 1
ATOM   3012 C CD  . GLN C 3 2 ? 31.425  3.434 -0.557 1.00  83.21 0 C 1
ATOM   3013 N NE2 . GLN C 3 2 ? 32.131  3.632 -1.634 1.00  72.07 0 C 1
ATOM   3014 O OE1 . GLN C 3 2 ? 31.348  2.315 -0.082 1.00  75.11 0 C 1
ATOM   3015 N N   . ILE C 3 3 ? 26.777  5.419  1.918 1.00  96.77 0 C 1
ATOM   3016 C CA  . ILE C 3 3 ? 25.523  4.893  2.451 1.00  96.58 0 C 1
ATOM   3017 C C   . ILE C 3 3 ? 24.894  3.941  1.444 1.00  96.56 0 C 1
ATOM   3018 O O   . ILE C 3 3 ? 25.186  3.994  0.241 1.00  95.70 0 C 1
ATOM   3019 C CB  . ILE C 3 3 ? 24.532  6.001  2.872 1.00  96.00 0 C 1
ATOM   3020 C CG1 . ILE C 3 3 ? 24.075  6.859  1.670 1.00  93.06 0 C 1
ATOM   3021 C CG2 . ILE C 3 3 ? 25.137  6.851  4.000 1.00  91.10 0 C 1
ATOM   3022 C CD1 . ILE C 3 3 ? 22.909  7.800  1.993 1.00  92.58 0 C 1
ATOM   3023 N N   . PHE C 3 4 ? 23.987  3.095  1.913 1.00  96.24 0 C 1
ATOM   3024 C CA  . PHE C 3 4 ? 23.248  2.165  1.083 1.00  95.76 0 C 1
ATOM   3025 C C   . PHE C 3 4 ? 21.788  2.591  0.956 1.00  95.82 0 C 1
ATOM   3026 O O   . PHE C 3 4 ? 21.176  3.075  1.900 1.00  95.05 0 C 1
ATOM   3027 C CB  . PHE C 3 4 ? 23.393  0.737  1.629 1.00  94.95 0 C 1
ATOM   3028 C CG  . PHE C 3 4 ? 24.827  0.299  1.787 1.00  94.35 0 C 1
ATOM   3029 C CD1 . PHE C 3 4 ? 25.642  0.106  0.660 1.00  91.08 0 C 1
ATOM   3030 C CD2 . PHE C 3 4 ? 25.377  0.130  3.070 1.00  90.82 0 C 1
ATOM   3031 C CE1 . PHE C 3 4 ? 26.996 -0.267  0.808 1.00  89.49 0 C 1
ATOM   3032 C CE2 . PHE C 3 4 ? 26.719 -0.241  3.225 1.00  88.74 0 C 1
ATOM   3033 C CZ  . PHE C 3 4 ? 27.537 -0.437  2.092 1.00  90.35 0 C 1
ATOM   3034 N N   . VAL C 3 5 ? 21.202  2.376 -0.212 1.00  95.39 0 C 1
ATOM   3035 C CA  . VAL C 3 5 ? 19.767  2.559 -0.444 1.00  95.35 0 C 1
ATOM   3036 C C   . VAL C 3 5 ? 19.200  1.268 -1.021 1.00  94.70 0 C 1
ATOM   3037 O O   . VAL C 3 5 ? 19.573  0.848 -2.113 1.00  93.53 0 C 1
ATOM   3038 C CB  . VAL C 3 5 ? 19.464  3.767 -1.348 1.00  95.30 0 C 1
ATOM   3039 C CG1 . VAL C 3 5 ? 17.956  3.971 -1.510 1.00  93.02 0 C 1
ATOM   3040 C CG2 . VAL C 3 5 ? 20.058  5.062 -0.778 1.00  93.48 0 C 1
ATOM   3041 N N   . LYS C 3 6 ? 18.284  0.630 -0.291 1.00  93.79 0 C 1
ATOM   3042 C CA  . LYS C 3 6 ? 17.504 -0.504 -0.797 1.00  92.81 0 C 1
ATOM   3043 C C   . LYS C 3 6 ? 16.366  0.022 -1.676 1.00  92.71 0 C 1
ATOM   3044 O O   . LYS C 3 6 ? 15.410  0.610 -1.177 1.00  91.81 0 C 1
ATOM   3045 C CB  . LYS C 3 6 ? 16.978 -1.391  0.342 1.00  91.18 0 C 1
ATOM   3046 C CG  . LYS C 3 6 ? 18.097 -2.202  1.025 1.00  81.16 0 C 1
ATOM   3047 C CD  . LYS C 3 6 ? 17.528 -3.217  2.029 1.00  75.59 0 C 1
ATOM   3048 C CE  . LYS C 3 6 ? 18.654 -3.951  2.750 1.00  68.48 0 C 1
ATOM   3049 N NZ  . LYS C 3 6 ? 18.159 -4.941  3.745 1.00  61.01 1 C 1
ATOM   3050 N N   . THR C 3 7 ? 16.470 -0.225 -2.968 1.00  90.69 0 C 1
ATOM   3051 C CA  . THR C 3 7 ? 15.504  0.226 -3.975 1.00  88.98 0 C 1
ATOM   3052 C C   . THR C 3 7 ? 14.202 -0.580 -3.922 1.00  88.48 0 C 1
ATOM   3053 O O   . THR C 3 7 ? 14.066 -1.542 -3.154 1.00  86.11 0 C 1
ATOM   3054 C CB  . THR C 3 7 ? 16.104  0.176 -5.390 1.00  87.07 0 C 1
ATOM   3055 C CG2 . THR C 3 7 ? 17.450  0.888 -5.468 1.00  82.24 0 C 1
ATOM   3056 O OG1 . THR C 3 7 ? 16.274 -1.159 -5.795 1.00  82.73 0 C 1
ATOM   3057 N N   . LEU C 3 8 ? 13.228 -0.212 -4.756 1.00  85.13 0 C 1
ATOM   3058 C CA  . LEU C 3 8 ? 11.941 -0.910 -4.856 1.00  81.70 0 C 1
ATOM   3059 C C   . LEU C 3 8 ? 12.091 -2.385 -5.251 1.00  81.96 0 C 1
ATOM   3060 O O   . LEU C 3 8 ? 11.359 -3.229 -4.746 1.00  78.01 0 C 1
ATOM   3061 C CB  . LEU C 3 8 ? 11.035 -0.181 -5.870 1.00  79.37 0 C 1
ATOM   3062 C CG  . LEU C 3 8 ? 10.634  1.249 -5.461 1.00  76.79 0 C 1
ATOM   3063 C CD1 . LEU C 3 8 ?  9.855  1.899 -6.600 1.00  72.74 0 C 1
ATOM   3064 C CD2 . LEU C 3 8 ?  9.764  1.259 -4.204 1.00  72.84 0 C 1
ATOM   3065 N N   . THR C 3 9 ? 13.068 -2.712 -6.090 1.00  80.60 0 C 1
ATOM   3066 C CA  . THR C 3 9 ? 13.347 -4.075 -6.558 1.00  77.25 0 C 1
ATOM   3067 C C   . THR C 3 9 ? 14.098 -4.937 -5.539 1.00  76.83 0 C 1
ATOM   3068 O O   . THR C 3 9 ? 14.377 -6.102 -5.804 1.00  72.37 0 C 1
ATOM   3069 C CB  . THR C 3 9 ? 14.143 -4.038 -7.866 1.00  74.23 0 C 1
ATOM   3070 C CG2 . THR C 3 9 ? 13.402 -3.302 -8.974 1.00  66.89 0 C 1
ATOM   3071 O OG1 . THR C 3 9 ? 15.363 -3.371 -7.685 1.00  69.04 0 C 1
ATOM   3072 N N   . GLY C 3 10 ? 14.483 -4.367 -4.405 1.00  76.40 0 C 1
ATOM   3073 C CA  . GLY C 3 10 ? 15.361 -5.014 -3.433 1.00  76.47 0 C 1
ATOM   3074 C C   . GLY C 3 10 ? 16.850 -4.891 -3.754 1.00  79.92 0 C 1
ATOM   3075 O O   . GLY C 3 10 ? 17.676 -5.231 -2.914 1.00  77.63 0 C 1
ATOM   3076 N N   . LYS C 3 11 ? 17.200 -4.343 -4.913 1.00  82.32 0 C 1
ATOM   3077 C CA  . LYS C 3 11 ? 18.592 -4.003 -5.242 1.00  84.20 0 C 1
ATOM   3078 C C   . LYS C 3 11 ? 19.096 -2.953 -4.249 1.00  86.83 0 C 1
ATOM   3079 O O   . LYS C 3 11 ? 18.427 -1.959 -4.002 1.00  86.56 0 C 1
ATOM   3080 C CB  . LYS C 3 11 ? 18.657 -3.495 -6.691 1.00  81.15 0 C 1
ATOM   3081 C CG  . LYS C 3 11 ? 20.045 -3.008 -7.140 1.00  74.22 0 C 1
ATOM   3082 C CD  . LYS C 3 11 ? 19.929 -2.320 -8.505 1.00  72.73 0 C 1
ATOM   3083 C CE  . LYS C 3 11 ? 21.209 -1.558 -8.866 1.00  63.87 0 C 1
ATOM   3084 N NZ  . LYS C 3 11 ? 20.929 -0.543 -9.901 1.00  58.49 1 C 1
ATOM   3085 N N   . THR C 3 12 ? 20.304 -3.152 -3.739 1.00  87.45 0 C 1
ATOM   3086 C CA  . THR C 3 12 ? 20.996 -2.148 -2.932 1.00  88.83 0 C 1
ATOM   3087 C C   . THR C 3 12 ? 21.918 -1.340 -3.831 1.00  90.04 0 C 1
ATOM   3088 O O   . THR C 3 12 ? 22.754 -1.898 -4.534 1.00  89.20 0 C 1
ATOM   3089 C CB  . THR C 3 12 ? 21.756 -2.793 -1.765 1.00  87.35 0 C 1
ATOM   3090 C CG2 . THR C 3 12 ? 22.380 -1.754 -0.837 1.00  81.20 0 C 1
ATOM   3091 O OG1 . THR C 3 12 ? 20.855 -3.551 -0.986 1.00  81.61 0 C 1
ATOM   3092 N N   . ILE C 3 13 ? 21.762 -0.022 -3.821 1.00  92.15 0 C 1
ATOM   3093 C CA  . ILE C 3 13 ? 22.686  0.919 -4.459 1.00  92.21 0 C 1
ATOM   3094 C C   . ILE C 3 13 ? 23.541  1.592 -3.390 1.00  93.50 0 C 1
ATOM   3095 O O   . ILE C 3 13 ? 23.068  1.884 -2.294 1.00  93.17 0 C 1
ATOM   3096 C CB  . ILE C 3 13 ? 21.964  1.941 -5.360 1.00  90.55 0 C 1
ATOM   3097 C CG1 . ILE C 3 13 ? 20.930  2.801 -4.598 1.00  83.59 0 C 1
ATOM   3098 C CG2 . ILE C 3 13 ? 21.320  1.197 -6.538 1.00  81.66 0 C 1
ATOM   3099 C CD1 . ILE C 3 13 ? 20.339  3.953 -5.413 1.00  80.65 0 C 1
ATOM   3100 N N   . THR C 3 14 ? 24.795  1.856 -3.738 1.00  94.10 0 C 1
ATOM   3101 C CA  . THR C 3 14 ? 25.720  2.607 -2.899 1.00  94.36 0 C 1
ATOM   3102 C C   . THR C 3 14 ? 25.758  4.057 -3.370 1.00  94.87 0 C 1
ATOM   3103 O O   . THR C 3 14 ? 25.896  4.307 -4.564 1.00  93.93 0 C 1
ATOM   3104 C CB  . THR C 3 14 ? 27.126  1.996 -2.942 1.00  93.04 0 C 1
ATOM   3105 C CG2 . THR C 3 14 ? 28.037  2.594 -1.882 1.00  83.12 0 C 1
ATOM   3106 O OG1 . THR C 3 14 ? 27.051  0.603 -2.703 1.00  84.37 0 C 1
ATOM   3107 N N   . LEU C 3 15 ? 25.623  5.008 -2.453 1.00  95.79 0 C 1
ATOM   3108 C CA  . LEU C 3 15 ? 25.734  6.434 -2.719 1.00  95.98 0 C 1
ATOM   3109 C C   . LEU C 3 15 ? 26.943  7.009 -1.980 1.00  96.39 0 C 1
ATOM   3110 O O   . LEU C 3 15 ? 27.139  6.718 -0.802 1.00  95.43 0 C 1
ATOM   3111 C CB  . LEU C 3 15 ? 24.449  7.174 -2.304 1.00  95.24 0 C 1
ATOM   3112 C CG  . LEU C 3 15 ? 23.161  6.733 -3.021 1.00  93.33 0 C 1
ATOM   3113 C CD1 . LEU C 3 15 ? 21.990  7.550 -2.486 1.00  89.95 0 C 1
ATOM   3114 C CD2 . LEU C 3 15 ? 23.234  6.953 -4.536 1.00  89.63 0 C 1
ATOM   3115 N N   . GLU C 3 16 ? 27.719  7.831 -2.679 1.00  96.51 0 C 1
ATOM   3116 C CA  . GLU C 3 16 ? 28.694  8.721 -2.064 1.00  96.45 0 C 1
ATOM   3117 C C   . GLU C 3 16 ? 27.985  9.997 -1.615 1.00  96.67 0 C 1
ATOM   3118 O O   . GLU C 3 16 ? 27.352 10.679 -2.426 1.00  95.46 0 C 1
ATOM   3119 C CB  . GLU C 3 16 ? 29.837  9.043 -3.042 1.00  95.47 0 C 1
ATOM   3120 C CG  . GLU C 3 16 ? 30.828  7.882 -3.225 1.00  83.06 0 C 1
ATOM   3121 C CD  . GLU C 3 16 ? 31.624  7.540 -1.957 1.00  78.32 0 C 1
ATOM   3122 O OE1 . GLU C 3 16 ? 32.171  6.417 -1.916 1.00  71.68 0 C 1
ATOM   3123 O OE2 . GLU C 3 16 ? 31.645  8.371 -1.026 1.00  71.40 -1 C 1
ATOM   3124 N N   . VAL C 3 17 ? 28.042 10.282 -0.325 1.00  96.96 0 C 1
ATOM   3125 C CA  . VAL C 3 17 ? 27.358 11.404  0.325 1.00  96.90 0 C 1
ATOM   3126 C C   . VAL C 3 17 ? 28.232 12.008  1.414 1.00  97.18 0 C 1
ATOM   3127 O O   . VAL C 3 17 ? 29.143 11.354  1.939 1.00  96.14 0 C 1
ATOM   3128 C CB  . VAL C 3 17 ? 26.002 10.980  0.926 1.00  96.31 0 C 1
ATOM   3129 C CG1 . VAL C 3 17 ? 25.023 10.485 -0.135 1.00  93.39 0 C 1
ATOM   3130 C CG2 . VAL C 3 17 ? 26.138  9.893  2.004 1.00  93.25 0 C 1
ATOM   3131 N N   . GLU C 3 18 ? 27.925 13.249  1.775 1.00  96.74 0 C 1
ATOM   3132 C CA  . GLU C 3 18 ? 28.481 13.908  2.948 1.00  96.64 0 C 1
ATOM   3133 C C   . GLU C 3 18 ? 27.413 14.004  4.053 1.00  96.98 0 C 1
ATOM   3134 O O   . GLU C 3 18 ? 26.224 14.096  3.742 1.00  95.77 0 C 1
ATOM   3135 C CB  . GLU C 3 18 ? 29.035 15.288  2.577 1.00  95.40 0 C 1
ATOM   3136 C CG  . GLU C 3 18 ? 30.266 15.226  1.656 1.00  86.78 0 C 1
ATOM   3137 C CD  . GLU C 3 18 ? 31.440 14.448  2.280 1.00  80.06 0 C 1
ATOM   3138 O OE1 . GLU C 3 18 ? 32.216 13.848  1.507 1.00  72.03 0 C 1
ATOM   3139 O OE2 . GLU C 3 18 ? 31.542 14.436  3.532 1.00  71.52 -1 C 1
ATOM   3140 N N   . PRO C 3 19 ? 27.778 14.037  5.336 1.00  96.89 0 C 1
ATOM   3141 C CA  . PRO C 3 19 ? 26.813 14.223  6.428 1.00  96.59 0 C 1
ATOM   3142 C C   . PRO C 3 19 ? 25.968 15.499  6.297 1.00  96.66 0 C 1
ATOM   3143 O O   . PRO C 3 19 ? 24.830 15.533  6.767 1.00  95.64 0 C 1
ATOM   3144 C CB  . PRO C 3 19 ? 27.657 14.262  7.703 1.00  95.82 0 C 1
ATOM   3145 C CG  . PRO C 3 19 ? 28.910 13.467  7.329 1.00  93.60 0 C 1
ATOM   3146 C CD  . PRO C 3 19 ? 29.110 13.813  5.852 1.00  96.33 0 C 1
ATOM   3147 N N   . SER C 3 20 ? 26.516 16.533  5.641 1.00  97.13 0 C 1
ATOM   3148 C CA  . SER C 3 20 ? 25.847 17.795  5.350 1.00  97.07 0 C 1
ATOM   3149 C C   . SER C 3 20 ? 24.916 17.757  4.135 1.00  97.14 0 C 1
ATOM   3150 O O   . SER C 3 20 ? 24.240 18.754  3.882 1.00  95.67 0 C 1
ATOM   3151 C CB  . SER C 3 20 ? 26.906 18.889  5.145 1.00  96.21 0 C 1
ATOM   3152 O OG  . SER C 3 20 ? 27.801 18.503  4.123 1.00  89.56 0 C 1
ATOM   3153 N N   . ASP C 3 21 ? 24.882 16.674  3.363 1.00  97.19 0 C 1
ATOM   3154 C CA  . ASP C 3 21 ? 23.957 16.543  2.238 1.00  97.20 0 C 1
ATOM   3155 C C   . ASP C 3 21 ? 22.512 16.564  2.741 1.00  97.56 0 C 1
ATOM   3156 O O   . ASP C 3 21 ? 22.153 15.870  3.701 1.00  96.75 0 C 1
ATOM   3157 C CB  . ASP C 3 21 ? 24.214 15.264  1.421 1.00  96.72 0 C 1
ATOM   3158 C CG  . ASP C 3 21 ? 25.364 15.332  0.414 1.00  95.64 0 C 1
ATOM   3159 O OD1 . ASP C 3 21 ? 25.744 16.439 -0.020 1.00  90.80 0 C 1
ATOM   3160 O OD2 . ASP C 3 21 ? 25.790 14.249 -0.062 1.00  90.73 -1 C 1
ATOM   3161 N N   . THR C 3 22 ? 21.655 17.330  2.057 1.00  97.70 0 C 1
ATOM   3162 C CA  . THR C 3 22 ? 20.213 17.314  2.303 1.00  97.74 0 C 1
ATOM   3163 C C   . THR C 3 22 ? 19.581 16.028  1.771 1.00  97.89 0 C 1
ATOM   3164 O O   . THR C 3 22 ? 20.113 15.366  0.872 1.00  97.21 0 C 1
ATOM   3165 C CB  . THR C 3 22 ? 19.504 18.538  1.704 1.00  97.14 0 C 1
ATOM   3166 C CG2 . THR C 3 22 ? 20.045 19.856  2.252 1.00  90.93 0 C 1
ATOM   3167 O OG1 . THR C 3 22 ? 19.640 18.550  0.307 1.00  91.23 0 C 1
ATOM   3168 N N   . ILE C 3 23 ? 18.412 15.676  2.287 1.00  97.51 0 C 1
ATOM   3169 C CA  . ILE C 3 23 ? 17.625 14.563  1.763 1.00  97.45 0 C 1
ATOM   3170 C C   . ILE C 3 23 ? 17.235 14.798  0.299 1.00  97.42 0 C 1
ATOM   3171 O O   . ILE C 3 23 ? 17.246 13.844 -0.484 1.00  97.07 0 C 1
ATOM   3172 C CB  . ILE C 3 23 ? 16.396 14.312  2.658 1.00  97.05 0 C 1
ATOM   3173 C CG1 . ILE C 3 23 ? 16.790 13.959  4.112 1.00  95.24 0 C 1
ATOM   3174 C CG2 . ILE C 3 23 ? 15.482 13.217  2.082 1.00  96.02 0 C 1
ATOM   3175 C CD1 . ILE C 3 23 ? 17.767 12.788  4.279 1.00  92.35 0 C 1
ATOM   3176 N N   . GLU C 3 24 ? 16.986 16.046 -0.092 1.00  97.43 0 C 1
ATOM   3177 C CA  . GLU C 3 24 ? 16.760 16.427 -1.487 1.00  97.15 0 C 1
ATOM   3178 C C   . GLU C 3 24 ? 17.966 16.079 -2.374 1.00  97.26 0 C 1
ATOM   3179 O O   . GLU C 3 24 ? 17.806 15.434 -3.413 1.00  96.50 0 C 1
ATOM   3180 C CB  . GLU C 3 24 ? 16.438 17.928 -1.522 1.00  95.83 0 C 1
ATOM   3181 C CG  . GLU C 3 24 ? 15.935 18.378 -2.897 1.00  82.11 0 C 1
ATOM   3182 C CD  . GLU C 3 24 ? 15.545 19.872 -2.924 1.00  76.44 0 C 1
ATOM   3183 O OE1 . GLU C 3 24 ? 14.920 20.281 -3.929 1.00  70.13 0 C 1
ATOM   3184 O OE2 . GLU C 3 24 ? 15.874 20.595 -1.961 1.00  70.14 -1 C 1
ATOM   3185 N N   . ASN C 3 25 ? 19.187 16.370 -1.929 1.00  97.32 0 C 1
ATOM   3186 C CA  . ASN C 3 25 ? 20.411 15.985 -2.645 1.00  96.97 0 C 1
ATOM   3187 C C   . ASN C 3 25 ? 20.549 14.463 -2.757 1.00  97.09 0 C 1
ATOM   3188 O O   . ASN C 3 25 ? 20.959 13.941 -3.798 1.00  96.17 0 C 1
ATOM   3189 C CB  . ASN C 3 25 ? 21.643 16.560 -1.926 1.00  96.05 0 C 1
ATOM   3190 C CG  . ASN C 3 25 ? 21.794 18.061 -2.050 1.00  86.99 0 C 1
ATOM   3191 N ND2 . ASN C 3 25 ? 22.712 18.631 -1.296 1.00  74.91 0 C 1
ATOM   3192 O OD1 . ASN C 3 25 ? 21.147 18.731 -2.823 1.00  76.66 0 C 1
ATOM   3193 N N   . VAL C 3 26 ? 20.199 13.722 -1.712 1.00  97.66 0 C 1
ATOM   3194 C CA  . VAL C 3 26 ? 20.206 12.248 -1.739 1.00  97.40 0 C 1
ATOM   3195 C C   . VAL C 3 26 ? 19.186 11.731 -2.750 1.00  97.41 0 C 1
ATOM   3196 O O   . VAL C 3 26 ? 19.508 10.826 -3.524 1.00  96.98 0 C 1
ATOM   3197 C CB  . VAL C 3 26 ? 19.958 11.663 -0.345 1.00  97.16 0 C 1
ATOM   3198 C CG1 . VAL C 3 26 ? 19.903 10.131 -0.364 1.00  95.14 0 C 1
ATOM   3199 C CG2 . VAL C 3 26 ? 21.088 12.046  0.619 1.00  95.59 0 C 1
ATOM   3200 N N   . LYS C 3 27 ? 17.986 12.308 -2.798 1.00  97.67 0 C 1
ATOM   3201 C CA  . LYS C 3 27 ? 16.961 11.949 -3.791 1.00  97.66 0 C 1
ATOM   3202 C C   . LYS C 3 27 ? 17.412 12.249 -5.221 1.00  97.26 0 C 1
ATOM   3203 O O   . LYS C 3 27 ? 17.183 11.419 -6.095 1.00  96.65 0 C 1
ATOM   3204 C CB  . LYS C 3 27 ? 15.640 12.672 -3.474 1.00  97.65 0 C 1
ATOM   3205 C CG  . LYS C 3 27 ? 14.908 12.072 -2.268 1.00  97.11 0 C 1
ATOM   3206 C CD  . LYS C 3 27 ? 13.604 12.845 -2.032 1.00  96.30 0 C 1
ATOM   3207 C CE  . LYS C 3 27 ? 12.787 12.256 -0.880 1.00  94.58 0 C 1
ATOM   3208 N NZ  . LYS C 3 27 ? 11.559 13.054 -0.665 1.00  92.30 1 C 1
ATOM   3209 N N   . ALA C 3 28 ? 18.102 13.355 -5.450 1.00  97.72 0 C 1
ATOM   3210 C CA  . ALA C 3 28 ? 18.694 13.665 -6.751 1.00  97.51 0 C 1
ATOM   3211 C C   . ALA C 3 28 ? 19.740 12.612 -7.162 1.00  97.04 0 C 1
ATOM   3212 O O   . ALA C 3 28 ? 19.672 12.064 -8.265 1.00  95.85 0 C 1
ATOM   3213 C CB  . ALA C 3 28 ? 19.285 15.078 -6.700 1.00  97.27 0 C 1
ATOM   3214 N N   . LYS C 3 29 ? 20.645 12.217 -6.253 1.00  97.28 0 C 1
ATOM   3215 C CA  . LYS C 3 29 ? 21.616 11.138 -6.492 1.00  96.73 0 C 1
ATOM   3216 C C   . LYS C 3 29 ? 20.938  9.784 -6.782 1.00  96.04 0 C 1
ATOM   3217 O O   . LYS C 3 29 ? 21.470  8.979 -7.551 1.00  94.81 0 C 1
ATOM   3218 C CB  . LYS C 3 29 ? 22.570 11.012 -5.293 1.00  96.86 0 C 1
ATOM   3219 C CG  . LYS C 3 29 ? 23.545 12.201 -5.154 1.00  95.59 0 C 1
ATOM   3220 C CD  . LYS C 3 29 ? 24.393 12.111 -3.866 1.00  93.65 0 C 1
ATOM   3221 C CE  . LYS C 3 29 ? 25.284 13.352 -3.728 1.00  90.53 0 C 1
ATOM   3222 N NZ  . LYS C 3 29 ? 26.110 13.364 -2.475 1.00  84.57 1 C 1
ATOM   3223 N N   . ILE C 3 30 ? 19.778  9.512 -6.176 1.00  96.44 0 C 1
ATOM   3224 C CA  . ILE C 3 30 ? 18.979  8.317 -6.479 1.00  95.90 0 C 1
ATOM   3225 C C   . ILE C 3 30 ? 18.358  8.428 -7.874 1.00  95.23 0 C 1
ATOM   3226 O O   . ILE C 3 30 ? 18.384  7.444 -8.614 1.00  93.80 0 C 1
ATOM   3227 C CB  . ILE C 3 30 ? 17.912  8.054 -5.398 1.00  95.94 0 C 1
ATOM   3228 C CG1 . ILE C 3 30 ? 18.580  7.652 -4.064 1.00  95.04 0 C 1
ATOM   3229 C CG2 . ILE C 3 30 ? 16.943  6.926 -5.824 1.00  95.10 0 C 1
ATOM   3230 C CD1 . ILE C 3 30 ? 17.644  7.744 -2.858 1.00  94.09 0 C 1
ATOM   3231 N N   . GLN C 3 31 ? 17.838  9.602 -8.252 1.00  95.74 0 C 1
ATOM   3232 C CA  . GLN C 3 31 ? 17.288  9.835 -9.594 1.00  95.34 0 C 1
ATOM   3233 C C   . GLN C 3 31 ? 18.337  9.584 -10.675 1.00  94.37 0 C 1
ATOM   3234 O O   . GLN C 3 31 ? 18.047  8.901 -11.655 1.00  92.30 0 C 1
ATOM   3235 C CB  . GLN C 3 31 ? 16.737 11.266 -9.692 1.00  94.98 0 C 1
ATOM   3236 C CG  . GLN C 3 31 ? 16.053 11.519 -11.045 1.00  93.91 0 C 1
ATOM   3237 C CD  . GLN C 3 31 ? 15.540 12.951 -11.213 1.00  92.34 0 C 1
ATOM   3238 N NE2 . GLN C 3 31 ? 14.670 13.188 -12.169 1.00  84.17 0 C 1
ATOM   3239 O OE1 . GLN C 3 31 ? 15.896 13.867 -10.502 1.00  87.34 0 C 1
ATOM   3240 N N   . ASP C 3 32 ? 19.553 10.041 -10.479 1.00  95.04 0 C 1
ATOM   3241 C CA  . ASP C 3 32 ? 20.644  9.845 -11.435 1.00  94.29 0 C 1
ATOM   3242 C C   . ASP C 3 32 ? 20.983  8.361 -11.650 1.00  93.57 0 C 1
ATOM   3243 O O   . ASP C 3 32 ? 21.370  7.956 -12.754 1.00  91.45 0 C 1
ATOM   3244 C CB  . ASP C 3 32 ? 21.893 10.583 -10.940 1.00  94.11 0 C 1
ATOM   3245 C CG  . ASP C 3 32 ? 21.789 12.108 -11.042 1.00  89.53 0 C 1
ATOM   3246 O OD1 . ASP C 3 32 ? 20.945 12.588 -11.827 1.00  84.40 0 C 1
ATOM   3247 O OD2 . ASP C 3 32 ? 22.605 12.771 -10.368 1.00  83.91 -1 C 1
ATOM   3248 N N   . LYS C 3 33 ? 20.822  7.523 -10.619 1.00  92.62 0 C 1
ATOM   3249 C CA  . LYS C 3 33 ? 21.119  6.088 -10.678 1.00  91.99 0 C 1
ATOM   3250 C C   . LYS C 3 33 ? 19.936  5.215 -11.095 1.00  91.28 0 C 1
ATOM   3251 O O   . LYS C 3 33 ? 20.142  4.228 -11.792 1.00  87.85 0 C 1
ATOM   3252 C CB  . LYS C 3 33 ? 21.681  5.606 -9.334 1.00  91.02 0 C 1
ATOM   3253 C CG  . LYS C 3 33 ? 23.126  6.082 -9.131 1.00  88.13 0 C 1
ATOM   3254 C CD  . LYS C 3 33 ? 23.788  5.307 -7.982 1.00  85.67 0 C 1
ATOM   3255 C CE  . LYS C 3 33 ? 25.256  5.717 -7.886 1.00  81.40 0 C 1
ATOM   3256 N NZ  . LYS C 3 33 ? 26.023  4.817 -6.978 1.00  74.74 1 C 1
ATOM   3257 N N   . GLU C 3 34 ? 18.727  5.538 -10.636 1.00  93.19 0 C 1
ATOM   3258 C CA  . GLU C 3 34 ? 17.540  4.689 -10.790 1.00  92.12 0 C 1
ATOM   3259 C C   . GLU C 3 34 ? 16.458  5.317 -11.681 1.00  92.16 0 C 1
ATOM   3260 O O   . GLU C 3 34 ? 15.482  4.650 -12.016 1.00  89.57 0 C 1
ATOM   3261 C CB  . GLU C 3 34 ? 16.980  4.323 -9.404 1.00  91.07 0 C 1
ATOM   3262 C CG  . GLU C 3 34 ? 17.958  3.530 -8.518 1.00  87.78 0 C 1
ATOM   3263 C CD  . GLU C 3 34 ? 18.249  2.106 -9.028 1.00  87.81 0 C 1
ATOM   3264 O OE1 . GLU C 3 34 ? 19.437  1.697 -9.054 1.00  80.76 0 C 1
ATOM   3265 O OE2 . GLU C 3 34 ? 17.305  1.353 -9.337 1.00  81.58 -1 C 1
ATOM   3266 N N   . GLY C 3 35 ? 16.587  6.587 -12.056 1.00  92.67 0 C 1
ATOM   3267 C CA  . GLY C 3 35 ? 15.644  7.286 -12.929 1.00  92.61 0 C 1
ATOM   3268 C C   . GLY C 3 35 ? 14.277  7.571 -12.300 1.00  93.54 0 C 1
ATOM   3269 O O   . GLY C 3 35 ? 13.314  7.828 -13.023 1.00  91.61 0 C 1
ATOM   3270 N N   . ILE C 3 36 ? 14.159  7.490 -10.979 1.00  93.11 0 C 1
ATOM   3271 C CA  . ILE C 3 36 ? 12.916  7.781 -10.258 1.00  93.88 0 C 1
ATOM   3272 C C   . ILE C 3 36 ? 12.920  9.259 -9.852 1.00  94.52 0 C 1
ATOM   3273 O O   . ILE C 3 36 ? 13.821  9.658 -9.118 1.00  94.06 0 C 1
ATOM   3274 C CB  . ILE C 3 36 ? 12.728  6.859 -9.037 1.00  93.33 0 C 1
ATOM   3275 C CG1 . ILE C 3 36 ? 12.802  5.372 -9.456 1.00  90.05 0 C 1
ATOM   3276 C CG2 . ILE C 3 36 ? 11.378  7.158 -8.349 1.00  89.96 0 C 1
ATOM   3277 C CD1 . ILE C 3 36 ? 12.743  4.384 -8.290 1.00  83.73 0 C 1
ATOM   3278 N N   . PRO C 3 37 ? 11.928 10.069 -10.280 1.00  94.95 0 C 1
ATOM   3279 C CA  . PRO C 3 37 ? 11.853 11.482 -9.909 1.00  94.97 0 C 1
ATOM   3280 C C   . PRO C 3 37 ? 11.810 11.681 -8.383 1.00  95.30 0 C 1
ATOM   3281 O O   . PRO C 3 37 ? 11.133 10.908 -7.699 1.00  94.73 0 C 1
ATOM   3282 C CB  . PRO C 3 37 ? 10.584 12.021 -10.571 1.00  93.67 0 C 1
ATOM   3283 C CG  . PRO C 3 37 ? 10.357 11.067 -11.736 1.00  91.32 0 C 1
ATOM   3284 C CD  . PRO C 3 37 ? 10.856  9.739 -11.201 1.00  93.91 0 C 1
ATOM   3285 N N   . PRO C 3 38 ? 12.461 12.723 -7.837 1.00  95.61 0 C 1
ATOM   3286 C CA  . PRO C 3 38 ? 12.487 12.981 -6.390 1.00  95.66 0 C 1
ATOM   3287 C C   . PRO C 3 38 ? 11.107 13.105 -5.752 1.00  95.54 0 C 1
ATOM   3288 O O   . PRO C 3 38 ? 10.898 12.621 -4.641 1.00  94.66 0 C 1
ATOM   3289 C CB  . PRO C 3 38 ? 13.292 14.269 -6.221 1.00  95.09 0 C 1
ATOM   3290 C CG  . PRO C 3 38 ? 14.229 14.256 -7.425 1.00  93.07 0 C 1
ATOM   3291 C CD  . PRO C 3 38 ? 13.360 13.640 -8.517 1.00  95.47 0 C 1
ATOM   3292 N N   . ASP C 3 39 ? 10.134 13.677 -6.457 1.00  96.04 0 C 1
ATOM   3293 C CA  . ASP C 3 39 ?  8.759 13.843 -5.990 1.00  95.22 0 C 1
ATOM   3294 C C   . ASP C 3 39 ?  7.998 12.514 -5.840 1.00  95.15 0 C 1
ATOM   3295 O O   . ASP C 3 39 ?  7.017 12.443 -5.099 1.00  93.17 0 C 1
ATOM   3296 C CB  . ASP C 3 39 ?  8.003 14.788 -6.946 1.00  93.76 0 C 1
ATOM   3297 C CG  . ASP C 3 39 ?  7.739 14.126 -8.300 1.00  86.66 0 C 1
ATOM   3298 O OD1 . ASP C 3 39 ?  8.717 13.667 -8.907 1.00  79.93 0 C 1
ATOM   3299 O OD2 . ASP C 3 39 ?  6.559 14.016 -8.677 1.00  80.08 -1 C 1
ATOM   3300 N N   . GLN C 3 40 ?  8.449 11.451 -6.502 1.00  94.81 0 C 1
ATOM   3301 C CA  . GLN C 3 40 ?  7.922 10.090 -6.363 1.00  94.47 0 C 1
ATOM   3302 C C   . GLN C 3 40 ?  8.691  9.256 -5.329 1.00  94.58 0 C 1
ATOM   3303 O O   . GLN C 3 40 ?  8.264  8.146 -4.997 1.00  92.30 0 C 1
ATOM   3304 C CB  . GLN C 3 40 ?  7.913  9.376 -7.727 1.00  93.07 0 C 1
ATOM   3305 C CG  . GLN C 3 40 ?  7.016 10.073 -8.758 1.00  89.09 0 C 1
ATOM   3306 C CD  . GLN C 3 40 ?  5.576 10.235 -8.268 1.00  88.77 0 C 1
ATOM   3307 N NE2 . GLN C 3 40 ?  5.014 11.404 -8.427 1.00  79.51 0 C 1
ATOM   3308 O OE1 . GLN C 3 40 ?  4.972  9.315 -7.731 1.00  81.67 0 C 1
ATOM   3309 N N   . GLN C 3 41 ?  9.802  9.761 -4.811 1.00  95.58 0 C 1
ATOM   3310 C CA  . GLN C 3 41 ? 10.608  9.065 -3.819 1.00  95.81 0 C 1
ATOM   3311 C C   . GLN C 3 41 ? 10.150  9.394 -2.397 1.00  95.89 0 C 1
ATOM   3312 O O   . GLN C 3 41 ?  9.998 10.550 -2.016 1.00  94.83 0 C 1
ATOM   3313 C CB  . GLN C 3 41 ? 12.091  9.410 -3.986 1.00  95.61 0 C 1
ATOM   3314 C CG  . GLN C 3 41 ? 12.687  9.004 -5.347 1.00  94.42 0 C 1
ATOM   3315 C CD  . GLN C 3 41 ? 14.157  9.388 -5.438 1.00  95.67 0 C 1
ATOM   3316 N NE2 . GLN C 3 41 ? 14.637  9.823 -6.573 1.00  89.21 0 C 1
ATOM   3317 O OE1 . GLN C 3 41 ? 14.895  9.297 -4.461 1.00  89.74 0 C 1
ATOM   3318 N N   . ARG C 3 42 ? 10.017  8.357 -1.582 1.00  96.14 0 C 1
ATOM   3319 C CA  . ARG C 3 42 ?  9.950  8.465 -0.128 1.00  96.02 0 C 1
ATOM   3320 C C   . ARG C 3 42 ? 11.107  7.663  0.453 1.00  95.97 0 C 1
ATOM   3321 O O   . ARG C 3 42 ? 11.208  6.463  0.204 1.00  94.45 0 C 1
ATOM   3322 C CB  . ARG C 3 42 ?  8.570  8.001  0.377 1.00  95.26 0 C 1
ATOM   3323 C CG  . ARG C 3 42 ?  8.337  8.201  1.874 1.00  93.92 0 C 1
ATOM   3324 C CD  . ARG C 3 42 ?  6.912  7.752  2.238 1.00  92.02 0 C 1
ATOM   3325 N NE  . ARG C 3 42 ?  6.542  7.947  3.639 1.00  89.95 0 C 1
ATOM   3326 C CZ  . ARG C 3 42 ?  5.734  8.879  4.163 1.00  89.24 0 C 1
ATOM   3327 N NH1 . ARG C 3 42 ?  5.225  9.845  3.461 1.00  81.69 1 C 1
ATOM   3328 N NH2 . ARG C 3 42 ?  5.400  8.838  5.406 1.00  83.87 0 C 1
ATOM   3329 N N   . LEU C 3 43 ? 11.980  8.334  1.197 1.00  96.31 0 C 1
ATOM   3330 C CA  . LEU C 3 43 ? 13.089  7.689  1.891 1.00  96.42 0 C 1
ATOM   3331 C C   . LEU C 3 43 ? 12.703  7.436  3.342 1.00  96.30 0 C 1
ATOM   3332 O O   . LEU C 3 43 ? 12.127  8.302  3.994 1.00  95.39 0 C 1
ATOM   3333 C CB  . LEU C 3 43 ? 14.364  8.534  1.774 1.00  96.39 0 C 1
ATOM   3334 C CG  . LEU C 3 43 ? 14.936  8.596  0.347 1.00  95.53 0 C 1
ATOM   3335 C CD1 . LEU C 3 43 ? 16.152  9.528  0.320 1.00  93.47 0 C 1
ATOM   3336 C CD2 . LEU C 3 43 ? 15.387  7.219 -0.154 1.00  92.94 0 C 1
ATOM   3337 N N   . ILE C 3 44 ? 13.015  6.246  3.832 1.00  96.29 0 C 1
ATOM   3338 C CA  . ILE C 3 44 ? 12.716  5.812  5.198 1.00  95.91 0 C 1
ATOM   3339 C C   . ILE C 3 44 ? 14.015  5.372  5.870 1.00  95.82 0 C 1
ATOM   3340 O O   . ILE C 3 44 ? 14.782  4.587  5.310 1.00  95.19 0 C 1
ATOM   3341 C CB  . ILE C 3 44 ? 11.644  4.694  5.203 1.00  95.00 0 C 1
ATOM   3342 C CG1 . ILE C 3 44 ? 10.335  5.190  4.556 1.00  92.39 0 C 1
ATOM   3343 C CG2 . ILE C 3 44 ? 11.384  4.202  6.639 1.00  92.17 0 C 1
ATOM   3344 C CD1 . ILE C 3 44 ?  9.303  4.078  4.320 1.00  88.94 0 C 1
ATOM   3345 N N   . PHE C 3 45 ? 14.229  5.861  7.088 1.00  95.36 0 C 1
ATOM   3346 C CA  . PHE C 3 45 ? 15.306  5.441  7.967 1.00  95.13 0 C 1
ATOM   3347 C C   . PHE C 3 45 ? 14.766  5.295  9.390 1.00  94.43 0 C 1
ATOM   3348 O O   . PHE C 3 45 ? 13.975  6.130  9.837 1.00  92.95 0 C 1
ATOM   3349 C CB  . PHE C 3 45 ? 16.450  6.448  7.904 1.00  95.06 0 C 1
ATOM   3350 C CG  . PHE C 3 45 ? 17.638  6.060  8.758 1.00  95.48 0 C 1
ATOM   3351 C CD1 . PHE C 3 45 ? 17.904  6.750  9.958 1.00  93.68 0 C 1
ATOM   3352 C CD2 . PHE C 3 45 ? 18.469  5.004  8.363 1.00  93.89 0 C 1
ATOM   3353 C CE1 . PHE C 3 45 ? 19.005  6.395 10.746 1.00  93.22 0 C 1
ATOM   3354 C CE2 . PHE C 3 45 ? 19.572  4.635  9.154 1.00  93.01 0 C 1
ATOM   3355 C CZ  . PHE C 3 45 ? 19.844  5.338 10.342 1.00  93.84 0 C 1
ATOM   3356 N N   . ALA C 3 46 ? 15.135  4.232 10.075 1.00  93.21 0 C 1
ATOM   3357 C CA  . ALA C 3 46 ? 14.646  3.927 11.416 1.00  92.18 0 C 1
ATOM   3358 C C   . ALA C 3 46 ? 13.104  4.002 11.561 1.00  92.42 0 C 1
ATOM   3359 O O   . ALA C 3 46 ? 12.576  4.480 12.563 1.00  89.33 0 C 1
ATOM   3360 C CB  . ALA C 3 46 ? 15.418  4.761 12.442 1.00  90.36 0 C 1
ATOM   3361 N N   . GLY C 3 47 ? 12.375  3.580 10.535 1.00  92.19 0 C 1
ATOM   3362 C CA  . GLY C 3 47 ? 10.912  3.578 10.505 1.00  92.07 0 C 1
ATOM   3363 C C   . GLY C 3 47 ? 10.245  4.934 10.235 1.00  93.03 0 C 1
ATOM   3364 O O   . GLY C 3 47 ?  9.017  4.994 10.187 1.00  90.99 0 C 1
ATOM   3365 N N   . LYS C 3 48 ? 11.010  6.006 10.028 1.00  92.56 0 C 1
ATOM   3366 C CA  . LYS C 3 48 ? 10.487  7.355  9.769 1.00  93.34 0 C 1
ATOM   3367 C C   . LYS C 3 48 ? 10.770  7.808  8.337 1.00  94.23 0 C 1
ATOM   3368 O O   . LYS C 3 48 ? 11.799  7.464  7.756 1.00  93.18 0 C 1
ATOM   3369 C CB  . LYS C 3 48 ? 11.064  8.362 10.776 1.00  91.55 0 C 1
ATOM   3370 C CG  . LYS C 3 48 ? 10.613  8.068 12.217 1.00  87.80 0 C 1
ATOM   3371 C CD  . LYS C 3 48 ? 11.178  9.128 13.166 1.00  85.55 0 C 1
ATOM   3372 C CE  . LYS C 3 48 ? 10.761  8.837 14.600 1.00  79.36 0 C 1
ATOM   3373 N NZ  . LYS C 3 48 ? 11.321  9.835 15.544 1.00  71.86 1 C 1
ATOM   3374 N N   . GLN C 3 49 ?  9.869  8.641  7.799 1.00  94.58 0 C 1
ATOM   3375 C CA  . GLN C 3 49 ? 10.141  9.394  6.577 1.00  94.68 0 C 1
ATOM   3376 C C   . GLN C 3 49 ? 11.236 10.431  6.831 1.00  94.96 0 C 1
ATOM   3377 O O   . GLN C 3 49 ? 11.257 11.083  7.868 1.00  93.07 0 C 1
ATOM   3378 C CB  . GLN C 3 49 ?  8.850 10.063  6.066 1.00  92.23 0 C 1
ATOM   3379 C CG  . GLN C 3 49 ?  9.122 10.948  4.829 1.00  84.90 0 C 1
ATOM   3380 C CD  . GLN C 3 49 ?  7.873 11.614  4.260 1.00  80.79 0 C 1
ATOM   3381 N NE2 . GLN C 3 49 ?  8.004 12.712  3.556 1.00  68.91 0 C 1
ATOM   3382 O OE1 . GLN C 3 49 ?  6.773 11.143  4.399 1.00  74.61 0 C 1
ATOM   3383 N N   . LEU C 3 50 ? 12.097 10.615  5.839 1.00  95.75 0 C 1
ATOM   3384 C CA  . LEU C 3 50 ? 13.091 11.675  5.808 1.00  96.07 0 C 1
ATOM   3385 C C   . LEU C 3 50 ? 12.525 12.898  5.070 1.00  95.98 0 C 1
ATOM   3386 O O   . LEU C 3 50 ? 12.008 12.771  3.959 1.00  94.85 0 C 1
ATOM   3387 C CB  . LEU C 3 50 ? 14.384 11.146  5.165 1.00  96.16 0 C 1
ATOM   3388 C CG  . LEU C 3 50 ? 14.958  9.859  5.794 1.00  95.51 0 C 1
ATOM   3389 C CD1 . LEU C 3 50 ? 16.254  9.477  5.096 1.00  93.31 0 C 1
ATOM   3390 C CD2 . LEU C 3 50 ? 15.259 10.012  7.288 1.00  92.67 0 C 1
ATOM   3391 N N   . GLU C 3 51 ? 12.628 14.073  5.696 1.00  95.54 0 C 1
ATOM   3392 C CA  . GLU C 3 51 ? 12.152 15.351  5.155 1.00  94.91 0 C 1
ATOM   3393 C C   . GLU C 3 51 ? 13.221 15.993  4.254 1.00  95.62 0 C 1
ATOM   3394 O O   . GLU C 3 51 ? 14.392 16.030  4.617 1.00  94.46 0 C 1
ATOM   3395 C CB  . GLU C 3 51 ? 11.791 16.319  6.297 1.00  93.01 0 C 1
ATOM   3396 C CG  . GLU C 3 51 ? 10.592 15.869  7.139 1.00  83.97 0 C 1
ATOM   3397 C CD  . GLU C 3 51 ? 10.330 16.765  8.372 1.00  76.80 0 C 1
ATOM   3398 O OE1 . GLU C 3 51 ?  9.298 16.529  9.037 1.00  69.46 0 C 1
ATOM   3399 O OE2 . GLU C 3 51 ? 11.166 17.623  8.713 1.00  68.59 -1 C 1
ATOM   3400 N N   . ASP C 3 52 ? 12.804 16.545  3.111 1.00  95.12 0 C 1
ATOM   3401 C CA  . ASP C 3 52 ? 13.716 17.024  2.062 1.00  95.06 0 C 1
ATOM   3402 C C   . ASP C 3 52 ? 14.663 18.139  2.519 1.00  94.46 0 C 1
ATOM   3403 O O   . ASP C 3 52 ? 15.834 18.148  2.142 1.00  90.23 0 C 1
ATOM   3404 C CB  . ASP C 3 52 ? 12.892 17.480  0.838 1.00  94.04 0 C 1
ATOM   3405 C CG  . ASP C 3 52 ? 12.247 16.295  0.118 1.00  92.92 0 C 1
ATOM   3406 O OD1 . ASP C 3 52 ? 12.749 15.165  0.286 1.00  88.74 0 C 1
ATOM   3407 O OD2 . ASP C 3 52 ? 11.237 16.443 -0.606 1.00  87.98 -1 C 1
ATOM   3408 N N   . GLY C 3 53 ? 14.173 19.029  3.378 1.00  94.86 0 C 1
ATOM   3409 C CA  . GLY C 3 53 ? 14.953 20.163  3.880 1.00  94.86 0 C 1
ATOM   3410 C C   . GLY C 3 53 ? 15.964 19.832  4.987 1.00  95.91 0 C 1
ATOM   3411 O O   . GLY C 3 53 ? 16.715 20.720  5.393 1.00  93.13 0 C 1
ATOM   3412 N N   . ARG C 3 54 ? 15.982 18.595  5.490 1.00  96.23 0 C 1
ATOM   3413 C CA  . ARG C 3 54 ? 16.929 18.181  6.528 1.00  96.51 0 C 1
ATOM   3414 C C   . ARG C 3 54 ? 18.161 17.515  5.922 1.00  97.25 0 C 1
ATOM   3415 O O   . ARG C 3 54 ? 18.152 17.065  4.782 1.00  96.10 0 C 1
ATOM   3416 C CB  . ARG C 3 54 ? 16.265 17.272  7.559 1.00  95.36 0 C 1
ATOM   3417 C CG  . ARG C 3 54 ? 15.084 17.964  8.260 1.00  90.48 0 C 1
ATOM   3418 C CD  . ARG C 3 54 ? 14.855 17.325  9.623 1.00  82.92 0 C 1
ATOM   3419 N NE  . ARG C 3 54 ? 13.571 17.733 10.189 1.00  75.16 0 C 1
ATOM   3420 C CZ  . ARG C 3 54 ? 13.245 17.829 11.460 1.00  67.88 0 C 1
ATOM   3421 N NH1 . ARG C 3 54 ? 14.113 17.626 12.422 1.00  61.48 1 C 1
ATOM   3422 N NH2 . ARG C 3 54 ? 12.019 18.130 11.757 1.00  61.01 0 C 1
ATOM   3423 N N   . THR C 3 55 ? 19.214 17.437  6.722 1.00  97.21 0 C 1
ATOM   3424 C CA  . THR C 3 55 ? 20.474 16.795  6.336 1.00  97.41 0 C 1
ATOM   3425 C C   . THR C 3 55 ? 20.559 15.352  6.846 1.00  97.31 0 C 1
ATOM   3426 O O   . THR C 3 55 ? 19.803 14.923  7.720 1.00  96.35 0 C 1
ATOM   3427 C CB  . THR C 3 55 ? 21.686 17.602  6.815 1.00  96.86 0 C 1
ATOM   3428 C CG2 . THR C 3 55 ? 21.691 19.040  6.301 1.00  90.99 0 C 1
ATOM   3429 O OG1 . THR C 3 55 ? 21.734 17.619  8.219 1.00  91.61 0 C 1
ATOM   3430 N N   . LEU C 3 56 ? 21.499 14.581  6.309 1.00  97.15 0 C 1
ATOM   3431 C CA  . LEU C 3 56 ? 21.789 13.241  6.820 1.00  96.92 0 C 1
ATOM   3432 C C   . LEU C 3 56 ? 22.245 13.276  8.285 1.00  96.53 0 C 1
ATOM   3433 O O   . LEU C 3 56 ? 21.869 12.390  9.055 1.00  95.57 0 C 1
ATOM   3434 C CB  . LEU C 3 56 ? 22.851 12.574  5.937 1.00  96.82 0 C 1
ATOM   3435 C CG  . LEU C 3 56 ? 22.389 12.249  4.507 1.00  96.00 0 C 1
ATOM   3436 C CD1 . LEU C 3 56 ? 23.567 11.702  3.709 1.00  93.71 0 C 1
ATOM   3437 C CD2 . LEU C 3 56 ? 21.281 11.193  4.482 1.00  93.17 0 C 1
ATOM   3438 N N   . SER C 3 57 ? 23.009 14.297  8.687 1.00  96.92 0 C 1
ATOM   3439 C CA  . SER C 3 57 ? 23.452 14.478 10.072 1.00  96.36 0 C 1
ATOM   3440 C C   . SER C 3 57 ? 22.294 14.745 11.035 1.00  95.95 0 C 1
ATOM   3441 O O   . SER C 3 57 ? 22.319 14.209 12.142 1.00  94.36 0 C 1
ATOM   3442 C CB  . SER C 3 57 ? 24.489 15.593 10.183 1.00  95.33 0 C 1
ATOM   3443 O OG  . SER C 3 57 ? 24.057 16.790  9.586 1.00  83.51 0 C 1
ATOM   3444 N N   . ASP C 3 58 ? 21.241 15.460 10.611 1.00  96.47 0 C 1
ATOM   3445 C CA  . ASP C 3 58 ? 20.059 15.718 11.444 1.00  95.61 0 C 1
ATOM   3446 C C   . ASP C 3 58 ? 19.328 14.430 11.842 1.00  95.26 0 C 1
ATOM   3447 O O   . ASP C 3 58 ? 18.692 14.353 12.893 1.00  93.51 0 C 1
ATOM   3448 C CB  . ASP C 3 58 ? 19.063 16.624 10.705 1.00  95.23 0 C 1
ATOM   3449 C CG  . ASP C 3 58 ? 19.602 18.015 10.369 1.00  93.16 0 C 1
ATOM   3450 O OD1 . ASP C 3 58 ? 20.429 18.543 11.133 1.00  88.93 0 C 1
ATOM   3451 O OD2 . ASP C 3 58 ? 19.162 18.540  9.318 1.00  88.72 -1 C 1
ATOM   3452 N N   . TYR C 3 59 ? 19.424 13.396 11.002 1.00  95.86 0 C 1
ATOM   3453 C CA  . TYR C 3 59 ? 18.859 12.067 11.258 1.00  95.35 0 C 1
ATOM   3454 C C   . TYR C 3 59 ? 19.869 11.082 11.860 1.00  95.04 0 C 1
ATOM   3455 O O   . TYR C 3 59 ? 19.552  9.897 11.992 1.00  92.85 0 C 1
ATOM   3456 C CB  . TYR C 3 59 ? 18.235 11.537  9.972 1.00  94.70 0 C 1
ATOM   3457 C CG  . TYR C 3 59 ? 16.995 12.281  9.545 1.00  94.89 0 C 1
ATOM   3458 C CD1 . TYR C 3 59 ? 15.807 12.156 10.297 1.00  92.94 0 C 1
ATOM   3459 C CD2 . TYR C 3 59 ? 17.011 13.104  8.408 1.00  93.18 0 C 1
ATOM   3460 C CE1 . TYR C 3 59 ? 14.640 12.825  9.904 1.00  92.09 0 C 1
ATOM   3461 C CE2 . TYR C 3 59 ? 15.846 13.780  8.006 1.00  91.85 0 C 1
ATOM   3462 C CZ  . TYR C 3 59 ? 14.657 13.637  8.753 1.00  93.31 0 C 1
ATOM   3463 O OH  . TYR C 3 59 ? 13.520 14.278  8.358 1.00  91.45 0 C 1
ATOM   3464 N N   . ASN C 3 60 ? 21.065 11.529 12.188 1.00  94.67 0 C 1
ATOM   3465 C CA  . ASN C 3 60 ? 22.166 10.688 12.668 1.00  94.16 0 C 1
ATOM   3466 C C   . ASN C 3 60 ? 22.487  9.510 11.723 1.00  94.72 0 C 1
ATOM   3467 O O   . ASN C 3 60 ? 22.833  8.408 12.160 1.00  92.79 0 C 1
ATOM   3468 C CB  . ASN C 3 60 ? 21.875 10.302 14.134 1.00  92.28 0 C 1
ATOM   3469 C CG  . ASN C 3 60 ? 23.103  9.831 14.884 1.00  83.09 0 C 1
ATOM   3470 N ND2 . ASN C 3 60 ? 22.908  9.076 15.937 1.00  70.86 0 C 1
ATOM   3471 O OD1 . ASN C 3 60 ? 24.238 10.147 14.569 1.00  74.39 0 C 1
ATOM   3472 N N   . ILE C 3 61 ? 22.349  9.740 10.426 1.00  95.62 0 C 1
ATOM   3473 C CA  . ILE C 3 61 ? 22.690  8.764  9.391 1.00  96.02 0 C 1
ATOM   3474 C C   . ILE C 3 61 ? 24.210  8.751  9.236 1.00  96.09 0 C 1
ATOM   3475 O O   . ILE C 3 61 ? 24.817  9.726  8.793 1.00  95.02 0 C 1
ATOM   3476 C CB  . ILE C 3 61 ? 21.950  9.059  8.073 1.00  96.12 0 C 1
ATOM   3477 C CG1 . ILE C 3 61 ? 20.425  8.880  8.276 1.00  94.48 0 C 1
ATOM   3478 C CG2 . ILE C 3 61 ? 22.443  8.129  6.946 1.00  94.69 0 C 1
ATOM   3479 C CD1 . ILE C 3 61 ? 19.578  9.443  7.131 1.00  91.87 0 C 1
ATOM   3480 N N   . GLN C 3 62 ? 24.813  7.628  9.584 1.00  95.90 0 C 1
ATOM   3481 C CA  . GLN C 3 62 ? 26.254  7.435  9.573 1.00  95.33 0 C 1
ATOM   3482 C C   . GLN C 3 62 ? 26.710  6.658  8.335 1.00  95.75 0 C 1
ATOM   3483 O O   . GLN C 3 62 ? 25.899  6.202  7.523 1.00  93.88 0 C 1
ATOM   3484 C CB  . GLN C 3 62 ? 26.694  6.766 10.886 1.00  93.17 0 C 1
ATOM   3485 C CG  . GLN C 3 62 ? 26.323  7.618 12.105 1.00  88.18 0 C 1
ATOM   3486 C CD  . GLN C 3 62 ? 26.930  7.104 13.412 1.00  82.92 0 C 1
ATOM   3487 N NE2 . GLN C 3 62 ? 26.610  7.714 14.527 1.00  69.44 0 C 1
ATOM   3488 O OE1 . GLN C 3 62 ? 27.720  6.171 13.447 1.00  73.84 0 C 1
ATOM   3489 N N   . LYS C 3 63 ? 28.023  6.484  8.189 1.00  96.18 0 C 1
ATOM   3490 C CA  . LYS C 3 63 ? 28.590  5.622  7.157 1.00  96.14 0 C 1
ATOM   3491 C C   . LYS C 3 63 ? 27.966  4.229  7.205 1.00  95.90 0 C 1
ATOM   3492 O O   . LYS C 3 63 ? 27.663  3.719  8.280 1.00  94.10 0 C 1
ATOM   3493 C CB  . LYS C 3 63 ? 30.128  5.566  7.265 1.00  94.76 0 C 1
ATOM   3494 C CG  . LYS C 3 63 ? 30.617  4.882  8.552 1.00  86.55 0 C 1
ATOM   3495 C CD  . LYS C 3 63 ? 32.127  4.673  8.519 1.00  84.37 0 C 1
ATOM   3496 C CE  . LYS C 3 63 ? 32.514  3.804  9.710 1.00  70.93 0 C 1
ATOM   3497 N NZ  . LYS C 3 63 ? 33.896  3.277  9.562 1.00  62.50 1 C 1
ATOM   3498 N N   . GLU C 3 64 ? 27.799  3.620  6.032 1.00  95.60 0 C 1
ATOM   3499 C CA  . GLU C 3 64 ? 27.229  2.276  5.876 1.00  95.40 0 C 1
ATOM   3500 C C   . GLU C 3 64 ? 25.773  2.128  6.348 1.00  95.12 0 C 1
ATOM   3501 O O   . GLU C 3 64 ? 25.221  1.029  6.303 1.00  92.45 0 C 1
ATOM   3502 C CB  . GLU C 3 64 ? 28.167  1.213  6.476 1.00  94.29 0 C 1
ATOM   3503 C CG  . GLU C 3 64 ? 29.552  1.208  5.817 1.00  90.58 0 C 1
ATOM   3504 C CD  . GLU C 3 64 ? 30.586  0.376  6.586 1.00  83.68 0 C 1
ATOM   3505 O OE1 . GLU C 3 64 ? 31.804  0.648  6.393 1.00  74.73 0 C 1
ATOM   3506 O OE2 . GLU C 3 64 ? 30.196 -0.481  7.404 1.00  75.37 -1 C 1
ATOM   3507 N N   . SER C 3 65 ? 25.107  3.220  6.737 1.00  95.07 0 C 1
ATOM   3508 C CA  . SER C 3 65 ? 23.680  3.201  7.033 1.00  94.65 0 C 1
ATOM   3509 C C   . SER C 3 65 ? 22.873  2.785  5.806 1.00  94.89 0 C 1
ATOM   3510 O O   . SER C 3 65 ? 23.202  3.141  4.665 1.00  93.86 0 C 1
ATOM   3511 C CB  . SER C 3 65 ? 23.184  4.564  7.522 1.00  93.89 0 C 1
ATOM   3512 O OG  . SER C 3 65 ? 23.786  4.895  8.768 1.00  88.01 0 C 1
ATOM   3513 N N   . THR C 3 66 ? 21.774  2.056  6.029 1.00  94.15 0 C 1
ATOM   3514 C CA  . THR C 3 66 ? 20.856  1.648  4.965 1.00  93.69 0 C 1
ATOM   3515 C C   . THR C 3 66 ? 19.568  2.455  5.034 1.00  94.28 0 C 1
ATOM   3516 O O   . THR C 3 66 ? 18.806  2.348  5.994 1.00  93.59 0 C 1
ATOM   3517 C CB  . THR C 3 66 ? 20.567  0.142  5.012 1.00  91.77 0 C 1
ATOM   3518 C CG2 . THR C 3 66 ? 19.631 -0.305  3.886 1.00  85.82 0 C 1
ATOM   3519 O OG1 . THR C 3 66 ? 21.764 -0.590  4.837 1.00  86.13 0 C 1
ATOM   3520 N N   . LEU C 3 67 ? 19.299  3.220  3.976 1.00  95.50 0 C 1
ATOM   3521 C CA  . LEU C 3 67 ? 18.007  3.857  3.739 1.00  95.85 0 C 1
ATOM   3522 C C   . LEU C 3 67 ? 17.119  2.916  2.917 1.00  95.86 0 C 1
ATOM   3523 O O   . LEU C 3 67 ? 17.592  2.134  2.097 1.00  95.08 0 C 1
ATOM   3524 C CB  . LEU C 3 67 ? 18.190  5.200  3.017 1.00  95.83 0 C 1
ATOM   3525 C CG  . LEU C 3 67 ? 19.204  6.172  3.644 1.00  94.35 0 C 1
ATOM   3526 C CD1 . LEU C 3 67 ? 19.173  7.510  2.894 1.00  91.33 0 C 1
ATOM   3527 C CD2 . LEU C 3 67 ? 18.898  6.456  5.110 1.00  91.25 0 C 1
ATOM   3528 N N   . HIS C 3 68 ? 15.813  3.024  3.104 1.00  95.53 0 C 1
ATOM   3529 C CA  . HIS C 3 68 ? 14.838  2.317  2.284 1.00  95.15 0 C 1
ATOM   3530 C C   . HIS C 3 68 ? 14.129  3.306  1.361 1.00  95.41 0 C 1
ATOM   3531 O O   . HIS C 3 68 ? 13.508  4.257  1.824 1.00  94.58 0 C 1
ATOM   3532 C CB  . HIS C 3 68 ? 13.858  1.547  3.163 1.00  94.27 0 C 1
ATOM   3533 C CG  . HIS C 3 68 ? 14.515  0.424  3.917 1.00  92.58 0 C 1
ATOM   3534 C CD2 . HIS C 3 68 ? 15.100  0.498  5.147 1.00  82.85 0 C 1
ATOM   3535 N ND1 . HIS C 3 68 ? 14.656 -0.878  3.490 1.00  83.16 0 C 1
ATOM   3536 C CE1 . HIS C 3 68 ? 15.285 -1.568  4.444 1.00  84.43 0 C 1
ATOM   3537 N NE2 . HIS C 3 68 ? 15.581 -0.761  5.467 1.00  85.26 0 C 1
ATOM   3538 N N   . LEU C 3 69 ? 14.183  3.045  0.058 1.00  95.19 0 C 1
ATOM   3539 C CA  . LEU C 3 69 ? 13.390  3.748 -0.939 1.00  95.02 0 C 1
ATOM   3540 C C   . LEU C 3 69 ? 12.047  3.044 -1.103 1.00  94.63 0 C 1
ATOM   3541 O O   . LEU C 3 69 ? 11.997  1.853 -1.431 1.00  93.15 0 C 1
ATOM   3542 C CB  . LEU C 3 69 ? 14.177  3.825 -2.257 1.00  94.68 0 C 1
ATOM   3543 C CG  . LEU C 3 69 ? 13.405  4.482 -3.420 1.00  94.33 0 C 1
ATOM   3544 C CD1 . LEU C 3 69 ? 13.098  5.947 -3.156 1.00  91.72 0 C 1
ATOM   3545 C CD2 . LEU C 3 69 ? 14.247  4.381 -4.690 1.00  91.54 0 C 1
ATOM   3546 N N   . VAL C 3 70 ? 10.956  3.793 -0.913 1.00  94.49 0 C 1
ATOM   3547 C CA  . VAL C 3 70 ?  9.594  3.400 -1.272 1.00  93.35 0 C 1
ATOM   3548 C C   . VAL C 3 70 ?  9.012  4.462 -2.206 1.00  93.00 0 C 1
ATOM   3549 O O   . VAL C 3 70 ?  9.652  5.479 -2.475 1.00  90.97 0 C 1
ATOM   3550 C CB  . VAL C 3 70 ?  8.715  3.141 -0.028 1.00  91.81 0 C 1
ATOM   3551 C CG1 . VAL C 3 70 ?  9.320  2.046  0.850 1.00  87.18 0 C 1
ATOM   3552 C CG2 . VAL C 3 70 ?  8.500  4.393  0.819 1.00  88.91 0 C 1
ATOM   3553 N N   . LEU C 3 71 ?  7.822  4.224 -2.746 1.00  92.24 0 C 1
ATOM   3554 C CA  . LEU C 3 71 ?  7.131  5.244 -3.535 1.00  91.67 0 C 1
ATOM   3555 C C   . LEU C 3 71 ?  6.461  6.258 -2.611 1.00  91.64 0 C 1
ATOM   3556 O O   . LEU C 3 71 ?  6.049  5.912 -1.505 1.00  89.32 0 C 1
ATOM   3557 C CB  . LEU C 3 71 ?  6.126  4.592 -4.494 1.00  90.29 0 C 1
ATOM   3558 C CG  . LEU C 3 71 ?  6.789  3.751 -5.595 1.00  87.82 0 C 1
ATOM   3559 C CD1 . LEU C 3 71 ?  5.731  3.013 -6.405 1.00  85.36 0 C 1
ATOM   3560 C CD2 . LEU C 3 71 ?  7.605  4.615 -6.564 1.00  86.07 0 C 1
ATOM   3561 N N   . ARG C 3 72 ?  6.316  7.492 -3.100 1.00  93.05 0 C 1
ATOM   3562 C CA  . ARG C 3 72 ?  5.503  8.522 -2.448 1.00  92.64 0 C 1
ATOM   3563 C C   . ARG C 3 72 ?  4.133  7.953 -2.107 1.00  92.55 0 C 1
ATOM   3564 O O   . ARG C 3 72 ?  3.505  7.286 -2.935 1.00  89.42 0 C 1
ATOM   3565 C CB  . ARG C 3 72 ?  5.392  9.753 -3.363 1.00  90.54 0 C 1
ATOM   3566 C CG  . ARG C 3 72 ?  4.590 10.883 -2.701 1.00  83.85 0 C 1
ATOM   3567 C CD  . ARG C 3 72 ?  4.492 12.082 -3.641 1.00  77.74 0 C 1
ATOM   3568 N NE  . ARG C 3 72 ?  3.694 13.168 -3.042 1.00  67.96 0 C 1
ATOM   3569 C CZ  . ARG C 3 72 ?  3.511 14.360 -3.579 1.00  60.09 0 C 1
ATOM   3570 N NH1 . ARG C 3 72 ?  4.009 14.682 -4.740 1.00  53.85 1 C 1
ATOM   3571 N NH2 . ARG C 3 72 ?  2.818 15.274 -2.940 1.00  50.55 0 C 1
ATOM   3572 N N   . LEU C 3 73 ?  3.678  8.240 -0.901 1.00  91.56 0 C 1
ATOM   3573 C CA  . LEU C 3 73 ?  2.386  7.831 -0.372 1.00  88.75 0 C 1
ATOM   3574 C C   . LEU C 3 73 ?  1.761  8.982  0.404 1.00  88.18 0 C 1
ATOM   3575 O O   . LEU C 3 73 ?  2.446  9.920  0.821 1.00  84.16 0 C 1
ATOM   3576 C CB  . LEU C 3 73 ?  2.572  6.562  0.482 1.00  85.62 0 C 1
ATOM   3577 C CG  . LEU C 3 73 ?  3.447  6.722  1.744 1.00  85.03 0 C 1
ATOM   3578 C CD1 . LEU C 3 73 ?  2.687  7.228  2.964 1.00  79.38 0 C 1
ATOM   3579 C CD2 . LEU C 3 73 ?  4.037  5.364  2.119 1.00  83.79 0 C 1
ATOM   3580 N N   . ARG C 3 74 ?  0.450  8.856  0.598 1.00  88.16 0 C 1
ATOM   3581 C CA  . ARG C 3 74 ? -0.321  9.748  1.460 1.00  88.09 0 C 1
ATOM   3582 C C   . ARG C 3 74 ? -1.387  8.923  2.184 1.00  87.49 0 C 1
ATOM   3583 O O   . ARG C 3 74 ? -2.030  8.060  1.572 1.00  85.56 0 C 1
ATOM   3584 C CB  . ARG C 3 74 ? -0.908 10.879  0.606 1.00  85.94 0 C 1
ATOM   3585 C CG  . ARG C 3 74 ? -1.395 12.038  1.471 1.00  76.81 0 C 1
ATOM   3586 C CD  . ARG C 3 74 ? -1.885 13.207  0.603 1.00  72.04 0 C 1
ATOM   3587 N NE  . ARG C 3 74 ? -2.337 14.323  1.444 1.00  62.16 0 C 1
ATOM   3588 C CZ  . ARG C 3 74 ? -2.732 15.503  1.037 1.00  54.68 0 C 1
ATOM   3589 N NH1 . ARG C 3 74 ? -2.762 15.818 -0.231 1.00  49.32 1 C 1
ATOM   3590 N NH2 . ARG C 3 74 ? -3.112 16.404  1.901 1.00  45.36 0 C 1
ATOM   3591 N N   . GLY C 3 75 ? -1.562  9.168  3.465 1.00  87.01 0 C 1
ATOM   3592 C CA  . GLY C 3 75 ? -2.723  8.676  4.196 1.00  83.16 0 C 1
ATOM   3593 C C   . GLY C 3 75 ? -3.990  9.409  3.721 1.00  80.71 0 C 1
ATOM   3594 O O   . GLY C 3 75 ? -3.909 10.588  3.384 1.00  74.51 0 C 1
ATOM   3595 N N   . GLY C 3 76 ? -5.115  8.716  3.682 1.00  76.77 0 C 1
ATOM   3596 C CA  . GLY C 3 76 ? -6.399  9.239  3.237 1.00  68.95 0 C 1
ATOM   3597 C C   . GLY C 3 76 ? -7.289  8.169  2.634 1.00  61.77 0 C 1
ATOM   3598 O O   . GLY C 3 76 ? -6.804  7.089  2.269 1.00  55.80 0 C 1
ATOM   3599 O OXT . GLY C 3 76 ? -8.516  8.435  2.541 1.00  60.32 -1 C 1
ATOM   3600 N N   . MET D 4 1 ? -26.223 24.230  1.495 1.00  94.12 0 D 1
ATOM   3601 C CA  . MET D 4 1 ? -25.390 24.286  2.707 1.00  96.05 0 D 1
ATOM   3602 C C   . MET D 4 1 ? -24.600 23.005  2.817 1.00  96.30 0 D 1
ATOM   3603 O O   . MET D 4 1 ? -24.976 22.015  2.209 1.00  94.63 0 D 1
ATOM   3604 C CB  . MET D 4 1 ? -26.231 24.553  3.963 1.00  93.18 0 D 1
ATOM   3605 C CG  . MET D 4 1 ? -27.182 23.418  4.340 1.00  91.36 0 D 1
ATOM   3606 S SD  . MET D 4 1 ? -28.235 23.805  5.766 1.00  93.10 0 D 1
ATOM   3607 C CE  . MET D 4 1 ? -29.097 22.237  5.949 1.00  88.59 0 D 1
ATOM   3608 N N   . GLN D 4 2 ? -23.523 23.005  3.569 1.00  96.87 0 D 1
ATOM   3609 C CA  . GLN D 4 2 ? -22.737 21.813  3.814 1.00  96.58 0 D 1
ATOM   3610 C C   . GLN D 4 2 ? -23.143 21.181  5.148 1.00  96.68 0 D 1
ATOM   3611 O O   . GLN D 4 2 ? -23.325 21.898  6.132 1.00  94.95 0 D 1
ATOM   3612 C CB  . GLN D 4 2 ? -21.255 22.191  3.745 1.00  94.06 0 D 1
ATOM   3613 C CG  . GLN D 4 2 ? -20.402 21.045  3.188 1.00  82.73 0 D 1
ATOM   3614 C CD  . GLN D 4 2 ? -18.964 21.471  2.941 1.00  82.19 0 D 1
ATOM   3615 N NE2 . GLN D 4 2 ? -18.323 20.937  1.932 1.00  70.34 0 D 1
ATOM   3616 O OE1 . GLN D 4 2 ? -18.381 22.265  3.658 1.00  73.63 0 D 1
ATOM   3617 N N   . ILE D 4 3 ? -23.311 19.876  5.183 1.00  97.28 0 D 1
ATOM   3618 C CA  . ILE D 4 3 ? -23.488 19.083  6.406 1.00  97.08 0 D 1
ATOM   3619 C C   . ILE D 4 3 ? -22.496 17.932  6.437 1.00  96.75 0 D 1
ATOM   3620 O O   . ILE D 4 3 ? -21.968 17.515  5.396 1.00  96.03 0 D 1
ATOM   3621 C CB  . ILE D 4 3 ? -24.938 18.579  6.600 1.00  96.81 0 D 1
ATOM   3622 C CG1 . ILE D 4 3 ? -25.365 17.600  5.486 1.00  94.28 0 D 1
ATOM   3623 C CG2 . ILE D 4 3 ? -25.900 19.770  6.730 1.00  91.62 0 D 1
ATOM   3624 C CD1 . ILE D 4 3 ? -26.678 16.867  5.778 1.00  93.54 0 D 1
ATOM   3625 N N   . PHE D 4 4 ? -22.265 17.391  7.610 1.00  95.11 0 D 1
ATOM   3626 C CA  . PHE D 4 4 ? -21.404 16.238  7.805 1.00  94.38 0 D 1
ATOM   3627 C C   . PHE D 4 4 ? -22.218 15.016  8.221 1.00  95.02 0 D 1
ATOM   3628 O O   . PHE D 4 4 ? -23.189 15.115  8.965 1.00  94.65 0 D 1
ATOM   3629 C CB  . PHE D 4 4 ? -20.310 16.567  8.826 1.00  92.71 0 D 1
ATOM   3630 C CG  . PHE D 4 4 ? -19.515 17.813  8.466 1.00  91.26 0 D 1
ATOM   3631 C CD1 . PHE D 4 4 ? -18.627 17.788  7.378 1.00  87.15 0 D 1
ATOM   3632 C CD2 . PHE D 4 4 ? -19.697 19.001  9.185 1.00  86.21 0 D 1
ATOM   3633 C CE1 . PHE D 4 4 ? -17.917 18.944  7.008 1.00  84.05 0 D 1
ATOM   3634 C CE2 . PHE D 4 4 ? -18.994 20.162  8.825 1.00  83.37 0 D 1
ATOM   3635 C CZ  . PHE D 4 4 ? -18.102 20.138  7.731 1.00  84.82 0 D 1
ATOM   3636 N N   . VAL D 4 5 ? -21.831 13.850  7.746 1.00  94.39 0 D 1
ATOM   3637 C CA  . VAL D 4 5 ? -22.372 12.559  8.169 1.00  94.77 0 D 1
ATOM   3638 C C   . VAL D 4 5 ? -21.219 11.724  8.702 1.00  93.53 0 D 1
ATOM   3639 O O   . VAL D 4 5 ? -20.319 11.375  7.944 1.00  92.14 0 D 1
ATOM   3640 C CB  . VAL D 4 5 ? -23.117 11.843  7.036 1.00  95.58 0 D 1
ATOM   3641 C CG1 . VAL D 4 5 ? -23.732 10.537  7.537 1.00  94.61 0 D 1
ATOM   3642 C CG2 . VAL D 4 5 ? -24.241 12.709  6.462 1.00  94.67 0 D 1
ATOM   3643 N N   . LYS D 4 6 ? -21.240 11.411  9.991 1.00  93.07 0 D 1
ATOM   3644 C CA  . LYS D 4 6 ? -20.214 10.606 10.665 1.00  92.01 0 D 1
ATOM   3645 C C   . LYS D 4 6 ? -20.713  9.200 10.941 1.00  93.02 0 D 1
ATOM   3646 O O   . LYS D 4 6 ? -21.864  8.990 11.306 1.00  92.76 0 D 1
ATOM   3647 C CB  . LYS D 4 6 ? -19.764 11.278 11.970 1.00  88.98 0 D 1
ATOM   3648 C CG  . LYS D 4 6 ? -18.942 12.568 11.772 1.00  78.11 0 D 1
ATOM   3649 C CD  . LYS D 4 6 ? -18.541 13.098 13.152 1.00  75.33 0 D 1
ATOM   3650 C CE  . LYS D 4 6 ? -17.913 14.480 13.151 1.00  66.38 0 D 1
ATOM   3651 N NZ  . LYS D 4 6 ? -17.921 15.036 14.542 1.00  61.08 1 D 1
ATOM   3652 N N   . THR D 4 7 ? -19.816  8.234 10.830 1.00  90.46 0 D 1
ATOM   3653 C CA  . THR D 4 7 ? -20.046  6.872 11.318 1.00  89.97 0 D 1
ATOM   3654 C C   . THR D 4 7 ? -19.273  6.636 12.614 1.00  89.45 0 D 1
ATOM   3655 O O   . THR D 4 7 ? -18.339  7.376 12.941 1.00  87.78 0 D 1
ATOM   3656 C CB  . THR D 4 7 ? -19.652  5.821 10.281 1.00  89.08 0 D 1
ATOM   3657 C CG2 . THR D 4 7 ? -20.316  6.046  8.926 1.00  82.40 0 D 1
ATOM   3658 O OG1 . THR D 4 7 ? -18.260  5.812 10.096 1.00  82.59 0 D 1
ATOM   3659 N N   . LEU D 4 8 ? -19.602  5.563 13.326 1.00  88.12 0 D 1
ATOM   3660 C CA  . LEU D 4 8 ? -18.883  5.174 14.542 1.00  86.81 0 D 1
ATOM   3661 C C   . LEU D 4 8 ? -17.426  4.752 14.285 1.00  85.27 0 D 1
ATOM   3662 O O   . LEU D 4 8 ? -16.597  4.850 15.180 1.00  81.70 0 D 1
ATOM   3663 C CB  . LEU D 4 8 ? -19.627  4.025 15.232 1.00  87.15 0 D 1
ATOM   3664 C CG  . LEU D 4 8 ? -21.026  4.402 15.735 1.00  86.88 0 D 1
ATOM   3665 C CD1 . LEU D 4 8 ? -21.677  3.140 16.301 1.00  84.12 0 D 1
ATOM   3666 C CD2 . LEU D 4 8 ? -20.984  5.458 16.846 1.00  83.78 0 D 1
ATOM   3667 N N   . THR D 4 9 ? -17.099  4.347 13.061 1.00  85.61 0 D 1
ATOM   3668 C CA  . THR D 4 9 ? -15.709  4.079 12.651 1.00  83.16 0 D 1
ATOM   3669 C C   . THR D 4 9 ? -14.885  5.359 12.489 1.00  80.32 0 D 1
ATOM   3670 O O   . THR D 4 9 ? -13.687  5.296 12.246 1.00  75.64 0 D 1
ATOM   3671 C CB  . THR D 4 9 ? -15.652  3.292 11.339 1.00  83.15 0 D 1
ATOM   3672 C CG2 . THR D 4 9 ? -16.334  1.929 11.454 1.00  81.20 0 D 1
ATOM   3673 O OG1 . THR D 4 9 ? -16.289  3.996 10.303 1.00  80.40 0 D 1
ATOM   3674 N N   . GLY D 4 10 ? -15.522  6.516 12.588 1.00  79.94 0 D 1
ATOM   3675 C CA  . GLY D 4 10 ? -14.940  7.831 12.383 1.00  77.97 0 D 1
ATOM   3676 C C   . GLY D 4 10 ? -15.050  8.347 10.954 1.00  79.32 0 D 1
ATOM   3677 O O   . GLY D 4 10 ? -14.858  9.543 10.767 1.00  77.17 0 D 1
ATOM   3678 N N   . LYS D 4 11 ? -15.414  7.532  9.957 1.00  80.21 0 D 1
ATOM   3679 C CA  . LYS D 4 11 ? -15.598  8.016  8.577 1.00  82.63 0 D 1
ATOM   3680 C C   . LYS D 4 11 ? -16.549  9.212  8.562 1.00  85.04 0 D 1
ATOM   3681 O O   . LYS D 4 11 ? -17.672  9.117  9.054 1.00  85.01 0 D 1
ATOM   3682 C CB  . LYS D 4 11 ? -16.120  6.877  7.690 1.00  81.40 0 D 1
ATOM   3683 C CG  . LYS D 4 11 ? -16.393  7.257  6.216 1.00  79.60 0 D 1
ATOM   3684 C CD  . LYS D 4 11 ? -15.140  7.535  5.385 1.00  78.09 0 D 1
ATOM   3685 C CE  . LYS D 4 11 ? -15.581  7.820  3.942 1.00  74.57 0 D 1
ATOM   3686 N NZ  . LYS D 4 11 ? -14.466  7.941  2.986 1.00  70.07 1 D 1
ATOM   3687 N N   . THR D 4 12 ? -16.118 10.316  7.964 1.00  83.68 0 D 1
ATOM   3688 C CA  . THR D 4 12 ? -16.960 11.497  7.758 1.00  83.90 0 D 1
ATOM   3689 C C   . THR D 4 12 ? -17.202 11.699  6.275 1.00  85.84 0 D 1
ATOM   3690 O O   . THR D 4 12 ? -16.276 11.693  5.474 1.00  85.04 0 D 1
ATOM   3691 C CB  . THR D 4 12 ? -16.372 12.750  8.409 1.00  81.41 0 D 1
ATOM   3692 C CG2 . THR D 4 12 ? -17.222 14.000  8.211 1.00  75.45 0 D 1
ATOM   3693 O OG1 . THR D 4 12 ? -16.318 12.542  9.800 1.00  76.12 0 D 1
ATOM   3694 N N   . ILE D 4 13 ? -18.472 11.897  5.926 1.00  88.26 0 D 1
ATOM   3695 C CA  . ILE D 4 13 ? -18.938 12.211  4.583 1.00  89.84 0 D 1
ATOM   3696 C C   . ILE D 4 13 ? -19.425 13.656  4.604 1.00  91.20 0 D 1
ATOM   3697 O O   . ILE D 4 13 ? -20.271 14.010  5.425 1.00  91.18 0 D 1
ATOM   3698 C CB  . ILE D 4 13 ? -20.062 11.243  4.153 1.00  89.56 0 D 1
ATOM   3699 C CG1 . ILE D 4 13 ? -19.701  9.750  4.354 1.00  86.51 0 D 1
ATOM   3700 C CG2 . ILE D 4 13 ? -20.424 11.518  2.680 1.00  85.54 0 D 1
ATOM   3701 C CD1 . ILE D 4 13 ? -20.928  8.834  4.306 1.00  83.29 0 D 1
ATOM   3702 N N   . THR D 4 14 ? -18.935 14.486  3.691 1.00  91.82 0 D 1
ATOM   3703 C CA  . THR D 4 14 ? -19.427 15.853  3.530 1.00  92.15 0 D 1
ATOM   3704 C C   . THR D 4 14 ? -20.480 15.878  2.429 1.00  93.95 0 D 1
ATOM   3705 O O   . THR D 4 14 ? -20.208 15.393  1.326 1.00  93.62 0 D 1
ATOM   3706 C CB  . THR D 4 14 ? -18.281 16.816  3.201 1.00  89.50 0 D 1
ATOM   3707 C CG2 . THR D 4 14 ? -18.736 18.265  3.260 1.00  79.06 0 D 1
ATOM   3708 O OG1 . THR D 4 14 ? -17.243 16.664  4.141 1.00  81.51 0 D 1
ATOM   3709 N N   . LEU D 4 15 ? -21.663 16.433  2.700 1.00  95.97 0 D 1
ATOM   3710 C CA  . LEU D 4 15 ? -22.752 16.533  1.728 1.00  96.69 0 D 1
ATOM   3711 C C   . LEU D 4 15 ? -23.124 17.994  1.473 1.00  97.18 0 D 1
ATOM   3712 O O   . LEU D 4 15 ? -23.244 18.779  2.411 1.00  96.47 0 D 1
ATOM   3713 C CB  . LEU D 4 15 ? -23.978 15.742  2.207 1.00  96.35 0 D 1
ATOM   3714 C CG  . LEU D 4 15 ? -23.759 14.235  2.424 1.00  94.71 0 D 1
ATOM   3715 C CD1 . LEU D 4 15 ? -25.055 13.621  2.954 1.00  91.99 0 D 1
ATOM   3716 C CD2 . LEU D 4 15 ? -23.390 13.507  1.131 1.00  91.44 0 D 1
ATOM   3717 N N   . GLU D 4 16 ? -23.354 18.330  0.204 1.00  97.24 0 D 1
ATOM   3718 C CA  . GLU D 4 16 ? -24.050 19.543 -0.202 1.00  97.49 0 D 1
ATOM   3719 C C   . GLU D 4 16 ? -25.558 19.277 -0.207 1.00  97.65 0 D 1
ATOM   3720 O O   . GLU D 4 16 ? -26.030 18.367 -0.891 1.00  96.81 0 D 1
ATOM   3721 C CB  . GLU D 4 16 ? -23.572 20.008 -1.588 1.00  96.59 0 D 1
ATOM   3722 C CG  . GLU D 4 16 ? -22.224 20.746 -1.549 1.00  83.69 0 D 1
ATOM   3723 C CD  . GLU D 4 16 ? -22.303 22.086 -0.804 1.00  79.09 0 D 1
ATOM   3724 O OE1 . GLU D 4 16 ? -21.238 22.522 -0.314 1.00  72.50 0 D 1
ATOM   3725 O OE2 . GLU D 4 16 ? -23.408 22.644 -0.699 1.00  72.33 -1 D 1
ATOM   3726 N N   . VAL D 4 17 ? -26.293 20.041  0.597 1.00  97.67 0 D 1
ATOM   3727 C CA  . VAL D 4 17 ? -27.735 19.882  0.805 1.00  97.72 0 D 1
ATOM   3728 C C   . VAL D 4 17 ? -28.415 21.241  0.929 1.00  97.76 0 D 1
ATOM   3729 O O   . VAL D 4 17 ? -27.783 22.247  1.240 1.00  96.91 0 D 1
ATOM   3730 C CB  . VAL D 4 17 ? -28.038 19.025  2.054 1.00  97.12 0 D 1
ATOM   3731 C CG1 . VAL D 4 17 ? -27.491 17.606  1.935 1.00  94.61 0 D 1
ATOM   3732 C CG2 . VAL D 4 17 ? -27.495 19.643  3.346 1.00  94.46 0 D 1
ATOM   3733 N N   . GLU D 4 18 ? -29.735 21.235  0.724 1.00  97.42 0 D 1
ATOM   3734 C CA  . GLU D 4 18 ? -30.598 22.370  1.031 1.00  97.20 0 D 1
ATOM   3735 C C   . GLU D 4 18 ? -31.457 22.065  2.263 1.00  97.46 0 D 1
ATOM   3736 O O   . GLU D 4 18 ? -31.799 20.907  2.500 1.00  96.28 0 D 1
ATOM   3737 C CB  . GLU D 4 18 ? -31.465 22.712 -0.188 1.00  96.09 0 D 1
ATOM   3738 C CG  . GLU D 4 18 ? -30.661 23.274 -1.383 1.00  87.57 0 D 1
ATOM   3739 C CD  . GLU D 4 18 ? -29.902 24.566 -1.045 1.00  79.77 0 D 1
ATOM   3740 O OE1 . GLU D 4 18 ? -28.849 24.804 -1.678 1.00  71.56 0 D 1
ATOM   3741 O OE2 . GLU D 4 18 ? -30.362 25.300 -0.140 1.00  71.33 -1 D 1
ATOM   3742 N N   . PRO D 4 19 ? -31.873 23.075  3.037 1.00  97.48 0 D 1
ATOM   3743 C CA  . PRO D 4 19 ? -32.758 22.866  4.190 1.00  97.15 0 D 1
ATOM   3744 C C   . PRO D 4 19 ? -34.072 22.163  3.836 1.00  97.05 0 D 1
ATOM   3745 O O   . PRO D 4 19 ? -34.653 21.471  4.682 1.00  95.91 0 D 1
ATOM   3746 C CB  . PRO D 4 19 ? -33.024 24.261  4.749 1.00  96.33 0 D 1
ATOM   3747 C CG  . PRO D 4 19 ? -31.803 25.064  4.308 1.00  94.01 0 D 1
ATOM   3748 C CD  . PRO D 4 19 ? -31.463 24.463  2.948 1.00  96.92 0 D 1
ATOM   3749 N N   . SER D 4 20 ? -34.547 22.329  2.600 1.00  97.52 0 D 1
ATOM   3750 C CA  . SER D 4 20 ? -35.741 21.692  2.051 1.00  97.45 0 D 1
ATOM   3751 C C   . SER D 4 20 ? -35.528 20.244  1.583 1.00  97.61 0 D 1
ATOM   3752 O O   . SER D 4 20 ? -36.508 19.592  1.209 1.00  96.15 0 D 1
ATOM   3753 C CB  . SER D 4 20 ? -36.277 22.522  0.887 1.00  96.68 0 D 1
ATOM   3754 O OG  . SER D 4 20 ? -35.261 22.702 -0.087 1.00  90.28 0 D 1
ATOM   3755 N N   . ASP D 4 21 ? -34.301 19.735  1.561 1.00  97.55 0 D 1
ATOM   3756 C CA  . ASP D 4 21 ? -34.038 18.347  1.197 1.00  97.63 0 D 1
ATOM   3757 C C   . ASP D 4 21 ? -34.690 17.401  2.207 1.00  97.86 0 D 1
ATOM   3758 O O   . ASP D 4 21 ? -34.580 17.586  3.428 1.00  97.19 0 D 1
ATOM   3759 C CB  . ASP D 4 21 ? -32.528 18.052  1.094 1.00  97.27 0 D 1
ATOM   3760 C CG  . ASP D 4 21 ? -31.848 18.516 -0.201 1.00  96.39 0 D 1
ATOM   3761 O OD1 . ASP D 4 21 ? -32.533 18.656 -1.233 1.00  91.98 0 D 1
ATOM   3762 O OD2 . ASP D 4 21 ? -30.605 18.604 -0.203 1.00  91.87 -1 D 1
ATOM   3763 N N   . THR D 4 22 ? -35.339 16.359  1.707 1.00  98.04 0 D 1
ATOM   3764 C CA  . THR D 4 22 ? -35.860 15.285  2.548 1.00  98.10 0 D 1
ATOM   3765 C C   . THR D 4 22 ? -34.725 14.389  3.057 1.00  98.26 0 D 1
ATOM   3766 O O   . THR D 4 22 ? -33.648 14.325  2.466 1.00  97.77 0 D 1
ATOM   3767 C CB  . THR D 4 22 ? -36.917 14.434  1.824 1.00  97.51 0 D 1
ATOM   3768 C CG2 . THR D 4 22 ? -38.110 15.260  1.348 1.00  91.11 0 D 1
ATOM   3769 O OG1 . THR D 4 22 ? -36.355 13.791  0.707 1.00  91.28 0 D 1
ATOM   3770 N N   . ILE D 4 23 ? -34.975 13.660  4.132 1.00  97.94 0 D 1
ATOM   3771 C CA  . ILE D 4 23 ? -34.037 12.648  4.625 1.00  97.97 0 D 1
ATOM   3772 C C   . ILE D 4 23 ? -33.794 11.559  3.573 1.00  98.04 0 D 1
ATOM   3773 O O   . ILE D 4 23 ? -32.659 11.091  3.431 1.00  97.81 0 D 1
ATOM   3774 C CB  . ILE D 4 23 ? -34.541 12.066  5.963 1.00  97.72 0 D 1
ATOM   3775 C CG1 . ILE D 4 23 ? -34.683 13.147  7.058 1.00  96.11 0 D 1
ATOM   3776 C CG2 . ILE D 4 23 ? -33.640 10.925  6.467 1.00  96.87 0 D 1
ATOM   3777 C CD1 . ILE D 4 23 ? -33.437 13.997  7.333 1.00  93.61 0 D 1
ATOM   3778 N N   . GLU D 4 24 ? -34.810 11.209  2.780 1.00  97.91 0 D 1
ATOM   3779 C CA  . GLU D 4 24 ? -34.673 10.304  1.640 1.00  97.77 0 D 1
ATOM   3780 C C   . GLU D 4 24 ? -33.671 10.841  0.605 1.00  97.85 0 D 1
ATOM   3781 O O   . GLU D 4 24 ? -32.763 10.121  0.190 1.00  97.20 0 D 1
ATOM   3782 C CB  . GLU D 4 24 ? -36.062 10.081  1.027 1.00  96.49 0 D 1
ATOM   3783 C CG  . GLU D 4 24 ? -36.072  8.962 -0.014 1.00  83.33 0 D 1
ATOM   3784 C CD  . GLU D 4 24 ? -37.487  8.695 -0.579 1.00  78.49 0 D 1
ATOM   3785 O OE1 . GLU D 4 24 ? -37.645  7.653 -1.269 1.00  72.30 0 D 1
ATOM   3786 O OE2 . GLU D 4 24 ? -38.396  9.514 -0.331 1.00  72.78 -1 D 1
ATOM   3787 N N   . ASN D 4 25 ? -33.733 12.143  0.274 1.00  97.90 0 D 1
ATOM   3788 C CA  . ASN D 4 25 ? -32.767 12.779 -0.616 1.00  97.67 0 D 1
ATOM   3789 C C   . ASN D 4 25 ? -31.348 12.749 -0.033 1.00  97.95 0 D 1
ATOM   3790 O O   . ASN D 4 25 ? -30.377 12.529 -0.755 1.00  97.31 0 D 1
ATOM   3791 C CB  . ASN D 4 25 ? -33.174 14.236 -0.895 1.00  96.53 0 D 1
ATOM   3792 C CG  . ASN D 4 25 ? -34.416 14.388 -1.762 1.00  87.24 0 D 1
ATOM   3793 N ND2 . ASN D 4 25 ? -34.912 15.606 -1.866 1.00  75.52 0 D 1
ATOM   3794 O OD1 . ASN D 4 25 ? -34.924 13.473 -2.362 1.00  76.93 0 D 1
ATOM   3795 N N   . VAL D 4 26 ? -31.207 12.960  1.273 1.00  98.18 0 D 1
ATOM   3796 C CA  . VAL D 4 26 ? -29.913 12.868  1.953 1.00  98.13 0 D 1
ATOM   3797 C C   . VAL D 4 26 ? -29.358 11.446  1.862 1.00  98.22 0 D 1
ATOM   3798 O O   . VAL D 4 26 ? -28.178 11.270  1.547 1.00  97.96 0 D 1
ATOM   3799 C CB  . VAL D 4 26 ? -30.004 13.334  3.415 1.00  97.85 0 D 1
ATOM   3800 C CG1 . VAL D 4 26 ? -28.671 13.185  4.152 1.00  95.95 0 D 1
ATOM   3801 C CG2 . VAL D 4 26 ? -30.392 14.813  3.490 1.00  96.36 0 D 1
ATOM   3802 N N   . LYS D 4 27 ? -30.198 10.430  2.075 1.00  98.16 0 D 1
ATOM   3803 C CA  . LYS D 4 27 ? -29.808  9.019  1.922 1.00  98.19 0 D 1
ATOM   3804 C C   . LYS D 4 27 ? -29.406  8.688  0.484 1.00  97.96 0 D 1
ATOM   3805 O O   . LYS D 4 27 ? -28.416  7.991  0.295 1.00  97.52 0 D 1
ATOM   3806 C CB  . LYS D 4 27 ? -30.940  8.100  2.395 1.00  98.03 0 D 1
ATOM   3807 C CG  . LYS D 4 27 ? -31.092  8.083  3.920 1.00  97.43 0 D 1
ATOM   3808 C CD  . LYS D 4 27 ? -32.244  7.151  4.294 1.00  96.60 0 D 1
ATOM   3809 C CE  . LYS D 4 27 ? -32.409  7.033  5.805 1.00  94.88 0 D 1
ATOM   3810 N NZ  . LYS D 4 27 ? -33.534  6.130  6.133 1.00  92.97 1 D 1
ATOM   3811 N N   . ALA D 4 28 ? -30.112  9.230 -0.514 1.00  98.02 0 D 1
ATOM   3812 C CA  . ALA D 4 28 ? -29.744  9.083 -1.917 1.00  97.93 0 D 1
ATOM   3813 C C   . ALA D 4 28 ? -28.366  9.709 -2.212 1.00  97.60 0 D 1
ATOM   3814 O O   . ALA D 4 28 ? -27.510  9.053 -2.796 1.00  96.78 0 D 1
ATOM   3815 C CB  . ALA D 4 28 ? -30.852  9.681 -2.793 1.00  97.63 0 D 1
ATOM   3816 N N   . LYS D 4 29 ? -28.094 10.915 -1.705 1.00  98.06 0 D 1
ATOM   3817 C CA  . LYS D 4 29 ? -26.781 11.567 -1.824 1.00  97.83 0 D 1
ATOM   3818 C C   . LYS D 4 29 ? -25.657 10.756 -1.160 1.00  97.42 0 D 1
ATOM   3819 O O   . LYS D 4 29 ? -24.527 10.734 -1.658 1.00  96.51 0 D 1
ATOM   3820 C CB  . LYS D 4 29 ? -26.839 12.987 -1.234 1.00  97.72 0 D 1
ATOM   3821 C CG  . LYS D 4 29 ? -27.664 13.960 -2.105 1.00  96.19 0 D 1
ATOM   3822 C CD  . LYS D 4 29 ? -27.805 15.340 -1.438 1.00  94.00 0 D 1
ATOM   3823 C CE  . LYS D 4 29 ? -28.668 16.258 -2.312 1.00  90.59 0 D 1
ATOM   3824 N NZ  . LYS D 4 29 ? -28.815 17.627 -1.763 1.00  84.04 1 D 1
ATOM   3825 N N   . ILE D 4 30 ? -25.947 10.079 -0.045 1.00  97.60 0 D 1
ATOM   3826 C CA  . ILE D 4 30 ? -24.994  9.167  0.598 1.00  97.40 0 D 1
ATOM   3827 C C   . ILE D 4 30 ? -24.756  7.934 -0.292 1.00  96.60 0 D 1
ATOM   3828 O O   . ILE D 4 30 ? -23.609  7.524 -0.445 1.00  95.46 0 D 1
ATOM   3829 C CB  . ILE D 4 30 ? -25.452  8.764  2.013 1.00  97.51 0 D 1
ATOM   3830 C CG1 . ILE D 4 30 ? -25.424  9.984  2.956 1.00  96.88 0 D 1
ATOM   3831 C CG2 . ILE D 4 30 ? -24.550  7.653  2.598 1.00  96.91 0 D 1
ATOM   3832 C CD1 . ILE D 4 30 ? -26.190  9.772  4.267 1.00  96.15 0 D 1
ATOM   3833 N N   . GLN D 4 31 ? -25.819  7.377 -0.898 1.00  97.00 0 D 1
ATOM   3834 C CA  . GLN D 4 31 ? -25.688  6.252 -1.826 1.00  96.23 0 D 1
ATOM   3835 C C   . GLN D 4 31 ? -24.830  6.614 -3.034 1.00  95.05 0 D 1
ATOM   3836 O O   . GLN D 4 31 ? -23.939  5.847 -3.398 1.00  92.58 0 D 1
ATOM   3837 C CB  . GLN D 4 31 ? -27.075  5.774 -2.275 1.00  95.27 0 D 1
ATOM   3838 C CG  . GLN D 4 31 ? -26.985  4.513 -3.146 1.00  93.82 0 D 1
ATOM   3839 C CD  . GLN D 4 31 ? -28.350  4.032 -3.654 1.00  91.75 0 D 1
ATOM   3840 N NE2 . GLN D 4 31 ? -28.438  2.800 -4.108 1.00  82.84 0 D 1
ATOM   3841 O OE1 . GLN D 4 31 ? -29.341  4.730 -3.647 1.00  86.72 0 D 1
ATOM   3842 N N   . ASP D 4 32 ? -25.043  7.786 -3.621 1.00  96.24 0 D 1
ATOM   3843 C CA  . ASP D 4 32 ? -24.281  8.254 -4.780 1.00  95.58 0 D 1
ATOM   3844 C C   . ASP D 4 32 ? -22.791  8.422 -4.464 1.00  94.57 0 D 1
ATOM   3845 O O   . ASP D 4 32 ? -21.936  8.111 -5.296 1.00  92.51 0 D 1
ATOM   3846 C CB  . ASP D 4 32 ? -24.865  9.584 -5.279 1.00  95.52 0 D 1
ATOM   3847 C CG  . ASP D 4 32 ? -26.235  9.453 -5.946 1.00  89.41 0 D 1
ATOM   3848 O OD1 . ASP D 4 32 ? -26.592  8.328 -6.372 1.00  84.58 0 D 1
ATOM   3849 O OD2 . ASP D 4 32 ? -26.901 10.502 -6.073 1.00  83.61 -1 D 1
ATOM   3850 N N   . LYS D 4 33 ? -22.450  8.885 -3.262 1.00  95.00 0 D 1
ATOM   3851 C CA  . LYS D 4 33 ? -21.064  9.081 -2.827 1.00  93.89 0 D 1
ATOM   3852 C C   . LYS D 4 33 ? -20.367  7.798 -2.376 1.00  92.77 0 D 1
ATOM   3853 O O   . LYS D 4 33 ? -19.193  7.618 -2.676 1.00  89.26 0 D 1
ATOM   3854 C CB  . LYS D 4 33 ? -20.998 10.134 -1.720 1.00  92.46 0 D 1
ATOM   3855 C CG  . LYS D 4 33 ? -20.642 11.506 -2.299 1.00  86.25 0 D 1
ATOM   3856 C CD  . LYS D 4 33 ? -20.346 12.492 -1.162 1.00  85.78 0 D 1
ATOM   3857 C CE  . LYS D 4 33 ? -19.755 13.774 -1.751 1.00  80.46 0 D 1
ATOM   3858 N NZ  . LYS D 4 33 ? -19.300 14.699 -0.684 1.00  74.30 1 D 1
ATOM   3859 N N   . GLU D 4 34 ? -21.059  6.966 -1.608 1.00  94.37 0 D 1
ATOM   3860 C CA  . GLU D 4 34 ? -20.439  5.868 -0.863 1.00  93.12 0 D 1
ATOM   3861 C C   . GLU D 4 34 ? -20.976  4.481 -1.271 1.00  92.77 0 D 1
ATOM   3862 O O   . GLU D 4 34 ? -20.446  3.462 -0.833 1.00  89.68 0 D 1
ATOM   3863 C CB  . GLU D 4 34 ? -20.605  6.114  0.646 1.00  91.81 0 D 1
ATOM   3864 C CG  . GLU D 4 34 ? -19.998  7.441  1.148 1.00  89.50 0 D 1
ATOM   3865 C CD  . GLU D 4 34 ? -18.450  7.511  1.128 1.00  89.20 0 D 1
ATOM   3866 O OE1 . GLU D 4 34 ? -17.915  8.636  1.304 1.00  82.70 0 D 1
ATOM   3867 O OE2 . GLU D 4 34 ? -17.779  6.466  1.057 1.00  82.77 -1 D 1
ATOM   3868 N N   . GLY D 4 35 ? -22.017  4.421 -2.090 1.00  92.95 0 D 1
ATOM   3869 C CA  . GLY D 4 35 ? -22.617  3.174 -2.584 1.00  92.12 0 D 1
ATOM   3870 C C   . GLY D 4 35 ? -23.478  2.423 -1.564 1.00  93.10 0 D 1
ATOM   3871 O O   . GLY D 4 35 ? -23.813  1.262 -1.793 1.00  91.34 0 D 1
ATOM   3872 N N   . ILE D 4 36 ? -23.840  3.049 -0.452 1.00  93.23 0 D 1
ATOM   3873 C CA  . ILE D 4 36 ? -24.651  2.428  0.601 1.00  94.46 0 D 1
ATOM   3874 C C   . ILE D 4 36 ? -26.138  2.538  0.226 1.00  94.93 0 D 1
ATOM   3875 O O   . ILE D 4 36 ? -26.627  3.653  0.097 1.00  94.43 0 D 1
ATOM   3876 C CB  . ILE D 4 36 ? -24.391  3.074  1.978 1.00  94.30 0 D 1
ATOM   3877 C CG1 . ILE D 4 36 ? -22.885  3.112  2.314 1.00  92.33 0 D 1
ATOM   3878 C CG2 . ILE D 4 36 ? -25.169  2.302  3.064 1.00  92.36 0 D 1
ATOM   3879 C CD1 . ILE D 4 36 ? -22.560  3.907  3.580 1.00  90.41 0 D 1
ATOM   3880 N N   . PRO D 4 37 ? -26.882  1.423  0.110 1.00  94.06 0 D 1
ATOM   3881 C CA  . PRO D 4 37 ? -28.315  1.468 -0.178 1.00  93.69 0 D 1
ATOM   3882 C C   . PRO D 4 37 ? -29.095  2.252  0.889 1.00  94.41 0 D 1
ATOM   3883 O O   . PRO D 4 37 ? -28.841  2.053  2.082 1.00  93.97 0 D 1
ATOM   3884 C CB  . PRO D 4 37 ? -28.774  0.010 -0.248 1.00  91.65 0 D 1
ATOM   3885 C CG  . PRO D 4 37 ? -27.495 -0.755 -0.569 1.00  88.81 0 D 1
ATOM   3886 C CD  . PRO D 4 37 ? -26.418  0.050  0.141 1.00  91.84 0 D 1
ATOM   3887 N N   . PRO D 4 38 ? -30.085  3.106  0.508 1.00  94.50 0 D 1
ATOM   3888 C CA  . PRO D 4 38 ? -30.865  3.909  1.461 1.00  94.85 0 D 1
ATOM   3889 C C   . PRO D 4 38 ? -31.582  3.083  2.537 1.00  94.72 0 D 1
ATOM   3890 O O   . PRO D 4 38 ? -31.639  3.506  3.691 1.00  93.67 0 D 1
ATOM   3891 C CB  . PRO D 4 38 ? -31.865  4.695  0.610 1.00  94.25 0 D 1
ATOM   3892 C CG  . PRO D 4 38 ? -31.151  4.834 -0.725 1.00  92.62 0 D 1
ATOM   3893 C CD  . PRO D 4 38 ? -30.405  3.511 -0.847 1.00  94.97 0 D 1
ATOM   3894 N N   . ASP D 4 39 ? -32.066  1.898  2.191 1.00  93.82 0 D 1
ATOM   3895 C CA  . ASP D 4 39 ? -32.742  0.978  3.112 1.00  92.74 0 D 1
ATOM   3896 C C   . ASP D 4 39 ? -31.816  0.438  4.212 1.00  93.36 0 D 1
ATOM   3897 O O   . ASP D 4 39 ? -32.279  0.079  5.300 1.00  91.21 0 D 1
ATOM   3898 C CB  . ASP D 4 39 ? -33.367 -0.179  2.310 1.00  90.01 0 D 1
ATOM   3899 C CG  . ASP D 4 39 ? -32.328 -1.072  1.636 1.00  80.93 0 D 1
ATOM   3900 O OD1 . ASP D 4 39 ? -31.445 -0.518  0.949 1.00  72.64 0 D 1
ATOM   3901 O OD2 . ASP D 4 39 ? -32.387 -2.313  1.832 1.00  74.04 -1 D 1
ATOM   3902 N N   . GLN D 4 40 ? -30.501  0.447  3.973 1.00  93.41 0 D 1
ATOM   3903 C CA  . GLN D 4 40 ? -29.497  0.089  4.974 1.00  93.66 0 D 1
ATOM   3904 C C   . GLN D 4 40 ? -29.051  1.281  5.825 1.00  94.59 0 D 1
ATOM   3905 O O   . GLN D 4 40 ? -28.350  1.085  6.816 1.00  93.63 0 D 1
ATOM   3906 C CB  . GLN D 4 40 ? -28.295 -0.603  4.325 1.00  91.99 0 D 1
ATOM   3907 C CG  . GLN D 4 40 ? -28.684 -1.908  3.623 1.00  88.41 0 D 1
ATOM   3908 C CD  . GLN D 4 40 ? -27.465 -2.788  3.345 1.00  85.80 0 D 1
ATOM   3909 N NE2 . GLN D 4 40 ? -27.202 -3.751  4.184 1.00  74.82 0 D 1
ATOM   3910 O OE1 . GLN D 4 40 ? -26.727 -2.634  2.391 1.00  78.23 0 D 1
ATOM   3911 N N   . GLN D 4 41 ? -29.442  2.513  5.500 1.00  95.96 0 D 1
ATOM   3912 C CA  . GLN D 4 41 ? -29.016  3.706  6.227 1.00  96.52 0 D 1
ATOM   3913 C C   . GLN D 4 41 ? -29.988  4.066  7.357 1.00  96.67 0 D 1
ATOM   3914 O O   . GLN D 4 41 ? -31.189  4.218  7.146 1.00  95.95 0 D 1
ATOM   3915 C CB  . GLN D 4 41 ? -28.842  4.888  5.275 1.00  96.39 0 D 1
ATOM   3916 C CG  . GLN D 4 41 ? -27.803  4.659  4.163 1.00  95.57 0 D 1
ATOM   3917 C CD  . GLN D 4 41 ? -27.722  5.863  3.229 1.00  96.44 0 D 1
ATOM   3918 N NE2 . GLN D 4 41 ? -27.520  5.663  1.954 1.00  90.78 0 D 1
ATOM   3919 O OE1 . GLN D 4 41 ? -27.852  7.004  3.662 1.00  91.24 0 D 1
ATOM   3920 N N   . ARG D 4 42 ? -29.448  4.279  8.559 1.00  96.94 0 D 1
ATOM   3921 C CA  . ARG D 4 42 ? -30.132  4.936  9.679 1.00  96.82 0 D 1
ATOM   3922 C C   . ARG D 4 42 ? -29.408  6.241  9.974 1.00  97.37 0 D 1
ATOM   3923 O O   . ARG D 4 42 ? -28.256  6.207 10.408 1.00  96.46 0 D 1
ATOM   3924 C CB  . ARG D 4 42 ? -30.158  4.029 10.911 1.00  95.71 0 D 1
ATOM   3925 C CG  . ARG D 4 42 ? -31.061  2.805 10.730 1.00  91.45 0 D 1
ATOM   3926 C CD  . ARG D 4 42 ? -31.001  1.900 11.970 1.00  88.75 0 D 1
ATOM   3927 N NE  . ARG D 4 42 ? -32.339  1.624 12.536 1.00  83.79 0 D 1
ATOM   3928 C CZ  . ARG D 4 42 ? -32.572  0.906 13.630 1.00  80.97 0 D 1
ATOM   3929 N NH1 . ARG D 4 42 ? -31.610  0.321 14.281 1.00  72.66 1 D 1
ATOM   3930 N NH2 . ARG D 4 42 ? -33.771  0.795 14.089 1.00  73.51 0 D 1
ATOM   3931 N N   . LEU D 4 43 ? -30.068  7.370  9.736 1.00  97.33 0 D 1
ATOM   3932 C CA  . LEU D 4 43 ? -29.542  8.686 10.068 1.00  97.61 0 D 1
ATOM   3933 C C   . LEU D 4 43 ? -30.063  9.127 11.432 1.00  97.61 0 D 1
ATOM   3934 O O   . LEU D 4 43 ? -31.242  8.950 11.737 1.00  97.00 0 D 1
ATOM   3935 C CB  . LEU D 4 43 ? -29.866  9.697  8.961 1.00  97.47 0 D 1
ATOM   3936 C CG  . LEU D 4 43 ? -29.126  9.429  7.637 1.00  96.81 0 D 1
ATOM   3937 C CD1 . LEU D 4 43 ? -29.614 10.413  6.573 1.00  95.33 0 D 1
ATOM   3938 C CD2 . LEU D 4 43 ? -27.615  9.597  7.774 1.00  94.64 0 D 1
ATOM   3939 N N   . ILE D 4 44 ? -29.190  9.696 12.250 1.00  97.76 0 D 1
ATOM   3940 C CA  . ILE D 4 44 ? -29.479 10.134 13.613 1.00  97.62 0 D 1
ATOM   3941 C C   . ILE D 4 44 ? -28.996 11.569 13.777 1.00  97.62 0 D 1
ATOM   3942 O O   . ILE D 4 44 ? -27.897 11.927 13.366 1.00  96.90 0 D 1
ATOM   3943 C CB  . ILE D 4 44 ? -28.826  9.177 14.641 1.00  96.90 0 D 1
ATOM   3944 C CG1 . ILE D 4 44 ? -29.374  7.738 14.483 1.00  94.12 0 D 1
ATOM   3945 C CG2 . ILE D 4 44 ? -29.051  9.682 16.072 1.00  94.13 0 D 1
ATOM   3946 C CD1 . ILE D 4 44 ? -28.549  6.682 15.225 1.00  89.47 0 D 1
ATOM   3947 N N   . PHE D 4 45 ? -29.838 12.402 14.415 1.00  96.89 0 D 1
ATOM   3948 C CA  . PHE D 4 45 ? -29.513 13.769 14.802 1.00  96.70 0 D 1
ATOM   3949 C C   . PHE D 4 45 ? -30.214 14.122 16.115 1.00  96.21 0 D 1
ATOM   3950 O O   . PHE D 4 45 ? -31.376 13.752 16.311 1.00  94.62 0 D 1
ATOM   3951 C CB  . PHE D 4 45 ? -29.923 14.726 13.682 1.00  96.53 0 D 1
ATOM   3952 C CG  . PHE D 4 45 ? -29.589 16.170 13.967 1.00  96.99 0 D 1
ATOM   3953 C CD1 . PHE D 4 45 ? -30.596 17.084 14.335 1.00  95.60 0 D 1
ATOM   3954 C CD2 . PHE D 4 45 ? -28.254 16.611 13.881 1.00  95.72 0 D 1
ATOM   3955 C CE1 . PHE D 4 45 ? -30.276 18.419 14.595 1.00  95.27 0 D 1
ATOM   3956 C CE2 . PHE D 4 45 ? -27.932 17.956 14.142 1.00  95.24 0 D 1
ATOM   3957 C CZ  . PHE D 4 45 ? -28.945 18.858 14.496 1.00  95.91 0 D 1
ATOM   3958 N N   . ALA D 4 46 ? -29.518 14.806 17.004 1.00  95.60 0 D 1
ATOM   3959 C CA  . ALA D 4 46 ? -30.053 15.247 18.296 1.00  95.05 0 D 1
ATOM   3960 C C   . ALA D 4 46 ? -30.796 14.139 19.084 1.00  95.20 0 D 1
ATOM   3961 O O   . ALA D 4 46 ? -31.887 14.348 19.612 1.00  92.01 0 D 1
ATOM   3962 C CB  . ALA D 4 46 ? -30.877 16.527 18.080 1.00  93.29 0 D 1
ATOM   3963 N N   . GLY D 4 47 ? -30.219 12.940 19.119 1.00  94.96 0 D 1
ATOM   3964 C CA  . GLY D 4 47 ? -30.767 11.788 19.844 1.00  94.55 0 D 1
ATOM   3965 C C   . GLY D 4 47 ? -31.979 11.120 19.191 1.00  95.20 0 D 1
ATOM   3966 O O   . GLY D 4 47 ? -32.637 10.299 19.827 1.00  92.76 0 D 1
ATOM   3967 N N   . LYS D 4 48 ? -32.301 11.454 17.935 1.00  94.66 0 D 1
ATOM   3968 C CA  . LYS D 4 48 ? -33.443 10.894 17.212 1.00  94.81 0 D 1
ATOM   3969 C C   . LYS D 4 48 ? -33.013 10.283 15.882 1.00  95.93 0 D 1
ATOM   3970 O O   . LYS D 4 48 ? -32.190 10.849 15.173 1.00  94.80 0 D 1
ATOM   3971 C CB  . LYS D 4 48 ? -34.511 11.965 16.984 1.00  92.21 0 D 1
ATOM   3972 C CG  . LYS D 4 48 ? -35.118 12.451 18.311 1.00  83.31 0 D 1
ATOM   3973 C CD  . LYS D 4 48 ? -36.177 13.519 18.049 1.00  79.91 0 D 1
ATOM   3974 C CE  . LYS D 4 48 ? -36.717 14.035 19.381 1.00  68.35 0 D 1
ATOM   3975 N NZ  . LYS D 4 48 ? -37.701 15.129 19.170 1.00  61.57 1 D 1
ATOM   3976 N N   . GLN D 4 49 ? -33.639  9.154 15.536 1.00  96.49 0 D 1
ATOM   3977 C CA  . GLN D 4 49 ? -33.578  8.648 14.169 1.00  96.59 0 D 1
ATOM   3978 C C   . GLN D 4 49 ? -34.445  9.537 13.269 1.00  96.67 0 D 1
ATOM   3979 O O   . GLN D 4 49 ? -35.569  9.878 13.627 1.00  95.26 0 D 1
ATOM   3980 C CB  . GLN D 4 49 ? -33.994  7.172 14.124 1.00  95.06 0 D 1
ATOM   3981 C CG  . GLN D 4 49 ? -33.811  6.591 12.712 1.00  92.56 0 D 1
ATOM   3982 C CD  . GLN D 4 49 ? -34.146  5.099 12.606 1.00  92.31 0 D 1
ATOM   3983 N NE2 . GLN D 4 49 ? -34.627  4.675 11.467 1.00  83.53 0 D 1
ATOM   3984 O OE1 . GLN D 4 49 ? -33.974  4.304 13.506 1.00  86.89 0 D 1
ATOM   3985 N N   . LEU D 4 50 ? -33.916  9.904 12.113 1.00  97.06 0 D 1
ATOM   3986 C CA  . LEU D 4 50 ? -34.578 10.769 11.136 1.00  97.27 0 D 1
ATOM   3987 C C   . LEU D 4 50 ? -35.504  9.939 10.233 1.00  97.17 0 D 1
ATOM   3988 O O   . LEU D 4 50 ? -35.135  8.866  9.761 1.00  96.17 0 D 1
ATOM   3989 C CB  . LEU D 4 50 ? -33.524 11.542 10.340 1.00  97.17 0 D 1
ATOM   3990 C CG  . LEU D 4 50 ? -32.490 12.326 11.185 1.00  96.58 0 D 1
ATOM   3991 C CD1 . LEU D 4 50 ? -31.545 13.095 10.272 1.00  94.82 0 D 1
ATOM   3992 C CD2 . LEU D 4 50 ? -33.136 13.332 12.135 1.00  94.15 0 D 1
ATOM   3993 N N   . GLU D 4 51 ? -36.700 10.456 10.005 1.00  96.50 0 D 1
ATOM   3994 C CA  . GLU D 4 51 ? -37.726  9.842  9.163 1.00  96.22 0 D 1
ATOM   3995 C C   . GLU D 4 51 ? -37.589 10.308  7.706 1.00  96.32 0 D 1
ATOM   3996 O O   . GLU D 4 51 ? -37.445 11.502  7.456 1.00  95.07 0 D 1
ATOM   3997 C CB  . GLU D 4 51 ? -39.131 10.182  9.687 1.00  94.98 0 D 1
ATOM   3998 C CG  . GLU D 4 51 ? -39.450  9.573 11.062 1.00  85.88 0 D 1
ATOM   3999 C CD  . GLU D 4 51 ? -40.796 10.029 11.648 1.00  77.98 0 D 1
ATOM   4000 O OE1 . GLU D 4 51 ? -41.179  9.497 12.713 1.00  70.26 0 D 1
ATOM   4001 O OE2 . GLU D 4 51 ? -41.436 10.969 11.107 1.00  70.69 -1 D 1
ATOM   4002 N N   . ASP D 4 52 ? -37.730  9.390  6.748 1.00  96.43 0 D 1
ATOM   4003 C CA  . ASP D 4 52 ? -37.442  9.645  5.329 1.00  96.36 0 D 1
ATOM   4004 C C   . ASP D 4 52 ? -38.312 10.742  4.710 1.00  95.95 0 D 1
ATOM   4005 O O   . ASP D 4 52 ? -37.827 11.537  3.899 1.00  91.50 0 D 1
ATOM   4006 C CB  . ASP D 4 52 ? -37.579  8.325  4.540 1.00  95.10 0 D 1
ATOM   4007 C CG  . ASP D 4 52 ? -36.492  7.314  4.905 1.00  94.31 0 D 1
ATOM   4008 O OD1 . ASP D 4 52 ? -35.451  7.734  5.454 1.00  90.18 0 D 1
ATOM   4009 O OD2 . ASP D 4 52 ? -36.652  6.095  4.689 1.00  89.06 -1 D 1
ATOM   4010 N N   . GLY D 4 53 ? -39.570 10.842  5.121 1.00  95.78 0 D 1
ATOM   4011 C CA  . GLY D 4 53 ? -40.519 11.829  4.600 1.00  95.75 0 D 1
ATOM   4012 C C   . GLY D 4 53 ? -40.373 13.251  5.149 1.00  96.64 0 D 1
ATOM   4013 O O   . GLY D 4 53 ? -41.078 14.143  4.695 1.00  93.87 0 D 1
ATOM   4014 N N   . ARG D 4 54 ? -39.486 13.478  6.129 1.00  97.00 0 D 1
ATOM   4015 C CA  . ARG D 4 54 ? -39.255 14.810  6.694 1.00  97.33 0 D 1
ATOM   4016 C C   . ARG D 4 54 ? -38.062 15.496  6.030 1.00  97.79 0 D 1
ATOM   4017 O O   . ARG D 4 54 ? -37.217 14.845  5.424 1.00  96.54 0 D 1
ATOM   4018 C CB  . ARG D 4 54 ? -39.084 14.753  8.212 1.00  96.59 0 D 1
ATOM   4019 C CG  . ARG D 4 54 ? -40.318 14.171  8.917 1.00  91.81 0 D 1
ATOM   4020 C CD  . ARG D 4 54 ? -40.302 14.595 10.378 1.00  85.37 0 D 1
ATOM   4021 N NE  . ARG D 4 54 ? -41.233 13.807 11.182 1.00  76.91 0 D 1
ATOM   4022 C CZ  . ARG D 4 54 ? -41.791 14.138 12.323 1.00  69.60 0 D 1
ATOM   4023 N NH1 . ARG D 4 54 ? -41.606 15.311 12.867 1.00  62.55 1 D 1
ATOM   4024 N NH2 . ARG D 4 54 ? -42.523 13.259 12.929 1.00  63.29 0 D 1
ATOM   4025 N N   . THR D 4 55 ? -38.023 16.822  6.191 1.00  97.73 0 D 1
ATOM   4026 C CA  . THR D 4 55 ? -36.933 17.646  5.661 1.00  97.72 0 D 1
ATOM   4027 C C   . THR D 4 55 ? -35.848 17.896  6.714 1.00  97.73 0 D 1
ATOM   4028 O O   . THR D 4 55 ? -36.053 17.710  7.909 1.00  96.81 0 D 1
ATOM   4029 C CB  . THR D 4 55 ? -37.458 18.975  5.105 1.00  97.16 0 D 1
ATOM   4030 C CG2 . THR D 4 55 ? -38.513 18.783  4.012 1.00  91.55 0 D 1
ATOM   4031 O OG1 . THR D 4 55 ? -38.017 19.745  6.136 1.00  91.89 0 D 1
ATOM   4032 N N   . LEU D 4 56 ? -34.686 18.372  6.271 1.00  97.59 0 D 1
ATOM   4033 C CA  . LEU D 4 56 ? -33.632 18.808  7.186 1.00  97.42 0 D 1
ATOM   4034 C C   . LEU D 4 56 ? -34.093 19.982  8.065 1.00  97.13 0 D 1
ATOM   4035 O O   . LEU D 4 56 ? -33.763 20.025  9.247 1.00  96.29 0 D 1
ATOM   4036 C CB  . LEU D 4 56 ? -32.383 19.195  6.377 1.00  97.29 0 D 1
ATOM   4037 C CG  . LEU D 4 56 ? -31.680 18.016  5.666 1.00  96.52 0 D 1
ATOM   4038 C CD1 . LEU D 4 56 ? -30.541 18.554  4.810 1.00  94.66 0 D 1
ATOM   4039 C CD2 . LEU D 4 56 ? -31.088 17.016  6.650 1.00  93.99 0 D 1
ATOM   4040 N N   . SER D 4 57 ? -34.910 20.896  7.522 1.00  97.33 0 D 1
ATOM   4041 C CA  . SER D 4 57 ? -35.469 22.017  8.273 1.00  97.06 0 D 1
ATOM   4042 C C   . SER D 4 57 ? -36.440 21.583  9.379 1.00  96.86 0 D 1
ATOM   4043 O O   . SER D 4 57 ? -36.413 22.177 10.450 1.00  95.25 0 D 1
ATOM   4044 C CB  . SER D 4 57 ? -36.157 23.025  7.344 1.00  95.90 0 D 1
ATOM   4045 O OG  . SER D 4 57 ? -37.129 22.411  6.526 1.00  83.37 0 D 1
ATOM   4046 N N   . ASP D 4 58 ? -37.205 20.511  9.173 1.00  97.29 0 D 1
ATOM   4047 C CA  . ASP D 4 58 ? -38.116 19.977 10.192 1.00  96.94 0 D 1
ATOM   4048 C C   . ASP D 4 58 ? -37.372 19.499 11.449 1.00  96.76 0 D 1
ATOM   4049 O O   . ASP D 4 58 ? -37.921 19.491 12.553 1.00  95.20 0 D 1
ATOM   4050 C CB  . ASP D 4 58 ? -38.921 18.787  9.639 1.00  96.55 0 D 1
ATOM   4051 C CG  . ASP D 4 58 ? -39.849 19.130  8.479 1.00  94.69 0 D 1
ATOM   4052 O OD1 . ASP D 4 58 ? -40.369 20.262  8.435 1.00  90.49 0 D 1
ATOM   4053 O OD2 . ASP D 4 58 ? -40.031 18.238  7.626 1.00  90.28 -1 D 1
ATOM   4054 N N   . TYR D 4 59 ? -36.123 19.092 11.287 1.00  96.75 0 D 1
ATOM   4055 C CA  . TYR D 4 59 ? -35.237 18.690 12.381 1.00  96.55 0 D 1
ATOM   4056 C C   . TYR D 4 59 ? -34.307 19.811 12.857 1.00  96.22 0 D 1
ATOM   4057 O O   . TYR D 4 59 ? -33.443 19.560 13.699 1.00  94.19 0 D 1
ATOM   4058 C CB  . TYR D 4 59 ? -34.466 17.436 11.958 1.00  96.40 0 D 1
ATOM   4059 C CG  . TYR D 4 59 ? -35.336 16.204 11.835 1.00  96.88 0 D 1
ATOM   4060 C CD1 . TYR D 4 59 ? -35.873 15.593 12.989 1.00  95.21 0 D 1
ATOM   4061 C CD2 . TYR D 4 59 ? -35.595 15.640 10.574 1.00  95.40 0 D 1
ATOM   4062 C CE1 . TYR D 4 59 ? -36.653 14.434 12.889 1.00  94.84 0 D 1
ATOM   4063 C CE2 . TYR D 4 59 ? -36.376 14.478 10.459 1.00  94.62 0 D 1
ATOM   4064 C CZ  . TYR D 4 59 ? -36.896 13.876 11.617 1.00  96.14 0 D 1
ATOM   4065 O OH  . TYR D 4 59 ? -37.646 12.725 11.514 1.00  95.12 0 D 1
ATOM   4066 N N   . ASN D 4 60 ? -34.470 21.023 12.338 1.00  95.79 0 D 1
ATOM   4067 C CA  . ASN D 4 60 ? -33.612 22.172 12.631 1.00  95.45 0 D 1
ATOM   4068 C C   . ASN D 4 60 ? -32.117 21.899 12.345 1.00  95.74 0 D 1
ATOM   4069 O O   . ASN D 4 60 ? -31.236 22.400 13.037 1.00  93.73 0 D 1
ATOM   4070 C CB  . ASN D 4 60 ? -33.935 22.677 14.044 1.00  93.98 0 D 1
ATOM   4071 C CG  . ASN D 4 60 ? -33.545 24.126 14.266 1.00  84.98 0 D 1
ATOM   4072 N ND2 . ASN D 4 60 ? -33.338 24.508 15.507 1.00  71.75 0 D 1
ATOM   4073 O OD1 . ASN D 4 60 ? -33.463 24.938 13.361 1.00  75.70 0 D 1
ATOM   4074 N N   . ILE D 4 61 ? -31.848 21.096 11.326 1.00  96.34 0 D 1
ATOM   4075 C CA  . ILE D 4 61 ? -30.487 20.787 10.871 1.00  96.62 0 D 1
ATOM   4076 C C   . ILE D 4 61 ? -29.972 21.985 10.081 1.00  96.45 0 D 1
ATOM   4077 O O   . ILE D 4 61 ? -30.511 22.342  9.023 1.00  95.44 0 D 1
ATOM   4078 C CB  . ILE D 4 61 ? -30.457 19.474 10.071 1.00  96.64 0 D 1
ATOM   4079 C CG1 . ILE D 4 61 ? -30.835 18.284 10.981 1.00  95.51 0 D 1
ATOM   4080 C CG2 . ILE D 4 61 ? -29.069 19.239  9.453 1.00  95.72 0 D 1
ATOM   4081 C CD1 . ILE D 4 61 ? -31.154 16.987 10.223 1.00  93.70 0 D 1
ATOM   4082 N N   . GLN D 4 62 ? -28.915 22.606 10.584 1.00  95.90 0 D 1
ATOM   4083 C CA  . GLN D 4 62 ? -28.321 23.808 10.023 1.00  95.43 0 D 1
ATOM   4084 C C   . GLN D 4 62 ? -27.018 23.496  9.271 1.00  95.77 0 D 1
ATOM   4085 O O   . GLN D 4 62 ? -26.562 22.348  9.222 1.00  93.93 0 D 1
ATOM   4086 C CB  . GLN D 4 62 ? -28.130 24.856 11.124 1.00  93.40 0 D 1
ATOM   4087 C CG  . GLN D 4 62 ? -29.462 25.240 11.785 1.00  88.97 0 D 1
ATOM   4088 C CD  . GLN D 4 62 ? -29.358 26.451 12.713 1.00  84.19 0 D 1
ATOM   4089 N NE2 . GLN D 4 62 ? -30.416 26.786 13.414 1.00  70.81 0 D 1
ATOM   4090 O OE1 . GLN D 4 62 ? -28.343 27.130 12.805 1.00  75.17 0 D 1
ATOM   4091 N N   . LYS D 4 63 ? -26.411 24.514  8.667 1.00  95.86 0 D 1
ATOM   4092 C CA  . LYS D 4 63 ? -25.084 24.400  8.076 1.00  95.92 0 D 1
ATOM   4093 C C   . LYS D 4 63 ? -24.085 23.828  9.081 1.00  95.22 0 D 1
ATOM   4094 O O   . LYS D 4 63 ? -24.156 24.157 10.273 1.00  92.53 0 D 1
ATOM   4095 C CB  . LYS D 4 63 ? -24.619 25.748  7.494 1.00  94.94 0 D 1
ATOM   4096 C CG  . LYS D 4 63 ? -24.385 26.818  8.565 1.00  87.56 0 D 1
ATOM   4097 C CD  . LYS D 4 63 ? -23.728 28.067  7.970 1.00  86.01 0 D 1
ATOM   4098 C CE  . LYS D 4 63 ? -23.304 28.993  9.111 1.00  72.63 0 D 1
ATOM   4099 N NZ  . LYS D 4 63 ? -22.347 30.020  8.654 1.00  63.81 1 D 1
ATOM   4100 N N   . GLU D 4 64 ? -23.153 23.013  8.590 1.00  94.91 0 D 1
ATOM   4101 C CA  . GLU D 4 64 ? -22.102 22.382  9.399 1.00  94.51 0 D 1
ATOM   4102 C C   . GLU D 4 64 ? -22.611 21.428 10.499 1.00  94.60 0 D 1
ATOM   4103 O O   . GLU D 4 64 ? -21.805 20.890 11.249 1.00  92.19 0 D 1
ATOM   4104 C CB  . GLU D 4 64 ? -21.115 23.443  9.933 1.00  92.98 0 D 1
ATOM   4105 C CG  . GLU D 4 64 ? -20.419 24.225  8.804 1.00  89.18 0 D 1
ATOM   4106 C CD  . GLU D 4 64 ? -19.676 25.477  9.300 1.00  81.52 0 D 1
ATOM   4107 O OE1 . GLU D 4 64 ? -19.502 26.406  8.478 1.00  72.83 0 D 1
ATOM   4108 O OE2 . GLU D 4 64 ? -19.317 25.542 10.497 1.00  73.62 -1 D 1
ATOM   4109 N N   . SER D 4 65 ? -23.919 21.145 10.551 1.00  94.96 0 D 1
ATOM   4110 C CA  . SER D 4 65 ? -24.455 20.125 11.450 1.00  94.97 0 D 1
ATOM   4111 C C   . SER D 4 65 ? -23.880 18.751 11.131 1.00  94.95 0 D 1
ATOM   4112 O O   . SER D 4 65 ? -23.649 18.404  9.969 1.00  93.96 0 D 1
ATOM   4113 C CB  . SER D 4 65 ? -25.983 20.049 11.378 1.00  94.60 0 D 1
ATOM   4114 O OG  . SER D 4 65 ? -26.574 21.261 11.808 1.00  88.96 0 D 1
ATOM   4115 N N   . THR D 4 66 ? -23.699 17.943 12.167 1.00  94.69 0 D 1
ATOM   4116 C CA  . THR D 4 66 ? -23.257 16.557 12.037 1.00  94.16 0 D 1
ATOM   4117 C C   . THR D 4 66 ? -24.422 15.600 12.251 1.00  95.37 0 D 1
ATOM   4118 O O   . THR D 4 66 ? -25.007 15.547 13.332 1.00  94.87 0 D 1
ATOM   4119 C CB  . THR D 4 66 ? -22.106 16.246 12.998 1.00  91.51 0 D 1
ATOM   4120 C CG2 . THR D 4 66 ? -21.626 14.799 12.831 1.00  83.57 0 D 1
ATOM   4121 O OG1 . THR D 4 66 ? -20.982 17.065 12.719 1.00  85.14 0 D 1
ATOM   4122 N N   . LEU D 4 67 ? -24.727 14.797 11.230 1.00  96.54 0 D 1
ATOM   4123 C CA  . LEU D 4 67 ? -25.582 13.624 11.332 1.00  96.78 0 D 1
ATOM   4124 C C   . LEU D 4 67 ? -24.727 12.400 11.662 1.00  96.67 0 D 1
ATOM   4125 O O   . LEU D 4 67 ? -23.577 12.303 11.227 1.00  95.78 0 D 1
ATOM   4126 C CB  . LEU D 4 67 ? -26.365 13.411 10.030 1.00  96.75 0 D 1
ATOM   4127 C CG  . LEU D 4 67 ? -27.139 14.629  9.500 1.00  95.14 0 D 1
ATOM   4128 C CD1 . LEU D 4 67 ? -27.957 14.228  8.268 1.00  91.89 0 D 1
ATOM   4129 C CD2 . LEU D 4 67 ? -28.101 15.192 10.534 1.00  91.54 0 D 1
ATOM   4130 N N   . HIS D 4 68 ? -25.303 11.428 12.365 1.00  96.74 0 D 1
ATOM   4131 C CA  . HIS D 4 68 ? -24.673 10.140 12.590 1.00  96.49 0 D 1
ATOM   4132 C C   . HIS D 4 68 ? -25.331  9.082 11.711 1.00  97.00 0 D 1
ATOM   4133 O O   . HIS D 4 68 ? -26.549  8.983 11.662 1.00  96.44 0 D 1
ATOM   4134 C CB  . HIS D 4 68 ? -24.716  9.775 14.080 1.00  95.14 0 D 1
ATOM   4135 C CG  . HIS D 4 68 ? -23.919 10.730 14.924 1.00  93.16 0 D 1
ATOM   4136 C CD2 . HIS D 4 68 ? -24.342 11.956 15.355 1.00  81.97 0 D 1
ATOM   4137 N ND1 . HIS D 4 68 ? -22.609 10.568 15.347 1.00  82.77 0 D 1
ATOM   4138 C CE1 . HIS D 4 68 ? -22.266 11.680 16.016 1.00  83.01 0 D 1
ATOM   4139 N NE2 . HIS D 4 68 ? -23.288 12.539 16.045 1.00  84.04 0 D 1
ATOM   4140 N N   . LEU D 4 69 ? -24.515  8.291 11.015 1.00  96.65 0 D 1
ATOM   4141 C CA  . LEU D 4 69 ? -24.953  7.173 10.184 1.00  96.82 0 D 1
ATOM   4142 C C   . LEU D 4 69 ? -24.622  5.854 10.882 1.00  96.72 0 D 1
ATOM   4143 O O   . LEU D 4 69 ? -23.464  5.566 11.172 1.00  95.79 0 D 1
ATOM   4144 C CB  . LEU D 4 69 ? -24.303  7.290  8.796 1.00  96.62 0 D 1
ATOM   4145 C CG  . LEU D 4 69 ? -24.546  6.085  7.862 1.00  96.30 0 D 1
ATOM   4146 C CD1 . LEU D 4 69 ? -26.013  5.942  7.472 1.00  94.65 0 D 1
ATOM   4147 C CD2 . LEU D 4 69 ? -23.727  6.253  6.581 1.00  94.22 0 D 1
ATOM   4148 N N   . VAL D 4 70 ? -25.657  5.032 11.064 1.00  96.85 0 D 1
ATOM   4149 C CA  . VAL D 4 70 ? -25.540  3.629 11.456 1.00  96.79 0 D 1
ATOM   4150 C C   . VAL D 4 70 ? -26.167  2.779 10.363 1.00  96.71 0 D 1
ATOM   4151 O O   . VAL D 4 70 ? -27.192  3.147  9.791 1.00  95.60 0 D 1
ATOM   4152 C CB  . VAL D 4 70 ? -26.205  3.367 12.817 1.00  95.39 0 D 1
ATOM   4153 C CG1 . VAL D 4 70 ? -26.070  1.909 13.253 1.00  86.95 0 D 1
ATOM   4154 C CG2 . VAL D 4 70 ? -25.553  4.225 13.903 1.00  87.82 0 D 1
ATOM   4155 N N   . LEU D 4 71 ? -25.551  1.640 10.049 1.00  95.71 0 D 1
ATOM   4156 C CA  . LEU D 4 71 ? -26.069  0.728  9.030 1.00  95.15 0 D 1
ATOM   4157 C C   . LEU D 4 71 ? -26.972 -0.336  9.655 1.00  94.52 0 D 1
ATOM   4158 O O   . LEU D 4 71 ? -26.648 -0.907 10.692 1.00  92.84 0 D 1
ATOM   4159 C CB  . LEU D 4 71 ? -24.928  0.108  8.223 1.00  94.36 0 D 1
ATOM   4160 C CG  . LEU D 4 71 ? -24.007  1.116  7.502 1.00  92.90 0 D 1
ATOM   4161 C CD1 . LEU D 4 71 ? -23.055  0.366  6.578 1.00  88.69 0 D 1
ATOM   4162 C CD2 . LEU D 4 71 ? -24.778  2.122  6.656 1.00  86.95 0 D 1
ATOM   4163 N N   . ARG D 4 72 ? -28.077 -0.644  8.966 1.00  94.26 0 D 1
ATOM   4164 C CA  . ARG D 4 72 ? -28.853 -1.868  9.174 1.00  92.82 0 D 1
ATOM   4165 C C   . ARG D 4 72 ? -28.112 -3.014  8.503 1.00  92.15 0 D 1
ATOM   4166 O O   . ARG D 4 72 ? -27.963 -3.040  7.284 1.00  89.22 0 D 1
ATOM   4167 C CB  . ARG D 4 72 ? -30.267 -1.725  8.611 1.00  91.12 0 D 1
ATOM   4168 C CG  . ARG D 4 72 ? -31.107 -0.743  9.441 1.00  83.25 0 D 1
ATOM   4169 C CD  . ARG D 4 72 ? -32.525 -0.696  8.896 1.00  79.97 0 D 1
ATOM   4170 N NE  . ARG D 4 72 ? -33.369  0.194  9.711 1.00  72.13 0 D 1
ATOM   4171 C CZ  . ARG D 4 72 ? -34.653  0.481  9.484 1.00  65.93 0 D 1
ATOM   4172 N NH1 . ARG D 4 72 ? -35.296 -0.033  8.482 1.00  59.24 1 D 1
ATOM   4173 N NH2 . ARG D 4 72 ? -35.289  1.290 10.268 1.00  58.56 0 D 1
ATOM   4174 N N   . LEU D 4 73 ? -27.644 -3.955  9.306 1.00  90.09 0 D 1
ATOM   4175 C CA  . LEU D 4 73 ? -26.846 -5.087  8.842 1.00  86.55 0 D 1
ATOM   4176 C C   . LEU D 4 73 ? -27.691 -6.351  8.680 1.00  82.98 0 D 1
ATOM   4177 O O   . LEU D 4 73 ? -27.443 -7.160  7.791 1.00  75.93 0 D 1
ATOM   4178 C CB  . LEU D 4 73 ? -25.708 -5.318  9.838 1.00  85.34 0 D 1
ATOM   4179 C CG  . LEU D 4 73 ? -24.824 -4.082 10.073 1.00  84.49 0 D 1
ATOM   4180 C CD1 . LEU D 4 73 ? -23.831 -4.355 11.208 1.00  80.58 0 D 1
ATOM   4181 C CD2 . LEU D 4 73 ? -24.063 -3.687  8.800 1.00  82.72 0 D 1
ATOM   4182 N N   . ARG D 4 74 ? -28.699 -6.500  9.538 1.00  80.08 0 D 1
ATOM   4183 C CA  . ARG D 4 74 ? -29.691 -7.572  9.506 1.00  73.99 0 D 1
ATOM   4184 C C   . ARG D 4 74 ? -31.048 -7.011  9.100 1.00  68.25 0 D 1
ATOM   4185 O O   . ARG D 4 74 ? -31.359 -5.844  9.335 1.00  59.29 0 D 1
ATOM   4186 C CB  . ARG D 4 74 ? -29.765 -8.275 10.872 1.00  69.47 0 D 1
ATOM   4187 C CG  . ARG D 4 74 ? -28.454 -9.007 11.213 1.00  62.78 0 D 1
ATOM   4188 C CD  . ARG D 4 74 ? -28.602 -9.744 12.549 1.00  57.44 0 D 1
ATOM   4189 N NE  . ARG D 4 74 ? -27.392 -10.510 12.886 1.00  51.29 0 D 1
ATOM   4190 C CZ  . ARG D 4 74 ? -27.217 -11.269 13.952 1.00  46.40 0 D 1
ATOM   4191 N NH1 . ARG D 4 74 ? -28.151 -11.409 14.864 1.00  43.04 1 D 1
ATOM   4192 N NH2 . ARG D 4 74 ? -26.092 -11.893 14.133 1.00  40.99 0 D 1
ATOM   4193 N N   . GLY D 4 75 ? -31.861 -7.872  8.509 1.00  68.23 0 D 1
ATOM   4194 C CA  . GLY D 4 75 ? -33.165 -7.471  7.993 1.00  61.96 0 D 1
ATOM   4195 C C   . GLY D 4 75 ? -33.072 -6.620  6.712 1.00  57.21 0 D 1
ATOM   4196 O O   . GLY D 4 75 ? -31.988 -6.288  6.232 1.00  50.78 0 D 1
ATOM   4197 N N   . GLY D 4 76 ? -34.220 -6.323  6.155 1.00  52.63 0 D 1
ATOM   4198 C CA  . GLY D 4 76 ? -34.369 -5.714  4.836 1.00  47.00 0 D 1
ATOM   4199 C C   . GLY D 4 76 ? -34.611 -6.753  3.748 1.00  42.24 0 D 1
ATOM   4200 O O   . GLY D 4 76 ? -33.931 -7.790  3.727 1.00  36.73 0 D 1
ATOM   4201 O OXT . GLY D 4 76 ? -35.528 -6.480  2.925 1.00  41.92 -1 D 1
HETATM 4202 P PA  . NAD E 5 1 ? -31.118 -11.934  1.274 1.00  83.36 0 E 1
HETATM 4203 P PN  . NAD E 5 1 ? -31.670 -9.536 -0.069 1.00  76.58 0 E 1
HETATM 4204 C C1B . NAD E 5 1 ? -28.409 -10.385  5.144 1.00  85.54 0 E 1
HETATM 4205 C C1D . NAD E 5 1 ? -34.604 -8.022 -3.514 1.00  65.58 0 E 1
HETATM 4206 N N1A . NAD E 5 1 ? -25.479 -13.993  7.180 1.00  91.41 0 E 1
HETATM 4207 N N1N . NAD E 5 1 ? -34.372 -6.732 -2.843 1.00  67.05 0 E 1
HETATM 4208 O O1A . NAD E 5 1 ? -29.988 -12.244  0.372 1.00  71.42 -1 E 1
HETATM 4209 O O1N . NAD E 5 1 ? -32.377 -8.436  0.628 1.00  65.70 -1 E 1
HETATM 4210 C C2A . NAD E 5 1 ? -25.993 -12.874  7.734 1.00  90.27 0 E 1
HETATM 4211 C C2B . NAD E 5 1 ? -28.449 -9.439  4.015 1.00  80.34 0 E 1
HETATM 4212 C C2D . NAD E 5 1 ? -33.381 -8.509 -4.260 1.00  66.21 0 E 1
HETATM 4213 C C2N . NAD E 5 1 ? -34.528 -5.586 -3.527 1.00  65.56 0 E 1
HETATM 4214 O O2A . NAD E 5 1 ? -31.982 -13.073  1.711 1.00  69.68 0 E 1
HETATM 4215 O O2B . NAD E 5 1 ? -27.477 -8.456  4.171 1.00  73.80 0 E 1
HETATM 4216 O O2D . NAD E 5 1 ? -33.534 -8.204 -5.625 1.00  59.62 0 E 1
HETATM 4217 O O2N . NAD E 5 1 ? -30.201 -9.381 -0.187 1.00  66.36 0 E 1
HETATM 4218 C C3B . NAD E 5 1 ? -29.860 -8.883  4.134 1.00  78.01 0 E 1
HETATM 4219 C C3D . NAD E 5 1 ? -33.355 -9.998 -4.015 1.00  67.95 0 E 1
HETATM 4220 C C3N . NAD E 5 1 ? -34.326 -4.360 -2.915 1.00  65.60 0 E 1
HETATM 4221 N N3A . NAD E 5 1 ? -26.735 -12.027  7.088 1.00  90.08 0 E 1
HETATM 4222 O O3  . NAD E 5 1 ? -32.062 -10.861  0.625 1.00  78.65 0 E 1
HETATM 4223 O O3B . NAD E 5 1 ? -29.856 -7.813  5.047 1.00  74.87 0 E 1
HETATM 4224 O O3D . NAD E 5 1 ? -33.839 -10.736 -5.116 1.00  60.92 0 E 1
HETATM 4225 C C4A . NAD E 5 1 ? -26.962 -12.264  5.794 1.00  91.04 0 E 1
HETATM 4226 C C4B . NAD E 5 1 ? -30.676 -10.010  4.682 1.00  81.22 0 E 1
HETATM 4227 C C4D . NAD E 5 1 ? -34.250 -10.224 -2.842 1.00  68.38 0 E 1
HETATM 4228 C C4N . NAD E 5 1 ? -33.976 -4.313 -1.570 1.00  60.96 0 E 1
HETATM 4229 O O4B . NAD E 5 1 ? -29.774 -10.811  5.363 1.00  79.10 0 E 1
HETATM 4230 O O4D . NAD E 5 1 ? -34.948 -9.019 -2.569 1.00  68.72 0 E 1
HETATM 4231 C C5A . NAD E 5 1 ? -26.461 -13.385  5.134 1.00  91.99 0 E 1
HETATM 4232 C C5B . NAD E 5 1 ? -31.449 -10.805  3.624 1.00  76.13 0 E 1
HETATM 4233 C C5D . NAD E 5 1 ? -33.453 -10.644 -1.636 1.00  67.22 0 E 1
HETATM 4234 C C5N . NAD E 5 1 ? -33.824 -5.513 -0.901 1.00  59.24 0 E 1
HETATM 4235 O O5B . NAD E 5 1 ? -30.574 -11.153  2.568 1.00  79.42 0 E 1
HETATM 4236 O O5D . NAD E 5 1 ? -32.307 -9.804 -1.514 1.00  72.31 0 E 1
HETATM 4237 C C6A . NAD E 5 1 ? -25.677 -14.277  5.889 1.00  92.80 0 E 1
HETATM 4238 C C6N . NAD E 5 1 ? -34.029 -6.715 -1.536 1.00  61.65 0 E 1
HETATM 4239 N N6A . NAD E 5 1 ? -25.163 -15.389  5.369 1.00  92.57 0 E 1
HETATM 4240 C C7N . NAD E 5 1 ? -34.498 -3.094 -3.674 1.00  58.68 0 E 1
HETATM 4241 N N7A . NAD E 5 1 ? -26.876 -13.364  3.855 1.00  91.87 0 E 1
HETATM 4242 N N7N . NAD E 5 1 ? -34.798 -3.160 -4.965 1.00  53.08 0 E 1
HETATM 4243 O O7N . NAD E 5 1 ? -34.389 -2.019 -3.104 1.00  55.45 0 E 1
HETATM 4244 C C8A . NAD E 5 1 ? -27.588 -12.279  3.724 1.00  90.93 0 E 1
HETATM 4245 N N9A . NAD E 5 1 ? -27.669 -11.600  4.890 1.00  88.97 0 E 1
HETATM 4246 ZN ZN  . ZN  F 6 1 ? -23.921 -10.677  1.472 1.00  94.08 0 F 1
HETATM 4247 ZN ZN  . ZN  G 7 1 ?  8.840 -9.959 -14.933 1.00  95.04 0 G 1
HETATM 4248 ZN ZN  . ZN  H 8 1 ?  9.771  4.450 -15.502 1.00  93.84 0 H 1
HETATM 4249 ZN ZN  . ZN  I 9 1 ? 21.008 -23.715 -8.442 1.00  95.31 0 I 1
HETATM 4250 ZN ZN  . ZN  J 10 1 ? -17.199 -19.652 -9.097 1.00  96.09 0 J 1
