# Supplementary material for: RNF114 and RNF166 exemplify reader-writer E3 ligases that extend K11 polyubiquitin onto sites of MARUbylation
Source: EMBO J. 2025 Oct 2;44(21):5993–6018. doi: 10.1038/s44318-025-00577-z (PMC12583694; doi:10.1038/s44318-025-00577-z)
Supplement: Supplementary file 7 — Source data Fig. 5 [file 44318_2025_577_MOESM7_ESM.zip › Figure 5/5E/RNF166-FL-AF3-3.cif]

# generated by PyMOL 3.1.4.1
#
data_fold_2024_11_14_22_43_rnf166_ube2d3_2xub_nad_5xzn_model_3
_entry.id fold_2024_11_14_22_43_rnf166_ube2d3_2xub_nad_5xzn_model_3
#
loop_
_atom_site.group_PDB
_atom_site.id
_atom_site.type_symbol
_atom_site.label_atom_id
_atom_site.label_alt_id
_atom_site.label_comp_id
_atom_site.label_asym_id
_atom_site.label_entity_id
_atom_site.label_seq_id
_atom_site.pdbx_PDB_ins_code
_atom_site.Cartn_x
_atom_site.Cartn_y
_atom_site.Cartn_z
_atom_site.occupancy
_atom_site.B_iso_or_equiv
_atom_site.pdbx_formal_charge
_atom_site.auth_asym_id
_atom_site.pdbx_PDB_model_num
ATOM   1   N N   . MET A 1 1 ? 22.028 32.797 -47.670 1.00  16.61 0 A 1
ATOM   2   C CA  . MET A 1 1 ? 21.584 31.396 -47.539 1.00  18.44 0 A 1
ATOM   3   C C   . MET A 1 1 ? 22.186 30.822 -46.261 1.00  19.08 0 A 1
ATOM   4   O O   . MET A 1 1 ? 23.223 30.180 -46.303 1.00  18.02 0 A 1
ATOM   5   C CB  . MET A 1 1 ? 22.018 30.569 -48.758 1.00  18.81 0 A 1
ATOM   6   C CG  . MET A 1 1 ? 21.196 30.861 -50.010 1.00  16.63 0 A 1
ATOM   7   S SD  . MET A 1 1 ? 21.850 29.998 -51.461 1.00  15.58 0 A 1
ATOM   8   C CE  . MET A 1 1 ? 20.485 30.211 -52.626 1.00  13.46 0 A 1
ATOM   9   N N   . ALA A 1 2 ? 21.594 31.166 -45.116 1.00  21.87 0 A 1
ATOM   10  C CA  . ALA A 1 2 ? 22.099 30.676 -43.837 1.00  22.57 0 A 1
ATOM   11  C C   . ALA A 1 2 ? 21.761 29.182 -43.727 1.00  22.50 0 A 1
ATOM   12  O O   . ALA A 1 2 ? 20.595 28.812 -43.652 1.00  21.15 0 A 1
ATOM   13  C CB  . ALA A 1 2 ? 21.492 31.514 -42.703 1.00  21.84 0 A 1
ATOM   14  N N   . MET A 1 3 ? 22.788 28.332 -43.802 1.00  21.09 0 A 1
ATOM   15  C CA  . MET A 1 3 ? 22.611 26.893 -43.643 1.00  20.42 0 A 1
ATOM   16  C C   . MET A 1 3 ? 22.189 26.635 -42.198 1.00  20.23 0 A 1
ATOM   17  O O   . MET A 1 3 ? 23.021 26.605 -41.297 1.00  19.44 0 A 1
ATOM   18  C CB  . MET A 1 3 ? 23.908 26.139 -43.969 1.00  20.72 0 A 1
ATOM   19  C CG  . MET A 1 3 ? 24.193 26.042 -45.470 1.00  18.47 0 A 1
ATOM   20  S SD  . MET A 1 3 ? 25.642 25.003 -45.831 1.00  17.71 0 A 1
ATOM   21  C CE  . MET A 1 3 ? 25.623 25.024 -47.633 1.00  15.21 0 A 1
ATOM   22  N N   . PHE A 1 4 ? 20.875 26.437 -41.985 1.00  19.48 0 A 1
ATOM   23  C CA  . PHE A 1 4 ? 20.328 25.874 -40.759 1.00  18.13 0 A 1
ATOM   24  C C   . PHE A 1 4 ? 20.865 24.441 -40.624 1.00  18.36 0 A 1
ATOM   25  O O   . PHE A 1 4 ? 20.263 23.488 -41.087 1.00  17.04 0 A 1
ATOM   26  C CB  . PHE A 1 4 ? 18.793 25.915 -40.798 1.00  17.23 0 A 1
ATOM   27  C CG  . PHE A 1 4 ? 18.190 27.178 -40.243 1.00  15.71 0 A 1
ATOM   28  C CD1 . PHE A 1 4 ? 17.762 27.215 -38.893 1.00  14.89 0 A 1
ATOM   29  C CD2 . PHE A 1 4 ? 18.035 28.327 -41.043 1.00  15.75 0 A 1
ATOM   30  C CE1 . PHE A 1 4 ? 17.180 28.381 -38.362 1.00  14.25 0 A 1
ATOM   31  C CE2 . PHE A 1 4 ? 17.460 29.489 -40.512 1.00  14.46 0 A 1
ATOM   32  C CZ  . PHE A 1 4 ? 17.034 29.513 -39.175 1.00  16.12 0 A 1
ATOM   33  N N   . ARG A 1 5 ? 22.067 24.304 -40.056 1.00  19.42 0 A 1
ATOM   34  C CA  . ARG A 1 5 ? 22.580 22.997 -39.665 1.00  18.75 0 A 1
ATOM   35  C C   . ARG A 1 5 ? 21.619 22.466 -38.609 1.00  18.75 0 A 1
ATOM   36  O O   . ARG A 1 5 ? 21.603 22.944 -37.483 1.00  17.88 0 A 1
ATOM   37  C CB  . ARG A 1 5 ? 24.026 23.066 -39.149 1.00  18.38 0 A 1
ATOM   38  C CG  . ARG A 1 5 ? 25.044 23.083 -40.298 1.00  15.68 0 A 1
ATOM   39  C CD  . ARG A 1 5 ? 26.461 23.010 -39.743 1.00  14.95 0 A 1
ATOM   40  N NE  . ARG A 1 5 ? 27.473 22.867 -40.817 1.00  13.83 0 A 1
ATOM   41  C CZ  . ARG A 1 5 ? 28.789 22.708 -40.652 1.00  12.32 0 A 1
ATOM   42  N NH1 . ARG A 1 5 ? 29.328 22.706 -39.470 1.00  11.48 1 A 1
ATOM   43  N NH2 . ARG A 1 5 ? 29.559 22.554 -41.681 1.00  11.26 0 A 1
ATOM   44  N N   . SER A 1 6 ? 20.796 21.504 -39.030 1.00  23.58 0 A 1
ATOM   45  C CA  . SER A 1 6 ? 19.971 20.696 -38.154 1.00  24.25 0 A 1
ATOM   46  C C   . SER A 1 6 ? 20.904 20.011 -37.155 1.00  24.43 0 A 1
ATOM   47  O O   . SER A 1 6 ? 21.531 19.002 -37.465 1.00  23.67 0 A 1
ATOM   48  C CB  . SER A 1 6 ? 19.198 19.668 -38.995 1.00  23.63 0 A 1
ATOM   49  O OG  . SER A 1 6 ? 18.441 18.813 -38.178 1.00  21.26 0 A 1
ATOM   50  N N   . LEU A 1 7 ? 21.035 20.621 -35.989 1.00  22.76 0 A 1
ATOM   51  C CA  . LEU A 1 7 ? 21.619 19.965 -34.828 1.00  22.35 0 A 1
ATOM   52  C C   . LEU A 1 7 ? 20.628 18.880 -34.413 1.00  22.03 0 A 1
ATOM   53  O O   . LEU A 1 7 ? 19.828 19.058 -33.502 1.00  20.38 0 A 1
ATOM   54  C CB  . LEU A 1 7 ? 21.887 20.993 -33.707 1.00  21.10 0 A 1
ATOM   55  C CG  . LEU A 1 7 ? 23.182 21.799 -33.898 1.00  18.70 0 A 1
ATOM   56  C CD1 . LEU A 1 7 ? 23.153 23.052 -33.019 1.00  18.00 0 A 1
ATOM   57  C CD2 . LEU A 1 7 ? 24.421 20.977 -33.517 1.00  19.52 0 A 1
ATOM   58  N N   . VAL A 1 8 ? 20.658 17.781 -35.163 1.00  24.82 0 A 1
ATOM   59  C CA  . VAL A 1 8 ? 20.074 16.529 -34.709 1.00  24.49 0 A 1
ATOM   60  C C   . VAL A 1 8 ? 20.894 16.155 -33.481 1.00  24.51 0 A 1
ATOM   61  O O   . VAL A 1 8 ? 21.959 15.564 -33.593 1.00  23.09 0 A 1
ATOM   62  C CB  . VAL A 1 8 ? 20.120 15.430 -35.789 1.00  23.36 0 A 1
ATOM   63  C CG1 . VAL A 1 8 ? 19.410 14.166 -35.309 1.00  19.89 0 A 1
ATOM   64  C CG2 . VAL A 1 8 ? 19.435 15.888 -37.077 1.00  21.78 0 A 1
ATOM   65  N N   . ALA A 1 9 ? 20.418 16.614 -32.308 1.00  27.25 0 A 1
ATOM   66  C CA  . ALA A 1 9 ? 20.956 16.173 -31.044 1.00  27.81 0 A 1
ATOM   67  C C   . ALA A 1 9 ? 20.746 14.657 -31.028 1.00  27.42 0 A 1
ATOM   68  O O   . ALA A 1 9 ? 19.636 14.176 -30.815 1.00  25.83 0 A 1
ATOM   69  C CB  . ALA A 1 9 ? 20.238 16.898 -29.900 1.00  26.53 0 A 1
ATOM   70  N N   . SER A 1 10 ? 21.794 13.918 -31.367 1.00  24.65 0 A 1
ATOM   71  C CA  . SER A 1 10 ? 21.801 12.479 -31.209 1.00  25.24 0 A 1
ATOM   72  C C   . SER A 1 10 ? 21.506 12.252 -29.732 1.00  24.98 0 A 1
ATOM   73  O O   . SER A 1 10 ? 22.330 12.593 -28.885 1.00  23.32 0 A 1
ATOM   74  C CB  . SER A 1 10 ? 23.160 11.888 -31.623 1.00  23.88 0 A 1
ATOM   75  O OG  . SER A 1 10 ? 24.223 12.525 -30.952 1.00  21.47 0 A 1
ATOM   76  N N   . ALA A 1 11 ? 20.310 11.752 -29.452 1.00  28.38 0 A 1
ATOM   77  C CA  . ALA A 1 11 ? 19.991 11.220 -28.144 1.00  27.69 0 A 1
ATOM   78  C C   . ALA A 1 11 ? 20.970 10.058 -27.935 1.00  27.64 0 A 1
ATOM   79  O O   . ALA A 1 11 ? 20.708  8.928 -28.328 1.00  25.98 0 A 1
ATOM   80  C CB  . ALA A 1 11 ? 18.517 10.791 -28.117 1.00  25.97 0 A 1
ATOM   81  N N   . GLN A 1 12 ? 22.165 10.386 -27.439 1.00  22.07 0 A 1
ATOM   82  C CA  . GLN A 1 12 ? 23.120  9.379 -27.036 1.00  21.95 0 A 1
ATOM   83  C C   . GLN A 1 12 ? 22.362  8.528 -26.038 1.00  22.12 0 A 1
ATOM   84  O O   . GLN A 1 12 ? 21.999  8.995 -24.958 1.00  20.39 0 A 1
ATOM   85  C CB  . GLN A 1 12 ? 24.378 10.006 -26.421 1.00  20.02 0 A 1
ATOM   86  C CG  . GLN A 1 12 ? 25.369 10.510 -27.484 1.00  17.17 0 A 1
ATOM   87  C CD  . GLN A 1 12 ? 26.665 11.053 -26.881 1.00  15.41 0 A 1
ATOM   88  N NE2 . GLN A 1 12 ? 27.733 11.117 -27.634 1.00  14.48 0 A 1
ATOM   89  O OE1 . GLN A 1 12 ? 26.737 11.442 -25.724 1.00  14.81 0 A 1
ATOM   90  N N   . GLN A 1 13 ? 22.069  7.304 -26.448 1.00  27.87 0 A 1
ATOM   91  C CA  . GLN A 1 13 ? 21.649  6.271 -25.521 1.00  27.91 0 A 1
ATOM   92  C C   . GLN A 1 13 ? 22.736  6.251 -24.450 1.00  28.48 0 A 1
ATOM   93  O O   . GLN A 1 13 ? 23.835  5.765 -24.705 1.00  26.55 0 A 1
ATOM   94  C CB  . GLN A 1 13 ? 21.553  4.913 -26.229 1.00  25.83 0 A 1
ATOM   95  C CG  . GLN A 1 13 ? 20.286  4.771 -27.092 1.00  22.94 0 A 1
ATOM   96  C CD  . GLN A 1 13 ? 20.202  3.402 -27.777 1.00  21.00 0 A 1
ATOM   97  N NE2 . GLN A 1 13 ? 19.032  3.008 -28.231 1.00  19.58 0 A 1
ATOM   98  O OE1 . GLN A 1 13 ? 21.164  2.670 -27.925 1.00  20.64 0 A 1
ATOM   99  N N   . ARG A 1 14 ? 22.458  6.880 -23.320 1.00  28.16 0 A 1
ATOM   100 C CA  . ARG A 1 14 ? 23.345  6.809 -22.171 1.00  29.12 0 A 1
ATOM   101 C C   . ARG A 1 14 ? 23.471  5.321 -21.880 1.00  29.81 0 A 1
ATOM   102 O O   . ARG A 1 14 ? 22.521  4.709 -21.391 1.00  28.26 0 A 1
ATOM   103 C CB  . ARG A 1 14 ? 22.805  7.588 -20.960 1.00  26.90 0 A 1
ATOM   104 C CG  . ARG A 1 14 ? 22.985  9.116 -21.088 1.00  23.93 0 A 1
ATOM   105 C CD  . ARG A 1 14 ? 22.543  9.815 -19.783 1.00  21.76 0 A 1
ATOM   106 N NE  . ARG A 1 14 ? 22.717 11.279 -19.839 1.00  20.33 0 A 1
ATOM   107 C CZ  . ARG A 1 14 ? 22.514 12.138 -18.840 1.00  18.00 0 A 1
ATOM   108 N NH1 . ARG A 1 14 ? 22.117 11.743 -17.665 1.00  17.43 1 A 1
ATOM   109 N NH2 . ARG A 1 14 ? 22.706 13.412 -19.006 1.00  16.75 0 A 1
ATOM   110 N N   . GLN A 1 15 ? 24.568  4.751 -22.301 1.00  33.30 0 A 1
ATOM   111 C CA  . GLN A 1 15 ? 24.900  3.406 -21.884 1.00  32.96 0 A 1
ATOM   112 C C   . GLN A 1 15 ? 24.808  3.434 -20.365 1.00  34.28 0 A 1
ATOM   113 O O   . GLN A 1 15 ? 25.372  4.360 -19.766 1.00  32.11 0 A 1
ATOM   114 C CB  . GLN A 1 15 ? 26.301  3.005 -22.342 1.00  29.69 0 A 1
ATOM   115 C CG  . GLN A 1 15 ? 26.316  2.537 -23.805 1.00  25.94 0 A 1
ATOM   116 C CD  . GLN A 1 15 ? 27.691  2.038 -24.241 1.00  23.02 0 A 1
ATOM   117 N NE2 . GLN A 1 15 ? 27.765  1.246 -25.282 1.00  21.47 0 A 1
ATOM   118 O OE1 . GLN A 1 15 ? 28.714  2.342 -23.668 1.00  22.99 0 A 1
ATOM   119 N N   . PRO A 1 16 ? 24.040  2.526 -19.754 1.00  39.10 0 A 1
ATOM   120 C CA  . PRO A 1 16 ? 24.088  2.425 -18.316 1.00  40.17 0 A 1
ATOM   121 C C   . PRO A 1 16 ? 25.577  2.323 -17.974 1.00  40.54 0 A 1
ATOM   122 O O   . PRO A 1 16 ? 26.270  1.525 -18.621 1.00  39.54 0 A 1
ATOM   123 C CB  . PRO A 1 16 ? 23.285  1.165 -17.948 1.00  38.93 0 A 1
ATOM   124 C CG  . PRO A 1 16 ? 23.279  0.343 -19.235 1.00  37.26 0 A 1
ATOM   125 C CD  . PRO A 1 16 ? 23.366  1.392 -20.350 1.00  38.80 0 A 1
ATOM   126 N N   . PRO A 1 17 ? 26.090  3.192 -17.103 1.00  35.05 0 A 1
ATOM   127 C CA  . PRO A 1 17 ? 27.509  3.180 -16.811 1.00  35.56 0 A 1
ATOM   128 C C   . PRO A 1 17 ? 27.864  1.742 -16.462 1.00  36.43 0 A 1
ATOM   129 O O   . PRO A 1 17 ? 27.113  1.075 -15.747 1.00  35.01 0 A 1
ATOM   130 C CB  . PRO A 1 17 ? 27.710  4.162 -15.653 1.00  33.51 0 A 1
ATOM   131 C CG  . PRO A 1 17 ? 26.320  4.287 -15.030 1.00  32.04 0 A 1
ATOM   132 C CD  . PRO A 1 17 ? 25.378  4.077 -16.209 1.00  33.36 0 A 1
ATOM   133 N N   . ALA A 1 18 ? 28.954  1.255 -17.032 1.00  35.96 0 A 1
ATOM   134 C CA  . ALA A 1 18 ? 29.482 -0.035 -16.664 1.00  35.62 0 A 1
ATOM   135 C C   . ALA A 1 18 ? 29.748  0.036 -15.159 1.00  36.76 0 A 1
ATOM   136 O O   . ALA A 1 18 ? 30.716  0.657 -14.730 1.00  34.65 0 A 1
ATOM   137 C CB  . ALA A 1 18 ? 30.742 -0.329 -17.490 1.00  32.78 0 A 1
ATOM   138 N N   . GLY A 1 19 ? 28.789 -0.467 -14.385 1.00  39.19 0 A 1
ATOM   139 C CA  . GLY A 1 19 ? 28.894 -0.450 -12.941 1.00  39.15 0 A 1
ATOM   140 C C   . GLY A 1 19 ? 30.199 -1.127 -12.569 1.00  39.34 0 A 1
ATOM   141 O O   . GLY A 1 19 ? 30.628 -2.036 -13.292 1.00  37.00 0 A 1
ATOM   142 N N   . PRO A 1 20 ? 30.872 -0.685 -11.510 1.00  34.59 0 A 1
ATOM   143 C CA  . PRO A 1 20 ? 32.087 -1.343 -11.079 1.00  33.83 0 A 1
ATOM   144 C C   . PRO A 1 20 ? 31.837 -2.844 -10.965 1.00  34.55 0 A 1
ATOM   145 O O   . PRO A 1 20 ? 30.697 -3.279 -10.757 1.00  32.69 0 A 1
ATOM   146 C CB  . PRO A 1 20 ? 32.468 -0.676 -9.751 1.00  31.25 0 A 1
ATOM   147 C CG  . PRO A 1 20 ? 31.149 -0.100 -9.242 1.00  29.96 0 A 1
ATOM   148 C CD  . PRO A 1 20 ? 30.402  0.253 -10.525 1.00  31.69 0 A 1
ATOM   149 N N   . ALA A 1 21 ? 32.889 -3.627 -11.099 1.00  35.67 0 A 1
ATOM   150 C CA  . ALA A 1 21 ? 32.873 -5.074 -10.914 1.00  34.64 0 A 1
ATOM   151 C C   . ALA A 1 21 ? 32.595 -5.445 -9.442 1.00  35.46 0 A 1
ATOM   152 O O   . ALA A 1 21 ? 33.426 -6.051 -8.769 1.00  32.96 0 A 1
ATOM   153 C CB  . ALA A 1 21 ? 34.192 -5.643 -11.456 1.00  31.20 0 A 1
ATOM   154 N N   . GLY A 1 22 ? 31.453 -5.029 -8.926 1.00  42.89 0 A 1
ATOM   155 C CA  . GLY A 1 22 ? 30.923 -5.525 -7.676 1.00  42.18 0 A 1
ATOM   156 C C   . GLY A 1 22 ? 30.712 -7.035 -7.792 1.00  42.71 0 A 1
ATOM   157 O O   . GLY A 1 22 ? 30.470 -7.553 -8.880 1.00  40.48 0 A 1
ATOM   158 N N   . GLY A 1 23 ? 30.826 -7.732 -6.681 1.00  43.39 0 A 1
ATOM   159 C CA  . GLY A 1 23 ? 30.808 -9.189 -6.665 1.00  43.09 0 A 1
ATOM   160 C C   . GLY A 1 23 ? 29.576 -9.810 -7.345 1.00  45.03 0 A 1
ATOM   161 O O   . GLY A 1 23 ? 28.519 -9.201 -7.444 1.00  42.07 0 A 1
ATOM   162 N N   . ASP A 1 24 ? 29.731 -11.075 -7.767 1.00  43.71 0 A 1
ATOM   163 C CA  . ASP A 1 24 ? 28.768 -11.867 -8.557 1.00  43.93 0 A 1
ATOM   164 C C   . ASP A 1 24 ? 27.289 -11.760 -8.108 1.00  46.65 0 A 1
ATOM   165 O O   . ASP A 1 24 ? 26.378 -11.861 -8.927 1.00  43.23 0 A 1
ATOM   166 C CB  . ASP A 1 24 ? 29.188 -13.359 -8.477 1.00  38.44 0 A 1
ATOM   167 C CG  . ASP A 1 24 ? 30.219 -13.853 -9.494 1.00  34.61 0 A 1
ATOM   168 O OD1 . ASP A 1 24 ? 30.237 -13.369 -10.645 1.00  32.32 0 A 1
ATOM   169 O OD2 . ASP A 1 24 ? 30.948 -14.834 -9.195 1.00  31.30 -1 A 1
ATOM   170 N N   . SER A 1 25 ? 27.020 -11.566 -6.806 1.00  53.27 0 A 1
ATOM   171 C CA  . SER A 1 25 ? 25.671 -11.524 -6.235 1.00  54.25 0 A 1
ATOM   172 C C   . SER A 1 25 ? 24.865 -10.280 -6.633 1.00  58.41 0 A 1
ATOM   173 O O   . SER A 1 25 ? 23.640 -10.334 -6.727 1.00  53.58 0 A 1
ATOM   174 C CB  . SER A 1 25 ? 25.759 -11.583 -4.703 1.00  48.15 0 A 1
ATOM   175 O OG  . SER A 1 25 ? 26.563 -10.535 -4.202 1.00  43.67 0 A 1
ATOM   176 N N   . GLY A 1 26 ? 25.527 -9.160 -6.891 1.00  71.08 0 A 1
ATOM   177 C CA  . GLY A 1 26 ? 24.872 -7.911 -7.274 1.00  74.62 0 A 1
ATOM   178 C C   . GLY A 1 26 ? 24.336 -7.918 -8.704 1.00  79.48 0 A 1
ATOM   179 O O   . GLY A 1 26 ? 23.420 -7.160 -9.026 1.00  75.75 0 A 1
ATOM   180 N N   . LEU A 1 27 ? 24.868 -8.788 -9.562 1.00  79.86 0 A 1
ATOM   181 C CA  . LEU A 1 27 ? 24.517 -8.821 -10.976 1.00  83.53 0 A 1
ATOM   182 C C   . LEU A 1 27 ? 23.067 -9.273 -11.191 1.00  86.07 0 A 1
ATOM   183 O O   . LEU A 1 27 ? 22.335 -8.650 -11.952 1.00  84.19 0 A 1
ATOM   184 C CB  . LEU A 1 27 ? 25.512 -9.726 -11.727 1.00  80.29 0 A 1
ATOM   185 C CG  . LEU A 1 27 ? 25.653 -9.314 -13.200 1.00  77.29 0 A 1
ATOM   186 C CD1 . LEU A 1 27 ? 26.686 -8.205 -13.359 1.00  74.18 0 A 1
ATOM   187 C CD2 . LEU A 1 27 ? 26.117 -10.503 -14.041 1.00  73.60 0 A 1
ATOM   188 N N   . GLU A 1 28 ? 22.619 -10.312 -10.497 1.00  85.88 0 A 1
ATOM   189 C CA  . GLU A 1 28 ? 21.246 -10.812 -10.626 1.00  87.17 0 A 1
ATOM   190 C C   . GLU A 1 28 ? 20.215 -9.727 -10.270 1.00  87.94 0 A 1
ATOM   191 O O   . GLU A 1 28 ? 19.236 -9.540 -10.990 1.00  86.79 0 A 1
ATOM   192 C CB  . GLU A 1 28 ? 21.046 -12.072 -9.759 1.00  84.91 0 A 1
ATOM   193 C CG  . GLU A 1 28 ? 19.680 -12.732 -10.010 1.00  82.39 0 A 1
ATOM   194 C CD  . GLU A 1 28 ? 19.414 -13.992 -9.153 1.00  81.97 0 A 1
ATOM   195 O OE1 . GLU A 1 28 ? 18.221 -14.337 -8.991 1.00  75.76 0 A 1
ATOM   196 O OE2 . GLU A 1 28 ? 20.380 -14.614 -8.669 1.00  78.75 -1 A 1
ATOM   197 N N   . ALA A 1 29 ? 20.467 -8.956 -9.215 1.00  87.57 0 A 1
ATOM   198 C CA  . ALA A 1 29 ? 19.571 -7.896 -8.774 1.00  86.81 0 A 1
ATOM   199 C C   . ALA A 1 29 ? 19.427 -6.769 -9.815 1.00  87.77 0 A 1
ATOM   200 O O   . ALA A 1 29 ? 18.350 -6.202 -9.961 1.00  86.18 0 A 1
ATOM   201 C CB  . ALA A 1 29 ? 20.086 -7.353 -7.435 1.00  83.97 0 A 1
ATOM   202 N N   . GLN A 1 30 ? 20.471 -6.480 -10.582 1.00  88.66 0 A 1
ATOM   203 C CA  . GLN A 1 30 ? 20.423 -5.477 -11.654 1.00  88.42 0 A 1
ATOM   204 C C   . GLN A 1 30 ? 19.558 -5.909 -12.838 1.00  90.27 0 A 1
ATOM   205 O O   . GLN A 1 30 ? 18.971 -5.064 -13.507 1.00  89.01 0 A 1
ATOM   206 C CB  . GLN A 1 30 ? 21.840 -5.167 -12.150 1.00  85.99 0 A 1
ATOM   207 C CG  . GLN A 1 30 ? 22.676 -4.428 -11.101 1.00  75.25 0 A 1
ATOM   208 C CD  . GLN A 1 30 ? 24.079 -4.091 -11.612 1.00  68.92 0 A 1
ATOM   209 N NE2 . GLN A 1 30 ? 24.914 -3.478 -10.813 1.00  58.07 0 A 1
ATOM   210 O OE1 . GLN A 1 30 ? 24.444 -4.352 -12.745 1.00  61.87 0 A 1
ATOM   211 N N   . TYR A 1 31 ? 19.439 -7.203 -13.077 1.00  92.87 0 A 1
ATOM   212 C CA  . TYR A 1 31 ? 18.647 -7.775 -14.166 1.00  93.73 0 A 1
ATOM   213 C C   . TYR A 1 31 ? 17.343 -8.417 -13.678 1.00  94.08 0 A 1
ATOM   214 O O   . TYR A 1 31 ? 16.790 -9.298 -14.334 1.00  92.92 0 A 1
ATOM   215 C CB  . TYR A 1 31 ? 19.520 -8.718 -14.995 1.00  93.77 0 A 1
ATOM   216 C CG  . TYR A 1 31 ? 20.649 -8.008 -15.705 1.00  93.97 0 A 1
ATOM   217 C CD1 . TYR A 1 31 ? 20.423 -7.341 -16.928 1.00  92.60 0 A 1
ATOM   218 C CD2 . TYR A 1 31 ? 21.929 -7.970 -15.126 1.00  92.84 0 A 1
ATOM   219 C CE1 . TYR A 1 31 ? 21.464 -6.637 -17.549 1.00  92.21 0 A 1
ATOM   220 C CE2 . TYR A 1 31 ? 22.971 -7.268 -15.740 1.00  92.10 0 A 1
ATOM   221 C CZ  . TYR A 1 31 ? 22.732 -6.595 -16.956 1.00  92.88 0 A 1
ATOM   222 O OH  . TYR A 1 31 ? 23.753 -5.892 -17.533 1.00  91.35 0 A 1
ATOM   223 N N   . THR A 1 32 ? 16.843 -8.011 -12.520 1.00  93.89 0 A 1
ATOM   224 C CA  . THR A 1 32 ? 15.605 -8.514 -11.922 1.00  93.92 0 A 1
ATOM   225 C C   . THR A 1 32 ? 14.425 -7.610 -12.264 1.00  94.42 0 A 1
ATOM   226 O O   . THR A 1 32 ? 14.477 -6.399 -12.081 1.00  93.77 0 A 1
ATOM   227 C CB  . THR A 1 32 ? 15.773 -8.720 -10.413 1.00  92.71 0 A 1
ATOM   228 C CG2 . THR A 1 32 ? 14.476 -9.124 -9.714 1.00  85.19 0 A 1
ATOM   229 O OG1 . THR A 1 32 ? 16.667 -9.790 -10.211 1.00  86.41 0 A 1
ATOM   230 N N   . CYS A 1 33 ? 13.335 -8.208 -12.754 1.00  95.03 0 A 1
ATOM   231 C CA  . CYS A 1 33 ? 12.098 -7.493 -13.049 1.00  95.39 0 A 1
ATOM   232 C C   . CYS A 1 33 ? 11.427 -7.034 -11.750 1.00  94.99 0 A 1
ATOM   233 O O   . CYS A 1 33 ? 11.119 -7.878 -10.912 1.00  94.18 0 A 1
ATOM   234 C CB  . CYS A 1 33 ? 11.178 -8.420 -13.850 1.00  95.45 0 A 1
ATOM   235 S SG  . CYS A 1 33 ?  9.554 -7.657 -14.133 1.00  95.34 0 A 1
ATOM   236 N N   . PRO A 1 34 ? 11.079 -5.744 -11.620 1.00  95.16 0 A 1
ATOM   237 C CA  . PRO A 1 34 ? 10.424 -5.230 -10.421 1.00  94.79 0 A 1
ATOM   238 C C   . PRO A 1 34 ?  9.065 -5.860 -10.121 1.00  94.82 0 A 1
ATOM   239 O O   . PRO A 1 34 ?  8.624 -5.866 -8.979 1.00  93.61 0 A 1
ATOM   240 C CB  . PRO A 1 34 ? 10.258 -3.724 -10.671 1.00  93.72 0 A 1
ATOM   241 C CG  . PRO A 1 34 ? 11.315 -3.405 -11.720 1.00  91.87 0 A 1
ATOM   242 C CD  . PRO A 1 34 ? 11.387 -4.677 -12.545 1.00  94.43 0 A 1
ATOM   243 N N   . ILE A 1 35 ?  8.385 -6.395 -11.140 1.00  95.76 0 A 1
ATOM   244 C CA  . ILE A 1 35 ?  7.038 -6.961 -11.002 1.00  95.85 0 A 1
ATOM   245 C C   . ILE A 1 35 ?  7.092 -8.420 -10.541 1.00  95.61 0 A 1
ATOM   246 O O   . ILE A 1 35 ?  6.478 -8.766 -9.542 1.00  94.82 0 A 1
ATOM   247 C CB  . ILE A 1 35 ?  6.229 -6.781 -12.302 1.00  95.93 0 A 1
ATOM   248 C CG1 . ILE A 1 35 ?  6.054 -5.278 -12.620 1.00  94.90 0 A 1
ATOM   249 C CG2 . ILE A 1 35 ?  4.861 -7.482 -12.186 1.00  95.04 0 A 1
ATOM   250 C CD1 . ILE A 1 35 ?  5.382 -5.001 -13.964 1.00  93.22 0 A 1
ATOM   251 N N   . CYS A 1 36 ?  7.807 -9.292 -11.244 1.00  95.88 0 A 1
ATOM   252 C CA  . CYS A 1 36 ?  7.857 -10.704 -10.866 1.00  95.40 0 A 1
ATOM   253 C C   . CYS A 1 36 ?  9.006 -11.066 -9.908 1.00  94.90 0 A 1
ATOM   254 O O   . CYS A 1 36 ?  9.049 -12.197 -9.432 1.00  93.67 0 A 1
ATOM   255 C CB  . CYS A 1 36 ?  7.864 -11.584 -12.118 1.00  95.11 0 A 1
ATOM   256 S SG  . CYS A 1 36 ?  9.404 -11.383 -13.055 1.00  94.90 0 A 1
ATOM   257 N N   . LEU A 1 37 ?  9.921 -10.140 -9.655 1.00  94.96 0 A 1
ATOM   258 C CA  . LEU A 1 37 ? 11.122 -10.324 -8.825 1.00  94.50 0 A 1
ATOM   259 C C   . LEU A 1 37 ? 12.042 -11.465 -9.301 1.00  94.46 0 A 1
ATOM   260 O O   . LEU A 1 37 ? 12.807 -12.038 -8.525 1.00  93.00 0 A 1
ATOM   261 C CB  . LEU A 1 37 ? 10.738 -10.454 -7.339 1.00  93.92 0 A 1
ATOM   262 C CG  . LEU A 1 37 ?  9.788 -9.372 -6.810 1.00  92.91 0 A 1
ATOM   263 C CD1 . LEU A 1 37 ?  9.445 -9.694 -5.353 1.00  91.34 0 A 1
ATOM   264 C CD2 . LEU A 1 37 ? 10.408 -7.981 -6.876 1.00  90.76 0 A 1
ATOM   265 N N   . GLU A 1 38 ? 11.983 -11.778 -10.590 1.00  94.70 0 A 1
ATOM   266 C CA  . GLU A 1 38 ? 12.843 -12.757 -11.238 1.00  94.57 0 A 1
ATOM   267 C C   . GLU A 1 38 ? 13.669 -12.072 -12.328 1.00  94.98 0 A 1
ATOM   268 O O   . GLU A 1 38 ? 13.330 -10.979 -12.779 1.00  94.25 0 A 1
ATOM   269 C CB  . GLU A 1 38 ? 12.016 -13.895 -11.826 1.00  93.77 0 A 1
ATOM   270 C CG  . GLU A 1 38 ? 11.178 -14.652 -10.789 1.00  90.52 0 A 1
ATOM   271 C CD  . GLU A 1 38 ? 10.441 -15.805 -11.471 1.00  87.28 0 A 1
ATOM   272 O OE1 . GLU A 1 38 ? 10.773 -16.979 -11.218 1.00  80.92 0 A 1
ATOM   273 O OE2 . GLU A 1 38 ?  9.515 -15.579 -12.285 1.00  81.36 -1 A 1
ATOM   274 N N   . VAL A 1 39 ? 14.725 -12.729 -12.782 1.00  95.22 0 A 1
ATOM   275 C CA  . VAL A 1 39 ? 15.509 -12.249 -13.927 1.00  95.59 0 A 1
ATOM   276 C C   . VAL A 1 39 ? 14.584 -11.986 -15.112 1.00  95.76 0 A 1
ATOM   277 O O   . VAL A 1 39 ? 13.666 -12.761 -15.360 1.00  94.99 0 A 1
ATOM   278 C CB  . VAL A 1 39 ? 16.601 -13.272 -14.303 1.00  94.97 0 A 1
ATOM   279 C CG1 . VAL A 1 39 ? 17.353 -12.883 -15.567 1.00  91.65 0 A 1
ATOM   280 C CG2 . VAL A 1 39 ? 17.618 -13.388 -13.169 1.00  91.97 0 A 1
ATOM   281 N N   . TYR A 1 40 ? 14.819 -10.901 -15.840 1.00  96.35 0 A 1
ATOM   282 C CA  . TYR A 1 40 ? 13.984 -10.518 -16.972 1.00  96.47 0 A 1
ATOM   283 C C   . TYR A 1 40 ? 13.730 -11.677 -17.944 1.00  96.52 0 A 1
ATOM   284 O O   . TYR A 1 40 ? 14.630 -12.434 -18.302 1.00  95.80 0 A 1
ATOM   285 C CB  . TYR A 1 40 ? 14.625 -9.351 -17.732 1.00  96.08 0 A 1
ATOM   286 C CG  . TYR A 1 40 ? 14.714 -8.049 -16.963 1.00  95.95 0 A 1
ATOM   287 C CD1 . TYR A 1 40 ? 13.547 -7.409 -16.518 1.00  94.42 0 A 1
ATOM   288 C CD2 . TYR A 1 40 ? 15.969 -7.465 -16.713 1.00  94.35 0 A 1
ATOM   289 C CE1 . TYR A 1 40 ? 13.629 -6.194 -15.820 1.00  94.05 0 A 1
ATOM   290 C CE2 . TYR A 1 40 ? 16.057 -6.252 -16.019 1.00  93.71 0 A 1
ATOM   291 C CZ  . TYR A 1 40 ? 14.889 -5.623 -15.573 1.00  94.60 0 A 1
ATOM   292 O OH  . TYR A 1 40 ? 14.979 -4.434 -14.888 1.00  93.25 0 A 1
ATOM   293 N N   . HIS A 1 41 ? 12.487 -11.780 -18.411 1.00  96.50 0 A 1
ATOM   294 C CA  . HIS A 1 41 ? 12.083 -12.666 -19.489 1.00  96.35 0 A 1
ATOM   295 C C   . HIS A 1 41 ? 11.463 -11.828 -20.599 1.00  96.57 0 A 1
ATOM   296 O O   . HIS A 1 41 ? 10.466 -11.135 -20.359 1.00  95.96 0 A 1
ATOM   297 C CB  . HIS A 1 41 ? 11.110 -13.721 -18.969 1.00  95.57 0 A 1
ATOM   298 C CG  . HIS A 1 41 ? 10.650 -14.665 -20.037 1.00  93.23 0 A 1
ATOM   299 C CD2 . HIS A 1 41 ? 11.387 -15.647 -20.648 1.00  81.28 0 A 1
ATOM   300 N ND1 . HIS A 1 41 ?  9.399 -14.703 -20.618 1.00  82.18 0 A 1
ATOM   301 C CE1 . HIS A 1 41 ?  9.384 -15.680 -21.527 1.00  82.69 0 A 1
ATOM   302 N NE2 . HIS A 1 41 ? 10.574 -16.277 -21.584 1.00  84.42 0 A 1
ATOM   303 N N   . ARG A 1 42 ? 12.050 -11.886 -21.802 1.00  96.49 0 A 1
ATOM   304 C CA  . ARG A 1 42 ? 11.661 -11.040 -22.937 1.00  96.59 0 A 1
ATOM   305 C C   . ARG A 1 42 ? 11.520 -9.565 -22.507 1.00  96.94 0 A 1
ATOM   306 O O   . ARG A 1 42 ? 10.410 -9.030 -22.523 1.00  95.94 0 A 1
ATOM   307 C CB  . ARG A 1 42 ? 10.382 -11.583 -23.599 1.00  95.67 0 A 1
ATOM   308 C CG  . ARG A 1 42 ? 10.562 -12.980 -24.188 1.00  91.05 0 A 1
ATOM   309 C CD  . ARG A 1 42 ?  9.220 -13.451 -24.746 1.00  84.66 0 A 1
ATOM   310 N NE  . ARG A 1 42 ?  9.339 -14.741 -25.435 1.00  75.19 0 A 1
ATOM   311 C CZ  . ARG A 1 42 ?  8.331 -15.524 -25.777 1.00  67.34 0 A 1
ATOM   312 N NH1 . ARG A 1 42 ?  7.099 -15.218 -25.487 1.00  59.76 1 A 1
ATOM   313 N NH2 . ARG A 1 42 ?  8.556 -16.639 -26.432 1.00  59.45 0 A 1
ATOM   314 N N   . PRO A 1 43 ? 12.612 -8.940 -22.055 1.00  96.80 0 A 1
ATOM   315 C CA  . PRO A 1 43 ? 12.552 -7.597 -21.483 1.00  97.08 0 A 1
ATOM   316 C C   . PRO A 1 43 ? 12.054 -6.568 -22.492 1.00  97.15 0 A 1
ATOM   317 O O   . PRO A 1 43 ? 12.410 -6.593 -23.675 1.00  95.91 0 A 1
ATOM   318 C CB  . PRO A 1 43 ? 13.964 -7.296 -20.995 1.00  96.12 0 A 1
ATOM   319 C CG  . PRO A 1 43 ? 14.839 -8.160 -21.900 1.00  94.15 0 A 1
ATOM   320 C CD  . PRO A 1 43 ? 13.978 -9.406 -22.104 1.00  95.94 0 A 1
ATOM   321 N N   . VAL A 1 44 ? 11.252 -5.649 -21.989 1.00  97.30 0 A 1
ATOM   322 C CA  . VAL A 1 44 ? 10.780 -4.456 -22.689 1.00  97.11 0 A 1
ATOM   323 C C   . VAL A 1 44 ? 11.119 -3.235 -21.855 1.00  97.21 0 A 1
ATOM   324 O O   . VAL A 1 44 ? 11.171 -3.315 -20.628 1.00  96.49 0 A 1
ATOM   325 C CB  . VAL A 1 44 ?  9.275 -4.514 -23.006 1.00  96.47 0 A 1
ATOM   326 C CG1 . VAL A 1 44 ?  8.938 -5.700 -23.920 1.00  93.55 0 A 1
ATOM   327 C CG2 . VAL A 1 44 ?  8.399 -4.604 -21.751 1.00  93.12 0 A 1
ATOM   328 N N   . ALA A 1 45 ? 11.353 -2.106 -22.513 1.00  96.99 0 A 1
ATOM   329 C CA  . ALA A 1 45 ? 11.623 -0.837 -21.856 1.00  96.81 0 A 1
ATOM   330 C C   . ALA A 1 45 ? 10.558  0.197 -22.236 1.00  96.83 0 A 1
ATOM   331 O O   . ALA A 1 45 ? 10.145  0.273 -23.392 1.00  95.49 0 A 1
ATOM   332 C CB  . ALA A 1 45 ? 13.040 -0.375 -22.197 1.00  95.91 0 A 1
ATOM   333 N N   . ILE A 1 46 ? 10.139  0.989 -21.268 1.00  96.29 0 A 1
ATOM   334 C CA  . ILE A 1 46 ?  9.270  2.146 -21.496 1.00  96.17 0 A 1
ATOM   335 C C   . ILE A 1 46 ? 10.129  3.265 -22.094 1.00  95.79 0 A 1
ATOM   336 O O   . ILE A 1 46 ? 11.084  3.701 -21.458 1.00  94.04 0 A 1
ATOM   337 C CB  . ILE A 1 46 ?  8.575  2.565 -20.189 1.00  95.78 0 A 1
ATOM   338 C CG1 . ILE A 1 46 ?  7.641  1.455 -19.683 1.00  94.28 0 A 1
ATOM   339 C CG2 . ILE A 1 46 ?  7.794  3.877 -20.404 1.00  94.64 0 A 1
ATOM   340 C CD1 . ILE A 1 46 ?  7.038  1.709 -18.296 1.00  93.48 0 A 1
ATOM   341 N N   . GLY A 1 47 ?  9.763  3.755 -23.267 1.00  93.95 0 A 1
ATOM   342 C CA  . GLY A 1 47 ? 10.594  4.715 -24.005 1.00  93.27 0 A 1
ATOM   343 C C   . GLY A 1 47 ? 10.819  6.047 -23.288 1.00  93.47 0 A 1
ATOM   344 O O   . GLY A 1 47 ? 11.889  6.640 -23.410 1.00  88.98 0 A 1
ATOM   345 N N   . SER A 1 48 ?  9.840  6.521 -22.508 1.00  94.16 0 A 1
ATOM   346 C CA  . SER A 1 48 ?  9.911  7.828 -21.850 1.00  93.65 0 A 1
ATOM   347 C C   . SER A 1 48 ? 10.804  7.859 -20.608 1.00  93.63 0 A 1
ATOM   348 O O   . SER A 1 48 ? 11.480  8.863 -20.387 1.00  90.30 0 A 1
ATOM   349 C CB  . SER A 1 48 ?  8.500  8.305 -21.476 1.00  91.86 0 A 1
ATOM   350 O OG  . SER A 1 48 ?  7.809  7.324 -20.733 1.00  87.14 0 A 1
ATOM   351 N N   . CYS A 1 49 ? 10.811  6.803 -19.805 1.00  94.53 0 A 1
ATOM   352 C CA  . CYS A 1 49 ? 11.564  6.766 -18.546 1.00  94.57 0 A 1
ATOM   353 C C   . CYS A 1 49 ? 12.717  5.747 -18.537 1.00  93.90 0 A 1
ATOM   354 O O   . CYS A 1 49 ? 13.514  5.736 -17.604 1.00  91.32 0 A 1
ATOM   355 C CB  . CYS A 1 49 ? 10.596  6.535 -17.384 1.00  93.55 0 A 1
ATOM   356 S SG  . CYS A 1 49 ?  9.836  4.881 -17.469 1.00  93.17 0 A 1
ATOM   357 N N   . GLY A 1 50 ? 12.784  4.869 -19.528 1.00  94.46 0 A 1
ATOM   358 C CA  . GLY A 1 50 ? 13.834  3.862 -19.648 1.00  93.99 0 A 1
ATOM   359 C C   . GLY A 1 50 ? 13.696  2.642 -18.733 1.00  94.48 0 A 1
ATOM   360 O O   . GLY A 1 50 ? 14.507  1.715 -18.838 1.00  92.26 0 A 1
ATOM   361 N N   . HIS A 1 51 ? 12.676  2.587 -17.872 1.00  95.40 0 A 1
ATOM   362 C CA  . HIS A 1 51 ? 12.501  1.460 -16.963 1.00  95.97 0 A 1
ATOM   363 C C   . HIS A 1 51 ? 12.147  0.169 -17.700 1.00  96.13 0 A 1
ATOM   364 O O   . HIS A 1 51 ? 11.312  0.135 -18.603 1.00  95.46 0 A 1
ATOM   365 C CB  . HIS A 1 51 ? 11.470  1.789 -15.881 1.00  95.74 0 A 1
ATOM   366 C CG  . HIS A 1 51 ? 11.952  2.835 -14.915 1.00  95.49 0 A 1
ATOM   367 C CD2 . HIS A 1 51 ? 13.086  2.799 -14.156 1.00  92.79 0 A 1
ATOM   368 N ND1 . HIS A 1 51 ? 11.323  4.022 -14.627 1.00  93.17 0 A 1
ATOM   369 C CE1 . HIS A 1 51 ? 12.051  4.684 -13.721 1.00  92.49 0 A 1
ATOM   370 N NE2 . HIS A 1 51 ? 13.138  3.970 -13.405 1.00  92.64 0 A 1
ATOM   371 N N   . THR A 1 52 ? 12.777 -0.916 -17.282 1.00  95.92 0 A 1
ATOM   372 C CA  . THR A 1 52 ? 12.693 -2.220 -17.940 1.00  96.25 0 A 1
ATOM   373 C C   . THR A 1 52 ? 11.881 -3.217 -17.112 1.00  96.31 0 A 1
ATOM   374 O O   . THR A 1 52 ? 11.993 -3.273 -15.892 1.00  95.51 0 A 1
ATOM   375 C CB  . THR A 1 52 ? 14.100 -2.761 -18.243 1.00  95.79 0 A 1
ATOM   376 C CG2 . THR A 1 52 ? 14.084 -4.079 -19.007 1.00  90.44 0 A 1
ATOM   377 O OG1 . THR A 1 52 ? 14.802 -1.846 -19.047 1.00  90.43 0 A 1
ATOM   378 N N   . PHE A 1 53 ? 11.081 -4.035 -17.790 1.00  97.24 0 A 1
ATOM   379 C CA  . PHE A 1 53 ? 10.230 -5.076 -17.211 1.00  97.23 0 A 1
ATOM   380 C C   . PHE A 1 53 ? 10.221 -6.303 -18.122 1.00  97.48 0 A 1
ATOM   381 O O   . PHE A 1 53 ? 10.614 -6.237 -19.283 1.00  96.82 0 A 1
ATOM   382 C CB  . PHE A 1 53 ?  8.800 -4.530 -17.032 1.00  96.92 0 A 1
ATOM   383 C CG  . PHE A 1 53 ?  8.724 -3.260 -16.224 1.00  96.76 0 A 1
ATOM   384 C CD1 . PHE A 1 53 ?  8.628 -3.305 -14.821 1.00  95.43 0 A 1
ATOM   385 C CD2 . PHE A 1 53 ?  8.802 -2.011 -16.862 1.00  95.48 0 A 1
ATOM   386 C CE1 . PHE A 1 53 ?  8.617 -2.127 -14.068 1.00  94.81 0 A 1
ATOM   387 C CE2 . PHE A 1 53 ?  8.793 -0.822 -16.112 1.00  94.79 0 A 1
ATOM   388 C CZ  . PHE A 1 53 ?  8.706 -0.879 -14.712 1.00  95.19 0 A 1
ATOM   389 N N   . CYS A 1 54 ?  9.741 -7.442 -17.640 1.00  96.94 0 A 1
ATOM   390 C CA  . CYS A 1 54 ?  9.369 -8.523 -18.549 1.00  97.04 0 A 1
ATOM   391 C C   . CYS A 1 54 ?  8.162 -8.082 -19.390 1.00  97.12 0 A 1
ATOM   392 O O   . CYS A 1 54 ?  7.231 -7.521 -18.828 1.00  96.17 0 A 1
ATOM   393 C CB  . CYS A 1 54 ?  8.992 -9.789 -17.772 1.00  96.36 0 A 1
ATOM   394 S SG  . CYS A 1 54 ? 10.275 -10.301 -16.596 1.00  95.23 0 A 1
ATOM   395 N N   . GLY A 1 55 ?  8.122 -8.416 -20.663 1.00  96.73 0 A 1
ATOM   396 C CA  . GLY A 1 55 ?  6.979 -8.095 -21.527 1.00  96.56 0 A 1
ATOM   397 C C   . GLY A 1 55 ?  5.646 -8.590 -20.963 1.00  96.58 0 A 1
ATOM   398 O O   . GLY A 1 55 ?  4.696 -7.820 -20.849 1.00  95.46 0 A 1
ATOM   399 N N   . GLU A 1 56 ?  5.595 -9.832 -20.504 1.00  96.73 0 A 1
ATOM   400 C CA  . GLU A 1 56 ?  4.407 -10.423 -19.874 1.00  96.29 0 A 1
ATOM   401 C C   . GLU A 1 56 ?  4.014 -9.748 -18.547 1.00  96.30 0 A 1
ATOM   402 O O   . GLU A 1 56 ?  2.840 -9.689 -18.215 1.00  95.18 0 A 1
ATOM   403 C CB  . GLU A 1 56 ?  4.652 -11.917 -19.613 1.00  94.66 0 A 1
ATOM   404 C CG  . GLU A 1 56 ?  4.790 -12.738 -20.908 1.00  77.92 0 A 1
ATOM   405 C CD  . GLU A 1 56 ?  5.179 -14.198 -20.651 1.00  67.95 0 A 1
ATOM   406 O OE1 . GLU A 1 56 ?  5.525 -14.873 -21.649 1.00  61.95 0 A 1
ATOM   407 O OE2 . GLU A 1 56 ?  5.199 -14.625 -19.478 1.00  60.89 -1 A 1
ATOM   408 N N   . CYS A 1 57 ?  4.981 -9.241 -17.798 1.00  96.82 0 A 1
ATOM   409 C CA  . CYS A 1 57 ?  4.707 -8.574 -16.527 1.00  96.86 0 A 1
ATOM   410 C C   . CYS A 1 57 ?  4.140 -7.165 -16.726 1.00  96.67 0 A 1
ATOM   411 O O   . CYS A 1 57 ?  3.320 -6.735 -15.930 1.00  95.34 0 A 1
ATOM   412 C CB  . CYS A 1 57 ?  5.981 -8.507 -15.679 1.00  96.42 0 A 1
ATOM   413 S SG  . CYS A 1 57 ?  6.477 -10.166 -15.131 1.00  95.57 0 A 1
ATOM   414 N N   . LEU A 1 58 ?  4.575 -6.471 -17.769 1.00  96.75 0 A 1
ATOM   415 C CA  . LEU A 1 58 ?  4.076 -5.133 -18.067 1.00  96.52 0 A 1
ATOM   416 C C   . LEU A 1 58 ?  2.694 -5.175 -18.746 1.00  96.09 0 A 1
ATOM   417 O O   . LEU A 1 58 ?  1.920 -4.243 -18.584 1.00  94.59 0 A 1
ATOM   418 C CB  . LEU A 1 58 ?  5.125 -4.380 -18.901 1.00  96.31 0 A 1
ATOM   419 C CG  . LEU A 1 58 ?  4.838 -2.872 -19.052 1.00  95.85 0 A 1
ATOM   420 C CD1 . LEU A 1 58 ?  4.893 -2.132 -17.720 1.00  94.06 0 A 1
ATOM   421 C CD2 . LEU A 1 58 ?  5.893 -2.257 -19.974 1.00  93.60 0 A 1
ATOM   422 N N   . GLN A 1 59 ?  2.366 -6.249 -19.449 1.00  95.52 0 A 1
ATOM   423 C CA  . GLN A 1 59 ?  1.137 -6.375 -20.229 1.00  94.94 0 A 1
ATOM   424 C C   . GLN A 1 59 ? -0.154 -6.012 -19.467 1.00  94.77 0 A 1
ATOM   425 O O   . GLN A 1 59 ? -0.950 -5.252 -20.015 1.00  92.99 0 A 1
ATOM   426 C CB  . GLN A 1 59 ?  1.064 -7.788 -20.844 1.00  93.43 0 A 1
ATOM   427 C CG  . GLN A 1 59 ? -0.073 -7.930 -21.864 1.00  81.87 0 A 1
ATOM   428 C CD  . GLN A 1 59 ?  0.129 -7.052 -23.101 1.00  77.47 0 A 1
ATOM   429 N NE2 . GLN A 1 59 ? -0.914 -6.728 -23.818 1.00  64.28 0 A 1
ATOM   430 O OE1 . GLN A 1 59 ?  1.227 -6.649 -23.439 1.00  68.54 0 A 1
ATOM   431 N N   . PRO A 1 60 ? -0.388 -6.450 -18.212 1.00  94.76 0 A 1
ATOM   432 C CA  . PRO A 1 60 ? -1.577 -6.039 -17.456 1.00  93.80 0 A 1
ATOM   433 C C   . PRO A 1 60 ? -1.635 -4.537 -17.185 1.00  93.51 0 A 1
ATOM   434 O O   . PRO A 1 60 ? -2.715 -3.960 -17.131 1.00  91.43 0 A 1
ATOM   435 C CB  . PRO A 1 60 ? -1.530 -6.844 -16.154 1.00  92.82 0 A 1
ATOM   436 C CG  . PRO A 1 60 ? -0.665 -8.053 -16.513 1.00  91.82 0 A 1
ATOM   437 C CD  . PRO A 1 60 ?  0.345 -7.455 -17.482 1.00  94.19 0 A 1
ATOM   438 N N   . CYS A 1 61 ? -0.484 -3.872 -17.054 1.00  93.39 0 A 1
ATOM   439 C CA  . CYS A 1 61 ? -0.405 -2.429 -16.830 1.00  92.51 0 A 1
ATOM   440 C C   . CYS A 1 61 ? -0.754 -1.621 -18.086 1.00  92.06 0 A 1
ATOM   441 O O   . CYS A 1 61 ? -1.038 -0.435 -17.975 1.00  89.26 0 A 1
ATOM   442 C CB  . CYS A 1 61 ?  1.000 -2.053 -16.331 1.00  91.80 0 A 1
ATOM   443 S SG  . CYS A 1 61 ?  1.488 -3.033 -14.870 1.00  88.86 0 A 1
ATOM   444 N N   . LEU A 1 62 ? -0.746 -2.243 -19.255 1.00  92.99 0 A 1
ATOM   445 C CA  . LEU A 1 62 ? -1.102 -1.603 -20.524 1.00  91.91 0 A 1
ATOM   446 C C   . LEU A 1 62 ? -2.618 -1.603 -20.800 1.00  91.07 0 A 1
ATOM   447 O O   . LEU A 1 62 ? -3.057 -0.979 -21.761 1.00  86.20 0 A 1
ATOM   448 C CB  . LEU A 1 62 ? -0.362 -2.300 -21.692 1.00  90.61 0 A 1
ATOM   449 C CG  . LEU A 1 62 ?  1.169 -2.340 -21.580 1.00  88.64 0 A 1
ATOM   450 C CD1 . LEU A 1 62 ?  1.766 -3.110 -22.749 1.00  83.07 0 A 1
ATOM   451 C CD2 . LEU A 1 62 ?  1.786 -0.949 -21.575 1.00  82.66 0 A 1
ATOM   452 N N   . GLN A 1 63 ? -3.407 -2.307 -19.988 1.00  90.17 0 A 1
ATOM   453 C CA  . GLN A 1 63 ? -4.856 -2.452 -20.178 1.00  88.58 0 A 1
ATOM   454 C C   . GLN A 1 63 ? -5.672 -1.277 -19.645 1.00  88.68 0 A 1
ATOM   455 O O   . GLN A 1 63 ? -6.885 -1.218 -19.827 1.00  84.19 0 A 1
ATOM   456 C CB  . GLN A 1 63 ? -5.334 -3.767 -19.534 1.00  85.68 0 A 1
ATOM   457 C CG  . GLN A 1 63 ? -4.624 -5.014 -20.080 1.00  78.54 0 A 1
ATOM   458 C CD  . GLN A 1 63 ? -4.834 -5.213 -21.586 1.00  71.41 0 A 1
ATOM   459 N NE2 . GLN A 1 63 ? -3.867 -5.759 -22.279 1.00  61.58 0 A 1
ATOM   460 O OE1 . GLN A 1 63 ? -5.858 -4.883 -22.162 1.00  62.89 0 A 1
ATOM   461 N N   . VAL A 1 64 ? -5.020 -0.326 -18.958 1.00  88.98 0 A 1
ATOM   462 C CA  . VAL A 1 64 ? -5.660  0.888 -18.457 1.00  88.12 0 A 1
ATOM   463 C C   . VAL A 1 64 ? -5.476  2.040 -19.456 1.00  89.78 0 A 1
ATOM   464 O O   . VAL A 1 64 ? -4.444  2.116 -20.109 1.00  86.63 0 A 1
ATOM   465 C CB  . VAL A 1 64 ? -5.168  1.268 -17.042 1.00  84.55 0 A 1
ATOM   466 C CG1 . VAL A 1 64 ? -5.622  0.220 -16.019 1.00  74.75 0 A 1
ATOM   467 C CG2 . VAL A 1 64 ? -3.655  1.414 -16.948 1.00  75.80 0 A 1
ATOM   468 N N   . PRO A 1 65 ? -6.443  2.981 -19.549 1.00  88.05 0 A 1
ATOM   469 C CA  . PRO A 1 65 ? -6.375  4.070 -20.531 1.00  86.94 0 A 1
ATOM   470 C C   . PRO A 1 65 ? -5.153  4.986 -20.388 1.00  87.01 0 A 1
ATOM   471 O O   . PRO A 1 65 ? -4.622  5.480 -21.378 1.00  81.72 0 A 1
ATOM   472 C CB  . PRO A 1 65 ? -7.667  4.867 -20.335 1.00  84.96 0 A 1
ATOM   473 C CG  . PRO A 1 65 ? -8.634  3.854 -19.740 1.00  82.01 0 A 1
ATOM   474 C CD  . PRO A 1 65 ? -7.731  2.982 -18.878 1.00  84.82 0 A 1
ATOM   475 N N   . SER A 1 66 ? -4.722  5.220 -19.148 1.00  89.58 0 A 1
ATOM   476 C CA  . SER A 1 66 ? -3.576  6.077 -18.828 1.00  90.31 0 A 1
ATOM   477 C C   . SER A 1 66 ? -2.564  5.297 -17.983 1.00  91.91 0 A 1
ATOM   478 O O   . SER A 1 66 ? -2.524  5.456 -16.765 1.00  88.85 0 A 1
ATOM   479 C CB  . SER A 1 66 ? -4.045  7.346 -18.117 1.00  86.52 0 A 1
ATOM   480 O OG  . SER A 1 66 ? -4.886  8.090 -18.977 1.00  72.79 0 A 1
ATOM   481 N N   . PRO A 1 67 ? -1.771  4.419 -18.616 1.00  93.58 0 A 1
ATOM   482 C CA  . PRO A 1 67 ? -0.845  3.573 -17.882 1.00  94.16 0 A 1
ATOM   483 C C   . PRO A 1 67 ?  0.276  4.396 -17.250 1.00  94.79 0 A 1
ATOM   484 O O   . PRO A 1 67 ?  0.828  5.313 -17.857 1.00  93.27 0 A 1
ATOM   485 C CB  . PRO A 1 67 ? -0.325  2.556 -18.901 1.00  92.37 0 A 1
ATOM   486 C CG  . PRO A 1 67 ? -0.433  3.307 -20.221 1.00  88.67 0 A 1
ATOM   487 C CD  . PRO A 1 67 ? -1.680  4.163 -20.035 1.00  91.38 0 A 1
ATOM   488 N N   . LEU A 1 68 ?  0.627  4.018 -16.030 1.00  94.93 0 A 1
ATOM   489 C CA  . LEU A 1 68 ?  1.742  4.574 -15.283 1.00  94.87 0 A 1
ATOM   490 C C   . LEU A 1 68 ?  2.873  3.552 -15.203 1.00  95.42 0 A 1
ATOM   491 O O   . LEU A 1 68 ?  2.630  2.357 -15.022 1.00  94.70 0 A 1
ATOM   492 C CB  . LEU A 1 68 ?  1.281  5.008 -13.880 1.00  93.53 0 A 1
ATOM   493 C CG  . LEU A 1 68 ?  0.131  6.021 -13.842 1.00  91.49 0 A 1
ATOM   494 C CD1 . LEU A 1 68 ? -0.207  6.369 -12.390 1.00  87.83 0 A 1
ATOM   495 C CD2 . LEU A 1 68 ?  0.476  7.322 -14.565 1.00  87.18 0 A 1
ATOM   496 N N   . CYS A 1 69 ?  4.113  4.017 -15.288 1.00  95.54 0 A 1
ATOM   497 C CA  . CYS A 1 69 ?  5.259  3.150 -15.066 1.00  95.84 0 A 1
ATOM   498 C C   . CYS A 1 69 ?  5.216  2.570 -13.645 1.00  95.67 0 A 1
ATOM   499 O O   . CYS A 1 69 ?  5.198  3.336 -12.680 1.00  94.75 0 A 1
ATOM   500 C CB  . CYS A 1 69 ?  6.550  3.941 -15.302 1.00  95.47 0 A 1
ATOM   501 S SG  . CYS A 1 69 ?  7.989  2.896 -14.893 1.00  94.87 0 A 1
ATOM   502 N N   . PRO A 1 70 ?  5.287  1.243 -13.479 1.00  95.67 0 A 1
ATOM   503 C CA  . PRO A 1 70 ?  5.256  0.630 -12.152 1.00  95.30 0 A 1
ATOM   504 C C   . PRO A 1 70 ?  6.353  1.101 -11.191 1.00  95.07 0 A 1
ATOM   505 O O   . PRO A 1 70 ?  6.158  1.046 -9.979 1.00  93.62 0 A 1
ATOM   506 C CB  . PRO A 1 70 ?  5.380 -0.873 -12.425 1.00  94.83 0 A 1
ATOM   507 C CG  . PRO A 1 70 ?  4.740 -1.029 -13.797 1.00  93.64 0 A 1
ATOM   508 C CD  . PRO A 1 70 ?  5.175  0.240 -14.517 1.00  95.35 0 A 1
ATOM   509 N N   . LEU A 1 71 ?  7.484  1.567 -11.707 1.00  94.61 0 A 1
ATOM   510 C CA  . LEU A 1 71 ?  8.604  2.026 -10.882 1.00  94.15 0 A 1
ATOM   511 C C   . LEU A 1 71 ?  8.521  3.508 -10.531 1.00  93.71 0 A 1
ATOM   512 O O   . LEU A 1 71 ?  8.615  3.855 -9.362 1.00  90.67 0 A 1
ATOM   513 C CB  . LEU A 1 71 ?  9.927  1.705 -11.594 1.00  92.55 0 A 1
ATOM   514 C CG  . LEU A 1 71 ? 10.546  0.371 -11.156 1.00  88.80 0 A 1
ATOM   515 C CD1 . LEU A 1 71 ? 11.680  0.006 -12.108 1.00  86.84 0 A 1
ATOM   516 C CD2 . LEU A 1 71 ? 11.132  0.442 -9.750 1.00  85.73 0 A 1
ATOM   517 N N   . CYS A 1 72 ?  8.372  4.377 -11.533 1.00  94.01 0 A 1
ATOM   518 C CA  . CYS A 1 72 ?  8.444  5.825 -11.328 1.00  93.70 0 A 1
ATOM   519 C C   . CYS A 1 72 ?  7.082  6.531 -11.345 1.00  93.30 0 A 1
ATOM   520 O O   . CYS A 1 72 ?  7.028  7.740 -11.156 1.00  91.46 0 A 1
ATOM   521 C CB  . CYS A 1 72 ?  9.409  6.431 -12.344 1.00  92.42 0 A 1
ATOM   522 S SG  . CYS A 1 72 ?  8.755  6.311 -14.037 1.00  92.24 0 A 1
ATOM   523 N N   . ARG A 1 73 ?  6.007  5.802 -11.613 1.00  93.07 0 A 1
ATOM   524 C CA  . ARG A 1 73 ?  4.624  6.302 -11.737 1.00  92.77 0 A 1
ATOM   525 C C   . ARG A 1 73 ?  4.422  7.377 -12.820 1.00  93.27 0 A 1
ATOM   526 O O   . ARG A 1 73 ?  3.344  7.945 -12.883 1.00  91.08 0 A 1
ATOM   527 C CB  . ARG A 1 73 ?  4.093  6.772 -10.380 1.00  90.45 0 A 1
ATOM   528 C CG  . ARG A 1 73 ?  3.969  5.648 -9.346 1.00  85.92 0 A 1
ATOM   529 C CD  . ARG A 1 73 ?  3.476  6.305 -8.055 1.00  84.05 0 A 1
ATOM   530 N NE  . ARG A 1 73 ?  3.088  5.325 -7.022 1.00  80.94 0 A 1
ATOM   531 C CZ  . ARG A 1 73 ?  2.907  5.644 -5.756 1.00  79.51 0 A 1
ATOM   532 N NH1 . ARG A 1 73 ?  3.174  6.825 -5.290 1.00  71.01 1 A 1
ATOM   533 N NH2 . ARG A 1 73 ?  2.437  4.772 -4.919 1.00  70.82 0 A 1
ATOM   534 N N   . LEU A 1 74 ?  5.403  7.633 -13.663 1.00  93.95 0 A 1
ATOM   535 C CA  . LEU A 1 74 ?  5.216  8.552 -14.775 1.00  93.94 0 A 1
ATOM   536 C C   . LEU A 1 74 ?  4.258  7.948 -15.805 1.00  94.52 0 A 1
ATOM   537 O O   . LEU A 1 74 ?  4.382  6.760 -16.132 1.00  93.95 0 A 1
ATOM   538 C CB  . LEU A 1 74 ?  6.562  8.915 -15.417 1.00  93.01 0 A 1
ATOM   539 C CG  . LEU A 1 74 ?  7.472  9.782 -14.530 1.00  89.03 0 A 1
ATOM   540 C CD1 . LEU A 1 74 ?  8.815  9.975 -15.233 1.00  83.46 0 A 1
ATOM   541 C CD2 . LEU A 1 74 ?  6.875 11.153 -14.250 1.00  83.14 0 A 1
ATOM   542 N N   . PRO A 1 75 ?  3.328  8.752 -16.352 1.00  95.10 0 A 1
ATOM   543 C CA  . PRO A 1 75 ?  2.525  8.352 -17.488 1.00  94.95 0 A 1
ATOM   544 C C   . PRO A 1 75 ?  3.407  7.994 -18.683 1.00  95.36 0 A 1
ATOM   545 O O   . PRO A 1 75 ?  4.425  8.648 -18.934 1.00  94.44 0 A 1
ATOM   546 C CB  . PRO A 1 75 ?  1.616  9.546 -17.805 1.00  93.64 0 A 1
ATOM   547 C CG  . PRO A 1 75 ?  1.608 10.358 -16.513 1.00  90.98 0 A 1
ATOM   548 C CD  . PRO A 1 75 ?  2.992 10.094 -15.935 1.00  93.91 0 A 1
ATOM   549 N N   . PHE A 1 76 ?  3.013  6.983 -19.448 1.00  95.10 0 A 1
ATOM   550 C CA  . PHE A 1 76 ?  3.708  6.612 -20.673 1.00  95.37 0 A 1
ATOM   551 C C   . PHE A 1 76 ?  2.737  6.208 -21.779 1.00  95.40 0 A 1
ATOM   552 O O   . PHE A 1 76 ?  1.610  5.789 -21.519 1.00  94.45 0 A 1
ATOM   553 C CB  . PHE A 1 76 ?  4.747  5.522 -20.385 1.00  94.88 0 A 1
ATOM   554 C CG  . PHE A 1 76 ?  4.172  4.160 -20.060 1.00  95.77 0 A 1
ATOM   555 C CD1 . PHE A 1 76 ?  3.819  3.830 -18.743 1.00  94.44 0 A 1
ATOM   556 C CD2 . PHE A 1 76 ?  4.001  3.201 -21.080 1.00  94.47 0 A 1
ATOM   557 C CE1 . PHE A 1 76 ?  3.307  2.559 -18.436 1.00  93.89 0 A 1
ATOM   558 C CE2 . PHE A 1 76 ?  3.486  1.929 -20.780 1.00  93.83 0 A 1
ATOM   559 C CZ  . PHE A 1 76 ?  3.138  1.598 -19.462 1.00  94.45 0 A 1
ATOM   560 N N   . ASP A 1 77 ?  3.203  6.335 -23.019 1.00  95.08 0 A 1
ATOM   561 C CA  . ASP A 1 77 ?  2.462  5.863 -24.181 1.00  94.87 0 A 1
ATOM   562 C C   . ASP A 1 77 ?  2.658  4.339 -24.336 1.00  94.77 0 A 1
ATOM   563 O O   . ASP A 1 77 ?  3.793  3.904 -24.567 1.00  93.66 0 A 1
ATOM   564 C CB  . ASP A 1 77 ?  2.920  6.645 -25.419 1.00  93.65 0 A 1
ATOM   565 C CG  . ASP A 1 77 ?  2.196  6.277 -26.718 1.00  91.82 0 A 1
ATOM   566 O OD1 . ASP A 1 77 ?  1.394  5.320 -26.731 1.00  89.17 0 A 1
ATOM   567 O OD2 . ASP A 1 77 ?  2.475  6.948 -27.735 1.00  87.76 -1 A 1
ATOM   568 N N   . PRO A 1 78 ?  1.583  3.524 -24.270 1.00  94.24 0 A 1
ATOM   569 C CA  . PRO A 1 78 ?  1.675  2.083 -24.475 1.00  93.64 0 A 1
ATOM   570 C C   . PRO A 1 78 ?  2.319  1.677 -25.801 1.00  93.74 0 A 1
ATOM   571 O O   . PRO A 1 78 ?  2.889  0.596 -25.900 1.00  91.43 0 A 1
ATOM   572 C CB  . PRO A 1 78 ?  0.228  1.564 -24.435 1.00  91.67 0 A 1
ATOM   573 C CG  . PRO A 1 78 ? -0.544  2.643 -23.694 1.00  88.33 0 A 1
ATOM   574 C CD  . PRO A 1 78 ?  0.217  3.926 -24.007 1.00  92.27 0 A 1
ATOM   575 N N   . LYS A 1 79 ?  2.236  2.542 -26.823 1.00  93.69 0 A 1
ATOM   576 C CA  . LYS A 1 79 ?  2.841  2.300 -28.140 1.00  93.27 0 A 1
ATOM   577 C C   . LYS A 1 79 ?  4.354  2.532 -28.147 1.00  93.54 0 A 1
ATOM   578 O O   . LYS A 1 79 ?  5.020  2.110 -29.079 1.00  91.29 0 A 1
ATOM   579 C CB  . LYS A 1 79 ?  2.183  3.197 -29.192 1.00  92.23 0 A 1
ATOM   580 C CG  . LYS A 1 79 ?  0.681  2.932 -29.335 1.00  86.77 0 A 1
ATOM   581 C CD  . LYS A 1 79 ?  0.100  3.867 -30.395 1.00  79.21 0 A 1
ATOM   582 C CE  . LYS A 1 79 ? -1.401  3.621 -30.538 1.00  69.93 0 A 1
ATOM   583 N NZ  . LYS A 1 79 ? -2.013  4.555 -31.501 1.00  61.01 1 A 1
ATOM   584 N N   . LYS A 1 80 ?  4.892  3.194 -27.119 1.00  93.80 0 A 1
ATOM   585 C CA  . LYS A 1 80 ?  6.322  3.479 -26.955 1.00  94.01 0 A 1
ATOM   586 C C   . LYS A 1 80 ?  6.960  2.554 -25.917 1.00  94.55 0 A 1
ATOM   587 O O   . LYS A 1 80 ?  7.720  2.989 -25.051 1.00  92.24 0 A 1
ATOM   588 C CB  . LYS A 1 80 ?  6.548  4.962 -26.657 1.00  92.92 0 A 1
ATOM   589 C CG  . LYS A 1 80 ?  6.104  5.857 -27.813 1.00  87.31 0 A 1
ATOM   590 C CD  . LYS A 1 80 ?  6.450  7.310 -27.502 1.00  77.94 0 A 1
ATOM   591 C CE  . LYS A 1 80 ?  5.966  8.205 -28.630 1.00  69.44 0 A 1
ATOM   592 N NZ  . LYS A 1 80 ?  6.239  9.628 -28.337 1.00  60.75 1 A 1
ATOM   593 N N   . VAL A 1 81 ?  6.604  1.279 -26.010 1.00  94.65 0 A 1
ATOM   594 C CA  . VAL A 1 81 ?  7.203  0.210 -25.217 1.00  94.87 0 A 1
ATOM   595 C C   . VAL A 1 81 ?  7.888 -0.743 -26.183 1.00  94.75 0 A 1
ATOM   596 O O   . VAL A 1 81 ?  7.229 -1.492 -26.901 1.00  92.32 0 A 1
ATOM   597 C CB  . VAL A 1 81 ?  6.156 -0.515 -24.359 1.00  94.03 0 A 1
ATOM   598 C CG1 . VAL A 1 81 ?  6.799 -1.642 -23.552 1.00  90.36 0 A 1
ATOM   599 C CG2 . VAL A 1 81 ?  5.498  0.452 -23.369 1.00  91.23 0 A 1
ATOM   600 N N   . ASP A 1 82 ?  9.206 -0.719 -26.182 1.00  95.59 0 A 1
ATOM   601 C CA  . ASP A 1 82 ? 10.016 -1.464 -27.137 1.00  95.21 0 A 1
ATOM   602 C C   . ASP A 1 82 ? 10.774 -2.613 -26.476 1.00  95.97 0 A 1
ATOM   603 O O   . ASP A 1 82 ? 11.049 -2.620 -25.276 1.00  94.34 0 A 1
ATOM   604 C CB  . ASP A 1 82 ? 10.969 -0.509 -27.855 1.00  92.76 0 A 1
ATOM   605 C CG  . ASP A 1 82 ? 10.219  0.432 -28.801 1.00  85.19 0 A 1
ATOM   606 O OD1 . ASP A 1 82 ?  9.431 -0.095 -29.614 1.00  78.59 0 A 1
ATOM   607 O OD2 . ASP A 1 82 ? 10.459  1.654 -28.712 1.00  76.92 -1 A 1
ATOM   608 N N   . LYS A 1 83 ? 11.160 -3.596 -27.283 1.00  96.01 0 A 1
ATOM   609 C CA  . LYS A 1 83 ? 12.012 -4.680 -26.801 1.00  96.37 0 A 1
ATOM   610 C C   . LYS A 1 83 ? 13.356 -4.117 -26.346 1.00  96.30 0 A 1
ATOM   611 O O   . LYS A 1 83 ? 14.040 -3.438 -27.104 1.00  94.58 0 A 1
ATOM   612 C CB  . LYS A 1 83 ? 12.221 -5.741 -27.879 1.00  95.20 0 A 1
ATOM   613 C CG  . LYS A 1 83 ? 10.945 -6.553 -28.147 1.00  81.15 0 A 1
ATOM   614 C CD  . LYS A 1 83 ? 11.244 -7.613 -29.192 1.00  79.78 0 A 1
ATOM   615 C CE  . LYS A 1 83 ?  9.994 -8.443 -29.490 1.00  67.44 0 A 1
ATOM   616 N NZ  . LYS A 1 83 ? 10.254 -9.436 -30.552 1.00  60.18 1 A 1
ATOM   617 N N   . ALA A 1 84 ? 13.770 -4.484 -25.141 1.00  95.37 0 A 1
ATOM   618 C CA  . ALA A 1 84 ? 15.057 -4.085 -24.603 1.00  95.40 0 A 1
ATOM   619 C C   . ALA A 1 84 ? 16.182 -4.990 -25.145 1.00  95.49 0 A 1
ATOM   620 O O   . ALA A 1 84 ? 16.791 -5.763 -24.413 1.00  93.15 0 A 1
ATOM   621 C CB  . ALA A 1 84 ? 14.960 -4.048 -23.072 1.00  94.26 0 A 1
ATOM   622 N N   . THR A 1 85 ? 16.458 -4.892 -26.446 1.00  95.62 0 A 1
ATOM   623 C CA  . THR A 1 85 ? 17.403 -5.783 -27.159 1.00  95.29 0 A 1
ATOM   624 C C   . THR A 1 85 ? 18.809 -5.771 -26.549 1.00  95.24 0 A 1
ATOM   625 O O   . THR A 1 85 ? 19.492 -6.794 -26.525 1.00  92.83 0 A 1
ATOM   626 C CB  . THR A 1 85 ? 17.524 -5.358 -28.632 1.00  93.87 0 A 1
ATOM   627 C CG2 . THR A 1 85 ? 18.137 -6.444 -29.499 1.00  79.33 0 A 1
ATOM   628 O OG1 . THR A 1 85 ? 16.258 -5.070 -29.175 1.00  82.67 0 A 1
ATOM   629 N N   . HIS A 1 86 ? 19.248 -4.626 -26.039 1.00  95.06 0 A 1
ATOM   630 C CA  . HIS A 1 86 ? 20.533 -4.526 -25.355 1.00  94.17 0 A 1
ATOM   631 C C   . HIS A 1 86 ? 20.563 -5.369 -24.076 1.00  94.94 0 A 1
ATOM   632 O O   . HIS A 1 86 ? 21.482 -6.166 -23.877 1.00  93.34 0 A 1
ATOM   633 C CB  . HIS A 1 86 ? 20.840 -3.053 -25.068 1.00  91.63 0 A 1
ATOM   634 C CG  . HIS A 1 86 ? 22.221 -2.874 -24.496 1.00  79.40 0 A 1
ATOM   635 C CD2 . HIS A 1 86 ? 22.543 -2.517 -23.211 1.00  66.12 0 A 1
ATOM   636 N ND1 . HIS A 1 86 ? 23.415 -3.093 -25.161 1.00  66.39 0 A 1
ATOM   637 C CE1 . HIS A 1 86 ? 24.417 -2.860 -24.298 1.00  60.36 0 A 1
ATOM   638 N NE2 . HIS A 1 86 ? 23.927 -2.510 -23.110 1.00  61.95 0 A 1
ATOM   639 N N   . VAL A 1 87 ? 19.517 -5.276 -23.269 1.00  94.91 0 A 1
ATOM   640 C CA  . VAL A 1 87 ? 19.361 -6.083 -22.047 1.00  95.23 0 A 1
ATOM   641 C C   . VAL A 1 87 ? 19.286 -7.564 -22.401 1.00  95.92 0 A 1
ATOM   642 O O   . VAL A 1 87 ? 19.944 -8.380 -21.773 1.00  95.05 0 A 1
ATOM   643 C CB  . VAL A 1 87 ? 18.129 -5.640 -21.243 1.00  94.24 0 A 1
ATOM   644 C CG1 . VAL A 1 87 ? 17.942 -6.467 -19.975 1.00  90.27 0 A 1
ATOM   645 C CG2 . VAL A 1 87 ? 18.238 -4.167 -20.831 1.00  90.91 0 A 1
ATOM   646 N N   . GLU A 1 88 ? 18.560 -7.923 -23.459 1.00  95.28 0 A 1
ATOM   647 C CA  . GLU A 1 88 ? 18.435 -9.310 -23.916 1.00  95.23 0 A 1
ATOM   648 C C   . GLU A 1 88 ? 19.791 -9.935 -24.292 1.00  95.33 0 A 1
ATOM   649 O O   . GLU A 1 88 ? 20.075 -11.090 -23.954 1.00  94.07 0 A 1
ATOM   650 C CB  . GLU A 1 88 ? 17.442 -9.337 -25.086 1.00  93.61 0 A 1
ATOM   651 C CG  . GLU A 1 88 ? 16.626 -10.631 -25.132 1.00  81.86 0 A 1
ATOM   652 C CD  . GLU A 1 88 ? 15.483 -10.566 -26.164 1.00  79.88 0 A 1
ATOM   653 O OE1 . GLU A 1 88 ? 14.489 -11.304 -25.981 1.00  73.20 0 A 1
ATOM   654 O OE2 . GLU A 1 88 ? 15.571 -9.767 -27.122 1.00  73.85 -1 A 1
ATOM   655 N N   . LYS A 1 89 ? 20.662 -9.157 -24.926 1.00  96.19 0 A 1
ATOM   656 C CA  . LYS A 1 89 ? 22.044 -9.572 -25.208 1.00  95.98 0 A 1
ATOM   657 C C   . LYS A 1 89 ? 22.851 -9.756 -23.927 1.00  95.99 0 A 1
ATOM   658 O O   . LYS A 1 89 ? 23.541 -10.773 -23.792 1.00  94.68 0 A 1
ATOM   659 C CB  . LYS A 1 89 ? 22.730 -8.555 -26.135 1.00  95.22 0 A 1
ATOM   660 C CG  . LYS A 1 89 ? 22.226 -8.648 -27.579 1.00  83.92 0 A 1
ATOM   661 C CD  . LYS A 1 89 ? 22.919 -7.590 -28.451 1.00  79.47 0 A 1
ATOM   662 C CE  . LYS A 1 89 ? 22.424 -7.667 -29.901 1.00  68.07 0 A 1
ATOM   663 N NZ  . LYS A 1 89 ? 23.100 -6.672 -30.760 1.00  58.64 1 A 1
ATOM   664 N N   . GLN A 1 90 ? 22.730 -8.836 -22.978 1.00  95.79 0 A 1
ATOM   665 C CA  . GLN A 1 90 ? 23.424 -8.935 -21.693 1.00  95.56 0 A 1
ATOM   666 C C   . GLN A 1 90 ? 22.977 -10.167 -20.891 1.00  95.79 0 A 1
ATOM   667 O O   . GLN A 1 90 ? 23.812 -10.909 -20.373 1.00  94.75 0 A 1
ATOM   668 C CB  . GLN A 1 90 ? 23.187 -7.651 -20.883 1.00  94.97 0 A 1
ATOM   669 C CG  . GLN A 1 90 ? 23.898 -6.428 -21.486 1.00  93.12 0 A 1
ATOM   670 C CD  . GLN A 1 90 ? 23.545 -5.143 -20.740 1.00  92.08 0 A 1
ATOM   671 N NE2 . GLN A 1 90 ? 24.475 -4.238 -20.581 1.00  83.40 0 A 1
ATOM   672 O OE1 . GLN A 1 90 ? 22.432 -4.937 -20.284 1.00  86.65 0 A 1
ATOM   673 N N   . LEU A 1 91 ? 21.680 -10.463 -20.879 1.00  96.18 0 A 1
ATOM   674 C CA  . LEU A 1 91 ? 21.147 -11.675 -20.242 1.00  96.20 0 A 1
ATOM   675 C C   . LEU A 1 91 ? 21.723 -12.958 -20.857 1.00  96.18 0 A 1
ATOM   676 O O   . LEU A 1 91 ? 21.884 -13.958 -20.159 1.00  94.62 0 A 1
ATOM   677 C CB  . LEU A 1 91 ? 19.613 -11.692 -20.376 1.00  95.87 0 A 1
ATOM   678 C CG  . LEU A 1 91 ? 18.860 -10.596 -19.598 1.00  94.83 0 A 1
ATOM   679 C CD1 . LEU A 1 91 ? 17.376 -10.665 -19.946 1.00  92.20 0 A 1
ATOM   680 C CD2 . LEU A 1 91 ? 19.019 -10.740 -18.095 1.00  91.62 0 A 1
ATOM   681 N N   . SER A 1 92 ? 22.022 -12.924 -22.132 1.00  96.05 0 A 1
ATOM   682 C CA  . SER A 1 92 ? 22.582 -14.070 -22.845 1.00  95.66 0 A 1
ATOM   683 C C   . SER A 1 92 ? 24.081 -14.262 -22.603 1.00  95.40 0 A 1
ATOM   684 O O   . SER A 1 92 ? 24.576 -15.386 -22.703 1.00  92.37 0 A 1
ATOM   685 C CB  . SER A 1 92 ? 22.314 -13.939 -24.346 1.00  94.14 0 A 1
ATOM   686 O OG  . SER A 1 92 ? 20.923 -13.840 -24.584 1.00  81.72 0 A 1
ATOM   687 N N   . SER A 1 93 ? 24.808 -13.199 -22.274 1.00  95.07 0 A 1
ATOM   688 C CA  . SER A 1 93 ? 26.256 -13.219 -22.062 1.00  94.63 0 A 1
ATOM   689 C C   . SER A 1 93 ? 26.672 -13.297 -20.599 1.00  94.98 0 A 1
ATOM   690 O O   . SER A 1 93 ? 27.637 -13.989 -20.266 1.00  91.85 0 A 1
ATOM   691 C CB  . SER A 1 93 ? 26.897 -12.001 -22.727 1.00  91.80 0 A 1
ATOM   692 O OG  . SER A 1 93 ? 26.379 -10.797 -22.205 1.00  78.74 0 A 1
ATOM   693 N N   . TYR A 1 94 ? 25.935 -12.630 -19.705 1.00  94.50 0 A 1
ATOM   694 C CA  . TYR A 1 94 ? 26.295 -12.573 -18.297 1.00  94.87 0 A 1
ATOM   695 C C   . TYR A 1 94 ? 25.874 -13.824 -17.531 1.00  95.04 0 A 1
ATOM   696 O O   . TYR A 1 94 ? 24.842 -14.445 -17.788 1.00  93.66 0 A 1
ATOM   697 C CB  . TYR A 1 94 ? 25.751 -11.290 -17.652 1.00  93.89 0 A 1
ATOM   698 C CG  . TYR A 1 94 ? 26.301 -9.994 -18.213 1.00  92.79 0 A 1
ATOM   699 C CD1 . TYR A 1 94 ? 27.542 -9.917 -18.872 1.00  87.85 0 A 1
ATOM   700 C CD2 . TYR A 1 94 ? 25.546 -8.807 -18.056 1.00  88.08 0 A 1
ATOM   701 C CE1 . TYR A 1 94 ? 28.029 -8.706 -19.377 1.00  86.69 0 A 1
ATOM   702 C CE2 . TYR A 1 94 ? 26.027 -7.582 -18.556 1.00  86.75 0 A 1
ATOM   703 C CZ  . TYR A 1 94 ? 27.261 -7.543 -19.215 1.00  87.84 0 A 1
ATOM   704 O OH  . TYR A 1 94 ? 27.728 -6.338 -19.711 1.00  84.54 0 A 1
ATOM   705 N N   . LYS A 1 95 ? 26.697 -14.191 -16.559 1.00  95.14 0 A 1
ATOM   706 C CA  . LYS A 1 95 ? 26.460 -15.304 -15.646 1.00  95.03 0 A 1
ATOM   707 C C   . LYS A 1 95 ? 26.427 -14.791 -14.211 1.00  94.97 0 A 1
ATOM   708 O O   . LYS A 1 95 ? 27.225 -13.936 -13.850 1.00  93.29 0 A 1
ATOM   709 C CB  . LYS A 1 95 ? 27.526 -16.393 -15.809 1.00  93.45 0 A 1
ATOM   710 C CG  . LYS A 1 95 ? 27.505 -17.057 -17.194 1.00  87.95 0 A 1
ATOM   711 C CD  . LYS A 1 95 ? 28.558 -18.163 -17.270 1.00  86.05 0 A 1
ATOM   712 C CE  . LYS A 1 95 ? 28.564 -18.805 -18.650 1.00  77.79 0 A 1
ATOM   713 N NZ  . LYS A 1 95 ? 29.613 -19.851 -18.772 1.00  70.08 1 A 1
ATOM   714 N N   . ALA A 1 96 ? 25.549 -15.364 -13.409 1.00  94.01 0 A 1
ATOM   715 C CA  . ALA A 1 96 ? 25.464 -15.117 -11.974 1.00  93.88 0 A 1
ATOM   716 C C   . ALA A 1 96 ? 25.365 -16.456 -11.231 1.00  94.58 0 A 1
ATOM   717 O O   . ALA A 1 96 ? 24.932 -17.455 -11.814 1.00  93.67 0 A 1
ATOM   718 C CB  . ALA A 1 96 ? 24.274 -14.200 -11.700 1.00  92.26 0 A 1
ATOM   719 N N   . PRO A 1 97 ? 25.782 -16.516 -9.959 1.00  94.53 0 A 1
ATOM   720 C CA  . PRO A 1 97 ? 25.585 -17.696 -9.139 1.00  94.18 0 A 1
ATOM   721 C C   . PRO A 1 97 ? 24.093 -17.905 -8.845 1.00  94.37 0 A 1
ATOM   722 O O   . PRO A 1 97 ? 23.346 -16.967 -8.582 1.00  93.12 0 A 1
ATOM   723 C CB  . PRO A 1 97 ? 26.407 -17.450 -7.877 1.00  92.54 0 A 1
ATOM   724 C CG  . PRO A 1 97 ? 26.407 -15.923 -7.748 1.00  89.47 0 A 1
ATOM   725 C CD  . PRO A 1 97 ? 26.396 -15.448 -9.194 1.00  92.57 0 A 1
ATOM   726 N N   . CYS A 1 98 ? 23.657 -19.159 -8.852 1.00  93.76 0 A 1
ATOM   727 C CA  . CYS A 1 98 ? 22.341 -19.503 -8.342 1.00  93.88 0 A 1
ATOM   728 C C   . CYS A 1 98 ? 22.308 -19.283 -6.828 1.00  92.84 0 A 1
ATOM   729 O O   . CYS A 1 98 ? 23.140 -19.847 -6.110 1.00  91.42 0 A 1
ATOM   730 C CB  . CYS A 1 98 ? 22.034 -20.963 -8.694 1.00  93.88 0 A 1
ATOM   731 S SG  . CYS A 1 98 ? 20.498 -21.522 -7.880 1.00  93.76 0 A 1
ATOM   732 N N   . ARG A 1 99 ? 21.308 -18.589 -6.331 1.00  91.75 0 A 1
ATOM   733 C CA  . ARG A 1 99 ? 21.109 -18.329 -4.898 1.00  89.70 0 A 1
ATOM   734 C C   . ARG A 1 99 ? 21.020 -19.586 -4.020 1.00  89.96 0 A 1
ATOM   735 O O   . ARG A 1 99 ? 21.265 -19.498 -2.821 1.00  86.82 0 A 1
ATOM   736 C CB  . ARG A 1 99 ? 19.856 -17.448 -4.718 1.00  86.37 0 A 1
ATOM   737 C CG  . ARG A 1 99 ? 18.548 -18.176 -5.076 1.00  76.42 0 A 1
ATOM   738 C CD  . ARG A 1 99 ? 17.332 -17.269 -4.901 1.00  73.90 0 A 1
ATOM   739 N NE  . ARG A 1 99 ? 16.089 -17.996 -5.197 1.00  67.28 0 A 1
ATOM   740 C CZ  . ARG A 1 99 ? 14.860 -17.515 -5.102 1.00  62.83 0 A 1
ATOM   741 N NH1 . ARG A 1 99 ? 14.632 -16.281 -4.751 1.00  57.57 1 A 1
ATOM   742 N NH2 . ARG A 1 99 ? 13.830 -18.280 -5.353 1.00  55.66 0 A 1
ATOM   743 N N   . GLY A 1 100 ? 20.667 -20.727 -4.594 1.00  91.64 0 A 1
ATOM   744 C CA  . GLY A 1 100 ? 20.568 -21.994 -3.875 1.00  91.40 0 A 1
ATOM   745 C C   . GLY A 1 100 ? 21.834 -22.835 -3.955 1.00  92.40 0 A 1
ATOM   746 O O   . GLY A 1 100 ? 22.431 -23.180 -2.939 1.00  89.91 0 A 1
ATOM   747 N N   . CYS A 1 101 ? 22.270 -23.161 -5.167 1.00  94.02 0 A 1
ATOM   748 C CA  . CYS A 1 101 ? 23.375 -24.091 -5.376 1.00  94.76 0 A 1
ATOM   749 C C   . CYS A 1 101 ? 24.722 -23.439 -5.710 1.00  94.57 0 A 1
ATOM   750 O O   . CYS A 1 101 ? 25.687 -24.167 -5.950 1.00  91.84 0 A 1
ATOM   751 C CB  . CYS A 1 101 ? 22.971 -25.142 -6.420 1.00  94.30 0 A 1
ATOM   752 S SG  . CYS A 1 101 ? 22.900 -24.425 -8.086 1.00  94.31 0 A 1
ATOM   753 N N   . ASN A 1 102 ? 24.797 -22.114 -5.785 1.00  94.20 0 A 1
ATOM   754 C CA  . ASN A 1 102 ? 25.973 -21.331 -6.176 1.00  94.17 0 A 1
ATOM   755 C C   . ASN A 1 102 ? 26.542 -21.638 -7.578 1.00  94.55 0 A 1
ATOM   756 O O   . ASN A 1 102 ? 27.537 -21.045 -7.987 1.00  91.42 0 A 1
ATOM   757 C CB  . ASN A 1 102 ? 27.042 -21.363 -5.071 1.00  91.97 0 A 1
ATOM   758 C CG  . ASN A 1 102 ? 26.908 -20.228 -4.071 1.00  84.81 0 A 1
ATOM   759 N ND2 . ASN A 1 102 ? 27.691 -20.255 -3.010 1.00  72.91 0 A 1
ATOM   760 O OD1 . ASN A 1 102 ? 26.136 -19.310 -4.225 1.00  75.68 0 A 1
ATOM   761 N N   . LYS A 1 103 ? 25.908 -22.509 -8.361 1.00  94.67 0 A 1
ATOM   762 C CA  . LYS A 1 103 ? 26.352 -22.784 -9.725 1.00  94.47 0 A 1
ATOM   763 C C   . LYS A 1 103 ? 26.210 -21.521 -10.571 1.00  94.89 0 A 1
ATOM   764 O O   . LYS A 1 103 ? 25.145 -20.906 -10.581 1.00  93.50 0 A 1
ATOM   765 C CB  . LYS A 1 103 ? 25.550 -23.962 -10.289 1.00  93.03 0 A 1
ATOM   766 C CG  . LYS A 1 103 ? 26.082 -24.421 -11.654 1.00  79.76 0 A 1
ATOM   767 C CD  . LYS A 1 103 ? 25.325 -25.667 -12.136 1.00  77.29 0 A 1
ATOM   768 C CE  . LYS A 1 103 ? 25.881 -26.146 -13.479 1.00  65.91 0 A 1
ATOM   769 N NZ  . LYS A 1 103 ? 25.223 -27.401 -13.943 1.00  59.00 1 A 1
ATOM   770 N N   . LYS A 1 104 ? 27.264 -21.169 -11.308 1.00  94.93 0 A 1
ATOM   771 C CA  . LYS A 1 104 ? 27.200 -20.058 -12.271 1.00  94.93 0 A 1
ATOM   772 C C   . LYS A 1 104 ? 26.299 -20.447 -13.445 1.00  95.38 0 A 1
ATOM   773 O O   . LYS A 1 104 ? 26.562 -21.424 -14.141 1.00  93.35 0 A 1
ATOM   774 C CB  . LYS A 1 104 ? 28.594 -19.603 -12.735 1.00  93.01 0 A 1
ATOM   775 C CG  . LYS A 1 104 ? 29.380 -18.927 -11.598 1.00  82.59 0 A 1
ATOM   776 C CD  . LYS A 1 104 ? 30.619 -18.155 -12.094 1.00  76.02 0 A 1
ATOM   777 C CE  . LYS A 1 104 ? 31.288 -17.479 -10.885 1.00  66.56 0 A 1
ATOM   778 N NZ  . LYS A 1 104 ? 32.146 -16.316 -11.213 1.00  58.33 1 A 1
ATOM   779 N N   . VAL A 1 105 ? 25.259 -19.657 -13.662 1.00  94.94 0 A 1
ATOM   780 C CA  . VAL A 1 105 ? 24.254 -19.854 -14.706 1.00  95.28 0 A 1
ATOM   781 C C   . VAL A 1 105 ? 24.134 -18.573 -15.514 1.00  95.61 0 A 1
ATOM   782 O O   . VAL A 1 105 ? 24.168 -17.476 -14.960 1.00  94.17 0 A 1
ATOM   783 C CB  . VAL A 1 105 ? 22.899 -20.272 -14.099 1.00  93.50 0 A 1
ATOM   784 C CG1 . VAL A 1 105 ? 21.870 -20.613 -15.186 1.00  88.64 0 A 1
ATOM   785 C CG2 . VAL A 1 105 ? 23.030 -21.510 -13.210 1.00  89.12 0 A 1
ATOM   786 N N   . THR A 1 106 ? 23.999 -18.690 -16.823 1.00  95.85 0 A 1
ATOM   787 C CA  . THR A 1 106 ? 23.699 -17.537 -17.679 1.00  96.02 0 A 1
ATOM   788 C C   . THR A 1 106 ? 22.358 -16.930 -17.257 1.00  96.27 0 A 1
ATOM   789 O O   . THR A 1 106 ? 21.390 -17.676 -17.107 1.00  94.74 0 A 1
ATOM   790 C CB  . THR A 1 106 ? 23.620 -17.965 -19.151 1.00  94.65 0 A 1
ATOM   791 C CG2 . THR A 1 106 ? 23.566 -16.768 -20.099 1.00  80.56 0 A 1
ATOM   792 O OG1 . THR A 1 106 ? 24.757 -18.719 -19.507 1.00  82.06 0 A 1
ATOM   793 N N   . LEU A 1 107 ? 22.277 -15.611 -17.132 1.00  95.80 0 A 1
ATOM   794 C CA  . LEU A 1 107 ? 21.068 -14.934 -16.637 1.00  95.84 0 A 1
ATOM   795 C C   . LEU A 1 107 ? 19.807 -15.335 -17.423 1.00  95.95 0 A 1
ATOM   796 O O   . LEU A 1 107 ? 18.793 -15.668 -16.808 1.00  94.83 0 A 1
ATOM   797 C CB  . LEU A 1 107 ? 21.270 -13.411 -16.673 1.00  95.08 0 A 1
ATOM   798 C CG  . LEU A 1 107 ? 22.245 -12.852 -15.623 1.00  93.55 0 A 1
ATOM   799 C CD1 . LEU A 1 107 ? 22.384 -11.350 -15.821 1.00  91.08 0 A 1
ATOM   800 C CD2 . LEU A 1 107 ? 21.762 -13.094 -14.194 1.00  90.35 0 A 1
ATOM   801 N N   . ALA A 1 108 ? 19.887 -15.427 -18.745 1.00  95.70 0 A 1
ATOM   802 C CA  . ALA A 1 108 ? 18.779 -15.890 -19.588 1.00  95.51 0 A 1
ATOM   803 C C   . ALA A 1 108 ? 18.234 -17.285 -19.214 1.00  95.79 0 A 1
ATOM   804 O O   . ALA A 1 108 ? 17.062 -17.589 -19.456 1.00  93.97 0 A 1
ATOM   805 C CB  . ALA A 1 108 ? 19.265 -15.888 -21.046 1.00  94.39 0 A 1
ATOM   806 N N   . LYS A 1 109 ? 19.053 -18.132 -18.605 1.00  96.21 0 A 1
ATOM   807 C CA  . LYS A 1 109 ? 18.679 -19.488 -18.158 1.00  96.10 0 A 1
ATOM   808 C C   . LYS A 1 109 ? 18.357 -19.558 -16.664 1.00  96.45 0 A 1
ATOM   809 O O   . LYS A 1 109 ? 17.970 -20.618 -16.185 1.00  95.23 0 A 1
ATOM   810 C CB  . LYS A 1 109 ? 19.778 -20.496 -18.543 1.00  95.40 0 A 1
ATOM   811 C CG  . LYS A 1 109 ? 19.985 -20.589 -20.059 1.00  91.11 0 A 1
ATOM   812 C CD  . LYS A 1 109 ? 20.993 -21.694 -20.409 1.00  83.85 0 A 1
ATOM   813 C CE  . LYS A 1 109 ? 21.160 -21.784 -21.924 1.00  75.26 0 A 1
ATOM   814 N NZ  . LYS A 1 109 ? 22.068 -22.885 -22.339 1.00  65.39 1 A 1
ATOM   815 N N   . MET A 1 110 ? 18.515 -18.456 -15.938 1.00  95.73 0 A 1
ATOM   816 C CA  . MET A 1 110 ? 18.379 -18.444 -14.481 1.00  95.63 0 A 1
ATOM   817 C C   . MET A 1 110 ? 16.977 -18.857 -14.021 1.00  95.72 0 A 1
ATOM   818 O O   . MET A 1 110 ? 16.854 -19.693 -13.132 1.00  94.82 0 A 1
ATOM   819 C CB  . MET A 1 110 ? 18.763 -17.072 -13.920 1.00  95.04 0 A 1
ATOM   820 C CG  . MET A 1 110 ? 18.849 -17.073 -12.385 1.00  92.38 0 A 1
ATOM   821 S SD  . MET A 1 110 ? 20.124 -18.163 -11.696 1.00  91.60 0 A 1
ATOM   822 C CE  . MET A 1 110 ? 21.584 -17.135 -11.967 1.00  84.87 0 A 1
ATOM   823 N N   . ARG A 1 111 ? 15.922 -18.363 -14.659 1.00  95.41 0 A 1
ATOM   824 C CA  . ARG A 1 111 ? 14.531 -18.750 -14.337 1.00  94.69 0 A 1
ATOM   825 C C   . ARG A 1 111 ? 14.316 -20.258 -14.404 1.00  94.55 0 A 1
ATOM   826 O O   . ARG A 1 111 ? 13.772 -20.845 -13.474 1.00  92.86 0 A 1
ATOM   827 C CB  . ARG A 1 111 ? 13.550 -18.067 -15.300 1.00  92.90 0 A 1
ATOM   828 C CG  . ARG A 1 111 ? 13.342 -16.584 -14.974 1.00  86.65 0 A 1
ATOM   829 C CD  . ARG A 1 111 ? 12.257 -16.016 -15.899 1.00  86.84 0 A 1
ATOM   830 N NE  . ARG A 1 111 ? 11.904 -14.636 -15.538 1.00  84.86 0 A 1
ATOM   831 C CZ  . ARG A 1 111 ? 10.696 -14.125 -15.371 1.00  84.97 0 A 1
ATOM   832 N NH1 . ARG A 1 111 ?  9.607 -14.817 -15.520 1.00  76.17 1 A 1
ATOM   833 N NH2 . ARG A 1 111 ? 10.562 -12.895 -15.044 1.00  77.78 0 A 1
ATOM   834 N N   . VAL A 1 112 ? 14.754 -20.881 -15.500 1.00  96.07 0 A 1
ATOM   835 C CA  . VAL A 1 112 ? 14.612 -22.322 -15.722 1.00  96.17 0 A 1
ATOM   836 C C   . VAL A 1 112 ? 15.467 -23.111 -14.721 1.00  96.38 0 A 1
ATOM   837 O O   . VAL A 1 112 ? 15.023 -24.111 -14.165 1.00  95.27 0 A 1
ATOM   838 C CB  . VAL A 1 112 ? 14.991 -22.703 -17.164 1.00  95.40 0 A 1
ATOM   839 C CG1 . VAL A 1 112 ? 14.866 -24.205 -17.418 1.00  88.48 0 A 1
ATOM   840 C CG2 . VAL A 1 112 ? 14.096 -21.971 -18.178 1.00  88.67 0 A 1
ATOM   841 N N   . HIS A 1 113 ? 16.674 -22.625 -14.446 1.00  96.04 0 A 1
ATOM   842 C CA  . HIS A 1 113 ? 17.535 -23.241 -13.448 1.00  96.39 0 A 1
ATOM   843 C C   . HIS A 1 113 ? 16.915 -23.191 -12.051 1.00  96.02 0 A 1
ATOM   844 O O   . HIS A 1 113 ? 16.882 -24.210 -11.367 1.00  94.78 0 A 1
ATOM   845 C CB  . HIS A 1 113 ? 18.915 -22.576 -13.477 1.00  96.41 0 A 1
ATOM   846 C CG  . HIS A 1 113 ? 19.830 -23.148 -12.438 1.00  96.70 0 A 1
ATOM   847 C CD2 . HIS A 1 113 ? 20.012 -22.676 -11.166 1.00  92.81 0 A 1
ATOM   848 N ND1 . HIS A 1 113 ? 20.548 -24.330 -12.549 1.00  92.78 0 A 1
ATOM   849 C CE1 . HIS A 1 113 ? 21.127 -24.551 -11.367 1.00  93.20 0 A 1
ATOM   850 N NE2 . HIS A 1 113 ? 20.830 -23.570 -10.506 1.00  93.58 0 A 1
ATOM   851 N N   . ILE A 1 114 ? 16.386 -22.037 -11.638 1.00  95.03 0 A 1
ATOM   852 C CA  . ILE A 1 114 ? 15.762 -21.860 -10.324 1.00  93.88 0 A 1
ATOM   853 C C   . ILE A 1 114 ? 14.530 -22.753 -10.170 1.00  93.96 0 A 1
ATOM   854 O O   . ILE A 1 114 ? 14.362 -23.363 -9.123 1.00  92.44 0 A 1
ATOM   855 C CB  . ILE A 1 114 ? 15.443 -20.367 -10.085 1.00  91.95 0 A 1
ATOM   856 C CG1 . ILE A 1 114 ? 16.762 -19.607 -9.815 1.00  87.37 0 A 1
ATOM   857 C CG2 . ILE A 1 114 ? 14.462 -20.165 -8.918 1.00  85.81 0 A 1
ATOM   858 C CD1 . ILE A 1 114 ? 16.606 -18.082 -9.725 1.00  77.52 0 A 1
ATOM   859 N N   . SER A 1 115 ? 13.698 -22.878 -11.209 1.00  93.54 0 A 1
ATOM   860 C CA  . SER A 1 115 ? 12.498 -23.716 -11.150 1.00  92.71 0 A 1
ATOM   861 C C   . SER A 1 115 ? 12.800 -25.214 -10.984 1.00  93.18 0 A 1
ATOM   862 O O   . SER A 1 115 ? 11.961 -25.947 -10.463 1.00  90.51 0 A 1
ATOM   863 C CB  . SER A 1 115 ? 11.628 -23.502 -12.386 1.00  90.76 0 A 1
ATOM   864 O OG  . SER A 1 115 ? 12.274 -23.905 -13.575 1.00  77.33 0 A 1
ATOM   865 N N   . SER A 1 116 ? 13.987 -25.656 -11.383 1.00  94.44 0 A 1
ATOM   866 C CA  . SER A 1 116 ? 14.427 -27.052 -11.280 1.00  94.70 0 A 1
ATOM   867 C C   . SER A 1 116 ? 15.515 -27.285 -10.229 1.00  95.46 0 A 1
ATOM   868 O O   . SER A 1 116 ? 15.925 -28.413 -9.997 1.00  93.59 0 A 1
ATOM   869 C CB  . SER A 1 116 ? 14.884 -27.541 -12.659 1.00  93.24 0 A 1
ATOM   870 O OG  . SER A 1 116 ? 15.939 -26.735 -13.161 1.00  81.78 0 A 1
ATOM   871 N N   . CYS A 1 117 ? 15.998 -26.238 -9.581 1.00  94.87 0 A 1
ATOM   872 C CA  . CYS A 1 117 ? 17.084 -26.335 -8.614 1.00  95.53 0 A 1
ATOM   873 C C   . CYS A 1 117 ? 16.586 -26.893 -7.279 1.00  95.32 0 A 1
ATOM   874 O O   . CYS A 1 117 ? 15.920 -26.186 -6.524 1.00  94.04 0 A 1
ATOM   875 C CB  . CYS A 1 117 ? 17.743 -24.961 -8.453 1.00  95.09 0 A 1
ATOM   876 S SG  . CYS A 1 117 ? 19.154 -25.073 -7.304 1.00  94.94 0 A 1
ATOM   877 N N   . LEU A 1 118 ? 16.998 -28.100 -6.941 1.00  96.14 0 A 1
ATOM   878 C CA  . LEU A 1 118 ? 16.608 -28.759 -5.691 1.00  95.62 0 A 1
ATOM   879 C C   . LEU A 1 118 ? 16.929 -27.915 -4.449 1.00  95.08 0 A 1
ATOM   880 O O   . LEU A 1 118 ? 16.076 -27.780 -3.580 1.00  93.12 0 A 1
ATOM   881 C CB  . LEU A 1 118 ? 17.301 -30.125 -5.589 1.00  95.07 0 A 1
ATOM   882 C CG  . LEU A 1 118 ? 16.827 -31.168 -6.618 1.00  87.08 0 A 1
ATOM   883 C CD1 . LEU A 1 118 ? 17.706 -32.409 -6.522 1.00  81.13 0 A 1
ATOM   884 C CD2 . LEU A 1 118 ? 15.378 -31.577 -6.398 1.00  81.79 0 A 1
ATOM   885 N N   . LYS A 1 119 ? 18.094 -27.270 -4.391 1.00  95.23 0 A 1
ATOM   886 C CA  . LYS A 1 119 ? 18.456 -26.402 -3.261 1.00  94.46 0 A 1
ATOM   887 C C   . LYS A 1 119 ? 17.543 -25.187 -3.125 1.00  93.82 0 A 1
ATOM   888 O O   . LYS A 1 119 ? 17.258 -24.763 -2.015 1.00  92.11 0 A 1
ATOM   889 C CB  . LYS A 1 119 ? 19.907 -25.932 -3.362 1.00  93.75 0 A 1
ATOM   890 C CG  . LYS A 1 119 ? 20.906 -27.008 -2.941 1.00  85.96 0 A 1
ATOM   891 C CD  . LYS A 1 119 ? 22.267 -26.374 -2.665 1.00  79.65 0 A 1
ATOM   892 C CE  . LYS A 1 119 ? 23.240 -27.391 -2.083 1.00  72.69 0 A 1
ATOM   893 N NZ  . LYS A 1 119 ? 24.476 -26.740 -1.563 1.00  63.98 1 A 1
ATOM   894 N N   . VAL A 1 120 ? 17.104 -24.623 -4.230 1.00  93.41 0 A 1
ATOM   895 C CA  . VAL A 1 120 ? 16.153 -23.505 -4.181 1.00  92.21 0 A 1
ATOM   896 C C   . VAL A 1 120 ? 14.792 -23.991 -3.703 1.00  91.81 0 A 1
ATOM   897 O O   . VAL A 1 120 ? 14.184 -23.326 -2.874 1.00  90.51 0 A 1
ATOM   898 C CB  . VAL A 1 120 ? 16.028 -22.784 -5.531 1.00  91.31 0 A 1
ATOM   899 C CG1 . VAL A 1 120 ? 14.945 -21.704 -5.521 1.00  87.88 0 A 1
ATOM   900 C CG2 . VAL A 1 120 ? 17.346 -22.097 -5.897 1.00  88.75 0 A 1
ATOM   901 N N   . GLN A 1 121 ? 14.335 -25.146 -4.181 1.00  93.08 0 A 1
ATOM   902 C CA  . GLN A 1 121 ? 13.074 -25.736 -3.733 1.00  91.62 0 A 1
ATOM   903 C C   . GLN A 1 121 ? 13.108 -26.076 -2.244 1.00  91.29 0 A 1
ATOM   904 O O   . GLN A 1 121 ? 12.169 -25.761 -1.524 1.00  89.46 0 A 1
ATOM   905 C CB  . GLN A 1 121 ? 12.757 -26.994 -4.560 1.00  90.62 0 A 1
ATOM   906 C CG  . GLN A 1 121 ? 12.514 -26.696 -6.050 1.00  82.20 0 A 1
ATOM   907 C CD  . GLN A 1 121 ? 11.312 -25.780 -6.302 1.00  74.36 0 A 1
ATOM   908 N NE2 . GLN A 1 121 ? 11.281 -25.094 -7.422 1.00  62.86 0 A 1
ATOM   909 O OE1 . GLN A 1 121 ? 10.396 -25.674 -5.522 1.00  65.25 0 A 1
ATOM   910 N N   . GLU A 1 122 ? 14.210 -26.627 -1.759 1.00  93.77 0 A 1
ATOM   911 C CA  . GLU A 1 122 ? 14.416 -26.936 -0.346 1.00  93.01 0 A 1
ATOM   912 C C   . GLU A 1 122 ? 14.435 -25.662  0.514 1.00  91.71 0 A 1
ATOM   913 O O   . GLU A 1 122 ? 13.770 -25.596  1.543 1.00  90.01 0 A 1
ATOM   914 C CB  . GLU A 1 122 ? 15.720 -27.722 -0.226 1.00  92.59 0 A 1
ATOM   915 C CG  . GLU A 1 122 ? 15.974 -28.274  1.177 1.00  82.61 0 A 1
ATOM   916 C CD  . GLU A 1 122 ? 17.288 -29.079  1.245 1.00  79.51 0 A 1
ATOM   917 O OE1 . GLU A 1 122 ? 17.434 -29.865  2.199 1.00  75.50 0 A 1
ATOM   918 O OE2 . GLU A 1 122 ? 18.150 -28.896  0.356 1.00  78.29 -1 A 1
ATOM   919 N N   . GLN A 1 123 ? 15.108 -24.604  0.057 1.00  91.22 0 A 1
ATOM   920 C CA  . GLN A 1 123 ? 15.080 -23.302  0.734 1.00  89.62 0 A 1
ATOM   921 C C   . GLN A 1 123 ? 13.666 -22.721  0.804 1.00  88.99 0 A 1
ATOM   922 O O   . GLN A 1 123 ? 13.304 -22.139  1.819 1.00  86.65 0 A 1
ATOM   923 C CB  . GLN A 1 123 ? 15.995 -22.306  0.006 1.00  88.04 0 A 1
ATOM   924 C CG  . GLN A 1 123 ? 17.475 -22.555  0.316 1.00  83.03 0 A 1
ATOM   925 C CD  . GLN A 1 123 ? 18.398 -21.651 -0.501 1.00  82.28 0 A 1
ATOM   926 N NE2 . GLN A 1 123 ? 19.670 -21.610 -0.163 1.00  76.04 0 A 1
ATOM   927 O OE1 . GLN A 1 123 ? 18.030 -20.980 -1.453 1.00  77.89 0 A 1
ATOM   928 N N   . MET A 1 124 ? 12.878 -22.863 -0.253 1.00  89.09 0 A 1
ATOM   929 C CA  . MET A 1 124 ? 11.501 -22.369 -0.269 1.00  87.39 0 A 1
ATOM   930 C C   . MET A 1 124 ? 10.578 -23.201  0.620 1.00  87.15 0 A 1
ATOM   931 O O   . MET A 1 124 ?  9.726 -22.627  1.293 1.00  84.45 0 A 1
ATOM   932 C CB  . MET A 1 124 ? 10.963 -22.327 -1.700 1.00  84.95 0 A 1
ATOM   933 C CG  . MET A 1 124 ? 11.607 -21.198 -2.501 1.00  74.57 0 A 1
ATOM   934 S SD  . MET A 1 124 ? 10.886 -20.915 -4.138 1.00  68.11 0 A 1
ATOM   935 C CE  . MET A 1 124 ?  9.314 -20.200 -3.627 1.00  58.66 0 A 1
ATOM   936 N N   . ALA A 1 125 ? 10.756 -24.511  0.654 1.00  87.44 0 A 1
ATOM   937 C CA  . ALA A 1 125 ? 10.003 -25.400  1.535 1.00  87.06 0 A 1
ATOM   938 C C   . ALA A 1 125 ? 10.324 -25.150  3.021 1.00  86.88 0 A 1
ATOM   939 O O   . ALA A 1 125 ?  9.450 -25.245  3.867 1.00  83.64 0 A 1
ATOM   940 C CB  . ALA A 1 125 ? 10.306 -26.845  1.132 1.00  85.66 0 A 1
ATOM   941 N N   . ASN A 1 126 ? 11.558 -24.756  3.306 1.00  87.83 0 A 1
ATOM   942 C CA  . ASN A 1 126 ? 12.043 -24.441  4.646 1.00  87.75 0 A 1
ATOM   943 C C   . ASN A 1 126 ? 11.966 -22.948  4.983 1.00  87.55 0 A 1
ATOM   944 O O   . ASN A 1 126 ? 12.549 -22.514  5.978 1.00  83.09 0 A 1
ATOM   945 C CB  . ASN A 1 126 ? 13.463 -25.001  4.798 1.00  84.88 0 A 1
ATOM   946 C CG  . ASN A 1 126 ? 13.520 -26.516  4.722 1.00  78.77 0 A 1
ATOM   947 N ND2 . ASN A 1 126 ? 14.643 -27.057  4.301 1.00  69.11 0 A 1
ATOM   948 O OD1 . ASN A 1 126 ? 12.591 -27.219  5.043 1.00  70.24 0 A 1
ATOM   949 N N   . CYS A 1 127 ? 11.302 -22.139  4.164 1.00  85.26 0 A 1
ATOM   950 C CA  . CYS A 1 127 ? 11.089 -20.739  4.506 1.00  85.43 0 A 1
ATOM   951 C C   . CYS A 1 127 ? 10.339 -20.660  5.841 1.00  85.98 0 A 1
ATOM   952 O O   . CYS A 1 127 ?  9.311 -21.315  6.008 1.00  82.76 0 A 1
ATOM   953 C CB  . CYS A 1 127 ? 10.326 -19.999  3.405 1.00  82.11 0 A 1
ATOM   954 S SG  . CYS A 1 127 ? 11.502 -19.299  2.205 1.00  76.63 0 A 1
ATOM   955 N N   . PRO A 1 128 ? 10.823 -19.831  6.785 1.00  85.42 0 A 1
ATOM   956 C CA  . PRO A 1 128 ? 10.190 -19.718  8.079 1.00  84.99 0 A 1
ATOM   957 C C   . PRO A 1 128 ?  8.759 -19.206  7.917 1.00  87.20 0 A 1
ATOM   958 O O   . PRO A 1 128 ?  8.478 -18.301  7.119 1.00  84.55 0 A 1
ATOM   959 C CB  . PRO A 1 128 ? 11.079 -18.775  8.891 1.00  80.01 0 A 1
ATOM   960 C CG  . PRO A 1 128 ? 11.781 -17.941  7.822 1.00  76.06 0 A 1
ATOM   961 C CD  . PRO A 1 128 ? 11.940 -18.920  6.666 1.00  78.49 0 A 1
ATOM   962 N N   . LYS A 1 129 ?  7.852 -19.771  8.716 1.00  88.85 0 A 1
ATOM   963 C CA  . LYS A 1 129 ?  6.518 -19.212  8.922 1.00  90.06 0 A 1
ATOM   964 C C   . LYS A 1 129 ?  6.642 -17.874  9.648 1.00  92.13 0 A 1
ATOM   965 O O   . LYS A 1 129 ?  7.732 -17.487 10.090 1.00  89.48 0 A 1
ATOM   966 C CB  . LYS A 1 129 ?  5.619 -20.221  9.651 1.00  85.38 0 A 1
ATOM   967 C CG  . LYS A 1 129 ?  5.348 -21.460  8.781 1.00  78.35 0 A 1
ATOM   968 C CD  . LYS A 1 129 ?  4.296 -22.414  9.373 1.00  71.38 0 A 1
ATOM   969 C CE  . LYS A 1 129 ?  4.052 -23.559  8.386 1.00  62.65 0 A 1
ATOM   970 N NZ  . LYS A 1 129 ?  2.936 -24.468  8.751 1.00  54.65 1 A 1
ATOM   971 N N   . PHE A 1 130 ?  5.546 -17.178  9.785 1.00  93.21 0 A 1
ATOM   972 C CA  . PHE A 1 130 ?  5.526 -15.911 10.492 1.00  94.31 0 A 1
ATOM   973 C C   . PHE A 1 130 ?  6.111 -16.027 11.906 1.00  94.64 0 A 1
ATOM   974 O O   . PHE A 1 130 ?  5.715 -16.896 12.687 1.00  93.82 0 A 1
ATOM   975 C CB  . PHE A 1 130 ?  4.089 -15.379 10.540 1.00  94.18 0 A 1
ATOM   976 C CG  . PHE A 1 130 ?  3.943 -14.199 11.480 1.00  95.37 0 A 1
ATOM   977 C CD1 . PHE A 1 130 ?  3.350 -14.375 12.745 1.00  94.22 0 A 1
ATOM   978 C CD2 . PHE A 1 130 ?  4.476 -12.952 11.127 1.00  94.76 0 A 1
ATOM   979 C CE1 . PHE A 1 130 ?  3.271 -13.296 13.639 1.00  94.19 0 A 1
ATOM   980 C CE2 . PHE A 1 130 ?  4.397 -11.873 12.024 1.00  94.18 0 A 1
ATOM   981 C CZ  . PHE A 1 130 ?  3.796 -12.051 13.268 1.00  94.96 0 A 1
ATOM   982 N N   . VAL A 1 131 ?  7.007 -15.107 12.221 1.00  94.41 0 A 1
ATOM   983 C CA  . VAL A 1 131 ?  7.552 -14.900 13.565 1.00  94.62 0 A 1
ATOM   984 C C   . VAL A 1 131 ?  7.550 -13.397 13.828 1.00  95.54 0 A 1
ATOM   985 O O   . VAL A 1 131 ?  7.863 -12.623 12.914 1.00  94.55 0 A 1
ATOM   986 C CB  . VAL A 1 131 ?  8.974 -15.486 13.700 1.00  92.41 0 A 1
ATOM   987 C CG1 . VAL A 1 131 ?  9.473 -15.417 15.146 1.00  82.91 0 A 1
ATOM   988 C CG2 . VAL A 1 131 ?  9.041 -16.961 13.285 1.00  83.41 0 A 1
ATOM   989 N N   . PRO A 1 132 ?  7.201 -12.950 15.046 1.00  95.62 0 A 1
ATOM   990 C CA  . PRO A 1 132 ?  7.316 -11.545 15.417 1.00  95.98 0 A 1
ATOM   991 C C   . PRO A 1 132 ?  8.725 -11.000 15.196 1.00  95.89 0 A 1
ATOM   992 O O   . PRO A 1 132 ?  9.705 -11.712 15.390 1.00  94.45 0 A 1
ATOM   993 C CB  . PRO A 1 132 ?  6.903 -11.479 16.899 1.00  95.12 0 A 1
ATOM   994 C CG  . PRO A 1 132 ?  6.004 -12.684 17.076 1.00  93.79 0 A 1
ATOM   995 C CD  . PRO A 1 132 ?  6.622 -13.720 16.137 1.00  95.65 0 A 1
ATOM   996 N N   . VAL A 1 133 ?  8.833 -9.729 14.821 1.00  95.69 0 A 1
ATOM   997 C CA  . VAL A 1 133 ? 10.123 -9.080 14.510 1.00  95.29 0 A 1
ATOM   998 C C   . VAL A 1 133 ? 11.086 -9.076 15.701 1.00  95.06 0 A 1
ATOM   999 O O   . VAL A 1 133 ? 12.301 -9.126 15.521 1.00  93.36 0 A 1
ATOM   1000 C CB  . VAL A 1 133 ?  9.875 -7.657 13.986 1.00  94.42 0 A 1
ATOM   1001 C CG1 . VAL A 1 133 ?  9.194 -6.735 14.993 1.00  91.12 0 A 1
ATOM   1002 C CG2 . VAL A 1 133 ? 11.157 -6.987 13.474 1.00  91.80 0 A 1
ATOM   1003 N N   . VAL A 1 134 ? 10.543 -9.048 16.923 1.00  95.60 0 A 1
ATOM   1004 C CA  . VAL A 1 134 ? 11.258 -9.202 18.183 1.00  95.23 0 A 1
ATOM   1005 C C   . VAL A 1 134 ? 10.456 -10.123 19.100 1.00  95.44 0 A 1
ATOM   1006 O O   . VAL A 1 134 ?  9.242 -10.228 18.938 1.00  94.15 0 A 1
ATOM   1007 C CB  . VAL A 1 134 ? 11.515 -7.840 18.878 1.00  93.66 0 A 1
ATOM   1008 C CG1 . VAL A 1 134 ? 12.482 -6.974 18.065 1.00  86.10 0 A 1
ATOM   1009 C CG2 . VAL A 1 134 ? 10.231 -7.047 19.138 1.00  86.55 0 A 1
ATOM   1010 N N   . PRO A 1 135 ? 11.107 -10.787 20.062 1.00  95.04 0 A 1
ATOM   1011 C CA  . PRO A 1 135 ? 10.382 -11.502 21.101 1.00  94.31 0 A 1
ATOM   1012 C C   . PRO A 1 135 ?  9.384 -10.581 21.800 1.00  94.00 0 A 1
ATOM   1013 O O   . PRO A 1 135 ?  9.728 -9.459 22.175 1.00  91.15 0 A 1
ATOM   1014 C CB  . PRO A 1 135 ? 11.449 -12.031 22.061 1.00  93.01 0 A 1
ATOM   1015 C CG  . PRO A 1 135 ? 12.711 -12.071 21.198 1.00  91.34 0 A 1
ATOM   1016 C CD  . PRO A 1 135 ? 12.533 -10.878 20.271 1.00  94.08 0 A 1
ATOM   1017 N N   . THR A 1 136 ?  8.154 -11.056 21.987 1.00  93.63 0 A 1
ATOM   1018 C CA  . THR A 1 136 ?  7.091 -10.311 22.648 1.00  93.84 0 A 1
ATOM   1019 C C   . THR A 1 136 ?  6.283 -11.240 23.551 1.00  94.30 0 A 1
ATOM   1020 O O   . THR A 1 136 ?  6.124 -12.423 23.246 1.00  92.63 0 A 1
ATOM   1021 C CB  . THR A 1 136 ?  6.198 -9.583 21.628 1.00  91.90 0 A 1
ATOM   1022 C CG2 . THR A 1 136 ?  5.536 -10.516 20.606 1.00  84.62 0 A 1
ATOM   1023 O OG1 . THR A 1 136 ?  5.170 -8.888 22.295 1.00  83.91 0 A 1
ATOM   1024 N N   . SER A 1 137 ?  5.776 -10.689 24.646 1.00  94.75 0 A 1
ATOM   1025 C CA  . SER A 1 137 ?  4.825 -11.372 25.525 1.00  94.33 0 A 1
ATOM   1026 C C   . SER A 1 137 ?  3.395 -11.348 24.991 1.00  94.73 0 A 1
ATOM   1027 O O   . SER A 1 137 ?  2.530 -12.053 25.519 1.00  90.84 0 A 1
ATOM   1028 C CB  . SER A 1 137 ?  4.870 -10.727 26.914 1.00  92.12 0 A 1
ATOM   1029 O OG  . SER A 1 137 ?  4.608 -9.344 26.807 1.00  80.87 0 A 1
ATOM   1030 N N   . GLN A 1 138 ?  3.131 -10.554 23.965 1.00  94.80 0 A 1
ATOM   1031 C CA  . GLN A 1 138 ?  1.820 -10.504 23.340 1.00  94.83 0 A 1
ATOM   1032 C C   . GLN A 1 138 ?  1.472 -11.856 22.711 1.00  95.11 0 A 1
ATOM   1033 O O   . GLN A 1 138 ?  2.312 -12.461 22.034 1.00  93.33 0 A 1
ATOM   1034 C CB  . GLN A 1 138 ?  1.761 -9.428 22.262 1.00  93.33 0 A 1
ATOM   1035 C CG  . GLN A 1 138 ?  1.895 -7.999 22.811 1.00  90.67 0 A 1
ATOM   1036 C CD  . GLN A 1 138 ?  1.785 -7.001 21.664 1.00  93.03 0 A 1
ATOM   1037 N NE2 . GLN A 1 138 ?  2.837 -6.268 21.374 1.00  86.52 0 A 1
ATOM   1038 O OE1 . GLN A 1 138 ?  0.775 -6.914 20.986 1.00  86.72 0 A 1
ATOM   1039 N N   . PRO A 1 139 ?  0.231 -12.319 22.872 1.00  95.27 0 A 1
ATOM   1040 C CA  . PRO A 1 139 ? -0.221 -13.493 22.146 1.00  94.55 0 A 1
ATOM   1041 C C   . PRO A 1 139 ? -0.212 -13.204 20.646 1.00  94.87 0 A 1
ATOM   1042 O O   . PRO A 1 139 ? -0.702 -12.158 20.200 1.00  92.93 0 A 1
ATOM   1043 C CB  . PRO A 1 139 ? -1.622 -13.783 22.693 1.00  92.63 0 A 1
ATOM   1044 C CG  . PRO A 1 139 ? -2.117 -12.412 23.140 1.00  89.15 0 A 1
ATOM   1045 C CD  . PRO A 1 139 ? -0.848 -11.706 23.610 1.00  93.03 0 A 1
ATOM   1046 N N   . ILE A 1 140 ?  0.317 -14.134 19.862 1.00  94.28 0 A 1
ATOM   1047 C CA  . ILE A 1 140 ?  0.220 -14.052 18.411 1.00  94.05 0 A 1
ATOM   1048 C C   . ILE A 1 140 ? -1.257 -14.169 18.029 1.00  94.37 0 A 1
ATOM   1049 O O   . ILE A 1 140 ? -1.880 -15.179 18.379 1.00  92.38 0 A 1
ATOM   1050 C CB  . ILE A 1 140 ?  1.092 -15.119 17.717 1.00  91.87 0 A 1
ATOM   1051 C CG1 . ILE A 1 140 ?  2.578 -14.932 18.097 1.00  87.92 0 A 1
ATOM   1052 C CG2 . ILE A 1 140 ?  0.907 -15.034 16.190 1.00  87.98 0 A 1
ATOM   1053 C CD1 . ILE A 1 140 ?  3.519 -16.002 17.545 1.00  79.99 0 A 1
ATOM   1054 N N   . PRO A 1 141 ? -1.826 -13.178 17.333 1.00  93.91 0 A 1
ATOM   1055 C CA  . PRO A 1 141 ? -3.230 -13.235 16.952 1.00  93.08 0 A 1
ATOM   1056 C C   . PRO A 1 141 ? -3.532 -14.503 16.139 1.00  92.91 0 A 1
ATOM   1057 O O   . PRO A 1 141 ? -2.817 -14.853 15.208 1.00  90.81 0 A 1
ATOM   1058 C CB  . PRO A 1 141 ? -3.495 -11.957 16.152 1.00  91.26 0 A 1
ATOM   1059 C CG  . PRO A 1 141 ? -2.436 -10.994 16.656 1.00  89.93 0 A 1
ATOM   1060 C CD  . PRO A 1 141 ? -1.247 -11.905 16.934 1.00  92.50 0 A 1
ATOM   1061 N N   . SER A 1 142 ? -4.612 -15.177 16.502 1.00  92.74 0 A 1
ATOM   1062 C CA  . SER A 1 142 ? -5.054 -16.402 15.845 1.00  90.89 0 A 1
ATOM   1063 C C   . SER A 1 142 ? -6.548 -16.314 15.553 1.00  89.38 0 A 1
ATOM   1064 O O   . SER A 1 142 ? -7.262 -15.510 16.151 1.00  82.33 0 A 1
ATOM   1065 C CB  . SER A 1 142 ? -4.701 -17.620 16.708 1.00  87.33 0 A 1
ATOM   1066 O OG  . SER A 1 142 ? -5.377 -17.581 17.949 1.00  79.24 0 A 1
ATOM   1067 N N   . ASN A 1 143 ? -7.023 -17.146 14.622 1.00  88.51 0 A 1
ATOM   1068 C CA  . ASN A 1 143 ? -8.434 -17.171 14.207 1.00  87.83 0 A 1
ATOM   1069 C C   . ASN A 1 143 ? -8.986 -15.803 13.769 1.00  88.62 0 A 1
ATOM   1070 O O   . ASN A 1 143 ? -10.156 -15.504 13.970 1.00  84.51 0 A 1
ATOM   1071 C CB  . ASN A 1 143 ? -9.288 -17.863 15.290 1.00  84.32 0 A 1
ATOM   1072 C CG  . ASN A 1 143 ? -8.834 -19.285 15.553 1.00  75.98 0 A 1
ATOM   1073 N ND2 . ASN A 1 143 ? -9.066 -19.782 16.752 1.00  66.19 0 A 1
ATOM   1074 O OD1 . ASN A 1 143 ? -8.289 -19.966 14.705 1.00  65.79 0 A 1
ATOM   1075 N N   . ILE A 1 144 ? -8.141 -14.971 13.169 1.00  89.10 0 A 1
ATOM   1076 C CA  . ILE A 1 144 ? -8.563 -13.682 12.635 1.00  89.15 0 A 1
ATOM   1077 C C   . ILE A 1 144 ? -9.471 -13.936 11.433 1.00  90.91 0 A 1
ATOM   1078 O O   . ILE A 1 144 ? -9.035 -14.566 10.466 1.00  89.39 0 A 1
ATOM   1079 C CB  . ILE A 1 144 ? -7.356 -12.812 12.236 1.00  86.33 0 A 1
ATOM   1080 C CG1 . ILE A 1 144 ? -6.353 -12.652 13.398 1.00  80.05 0 A 1
ATOM   1081 C CG2 . ILE A 1 144 ? -7.843 -11.425 11.769 1.00  77.96 0 A 1
ATOM   1082 C CD1 . ILE A 1 144 ? -4.989 -12.162 12.892 1.00  70.47 0 A 1
ATOM   1083 N N   . PRO A 1 145 ? -10.725 -13.452 11.444 1.00  90.76 0 A 1
ATOM   1084 C CA  . PRO A 1 145 ? -11.620 -13.645 10.314 1.00  91.02 0 A 1
ATOM   1085 C C   . PRO A 1 145 ? -11.092 -12.896  9.090 1.00  92.49 0 A 1
ATOM   1086 O O   . PRO A 1 145 ? -10.745 -11.716  9.163 1.00  91.33 0 A 1
ATOM   1087 C CB  . PRO A 1 145 ? -12.978 -13.125 10.787 1.00  88.52 0 A 1
ATOM   1088 C CG  . PRO A 1 145 ? -12.611 -12.106 11.860 1.00  85.02 0 A 1
ATOM   1089 C CD  . PRO A 1 145 ? -11.354 -12.683 12.491 1.00  88.47 0 A 1
ATOM   1090 N N   . ASN A 1 146 ? -11.095 -13.570  7.950 1.00  92.97 0 A 1
ATOM   1091 C CA  . ASN A 1 146 ? -10.797 -12.937  6.684 1.00  94.27 0 A 1
ATOM   1092 C C   . ASN A 1 146 ? -12.046 -12.244  6.133 1.00  94.59 0 A 1
ATOM   1093 O O   . ASN A 1 146 ? -12.974 -12.902  5.665 1.00  93.43 0 A 1
ATOM   1094 C CB  . ASN A 1 146 ? -10.217 -13.977  5.705 1.00  93.84 0 A 1
ATOM   1095 C CG  . ASN A 1 146 ? -9.805 -13.359  4.380 1.00  94.47 0 A 1
ATOM   1096 N ND2 . ASN A 1 146 ? -9.272 -14.158  3.489 1.00  91.25 0 A 1
ATOM   1097 O OD1 . ASN A 1 146 ? -9.937 -12.169  4.141 1.00  91.63 0 A 1
ATOM   1098 N N   . ARG A 1 147 ? -12.045 -10.920  6.165 1.00  94.59 0 A 1
ATOM   1099 C CA  . ARG A 1 147 ? -13.119 -10.067  5.630 1.00  94.41 0 A 1
ATOM   1100 C C   . ARG A 1 147 ? -12.708 -9.319  4.360 1.00  94.78 0 A 1
ATOM   1101 O O   . ARG A 1 147 ? -13.367 -8.365  3.952 1.00  93.04 0 A 1
ATOM   1102 C CB  . ARG A 1 147 ? -13.600 -9.111  6.728 1.00  93.33 0 A 1
ATOM   1103 C CG  . ARG A 1 147 ? -14.175 -9.855  7.936 1.00  91.19 0 A 1
ATOM   1104 C CD  . ARG A 1 147 ? -14.760 -8.868  8.936 1.00  89.10 0 A 1
ATOM   1105 N NE  . ARG A 1 147 ? -15.294 -9.562 10.112 1.00  86.92 0 A 1
ATOM   1106 C CZ  . ARG A 1 147 ? -14.965 -9.353 11.379 1.00  85.88 0 A 1
ATOM   1107 N NH1 . ARG A 1 147 ? -14.100 -8.448 11.739 1.00  77.97 1 A 1
ATOM   1108 N NH2 . ARG A 1 147 ? -15.518 -10.077 12.306 1.00  80.78 0 A 1
ATOM   1109 N N   . SER A 1 148 ? -11.601 -9.725  3.754 1.00  95.17 0 A 1
ATOM   1110 C CA  . SER A 1 148 ? -10.976 -9.021  2.640 1.00  94.85 0 A 1
ATOM   1111 C C   . SER A 1 148 ? -10.965 -9.814  1.342 1.00  95.46 0 A 1
ATOM   1112 O O   . SER A 1 148 ? -11.062 -9.237  0.260 1.00  93.06 0 A 1
ATOM   1113 C CB  . SER A 1 148 ? -9.535 -8.667  3.014 1.00  92.57 0 A 1
ATOM   1114 O OG  . SER A 1 148 ? -9.502 -7.804  4.119 1.00  85.79 0 A 1
ATOM   1115 N N   . THR A 1 149 ? -10.827 -11.126  1.441 1.00  96.47 0 A 1
ATOM   1116 C CA  . THR A 1 149 ? -10.887 -12.043  0.306 1.00  96.61 0 A 1
ATOM   1117 C C   . THR A 1 149 ? -11.816 -13.211  0.613 1.00  96.85 0 A 1
ATOM   1118 O O   . THR A 1 149 ? -11.945 -13.638  1.761 1.00  95.85 0 A 1
ATOM   1119 C CB  . THR A 1 149 ? -9.512 -12.568 -0.119 1.00  95.83 0 A 1
ATOM   1120 C CG2 . THR A 1 149 ? -8.567 -11.443 -0.542 1.00  91.65 0 A 1
ATOM   1121 O OG1 . THR A 1 149 ? -8.879 -13.293  0.910 1.00  91.99 0 A 1
ATOM   1122 N N   . PHE A 1 150 ? -12.453 -13.727 -0.415 1.00  97.32 0 A 1
ATOM   1123 C CA  . PHE A 1 150 ? -13.553 -14.662 -0.274 1.00  97.54 0 A 1
ATOM   1124 C C   . PHE A 1 150 ? -13.394 -15.834 -1.242 1.00  97.60 0 A 1
ATOM   1125 O O   . PHE A 1 150 ? -12.736 -15.715 -2.284 1.00  96.56 0 A 1
ATOM   1126 C CB  . PHE A 1 150 ? -14.877 -13.917 -0.494 1.00  97.21 0 A 1
ATOM   1127 C CG  . PHE A 1 150 ? -14.999 -12.657  0.329 1.00  97.14 0 A 1
ATOM   1128 C CD1 . PHE A 1 150 ? -15.310 -12.725  1.703 1.00  95.79 0 A 1
ATOM   1129 C CD2 . PHE A 1 150 ? -14.730 -11.398 -0.243 1.00  95.73 0 A 1
ATOM   1130 C CE1 . PHE A 1 150 ? -15.362 -11.565  2.487 1.00  94.99 0 A 1
ATOM   1131 C CE2 . PHE A 1 150 ? -14.781 -10.232  0.535 1.00  94.97 0 A 1
ATOM   1132 C CZ  . PHE A 1 150 ? -15.093 -10.315  1.901 1.00  95.51 0 A 1
ATOM   1133 N N   . ALA A 1 151 ? -14.002 -16.960 -0.903 1.00  97.34 0 A 1
ATOM   1134 C CA  . ALA A 1 151 ? -14.150 -18.079 -1.822 1.00  97.42 0 A 1
ATOM   1135 C C   . ALA A 1 151 ? -15.478 -17.953 -2.589 1.00  97.76 0 A 1
ATOM   1136 O O   . ALA A 1 151 ? -16.493 -17.560 -2.017 1.00  96.96 0 A 1
ATOM   1137 C CB  . ALA A 1 151 ? -14.050 -19.394 -1.045 1.00  96.45 0 A 1
ATOM   1138 N N   . CYS A 1 152 ? -15.478 -18.300 -3.868 1.00  97.16 0 A 1
ATOM   1139 C CA  . CYS A 1 152 ? -16.709 -18.398 -4.632 1.00  97.44 0 A 1
ATOM   1140 C C   . CYS A 1 152 ? -17.604 -19.495 -4.031 1.00  97.36 0 A 1
ATOM   1141 O O   . CYS A 1 152 ? -17.162 -20.633 -3.924 1.00  96.80 0 A 1
ATOM   1142 C CB  . CYS A 1 152 ? -16.379 -18.692 -6.099 1.00  97.15 0 A 1
ATOM   1143 S SG  . CYS A 1 152 ? -17.916 -18.945 -7.035 1.00  96.89 0 A 1
ATOM   1144 N N   . PRO A 1 153 ? -18.861 -19.191 -3.680 1.00  97.45 0 A 1
ATOM   1145 C CA  . PRO A 1 153 ? -19.739 -20.176 -3.054 1.00  97.02 0 A 1
ATOM   1146 C C   . PRO A 1 153 ? -20.256 -21.236 -4.031 1.00  96.92 0 A 1
ATOM   1147 O O   . PRO A 1 153 ? -20.807 -22.241 -3.591 1.00  94.90 0 A 1
ATOM   1148 C CB  . PRO A 1 153 ? -20.871 -19.336 -2.460 1.00  96.45 0 A 1
ATOM   1149 C CG  . PRO A 1 153 ? -20.972 -18.165 -3.429 1.00  95.28 0 A 1
ATOM   1150 C CD  . PRO A 1 153 ? -19.519 -17.913 -3.820 1.00  96.95 0 A 1
ATOM   1151 N N   . TYR A 1 154 ? -20.063 -21.036 -5.331 1.00  97.33 0 A 1
ATOM   1152 C CA  . TYR A 1 154 ? -20.479 -21.985 -6.369 1.00  97.10 0 A 1
ATOM   1153 C C   . TYR A 1 154 ? -19.390 -22.997 -6.713 1.00  96.96 0 A 1
ATOM   1154 O O   . TYR A 1 154 ? -19.639 -24.193 -6.714 1.00  95.18 0 A 1
ATOM   1155 C CB  . TYR A 1 154 ? -20.890 -21.208 -7.624 1.00  96.54 0 A 1
ATOM   1156 C CG  . TYR A 1 154 ? -22.099 -20.320 -7.452 1.00  96.57 0 A 1
ATOM   1157 C CD1 . TYR A 1 154 ? -23.367 -20.897 -7.282 1.00  95.40 0 A 1
ATOM   1158 C CD2 . TYR A 1 154 ? -21.976 -18.921 -7.498 1.00  95.60 0 A 1
ATOM   1159 C CE1 . TYR A 1 154 ? -24.511 -20.090 -7.173 1.00  94.75 0 A 1
ATOM   1160 C CE2 . TYR A 1 154 ? -23.117 -18.099 -7.392 1.00  94.77 0 A 1
ATOM   1161 C CZ  . TYR A 1 154 ? -24.380 -18.689 -7.237 1.00  94.93 0 A 1
ATOM   1162 O OH  . TYR A 1 154 ? -25.502 -17.900 -7.146 1.00  93.31 0 A 1
ATOM   1163 N N   . CYS A 1 155 ? -18.170 -22.532 -6.992 1.00  97.02 0 A 1
ATOM   1164 C CA  . CYS A 1 155 ? -17.096 -23.402 -7.475 1.00  96.97 0 A 1
ATOM   1165 C C   . CYS A 1 155 ? -15.898 -23.522 -6.526 1.00  96.84 0 A 1
ATOM   1166 O O   . CYS A 1 155 ? -14.969 -24.281 -6.797 1.00  95.32 0 A 1
ATOM   1167 C CB  . CYS A 1 155 ? -16.664 -22.937 -8.868 1.00  96.41 0 A 1
ATOM   1168 S SG  . CYS A 1 155 ? -15.737 -21.377 -8.775 1.00  96.37 0 A 1
ATOM   1169 N N   . GLY A 1 156 ? -15.872 -22.755 -5.432 1.00  97.26 0 A 1
ATOM   1170 C CA  . GLY A 1 156 ? -14.782 -22.782 -4.467 1.00  96.85 0 A 1
ATOM   1171 C C   . GLY A 1 156 ? -13.506 -22.035 -4.882 1.00  97.08 0 A 1
ATOM   1172 O O   . GLY A 1 156 ? -12.510 -22.124 -4.159 1.00  95.02 0 A 1
ATOM   1173 N N   . ALA A 1 157 ? -13.509 -21.293 -5.994 1.00  96.94 0 A 1
ATOM   1174 C CA  . ALA A 1 157 ? -12.389 -20.431 -6.377 1.00  96.64 0 A 1
ATOM   1175 C C   . ALA A 1 157 ? -12.047 -19.473 -5.223 1.00  96.79 0 A 1
ATOM   1176 O O   . ALA A 1 157 ? -12.930 -18.792 -4.699 1.00  95.93 0 A 1
ATOM   1177 C CB  . ALA A 1 157 ? -12.734 -19.659 -7.646 1.00  95.93 0 A 1
ATOM   1178 N N   . ARG A 1 158 ? -10.781 -19.434 -4.799 1.00  96.28 0 A 1
ATOM   1179 C CA  . ARG A 1 158 ? -10.346 -18.764 -3.572 1.00  95.47 0 A 1
ATOM   1180 C C   . ARG A 1 158 ? -9.685 -17.417 -3.843 1.00  96.03 0 A 1
ATOM   1181 O O   . ARG A 1 158 ? -9.264 -17.140 -4.965 1.00  93.84 0 A 1
ATOM   1182 C CB  . ARG A 1 158 ? -9.406 -19.683 -2.769 1.00  92.91 0 A 1
ATOM   1183 C CG  . ARG A 1 158 ? -10.108 -20.957 -2.275 1.00  85.75 0 A 1
ATOM   1184 C CD  . ARG A 1 158 ? -9.168 -21.784 -1.394 1.00  81.15 0 A 1
ATOM   1185 N NE  . ARG A 1 158 ? -9.812 -23.013 -0.929 1.00  71.06 0 A 1
ATOM   1186 C CZ  . ARG A 1 158 ? -9.288 -23.898 -0.078 1.00  63.22 0 A 1
ATOM   1187 N NH1 . ARG A 1 158 ? -8.097 -23.729  0.430 1.00  58.32 1 A 1
ATOM   1188 N NH2 . ARG A 1 158 ? -9.968 -24.954  0.260 1.00  55.23 0 A 1
ATOM   1189 N N   . ASN A 1 159 ? -9.528 -16.643 -2.780 1.00  96.28 0 A 1
ATOM   1190 C CA  . ASN A 1 159 ? -8.753 -15.400 -2.742 1.00  96.30 0 A 1
ATOM   1191 C C   . ASN A 1 159 ? -9.297 -14.303 -3.669 1.00  96.49 0 A 1
ATOM   1192 O O   . ASN A 1 159 ? -8.549 -13.451 -4.147 1.00  94.91 0 A 1
ATOM   1193 C CB  . ASN A 1 159 ? -7.257 -15.715 -2.942 1.00  95.61 0 A 1
ATOM   1194 C CG  . ASN A 1 159 ? -6.767 -16.818 -2.008 1.00  94.43 0 A 1
ATOM   1195 N ND2 . ASN A 1 159 ? -6.066 -17.797 -2.519 1.00  86.13 0 A 1
ATOM   1196 O OD1 . ASN A 1 159 ? -7.043 -16.827 -0.831 1.00  87.28 0 A 1
ATOM   1197 N N   . LEU A 1 160 ? -10.602 -14.313 -3.904 1.00  97.04 0 A 1
ATOM   1198 C CA  . LEU A 1 160 ? -11.290 -13.283 -4.659 1.00  97.16 0 A 1
ATOM   1199 C C   . LEU A 1 160 ? -11.556 -12.093 -3.734 1.00  97.00 0 A 1
ATOM   1200 O O   . LEU A 1 160 ? -12.207 -12.251 -2.704 1.00  96.17 0 A 1
ATOM   1201 C CB  . LEU A 1 160 ? -12.587 -13.861 -5.251 1.00  97.23 0 A 1
ATOM   1202 C CG  . LEU A 1 160 ? -12.400 -15.106 -6.136 1.00  96.52 0 A 1
ATOM   1203 C CD1 . LEU A 1 160 ? -13.758 -15.698 -6.516 1.00  94.58 0 A 1
ATOM   1204 C CD2 . LEU A 1 160 ? -11.640 -14.774 -7.426 1.00  93.76 0 A 1
ATOM   1205 N N   . ASP A 1 161 ? -11.077 -10.907 -4.084 1.00  95.84 0 A 1
ATOM   1206 C CA  . ASP A 1 161 ? -11.574 -9.709 -3.407 1.00  95.07 0 A 1
ATOM   1207 C C   . ASP A 1 161 ? -13.054 -9.464 -3.755 1.00  95.56 0 A 1
ATOM   1208 O O   . ASP A 1 161 ? -13.648 -10.167 -4.580 1.00  94.86 0 A 1
ATOM   1209 C CB  . ASP A 1 161 ? -10.656 -8.508 -3.650 1.00  93.29 0 A 1
ATOM   1210 C CG  . ASP A 1 161 ? -10.688 -7.905 -5.061 1.00  91.66 0 A 1
ATOM   1211 O OD1 . ASP A 1 161 ? -11.747 -7.894 -5.710 1.00  87.29 0 A 1
ATOM   1212 O OD2 . ASP A 1 161 ? -9.657 -7.339 -5.487 1.00  86.31 -1 A 1
ATOM   1213 N N   . GLN A 1 162 ? -13.673 -8.480 -3.108 1.00  95.44 0 A 1
ATOM   1214 C CA  . GLN A 1 162 ? -15.097 -8.219 -3.313 1.00  95.19 0 A 1
ATOM   1215 C C   . GLN A 1 162 ? -15.447 -7.921 -4.780 1.00  95.26 0 A 1
ATOM   1216 O O   . GLN A 1 162 ? -16.474 -8.374 -5.275 1.00  94.41 0 A 1
ATOM   1217 C CB  . GLN A 1 162 ? -15.508 -7.079 -2.373 1.00  93.77 0 A 1
ATOM   1218 C CG  . GLN A 1 162 ? -17.010 -6.764 -2.452 1.00  89.53 0 A 1
ATOM   1219 C CD  . GLN A 1 162 ? -17.434 -5.770 -1.367 1.00  89.12 0 A 1
ATOM   1220 N NE2 . GLN A 1 162 ? -18.232 -4.790 -1.689 1.00  80.42 0 A 1
ATOM   1221 O OE1 . GLN A 1 162 ? -17.057 -5.876 -0.218 1.00  83.05 0 A 1
ATOM   1222 N N   . GLN A 1 163 ? -14.604 -7.173 -5.486 1.00  94.38 0 A 1
ATOM   1223 C CA  . GLN A 1 163 ? -14.840 -6.831 -6.887 1.00  93.56 0 A 1
ATOM   1224 C C   . GLN A 1 163 ? -14.659 -8.047 -7.795 1.00  94.42 0 A 1
ATOM   1225 O O   . GLN A 1 163 ? -15.498 -8.296 -8.657 1.00  93.57 0 A 1
ATOM   1226 C CB  . GLN A 1 163 ? -13.890 -5.708 -7.324 1.00  91.49 0 A 1
ATOM   1227 C CG  . GLN A 1 163 ? -14.207 -4.364 -6.654 1.00  80.40 0 A 1
ATOM   1228 C CD  . GLN A 1 163 ? -13.237 -3.251 -7.074 1.00  75.12 0 A 1
ATOM   1229 N NE2 . GLN A 1 163 ? -13.520 -2.019 -6.728 1.00  62.74 0 A 1
ATOM   1230 O OE1 . GLN A 1 163 ? -12.216 -3.480 -7.704 1.00  67.32 0 A 1
ATOM   1231 N N   . GLU A 1 164 ? -13.610 -8.830 -7.562 1.00  94.47 0 A 1
ATOM   1232 C CA  . GLU A 1 164 ? -13.372 -10.058 -8.310 1.00  94.62 0 A 1
ATOM   1233 C C   . GLU A 1 164 ? -14.411 -11.129 -8.013 1.00  95.64 0 A 1
ATOM   1234 O O   . GLU A 1 164 ? -14.808 -11.840 -8.928 1.00  95.14 0 A 1
ATOM   1235 C CB  . GLU A 1 164 ? -11.967 -10.618 -8.026 1.00  93.60 0 A 1
ATOM   1236 C CG  . GLU A 1 164 ? -10.871 -9.826 -8.728 1.00  82.49 0 A 1
ATOM   1237 C CD  . GLU A 1 164 ? -11.066 -9.738 -10.240 1.00  75.31 0 A 1
ATOM   1238 O OE1 . GLU A 1 164 ? -10.847 -8.633 -10.788 1.00  67.16 0 A 1
ATOM   1239 O OE2 . GLU A 1 164 ? -11.474 -10.735 -10.862 1.00  66.95 -1 A 1
ATOM   1240 N N   . LEU A 1 165 ? -14.920 -11.217 -6.784 1.00  96.18 0 A 1
ATOM   1241 C CA  . LEU A 1 165 ? -16.019 -12.123 -6.465 1.00  96.76 0 A 1
ATOM   1242 C C   . LEU A 1 165 ? -17.266 -11.781 -7.288 1.00  97.01 0 A 1
ATOM   1243 O O   . LEU A 1 165 ? -17.872 -12.670 -7.874 1.00  96.57 0 A 1
ATOM   1244 C CB  . LEU A 1 165 ? -16.315 -12.075 -4.957 1.00  96.92 0 A 1
ATOM   1245 C CG  . LEU A 1 165 ? -17.471 -13.010 -4.546 1.00  96.53 0 A 1
ATOM   1246 C CD1 . LEU A 1 165 ? -17.110 -14.486 -4.690 1.00  95.15 0 A 1
ATOM   1247 C CD2 . LEU A 1 165 ? -17.834 -12.755 -3.086 1.00  94.77 0 A 1
ATOM   1248 N N   . VAL A 1 166 ? -17.628 -10.499 -7.347 1.00  96.36 0 A 1
ATOM   1249 C CA  . VAL A 1 166 ? -18.775 -10.044 -8.152 1.00  95.89 0 A 1
ATOM   1250 C C   . VAL A 1 166 ? -18.542 -10.388 -9.622 1.00  96.06 0 A 1
ATOM   1251 O O   . VAL A 1 166 ? -19.396 -11.028 -10.238 1.00  95.44 0 A 1
ATOM   1252 C CB  . VAL A 1 166 ? -19.046 -8.545 -7.971 1.00  94.66 0 A 1
ATOM   1253 C CG1 . VAL A 1 166 ? -20.159 -8.050 -8.903 1.00  91.40 0 A 1
ATOM   1254 C CG2 . VAL A 1 166 ? -19.490 -8.224 -6.542 1.00  91.63 0 A 1
ATOM   1255 N N   . LYS A 1 167 ? -17.398 -10.020 -10.162 1.00  95.86 0 A 1
ATOM   1256 C CA  . LYS A 1 167 ? -17.043 -10.264 -11.561 1.00  95.59 0 A 1
ATOM   1257 C C   . LYS A 1 167 ? -17.070 -11.758 -11.889 1.00  96.03 0 A 1
ATOM   1258 O O   . LYS A 1 167 ? -17.773 -12.170 -12.809 1.00  95.44 0 A 1
ATOM   1259 C CB  . LYS A 1 167 ? -15.672 -9.635 -11.838 1.00  94.20 0 A 1
ATOM   1260 C CG  . LYS A 1 167 ? -15.284 -9.786 -13.308 1.00  87.88 0 A 1
ATOM   1261 C CD  . LYS A 1 167 ? -13.882 -9.199 -13.563 1.00  84.23 0 A 1
ATOM   1262 C CE  . LYS A 1 167 ? -13.485 -9.538 -14.990 1.00  72.79 0 A 1
ATOM   1263 N NZ  . LYS A 1 167 ? -12.078 -9.210 -15.252 1.00  65.77 1 A 1
ATOM   1264 N N   . HIS A 1 168 ? -16.386 -12.572 -11.093 1.00  95.69 0 A 1
ATOM   1265 C CA  . HIS A 1 168 ? -16.319 -14.017 -11.257 1.00  96.51 0 A 1
ATOM   1266 C C   . HIS A 1 168 ? -17.706 -14.660 -11.236 1.00  96.72 0 A 1
ATOM   1267 O O   . HIS A 1 168 ? -18.031 -15.464 -12.108 1.00  95.89 0 A 1
ATOM   1268 C CB  . HIS A 1 168 ? -15.432 -14.601 -10.149 1.00  96.59 0 A 1
ATOM   1269 C CG  . HIS A 1 168 ? -15.409 -16.101 -10.137 1.00  97.06 0 A 1
ATOM   1270 C CD2 . HIS A 1 168 ? -16.244 -16.919 -9.423 1.00  94.19 0 A 1
ATOM   1271 N ND1 . HIS A 1 168 ? -14.583 -16.909 -10.901 1.00  94.14 0 A 1
ATOM   1272 C CE1 . HIS A 1 168 ? -14.929 -18.176 -10.644 1.00  94.15 0 A 1
ATOM   1273 N NE2 . HIS A 1 168 ? -15.924 -18.217 -9.755 1.00  94.43 0 A 1
ATOM   1274 N N   . CYS A 1 169 ? -18.555 -14.293 -10.273 1.00  97.01 0 A 1
ATOM   1275 C CA  . CYS A 1 169 ? -19.890 -14.874 -10.173 1.00  96.73 0 A 1
ATOM   1276 C C   . CYS A 1 169 ? -20.789 -14.456 -11.344 1.00  96.41 0 A 1
ATOM   1277 O O   . CYS A 1 169 ? -21.549 -15.274 -11.851 1.00  95.21 0 A 1
ATOM   1278 C CB  . CYS A 1 169 ? -20.527 -14.496 -8.829 1.00  96.59 0 A 1
ATOM   1279 S SG  . CYS A 1 169 ? -19.650 -15.304 -7.455 1.00  95.98 0 A 1
ATOM   1280 N N   . VAL A 1 170 ? -20.706 -13.205 -11.786 1.00  96.23 0 A 1
ATOM   1281 C CA  . VAL A 1 170 ? -21.491 -12.721 -12.925 1.00  95.51 0 A 1
ATOM   1282 C C   . VAL A 1 170 ? -21.042 -13.362 -14.238 1.00  95.54 0 A 1
ATOM   1283 O O   . VAL A 1 170 ? -21.883 -13.715 -15.060 1.00  94.32 0 A 1
ATOM   1284 C CB  . VAL A 1 170 ? -21.425 -11.185 -13.008 1.00  94.07 0 A 1
ATOM   1285 C CG1 . VAL A 1 170 ? -22.035 -10.619 -14.298 1.00  89.67 0 A 1
ATOM   1286 C CG2 . VAL A 1 170 ? -22.203 -10.552 -11.842 1.00  90.27 0 A 1
ATOM   1287 N N   . GLU A 1 171 ? -19.740 -13.534 -14.433 1.00  95.90 0 A 1
ATOM   1288 C CA  . GLU A 1 171 ? -19.184 -14.101 -15.663 1.00  95.57 0 A 1
ATOM   1289 C C   . GLU A 1 171 ? -19.321 -15.630 -15.724 1.00  95.58 0 A 1
ATOM   1290 O O   . GLU A 1 171 ? -19.706 -16.174 -16.759 1.00  93.65 0 A 1
ATOM   1291 C CB  . GLU A 1 171 ? -17.711 -13.679 -15.815 1.00  94.45 0 A 1
ATOM   1292 C CG  . GLU A 1 171 ? -17.570 -12.189 -16.155 1.00  89.54 0 A 1
ATOM   1293 C CD  . GLU A 1 171 ? -16.113 -11.687 -16.250 1.00  86.28 0 A 1
ATOM   1294 O OE1 . GLU A 1 171 ? -15.919 -10.519 -16.654 1.00  80.88 0 A 1
ATOM   1295 O OE2 . GLU A 1 171 ? -15.164 -12.433 -15.899 1.00  81.24 -1 A 1
ATOM   1296 N N   . SER A 1 172 ? -19.047 -16.312 -14.621 1.00  96.16 0 A 1
ATOM   1297 C CA  . SER A 1 172 ? -18.932 -17.772 -14.599 1.00  96.05 0 A 1
ATOM   1298 C C   . SER A 1 172 ? -20.176 -18.491 -14.077 1.00  96.01 0 A 1
ATOM   1299 O O   . SER A 1 172 ? -20.356 -19.675 -14.369 1.00  93.28 0 A 1
ATOM   1300 C CB  . SER A 1 172 ? -17.720 -18.206 -13.763 1.00  94.90 0 A 1
ATOM   1301 O OG  . SER A 1 172 ? -16.552 -17.524 -14.196 1.00  88.69 0 A 1
ATOM   1302 N N   . HIS A 1 173 ? -21.034 -17.810 -13.318 1.00  95.95 0 A 1
ATOM   1303 C CA  . HIS A 1 173 ? -22.162 -18.439 -12.619 1.00  95.72 0 A 1
ATOM   1304 C C   . HIS A 1 173 ? -23.492 -17.712 -12.835 1.00  94.45 0 A 1
ATOM   1305 O O   . HIS A 1 173 ? -24.430 -17.881 -12.058 1.00  90.75 0 A 1
ATOM   1306 C CB  . HIS A 1 173 ? -21.829 -18.570 -11.126 1.00  95.61 0 A 1
ATOM   1307 C CG  . HIS A 1 173 ? -20.568 -19.354 -10.867 1.00  96.66 0 A 1
ATOM   1308 C CD2 . HIS A 1 173 ? -19.437 -18.899 -10.248 1.00  94.89 0 A 1
ATOM   1309 N ND1 . HIS A 1 173 ? -20.339 -20.669 -11.249 1.00  94.50 0 A 1
ATOM   1310 C CE1 . HIS A 1 173 ? -19.101 -20.975 -10.865 1.00  95.05 0 A 1
ATOM   1311 N NE2 . HIS A 1 173 ? -18.525 -19.934 -10.253 1.00  95.49 0 A 1
ATOM   1312 N N   . ARG A 1 174 ? -23.619 -16.933 -13.902 1.00  94.51 0 A 1
ATOM   1313 C CA  . ARG A 1 174 ? -24.810 -16.116 -14.170 1.00  92.81 0 A 1
ATOM   1314 C C   . ARG A 1 174 ? -26.115 -16.904 -14.201 1.00  91.70 0 A 1
ATOM   1315 O O   . ARG A 1 174 ? -27.165 -16.372 -13.839 1.00  85.60 0 A 1
ATOM   1316 C CB  . ARG A 1 174 ? -24.590 -15.370 -15.492 1.00  90.53 0 A 1
ATOM   1317 C CG  . ARG A 1 174 ? -25.677 -14.321 -15.754 1.00  80.81 0 A 1
ATOM   1318 C CD  . ARG A 1 174 ? -25.350 -13.516 -17.014 1.00  77.44 0 A 1
ATOM   1319 N NE  . ARG A 1 174 ? -26.356 -12.485 -17.246 1.00  67.24 0 A 1
ATOM   1320 C CZ  . ARG A 1 174 ? -26.336 -11.586 -18.224 1.00  60.76 0 A 1
ATOM   1321 N NH1 . ARG A 1 174 ? -25.383 -11.572 -19.119 1.00  55.73 1 A 1
ATOM   1322 N NH2 . ARG A 1 174 ? -27.284 -10.697 -18.317 1.00  52.76 0 A 1
ATOM   1323 N N   . SER A 1 175 ? -26.059 -18.149 -14.641 1.00  92.45 0 A 1
ATOM   1324 C CA  . SER A 1 175 ? -27.214 -19.029 -14.782 1.00  91.43 0 A 1
ATOM   1325 C C   . SER A 1 175 ? -27.212 -20.172 -13.760 1.00  91.50 0 A 1
ATOM   1326 O O   . SER A 1 175 ? -27.976 -21.126 -13.922 1.00  85.71 0 A 1
ATOM   1327 C CB  . SER A 1 175 ? -27.288 -19.585 -16.214 1.00  88.56 0 A 1
ATOM   1328 O OG  . SER A 1 175 ? -27.243 -18.528 -17.150 1.00  80.52 0 A 1
ATOM   1329 N N   . ASP A 1 176 ? -26.366 -20.104 -12.744 1.00  90.71 0 A 1
ATOM   1330 C CA  . ASP A 1 176 ? -26.324 -21.139 -11.711 1.00  90.64 0 A 1
ATOM   1331 C C   . ASP A 1 176 ? -27.586 -21.063 -10.834 1.00  90.17 0 A 1
ATOM   1332 O O   . ASP A 1 176 ? -27.834 -20.024 -10.208 1.00  86.95 0 A 1
ATOM   1333 C CB  . ASP A 1 176 ? -25.031 -21.031 -10.893 1.00  89.44 0 A 1
ATOM   1334 C CG  . ASP A 1 176 ? -24.763 -22.298 -10.074 1.00  88.30 0 A 1
ATOM   1335 O OD1 . ASP A 1 176 ? -25.707 -22.846 -9.477 1.00  82.78 0 A 1
ATOM   1336 O OD2 . ASP A 1 176 ? -23.598 -22.741 -10.056 1.00  82.30 -1 A 1
ATOM   1337 N N   . PRO A 1 177 ? -28.401 -22.111 -10.776 1.00  90.32 0 A 1
ATOM   1338 C CA  . PRO A 1 177 ? -29.657 -22.104 -10.030 1.00  89.04 0 A 1
ATOM   1339 C C   . PRO A 1 177 ? -29.458 -22.312 -8.531 1.00  89.30 0 A 1
ATOM   1340 O O   . PRO A 1 177 ? -30.408 -22.178 -7.754 1.00  85.21 0 A 1
ATOM   1341 C CB  . PRO A 1 177 ? -30.473 -23.228 -10.664 1.00  87.44 0 A 1
ATOM   1342 C CG  . PRO A 1 177 ? -29.412 -24.255 -11.040 1.00  85.72 0 A 1
ATOM   1343 C CD  . PRO A 1 177 ? -28.236 -23.384 -11.473 1.00  88.56 0 A 1
ATOM   1344 N N   . ASN A 1 178 ? -28.256 -22.674 -8.083 1.00  90.79 0 A 1
ATOM   1345 C CA  . ASN A 1 178 ? -28.023 -23.037 -6.696 1.00  91.38 0 A 1
ATOM   1346 C C   . ASN A 1 178 ? -28.158 -21.828 -5.774 1.00  92.35 0 A 1
ATOM   1347 O O   . ASN A 1 178 ? -27.557 -20.759 -5.972 1.00  89.65 0 A 1
ATOM   1348 C CB  . ASN A 1 178 ? -26.672 -23.734 -6.539 1.00  89.46 0 A 1
ATOM   1349 C CG  . ASN A 1 178 ? -26.655 -25.096 -7.211 1.00  86.00 0 A 1
ATOM   1350 N ND2 . ASN A 1 178 ? -25.734 -25.314 -8.113 1.00  75.88 0 A 1
ATOM   1351 O OD1 . ASN A 1 178 ? -27.468 -25.948 -6.921 1.00  78.02 0 A 1
ATOM   1352 N N   . ARG A 1 179 ? -28.888 -22.007 -4.690 1.00  93.46 0 A 1
ATOM   1353 C CA  . ARG A 1 179 ? -28.931 -21.040 -3.588 1.00  94.17 0 A 1
ATOM   1354 C C   . ARG A 1 179 ? -27.700 -21.236 -2.712 1.00  95.01 0 A 1
ATOM   1355 O O   . ARG A 1 179 ? -27.491 -22.311 -2.154 1.00  92.35 0 A 1
ATOM   1356 C CB  . ARG A 1 179 ? -30.220 -21.166 -2.782 1.00  91.78 0 A 1
ATOM   1357 C CG  . ARG A 1 179 ? -31.444 -20.749 -3.604 1.00  82.75 0 A 1
ATOM   1358 C CD  . ARG A 1 179 ? -32.716 -20.772 -2.757 1.00  77.81 0 A 1
ATOM   1359 N NE  . ARG A 1 179 ? -32.681 -19.754 -1.699 1.00  69.19 0 A 1
ATOM   1360 C CZ  . ARG A 1 179 ? -33.564 -19.596 -0.713 1.00  61.67 0 A 1
ATOM   1361 N NH1 . ARG A 1 179 ? -34.610 -20.365 -0.596 1.00  57.72 1 A 1
ATOM   1362 N NH2 . ARG A 1 179 ? -33.404 -18.646  0.166 1.00  53.82 0 A 1
ATOM   1363 N N   . VAL A 1 180 ? -26.945 -20.171 -2.550 1.00  96.14 0 A 1
ATOM   1364 C CA  . VAL A 1 180 ? -25.671 -20.181 -1.827 1.00  96.58 0 A 1
ATOM   1365 C C   . VAL A 1 180 ? -25.655 -19.126 -0.724 1.00  96.97 0 A 1
ATOM   1366 O O   . VAL A 1 180 ? -26.429 -18.170 -0.740 1.00  95.91 0 A 1
ATOM   1367 C CB  . VAL A 1 180 ? -24.475 -20.017 -2.786 1.00  95.46 0 A 1
ATOM   1368 C CG1 . VAL A 1 180 ? -24.385 -21.196 -3.767 1.00  91.89 0 A 1
ATOM   1369 C CG2 . VAL A 1 180 ? -24.544 -18.704 -3.568 1.00  91.50 0 A 1
ATOM   1370 N N   . VAL A 1 181 ? -24.779 -19.331  0.249 1.00  96.88 0 A 1
ATOM   1371 C CA  . VAL A 1 181 ? -24.517 -18.369  1.318 1.00  97.20 0 A 1
ATOM   1372 C C   . VAL A 1 181 ? -23.566 -17.296  0.789 1.00  97.40 0 A 1
ATOM   1373 O O   . VAL A 1 181 ? -22.575 -17.618  0.142 1.00  96.70 0 A 1
ATOM   1374 C CB  . VAL A 1 181 ? -23.935 -19.063  2.551 1.00  96.56 0 A 1
ATOM   1375 C CG1 . VAL A 1 181 ? -23.657 -18.079  3.683 1.00  94.33 0 A 1
ATOM   1376 C CG2 . VAL A 1 181 ? -24.904 -20.131  3.083 1.00  94.45 0 A 1
ATOM   1377 N N   . CYS A 1 182 ? -23.861 -16.031  1.076 1.00  96.81 0 A 1
ATOM   1378 C CA  . CYS A 1 182 ? -22.964 -14.942  0.716 1.00  96.86 0 A 1
ATOM   1379 C C   . CYS A 1 182 ? -21.681 -15.022  1.550 1.00  96.89 0 A 1
ATOM   1380 O O   . CYS A 1 182 ? -21.745 -14.827  2.764 1.00  96.29 0 A 1
ATOM   1381 C CB  . CYS A 1 182 ? -23.677 -13.600  0.911 1.00  96.31 0 A 1
ATOM   1382 S SG  . CYS A 1 182 ? -22.518 -12.262  0.497 1.00  95.75 0 A 1
ATOM   1383 N N   . PRO A 1 183 ? -20.501 -15.211  0.940 1.00  97.68 0 A 1
ATOM   1384 C CA  . PRO A 1 183 ? -19.258 -15.330  1.694 1.00  97.46 0 A 1
ATOM   1385 C C   . PRO A 1 183 ? -18.826 -14.003  2.327 1.00  97.21 0 A 1
ATOM   1386 O O   . PRO A 1 183 ? -18.101 -14.014  3.311 1.00  95.96 0 A 1
ATOM   1387 C CB  . PRO A 1 183 ? -18.235 -15.842  0.680 1.00  96.83 0 A 1
ATOM   1388 C CG  . PRO A 1 183 ? -18.735 -15.279 -0.642 1.00  94.90 0 A 1
ATOM   1389 C CD  . PRO A 1 183 ? -20.251 -15.334 -0.483 1.00  97.00 0 A 1
ATOM   1390 N N   . ILE A 1 184 ? -19.287 -12.874  1.804 1.00  97.16 0 A 1
ATOM   1391 C CA  . ILE A 1 184 ? -19.010 -11.554  2.376 1.00  96.75 0 A 1
ATOM   1392 C C   . ILE A 1 184 ? -19.821 -11.368  3.660 1.00  96.41 0 A 1
ATOM   1393 O O   . ILE A 1 184 ? -19.240 -11.107  4.709 1.00  95.59 0 A 1
ATOM   1394 C CB  . ILE A 1 184 ? -19.276 -10.418  1.359 1.00  96.45 0 A 1
ATOM   1395 C CG1 . ILE A 1 184 ? -18.464 -10.634  0.060 1.00  95.55 0 A 1
ATOM   1396 C CG2 . ILE A 1 184 ? -18.952 -9.057  2.000 1.00  95.36 0 A 1
ATOM   1397 C CD1 . ILE A 1 184 ? -18.799 -9.647 -1.060 1.00  93.61 0 A 1
ATOM   1398 N N   . CYS A 1 185 ? -21.120 -11.552  3.601 1.00  95.64 0 A 1
ATOM   1399 C CA  . CYS A 1 185 ? -21.983 -11.420  4.769 1.00  95.14 0 A 1
ATOM   1400 C C   . CYS A 1 185 ? -21.616 -12.424  5.862 1.00  94.83 0 A 1
ATOM   1401 O O   . CYS A 1 185 ? -21.539 -12.036  7.021 1.00  93.97 0 A 1
ATOM   1402 C CB  . CYS A 1 185 ? -23.452 -11.581  4.364 1.00  94.42 0 A 1
ATOM   1403 S SG  . CYS A 1 185 ? -24.014 -10.175  3.377 1.00  93.20 0 A 1
ATOM   1404 N N   . SER A 1 186 ? -21.353 -13.677  5.518 1.00  95.85 0 A 1
ATOM   1405 C CA  . SER A 1 186 ? -21.020 -14.708  6.498 1.00  95.56 0 A 1
ATOM   1406 C C   . SER A 1 186 ? -19.680 -14.483  7.205 1.00  95.14 0 A 1
ATOM   1407 O O   . SER A 1 186 ? -19.500 -14.960  8.316 1.00  93.55 0 A 1
ATOM   1408 C CB  . SER A 1 186 ? -21.041 -16.093  5.843 1.00  94.66 0 A 1
ATOM   1409 O OG  . SER A 1 186 ? -20.047 -16.198  4.843 1.00  81.21 0 A 1
ATOM   1410 N N   . ALA A 1 187 ? -18.755 -13.722  6.609 1.00  95.80 0 A 1
ATOM   1411 C CA  . ALA A 1 187 ? -17.493 -13.351  7.240 1.00  95.37 0 A 1
ATOM   1412 C C   . ALA A 1 187 ? -17.634 -12.198  8.259 1.00  94.82 0 A 1
ATOM   1413 O O   . ALA A 1 187 ? -16.723 -11.958  9.058 1.00  93.34 0 A 1
ATOM   1414 C CB  . ALA A 1 187 ? -16.494 -12.997  6.137 1.00  94.97 0 A 1
ATOM   1415 N N   . MET A 1 188 ? -18.752 -11.483  8.230 1.00  94.66 0 A 1
ATOM   1416 C CA  . MET A 1 188 ? -19.007 -10.348  9.113 1.00  94.24 0 A 1
ATOM   1417 C C   . MET A 1 188 ? -19.435 -10.807 10.514 1.00  93.86 0 A 1
ATOM   1418 O O   . MET A 1 188 ? -19.915 -11.926 10.674 1.00  92.33 0 A 1
ATOM   1419 C CB  . MET A 1 188 ? -20.043 -9.411  8.480 1.00  93.54 0 A 1
ATOM   1420 C CG  . MET A 1 188 ? -19.588 -8.853  7.120 1.00  91.92 0 A 1
ATOM   1421 S SD  . MET A 1 188 ? -18.023 -7.922  7.176 1.00  91.00 0 A 1
ATOM   1422 C CE  . MET A 1 188 ? -17.513 -8.072  5.460 1.00  85.32 0 A 1
ATOM   1423 N N   . PRO A 1 189 ? -19.303 -9.945 11.541 1.00  92.90 0 A 1
ATOM   1424 C CA  . PRO A 1 189 ? -19.701 -10.311 12.911 1.00  91.90 0 A 1
ATOM   1425 C C   . PRO A 1 189 ? -21.169 -10.718 13.048 1.00  91.93 0 A 1
ATOM   1426 O O   . PRO A 1 189 ? -21.502 -11.569 13.866 1.00  89.56 0 A 1
ATOM   1427 C CB  . PRO A 1 189 ? -19.399 -9.072 13.763 1.00  90.41 0 A 1
ATOM   1428 C CG  . PRO A 1 189 ? -18.310 -8.345 12.981 1.00  89.14 0 A 1
ATOM   1429 C CD  . PRO A 1 189 ? -18.665 -8.641 11.528 1.00  91.54 0 A 1
ATOM   1430 N N   . TRP A 1 190 ? -22.038 -10.125 12.234 1.00  92.09 0 A 1
ATOM   1431 C CA  . TRP A 1 190 ? -23.471 -10.428 12.167 1.00  91.79 0 A 1
ATOM   1432 C C   . TRP A 1 190 ? -23.816 -11.515 11.137 1.00  91.74 0 A 1
ATOM   1433 O O   . TRP A 1 190 ? -25.002 -11.762 10.883 1.00  89.89 0 A 1
ATOM   1434 C CB  . TRP A 1 190 ? -24.230 -9.142 11.869 1.00  90.97 0 A 1
ATOM   1435 C CG  . TRP A 1 190 ? -23.837 -8.492 10.570 1.00  90.83 0 A 1
ATOM   1436 C CD1 . TRP A 1 190 ? -24.389 -8.732  9.361 1.00  89.65 0 A 1
ATOM   1437 C CD2 . TRP A 1 190 ? -22.781 -7.508 10.337 1.00  90.96 0 A 1
ATOM   1438 C CE2 . TRP A 1 190 ? -22.767 -7.198  8.957 1.00  89.70 0 A 1
ATOM   1439 C CE3 . TRP A 1 190 ? -21.856 -6.856 11.174 1.00  88.69 0 A 1
ATOM   1440 N NE1 . TRP A 1 190 ? -23.759 -7.965  8.391 1.00  88.84 0 A 1
ATOM   1441 C CZ2 . TRP A 1 190 ? -21.858 -6.261  8.406 1.00  87.57 0 A 1
ATOM   1442 C CZ3 . TRP A 1 190 ? -20.948 -5.925 10.626 1.00  87.33 0 A 1
ATOM   1443 C CH2 . TRP A 1 190 ? -20.951 -5.640  9.260 1.00  87.16 0 A 1
ATOM   1444 N N   . GLY A 1 191 ? -22.814 -12.104 10.505 1.00  91.84 0 A 1
ATOM   1445 C CA  . GLY A 1 191 ? -22.992 -13.075  9.447 1.00  92.02 0 A 1
ATOM   1446 C C   . GLY A 1 191 ? -23.627 -14.377  9.943 1.00  92.49 0 A 1
ATOM   1447 O O   . GLY A 1 191 ? -23.237 -14.911 10.973 1.00  90.84 0 A 1
ATOM   1448 N N   . ASP A 1 192 ? -24.551 -14.892  9.154 1.00  92.97 0 A 1
ATOM   1449 C CA  . ASP A 1 192 ? -25.122 -16.218  9.348 1.00  93.43 0 A 1
ATOM   1450 C C   . ASP A 1 192 ? -24.543 -17.176  8.292 1.00  94.06 0 A 1
ATOM   1451 O O   . ASP A 1 192 ? -24.851 -17.051  7.098 1.00  93.68 0 A 1
ATOM   1452 C CB  . ASP A 1 192 ? -26.652 -16.141  9.310 1.00  92.61 0 A 1
ATOM   1453 C CG  . ASP A 1 192 ? -27.339 -17.487  9.549 1.00  91.44 0 A 1
ATOM   1454 O OD1 . ASP A 1 192 ? -26.651 -18.537  9.582 1.00  89.40 0 A 1
ATOM   1455 O OD2 . ASP A 1 192 ? -28.582 -17.494  9.659 1.00  88.18 -1 A 1
ATOM   1456 N N   . PRO A 1 193 ? -23.709 -18.153  8.689 1.00  93.97 0 A 1
ATOM   1457 C CA  . PRO A 1 193 ? -23.106 -19.099  7.758 1.00  93.80 0 A 1
ATOM   1458 C C   . PRO A 1 193 ? -24.122 -20.073  7.140 1.00  94.71 0 A 1
ATOM   1459 O O   . PRO A 1 193 ? -23.784 -20.783  6.197 1.00  92.63 0 A 1
ATOM   1460 C CB  . PRO A 1 193 ? -22.051 -19.836  8.591 1.00  92.07 0 A 1
ATOM   1461 C CG  . PRO A 1 193 ? -22.621 -19.793 10.003 1.00  88.71 0 A 1
ATOM   1462 C CD  . PRO A 1 193 ? -23.300 -18.433 10.053 1.00  92.43 0 A 1
ATOM   1463 N N   . SER A 1 194 ? -25.345 -20.109  7.650 1.00  95.14 0 A 1
ATOM   1464 C CA  . SER A 1 194 ? -26.419 -20.972  7.157 1.00  95.35 0 A 1
ATOM   1465 C C   . SER A 1 194 ? -27.416 -20.241  6.247 1.00  95.57 0 A 1
ATOM   1466 O O   . SER A 1 194 ? -28.132 -20.883  5.475 1.00  93.85 0 A 1
ATOM   1467 C CB  . SER A 1 194 ? -27.121 -21.645  8.342 1.00  94.44 0 A 1
ATOM   1468 O OG  . SER A 1 194 ? -27.976 -20.758  9.023 1.00  87.42 0 A 1
ATOM   1469 N N   . TYR A 1 195 ? -27.434 -18.909  6.281 1.00  94.83 0 A 1
ATOM   1470 C CA  . TYR A 1 195 ? -28.378 -18.117  5.504 1.00  94.57 0 A 1
ATOM   1471 C C   . TYR A 1 195 ? -28.024 -18.097  4.011 1.00  94.93 0 A 1
ATOM   1472 O O   . TYR A 1 195 ? -27.070 -17.460  3.564 1.00  94.64 0 A 1
ATOM   1473 C CB  . TYR A 1 195 ? -28.489 -16.699  6.074 1.00  93.13 0 A 1
ATOM   1474 C CG  . TYR A 1 195 ? -29.561 -15.891  5.372 1.00  92.35 0 A 1
ATOM   1475 C CD1 . TYR A 1 195 ? -29.239 -15.090  4.263 1.00  90.61 0 A 1
ATOM   1476 C CD2 . TYR A 1 195 ? -30.900 -15.966  5.806 1.00  90.57 0 A 1
ATOM   1477 C CE1 . TYR A 1 195 ? -30.241 -14.367  3.589 1.00  89.42 0 A 1
ATOM   1478 C CE2 . TYR A 1 195 ? -31.910 -15.243  5.142 1.00  88.68 0 A 1
ATOM   1479 C CZ  . TYR A 1 195 ? -31.578 -14.446  4.033 1.00  88.53 0 A 1
ATOM   1480 O OH  . TYR A 1 195 ? -32.557 -13.736  3.374 1.00  85.53 0 A 1
ATOM   1481 N N   . LYS A 1 196 ? -28.852 -18.759  3.230 1.00  95.10 0 A 1
ATOM   1482 C CA  . LYS A 1 196 ? -28.739 -18.779  1.768 1.00  95.26 0 A 1
ATOM   1483 C C   . LYS A 1 196 ? -29.547 -17.642  1.149 1.00  94.54 0 A 1
ATOM   1484 O O   . LYS A 1 196 ? -30.766 -17.569  1.331 1.00  92.87 0 A 1
ATOM   1485 C CB  . LYS A 1 196 ? -29.184 -20.141  1.215 1.00  94.98 0 A 1
ATOM   1486 C CG  . LYS A 1 196 ? -28.249 -21.274  1.656 1.00  92.47 0 A 1
ATOM   1487 C CD  . LYS A 1 196 ? -28.678 -22.605  1.034 1.00  90.87 0 A 1
ATOM   1488 C CE  . LYS A 1 196 ? -27.748 -23.722  1.515 1.00  85.38 0 A 1
ATOM   1489 N NZ  . LYS A 1 196 ? -28.074 -25.029  0.910 1.00  78.46 1 A 1
ATOM   1490 N N   . SER A 1 197 ? -28.877 -16.802  0.369 1.00  94.41 0 A 1
ATOM   1491 C CA  . SER A 1 197 ? -29.521 -15.725 -0.373 1.00  93.47 0 A 1
ATOM   1492 C C   . SER A 1 197 ? -30.560 -16.261 -1.366 1.00  92.42 0 A 1
ATOM   1493 O O   . SER A 1 197 ? -30.375 -17.303 -1.987 1.00  89.47 0 A 1
ATOM   1494 C CB  . SER A 1 197 ? -28.480 -14.889 -1.119 1.00  92.00 0 A 1
ATOM   1495 O OG  . SER A 1 197 ? -27.621 -14.264 -0.184 1.00  83.19 0 A 1
ATOM   1496 N N   . ALA A 1 198 ? -31.648 -15.518 -1.532 1.00  92.03 0 A 1
ATOM   1497 C CA  . ALA A 1 198 ? -32.683 -15.870 -2.506 1.00  90.50 0 A 1
ATOM   1498 C C   . ALA A 1 198 ? -32.173 -15.780 -3.950 1.00  91.07 0 A 1
ATOM   1499 O O   . ALA A 1 198 ? -32.364 -16.703 -4.741 1.00  87.55 0 A 1
ATOM   1500 C CB  . ALA A 1 198 ? -33.901 -14.966 -2.278 1.00  87.91 0 A 1
ATOM   1501 N N   . ASN A 1 199 ? -31.462 -14.684 -4.243 1.00  92.07 0 A 1
ATOM   1502 C CA  . ASN A 1 199 ? -30.750 -14.484 -5.501 1.00  92.54 0 A 1
ATOM   1503 C C   . ASN A 1 199 ? -29.378 -13.879 -5.185 1.00  93.48 0 A 1
ATOM   1504 O O   . ASN A 1 199 ? -29.252 -12.671 -4.974 1.00  92.63 0 A 1
ATOM   1505 C CB  . ASN A 1 199 ? -31.604 -13.617 -6.435 1.00  91.10 0 A 1
ATOM   1506 C CG  . ASN A 1 199 ? -30.971 -13.422 -7.796 1.00  89.58 0 A 1
ATOM   1507 N ND2 . ASN A 1 199 ? -31.769 -13.187 -8.819 1.00  83.37 0 A 1
ATOM   1508 O OD1 . ASN A 1 199 ? -29.769 -13.465 -7.980 1.00  85.77 0 A 1
ATOM   1509 N N   . PHE A 1 200 ? -28.380 -14.726 -5.142 1.00  93.95 0 A 1
ATOM   1510 C CA  . PHE A 1 200 ? -27.040 -14.322 -4.727 1.00  94.82 0 A 1
ATOM   1511 C C   . PHE A 1 200 ? -26.392 -13.298 -5.668 1.00  94.93 0 A 1
ATOM   1512 O O   . PHE A 1 200 ? -25.766 -12.358 -5.198 1.00  94.34 0 A 1
ATOM   1513 C CB  . PHE A 1 200 ? -26.159 -15.571 -4.590 1.00  94.95 0 A 1
ATOM   1514 C CG  . PHE A 1 200 ? -24.737 -15.244 -4.219 1.00  95.63 0 A 1
ATOM   1515 C CD1 . PHE A 1 200 ? -23.680 -15.555 -5.093 1.00  94.13 0 A 1
ATOM   1516 C CD2 . PHE A 1 200 ? -24.458 -14.587 -3.002 1.00  94.28 0 A 1
ATOM   1517 C CE1 . PHE A 1 200 ? -22.362 -15.223 -4.760 1.00  93.77 0 A 1
ATOM   1518 C CE2 . PHE A 1 200 ? -23.141 -14.246 -2.672 1.00  93.60 0 A 1
ATOM   1519 C CZ  . PHE A 1 200 ? -22.097 -14.567 -3.552 1.00  94.34 0 A 1
ATOM   1520 N N   . LEU A 1 201 ? -26.579 -13.420 -6.972 1.00  95.18 0 A 1
ATOM   1521 C CA  . LEU A 1 201 ? -26.022 -12.464 -7.932 1.00  94.64 0 A 1
ATOM   1522 C C   . LEU A 1 201 ? -26.617 -11.065 -7.748 1.00  94.31 0 A 1
ATOM   1523 O O   . LEU A 1 201 ? -25.875 -10.085 -7.708 1.00  93.18 0 A 1
ATOM   1524 C CB  . LEU A 1 201 ? -26.249 -12.962 -9.362 1.00  93.75 0 A 1
ATOM   1525 C CG  . LEU A 1 201 ? -25.438 -14.215 -9.729 1.00  86.74 0 A 1
ATOM   1526 C CD1 . LEU A 1 201 ? -25.843 -14.674 -11.131 1.00  81.79 0 A 1
ATOM   1527 C CD2 . LEU A 1 201 ? -23.939 -13.954 -9.727 1.00  81.31 0 A 1
ATOM   1528 N N   . GLN A 1 202 ? -27.916 -10.966 -7.568 1.00  94.00 0 A 1
ATOM   1529 C CA  . GLN A 1 202 ? -28.565 -9.692 -7.277 1.00  93.47 0 A 1
ATOM   1530 C C   . GLN A 1 202 ? -28.155 -9.153 -5.907 1.00  93.48 0 A 1
ATOM   1531 O O   . GLN A 1 202 ? -27.903 -7.962 -5.765 1.00  92.34 0 A 1
ATOM   1532 C CB  . GLN A 1 202 ? -30.091 -9.826 -7.383 1.00  92.27 0 A 1
ATOM   1533 C CG  . GLN A 1 202 ? -30.553 -10.037 -8.831 1.00  83.58 0 A 1
ATOM   1534 C CD  . GLN A 1 202 ? -30.203 -8.862 -9.746 1.00  77.74 0 A 1
ATOM   1535 N NE2 . GLN A 1 202 ? -30.075 -9.077 -11.034 1.00  65.02 0 A 1
ATOM   1536 O OE1 . GLN A 1 202 ? -30.026 -7.737 -9.324 1.00  68.75 0 A 1
ATOM   1537 N N   . HIS A 1 203 ? -28.016 -10.027 -4.921 1.00  93.11 0 A 1
ATOM   1538 C CA  . HIS A 1 203 ? -27.503 -9.658 -3.607 1.00  93.57 0 A 1
ATOM   1539 C C   . HIS A 1 203 ? -26.105 -9.036 -3.703 1.00  93.16 0 A 1
ATOM   1540 O O   . HIS A 1 203 ? -25.882 -7.949 -3.173 1.00  91.89 0 A 1
ATOM   1541 C CB  . HIS A 1 203 ? -27.524 -10.890 -2.703 1.00  93.62 0 A 1
ATOM   1542 C CG  . HIS A 1 203 ? -26.887 -10.654 -1.367 1.00  93.95 0 A 1
ATOM   1543 C CD2 . HIS A 1 203 ? -25.580 -10.891 -1.031 1.00  92.27 0 A 1
ATOM   1544 N ND1 . HIS A 1 203 ? -27.516 -10.107 -0.263 1.00  92.21 0 A 1
ATOM   1545 C CE1 . HIS A 1 203 ? -26.602 -10.024  0.708 1.00  91.86 0 A 1
ATOM   1546 N NE2 . HIS A 1 203 ? -25.431 -10.496  0.274 1.00  92.08 0 A 1
ATOM   1547 N N   . LEU A 1 204 ? -25.184 -9.655 -4.439 1.00  94.75 0 A 1
ATOM   1548 C CA  . LEU A 1 204 ? -23.851 -9.105 -4.673 1.00  94.24 0 A 1
ATOM   1549 C C   . LEU A 1 204 ? -23.903 -7.733 -5.346 1.00  94.04 0 A 1
ATOM   1550 O O   . LEU A 1 204 ? -23.272 -6.788 -4.875 1.00  92.48 0 A 1
ATOM   1551 C CB  . LEU A 1 204 ? -23.037 -10.066 -5.564 1.00  93.39 0 A 1
ATOM   1552 C CG  . LEU A 1 204 ? -22.448 -11.305 -4.882 1.00  89.72 0 A 1
ATOM   1553 C CD1 . LEU A 1 204 ? -21.710 -12.127 -5.946 1.00  88.46 0 A 1
ATOM   1554 C CD2 . LEU A 1 204 ? -21.448 -10.951 -3.790 1.00  88.32 0 A 1
ATOM   1555 N N   . LEU A 1 205 ? -24.674 -7.602 -6.408 1.00  94.20 0 A 1
ATOM   1556 C CA  . LEU A 1 205 ? -24.751 -6.385 -7.218 1.00  93.43 0 A 1
ATOM   1557 C C   . LEU A 1 205 ? -25.390 -5.203 -6.482 1.00  92.76 0 A 1
ATOM   1558 O O   . LEU A 1 205 ? -25.076 -4.065 -6.805 1.00  90.53 0 A 1
ATOM   1559 C CB  . LEU A 1 205 ? -25.526 -6.692 -8.511 1.00  92.85 0 A 1
ATOM   1560 C CG  . LEU A 1 205 ? -24.754 -7.566 -9.521 1.00  91.23 0 A 1
ATOM   1561 C CD1 . LEU A 1 205 ? -25.700 -8.001 -10.635 1.00  88.66 0 A 1
ATOM   1562 C CD2 . LEU A 1 205 ? -23.586 -6.802 -10.145 1.00  88.63 0 A 1
ATOM   1563 N N   . HIS A 1 206 ? -26.271 -5.458 -5.523 1.00  91.67 0 A 1
ATOM   1564 C CA  . HIS A 1 206 ? -26.943 -4.408 -4.764 1.00  90.55 0 A 1
ATOM   1565 C C   . HIS A 1 206 ? -26.248 -4.106 -3.442 1.00  90.68 0 A 1
ATOM   1566 O O   . HIS A 1 206 ? -26.004 -2.951 -3.131 1.00  88.17 0 A 1
ATOM   1567 C CB  . HIS A 1 206 ? -28.421 -4.764 -4.553 1.00  88.34 0 A 1
ATOM   1568 C CG  . HIS A 1 206 ? -29.208 -4.684 -5.830 1.00  81.59 0 A 1
ATOM   1569 C CD2 . HIS A 1 206 ? -29.891 -3.600 -6.319 1.00  69.30 0 A 1
ATOM   1570 N ND1 . HIS A 1 206 ? -29.326 -5.673 -6.763 1.00  69.20 0 A 1
ATOM   1571 C CE1 . HIS A 1 206 ? -30.066 -5.207 -7.784 1.00  66.28 0 A 1
ATOM   1572 N NE2 . HIS A 1 206 ? -30.427 -3.956 -7.553 1.00  66.97 0 A 1
ATOM   1573 N N   . ARG A 1 207 ? -25.897 -5.130 -2.674 1.00  92.39 0 A 1
ATOM   1574 C CA  . ARG A 1 207 ? -25.424 -4.964 -1.285 1.00  92.26 0 A 1
ATOM   1575 C C   . ARG A 1 207 ? -23.912 -4.908 -1.127 1.00  92.70 0 A 1
ATOM   1576 O O   . ARG A 1 207 ? -23.439 -4.475 -0.083 1.00  90.72 0 A 1
ATOM   1577 C CB  . ARG A 1 207 ? -26.028 -6.053 -0.398 1.00  90.88 0 A 1
ATOM   1578 C CG  . ARG A 1 207 ? -27.564 -5.972 -0.353 1.00  87.09 0 A 1
ATOM   1579 C CD  . ARG A 1 207 ? -28.131 -6.885  0.713 1.00  83.27 0 A 1
ATOM   1580 N NE  . ARG A 1 207 ? -29.593 -6.718  0.850 1.00  80.52 0 A 1
ATOM   1581 C CZ  . ARG A 1 207 ? -30.274 -6.349  1.923 1.00  76.74 0 A 1
ATOM   1582 N NH1 . ARG A 1 207 ? -29.723 -6.167  3.087 1.00  69.85 1 A 1
ATOM   1583 N NH2 . ARG A 1 207 ? -31.540 -6.141  1.843 1.00  72.15 0 A 1
ATOM   1584 N N   . HIS A 1 208 ? -23.152 -5.306 -2.131 1.00  92.96 0 A 1
ATOM   1585 C CA  . HIS A 1 208 ? -21.693 -5.425 -2.046 1.00  93.61 0 A 1
ATOM   1586 C C   . HIS A 1 208 ? -20.946 -4.556 -3.057 1.00  92.50 0 A 1
ATOM   1587 O O   . HIS A 1 208 ? -19.917 -4.949 -3.601 1.00  88.81 0 A 1
ATOM   1588 C CB  . HIS A 1 208 ? -21.292 -6.899 -2.055 1.00  94.07 0 A 1
ATOM   1589 C CG  . HIS A 1 208 ? -21.812 -7.649 -0.862 1.00  94.97 0 A 1
ATOM   1590 C CD2 . HIS A 1 208 ? -22.532 -8.812 -0.878 1.00  93.54 0 A 1
ATOM   1591 N ND1 . HIS A 1 208 ? -21.684 -7.249  0.466 1.00  93.08 0 A 1
ATOM   1592 C CE1 . HIS A 1 208 ? -22.304 -8.163  1.211 1.00  93.53 0 A 1
ATOM   1593 N NE2 . HIS A 1 208 ? -22.828 -9.120  0.434 1.00  93.72 0 A 1
ATOM   1594 N N   . LYS A 1 209 ? -21.433 -3.326 -3.259 1.00  93.21 0 A 1
ATOM   1595 C CA  . LYS A 1 209 ? -20.738 -2.278 -4.025 1.00  92.35 0 A 1
ATOM   1596 C C   . LYS A 1 209 ? -19.802 -1.416 -3.168 1.00  92.44 0 A 1
ATOM   1597 O O   . LYS A 1 209 ? -19.068 -0.606 -3.711 1.00  88.44 0 A 1
ATOM   1598 C CB  . LYS A 1 209 ? -21.754 -1.396 -4.746 1.00  90.67 0 A 1
ATOM   1599 C CG  . LYS A 1 209 ? -22.457 -2.140 -5.882 1.00  86.15 0 A 1
ATOM   1600 C CD  . LYS A 1 209 ? -23.337 -1.155 -6.659 1.00  77.99 0 A 1
ATOM   1601 C CE  . LYS A 1 209 ? -23.992 -1.839 -7.842 1.00  71.38 0 A 1
ATOM   1602 N NZ  . LYS A 1 209 ? -24.909 -0.919 -8.560 1.00  62.43 1 A 1
ATOM   1603 N N   . PHE A 1 210 ? -19.828 -1.586 -1.858 1.00  92.67 0 A 1
ATOM   1604 C CA  . PHE A 1 210 ? -19.001 -0.851 -0.902 1.00  92.54 0 A 1
ATOM   1605 C C   . PHE A 1 210 ? -18.362 -1.820  0.101 1.00  92.29 0 A 1
ATOM   1606 O O   . PHE A 1 210 ? -18.793 -2.965  0.237 1.00  90.85 0 A 1
ATOM   1607 C CB  . PHE A 1 210 ? -19.853  0.218 -0.205 1.00  92.19 0 A 1
ATOM   1608 C CG  . PHE A 1 210 ? -20.883 -0.335  0.752 1.00  92.76 0 A 1
ATOM   1609 C CD1 . PHE A 1 210 ? -22.119 -0.819  0.278 1.00  91.66 0 A 1
ATOM   1610 C CD2 . PHE A 1 210 ? -20.614 -0.376  2.131 1.00  92.07 0 A 1
ATOM   1611 C CE1 . PHE A 1 210 ? -23.066 -1.341  1.166 1.00  90.75 0 A 1
ATOM   1612 C CE2 . PHE A 1 210 ? -21.557 -0.896  3.024 1.00  90.95 0 A 1
ATOM   1613 C CZ  . PHE A 1 210 ? -22.781 -1.377  2.544 1.00  91.03 0 A 1
ATOM   1614 N N   . SER A 1 211 ? -17.346 -1.356  0.814 1.00  90.05 0 A 1
ATOM   1615 C CA  . SER A 1 211 ? -16.701 -2.146  1.865 1.00  89.76 0 A 1
ATOM   1616 C C   . SER A 1 211 ? -17.284 -1.800  3.234 1.00  90.78 0 A 1
ATOM   1617 O O   . SER A 1 211 ? -17.205 -0.652  3.659 1.00  88.94 0 A 1
ATOM   1618 C CB  . SER A 1 211 ? -15.190 -1.917  1.870 1.00  87.20 0 A 1
ATOM   1619 O OG  . SER A 1 211 ? -14.610 -2.788  2.809 1.00  77.41 0 A 1
ATOM   1620 N N   . TYR A 1 212 ? -17.792 -2.808  3.945 1.00  90.87 0 A 1
ATOM   1621 C CA  . TYR A 1 212 ? -18.265 -2.636  5.319 1.00  91.40 0 A 1
ATOM   1622 C C   . TYR A 1 212 ? -17.178 -2.115  6.269 1.00  91.20 0 A 1
ATOM   1623 O O   . TYR A 1 212 ? -17.482 -1.287  7.119 1.00  89.20 0 A 1
ATOM   1624 C CB  . TYR A 1 212 ? -18.839 -3.950  5.851 1.00  90.97 0 A 1
ATOM   1625 C CG  . TYR A 1 212 ? -20.205 -4.304  5.312 1.00  91.17 0 A 1
ATOM   1626 C CD1 . TYR A 1 212 ? -21.314 -3.498  5.636 1.00  87.77 0 A 1
ATOM   1627 C CD2 . TYR A 1 212 ? -20.396 -5.452  4.522 1.00  87.91 0 A 1
ATOM   1628 C CE1 . TYR A 1 212 ? -22.597 -3.830  5.164 1.00  86.32 0 A 1
ATOM   1629 C CE2 . TYR A 1 212 ? -21.672 -5.790  4.044 1.00  86.05 0 A 1
ATOM   1630 C CZ  . TYR A 1 212 ? -22.771 -4.973  4.365 1.00  87.39 0 A 1
ATOM   1631 O OH  . TYR A 1 212 ? -24.018 -5.299  3.896 1.00  84.35 0 A 1
ATOM   1632 N N   . ASP A 1 213 ? -15.923 -2.486  6.063 1.00  88.43 0 A 1
ATOM   1633 C CA  . ASP A 1 213 ? -14.777 -2.025  6.875 1.00  87.07 0 A 1
ATOM   1634 C C   . ASP A 1 213 ? -14.702 -0.502  7.015 1.00  86.91 0 A 1
ATOM   1635 O O   . ASP A 1 213 ? -14.228  0.013  8.026 1.00  84.01 0 A 1
ATOM   1636 C CB  . ASP A 1 213 ? -13.461 -2.481  6.219 1.00  84.85 0 A 1
ATOM   1637 C CG  . ASP A 1 213 ? -13.001 -3.877  6.613 1.00  79.07 0 A 1
ATOM   1638 O OD1 . ASP A 1 213 ? -13.233 -4.260  7.771 1.00  72.19 0 A 1
ATOM   1639 O OD2 . ASP A 1 213 ? -12.374 -4.539  5.764 1.00  71.60 -1 A 1
ATOM   1640 N N   . THR A 1 214 ? -15.160  0.219  6.005 1.00  87.16 0 A 1
ATOM   1641 C CA  . THR A 1 214 ? -15.099  1.687  5.979 1.00  86.48 0 A 1
ATOM   1642 C C   . THR A 1 214 ? -16.233  2.331  6.782 1.00  87.40 0 A 1
ATOM   1643 O O   . THR A 1 214 ? -16.067  3.439  7.277 1.00  85.68 0 A 1
ATOM   1644 C CB  . THR A 1 214 ? -15.129  2.189  4.525 1.00  84.12 0 A 1
ATOM   1645 C CG2 . THR A 1 214 ? -14.836  3.687  4.413 1.00  78.71 0 A 1
ATOM   1646 O OG1 . THR A 1 214 ? -14.146  1.535  3.742 1.00  80.31 0 A 1
ATOM   1647 N N   . PHE A 1 215 ? -17.381  1.666  6.889 1.00  88.93 0 A 1
ATOM   1648 C CA  . PHE A 1 215 ? -18.617  2.275  7.384 1.00  90.06 0 A 1
ATOM   1649 C C   . PHE A 1 215 ? -19.149  1.659  8.678 1.00  90.66 0 A 1
ATOM   1650 O O   . PHE A 1 215 ? -19.973  2.281  9.352 1.00  89.12 0 A 1
ATOM   1651 C CB  . PHE A 1 215 ? -19.680  2.188  6.288 1.00  89.47 0 A 1
ATOM   1652 C CG  . PHE A 1 215 ? -19.308  2.909  5.008 1.00  89.95 0 A 1
ATOM   1653 C CD1 . PHE A 1 215 ? -19.463  4.301  4.900 1.00  87.65 0 A 1
ATOM   1654 C CD2 . PHE A 1 215 ? -18.784  2.192  3.918 1.00  88.09 0 A 1
ATOM   1655 C CE1 . PHE A 1 215 ? -19.109  4.971  3.729 1.00  86.75 0 A 1
ATOM   1656 C CE2 . PHE A 1 215 ? -18.421  2.855  2.739 1.00  86.63 0 A 1
ATOM   1657 C CZ  . PHE A 1 215 ? -18.584  4.241  2.645 1.00  87.23 0 A 1
ATOM   1658 N N   . VAL A 1 216 ? -18.704  0.468  9.025 1.00  90.86 0 A 1
ATOM   1659 C CA  . VAL A 1 216 ? -19.206 -0.303 10.160 1.00  91.25 0 A 1
ATOM   1660 C C   . VAL A 1 216 ? -18.073 -0.601 11.126 1.00  90.72 0 A 1
ATOM   1661 O O   . VAL A 1 216 ? -17.064 -1.182 10.739 1.00  89.48 0 A 1
ATOM   1662 C CB  . VAL A 1 216 ? -19.880 -1.603  9.693 1.00  90.82 0 A 1
ATOM   1663 C CG1 . VAL A 1 216 ? -20.476 -2.364 10.873 1.00  87.14 0 A 1
ATOM   1664 C CG2 . VAL A 1 216 ? -21.004 -1.321  8.686 1.00  88.41 0 A 1
ATOM   1665 N N   . ASP A 1 217 ? -18.259 -0.244 12.389 1.00  89.03 0 A 1
ATOM   1666 C CA  . ASP A 1 217 ? -17.376 -0.708 13.461 1.00  88.53 0 A 1
ATOM   1667 C C   . ASP A 1 217 ? -17.750 -2.149 13.841 1.00  89.09 0 A 1
ATOM   1668 O O   . ASP A 1 217 ? -18.852 -2.425 14.315 1.00  87.93 0 A 1
ATOM   1669 C CB  . ASP A 1 217 ? -17.446  0.251 14.661 1.00  86.50 0 A 1
ATOM   1670 C CG  . ASP A 1 217 ? -16.354 -0.046 15.698 1.00  85.34 0 A 1
ATOM   1671 O OD1 . ASP A 1 217 ? -15.968 -1.223 15.877 1.00  81.22 0 A 1
ATOM   1672 O OD2 . ASP A 1 217 ? -15.831  0.916 16.305 1.00  79.52 -1 A 1
ATOM   1673 N N   . TYR A 1 218 ? -16.834 -3.077 13.630 1.00  89.47 0 A 1
ATOM   1674 C CA  . TYR A 1 218 ? -17.078 -4.493 13.894 1.00  89.82 0 A 1
ATOM   1675 C C   . TYR A 1 218 ? -17.091 -4.858 15.379 1.00  88.75 0 A 1
ATOM   1676 O O   . TYR A 1 218 ? -17.449 -5.990 15.716 1.00  85.68 0 A 1
ATOM   1677 C CB  . TYR A 1 218 ? -16.024 -5.322 13.150 1.00  89.96 0 A 1
ATOM   1678 C CG  . TYR A 1 218 ? -16.041 -5.214 11.638 1.00  91.12 0 A 1
ATOM   1679 C CD1 . TYR A 1 218 ? -17.243 -5.008 10.932 1.00  89.02 0 A 1
ATOM   1680 C CD2 . TYR A 1 218 ? -14.844 -5.370 10.938 1.00  89.52 0 A 1
ATOM   1681 C CE1 . TYR A 1 218 ? -17.248 -4.965  9.522 1.00  88.85 0 A 1
ATOM   1682 C CE2 . TYR A 1 218 ? -14.837 -5.342  9.534 1.00  88.59 0 A 1
ATOM   1683 C CZ  . TYR A 1 218 ? -16.043 -5.142  8.828 1.00  89.68 0 A 1
ATOM   1684 O OH  . TYR A 1 218 ? -16.051 -5.135  7.468 1.00  87.61 0 A 1
ATOM   1685 N N   . SER A 1 219 ? -16.698 -3.942 16.255 1.00  88.09 0 A 1
ATOM   1686 C CA  . SER A 1 219 ? -16.653 -4.183 17.698 1.00  86.88 0 A 1
ATOM   1687 C C   . SER A 1 219 ? -17.999 -3.972 18.397 1.00  87.76 0 A 1
ATOM   1688 O O   . SER A 1 219 ? -18.152 -4.401 19.539 1.00  85.20 0 A 1
ATOM   1689 C CB  . SER A 1 219 ? -15.571 -3.311 18.333 1.00  83.85 0 A 1
ATOM   1690 O OG  . SER A 1 219 ? -15.884 -1.939 18.322 1.00  76.54 0 A 1
ATOM   1691 N N   . ILE A 1 220 ? -18.953 -3.342 17.712 1.00  88.32 0 A 1
ATOM   1692 C CA  . ILE A 1 220 ? -20.282 -3.039 18.241 1.00  88.81 0 A 1
ATOM   1693 C C   . ILE A 1 220 ? -21.364 -3.635 17.343 1.00  89.68 0 A 1
ATOM   1694 O O   . ILE A 1 220 ? -21.179 -3.794 16.136 1.00  87.65 0 A 1
ATOM   1695 C CB  . ILE A 1 220 ? -20.463 -1.518 18.464 1.00  86.16 0 A 1
ATOM   1696 C CG1 . ILE A 1 220 ? -20.288 -0.716 17.164 1.00  75.76 0 A 1
ATOM   1697 C CG2 . ILE A 1 220 ? -19.491 -1.039 19.557 1.00  73.60 0 A 1
ATOM   1698 C CD1 . ILE A 1 220 ? -20.545  0.789 17.324 1.00  70.87 0 A 1
ATOM   1699 N N   . ASP A 1 221 ? -22.502 -3.971 17.938 1.00  89.62 0 A 1
ATOM   1700 C CA  . ASP A 1 221 ? -23.660 -4.427 17.174 1.00  90.04 0 A 1
ATOM   1701 C C   . ASP A 1 221 ? -24.445 -3.247 16.570 1.00  91.61 0 A 1
ATOM   1702 O O   . ASP A 1 221 ? -24.175 -2.073 16.828 1.00  90.88 0 A 1
ATOM   1703 C CB  . ASP A 1 221 ? -24.524 -5.370 18.026 1.00  87.29 0 A 1
ATOM   1704 C CG  . ASP A 1 221 ? -25.177 -4.701 19.229 1.00  82.99 0 A 1
ATOM   1705 O OD1 . ASP A 1 221 ? -25.880 -3.697 19.019 1.00  76.49 0 A 1
ATOM   1706 O OD2 . ASP A 1 221 ? -25.001 -5.221 20.351 1.00  75.81 -1 A 1
ATOM   1707 N N   . GLU A 1 222 ? -25.412 -3.570 15.722 1.00  90.39 0 A 1
ATOM   1708 C CA  . GLU A 1 222 ? -26.212 -2.580 14.998 1.00  90.70 0 A 1
ATOM   1709 C C   . GLU A 1 222 ? -26.996 -1.647 15.930 1.00  92.38 0 A 1
ATOM   1710 O O   . GLU A 1 222 ? -27.080 -0.446 15.675 1.00  91.61 0 A 1
ATOM   1711 C CB  . GLU A 1 222 ? -27.165 -3.330 14.050 1.00  87.19 0 A 1
ATOM   1712 C CG  . GLU A 1 222 ? -27.979 -2.384 13.148 1.00  80.20 0 A 1
ATOM   1713 C CD  . GLU A 1 222 ? -28.894 -3.114 12.160 1.00  79.04 0 A 1
ATOM   1714 O OE1 . GLU A 1 222 ? -29.853 -2.471 11.681 1.00  73.09 0 A 1
ATOM   1715 O OE2 . GLU A 1 222 ? -28.632 -4.293 11.839 1.00  74.90 -1 A 1
ATOM   1716 N N   . GLU A 1 223 ? -27.551 -2.171 17.013 1.00  91.35 0 A 1
ATOM   1717 C CA  . GLU A 1 223 ? -28.352 -1.372 17.937 1.00  91.86 0 A 1
ATOM   1718 C C   . GLU A 1 223 ? -27.462 -0.457 18.780 1.00  93.04 0 A 1
ATOM   1719 O O   . GLU A 1 223 ? -27.738  0.733 18.904 1.00  93.02 0 A 1
ATOM   1720 C CB  . GLU A 1 223 ? -29.233 -2.294 18.801 1.00  91.13 0 A 1
ATOM   1721 C CG  . GLU A 1 223 ? -30.262 -1.523 19.633 1.00  83.30 0 A 1
ATOM   1722 C CD  . GLU A 1 223 ? -31.211 -0.634 18.794 1.00  76.44 0 A 1
ATOM   1723 O OE1 . GLU A 1 223 ? -31.679  0.389 19.335 1.00  69.11 0 A 1
ATOM   1724 O OE2 . GLU A 1 223 ? -31.444 -0.947 17.608 1.00  69.95 -1 A 1
ATOM   1725 N N   . ALA A 1 224 ? -26.326 -0.962 19.268 1.00  93.36 0 A 1
ATOM   1726 C CA  . ALA A 1 224 ? -25.340 -0.152 19.956 1.00  93.72 0 A 1
ATOM   1727 C C   . ALA A 1 224 ? -24.782  0.954 19.044 1.00  94.43 0 A 1
ATOM   1728 O O   . ALA A 1 224 ? -24.627  2.099 19.478 1.00  94.06 0 A 1
ATOM   1729 C CB  . ALA A 1 224 ? -24.225 -1.067 20.465 1.00  92.87 0 A 1
ATOM   1730 N N   . ALA A 1 225 ? -24.549  0.654 17.771 1.00  94.31 0 A 1
ATOM   1731 C CA  . ALA A 1 225 ? -24.136  1.637 16.780 1.00  94.34 0 A 1
ATOM   1732 C C   . ALA A 1 225 ? -25.197  2.727 16.583 1.00  94.99 0 A 1
ATOM   1733 O O   . ALA A 1 225 ? -24.878  3.914 16.562 1.00  94.91 0 A 1
ATOM   1734 C CB  . ALA A 1 225 ? -23.818  0.918 15.465 1.00  93.29 0 A 1
ATOM   1735 N N   . PHE A 1 226 ? -26.460  2.340 16.497 1.00  95.28 0 A 1
ATOM   1736 C CA  . PHE A 1 226 ? -27.559  3.283 16.372 1.00  95.24 0 A 1
ATOM   1737 C C   . PHE A 1 226 ? -27.673  4.202 17.591 1.00  95.56 0 A 1
ATOM   1738 O O   . PHE A 1 226 ? -27.754  5.425 17.436 1.00  95.78 0 A 1
ATOM   1739 C CB  . PHE A 1 226 ? -28.855  2.518 16.119 1.00  95.26 0 A 1
ATOM   1740 C CG  . PHE A 1 226 ? -30.056  3.426 15.938 1.00  94.50 0 A 1
ATOM   1741 C CD1 . PHE A 1 226 ? -31.056  3.470 16.922 1.00  92.52 0 A 1
ATOM   1742 C CD2 . PHE A 1 226 ? -30.153  4.230 14.800 1.00  93.09 0 A 1
ATOM   1743 C CE1 . PHE A 1 226 ? -32.164  4.312 16.753 1.00  92.20 0 A 1
ATOM   1744 C CE2 . PHE A 1 226 ? -31.269  5.080 14.631 1.00  91.61 0 A 1
ATOM   1745 C CZ  . PHE A 1 226 ? -32.268  5.120 15.607 1.00  91.96 0 A 1
ATOM   1746 N N   . GLN A 1 227 ? -27.606  3.653 18.794 1.00  95.58 0 A 1
ATOM   1747 C CA  . GLN A 1 227 ? -27.647  4.433 20.034 1.00  95.31 0 A 1
ATOM   1748 C C   . GLN A 1 227 ? -26.434  5.367 20.165 1.00  95.30 0 A 1
ATOM   1749 O O   . GLN A 1 227 ? -26.587  6.525 20.547 1.00  94.84 0 A 1
ATOM   1750 C CB  . GLN A 1 227 ? -27.735  3.490 21.240 1.00  95.07 0 A 1
ATOM   1751 C CG  . GLN A 1 227 ? -29.038  2.678 21.295 1.00  90.04 0 A 1
ATOM   1752 C CD  . GLN A 1 227 ? -30.309  3.529 21.328 1.00  88.44 0 A 1
ATOM   1753 N NE2 . GLN A 1 227 ? -31.411  3.007 20.838 1.00  77.72 0 A 1
ATOM   1754 O OE1 . GLN A 1 227 ? -30.326  4.660 21.786 1.00  80.16 0 A 1
ATOM   1755 N N   . ALA A 1 228 ? -25.251  4.907 19.796 1.00  95.05 0 A 1
ATOM   1756 C CA  . ALA A 1 228 ? -24.057  5.741 19.787 1.00  93.77 0 A 1
ATOM   1757 C C   . ALA A 1 228 ? -24.188  6.917 18.806 1.00  93.93 0 A 1
ATOM   1758 O O   . ALA A 1 228 ? -23.852  8.051 19.155 1.00  93.12 0 A 1
ATOM   1759 C CB  . ALA A 1 228 ? -22.844  4.864 19.458 1.00  92.27 0 A 1
ATOM   1760 N N   . ALA A 1 229 ? -24.722  6.684 17.618 1.00  95.28 0 A 1
ATOM   1761 C CA  . ALA A 1 229 ? -24.953  7.747 16.639 1.00  95.00 0 A 1
ATOM   1762 C C   . ALA A 1 229 ? -26.033  8.739 17.095 1.00  95.17 0 A 1
ATOM   1763 O O   . ALA A 1 229 ? -25.862  9.940 16.903 1.00  94.41 0 A 1
ATOM   1764 C CB  . ALA A 1 229 ? -25.305  7.111 15.306 1.00  94.56 0 A 1
ATOM   1765 N N   . LEU A 1 230 ? -27.097  8.277 17.745 1.00  95.81 0 A 1
ATOM   1766 C CA  . LEU A 1 230 ? -28.090  9.141 18.369 1.00  95.43 0 A 1
ATOM   1767 C C   . LEU A 1 230 ? -27.444 10.058 19.417 1.00  95.02 0 A 1
ATOM   1768 O O   . LEU A 1 230 ? -27.636 11.270 19.368 1.00  94.58 0 A 1
ATOM   1769 C CB  . LEU A 1 230 ? -29.208  8.309 19.019 1.00  95.62 0 A 1
ATOM   1770 C CG  . LEU A 1 230 ? -30.238  7.717 18.040 1.00  90.88 0 A 1
ATOM   1771 C CD1 . LEU A 1 230 ? -31.141  6.749 18.799 1.00  86.95 0 A 1
ATOM   1772 C CD2 . LEU A 1 230 ? -31.137  8.794 17.436 1.00  87.16 0 A 1
ATOM   1773 N N   . ALA A 1 231 ? -26.642  9.493 20.313 1.00  95.51 0 A 1
ATOM   1774 C CA  . ALA A 1 231 ? -25.950 10.254 21.350 1.00  94.83 0 A 1
ATOM   1775 C C   . ALA A 1 231 ? -24.976 11.285 20.760 1.00  94.29 0 A 1
ATOM   1776 O O   . ALA A 1 231 ? -24.986 12.452 21.166 1.00  92.45 0 A 1
ATOM   1777 C CB  . ALA A 1 231 ? -25.242  9.265 22.281 1.00  94.12 0 A 1
ATOM   1778 N N   . LEU A 1 232 ? -24.184 10.896 19.755 1.00  93.39 0 A 1
ATOM   1779 C CA  . LEU A 1 232 ? -23.270 11.808 19.057 1.00  90.52 0 A 1
ATOM   1780 C C   . LEU A 1 232 ? -24.018 12.948 18.374 1.00  90.20 0 A 1
ATOM   1781 O O   . LEU A 1 232 ? -23.635 14.110 18.523 1.00  88.84 0 A 1
ATOM   1782 C CB  . LEU A 1 232 ? -22.445 11.018 18.029 1.00  88.08 0 A 1
ATOM   1783 C CG  . LEU A 1 232 ? -21.274 10.245 18.647 1.00  80.63 0 A 1
ATOM   1784 C CD1 . LEU A 1 232 ? -20.745  9.217 17.646 1.00  76.22 0 A 1
ATOM   1785 C CD2 . LEU A 1 232 ? -20.116 11.169 19.025 1.00  75.16 0 A 1
ATOM   1786 N N   . SER A 1 233 ? -25.116 12.653 17.703 1.00  94.06 0 A 1
ATOM   1787 C CA  . SER A 1 233 ? -25.916 13.667 17.008 1.00  93.59 0 A 1
ATOM   1788 C C   . SER A 1 233 ? -26.549 14.709 17.934 1.00  92.96 0 A 1
ATOM   1789 O O   . SER A 1 233 ? -26.890 15.799 17.482 1.00  90.66 0 A 1
ATOM   1790 C CB  . SER A 1 233 ? -26.999 12.991 16.172 1.00  93.44 0 A 1
ATOM   1791 O OG  . SER A 1 233 ? -28.059 12.512 16.977 1.00  91.33 0 A 1
ATOM   1792 N N   . LEU A 1 234 ? -26.718 14.395 19.219 1.00  93.38 0 A 1
ATOM   1793 C CA  . LEU A 1 234 ? -27.183 15.330 20.238 1.00  92.09 0 A 1
ATOM   1794 C C   . LEU A 1 234 ? -26.047 16.183 20.813 1.00  90.14 0 A 1
ATOM   1795 O O   . LEU A 1 234 ? -26.293 17.281 21.276 1.00  85.07 0 A 1
ATOM   1796 C CB  . LEU A 1 234 ? -27.852 14.546 21.376 1.00  91.13 0 A 1
ATOM   1797 C CG  . LEU A 1 234 ? -29.238 13.984 21.017 1.00  89.14 0 A 1
ATOM   1798 C CD1 . LEU A 1 234 ? -29.674 12.980 22.088 1.00  83.97 0 A 1
ATOM   1799 C CD2 . LEU A 1 234 ? -30.276 15.098 20.946 1.00  84.28 0 A 1
ATOM   1800 N N   . SER A 1 235 ? -24.824 15.662 20.816 1.00  90.03 0 A 1
ATOM   1801 C CA  . SER A 1 235 ? -23.660 16.352 21.374 1.00  86.41 0 A 1
ATOM   1802 C C   . SER A 1 235 ? -22.965 17.303 20.396 1.00  83.39 0 A 1
ATOM   1803 O O   . SER A 1 235 ? -22.284 18.220 20.835 1.00  75.27 0 A 1
ATOM   1804 C CB  . SER A 1 235 ? -22.653 15.335 21.911 1.00  82.22 0 A 1
ATOM   1805 O OG  . SER A 1 235 ? -22.071 14.563 20.876 1.00  71.82 0 A 1
ATOM   1806 N N   . GLU A 1 236 ? -23.125 17.067 19.088 1.00  81.54 0 A 1
ATOM   1807 C CA  . GLU A 1 236 ? -22.556 17.933 18.043 1.00  76.06 0 A 1
ATOM   1808 C C   . GLU A 1 236 ? -23.452 19.145 17.704 1.00  70.85 0 A 1
ATOM   1809 O O   . GLU A 1 236 ? -22.994 20.024 16.973 1.00  60.86 0 A 1
ATOM   1810 C CB  . GLU A 1 236 ? -22.230 17.117 16.766 1.00  70.04 0 A 1
ATOM   1811 C CG  . GLU A 1 236 ? -21.019 16.181 16.902 1.00  62.88 0 A 1
ATOM   1812 C CD  . GLU A 1 236 ? -20.467 15.657 15.537 1.00  58.82 0 A 1
ATOM   1813 O OE1 . GLU A 1 236 ? -19.311 15.154 15.477 1.00  52.57 0 A 1
ATOM   1814 O OE2 . GLU A 1 236 ? -21.123 15.771 14.481 1.00  54.73 -1 A 1
ATOM   1815 N N   . ASN A 1 237 ? -24.670 19.193 18.201 1.00  61.91 0 A 1
ATOM   1816 C CA  . ASN A 1 237 ? -25.605 20.303 17.990 1.00  57.57 0 A 1
ATOM   1817 C C   . ASN A 1 237 ? -25.632 21.295 19.160 1.00  53.26 0 A 1
ATOM   1818 O O   . ASN A 1 237 ? -25.579 20.847 20.322 1.00  46.88 0 A 1
ATOM   1819 C CB  . ASN A 1 237 ? -27.011 19.777 17.699 1.00  51.24 0 A 1
ATOM   1820 C CG  . ASN A 1 237 ? -27.182 19.198 16.304 1.00  46.73 0 A 1
ATOM   1821 N ND2 . ASN A 1 237 ? -27.941 18.141 16.203 1.00  41.84 0 A 1
ATOM   1822 O OD1 . ASN A 1 237 ? -26.710 19.697 15.293 1.00  44.12 0 A 1
ATOM   1823 O OXT . ASN A 1 237 ? -25.779 22.498 18.851 1.00  40.45 -1 A 1
ATOM   1824 N N   . MET B 2 1 ?  0.093 -16.604 -11.177 1.00  69.01 0 B 1
ATOM   1825 C CA  . MET B 2 1 ?  1.201 -15.629 -11.059 1.00  79.40 0 B 1
ATOM   1826 C C   . MET B 2 1 ?  1.397 -15.191 -9.618 1.00  84.91 0 B 1
ATOM   1827 O O   . MET B 2 1 ?  2.523 -15.240 -9.148 1.00  82.59 0 B 1
ATOM   1828 C CB  . MET B 2 1 ?  0.995 -14.437 -12.012 1.00  71.16 0 B 1
ATOM   1829 C CG  . MET B 2 1 ?  2.283 -13.619 -12.165 1.00  64.28 0 B 1
ATOM   1830 S SD  . MET B 2 1 ?  2.136 -12.193 -13.268 1.00  59.68 0 B 1
ATOM   1831 C CE  . MET B 2 1 ?  2.063 -12.959 -14.896 1.00  49.59 0 B 1
ATOM   1832 N N   . ALA B 2 2 ?  0.320 -14.892 -8.905 1.00  87.12 0 B 1
ATOM   1833 C CA  . ALA B 2 2 ?  0.330 -14.470 -7.503 1.00  91.62 0 B 1
ATOM   1834 C C   . ALA B 2 2 ?  1.186 -15.371 -6.609 1.00  93.93 0 B 1
ATOM   1835 O O   . ALA B 2 2 ?  2.152 -14.903 -6.019 1.00  92.39 0 B 1
ATOM   1836 C CB  . ALA B 2 2 ? -1.113 -14.426 -7.004 1.00  88.24 0 B 1
ATOM   1837 N N   . LEU B 2 3 ?  0.940 -16.677 -6.594 1.00  95.04 0 B 1
ATOM   1838 C CA  . LEU B 2 3 ?  1.670 -17.622 -5.742 1.00  94.75 0 B 1
ATOM   1839 C C   . LEU B 2 3 ?  3.189 -17.578 -5.972 1.00  94.75 0 B 1
ATOM   1840 O O   . LEU B 2 3 ?  3.963 -17.611 -5.019 1.00  93.86 0 B 1
ATOM   1841 C CB  . LEU B 2 3 ?  1.112 -19.033 -5.985 1.00  93.67 0 B 1
ATOM   1842 C CG  . LEU B 2 3 ?  1.716 -20.116 -5.067 1.00  91.21 0 B 1
ATOM   1843 C CD1 . LEU B 2 3 ?  1.413 -19.841 -3.593 1.00  88.70 0 B 1
ATOM   1844 C CD2 . LEU B 2 3 ?  1.135 -21.476 -5.434 1.00  87.73 0 B 1
ATOM   1845 N N   . LYS B 2 4 ?  3.625 -17.462 -7.210 1.00  94.49 0 B 1
ATOM   1846 C CA  . LYS B 2 4 ?  5.053 -17.387 -7.552 1.00  93.65 0 B 1
ATOM   1847 C C   . LYS B 2 4 ?  5.684 -16.103 -7.008 1.00  94.06 0 B 1
ATOM   1848 O O   . LYS B 2 4 ?  6.790 -16.138 -6.473 1.00  92.88 0 B 1
ATOM   1849 C CB  . LYS B 2 4 ?  5.212 -17.501 -9.074 1.00  92.34 0 B 1
ATOM   1850 C CG  . LYS B 2 4 ?  6.654 -17.860 -9.452 1.00  81.54 0 B 1
ATOM   1851 C CD  . LYS B 2 4 ?  6.847 -17.885 -10.975 1.00  79.25 0 B 1
ATOM   1852 C CE  . LYS B 2 4 ?  8.191 -18.529 -11.310 1.00  68.35 0 B 1
ATOM   1853 N NZ  . LYS B 2 4 ?  8.663 -18.204 -12.672 1.00  61.85 1 B 1
ATOM   1854 N N   . ARG B 2 5 ?  4.980 -14.979 -7.119 1.00  94.94 0 B 1
ATOM   1855 C CA  . ARG B 2 5 ?  5.398 -13.681 -6.570 1.00  95.54 0 B 1
ATOM   1856 C C   . ARG B 2 5 ?  5.436 -13.709 -5.046 1.00  95.92 0 B 1
ATOM   1857 O O   . ARG B 2 5 ?  6.445 -13.299 -4.478 1.00  95.02 0 B 1
ATOM   1858 C CB  . ARG B 2 5 ?  4.463 -12.598 -7.135 1.00  94.44 0 B 1
ATOM   1859 C CG  . ARG B 2 5 ?  4.674 -11.220 -6.512 1.00  92.48 0 B 1
ATOM   1860 C CD  . ARG B 2 5 ?  6.057 -10.613 -6.763 1.00  91.31 0 B 1
ATOM   1861 N NE  . ARG B 2 5 ?  6.160 -9.346 -6.027 1.00  91.67 0 B 1
ATOM   1862 C CZ  . ARG B 2 5 ?  5.855 -8.129 -6.422 1.00  93.91 0 B 1
ATOM   1863 N NH1 . ARG B 2 5 ?  5.582 -7.825 -7.651 1.00  87.51 1 B 1
ATOM   1864 N NH2 . ARG B 2 5 ?  5.801 -7.173 -5.547 1.00  88.69 0 B 1
ATOM   1865 N N   . ILE B 2 6 ?  4.408 -14.252 -4.397 1.00  95.90 0 B 1
ATOM   1866 C CA  . ILE B 2 6 ?  4.325 -14.381 -2.934 1.00  96.03 0 B 1
ATOM   1867 C C   . ILE B 2 6 ?  5.498 -15.225 -2.410 1.00  95.52 0 B 1
ATOM   1868 O O   . ILE B 2 6 ?  6.230 -14.793 -1.521 1.00  94.88 0 B 1
ATOM   1869 C CB  . ILE B 2 6 ?  2.960 -14.974 -2.542 1.00  96.40 0 B 1
ATOM   1870 C CG1 . ILE B 2 6 ?  1.812 -13.999 -2.888 1.00  95.88 0 B 1
ATOM   1871 C CG2 . ILE B 2 6 ?  2.919 -15.305 -1.037 1.00  95.69 0 B 1
ATOM   1872 C CD1 . ILE B 2 6 ?  0.417 -14.650 -2.852 1.00  94.92 0 B 1
ATOM   1873 N N   . ASN B 2 7 ?  5.743 -16.381 -3.009 1.00  94.19 0 B 1
ATOM   1874 C CA  . ASN B 2 7 ?  6.878 -17.227 -2.641 1.00  93.22 0 B 1
ATOM   1875 C C   . ASN B 2 7 ?  8.227 -16.529 -2.841 1.00  92.83 0 B 1
ATOM   1876 O O   . ASN B 2 7 ?  9.153 -16.711 -2.049 1.00  91.66 0 B 1
ATOM   1877 C CB  . ASN B 2 7 ?  6.816 -18.504 -3.489 1.00  92.48 0 B 1
ATOM   1878 C CG  . ASN B 2 7 ?  5.813 -19.505 -2.967 1.00  89.38 0 B 1
ATOM   1879 N ND2 . ASN B 2 7 ?  5.137 -20.235 -3.830 1.00  80.71 0 B 1
ATOM   1880 O OD1 . ASN B 2 7 ?  5.639 -19.688 -1.786 1.00  81.55 0 B 1
ATOM   1881 N N   . LYS B 2 8 ?  8.359 -15.730 -3.904 1.00  93.30 0 B 1
ATOM   1882 C CA  . LYS B 2 8 ?  9.588 -14.980 -4.154 1.00  92.73 0 B 1
ATOM   1883 C C   . LYS B 2 8 ?  9.798 -13.896 -3.091 1.00  92.86 0 B 1
ATOM   1884 O O   . LYS B 2 8 ? 10.913 -13.775 -2.594 1.00  91.97 0 B 1
ATOM   1885 C CB  . LYS B 2 8 ?  9.580 -14.420 -5.571 1.00  91.80 0 B 1
ATOM   1886 C CG  . LYS B 2 8 ? 10.871 -13.669 -5.952 1.00  83.02 0 B 1
ATOM   1887 C CD  . LYS B 2 8 ? 12.139 -14.514 -5.842 1.00  79.15 0 B 1
ATOM   1888 C CE  . LYS B 2 8 ? 13.308 -13.792 -6.511 1.00  73.24 0 B 1
ATOM   1889 N NZ  . LYS B 2 8 ? 14.317 -13.299 -5.549 1.00  65.48 1 B 1
ATOM   1890 N N   . GLU B 2 9 ?  8.752 -13.172 -2.715 1.00  94.23 0 B 1
ATOM   1891 C CA  . GLU B 2 9 ?  8.815 -12.190 -1.631 1.00  94.44 0 B 1
ATOM   1892 C C   . GLU B 2 9 ?  9.174 -12.831 -0.298 1.00  94.53 0 B 1
ATOM   1893 O O   . GLU B 2 9 ? 10.030 -12.305  0.404 1.00  93.59 0 B 1
ATOM   1894 C CB  . GLU B 2 9 ?  7.492 -11.442 -1.489 1.00  94.37 0 B 1
ATOM   1895 C CG  . GLU B 2 9 ?  7.321 -10.429 -2.610 1.00  91.99 0 B 1
ATOM   1896 C CD  . GLU B 2 9 ?  6.164 -9.484 -2.364 1.00  94.33 0 B 1
ATOM   1897 O OE1 . GLU B 2 9 ?  5.348 -9.318 -3.287 1.00  91.40 0 B 1
ATOM   1898 O OE2 . GLU B 2 9 ?  6.100 -8.857 -1.287 1.00  92.93 -1 B 1
ATOM   1899 N N   . LEU B 2 10 ?  8.590 -13.978  0.028 1.00  94.15 0 B 1
ATOM   1900 C CA  . LEU B 2 10 ?  8.922 -14.708  1.244 1.00  93.82 0 B 1
ATOM   1901 C C   . LEU B 2 10 ? 10.396 -15.115  1.270 1.00  93.26 0 B 1
ATOM   1902 O O   . LEU B 2 10 ? 11.085 -14.913  2.270 1.00  92.18 0 B 1
ATOM   1903 C CB  . LEU B 2 10 ?  7.998 -15.930  1.369 1.00  93.88 0 B 1
ATOM   1904 C CG  . LEU B 2 10 ?  8.214 -16.717  2.676 1.00  92.65 0 B 1
ATOM   1905 C CD1 . LEU B 2 10 ?  7.928 -15.877  3.917 1.00  91.21 0 B 1
ATOM   1906 C CD2 . LEU B 2 10 ?  7.285 -17.933  2.691 1.00  90.75 0 B 1
ATOM   1907 N N   . SER B 2 11 ? 10.908 -15.629  0.158 1.00  92.40 0 B 1
ATOM   1908 C CA  . SER B 2 11 ? 12.321 -15.978  0.041 1.00  91.37 0 B 1
ATOM   1909 C C   . SER B 2 11 ? 13.242 -14.760  0.146 1.00  91.08 0 B 1
ATOM   1910 O O   . SER B 2 11 ? 14.344 -14.889  0.676 1.00  89.21 0 B 1
ATOM   1911 C CB  . SER B 2 11 ? 12.565 -16.691 -1.286 1.00  89.66 0 B 1
ATOM   1912 O OG  . SER B 2 11 ? 13.943 -16.958 -1.473 1.00  75.47 0 B 1
ATOM   1913 N N   . ASP B 2 12 ? 12.830 -13.615 -0.387 1.00  90.60 0 B 1
ATOM   1914 C CA  . ASP B 2 12 ? 13.627 -12.386 -0.319 1.00  89.83 0 B 1
ATOM   1915 C C   . ASP B 2 12 ? 13.610 -11.795  1.100 1.00  90.13 0 B 1
ATOM   1916 O O   . ASP B 2 12 ? 14.662 -11.389  1.588 1.00  88.99 0 B 1
ATOM   1917 C CB  . ASP B 2 12 ? 13.161 -11.388 -1.394 1.00  88.73 0 B 1
ATOM   1918 C CG  . ASP B 2 12 ? 13.561 -11.807 -2.824 1.00  85.81 0 B 1
ATOM   1919 O OD1 . ASP B 2 12 ? 14.497 -12.629 -3.015 1.00  83.19 0 B 1
ATOM   1920 O OD2 . ASP B 2 12 ? 12.976 -11.316 -3.815 1.00  82.69 -1 B 1
ATOM   1921 N N   . LEU B 2 13 ? 12.478 -11.860  1.797 1.00  90.95 0 B 1
ATOM   1922 C CA  . LEU B 2 13 ? 12.349 -11.497  3.212 1.00  90.93 0 B 1
ATOM   1923 C C   . LEU B 2 13 ? 13.218 -12.373  4.112 1.00  90.59 0 B 1
ATOM   1924 O O   . LEU B 2 13 ? 13.877 -11.849  4.996 1.00  88.62 0 B 1
ATOM   1925 C CB  . LEU B 2 13 ? 10.871 -11.625  3.640 1.00  90.36 0 B 1
ATOM   1926 C CG  . LEU B 2 13 ? 10.008 -10.410  3.283 1.00  86.46 0 B 1
ATOM   1927 C CD1 . LEU B 2 13 ?  8.530 -10.761  3.416 1.00  84.48 0 B 1
ATOM   1928 C CD2 . LEU B 2 13 ? 10.288 -9.242  4.222 1.00  83.95 0 B 1
ATOM   1929 N N   . ALA B 2 14 ? 13.250 -13.677  3.875 1.00  90.01 0 B 1
ATOM   1930 C CA  . ALA B 2 14 ? 14.083 -14.597  4.646 1.00  88.76 0 B 1
ATOM   1931 C C   . ALA B 2 14 ? 15.588 -14.328  4.460 1.00  88.53 0 B 1
ATOM   1932 O O   . ALA B 2 14 ? 16.374 -14.532  5.374 1.00  86.18 0 B 1
ATOM   1933 C CB  . ALA B 2 14 ? 13.724 -16.029  4.241 1.00  87.45 0 B 1
ATOM   1934 N N   . ARG B 2 15 ? 15.982 -13.870  3.278 1.00  87.03 0 B 1
ATOM   1935 C CA  . ARG B 2 15 ? 17.383 -13.588  2.943 1.00  85.68 0 B 1
ATOM   1936 C C   . ARG B 2 15 ? 17.843 -12.213  3.437 1.00  85.69 0 B 1
ATOM   1937 O O   . ARG B 2 15 ? 19.003 -12.074  3.820 1.00  82.79 0 B 1
ATOM   1938 C CB  . ARG B 2 15 ? 17.541 -13.724  1.425 1.00  83.40 0 B 1
ATOM   1939 C CG  . ARG B 2 15 ? 19.001 -13.541  0.974 1.00  74.54 0 B 1
ATOM   1940 C CD  . ARG B 2 15 ? 19.128 -13.680 -0.549 1.00  72.08 0 B 1
ATOM   1941 N NE  . ARG B 2 15 ? 18.319 -12.662 -1.235 1.00  64.23 0 B 1
ATOM   1942 C CZ  . ARG B 2 15 ? 18.519 -12.160 -2.451 1.00  58.29 0 B 1
ATOM   1943 N NH1 . ARG B 2 15 ? 19.519 -12.566 -3.188 1.00  53.29 1 B 1
ATOM   1944 N NH2 . ARG B 2 15 ? 17.714 -11.258 -2.920 1.00  50.31 0 B 1
ATOM   1945 N N   . ASP B 2 16 ? 16.986 -11.218  3.372 1.00  85.36 0 B 1
ATOM   1946 C CA  . ASP B 2 16 ? 17.283 -9.829  3.739 1.00  85.00 0 B 1
ATOM   1947 C C   . ASP B 2 16 ? 16.119 -9.246  4.562 1.00  86.24 0 B 1
ATOM   1948 O O   . ASP B 2 16 ? 15.333 -8.434  4.049 1.00  83.97 0 B 1
ATOM   1949 C CB  . ASP B 2 16 ? 17.598 -9.026  2.468 1.00  82.36 0 B 1
ATOM   1950 C CG  . ASP B 2 16 ? 18.076 -7.609  2.765 1.00  78.33 0 B 1
ATOM   1951 O OD1 . ASP B 2 16 ? 18.616 -7.329  3.860 1.00  74.35 0 B 1
ATOM   1952 O OD2 . ASP B 2 16 ? 17.963 -6.733  1.878 1.00  72.52 -1 B 1
ATOM   1953 N N   . PRO B 2 17 ? 15.944 -9.690  5.811 1.00  85.91 0 B 1
ATOM   1954 C CA  . PRO B 2 17 ? 14.865 -9.225  6.657 1.00  85.46 0 B 1
ATOM   1955 C C   . PRO B 2 17 ? 15.060 -7.743  7.005 1.00  86.15 0 B 1
ATOM   1956 O O   . PRO B 2 17 ? 16.138 -7.341  7.450 1.00  83.25 0 B 1
ATOM   1957 C CB  . PRO B 2 17 ? 14.890 -10.125  7.894 1.00  82.81 0 B 1
ATOM   1958 C CG  . PRO B 2 17 ? 16.346 -10.578  7.982 1.00  80.31 0 B 1
ATOM   1959 C CD  . PRO B 2 17 ? 16.772 -10.658  6.518 1.00  83.47 0 B 1
ATOM   1960 N N   . PRO B 2 18 ? 14.042 -6.901  6.846 1.00  85.96 0 B 1
ATOM   1961 C CA  . PRO B 2 18 ? 14.095 -5.529  7.319 1.00  85.39 0 B 1
ATOM   1962 C C   . PRO B 2 18 ? 14.127 -5.490  8.856 1.00  86.94 0 B 1
ATOM   1963 O O   . PRO B 2 18 ? 13.433 -6.251  9.519 1.00  84.26 0 B 1
ATOM   1964 C CB  . PRO B 2 18 ? 12.857 -4.848  6.733 1.00  81.97 0 B 1
ATOM   1965 C CG  . PRO B 2 18 ? 11.870 -5.999  6.554 1.00  79.04 0 B 1
ATOM   1966 C CD  . PRO B 2 18 ? 12.756 -7.213  6.266 1.00  81.55 0 B 1
ATOM   1967 N N   . ALA B 2 19 ? 14.884 -4.563  9.423 1.00  88.18 0 B 1
ATOM   1968 C CA  . ALA B 2 19 ? 15.082 -4.495 10.874 1.00  87.26 0 B 1
ATOM   1969 C C   . ALA B 2 19 ? 13.820 -4.116 11.677 1.00  87.67 0 B 1
ATOM   1970 O O   . ALA B 2 19 ? 13.719 -4.423 12.860 1.00  81.20 0 B 1
ATOM   1971 C CB  . ALA B 2 19 ? 16.222 -3.509 11.150 1.00  82.78 0 B 1
ATOM   1972 N N   . GLN B 2 20 ? 12.873 -3.425 11.043 1.00  90.80 0 B 1
ATOM   1973 C CA  . GLN B 2 20 ? 11.718 -2.824 11.719 1.00  91.44 0 B 1
ATOM   1974 C C   . GLN B 2 20 ? 10.418 -3.605 11.544 1.00  93.48 0 B 1
ATOM   1975 O O   . GLN B 2 20 ?  9.392 -3.219 12.099 1.00  91.45 0 B 1
ATOM   1976 C CB  . GLN B 2 20 ? 11.538 -1.399 11.201 1.00  87.98 0 B 1
ATOM   1977 C CG  . GLN B 2 20 ? 12.716 -0.477 11.557 1.00  79.99 0 B 1
ATOM   1978 C CD  . GLN B 2 20 ? 13.073  0.483 10.431 1.00  72.82 0 B 1
ATOM   1979 N NE2 . GLN B 2 20 ? 14.156  1.218 10.582 1.00  60.68 0 B 1
ATOM   1980 O OE1 . GLN B 2 20 ? 12.441  0.583  9.394 1.00  63.86 0 B 1
ATOM   1981 N N   . CYS B 2 21 ? 10.424 -4.652 10.741 1.00  94.12 0 B 1
ATOM   1982 C CA  . CYS B 2 21 ?  9.219 -5.410 10.456 1.00  94.14 0 B 1
ATOM   1983 C C   . CYS B 2 21 ?  9.528 -6.863 10.101 1.00  95.25 0 B 1
ATOM   1984 O O   . CYS B 2 21 ? 10.617 -7.198  9.646 1.00  94.20 0 B 1
ATOM   1985 C CB  . CYS B 2 21 ?  8.399 -4.704  9.360 1.00  90.39 0 B 1
ATOM   1986 S SG  . CYS B 2 21 ?  9.353 -4.411  7.842 1.00  83.26 0 B 1
ATOM   1987 N N   . SER B 2 22 ?  8.536 -7.727 10.283 1.00  96.05 0 B 1
ATOM   1988 C CA  . SER B 2 22 ?  8.563 -9.112  9.821 1.00  96.25 0 B 1
ATOM   1989 C C   . SER B 2 22 ?  7.240 -9.463  9.165 1.00  96.64 0 B 1
ATOM   1990 O O   . SER B 2 22 ?  6.212 -8.854  9.457 1.00  96.17 0 B 1
ATOM   1991 C CB  . SER B 2 22 ?  8.883 -10.067 10.971 1.00  95.39 0 B 1
ATOM   1992 O OG  . SER B 2 22 ?  7.819 -10.133 11.898 1.00  94.05 0 B 1
ATOM   1993 N N   . ALA B 2 23 ?  7.271 -10.443  8.279 1.00  96.40 0 B 1
ATOM   1994 C CA  . ALA B 2 23 ?  6.066 -10.988  7.671 1.00  96.57 0 B 1
ATOM   1995 C C   . ALA B 2 23 ?  6.286 -12.437  7.239 1.00  96.31 0 B 1
ATOM   1996 O O   . ALA B 2 23 ?  7.401 -12.833  6.913 1.00  95.33 0 B 1
ATOM   1997 C CB  . ALA B 2 23 ?  5.656 -10.122  6.478 1.00  96.06 0 B 1
ATOM   1998 N N   . GLY B 2 24 ?  5.208 -13.197  7.210 1.00  96.48 0 B 1
ATOM   1999 C CA  . GLY B 2 24 ?  5.249 -14.565  6.731 1.00  96.27 0 B 1
ATOM   2000 C C   . GLY B 2 24 ?  3.877 -15.231  6.721 1.00  96.70 0 B 1
ATOM   2001 O O   . GLY B 2 24 ?  2.916 -14.686  7.277 1.00  96.04 0 B 1
ATOM   2002 N N   . PRO B 2 25 ?  3.775 -16.401  6.088 1.00  95.76 0 B 1
ATOM   2003 C CA  . PRO B 2 25 ?  2.519 -17.113  5.961 1.00  95.34 0 B 1
ATOM   2004 C C   . PRO B 2 25 ?  2.011 -17.630  7.311 1.00  94.80 0 B 1
ATOM   2005 O O   . PRO B 2 25 ?  2.783 -17.999  8.207 1.00  92.76 0 B 1
ATOM   2006 C CB  . PRO B 2 25 ?  2.791 -18.256  4.976 1.00  94.14 0 B 1
ATOM   2007 C CG  . PRO B 2 25 ?  4.282 -18.516  5.153 1.00  91.54 0 B 1
ATOM   2008 C CD  . PRO B 2 25 ?  4.848 -17.126  5.445 1.00  94.63 0 B 1
ATOM   2009 N N   . VAL B 2 26 ?  0.684 -17.684  7.415 1.00  92.73 0 B 1
ATOM   2010 C CA  . VAL B 2 26 ? -0.035 -18.288  8.533 1.00  89.84 0 B 1
ATOM   2011 C C   . VAL B 2 26 ? -0.432 -19.705  8.139 1.00  87.20 0 B 1
ATOM   2012 O O   . VAL B 2 26 ? -1.116 -19.927  7.142 1.00  76.29 0 B 1
ATOM   2013 C CB  . VAL B 2 26 ? -1.271 -17.459  8.918 1.00  86.04 0 B 1
ATOM   2014 C CG1 . VAL B 2 26 ? -1.965 -18.047 10.149 1.00  77.11 0 B 1
ATOM   2015 C CG2 . VAL B 2 26 ? -0.872 -16.012  9.248 1.00  79.12 0 B 1
ATOM   2016 N N   . GLY B 2 27 ? -0.001 -20.673  8.930 1.00  88.00 0 B 1
ATOM   2017 C CA  . GLY B 2 27 ? -0.247 -22.072  8.613 1.00  87.09 0 B 1
ATOM   2018 C C   . GLY B 2 27 ?  0.358 -22.458  7.264 1.00  88.25 0 B 1
ATOM   2019 O O   . GLY B 2 27 ?  1.541 -22.214  7.024 1.00  83.83 0 B 1
ATOM   2020 N N   . ASP B 2 28 ? -0.460 -23.048  6.412 1.00  87.88 0 B 1
ATOM   2021 C CA  . ASP B 2 28 ? -0.057 -23.511  5.078 1.00  87.89 0 B 1
ATOM   2022 C C   . ASP B 2 28 ? -0.723 -22.705  3.950 1.00  88.99 0 B 1
ATOM   2023 O O   . ASP B 2 28 ? -0.519 -22.985  2.769 1.00  85.26 0 B 1
ATOM   2024 C CB  . ASP B 2 28 ? -0.327 -25.025  4.974 1.00  84.81 0 B 1
ATOM   2025 C CG  . ASP B 2 28 ?  0.370 -25.834  6.077 1.00  78.08 0 B 1
ATOM   2026 O OD1 . ASP B 2 28 ?  1.482 -25.448  6.524 1.00  71.49 0 B 1
ATOM   2027 O OD2 . ASP B 2 28 ? -0.248 -26.805  6.536 1.00  71.44 -1 B 1
ATOM   2028 N N   . ASP B 2 29 ? -1.491 -21.678  4.300 1.00  91.43 0 B 1
ATOM   2029 C CA  . ASP B 2 29 ? -2.090 -20.784  3.316 1.00  92.04 0 B 1
ATOM   2030 C C   . ASP B 2 29 ? -1.117 -19.656  2.945 1.00  93.20 0 B 1
ATOM   2031 O O   . ASP B 2 29 ? -0.963 -18.665  3.650 1.00  92.52 0 B 1
ATOM   2032 C CB  . ASP B 2 29 ? -3.445 -20.239  3.793 1.00  90.62 0 B 1
ATOM   2033 C CG  . ASP B 2 29 ? -4.144 -19.418  2.704 1.00  90.73 0 B 1
ATOM   2034 O OD1 . ASP B 2 29 ? -3.609 -19.324  1.568 1.00  88.57 0 B 1
ATOM   2035 O OD2 . ASP B 2 29 ? -5.251 -18.899  2.964 1.00  87.04 -1 B 1
ATOM   2036 N N   . MET B 2 30 ? -0.493 -19.798  1.784 1.00  94.13 0 B 1
ATOM   2037 C CA  . MET B 2 30 ?  0.431 -18.798  1.262 1.00  94.73 0 B 1
ATOM   2038 C C   . MET B 2 30 ? -0.232 -17.453  0.913 1.00  95.78 0 B 1
ATOM   2039 O O   . MET B 2 30 ?  0.477 -16.462  0.734 1.00  95.23 0 B 1
ATOM   2040 C CB  . MET B 2 30 ?  1.152 -19.356  0.033 1.00  93.35 0 B 1
ATOM   2041 C CG  . MET B 2 30 ?  2.164 -20.455  0.387 1.00  85.88 0 B 1
ATOM   2042 S SD  . MET B 2 30 ?  3.500 -19.956  1.531 1.00  85.12 0 B 1
ATOM   2043 C CE  . MET B 2 30 ?  4.253 -18.607  0.621 1.00  75.26 0 B 1
ATOM   2044 N N   . PHE B 2 31 ? -1.560 -17.398  0.821 1.00  96.19 0 B 1
ATOM   2045 C CA  . PHE B 2 31 ? -2.304 -16.175  0.538 1.00  96.64 0 B 1
ATOM   2046 C C   . PHE B 2 31 ? -2.712 -15.418  1.813 1.00  96.88 0 B 1
ATOM   2047 O O   . PHE B 2 31 ? -3.223 -14.304  1.711 1.00  96.16 0 B 1
ATOM   2048 C CB  . PHE B 2 31 ? -3.516 -16.482 -0.340 1.00  96.55 0 B 1
ATOM   2049 C CG  . PHE B 2 31 ? -3.159 -16.781 -1.783 1.00  96.50 0 B 1
ATOM   2050 C CD1 . PHE B 2 31 ? -3.296 -15.782 -2.762 1.00  95.12 0 B 1
ATOM   2051 C CD2 . PHE B 2 31 ? -2.679 -18.054 -2.159 1.00  95.11 0 B 1
ATOM   2052 C CE1 . PHE B 2 31 ? -2.971 -16.041 -4.097 1.00  94.65 0 B 1
ATOM   2053 C CE2 . PHE B 2 31 ? -2.341 -18.313 -3.494 1.00  94.47 0 B 1
ATOM   2054 C CZ  . PHE B 2 31 ? -2.490 -17.311 -4.473 1.00  95.22 0 B 1
ATOM   2055 N N   . HIS B 2 32 ? -2.474 -15.990  2.987 1.00  96.25 0 B 1
ATOM   2056 C CA  . HIS B 2 32 ? -2.723 -15.341  4.264 1.00  96.21 0 B 1
ATOM   2057 C C   . HIS B 2 32 ? -1.421 -15.237  5.055 1.00  96.32 0 B 1
ATOM   2058 O O   . HIS B 2 32 ? -0.851 -16.236  5.487 1.00  95.73 0 B 1
ATOM   2059 C CB  . HIS B 2 32 ? -3.798 -16.114  5.030 1.00  95.47 0 B 1
ATOM   2060 C CG  . HIS B 2 32 ? -4.114 -15.571  6.396 1.00  91.06 0 B 1
ATOM   2061 C CD2 . HIS B 2 32 ? -3.929 -14.305  6.883 1.00  80.66 0 B 1
ATOM   2062 N ND1 . HIS B 2 32 ? -4.675 -16.313  7.434 1.00  79.14 0 B 1
ATOM   2063 C CE1 . HIS B 2 32 ? -4.818 -15.503  8.480 1.00  80.49 0 B 1
ATOM   2064 N NE2 . HIS B 2 32 ? -4.369 -14.279  8.191 1.00  82.10 0 B 1
ATOM   2065 N N   . TRP B 2 33 ? -0.969 -14.022  5.260 1.00  96.99 0 B 1
ATOM   2066 C CA  . TRP B 2 33 ?  0.208 -13.732  6.055 1.00  97.23 0 B 1
ATOM   2067 C C   . TRP B 2 33 ? -0.154 -12.956  7.313 1.00  97.48 0 B 1
ATOM   2068 O O   . TRP B 2 33 ? -1.127 -12.201  7.353 1.00  96.89 0 B 1
ATOM   2069 C CB  . TRP B 2 33 ?  1.259 -12.983  5.214 1.00  97.05 0 B 1
ATOM   2070 C CG  . TRP B 2 33 ?  1.972 -13.749  4.136 1.00  96.80 0 B 1
ATOM   2071 C CD1 . TRP B 2 33 ?  1.553 -14.881  3.522 1.00  95.88 0 B 1
ATOM   2072 C CD2 . TRP B 2 33 ?  3.246 -13.419  3.514 1.00  96.57 0 B 1
ATOM   2073 C CE2 . TRP B 2 33 ?  3.529 -14.396  2.516 1.00  96.01 0 B 1
ATOM   2074 C CE3 . TRP B 2 33 ?  4.188 -12.379  3.685 1.00  96.07 0 B 1
ATOM   2075 N NE1 . TRP B 2 33 ?  2.470 -15.270  2.563 1.00  95.75 0 B 1
ATOM   2076 C CZ2 . TRP B 2 33 ?  4.684 -14.337  1.723 1.00  95.17 0 B 1
ATOM   2077 C CZ3 . TRP B 2 33 ?  5.342 -12.326  2.895 1.00  95.19 0 B 1
ATOM   2078 C CH2 . TRP B 2 33 ?  5.584 -13.298  1.918 1.00  94.95 0 B 1
ATOM   2079 N N   . GLN B 2 34 ?  0.685 -13.101  8.325 1.00  97.06 0 B 1
ATOM   2080 C CA  . GLN B 2 34 ?  0.788 -12.135  9.409 1.00  97.09 0 B 1
ATOM   2081 C C   . GLN B 2 34 ?  2.044 -11.296  9.230 1.00  97.28 0 B 1
ATOM   2082 O O   . GLN B 2 34 ?  2.998 -11.701  8.560 1.00  96.62 0 B 1
ATOM   2083 C CB  . GLN B 2 34 ?  0.750 -12.844 10.762 1.00  95.73 0 B 1
ATOM   2084 C CG  . GLN B 2 34 ? -0.688 -13.170 11.165 1.00  86.50 0 B 1
ATOM   2085 C CD  . GLN B 2 34 ? -0.776 -13.926 12.491 1.00  86.70 0 B 1
ATOM   2086 N NE2 . GLN B 2 34 ? -1.864 -13.819 13.209 1.00  74.84 0 B 1
ATOM   2087 O OE1 . GLN B 2 34 ?  0.126 -14.626 12.887 1.00  79.22 0 B 1
ATOM   2088 N N   . ALA B 2 35 ?  2.030 -10.121  9.845 1.00  97.43 0 B 1
ATOM   2089 C CA  . ALA B 2 35 ?  3.181 -9.252  9.899 1.00  97.47 0 B 1
ATOM   2090 C C   . ALA B 2 35 ?  3.277 -8.559 11.263 1.00  97.65 0 B 1
ATOM   2091 O O   . ALA B 2 35 ?  2.282 -8.426 11.972 1.00  97.24 0 B 1
ATOM   2092 C CB  . ALA B 2 35 ?  3.097 -8.239  8.758 1.00  96.90 0 B 1
ATOM   2093 N N   . THR B 2 36 ?  4.465 -8.111 11.593 1.00  97.62 0 B 1
ATOM   2094 C CA  . THR B 2 36 ?  4.697 -7.182 12.699 1.00  97.58 0 B 1
ATOM   2095 C C   . THR B 2 36 ?  5.459 -5.968 12.223 1.00  97.31 0 B 1
ATOM   2096 O O   . THR B 2 36 ?  6.312 -6.056 11.340 1.00  96.40 0 B 1
ATOM   2097 C CB  . THR B 2 36 ?  5.435 -7.812 13.889 1.00  96.77 0 B 1
ATOM   2098 C CG2 . THR B 2 36 ?  4.529 -8.742 14.678 1.00  92.06 0 B 1
ATOM   2099 O OG1 . THR B 2 36 ?  6.558 -8.546 13.467 1.00  91.30 0 B 1
ATOM   2100 N N   . ILE B 2 37 ?  5.161 -4.831 12.851 1.00  97.28 0 B 1
ATOM   2101 C CA  . ILE B 2 37 ?  5.881 -3.571 12.689 1.00  97.09 0 B 1
ATOM   2102 C C   . ILE B 2 37 ?  6.286 -3.090 14.079 1.00  97.32 0 B 1
ATOM   2103 O O   . ILE B 2 37 ?  5.472 -3.090 14.997 1.00  96.70 0 B 1
ATOM   2104 C CB  . ILE B 2 37 ?  5.013 -2.537 11.941 1.00  95.05 0 B 1
ATOM   2105 C CG1 . ILE B 2 37 ?  4.743 -3.016 10.497 1.00  84.18 0 B 1
ATOM   2106 C CG2 . ILE B 2 37 ?  5.687 -1.158 11.928 1.00  83.56 0 B 1
ATOM   2107 C CD1 . ILE B 2 37 ?  3.762 -2.114  9.731 1.00  85.79 0 B 1
ATOM   2108 N N   . MET B 2 38 ?  7.529 -2.668 14.223 1.00  96.81 0 B 1
ATOM   2109 C CA  . MET B 2 38 ?  7.983 -1.986 15.429 1.00  96.63 0 B 1
ATOM   2110 C C   . MET B 2 38 ?  7.572 -0.519 15.394 1.00  96.86 0 B 1
ATOM   2111 O O   . MET B 2 38 ?  7.743  0.153 14.371 1.00  95.81 0 B 1
ATOM   2112 C CB  . MET B 2 38 ?  9.497 -2.111 15.580 1.00  94.99 0 B 1
ATOM   2113 C CG  . MET B 2 38 ?  9.909 -3.553 15.893 1.00  86.55 0 B 1
ATOM   2114 S SD  . MET B 2 38 ? 11.690 -3.792 16.117 1.00  82.06 0 B 1
ATOM   2115 C CE  . MET B 2 38 ? 11.994 -2.799 17.586 1.00  71.68 0 B 1
ATOM   2116 N N   . GLY B 2 39 ?  7.071 -0.010 16.511 1.00  96.28 0 B 1
ATOM   2117 C CA  . GLY B 2 39 ?  6.842  1.415 16.672 1.00  96.25 0 B 1
ATOM   2118 C C   . GLY B 2 39 ?  8.157  2.191 16.540 1.00  96.11 0 B 1
ATOM   2119 O O   . GLY B 2 39 ?  9.142  1.819 17.176 1.00  94.81 0 B 1
ATOM   2120 N N   . PRO B 2 40 ?  8.199  3.261 15.731 1.00  95.84 0 B 1
ATOM   2121 C CA  . PRO B 2 40 ?  9.426  4.024 15.534 1.00  95.44 0 B 1
ATOM   2122 C C   . PRO B 2 40 ?  9.955  4.618 16.839 1.00  95.48 0 B 1
ATOM   2123 O O   . PRO B 2 40 ?  9.180  5.109 17.666 1.00  94.10 0 B 1
ATOM   2124 C CB  . PRO B 2 40 ?  9.092  5.107 14.511 1.00  94.11 0 B 1
ATOM   2125 C CG  . PRO B 2 40 ?  7.902  4.529 13.756 1.00  92.15 0 B 1
ATOM   2126 C CD  . PRO B 2 40 ?  7.166  3.729 14.827 1.00  94.99 0 B 1
ATOM   2127 N N   . ASN B 2 41 ? 11.274  4.637 16.999 1.00  94.13 0 B 1
ATOM   2128 C CA  . ASN B 2 41 ? 11.906  5.292 18.138 1.00  93.69 0 B 1
ATOM   2129 C C   . ASN B 2 41 ? 11.582  6.787 18.178 1.00  93.63 0 B 1
ATOM   2130 O O   . ASN B 2 41 ? 11.291  7.404 17.161 1.00  90.85 0 B 1
ATOM   2131 C CB  . ASN B 2 41 ? 13.423  5.041 18.101 1.00  91.66 0 B 1
ATOM   2132 C CG  . ASN B 2 41 ? 13.795  3.602 18.399 1.00  87.07 0 B 1
ATOM   2133 N ND2 . ASN B 2 41 ? 14.964  3.180 17.986 1.00  77.97 0 B 1
ATOM   2134 O OD1 . ASN B 2 41 ? 13.066  2.858 19.022 1.00  79.13 0 B 1
ATOM   2135 N N   . ASP B 2 42 ? 11.631  7.398 19.367 1.00  92.57 0 B 1
ATOM   2136 C CA  . ASP B 2 42 ? 11.269  8.799 19.575 1.00  92.04 0 B 1
ATOM   2137 C C   . ASP B 2 42 ?  9.889  9.169 19.008 1.00  92.84 0 B 1
ATOM   2138 O O   . ASP B 2 42 ?  9.671 10.243 18.453 1.00  89.76 0 B 1
ATOM   2139 C CB  . ASP B 2 42 ? 12.382  9.747 19.098 1.00  90.00 0 B 1
ATOM   2140 C CG  . ASP B 2 42 ? 13.746  9.350 19.632 1.00  81.96 0 B 1
ATOM   2141 O OD1 . ASP B 2 42 ? 13.825  9.053 20.841 1.00  75.61 0 B 1
ATOM   2142 O OD2 . ASP B 2 42 ? 14.683  9.317 18.806 1.00  73.17 -1 B 1
ATOM   2143 N N   . SER B 2 43 ?  8.960  8.240 19.145 1.00  94.52 0 B 1
ATOM   2144 C CA  . SER B 2 43 ?  7.560  8.403 18.788 1.00  95.00 0 B 1
ATOM   2145 C C   . SER B 2 43 ?  6.667  7.912 19.937 1.00  95.95 0 B 1
ATOM   2146 O O   . SER B 2 43 ?  7.121  7.151 20.800 1.00  95.34 0 B 1
ATOM   2147 C CB  . SER B 2 43 ?  7.267  7.652 17.491 1.00  94.10 0 B 1
ATOM   2148 O OG  . SER B 2 43 ?  7.058  6.273 17.730 1.00  92.81 0 B 1
ATOM   2149 N N   . PRO B 2 44 ?  5.383  8.277 19.956 1.00  96.43 0 B 1
ATOM   2150 C CA  . PRO B 2 44 ?  4.456  7.726 20.935 1.00  96.56 0 B 1
ATOM   2151 C C   . PRO B 2 44 ?  4.240  6.211 20.795 1.00  97.04 0 B 1
ATOM   2152 O O   . PRO B 2 44 ?  3.717  5.595 21.715 1.00  96.01 0 B 1
ATOM   2153 C CB  . PRO B 2 44 ?  3.158  8.509 20.724 1.00  95.30 0 B 1
ATOM   2154 C CG  . PRO B 2 44 ?  3.230  8.954 19.272 1.00  91.84 0 B 1
ATOM   2155 C CD  . PRO B 2 44 ?  4.715  9.220 19.082 1.00  95.28 0 B 1
ATOM   2156 N N   . TYR B 2 45 ?  4.675  5.612 19.694 1.00  97.64 0 B 1
ATOM   2157 C CA  . TYR B 2 45 ?  4.577  4.177 19.426 1.00  97.76 0 B 1
ATOM   2158 C C   . TYR B 2 45 ?  5.834  3.396 19.814 1.00  97.76 0 B 1
ATOM   2159 O O   . TYR B 2 45 ?  5.872  2.179 19.645 1.00  96.66 0 B 1
ATOM   2160 C CB  . TYR B 2 45 ?  4.245  3.979 17.945 1.00  97.48 0 B 1
ATOM   2161 C CG  . TYR B 2 45 ?  3.065  4.792 17.456 1.00  97.29 0 B 1
ATOM   2162 C CD1 . TYR B 2 45 ?  1.764  4.467 17.868 1.00  95.72 0 B 1
ATOM   2163 C CD2 . TYR B 2 45 ?  3.273  5.907 16.624 1.00  95.67 0 B 1
ATOM   2164 C CE1 . TYR B 2 45 ?  0.666  5.234 17.442 1.00  94.87 0 B 1
ATOM   2165 C CE2 . TYR B 2 45 ?  2.185  6.690 16.196 1.00  94.71 0 B 1
ATOM   2166 C CZ  . TYR B 2 45 ?  0.883  6.345 16.609 1.00  95.61 0 B 1
ATOM   2167 O OH  . TYR B 2 45 ? -0.182  7.099 16.192 1.00  93.99 0 B 1
ATOM   2168 N N   . GLN B 2 46 ?  6.873  4.069 20.316 1.00  96.65 0 B 1
ATOM   2169 C CA  . GLN B 2 46 ?  8.141  3.443 20.669 1.00  96.50 0 B 1
ATOM   2170 C C   . GLN B 2 46 ?  7.944  2.280 21.643 1.00  96.61 0 B 1
ATOM   2171 O O   . GLN B 2 46 ?  7.225  2.391 22.632 1.00  95.73 0 B 1
ATOM   2172 C CB  . GLN B 2 46 ?  9.085  4.501 21.253 1.00  95.51 0 B 1
ATOM   2173 C CG  . GLN B 2 46 ? 10.429  3.902 21.718 1.00  93.58 0 B 1
ATOM   2174 C CD  . GLN B 2 46 ? 11.431  4.958 22.193 1.00  91.57 0 B 1
ATOM   2175 N NE2 . GLN B 2 46 ? 12.368  4.594 23.038 1.00  81.01 0 B 1
ATOM   2176 O OE1 . GLN B 2 46 ? 11.393  6.102 21.808 1.00  84.89 0 B 1
ATOM   2177 N N   . GLY B 2 47 ?  8.631  1.178 21.356 1.00  96.27 0 B 1
ATOM   2178 C CA  . GLY B 2 47 ?  8.564 -0.048 22.142 1.00  95.87 0 B 1
ATOM   2179 C C   . GLY B 2 47 ?  7.370 -0.947 21.809 1.00  96.47 0 B 1
ATOM   2180 O O   . GLY B 2 47 ?  7.361 -2.108 22.199 1.00  94.67 0 B 1
ATOM   2181 N N   . GLY B 2 48 ?  6.392 -0.437 21.061 1.00  96.71 0 B 1
ATOM   2182 C CA  . GLY B 2 48 ?  5.262 -1.228 20.609 1.00  96.82 0 B 1
ATOM   2183 C C   . GLY B 2 48 ?  5.624 -2.190 19.479 1.00  97.20 0 B 1
ATOM   2184 O O   . GLY B 2 48 ?  6.383 -1.854 18.570 1.00  96.39 0 B 1
ATOM   2185 N N   . VAL B 2 49 ?  5.017 -3.369 19.509 1.00  97.89 0 B 1
ATOM   2186 C CA  . VAL B 2 49 ?  5.030 -4.352 18.424 1.00  97.96 0 B 1
ATOM   2187 C C   . VAL B 2 49 ?  3.603 -4.502 17.921 1.00  97.99 0 B 1
ATOM   2188 O O   . VAL B 2 49 ?  2.739 -5.061 18.586 1.00  97.30 0 B 1
ATOM   2189 C CB  . VAL B 2 49 ?  5.608 -5.697 18.889 1.00  97.24 0 B 1
ATOM   2190 C CG1 . VAL B 2 49 ?  5.653 -6.695 17.728 1.00  94.74 0 B 1
ATOM   2191 C CG2 . VAL B 2 49 ?  7.032 -5.536 19.425 1.00  95.12 0 B 1
ATOM   2192 N N   . PHE B 2 50 ?  3.360 -4.001 16.725 1.00  98.03 0 B 1
ATOM   2193 C CA  . PHE B 2 50 ?  2.036 -3.985 16.126 1.00  98.14 0 B 1
ATOM   2194 C C   . PHE B 2 50 ?  1.890 -5.156 15.166 1.00  98.07 0 B 1
ATOM   2195 O O   . PHE B 2 50 ?  2.664 -5.276 14.218 1.00  97.61 0 B 1
ATOM   2196 C CB  . PHE B 2 50 ?  1.797 -2.647 15.427 1.00  98.00 0 B 1
ATOM   2197 C CG  . PHE B 2 50 ?  1.871 -1.466 16.369 1.00  97.97 0 B 1
ATOM   2198 C CD1 . PHE B 2 50 ?  0.731 -1.030 17.062 1.00  97.17 0 B 1
ATOM   2199 C CD2 . PHE B 2 50 ?  3.099 -0.825 16.603 1.00  97.28 0 B 1
ATOM   2200 C CE1 . PHE B 2 50 ?  0.813  0.018 17.979 1.00  96.76 0 B 1
ATOM   2201 C CE2 . PHE B 2 50 ?  3.197  0.220 17.526 1.00  96.72 0 B 1
ATOM   2202 C CZ  . PHE B 2 50 ?  2.052  0.643 18.220 1.00  96.99 0 B 1
ATOM   2203 N N   . PHE B 2 51 ?  0.891 -5.985 15.391 1.00  98.16 0 B 1
ATOM   2204 C CA  . PHE B 2 51 ?  0.540 -7.083 14.503 1.00  98.27 0 B 1
ATOM   2205 C C   . PHE B 2 51 ? -0.382 -6.607 13.387 1.00  98.17 0 B 1
ATOM   2206 O O   . PHE B 2 51 ? -1.281 -5.788 13.608 1.00  97.67 0 B 1
ATOM   2207 C CB  . PHE B 2 51 ? -0.089 -8.235 15.291 1.00  97.98 0 B 1
ATOM   2208 C CG  . PHE B 2 51 ?  0.887 -8.983 16.171 1.00  97.90 0 B 1
ATOM   2209 C CD1 . PHE B 2 51 ?  1.408 -10.216 15.746 1.00  96.91 0 B 1
ATOM   2210 C CD2 . PHE B 2 51 ?  1.285 -8.457 17.409 1.00  96.85 0 B 1
ATOM   2211 C CE1 . PHE B 2 51 ?  2.317 -10.922 16.559 1.00  96.28 0 B 1
ATOM   2212 C CE2 . PHE B 2 51 ?  2.200 -9.148 18.216 1.00  96.14 0 B 1
ATOM   2213 C CZ  . PHE B 2 51 ?  2.713 -10.386 17.789 1.00  96.67 0 B 1
ATOM   2214 N N   . LEU B 2 52 ? -0.166 -7.153 12.205 1.00  97.90 0 B 1
ATOM   2215 C CA  . LEU B 2 52 ? -1.004 -6.949 11.038 1.00  98.03 0 B 1
ATOM   2216 C C   . LEU B 2 52 ? -1.389 -8.286 10.418 1.00  97.90 0 B 1
ATOM   2217 O O   . LEU B 2 52 ? -0.668 -9.283 10.540 1.00  97.30 0 B 1
ATOM   2218 C CB  . LEU B 2 52 ? -0.323 -6.042  9.994 1.00  97.76 0 B 1
ATOM   2219 C CG  . LEU B 2 52 ?  0.056 -4.637 10.485 1.00  96.47 0 B 1
ATOM   2220 C CD1 . LEU B 2 52 ?  1.493 -4.565 11.006 1.00  92.19 0 B 1
ATOM   2221 C CD2 . LEU B 2 52 ? -0.065 -3.624  9.344 1.00  92.56 0 B 1
ATOM   2222 N N   . THR B 2 53 ? -2.492 -8.290  9.703 1.00  97.79 0 B 1
ATOM   2223 C CA  . THR B 2 53 ? -2.899 -9.379  8.822 1.00  97.54 0 B 1
ATOM   2224 C C   . THR B 2 53 ? -2.807 -8.936  7.363 1.00  97.47 0 B 1
ATOM   2225 O O   . THR B 2 53 ? -3.075 -7.771  7.043 1.00  96.92 0 B 1
ATOM   2226 C CB  . THR B 2 53 ? -4.292 -9.901  9.202 1.00  96.43 0 B 1
ATOM   2227 C CG2 . THR B 2 53 ? -5.417 -8.895  8.978 1.00  88.68 0 B 1
ATOM   2228 O OG1 . THR B 2 53 ? -4.583 -11.049  8.452 1.00  88.23 0 B 1
ATOM   2229 N N   . ILE B 2 54 ? -2.395 -9.850  6.506 1.00  97.66 0 B 1
ATOM   2230 C CA  . ILE B 2 54 ? -2.220 -9.621  5.080 1.00  97.64 0 B 1
ATOM   2231 C C   . ILE B 2 54 ? -2.920 -10.733  4.315 1.00  97.57 0 B 1
ATOM   2232 O O   . ILE B 2 54 ? -2.585 -11.905  4.473 1.00  96.94 0 B 1
ATOM   2233 C CB  . ILE B 2 54 ? -0.725 -9.547  4.700 1.00  97.44 0 B 1
ATOM   2234 C CG1 . ILE B 2 54 ?  0.021 -8.450  5.502 1.00  96.75 0 B 1
ATOM   2235 C CG2 . ILE B 2 54 ? -0.570 -9.322  3.186 1.00  96.84 0 B 1
ATOM   2236 C CD1 . ILE B 2 54 ?  1.534 -8.458  5.329 1.00  95.26 0 B 1
ATOM   2237 N N   . HIS B 2 55 ? -3.850 -10.354  3.449 1.00  97.23 0 B 1
ATOM   2238 C CA  . HIS B 2 55 ? -4.497 -11.264  2.514 1.00  97.19 0 B 1
ATOM   2239 C C   . HIS B 2 55 ? -4.172 -10.851  1.083 1.00  97.10 0 B 1
ATOM   2240 O O   . HIS B 2 55 ? -4.390 -9.707  0.680 1.00  96.60 0 B 1
ATOM   2241 C CB  . HIS B 2 55 ? -6.001 -11.318  2.767 1.00  96.71 0 B 1
ATOM   2242 C CG  . HIS B 2 55 ? -6.340 -11.916  4.099 1.00  95.69 0 B 1
ATOM   2243 C CD2 . HIS B 2 55 ? -6.668 -11.240  5.250 1.00  84.70 0 B 1
ATOM   2244 N ND1 . HIS B 2 55 ? -6.368 -13.257  4.406 1.00  84.08 0 B 1
ATOM   2245 C CE1 . HIS B 2 55 ? -6.714 -13.385  5.696 1.00  87.44 0 B 1
ATOM   2246 N NE2 . HIS B 2 55 ? -6.905 -12.180  6.247 1.00  89.08 0 B 1
ATOM   2247 N N   . PHE B 2 56 ? -3.641 -11.784  0.307 1.00  97.60 0 B 1
ATOM   2248 C CA  . PHE B 2 56 ? -3.327 -11.560 -1.095 1.00  97.61 0 B 1
ATOM   2249 C C   . PHE B 2 56 ? -4.535 -11.912 -1.977 1.00  97.59 0 B 1
ATOM   2250 O O   . PHE B 2 56 ? -5.066 -13.016 -1.863 1.00  96.68 0 B 1
ATOM   2251 C CB  . PHE B 2 56 ? -2.103 -12.383 -1.495 1.00  97.47 0 B 1
ATOM   2252 C CG  . PHE B 2 56 ? -0.852 -11.999 -0.739 1.00  97.61 0 B 1
ATOM   2253 C CD1 . PHE B 2 56 ? -0.068 -10.918 -1.175 1.00  96.87 0 B 1
ATOM   2254 C CD2 . PHE B 2 56 ? -0.455 -12.734  0.387 1.00  96.83 0 B 1
ATOM   2255 C CE1 . PHE B 2 56 ?  1.106 -10.580 -0.497 1.00  96.55 0 B 1
ATOM   2256 C CE2 . PHE B 2 56 ?  0.724 -12.400  1.069 1.00  96.45 0 B 1
ATOM   2257 C CZ  . PHE B 2 56 ?  1.513 -11.323  0.623 1.00  96.91 0 B 1
ATOM   2258 N N   . PRO B 2 57 ? -4.959 -11.016 -2.880 1.00  97.06 0 B 1
ATOM   2259 C CA  . PRO B 2 57 ? -5.923 -11.371 -3.904 1.00  96.75 0 B 1
ATOM   2260 C C   . PRO B 2 57 ? -5.265 -12.243 -4.977 1.00  96.65 0 B 1
ATOM   2261 O O   . PRO B 2 57 ? -4.044 -12.236 -5.147 1.00  95.62 0 B 1
ATOM   2262 C CB  . PRO B 2 57 ? -6.408 -10.026 -4.455 1.00  96.01 0 B 1
ATOM   2263 C CG  . PRO B 2 57 ? -5.169 -9.141 -4.330 1.00  94.97 0 B 1
ATOM   2264 C CD  . PRO B 2 57 ? -4.504 -9.644 -3.052 1.00  96.43 0 B 1
ATOM   2265 N N   . THR B 2 58 ? -6.079 -12.943 -5.758 1.00  96.11 0 B 1
ATOM   2266 C CA  . THR B 2 58 ? -5.606 -13.766 -6.889 1.00  95.58 0 B 1
ATOM   2267 C C   . THR B 2 58 ? -4.833 -12.972 -7.933 1.00  95.10 0 B 1
ATOM   2268 O O   . THR B 2 58 ? -3.910 -13.513 -8.550 1.00  92.63 0 B 1
ATOM   2269 C CB  . THR B 2 58 ? -6.792 -14.437 -7.607 1.00  93.86 0 B 1
ATOM   2270 C CG2 . THR B 2 58 ? -7.336 -15.601 -6.793 1.00  81.70 0 B 1
ATOM   2271 O OG1 . THR B 2 58 ? -7.837 -13.508 -7.796 1.00  81.78 0 B 1
ATOM   2272 N N   . ASP B 2 59 ? -5.153 -11.687 -8.075 1.00  94.88 0 B 1
ATOM   2273 C CA  . ASP B 2 59 ? -4.534 -10.783 -9.040 1.00  93.89 0 B 1
ATOM   2274 C C   . ASP B 2 59 ? -3.237 -10.146 -8.536 1.00  94.76 0 B 1
ATOM   2275 O O   . ASP B 2 59 ? -2.628 -9.330 -9.230 1.00  92.94 0 B 1
ATOM   2276 C CB  . ASP B 2 59 ? -5.526 -9.688 -9.426 1.00  90.34 0 B 1
ATOM   2277 C CG  . ASP B 2 59 ? -6.744 -10.193 -10.183 1.00  81.45 0 B 1
ATOM   2278 O OD1 . ASP B 2 59 ? -6.844 -11.411 -10.427 1.00  73.49 0 B 1
ATOM   2279 O OD2 . ASP B 2 59 ? -7.573 -9.305 -10.487 1.00  74.62 -1 B 1
ATOM   2280 N N   . TYR B 2 60 ? -2.777 -10.494 -7.336 1.00  96.56 0 B 1
ATOM   2281 C CA  . TYR B 2 60 ? -1.492 -9.996 -6.839 1.00  97.12 0 B 1
ATOM   2282 C C   . TYR B 2 60 ? -0.354 -10.366 -7.802 1.00  97.49 0 B 1
ATOM   2283 O O   . TYR B 2 60 ? -0.282 -11.511 -8.252 1.00  96.68 0 B 1
ATOM   2284 C CB  . TYR B 2 60 ? -1.245 -10.527 -5.431 1.00  97.00 0 B 1
ATOM   2285 C CG  . TYR B 2 60 ? -0.036 -9.919 -4.766 1.00  97.25 0 B 1
ATOM   2286 C CD1 . TYR B 2 60 ?  1.183 -10.621 -4.688 1.00  96.82 0 B 1
ATOM   2287 C CD2 . TYR B 2 60 ? -0.119 -8.619 -4.239 1.00  96.83 0 B 1
ATOM   2288 C CE1 . TYR B 2 60 ?  2.310 -10.025 -4.079 1.00  96.73 0 B 1
ATOM   2289 C CE2 . TYR B 2 60 ?  0.993 -8.023 -3.643 1.00  96.64 0 B 1
ATOM   2290 C CZ  . TYR B 2 60 ?  2.206 -8.719 -3.564 1.00  96.98 0 B 1
ATOM   2291 O OH  . TYR B 2 60 ?  3.290 -8.117 -2.975 1.00  96.41 0 B 1
ATOM   2292 N N   . PRO B 2 61 ?  0.566 -9.431 -8.159 1.00  96.75 0 B 1
ATOM   2293 C CA  . PRO B 2 61 ?  0.752 -8.095 -7.603 1.00  96.87 0 B 1
ATOM   2294 C C   . PRO B 2 61 ?  0.045 -6.959 -8.354 1.00  96.76 0 B 1
ATOM   2295 O O   . PRO B 2 61 ?  0.351 -5.798 -8.117 1.00  95.53 0 B 1
ATOM   2296 C CB  . PRO B 2 61 ?  2.273 -7.909 -7.636 1.00  96.29 0 B 1
ATOM   2297 C CG  . PRO B 2 61 ?  2.644 -8.581 -8.955 1.00  95.42 0 B 1
ATOM   2298 C CD  . PRO B 2 61 ?  1.697 -9.775 -9.005 1.00  96.18 0 B 1
ATOM   2299 N N   . PHE B 2 62 ? -0.865 -7.259 -9.272 1.00  96.00 0 B 1
ATOM   2300 C CA  . PHE B 2 62 ? -1.549 -6.220 -10.051 1.00  95.77 0 B 1
ATOM   2301 C C   . PHE B 2 62 ? -2.679 -5.534 -9.273 1.00  95.25 0 B 1
ATOM   2302 O O   . PHE B 2 62 ? -3.088 -4.426 -9.618 1.00  93.50 0 B 1
ATOM   2303 C CB  . PHE B 2 62 ? -2.047 -6.811 -11.368 1.00  95.30 0 B 1
ATOM   2304 C CG  . PHE B 2 62 ? -0.920 -7.368 -12.203 1.00  95.32 0 B 1
ATOM   2305 C CD1 . PHE B 2 62 ?  0.007 -6.495 -12.803 1.00  93.83 0 B 1
ATOM   2306 C CD2 . PHE B 2 62 ? -0.745 -8.755 -12.330 1.00  94.00 0 B 1
ATOM   2307 C CE1 . PHE B 2 62 ?  1.092 -7.000 -13.525 1.00  93.25 0 B 1
ATOM   2308 C CE2 . PHE B 2 62 ?  0.347 -9.268 -13.054 1.00  93.14 0 B 1
ATOM   2309 C CZ  . PHE B 2 62 ?  1.266 -8.385 -13.648 1.00  93.90 0 B 1
ATOM   2310 N N   . LYS B 2 63 ? -3.129 -6.164 -8.194 1.00  95.56 0 B 1
ATOM   2311 C CA  . LYS B 2 63 ? -3.955 -5.543 -7.163 1.00  95.22 0 B 1
ATOM   2312 C C   . LYS B 2 63 ? -3.185 -5.480 -5.843 1.00  96.03 0 B 1
ATOM   2313 O O   . LYS B 2 63 ? -2.357 -6.355 -5.586 1.00  95.76 0 B 1
ATOM   2314 C CB  . LYS B 2 63 ? -5.269 -6.307 -6.997 1.00  93.40 0 B 1
ATOM   2315 C CG  . LYS B 2 63 ? -6.206 -6.065 -8.187 1.00  86.47 0 B 1
ATOM   2316 C CD  . LYS B 2 63 ? -7.565 -6.695 -7.884 1.00  82.19 0 B 1
ATOM   2317 C CE  . LYS B 2 63 ? -8.537 -6.433 -9.024 1.00  75.24 0 B 1
ATOM   2318 N NZ  . LYS B 2 63 ? -9.828 -7.063 -8.732 1.00  67.29 1 B 1
ATOM   2319 N N   . PRO B 2 64 ? -3.474 -4.462 -5.001 1.00  95.97 0 B 1
ATOM   2320 C CA  . PRO B 2 64 ? -2.823 -4.356 -3.708 1.00  96.13 0 B 1
ATOM   2321 C C   . PRO B 2 64 ? -3.198 -5.516 -2.780 1.00  96.69 0 B 1
ATOM   2322 O O   . PRO B 2 64 ? -4.332 -6.017 -2.843 1.00  96.30 0 B 1
ATOM   2323 C CB  . PRO B 2 64 ? -3.265 -3.005 -3.134 1.00  94.88 0 B 1
ATOM   2324 C CG  . PRO B 2 64 ? -4.615 -2.753 -3.806 1.00  93.04 0 B 1
ATOM   2325 C CD  . PRO B 2 64 ? -4.434 -3.386 -5.185 1.00  94.63 0 B 1
ATOM   2326 N N   . PRO B 2 65 ? -2.297 -5.918 -1.876 1.00  97.24 0 B 1
ATOM   2327 C CA  . PRO B 2 65 ? -2.656 -6.802 -0.787 1.00  97.38 0 B 1
ATOM   2328 C C   . PRO B 2 65 ? -3.643 -6.100  0.147 1.00  97.16 0 B 1
ATOM   2329 O O   . PRO B 2 65 ? -3.632 -4.869  0.294 1.00  96.03 0 B 1
ATOM   2330 C CB  . PRO B 2 65 ? -1.338 -7.141 -0.096 1.00  96.93 0 B 1
ATOM   2331 C CG  . PRO B 2 65 ? -0.518 -5.863 -0.298 1.00  95.87 0 B 1
ATOM   2332 C CD  . PRO B 2 65 ? -0.963 -5.374 -1.674 1.00  97.02 0 B 1
ATOM   2333 N N   . LYS B 2 66 ? -4.480 -6.873  0.817 1.00  96.64 0 B 1
ATOM   2334 C CA  . LYS B 2 66 ? -5.358 -6.381  1.869 1.00  96.48 0 B 1
ATOM   2335 C C   . LYS B 2 66 ? -4.598 -6.433  3.186 1.00  96.66 0 B 1
ATOM   2336 O O   . LYS B 2 66 ? -4.346 -7.518  3.692 1.00  95.99 0 B 1
ATOM   2337 C CB  . LYS B 2 66 ? -6.658 -7.193  1.908 1.00  95.38 0 B 1
ATOM   2338 C CG  . LYS B 2 66 ? -7.397 -7.271  0.564 1.00  89.62 0 B 1
ATOM   2339 C CD  . LYS B 2 66 ? -7.842 -5.914  0.029 1.00  83.86 0 B 1
ATOM   2340 C CE  . LYS B 2 66 ? -8.645 -6.133 -1.252 1.00  77.61 0 B 1
ATOM   2341 N NZ  . LYS B 2 66 ? -9.186 -4.876 -1.806 1.00  67.94 1 B 1
ATOM   2342 N N   . VAL B 2 67 ? -4.218 -5.272  3.702 1.00  96.97 0 B 1
ATOM   2343 C CA  . VAL B 2 67 ? -3.431 -5.155  4.931 1.00  97.08 0 B 1
ATOM   2344 C C   . VAL B 2 67 ? -4.254 -4.420  5.978 1.00  96.73 0 B 1
ATOM   2345 O O   . VAL B 2 67 ? -4.778 -3.349  5.696 1.00  95.84 0 B 1
ATOM   2346 C CB  . VAL B 2 67 ? -2.094 -4.434  4.692 1.00  96.95 0 B 1
ATOM   2347 C CG1 . VAL B 2 67 ? -1.207 -4.510  5.932 1.00  95.48 0 B 1
ATOM   2348 C CG2 . VAL B 2 67 ? -1.314 -5.052  3.526 1.00  95.72 0 B 1
ATOM   2349 N N   . ALA B 2 68 ? -4.358 -4.987  7.175 1.00  96.82 0 B 1
ATOM   2350 C CA  . ALA B 2 68 ? -5.049 -4.374  8.304 1.00  96.65 0 B 1
ATOM   2351 C C   . ALA B 2 68 ? -4.277 -4.617  9.605 1.00  97.15 0 B 1
ATOM   2352 O O   . ALA B 2 68 ? -3.642 -5.657  9.767 1.00  96.82 0 B 1
ATOM   2353 C CB  . ALA B 2 68 ? -6.474 -4.932  8.380 1.00  95.25 0 B 1
ATOM   2354 N N   . PHE B 2 69 ? -4.351 -3.676 10.532 1.00  96.76 0 B 1
ATOM   2355 C CA  . PHE B 2 69 ? -3.853 -3.886 11.880 1.00  96.74 0 B 1
ATOM   2356 C C   . PHE B 2 69 ? -4.769 -4.850 12.642 1.00  96.30 0 B 1
ATOM   2357 O O   . PHE B 2 69 ? -5.992 -4.762 12.556 1.00  95.30 0 B 1
ATOM   2358 C CB  . PHE B 2 69 ? -3.737 -2.555 12.629 1.00  96.85 0 B 1
ATOM   2359 C CG  . PHE B 2 69 ? -2.497 -1.761 12.263 1.00  97.15 0 B 1
ATOM   2360 C CD1 . PHE B 2 69 ? -1.349 -1.845 13.077 1.00  96.44 0 B 1
ATOM   2361 C CD2 . PHE B 2 69 ? -2.480 -0.935 11.134 1.00  96.49 0 B 1
ATOM   2362 C CE1 . PHE B 2 69 ? -0.199 -1.105 12.763 1.00  96.31 0 B 1
ATOM   2363 C CE2 . PHE B 2 69 ? -1.329 -0.200 10.807 1.00  96.26 0 B 1
ATOM   2364 C CZ  . PHE B 2 69 ? -0.189 -0.284 11.625 1.00  96.77 0 B 1
ATOM   2365 N N   . THR B 2 70 ? -4.169 -5.729 13.423 1.00  96.86 0 B 1
ATOM   2366 C CA  . THR B 2 70 ? -4.885 -6.543 14.419 1.00  96.51 0 B 1
ATOM   2367 C C   . THR B 2 70 ? -4.602 -6.036 15.833 1.00  96.31 0 B 1
ATOM   2368 O O   . THR B 2 70 ? -5.458 -6.150 16.706 1.00  95.08 0 B 1
ATOM   2369 C CB  . THR B 2 70 ? -4.518 -8.016 14.286 1.00  95.67 0 B 1
ATOM   2370 C CG2 . THR B 2 70 ? -4.929 -8.565 12.929 1.00  86.62 0 B 1
ATOM   2371 O OG1 . THR B 2 70 ? -3.133 -8.216 14.393 1.00  87.39 0 B 1
ATOM   2372 N N   . THR B 2 71 ? -3.455 -5.412 16.045 1.00  96.92 0 B 1
ATOM   2373 C CA  . THR B 2 71 ? -3.184 -4.640 17.259 1.00  96.95 0 B 1
ATOM   2374 C C   . THR B 2 71 ? -3.889 -3.291 17.184 1.00  96.78 0 B 1
ATOM   2375 O O   . THR B 2 71 ? -3.770 -2.568 16.198 1.00  95.91 0 B 1
ATOM   2376 C CB  . THR B 2 71 ? -1.680 -4.425 17.456 1.00  96.88 0 B 1
ATOM   2377 C CG2 . THR B 2 71 ? -1.369 -3.804 18.812 1.00  94.51 0 B 1
ATOM   2378 O OG1 . THR B 2 71 ? -1.009 -5.664 17.407 1.00  94.32 0 B 1
ATOM   2379 N N   . ARG B 2 72 ? -4.597 -2.945 18.242 1.00  96.32 0 B 1
ATOM   2380 C CA  . ARG B 2 72 ? -5.270 -1.656 18.346 1.00  96.02 0 B 1
ATOM   2381 C C   . ARG B 2 72 ? -4.240 -0.523 18.419 1.00  96.67 0 B 1
ATOM   2382 O O   . ARG B 2 72 ? -3.286 -0.604 19.185 1.00  95.74 0 B 1
ATOM   2383 C CB  . ARG B 2 72 ? -6.211 -1.674 19.560 1.00  94.28 0 B 1
ATOM   2384 C CG  . ARG B 2 72 ? -7.209 -0.512 19.518 1.00  84.23 0 B 1
ATOM   2385 C CD  . ARG B 2 72 ? -8.203 -0.638 20.673 1.00  77.78 0 B 1
ATOM   2386 N NE  . ARG B 2 72 ? -9.248  0.398 20.591 1.00  70.21 0 B 1
ATOM   2387 C CZ  . ARG B 2 72 ? -10.290  0.533 21.403 1.00  62.78 0 B 1
ATOM   2388 N NH1 . ARG B 2 72 ? -10.458 -0.258 22.423 1.00  57.12 1 B 1
ATOM   2389 N NH2 . ARG B 2 72 ? -11.173  1.462 21.183 1.00  56.24 0 B 1
ATOM   2390 N N   . ILE B 2 73 ? -4.461  0.534 17.644 1.00  96.31 0 B 1
ATOM   2391 C CA  . ILE B 2 73 ? -3.546  1.666 17.547 1.00  96.46 0 B 1
ATOM   2392 C C   . ILE B 2 73 ? -4.326  2.983 17.504 1.00  96.12 0 B 1
ATOM   2393 O O   . ILE B 2 73 ? -5.409  3.052 16.932 1.00  94.85 0 B 1
ATOM   2394 C CB  . ILE B 2 73 ? -2.590  1.473 16.353 1.00  95.98 0 B 1
ATOM   2395 C CG1 . ILE B 2 73 ? -1.519  2.577 16.318 1.00  93.51 0 B 1
ATOM   2396 C CG2 . ILE B 2 73 ? -3.353  1.378 15.014 1.00  92.47 0 B 1
ATOM   2397 C CD1 . ILE B 2 73 ? -0.373  2.305 15.336 1.00  91.99 0 B 1
ATOM   2398 N N   . TYR B 2 74 ? -3.775  4.024 18.109 1.00  96.35 0 B 1
ATOM   2399 C CA  . TYR B 2 74 ? -4.352  5.369 18.085 1.00  96.32 0 B 1
ATOM   2400 C C   . TYR B 2 74 ? -3.670  6.195 16.996 1.00  96.26 0 B 1
ATOM   2401 O O   . TYR B 2 74 ? -2.553  6.663 17.178 1.00  95.29 0 B 1
ATOM   2402 C CB  . TYR B 2 74 ? -4.215  5.986 19.471 1.00  96.10 0 B 1
ATOM   2403 C CG  . TYR B 2 74 ? -5.029  7.245 19.649 1.00  96.22 0 B 1
ATOM   2404 C CD1 . TYR B 2 74 ? -4.432  8.518 19.541 1.00  95.06 0 B 1
ATOM   2405 C CD2 . TYR B 2 74 ? -6.400  7.147 19.948 1.00  95.10 0 B 1
ATOM   2406 C CE1 . TYR B 2 74 ? -5.186  9.672 19.751 1.00  94.58 0 B 1
ATOM   2407 C CE2 . TYR B 2 74 ? -7.168  8.302 20.161 1.00  94.54 0 B 1
ATOM   2408 C CZ  . TYR B 2 74 ? -6.559  9.565 20.070 1.00  95.27 0 B 1
ATOM   2409 O OH  . TYR B 2 74 ? -7.301 10.692 20.299 1.00  94.17 0 B 1
ATOM   2410 N N   . HIS B 2 75 ? -4.331  6.342 15.844 1.00  95.88 0 B 1
ATOM   2411 C CA  . HIS B 2 75 ? -3.787  7.035 14.680 1.00  95.74 0 B 1
ATOM   2412 C C   . HIS B 2 75 ? -4.909  7.611 13.790 1.00  94.88 0 B 1
ATOM   2413 O O   . HIS B 2 75 ? -5.897  6.913 13.564 1.00  93.12 0 B 1
ATOM   2414 C CB  . HIS B 2 75 ? -2.929  6.046 13.883 1.00  95.74 0 B 1
ATOM   2415 C CG  . HIS B 2 75 ? -2.148  6.691 12.783 1.00  95.96 0 B 1
ATOM   2416 C CD2 . HIS B 2 75 ? -0.891  7.231 12.892 1.00  91.63 0 B 1
ATOM   2417 N ND1 . HIS B 2 75 ? -2.553  6.881 11.485 1.00  91.85 0 B 1
ATOM   2418 C CE1 . HIS B 2 75 ? -1.565  7.515 10.831 1.00  91.60 0 B 1
ATOM   2419 N NE2 . HIS B 2 75 ? -0.544  7.738 11.654 1.00  92.32 0 B 1
ATOM   2420 N N   . PRO B 2 76 ? -4.770  8.813 13.224 1.00  94.21 0 B 1
ATOM   2421 C CA  . PRO B 2 76 ? -5.836  9.435 12.432 1.00  93.38 0 B 1
ATOM   2422 C C   . PRO B 2 76 ? -6.248  8.661 11.175 1.00  91.71 0 B 1
ATOM   2423 O O   . PRO B 2 76 ? -7.392  8.759 10.740 1.00  88.24 0 B 1
ATOM   2424 C CB  . PRO B 2 76 ? -5.293 10.813 12.040 1.00  92.84 0 B 1
ATOM   2425 C CG  . PRO B 2 76 ? -4.246 11.120 13.099 1.00  91.26 0 B 1
ATOM   2426 C CD  . PRO B 2 76 ? -3.676  9.743 13.424 1.00  93.95 0 B 1
ATOM   2427 N N   . ASN B 2 77 ? -5.312  7.887 10.600 1.00  93.08 0 B 1
ATOM   2428 C CA  . ASN B 2 77 ? -5.528  7.167  9.337 1.00  93.46 0 B 1
ATOM   2429 C C   . ASN B 2 77 ? -5.734  5.651  9.530 1.00  93.46 0 B 1
ATOM   2430 O O   . ASN B 2 77 ? -5.638  4.899  8.562 1.00  92.41 0 B 1
ATOM   2431 C CB  . ASN B 2 77 ? -4.366  7.481  8.383 1.00  93.48 0 B 1
ATOM   2432 C CG  . ASN B 2 77 ? -4.137  8.973  8.195 1.00  92.97 0 B 1
ATOM   2433 N ND2 . ASN B 2 77 ? -5.053  9.661  7.556 1.00  86.80 0 B 1
ATOM   2434 O OD1 . ASN B 2 77 ? -3.149  9.523  8.642 1.00  87.39 0 B 1
ATOM   2435 N N   . ILE B 2 78 ? -5.996  5.205 10.752 1.00  92.92 0 B 1
ATOM   2436 C CA  . ILE B 2 78 ? -6.251  3.795 11.077 1.00  93.25 0 B 1
ATOM   2437 C C   . ILE B 2 78 ? -7.486  3.728 11.976 1.00  91.52 0 B 1
ATOM   2438 O O   . ILE B 2 78 ? -7.489  4.300 13.069 1.00  89.25 0 B 1
ATOM   2439 C CB  . ILE B 2 78 ? -5.028  3.131 11.743 1.00  94.25 0 B 1
ATOM   2440 C CG1 . ILE B 2 78 ? -3.739  3.308 10.895 1.00  93.96 0 B 1
ATOM   2441 C CG2 . ILE B 2 78 ? -5.314  1.627 11.962 1.00  93.88 0 B 1
ATOM   2442 C CD1 . ILE B 2 78 ? -2.454  2.887 11.609 1.00  93.29 0 B 1
ATOM   2443 N N   . ASN B 2 79 ? -8.529  3.052 11.521 1.00  89.80 0 B 1
ATOM   2444 C CA  . ASN B 2 79 ? -9.784  2.973 12.269 1.00  88.33 0 B 1
ATOM   2445 C C   . ASN B 2 79 ? -9.791  1.842 13.317 1.00  88.75 0 B 1
ATOM   2446 O O   . ASN B 2 79 ? -8.832  1.079 13.458 1.00  87.73 0 B 1
ATOM   2447 C CB  . ASN B 2 79 ? -10.965  2.946 11.284 1.00  85.28 0 B 1
ATOM   2448 C CG  . ASN B 2 79 ? -11.182  1.627 10.566 1.00  84.27 0 B 1
ATOM   2449 N ND2 . ASN B 2 79 ? -12.128  1.597  9.654 1.00  80.73 0 B 1
ATOM   2450 O OD1 . ASN B 2 79 ? -10.552  0.627 10.823 1.00  79.08 0 B 1
ATOM   2451 N N   . SER B 2 80 ? -10.901  1.718 14.037 1.00  86.37 0 B 1
ATOM   2452 C CA  . SER B 2 80 ? -11.104  0.692 15.063 1.00  85.75 0 B 1
ATOM   2453 C C   . SER B 2 80 ? -11.063 -0.743 14.537 1.00  87.01 0 B 1
ATOM   2454 O O   . SER B 2 80 ? -10.678 -1.648 15.272 1.00  85.67 0 B 1
ATOM   2455 C CB  . SER B 2 80 ? -12.447  0.925 15.764 1.00  83.06 0 B 1
ATOM   2456 O OG  . SER B 2 80 ? -13.487  1.016 14.812 1.00  76.47 0 B 1
ATOM   2457 N N   . ASN B 2 81 ? -11.358 -0.951 13.251 1.00  88.60 0 B 1
ATOM   2458 C CA  . ASN B 2 81 ? -11.257 -2.254 12.586 1.00  89.48 0 B 1
ATOM   2459 C C   . ASN B 2 81 ? -9.818 -2.619 12.189 1.00  91.24 0 B 1
ATOM   2460 O O   . ASN B 2 81 ? -9.578 -3.699 11.655 1.00  90.83 0 B 1
ATOM   2461 C CB  . ASN B 2 81 ? -12.161 -2.264 11.346 1.00  87.54 0 B 1
ATOM   2462 C CG  . ASN B 2 81 ? -13.628 -2.018 11.647 1.00  85.81 0 B 1
ATOM   2463 N ND2 . ASN B 2 81 ? -14.339 -1.439 10.704 1.00  80.12 0 B 1
ATOM   2464 O OD1 . ASN B 2 81 ? -14.155 -2.354 12.685 1.00  80.64 0 B 1
ATOM   2465 N N   . GLY B 2 82 ? -8.868 -1.711 12.396 1.00  91.16 0 B 1
ATOM   2466 C CA  . GLY B 2 82 ? -7.492 -1.851 11.908 1.00  92.79 0 B 1
ATOM   2467 C C   . GLY B 2 82 ? -7.317 -1.525 10.420 1.00  93.74 0 B 1
ATOM   2468 O O   . GLY B 2 82 ? -6.223 -1.710  9.884 1.00  93.46 0 B 1
ATOM   2469 N N   . SER B 2 83 ? -8.367 -1.036  9.761 1.00  92.26 0 B 1
ATOM   2470 C CA  . SER B 2 83 ? -8.292 -0.608  8.367 1.00  91.94 0 B 1
ATOM   2471 C C   . SER B 2 83 ? -7.375  0.605  8.228 1.00  92.39 0 B 1
ATOM   2472 O O   . SER B 2 83 ? -7.503  1.582  8.963 1.00  91.27 0 B 1
ATOM   2473 C CB  . SER B 2 83 ? -9.676 -0.280  7.798 1.00  90.25 0 B 1
ATOM   2474 O OG  . SER B 2 83 ? -10.479 -1.434  7.772 1.00  79.27 0 B 1
ATOM   2475 N N   . ILE B 2 84 ? -6.464  0.528  7.272 1.00  92.85 0 B 1
ATOM   2476 C CA  . ILE B 2 84 ? -5.455  1.554  7.016 1.00  93.37 0 B 1
ATOM   2477 C C   . ILE B 2 84 ? -5.890  2.352  5.801 1.00  92.10 0 B 1
ATOM   2478 O O   . ILE B 2 84 ? -5.977  1.822  4.689 1.00  89.73 0 B 1
ATOM   2479 C CB  . ILE B 2 84 ? -4.064  0.915  6.805 1.00  93.87 0 B 1
ATOM   2480 C CG1 . ILE B 2 84 ? -3.694 -0.090  7.921 1.00  92.83 0 B 1
ATOM   2481 C CG2 . ILE B 2 84 ? -3.000  2.029  6.712 1.00  92.43 0 B 1
ATOM   2482 C CD1 . ILE B 2 84 ? -2.467 -0.951  7.586 1.00  92.51 0 B 1
ATOM   2483 N N   . CYS B 2 85 ? -6.130  3.649  5.986 1.00  89.76 0 B 1
ATOM   2484 C CA  . CYS B 2 85 ? -6.354  4.534  4.861 1.00  88.31 0 B 1
ATOM   2485 C C   . CYS B 2 85 ? -5.002  5.016  4.325 1.00  88.90 0 B 1
ATOM   2486 O O   . CYS B 2 85 ? -4.351  5.876  4.901 1.00  86.16 0 B 1
ATOM   2487 C CB  . CYS B 2 85 ? -7.294  5.670  5.251 1.00  83.65 0 B 1
ATOM   2488 S SG  . CYS B 2 85 ? -8.235  6.122  3.771 1.00  73.88 0 B 1
ATOM   2489 N N   . LEU B 2 86 ? -4.563  4.376  3.249 1.00  91.47 0 B 1
ATOM   2490 C CA  . LEU B 2 86 ? -3.266  4.624  2.631 1.00  92.07 0 B 1
ATOM   2491 C C   . LEU B 2 86 ? -3.405  4.456  1.121 1.00  92.26 0 B 1
ATOM   2492 O O   . LEU B 2 86 ? -3.850  3.408  0.657 1.00  90.09 0 B 1
ATOM   2493 C CB  . LEU B 2 86 ? -2.249  3.653  3.245 1.00  90.54 0 B 1
ATOM   2494 C CG  . LEU B 2 86 ? -0.794  3.920  2.844 1.00  89.98 0 B 1
ATOM   2495 C CD1 . LEU B 2 86 ? -0.310  5.270  3.346 1.00  87.13 0 B 1
ATOM   2496 C CD2 . LEU B 2 86 ?  0.113  2.855  3.450 1.00  86.74 0 B 1
ATOM   2497 N N   . ASP B 2 87 ? -3.008  5.461  0.365 1.00  92.29 0 B 1
ATOM   2498 C CA  . ASP B 2 87 ? -3.199  5.507 -1.084 1.00  92.48 0 B 1
ATOM   2499 C C   . ASP B 2 87 ? -2.511  4.363 -1.834 1.00  93.20 0 B 1
ATOM   2500 O O   . ASP B 2 87 ? -3.096  3.778 -2.756 1.00  91.66 0 B 1
ATOM   2501 C CB  . ASP B 2 87 ? -2.764  6.892 -1.604 1.00  90.32 0 B 1
ATOM   2502 C CG  . ASP B 2 87 ? -1.257  7.174 -1.489 1.00  89.47 0 B 1
ATOM   2503 O OD1 . ASP B 2 87 ? -0.548  6.459 -0.741 1.00  85.41 0 B 1
ATOM   2504 O OD2 . ASP B 2 87 ? -0.789  8.062 -2.213 1.00  85.52 -1 B 1
ATOM   2505 N N   . ILE B 2 88 ? -1.326  3.944 -1.394 1.00  93.52 0 B 1
ATOM   2506 C CA  . ILE B 2 88 ? -0.603  2.809 -1.981 1.00  94.05 0 B 1
ATOM   2507 C C   . ILE B 2 88 ? -1.300  1.455 -1.760 1.00  94.69 0 B 1
ATOM   2508 O O   . ILE B 2 88 ? -0.990  0.505 -2.464 1.00  93.56 0 B 1
ATOM   2509 C CB  . ILE B 2 88 ?  0.866  2.718 -1.508 1.00  93.30 0 B 1
ATOM   2510 C CG1 . ILE B 2 88 ?  0.978  2.488  0.013 1.00  89.01 0 B 1
ATOM   2511 C CG2 . ILE B 2 88 ?  1.645  3.973 -1.954 1.00  88.67 0 B 1
ATOM   2512 C CD1 . ILE B 2 88 ?  2.358  2.002  0.444 1.00  88.62 0 B 1
ATOM   2513 N N   . LEU B 2 89 ? -2.237  1.367 -0.826 1.00  93.93 0 B 1
ATOM   2514 C CA  . LEU B 2 89 ? -3.079  0.176 -0.637 1.00  93.82 0 B 1
ATOM   2515 C C   . LEU B 2 89 ? -4.404  0.271 -1.424 1.00  93.03 0 B 1
ATOM   2516 O O   . LEU B 2 89 ? -5.250 -0.612 -1.321 1.00  90.67 0 B 1
ATOM   2517 C CB  . LEU B 2 89 ? -3.337 -0.054  0.865 1.00  93.88 0 B 1
ATOM   2518 C CG  . LEU B 2 89 ? -2.082 -0.374  1.689 1.00  93.56 0 B 1
ATOM   2519 C CD1 . LEU B 2 89 ? -2.467 -0.537  3.160 1.00  92.23 0 B 1
ATOM   2520 C CD2 . LEU B 2 89 ? -1.403 -1.677  1.234 1.00  91.88 0 B 1
ATOM   2521 N N   . ARG B 2 90 ? -4.567  1.342 -2.201 1.00  92.07 0 B 1
ATOM   2522 C CA  . ARG B 2 90 ? -5.793  1.640 -2.963 1.00  89.89 0 B 1
ATOM   2523 C C   . ARG B 2 90 ? -5.429  2.089 -4.390 1.00  88.96 0 B 1
ATOM   2524 O O   . ARG B 2 90 ? -4.883  1.295 -5.170 1.00  81.95 0 B 1
ATOM   2525 C CB  . ARG B 2 90 ? -6.646  2.676 -2.187 1.00  86.29 0 B 1
ATOM   2526 C CG  . ARG B 2 90 ? -7.135  2.180 -0.811 1.00  82.13 0 B 1
ATOM   2527 C CD  . ARG B 2 90 ? -8.038  3.237 -0.160 1.00  75.93 0 B 1
ATOM   2528 N NE  . ARG B 2 90 ? -8.563  2.807  1.147 1.00  68.16 0 B 1
ATOM   2529 C CZ  . ARG B 2 90 ? -9.346  3.508  1.942 1.00  60.91 0 B 1
ATOM   2530 N NH1 . ARG B 2 90 ? -9.776  4.699  1.622 1.00  55.62 1 B 1
ATOM   2531 N NH2 . ARG B 2 90 ? -9.720  3.029  3.094 1.00  53.67 0 B 1
ATOM   2532 N N   . SER B 2 91 ? -5.706  3.331 -4.720 1.00  90.03 0 B 1
ATOM   2533 C CA  . SER B 2 91 ? -5.572  3.885 -6.069 1.00  89.18 0 B 1
ATOM   2534 C C   . SER B 2 91 ? -4.124  4.086 -6.522 1.00  90.07 0 B 1
ATOM   2535 O O   . SER B 2 91 ? -3.855  4.077 -7.717 1.00  87.83 0 B 1
ATOM   2536 C CB  . SER B 2 91 ? -6.305  5.233 -6.133 1.00  86.81 0 B 1
ATOM   2537 O OG  . SER B 2 91 ? -5.796  6.100 -5.141 1.00  82.24 0 B 1
ATOM   2538 N N   . GLN B 2 92 ? -3.187  4.242 -5.598 1.00  91.13 0 B 1
ATOM   2539 C CA  . GLN B 2 92 ? -1.775  4.476 -5.885 1.00  92.07 0 B 1
ATOM   2540 C C   . GLN B 2 92 ? -0.913  3.213 -5.740 1.00  93.14 0 B 1
ATOM   2541 O O   . GLN B 2 92 ?  0.310  3.311 -5.625 1.00  91.99 0 B 1
ATOM   2542 C CB  . GLN B 2 92 ? -1.250  5.652 -5.040 1.00  91.25 0 B 1
ATOM   2543 C CG  . GLN B 2 92 ? -1.979  6.969 -5.323 1.00  87.47 0 B 1
ATOM   2544 C CD  . GLN B 2 92 ? -1.825  7.412 -6.770 1.00  84.29 0 B 1
ATOM   2545 N NE2 . GLN B 2 92 ? -2.869  7.905 -7.385 1.00  72.51 0 B 1
ATOM   2546 O OE1 . GLN B 2 92 ? -0.766  7.313 -7.367 1.00  75.30 0 B 1
ATOM   2547 N N   . TRP B 2 93 ? -1.531  2.043 -5.752 1.00  94.05 0 B 1
ATOM   2548 C CA  . TRP B 2 93 ? -0.795  0.789 -5.770 1.00  94.92 0 B 1
ATOM   2549 C C   . TRP B 2 93 ?  0.090  0.679 -7.011 1.00  95.01 0 B 1
ATOM   2550 O O   . TRP B 2 93 ? -0.278  1.101 -8.112 1.00  93.84 0 B 1
ATOM   2551 C CB  . TRP B 2 93 ? -1.753 -0.405 -5.699 1.00  94.98 0 B 1
ATOM   2552 C CG  . TRP B 2 93 ? -1.072 -1.733 -5.840 1.00  95.27 0 B 1
ATOM   2553 C CD1 . TRP B 2 93 ? -1.178 -2.564 -6.906 1.00  94.61 0 B 1
ATOM   2554 C CD2 . TRP B 2 93 ? -0.135 -2.383 -4.922 1.00  95.63 0 B 1
ATOM   2555 C CE2 . TRP B 2 93 ?  0.273 -3.616 -5.503 1.00  95.45 0 B 1
ATOM   2556 C CE3 . TRP B 2 93 ?  0.400 -2.038 -3.660 1.00  95.69 0 B 1
ATOM   2557 N NE1 . TRP B 2 93 ? -0.385 -3.684 -6.701 1.00  95.06 0 B 1
ATOM   2558 C CZ2 . TRP B 2 93 ?  1.174 -4.494 -4.852 1.00  95.31 0 B 1
ATOM   2559 C CZ3 . TRP B 2 93 ?  1.304 -2.914 -3.014 1.00  95.14 0 B 1
ATOM   2560 C CH2 . TRP B 2 93 ?  1.683 -4.124 -3.603 1.00  95.02 0 B 1
ATOM   2561 N N   . SER B 2 94 ?  1.252  0.062 -6.834 1.00  94.86 0 B 1
ATOM   2562 C CA  . SER B 2 94 ?  2.112 -0.330 -7.943 1.00  94.86 0 B 1
ATOM   2563 C C   . SER B 2 94 ?  2.544 -1.784 -7.777 1.00  95.22 0 B 1
ATOM   2564 O O   . SER B 2 94 ?  2.971 -2.176 -6.691 1.00  94.76 0 B 1
ATOM   2565 C CB  . SER B 2 94 ?  3.343  0.575 -8.007 1.00  94.13 0 B 1
ATOM   2566 O OG  . SER B 2 94 ?  4.245  0.036 -8.945 1.00  91.08 0 B 1
ATOM   2567 N N   . PRO B 2 95 ?  2.523 -2.577 -8.859 1.00  95.68 0 B 1
ATOM   2568 C CA  . PRO B 2 95 ?  2.999 -3.950 -8.809 1.00  95.67 0 B 1
ATOM   2569 C C   . PRO B 2 95 ?  4.508 -4.080 -8.510 1.00  95.39 0 B 1
ATOM   2570 O O   . PRO B 2 95 ?  4.980 -5.178 -8.215 1.00  93.87 0 B 1
ATOM   2571 C CB  . PRO B 2 95 ?  2.635 -4.540 -10.179 1.00  94.82 0 B 1
ATOM   2572 C CG  . PRO B 2 95 ?  2.618 -3.331 -11.106 1.00  92.59 0 B 1
ATOM   2573 C CD  . PRO B 2 95 ?  2.083 -2.225 -10.196 1.00  95.23 0 B 1
ATOM   2574 N N   . ALA B 2 96 ?  5.249 -2.987 -8.530 1.00  94.95 0 B 1
ATOM   2575 C CA  . ALA B 2 96 ?  6.643 -2.967 -8.082 1.00  94.48 0 B 1
ATOM   2576 C C   . ALA B 2 96 ?  6.797 -2.923 -6.547 1.00  94.20 0 B 1
ATOM   2577 O O   . ALA B 2 96 ?  7.891 -3.171 -6.037 1.00  92.57 0 B 1
ATOM   2578 C CB  . ALA B 2 96 ?  7.349 -1.772 -8.744 1.00  93.26 0 B 1
ATOM   2579 N N   . LEU B 2 97 ?  5.730 -2.614 -5.810 1.00  95.03 0 B 1
ATOM   2580 C CA  . LEU B 2 97 ?  5.758 -2.658 -4.352 1.00  94.78 0 B 1
ATOM   2581 C C   . LEU B 2 97 ?  5.714 -4.105 -3.855 1.00  94.90 0 B 1
ATOM   2582 O O   . LEU B 2 97 ?  4.995 -4.948 -4.384 1.00  94.28 0 B 1
ATOM   2583 C CB  . LEU B 2 97 ?  4.608 -1.833 -3.755 1.00  94.20 0 B 1
ATOM   2584 C CG  . LEU B 2 97 ?  4.735 -0.314 -3.988 1.00  92.36 0 B 1
ATOM   2585 C CD1 . LEU B 2 97 ?  3.443  0.392 -3.572 1.00  90.59 0 B 1
ATOM   2586 C CD2 . LEU B 2 97 ?  5.883  0.289 -3.180 1.00  89.95 0 B 1
ATOM   2587 N N   . THR B 2 98 ?  6.478 -4.362 -2.800 1.00  95.37 0 B 1
ATOM   2588 C CA  . THR B 2 98 ?  6.509 -5.646 -2.090 1.00  95.13 0 B 1
ATOM   2589 C C   . THR B 2 98 ?  5.947 -5.470 -0.682 1.00  95.45 0 B 1
ATOM   2590 O O   . THR B 2 98 ?  5.862 -4.348 -0.179 1.00  94.98 0 B 1
ATOM   2591 C CB  . THR B 2 98 ?  7.939 -6.196 -2.011 1.00  93.92 0 B 1
ATOM   2592 C CG2 . THR B 2 98 ?  8.572 -6.402 -3.383 1.00  89.88 0 B 1
ATOM   2593 O OG1 . THR B 2 98 ?  8.781 -5.321 -1.292 1.00  89.99 0 B 1
ATOM   2594 N N   . ILE B 2 99 ?  5.628 -6.573 -0.012 1.00  95.58 0 B 1
ATOM   2595 C CA  . ILE B 2 99 ?  5.198 -6.551  1.389 1.00  95.81 0 B 1
ATOM   2596 C C   . ILE B 2 99 ?  6.220 -5.848  2.278 1.00  95.72 0 B 1
ATOM   2597 O O   . ILE B 2 99 ?  5.843 -4.984  3.066 1.00  95.29 0 B 1
ATOM   2598 C CB  . ILE B 2 99 ?  4.889 -7.977  1.887 1.00  95.86 0 B 1
ATOM   2599 C CG1 . ILE B 2 99 ?  3.684 -8.595  1.151 1.00  94.14 0 B 1
ATOM   2600 C CG2 . ILE B 2 99 ?  4.658 -8.018  3.407 1.00  94.79 0 B 1
ATOM   2601 C CD1 . ILE B 2 99 ?  2.389 -7.768  1.200 1.00  91.21 0 B 1
ATOM   2602 N N   . SER B 2 100 ?  7.503 -6.092  2.085 1.00  95.36 0 B 1
ATOM   2603 C CA  . SER B 2 100 ?  8.566 -5.374  2.807 1.00  94.87 0 B 1
ATOM   2604 C C   . SER B 2 100 ?  8.445 -3.854  2.654 1.00  95.15 0 B 1
ATOM   2605 O O   . SER B 2 100 ?  8.451 -3.121  3.641 1.00  94.55 0 B 1
ATOM   2606 C CB  . SER B 2 100 ?  9.929 -5.855  2.312 1.00  93.43 0 B 1
ATOM   2607 O OG  . SER B 2 100 ? 10.968 -5.158  2.959 1.00  81.21 0 B 1
ATOM   2608 N N   . LYS B 2 101 ?  8.248 -3.359  1.427 1.00  94.80 0 B 1
ATOM   2609 C CA  . LYS B 2 101 ?  8.099 -1.924  1.154 1.00  94.64 0 B 1
ATOM   2610 C C   . LYS B 2 101 ?  6.775 -1.362  1.676 1.00  95.03 0 B 1
ATOM   2611 O O   . LYS B 2 101 ?  6.751 -0.236  2.156 1.00  94.35 0 B 1
ATOM   2612 C CB  . LYS B 2 101 ?  8.266 -1.642 -0.347 1.00  93.84 0 B 1
ATOM   2613 C CG  . LYS B 2 101 ?  9.657 -1.997 -0.896 1.00  88.98 0 B 1
ATOM   2614 C CD  . LYS B 2 101 ? 10.786 -1.212 -0.221 1.00  81.03 0 B 1
ATOM   2615 C CE  . LYS B 2 101 ? 12.127 -1.586 -0.848 1.00  75.90 0 B 1
ATOM   2616 N NZ  . LYS B 2 101 ? 13.240 -0.811 -0.251 1.00  67.00 1 B 1
ATOM   2617 N N   . VAL B 2 102 ?  5.706 -2.152  1.625 1.00  95.50 0 B 1
ATOM   2618 C CA  . VAL B 2 102 ?  4.406 -1.783  2.207 1.00  95.87 0 B 1
ATOM   2619 C C   . VAL B 2 102 ?  4.518 -1.645  3.721 1.00  96.04 0 B 1
ATOM   2620 O O   . VAL B 2 102 ?  4.095 -0.627  4.263 1.00  95.62 0 B 1
ATOM   2621 C CB  . VAL B 2 102 ?  3.321 -2.792  1.806 1.00  95.65 0 B 1
ATOM   2622 C CG1 . VAL B 2 102 ?  2.024 -2.594  2.580 1.00  94.00 0 B 1
ATOM   2623 C CG2 . VAL B 2 102 ?  2.995 -2.662  0.317 1.00  94.53 0 B 1
ATOM   2624 N N   . LEU B 2 103 ?  5.126 -2.601  4.409 1.00  95.91 0 B 1
ATOM   2625 C CA  . LEU B 2 103 ?  5.293 -2.559  5.863 1.00  95.92 0 B 1
ATOM   2626 C C   . LEU B 2 103 ?  6.175 -1.386  6.304 1.00  95.87 0 B 1
ATOM   2627 O O   . LEU B 2 103 ?  5.805 -0.662  7.227 1.00  95.36 0 B 1
ATOM   2628 C CB  . LEU B 2 103 ?  5.868 -3.894  6.357 1.00  96.02 0 B 1
ATOM   2629 C CG  . LEU B 2 103 ?  4.921 -5.097  6.212 1.00  95.68 0 B 1
ATOM   2630 C CD1 . LEU B 2 103 ?  5.656 -6.363  6.650 1.00  95.16 0 B 1
ATOM   2631 C CD2 . LEU B 2 103 ?  3.644 -4.968  7.046 1.00  94.85 0 B 1
ATOM   2632 N N   . LEU B 2 104 ?  7.270 -1.124  5.608 1.00  94.83 0 B 1
ATOM   2633 C CA  . LEU B 2 104 ?  8.092  0.064  5.853 1.00  94.47 0 B 1
ATOM   2634 C C   . LEU B 2 104 ?  7.301  1.359  5.619 1.00  94.60 0 B 1
ATOM   2635 O O   . LEU B 2 104 ?  7.431  2.310  6.391 1.00  93.81 0 B 1
ATOM   2636 C CB  . LEU B 2 104 ?  9.320  0.030  4.937 1.00  93.47 0 B 1
ATOM   2637 C CG  . LEU B 2 104 ? 10.379 -1.014  5.332 1.00  88.09 0 B 1
ATOM   2638 C CD1 . LEU B 2 104 ? 11.395 -1.141  4.201 1.00  84.81 0 B 1
ATOM   2639 C CD2 . LEU B 2 104 ? 11.125 -0.614  6.606 1.00  84.78 0 B 1
ATOM   2640 N N   . SER B 2 105 ?  6.457  1.386  4.596 1.00  94.97 0 B 1
ATOM   2641 C CA  . SER B 2 105 ?  5.593  2.531  4.308 1.00  94.83 0 B 1
ATOM   2642 C C   . SER B 2 105 ?  4.576  2.766  5.424 1.00  95.05 0 B 1
ATOM   2643 O O   . SER B 2 105 ?  4.453  3.889  5.905 1.00  94.24 0 B 1
ATOM   2644 C CB  . SER B 2 105 ?  4.871  2.348  2.973 1.00  94.41 0 B 1
ATOM   2645 O OG  . SER B 2 105 ?  5.803  2.246  1.921 1.00  89.70 0 B 1
ATOM   2646 N N   . ILE B 2 106 ?  3.911  1.708  5.895 1.00  95.66 0 B 1
ATOM   2647 C CA  . ILE B 2 106 ?  2.979  1.778  7.028 1.00  95.87 0 B 1
ATOM   2648 C C   . ILE B 2 106 ?  3.712  2.226  8.298 1.00  95.84 0 B 1
ATOM   2649 O O   . ILE B 2 106 ?  3.223  3.102  8.995 1.00  95.20 0 B 1
ATOM   2650 C CB  . ILE B 2 106 ?  2.269  0.416  7.233 1.00  96.05 0 B 1
ATOM   2651 C CG1 . ILE B 2 106 ?  1.350  0.094  6.035 1.00  95.36 0 B 1
ATOM   2652 C CG2 . ILE B 2 106 ?  1.434  0.434  8.527 1.00  95.66 0 B 1
ATOM   2653 C CD1 . ILE B 2 106 ?  0.926 -1.382  5.979 1.00  94.58 0 B 1
ATOM   2654 N N   . CYS B 2 107 ?  4.899  1.701  8.563 1.00  95.41 0 B 1
ATOM   2655 C CA  . CYS B 2 107 ?  5.722  2.130  9.696 1.00  95.30 0 B 1
ATOM   2656 C C   . CYS B 2 107 ?  6.005  3.638  9.636 1.00  95.12 0 B 1
ATOM   2657 O O   . CYS B 2 107 ?  5.808  4.351 10.623 1.00  94.52 0 B 1
ATOM   2658 C CB  . CYS B 2 107 ?  7.014  1.308  9.699 1.00  94.65 0 B 1
ATOM   2659 S SG  . CYS B 2 107 ?  7.956  1.621 11.211 1.00  87.30 0 B 1
ATOM   2660 N N   . SER B 2 108 ?  6.369  4.145  8.467 1.00  94.84 0 B 1
ATOM   2661 C CA  . SER B 2 108 ?  6.608  5.576  8.272 1.00  94.49 0 B 1
ATOM   2662 C C   . SER B 2 108 ?  5.349  6.443  8.397 1.00  94.24 0 B 1
ATOM   2663 O O   . SER B 2 108 ?  5.451  7.588  8.804 1.00  92.43 0 B 1
ATOM   2664 C CB  . SER B 2 108 ?  7.292  5.834  6.923 1.00  93.49 0 B 1
ATOM   2665 O OG  . SER B 2 108 ?  6.405  5.719  5.832 1.00  90.20 0 B 1
ATOM   2666 N N   . LEU B 2 109 ?  4.169  5.887  8.086 1.00  94.96 0 B 1
ATOM   2667 C CA  . LEU B 2 109 ?  2.891  6.573  8.249 1.00  94.53 0 B 1
ATOM   2668 C C   . LEU B 2 109 ?  2.569  6.824  9.729 1.00  94.58 0 B 1
ATOM   2669 O O   . LEU B 2 109 ?  1.936  7.822 10.042 1.00  93.35 0 B 1
ATOM   2670 C CB  . LEU B 2 109 ?  1.786  5.739  7.581 1.00  93.98 0 B 1
ATOM   2671 C CG  . LEU B 2 109 ?  0.364  6.320  7.696 1.00  92.71 0 B 1
ATOM   2672 C CD1 . LEU B 2 109 ?  0.203  7.576  6.848 1.00  89.68 0 B 1
ATOM   2673 C CD2 . LEU B 2 109 ? -0.663  5.287  7.257 1.00  89.24 0 B 1
ATOM   2674 N N   . LEU B 2 110 ?  3.036  5.968 10.633 1.00  95.34 0 B 1
ATOM   2675 C CA  . LEU B 2 110 ?  2.759  6.120 12.064 1.00  95.38 0 B 1
ATOM   2676 C C   . LEU B 2 110 ?  3.222  7.479 12.604 1.00  95.23 0 B 1
ATOM   2677 O O   . LEU B 2 110 ?  2.510  8.107 13.383 1.00  93.70 0 B 1
ATOM   2678 C CB  . LEU B 2 110 ?  3.413  4.976 12.862 1.00  95.37 0 B 1
ATOM   2679 C CG  . LEU B 2 110 ?  2.904  3.567 12.542 1.00  94.71 0 B 1
ATOM   2680 C CD1 . LEU B 2 110 ?  3.506  2.560 13.527 1.00  93.11 0 B 1
ATOM   2681 C CD2 . LEU B 2 110 ?  1.382  3.442 12.608 1.00  92.61 0 B 1
ATOM   2682 N N   . CYS B 2 111 ?  4.378  7.950 12.152 1.00  93.75 0 B 1
ATOM   2683 C CA  . CYS B 2 111 ?  4.936  9.247 12.541 1.00  93.13 0 B 1
ATOM   2684 C C   . CYS B 2 111 ?  4.571 10.398 11.590 1.00  93.05 0 B 1
ATOM   2685 O O   . CYS B 2 111 ?  4.907 11.543 11.886 1.00  89.42 0 B 1
ATOM   2686 C CB  . CYS B 2 111 ?  6.455  9.111 12.669 1.00  90.55 0 B 1
ATOM   2687 S SG  . CYS B 2 111 ?  6.850  7.993 14.037 1.00  85.82 0 B 1
ATOM   2688 N N   . ASP B 2 112 ?  3.911 10.103 10.480 1.00  92.72 0 B 1
ATOM   2689 C CA  . ASP B 2 112 ?  3.518 11.071  9.456 1.00  91.90 0 B 1
ATOM   2690 C C   . ASP B 2 112 ?  2.031 10.888  9.088 1.00  92.27 0 B 1
ATOM   2691 O O   . ASP B 2 112 ?  1.694 10.486  7.972 1.00  89.86 0 B 1
ATOM   2692 C CB  . ASP B 2 112 ?  4.468 10.935  8.262 1.00  89.93 0 B 1
ATOM   2693 C CG  . ASP B 2 112 ?  4.158 11.917  7.136 1.00  84.30 0 B 1
ATOM   2694 O OD1 . ASP B 2 112 ?  3.849 13.084  7.434 1.00  78.96 0 B 1
ATOM   2695 O OD2 . ASP B 2 112 ?  4.250 11.471  5.966 1.00  77.45 -1 B 1
ATOM   2696 N N   . PRO B 2 113 ?  1.112 11.101 10.055 1.00  93.82 0 B 1
ATOM   2697 C CA  . PRO B 2 113 ? -0.309 11.008  9.789 1.00  93.70 0 B 1
ATOM   2698 C C   . PRO B 2 113 ? -0.745 12.120  8.841 1.00  93.50 0 B 1
ATOM   2699 O O   . PRO B 2 113 ? -0.245 13.241  8.907 1.00  90.81 0 B 1
ATOM   2700 C CB  . PRO B 2 113 ? -0.989 11.118 11.152 1.00  92.42 0 B 1
ATOM   2701 C CG  . PRO B 2 113 ? -0.013 11.960 11.967 1.00  89.76 0 B 1
ATOM   2702 C CD  . PRO B 2 113 ?  1.346 11.538 11.428 1.00  92.55 0 B 1
ATOM   2703 N N   . ASN B 2 114 ? -1.748 11.831  8.019 1.00  91.27 0 B 1
ATOM   2704 C CA  . ASN B 2 114 ? -2.485 12.850  7.286 1.00  90.61 0 B 1
ATOM   2705 C C   . ASN B 2 114 ? -3.763 13.209  8.054 1.00  89.66 0 B 1
ATOM   2706 O O   . ASN B 2 114 ? -4.761 12.494  7.943 1.00  87.74 0 B 1
ATOM   2707 C CB  . ASN B 2 114 ? -2.757 12.374  5.858 1.00  89.60 0 B 1
ATOM   2708 C CG  . ASN B 2 114 ? -3.495 13.437  5.057 1.00  88.24 0 B 1
ATOM   2709 N ND2 . ASN B 2 114 ? -4.022 13.086  3.909 1.00  82.68 0 B 1
ATOM   2710 O OD1 . ASN B 2 114 ? -3.602 14.598  5.445 1.00  83.67 0 B 1
ATOM   2711 N N   . PRO B 2 115 ? -3.761 14.302  8.843 1.00  89.61 0 B 1
ATOM   2712 C CA  . PRO B 2 115 ? -4.934 14.703  9.600 1.00  88.33 0 B 1
ATOM   2713 C C   . PRO B 2 115 ? -5.953 15.487  8.758 1.00  86.75 0 B 1
ATOM   2714 O O   . PRO B 2 115 ? -7.018 15.809  9.270 1.00  82.54 0 B 1
ATOM   2715 C CB  . PRO B 2 115 ? -4.356 15.541 10.743 1.00  87.57 0 B 1
ATOM   2716 C CG  . PRO B 2 115 ? -3.183 16.246 10.068 1.00  87.20 0 B 1
ATOM   2717 C CD  . PRO B 2 115 ? -2.651 15.192  9.115 1.00  90.03 0 B 1
ATOM   2718 N N   . ASP B 2 116 ? -5.629 15.830  7.512 1.00  85.48 0 B 1
ATOM   2719 C CA  . ASP B 2 116 ? -6.509 16.599  6.623 1.00  82.93 0 B 1
ATOM   2720 C C   . ASP B 2 116 ? -7.493 15.708  5.857 1.00  81.58 0 B 1
ATOM   2721 O O   . ASP B 2 116 ? -8.573 16.171  5.503 1.00  78.12 0 B 1
ATOM   2722 C CB  . ASP B 2 116 ? -5.672 17.446  5.655 1.00  82.20 0 B 1
ATOM   2723 C CG  . ASP B 2 116 ? -4.833 18.492  6.386 1.00  79.51 0 B 1
ATOM   2724 O OD1 . ASP B 2 116 ? -5.381 19.114  7.324 1.00  75.97 0 B 1
ATOM   2725 O OD2 . ASP B 2 116 ? -3.653 18.663  6.038 1.00  74.88 -1 B 1
ATOM   2726 N N   . ASP B 2 117 ? -7.157 14.446  5.666 1.00  80.29 0 B 1
ATOM   2727 C CA  . ASP B 2 117 ? -8.053 13.420  5.125 1.00  77.83 0 B 1
ATOM   2728 C C   . ASP B 2 117 ? -8.116 12.219  6.083 1.00  77.95 0 B 1
ATOM   2729 O O   . ASP B 2 117 ? -7.554 11.150  5.815 1.00  74.63 0 B 1
ATOM   2730 C CB  . ASP B 2 117 ? -7.614 13.077  3.698 1.00  74.69 0 B 1
ATOM   2731 C CG  . ASP B 2 117 ? -8.624 12.203  2.962 1.00  70.29 0 B 1
ATOM   2732 O OD1 . ASP B 2 117 ? -9.778 12.062  3.431 1.00  67.25 0 B 1
ATOM   2733 O OD2 . ASP B 2 117 ? -8.241 11.675  1.886 1.00  65.01 -1 B 1
ATOM   2734 N N   . PRO B 2 118 ? -8.703 12.392  7.272 1.00  79.12 0 B 1
ATOM   2735 C CA  . PRO B 2 118 ? -8.621 11.389  8.316 1.00  77.31 0 B 1
ATOM   2736 C C   . PRO B 2 118 ? -9.623 10.260  8.099 1.00  78.30 0 B 1
ATOM   2737 O O   . PRO B 2 118 ? -10.787 10.473  7.772 1.00  75.94 0 B 1
ATOM   2738 C CB  . PRO B 2 118 ? -8.905 12.153  9.604 1.00  73.26 0 B 1
ATOM   2739 C CG  . PRO B 2 118 ? -9.880 13.231  9.155 1.00  73.04 0 B 1
ATOM   2740 C CD  . PRO B 2 118 ? -9.393 13.578  7.748 1.00  76.30 0 B 1
ATOM   2741 N N   . LEU B 2 119 ? -9.197  9.041  8.435 1.00  77.75 0 B 1
ATOM   2742 C CA  . LEU B 2 119 ? -10.124  7.934  8.619 1.00  77.69 0 B 1
ATOM   2743 C C   . LEU B 2 119 ? -10.843  8.018  9.980 1.00  77.97 0 B 1
ATOM   2744 O O   . LEU B 2 119 ? -11.963  7.531 10.106 1.00  75.76 0 B 1
ATOM   2745 C CB  . LEU B 2 119 ? -9.353  6.613  8.442 1.00  76.33 0 B 1
ATOM   2746 C CG  . LEU B 2 119 ? -10.242  5.366  8.364 1.00  73.84 0 B 1
ATOM   2747 C CD1 . LEU B 2 119 ? -11.228  5.403  7.191 1.00  70.96 0 B 1
ATOM   2748 C CD2 . LEU B 2 119 ? -9.362  4.135  8.186 1.00  71.60 0 B 1
ATOM   2749 N N   . VAL B 2 120 ? -10.211  8.653 10.966 1.00  80.32 0 B 1
ATOM   2750 C CA  . VAL B 2 120 ? -10.784  8.891 12.303 1.00  81.48 0 B 1
ATOM   2751 C C   . VAL B 2 120 ? -10.704 10.381 12.635 1.00  82.86 0 B 1
ATOM   2752 O O   . VAL B 2 120 ? -9.725 10.834 13.223 1.00  82.30 0 B 1
ATOM   2753 C CB  . VAL B 2 120 ? -10.113  8.022 13.387 1.00  80.74 0 B 1
ATOM   2754 C CG1 . VAL B 2 120 ? -10.958  8.068 14.662 1.00  77.83 0 B 1
ATOM   2755 C CG2 . VAL B 2 120 ? -9.972  6.558 12.971 1.00  78.96 0 B 1
ATOM   2756 N N   . PRO B 2 121 ? -11.730 11.179 12.285 1.00  79.40 0 B 1
ATOM   2757 C CA  . PRO B 2 121 ? -11.696 12.638 12.407 1.00  79.18 0 B 1
ATOM   2758 C C   . PRO B 2 121 ? -11.439 13.147 13.816 1.00  81.85 0 B 1
ATOM   2759 O O   . PRO B 2 121 ? -10.733 14.136 13.986 1.00  81.39 0 B 1
ATOM   2760 C CB  . PRO B 2 121 ? -13.058 13.125 11.913 1.00  76.27 0 B 1
ATOM   2761 C CG  . PRO B 2 121 ? -13.473 12.034 10.944 1.00  73.78 0 B 1
ATOM   2762 C CD  . PRO B 2 121 ? -12.924 10.778 11.603 1.00  75.65 0 B 1
ATOM   2763 N N   . GLU B 2 122 ? -11.950 12.470 14.834 1.00  81.40 0 B 1
ATOM   2764 C CA  . GLU B 2 122 ? -11.726 12.882 16.223 1.00  82.96 0 B 1
ATOM   2765 C C   . GLU B 2 122 ? -10.247 12.779 16.619 1.00  86.33 0 B 1
ATOM   2766 O O   . GLU B 2 122 ? -9.702 13.687 17.255 1.00  86.89 0 B 1
ATOM   2767 C CB  . GLU B 2 122 ? -12.639 12.065 17.144 1.00  80.29 0 B 1
ATOM   2768 C CG  . GLU B 2 122 ? -12.504 12.391 18.640 1.00  71.76 0 B 1
ATOM   2769 C CD  . GLU B 2 122 ? -12.711 13.877 18.995 1.00  66.43 0 B 1
ATOM   2770 O OE1 . GLU B 2 122 ? -12.334 14.265 20.118 1.00  57.70 0 B 1
ATOM   2771 O OE2 . GLU B 2 122 ? -13.179 14.682 18.165 1.00  57.63 -1 B 1
ATOM   2772 N N   . ILE B 2 123 ? -9.557 11.731 16.183 1.00  88.07 0 B 1
ATOM   2773 C CA  . ILE B 2 123 ? -8.118 11.590 16.417 1.00  90.97 0 B 1
ATOM   2774 C C   . ILE B 2 123 ? -7.347 12.655 15.634 1.00  92.37 0 B 1
ATOM   2775 O O   . ILE B 2 123 ? -6.410 13.248 16.166 1.00  92.43 0 B 1
ATOM   2776 C CB  . ILE B 2 123 ? -7.628 10.169 16.075 1.00  91.45 0 B 1
ATOM   2777 C CG1 . ILE B 2 123 ? -8.397  9.112 16.908 1.00  90.44 0 B 1
ATOM   2778 C CG2 . ILE B 2 123 ? -6.117 10.057 16.318 1.00  90.21 0 B 1
ATOM   2779 C CD1 . ILE B 2 123 ? -7.947  7.662 16.702 1.00  89.49 0 B 1
ATOM   2780 N N   . ALA B 2 124 ? -7.756 12.949 14.405 1.00  90.28 0 B 1
ATOM   2781 C CA  . ALA B 2 124 ? -7.154 14.011 13.600 1.00  90.89 0 B 1
ATOM   2782 C C   . ALA B 2 124 ? -7.351 15.394 14.231 1.00  92.32 0 B 1
ATOM   2783 O O   . ALA B 2 124 ? -6.413 16.195 14.258 1.00  92.40 0 B 1
ATOM   2784 C CB  . ALA B 2 124 ? -7.763 13.966 12.206 1.00  89.55 0 B 1
ATOM   2785 N N   . ARG B 2 125 ? -8.526 15.665 14.795 1.00  89.70 0 B 1
ATOM   2786 C CA  . ARG B 2 125 ? -8.818 16.897 15.530 1.00  90.27 0 B 1
ATOM   2787 C C   . ARG B 2 125 ? -7.884 17.040 16.724 1.00  92.61 0 B 1
ATOM   2788 O O   . ARG B 2 125 ? -7.208 18.060 16.828 1.00  92.82 0 B 1
ATOM   2789 C CB  . ARG B 2 125 ? -10.291 16.903 15.962 1.00  87.81 0 B 1
ATOM   2790 C CG  . ARG B 2 125 ? -10.716 18.247 16.549 1.00  79.01 0 B 1
ATOM   2791 C CD  . ARG B 2 125 ? -12.152 18.184 17.104 1.00  74.70 0 B 1
ATOM   2792 N NE  . ARG B 2 125 ? -12.238 17.356 18.313 1.00  66.30 0 B 1
ATOM   2793 C CZ  . ARG B 2 125 ? -11.943 17.710 19.549 1.00  59.28 0 B 1
ATOM   2794 N NH1 . ARG B 2 125 ? -11.530 18.916 19.850 1.00  53.58 1 B 1
ATOM   2795 N NH2 . ARG B 2 125 ? -12.060 16.858 20.521 1.00  51.50 0 B 1
ATOM   2796 N N   . ILE B 2 126 ? -7.762 16.016 17.559 1.00  93.12 0 B 1
ATOM   2797 C CA  . ILE B 2 126 ? -6.841 16.019 18.702 1.00  94.87 0 B 1
ATOM   2798 C C   . ILE B 2 126 ? -5.394 16.192 18.239 1.00  96.02 0 B 1
ATOM   2799 O O   . ILE B 2 126 ? -4.661 16.995 18.808 1.00  95.89 0 B 1
ATOM   2800 C CB  . ILE B 2 126 ? -7.035 14.742 19.562 1.00  94.76 0 B 1
ATOM   2801 C CG1 . ILE B 2 126 ? -8.428 14.763 20.226 1.00  91.57 0 B 1
ATOM   2802 C CG2 . ILE B 2 126 ? -5.942 14.642 20.649 1.00  91.19 0 B 1
ATOM   2803 C CD1 . ILE B 2 126 ? -8.833 13.426 20.860 1.00  79.99 0 B 1
ATOM   2804 N N   . TYR B 2 127 ? -4.987 15.517 17.170 1.00  95.50 0 B 1
ATOM   2805 C CA  . TYR B 2 127 ? -3.646 15.662 16.604 1.00  96.07 0 B 1
ATOM   2806 C C   . TYR B 2 127 ? -3.337 17.110 16.189 1.00  96.57 0 B 1
ATOM   2807 O O   . TYR B 2 127 ? -2.222 17.591 16.413 1.00  96.23 0 B 1
ATOM   2808 C CB  . TYR B 2 127 ? -3.486 14.722 15.407 1.00  95.85 0 B 1
ATOM   2809 C CG  . TYR B 2 127 ? -2.127 14.779 14.762 1.00  95.61 0 B 1
ATOM   2810 C CD1 . TYR B 2 127 ? -1.890 15.625 13.657 1.00  94.28 0 B 1
ATOM   2811 C CD2 . TYR B 2 127 ? -1.073 13.992 15.259 1.00  94.44 0 B 1
ATOM   2812 C CE1 . TYR B 2 127 ? -0.614 15.687 13.068 1.00  93.92 0 B 1
ATOM   2813 C CE2 . TYR B 2 127 ?  0.200 14.046 14.676 1.00  93.65 0 B 1
ATOM   2814 C CZ  . TYR B 2 127 ?  0.430 14.896 13.580 1.00  93.93 0 B 1
ATOM   2815 O OH  . TYR B 2 127 ?  1.677 14.958 13.019 1.00  92.40 0 B 1
ATOM   2816 N N   . LYS B 2 128 ? -4.307 17.812 15.620 1.00  95.41 0 B 1
ATOM   2817 C CA  . LYS B 2 128 ? -4.165 19.212 15.190 1.00  95.51 0 B 1
ATOM   2818 C C   . LYS B 2 128 ? -4.217 20.206 16.350 1.00  96.06 0 B 1
ATOM   2819 O O   . LYS B 2 128 ? -3.457 21.167 16.346 1.00  94.86 0 B 1
ATOM   2820 C CB  . LYS B 2 128 ? -5.262 19.550 14.167 1.00  94.42 0 B 1
ATOM   2821 C CG  . LYS B 2 128 ? -5.016 18.899 12.800 1.00  90.43 0 B 1
ATOM   2822 C CD  . LYS B 2 128 ? -6.177 19.217 11.852 1.00  85.42 0 B 1
ATOM   2823 C CE  . LYS B 2 128 ? -5.863 18.665 10.462 1.00  76.71 0 B 1
ATOM   2824 N NZ  . LYS B 2 128 ? -6.911 18.992  9.467 1.00  69.07 1 B 1
ATOM   2825 N N   . THR B 2 129 ? -5.104 19.992 17.315 1.00  95.82 0 B 1
ATOM   2826 C CA  . THR B 2 129 ? -5.410 20.981 18.358 1.00  96.19 0 B 1
ATOM   2827 C C   . THR B 2 129 ? -4.655 20.759 19.670 1.00  96.78 0 B 1
ATOM   2828 O O   . THR B 2 129 ? -4.412 21.720 20.390 1.00  95.20 0 B 1
ATOM   2829 C CB  . THR B 2 129 ? -6.915 21.024 18.662 1.00  95.10 0 B 1
ATOM   2830 C CG2 . THR B 2 129 ? -7.738 21.402 17.428 1.00  86.82 0 B 1
ATOM   2831 O OG1 . THR B 2 129 ? -7.387 19.773 19.126 1.00  88.90 0 B 1
ATOM   2832 N N   . ASP B 2 130 ? -4.301 19.526 19.988 1.00  96.88 0 B 1
ATOM   2833 C CA  . ASP B 2 130 ? -3.658 19.144 21.245 1.00  97.31 0 B 1
ATOM   2834 C C   . ASP B 2 130 ? -2.694 17.971 21.020 1.00  97.45 0 B 1
ATOM   2835 O O   . ASP B 2 130 ? -2.984 16.800 21.277 1.00  96.44 0 B 1
ATOM   2836 C CB  . ASP B 2 130 ? -4.735 18.858 22.306 1.00  97.18 0 B 1
ATOM   2837 C CG  . ASP B 2 130 ? -4.171 18.626 23.707 1.00  96.72 0 B 1
ATOM   2838 O OD1 . ASP B 2 130 ? -2.940 18.435 23.854 1.00  94.61 0 B 1
ATOM   2839 O OD2 . ASP B 2 130 ? -5.003 18.562 24.646 1.00  93.92 -1 B 1
ATOM   2840 N N   . ARG B 2 131 ? -1.510 18.313 20.510 1.00  96.71 0 B 1
ATOM   2841 C CA  . ARG B 2 131 ? -0.477 17.335 20.182 1.00  96.69 0 B 1
ATOM   2842 C C   . ARG B 2 131 ?  0.011 16.557 21.408 1.00  97.12 0 B 1
ATOM   2843 O O   . ARG B 2 131 ?  0.331 15.375 21.283 1.00  96.34 0 B 1
ATOM   2844 C CB  . ARG B 2 131 ?  0.684 18.038 19.461 1.00  94.92 0 B 1
ATOM   2845 C CG  . ARG B 2 131 ?  1.756 17.062 18.934 1.00  83.88 0 B 1
ATOM   2846 C CD  . ARG B 2 131 ?  1.214 16.047 17.909 1.00  82.43 0 B 1
ATOM   2847 N NE  . ARG B 2 131 ?  0.746 16.721 16.695 1.00  80.23 0 B 1
ATOM   2848 C CZ  . ARG B 2 131 ?  1.452 16.995 15.607 1.00  76.93 0 B 1
ATOM   2849 N NH1 . ARG B 2 131 ?  2.679 16.598 15.465 1.00  68.28 1 B 1
ATOM   2850 N NH2 . ARG B 2 131 ?  0.920 17.681 14.633 1.00  69.69 0 B 1
ATOM   2851 N N   . ASP B 2 132 ?  0.040 17.184 22.562 1.00  97.57 0 B 1
ATOM   2852 C CA  . ASP B 2 132 ?  0.487 16.526 23.787 1.00  97.60 0 B 1
ATOM   2853 C C   . ASP B 2 132 ? -0.534 15.476 24.250 1.00  97.83 0 B 1
ATOM   2854 O O   . ASP B 2 132 ? -0.161 14.355 24.595 1.00  97.30 0 B 1
ATOM   2855 C CB  . ASP B 2 132 ?  0.743 17.563 24.880 1.00  97.21 0 B 1
ATOM   2856 C CG  . ASP B 2 132 ?  1.990 18.413 24.598 1.00  91.21 0 B 1
ATOM   2857 O OD1 . ASP B 2 132 ?  2.891 17.908 23.894 1.00  84.70 0 B 1
ATOM   2858 O OD2 . ASP B 2 132 ?  2.024 19.550 25.114 1.00  84.99 -1 B 1
ATOM   2859 N N   . LYS B 2 133 ? -1.812 15.793 24.160 1.00  97.74 0 B 1
ATOM   2860 C CA  . LYS B 2 133 ? -2.894 14.830 24.404 1.00  97.98 0 B 1
ATOM   2861 C C   . LYS B 2 133 ? -2.839 13.687 23.403 1.00  97.97 0 B 1
ATOM   2862 O O   . LYS B 2 133 ? -2.944 12.534 23.822 1.00  97.37 0 B 1
ATOM   2863 C CB  . LYS B 2 133 ? -4.237 15.562 24.367 1.00  97.71 0 B 1
ATOM   2864 C CG  . LYS B 2 133 ? -5.414 14.636 24.702 1.00  96.34 0 B 1
ATOM   2865 C CD  . LYS B 2 133 ? -6.715 15.448 24.695 1.00  94.35 0 B 1
ATOM   2866 C CE  . LYS B 2 133 ? -7.927 14.553 24.972 1.00  88.94 0 B 1
ATOM   2867 N NZ  . LYS B 2 133 ? -9.190 15.321 24.872 1.00  81.47 1 B 1
ATOM   2868 N N   . TYR B 2 134 ? -2.629 13.979 22.124 1.00  97.83 0 B 1
ATOM   2869 C CA  . TYR B 2 134 ? -2.456 12.949 21.098 1.00  97.79 0 B 1
ATOM   2870 C C   . TYR B 2 134 ? -1.312 11.994 21.451 1.00  97.99 0 B 1
ATOM   2871 O O   . TYR B 2 134 ? -1.508 10.782 21.491 1.00  97.66 0 B 1
ATOM   2872 C CB  . TYR B 2 134 ? -2.203 13.609 19.742 1.00  97.26 0 B 1
ATOM   2873 C CG  . TYR B 2 134 ? -1.858 12.609 18.653 1.00  97.09 0 B 1
ATOM   2874 C CD1 . TYR B 2 134 ? -0.513 12.339 18.317 1.00  95.87 0 B 1
ATOM   2875 C CD2 . TYR B 2 134 ? -2.884 11.910 17.996 1.00  96.01 0 B 1
ATOM   2876 C CE1 . TYR B 2 134 ? -0.202 11.380 17.337 1.00  95.27 0 B 1
ATOM   2877 C CE2 . TYR B 2 134 ? -2.587 10.949 17.023 1.00  94.88 0 B 1
ATOM   2878 C CZ  . TYR B 2 134 ? -1.246 10.689 16.691 1.00  95.20 0 B 1
ATOM   2879 O OH  . TYR B 2 134 ? -0.954  9.757 15.736 1.00  93.48 0 B 1
ATOM   2880 N N   . ASN B 2 135 ? -0.141 12.544 21.765 1.00  97.84 0 B 1
ATOM   2881 C CA  . ASN B 2 135 ?  1.034 11.755 22.111 1.00  97.70 0 B 1
ATOM   2882 C C   . ASN B 2 135 ?  0.818 10.924 23.379 1.00  97.97 0 B 1
ATOM   2883 O O   . ASN B 2 135 ?  1.226  9.760 23.416 1.00  97.59 0 B 1
ATOM   2884 C CB  . ASN B 2 135 ?  2.231 12.695 22.273 1.00  97.20 0 B 1
ATOM   2885 C CG  . ASN B 2 135 ?  2.761 13.237 20.948 1.00  95.98 0 B 1
ATOM   2886 N ND2 . ASN B 2 135 ?  3.479 14.333 20.997 1.00  89.80 0 B 1
ATOM   2887 O OD1 . ASN B 2 135 ?  2.591 12.667 19.895 1.00  90.48 0 B 1
ATOM   2888 N N   . ARG B 2 136 ?  0.173 11.479 24.392 1.00  97.99 0 B 1
ATOM   2889 C CA  . ARG B 2 136 ? -0.141 10.772 25.635 1.00  98.14 0 B 1
ATOM   2890 C C   . ARG B 2 136 ? -1.062  9.583 25.377 1.00  98.14 0 B 1
ATOM   2891 O O   . ARG B 2 136 ? -0.715  8.471 25.750 1.00  97.81 0 B 1
ATOM   2892 C CB  . ARG B 2 136 ? -0.722 11.755 26.658 1.00  97.75 0 B 1
ATOM   2893 C CG  . ARG B 2 136 ? -1.001 11.062 28.000 1.00  92.34 0 B 1
ATOM   2894 C CD  . ARG B 2 136 ? -1.543 12.054 29.050 1.00  90.75 0 B 1
ATOM   2895 N NE  . ARG B 2 136 ? -2.842 12.613 28.645 1.00  82.94 0 B 1
ATOM   2896 C CZ  . ARG B 2 136 ? -3.199 13.890 28.643 1.00  76.47 0 B 1
ATOM   2897 N NH1 . ARG B 2 136 ? -2.389 14.834 29.049 1.00  65.99 1 B 1
ATOM   2898 N NH2 . ARG B 2 136 ? -4.378 14.238 28.234 1.00  69.27 0 B 1
ATOM   2899 N N   . ILE B 2 137 ? -2.178  9.805 24.691 1.00  98.02 0 B 1
ATOM   2900 C CA  . ILE B 2 137 ? -3.131  8.725 24.389 1.00  98.05 0 B 1
ATOM   2901 C C   . ILE B 2 137 ? -2.474  7.656 23.502 1.00  98.06 0 B 1
ATOM   2902 O O   . ILE B 2 137 ? -2.636  6.465 23.757 1.00  97.66 0 B 1
ATOM   2903 C CB  . ILE B 2 137 ? -4.412  9.281 23.735 1.00  97.75 0 B 1
ATOM   2904 C CG1 . ILE B 2 137 ? -5.159 10.229 24.713 1.00  96.22 0 B 1
ATOM   2905 C CG2 . ILE B 2 137 ? -5.350  8.133 23.323 1.00  96.28 0 B 1
ATOM   2906 C CD1 . ILE B 2 137 ? -6.292 11.027 24.054 1.00  92.41 0 B 1
ATOM   2907 N N   . SER B 2 138 ? -1.684  8.066 22.522 1.00  97.94 0 B 1
ATOM   2908 C CA  . SER B 2 138 ? -0.969  7.116 21.656 1.00  97.80 0 B 1
ATOM   2909 C C   . SER B 2 138 ?  0.023  6.255 22.439 1.00  97.95 0 B 1
ATOM   2910 O O   . SER B 2 138 ?  0.106  5.049 22.194 1.00  97.29 0 B 1
ATOM   2911 C CB  . SER B 2 138 ? -0.235  7.851 20.527 1.00  96.91 0 B 1
ATOM   2912 O OG  . SER B 2 138 ? -1.137  8.574 19.725 1.00  82.36 0 B 1
ATOM   2913 N N   . ARG B 2 139 ?  0.745  6.821 23.409 1.00  98.12 0 B 1
ATOM   2914 C CA  . ARG B 2 139 ?  1.624  6.060 24.308 1.00  98.12 0 B 1
ATOM   2915 C C   . ARG B 2 139 ?  0.836  5.113 25.203 1.00  98.11 0 B 1
ATOM   2916 O O   . ARG B 2 139 ?  1.210  3.950 25.317 1.00  97.79 0 B 1
ATOM   2917 C CB  . ARG B 2 139 ?  2.474  6.991 25.183 1.00  97.60 0 B 1
ATOM   2918 C CG  . ARG B 2 139 ?  3.625  7.651 24.408 1.00  89.12 0 B 1
ATOM   2919 C CD  . ARG B 2 139 ?  4.406  8.583 25.330 1.00  86.50 0 B 1
ATOM   2920 N NE  . ARG B 2 139 ?  5.148  9.608 24.589 1.00  76.63 0 B 1
ATOM   2921 C CZ  . ARG B 2 139 ?  5.215 10.896 24.877 1.00  68.39 0 B 1
ATOM   2922 N NH1 . ARG B 2 139 ?  4.647 11.401 25.945 1.00  59.74 1 B 1
ATOM   2923 N NH2 . ARG B 2 139 ?  5.848 11.721 24.099 1.00  61.48 0 B 1
ATOM   2924 N N   . GLU B 2 140 ? -0.253  5.576 25.801 1.00  98.29 0 B 1
ATOM   2925 C CA  . GLU B 2 140 ? -1.116  4.749 26.649 1.00  98.19 0 B 1
ATOM   2926 C C   . GLU B 2 140 ? -1.677  3.544 25.881 1.00  98.12 0 B 1
ATOM   2927 O O   . GLU B 2 140 ? -1.649  2.413 26.367 1.00  97.47 0 B 1
ATOM   2928 C CB  . GLU B 2 140 ? -2.277  5.596 27.187 1.00  97.82 0 B 1
ATOM   2929 C CG  . GLU B 2 140 ? -1.867  6.573 28.285 1.00  86.27 0 B 1
ATOM   2930 C CD  . GLU B 2 140 ? -2.975  7.596 28.631 1.00  85.13 0 B 1
ATOM   2931 O OE1 . GLU B 2 140 ? -2.662  8.583 29.330 1.00  80.36 0 B 1
ATOM   2932 O OE2 . GLU B 2 140 ? -4.123  7.416 28.171 1.00  83.08 -1 B 1
ATOM   2933 N N   . TRP B 2 141 ? -2.134  3.766 24.653 1.00  98.16 0 B 1
ATOM   2934 C CA  . TRP B 2 141 ? -2.614  2.682 23.801 1.00  97.81 0 B 1
ATOM   2935 C C   . TRP B 2 141 ? -1.488  1.735 23.385 1.00  98.05 0 B 1
ATOM   2936 O O   . TRP B 2 141 ? -1.696  0.524 23.386 1.00  96.92 0 B 1
ATOM   2937 C CB  . TRP B 2 141 ? -3.309  3.253 22.566 1.00  97.08 0 B 1
ATOM   2938 C CG  . TRP B 2 141 ? -4.710  3.731 22.778 1.00  96.00 0 B 1
ATOM   2939 C CD1 . TRP B 2 141 ? -5.182  4.384 23.864 1.00  93.58 0 B 1
ATOM   2940 C CD2 . TRP B 2 141 ? -5.837  3.613 21.862 1.00  94.33 0 B 1
ATOM   2941 C CE2 . TRP B 2 141 ? -6.955  4.255 22.455 1.00  93.36 0 B 1
ATOM   2942 C CE3 . TRP B 2 141 ? -5.999  3.041 20.579 1.00  93.11 0 B 1
ATOM   2943 N NE1 . TRP B 2 141 ? -6.523  4.694 23.680 1.00  92.51 0 B 1
ATOM   2944 C CZ2 . TRP B 2 141 ? -8.202  4.345 21.792 1.00  91.27 0 B 1
ATOM   2945 C CZ3 . TRP B 2 141 ? -7.243  3.137 19.923 1.00  90.56 0 B 1
ATOM   2946 C CH2 . TRP B 2 141 ? -8.317  3.789 20.524 1.00  90.21 0 B 1
ATOM   2947 N N   . THR B 2 142 ? -0.306  2.260 23.102 1.00  98.02 0 B 1
ATOM   2948 C CA  . THR B 2 142 ?  0.872  1.443 22.795 1.00  97.95 0 B 1
ATOM   2949 C C   . THR B 2 142 ?  1.220  0.545 23.976 1.00  98.02 0 B 1
ATOM   2950 O O   . THR B 2 142 ?  1.307 -0.664 23.800 1.00  97.35 0 B 1
ATOM   2951 C CB  . THR B 2 142 ?  2.072  2.312 22.388 1.00  97.60 0 B 1
ATOM   2952 C CG2 . THR B 2 142 ?  3.286  1.487 22.003 1.00  95.22 0 B 1
ATOM   2953 O OG1 . THR B 2 142 ?  1.727  3.085 21.258 1.00  94.94 0 B 1
ATOM   2954 N N   . GLN B 2 143 ?  1.298  1.085 25.179 1.00  97.74 0 B 1
ATOM   2955 C CA  . GLN B 2 143 ?  1.555  0.315 26.396 1.00  97.60 0 B 1
ATOM   2956 C C   . GLN B 2 143 ?  0.467 -0.729 26.680 1.00  97.57 0 B 1
ATOM   2957 O O   . GLN B 2 143 ?  0.763 -1.825 27.132 1.00  96.56 0 B 1
ATOM   2958 C CB  . GLN B 2 143 ?  1.669  1.261 27.588 1.00  97.09 0 B 1
ATOM   2959 C CG  . GLN B 2 143 ?  2.988  2.048 27.567 1.00  89.12 0 B 1
ATOM   2960 C CD  . GLN B 2 143 ?  3.092  3.062 28.700 1.00  83.22 0 B 1
ATOM   2961 N NE2 . GLN B 2 143 ?  4.260  3.613 28.927 1.00  70.36 0 B 1
ATOM   2962 O OE1 . GLN B 2 143 ?  2.148  3.389 29.392 1.00  74.41 0 B 1
ATOM   2963 N N   . LYS B 2 144 ? -0.786 -0.393 26.426 1.00  97.50 0 B 1
ATOM   2964 C CA  . LYS B 2 144 ? -1.920 -1.274 26.736 1.00  97.32 0 B 1
ATOM   2965 C C   . LYS B 2 144 ? -2.122 -2.406 25.727 1.00  97.12 0 B 1
ATOM   2966 O O   . LYS B 2 144 ? -2.604 -3.469 26.104 1.00  95.99 0 B 1
ATOM   2967 C CB  . LYS B 2 144 ? -3.169 -0.409 26.879 1.00  96.80 0 B 1
ATOM   2968 C CG  . LYS B 2 144 ? -4.389 -1.220 27.302 1.00  90.88 0 B 1
ATOM   2969 C CD  . LYS B 2 144 ? -5.582 -0.297 27.558 1.00  88.52 0 B 1
ATOM   2970 C CE  . LYS B 2 144 ? -6.782 -1.153 27.960 1.00  78.64 0 B 1
ATOM   2971 N NZ  . LYS B 2 144 ? -7.989 -0.312 28.190 1.00  70.22 1 B 1
ATOM   2972 N N   . TYR B 2 145 ? -1.832 -2.150 24.450 1.00  97.54 0 B 1
ATOM   2973 C CA  . TYR B 2 145 ? -2.220 -3.054 23.365 1.00  97.32 0 B 1
ATOM   2974 C C   . TYR B 2 145 ? -1.053 -3.599 22.539 1.00  97.25 0 B 1
ATOM   2975 O O   . TYR B 2 145 ? -1.249 -4.589 21.845 1.00  95.67 0 B 1
ATOM   2976 C CB  . TYR B 2 145 ? -3.214 -2.338 22.440 1.00  96.79 0 B 1
ATOM   2977 C CG  . TYR B 2 145 ? -4.485 -1.844 23.101 1.00  96.46 0 B 1
ATOM   2978 C CD1 . TYR B 2 145 ? -5.412 -2.757 23.642 1.00  95.14 0 B 1
ATOM   2979 C CD2 . TYR B 2 145 ? -4.776 -0.472 23.148 1.00  95.25 0 B 1
ATOM   2980 C CE1 . TYR B 2 145 ? -6.603 -2.311 24.226 1.00  94.25 0 B 1
ATOM   2981 C CE2 . TYR B 2 145 ? -5.966 -0.006 23.727 1.00  94.12 0 B 1
ATOM   2982 C CZ  . TYR B 2 145 ? -6.879 -0.931 24.264 1.00  94.39 0 B 1
ATOM   2983 O OH  . TYR B 2 145 ? -8.056 -0.478 24.828 1.00  92.84 0 B 1
ATOM   2984 N N   . ALA B 2 146 ?  0.110 -2.965 22.581 1.00  96.72 0 B 1
ATOM   2985 C CA  . ALA B 2 146 ?  1.247 -3.292 21.723 1.00  96.73 0 B 1
ATOM   2986 C C   . ALA B 2 146 ?  2.523 -3.682 22.489 1.00  96.51 0 B 1
ATOM   2987 O O   . ALA B 2 146 ?  3.568 -3.839 21.863 1.00  93.86 0 B 1
ATOM   2988 C CB  . ALA B 2 146 ?  1.471 -2.122 20.756 1.00  96.32 0 B 1
ATOM   2989 N N   . MET B 2 147 ?  2.439 -3.852 23.808 1.00  94.93 0 B 1
ATOM   2990 C CA  . MET B 2 147 ?  3.536 -4.286 24.672 1.00  94.14 0 B 1
ATOM   2991 C C   . MET B 2 147 ?  3.181 -5.559 25.449 1.00  90.06 0 B 1
ATOM   2992 O O   . MET B 2 147 ?  1.993 -5.829 25.680 1.00  82.57 0 B 1
ATOM   2993 C CB  . MET B 2 147 ?  3.975 -3.165 25.629 1.00  90.44 0 B 1
ATOM   2994 C CG  . MET B 2 147 ?  4.549 -1.960 24.884 1.00  89.05 0 B 1
ATOM   2995 S SD  . MET B 2 147 ?  5.203 -0.678 26.000 1.00  87.49 0 B 1
ATOM   2996 C CE  . MET B 2 147 ?  5.860  0.489 24.814 1.00  80.56 0 B 1
ATOM   2997 O OXT . MET B 2 147 ?  4.153 -6.282 25.840 1.00  85.53 -1 B 1
ATOM   2998 N N   . MET C 3 1 ? 30.929 10.958  2.390 1.00  93.78 0 C 1
ATOM   2999 C CA  . MET C 3 1 ? 30.786  9.622  3.000 1.00  95.68 0 C 1
ATOM   3000 C C   . MET C 3 1 ? 29.927  8.755  2.109 1.00  95.81 0 C 1
ATOM   3001 O O   . MET C 3 1 ? 29.192  9.278  1.295 1.00  93.94 0 C 1
ATOM   3002 C CB  . MET C 3 1 ? 30.226  9.712  4.431 1.00  92.49 0 C 1
ATOM   3003 C CG  . MET C 3 1 ? 28.790 10.217  4.514 1.00  90.10 0 C 1
ATOM   3004 S SD  . MET C 3 1 ? 28.182 10.382  6.226 1.00  92.06 0 C 1
ATOM   3005 C CE  . MET C 3 1 ? 26.475 10.848  5.913 1.00  85.80 0 C 1
ATOM   3006 N N   . GLN C 3 2 ? 30.007  7.431  2.239 1.00  96.09 0 C 1
ATOM   3007 C CA  . GLN C 3 2 ? 29.099  6.525  1.554 1.00  95.88 0 C 1
ATOM   3008 C C   . GLN C 3 2 ? 27.888  6.193  2.420 1.00  96.06 0 C 1
ATOM   3009 O O   . GLN C 3 2 ? 28.025  5.933  3.617 1.00  94.32 0 C 1
ATOM   3010 C CB  . GLN C 3 2 ? 29.815  5.243  1.114 1.00  93.46 0 C 1
ATOM   3011 C CG  . GLN C 3 2 ? 30.574  5.497 -0.185 1.00  82.11 0 C 1
ATOM   3012 C CD  . GLN C 3 2 ? 31.218  4.256 -0.790 1.00  83.22 0 C 1
ATOM   3013 N NE2 . GLN C 3 2 ? 31.767  4.401 -1.964 1.00  72.07 0 C 1
ATOM   3014 O OE1 . GLN C 3 2 ? 31.241  3.170 -0.240 1.00  75.16 0 C 1
ATOM   3015 N N   . ILE C 3 3 ? 26.717  6.171  1.803 1.00  96.78 0 C 1
ATOM   3016 C CA  . ILE C 3 3 ? 25.492  5.590  2.357 1.00  96.56 0 C 1
ATOM   3017 C C   . ILE C 3 3 ? 24.888  4.612  1.349 1.00  96.55 0 C 1
ATOM   3018 O O   . ILE C 3 3 ? 25.161  4.674  0.150 1.00  95.70 0 C 1
ATOM   3019 C CB  . ILE C 3 3 ? 24.460  6.655  2.786 1.00  95.92 0 C 1
ATOM   3020 C CG1 . ILE C 3 3 ? 23.957  7.495  1.594 1.00  92.96 0 C 1
ATOM   3021 C CG2 . ILE C 3 3 ? 25.038  7.522  3.912 1.00  91.06 0 C 1
ATOM   3022 C CD1 . ILE C 3 3 ? 22.759  8.385  1.926 1.00  92.57 0 C 1
ATOM   3023 N N   . PHE C 3 4 ? 24.029  3.737  1.833 1.00  96.20 0 C 1
ATOM   3024 C CA  . PHE C 3 4 ? 23.313  2.777  1.011 1.00  95.78 0 C 1
ATOM   3025 C C   . PHE C 3 4 ? 21.833  3.131  0.923 1.00  95.83 0 C 1
ATOM   3026 O O   . PHE C 3 4 ? 21.227  3.599  1.883 1.00  95.02 0 C 1
ATOM   3027 C CB  . PHE C 3 4 ? 23.539  1.359  1.547 1.00  94.94 0 C 1
ATOM   3028 C CG  . PHE C 3 4 ? 24.992  0.991  1.689 1.00  94.37 0 C 1
ATOM   3029 C CD1 . PHE C 3 4 ? 25.797  0.844  0.553 1.00  90.97 0 C 1
ATOM   3030 C CD2 . PHE C 3 4 ? 25.565  0.836  2.966 1.00  90.68 0 C 1
ATOM   3031 C CE1 . PHE C 3 4 ? 27.168  0.537  0.679 1.00  89.37 0 C 1
ATOM   3032 C CE2 . PHE C 3 4 ? 26.925  0.532  3.098 1.00  88.59 0 C 1
ATOM   3033 C CZ  . PHE C 3 4 ? 27.731  0.385  1.953 1.00  90.33 0 C 1
ATOM   3034 N N   . VAL C 3 5 ? 21.230  2.877 -0.225 1.00  95.18 0 C 1
ATOM   3035 C CA  . VAL C 3 5 ? 19.783  3.006 -0.419 1.00  95.15 0 C 1
ATOM   3036 C C   . VAL C 3 5 ? 19.255  1.692 -0.985 1.00  94.42 0 C 1
ATOM   3037 O O   . VAL C 3 5 ? 19.619  1.290 -2.086 1.00  93.23 0 C 1
ATOM   3038 C CB  . VAL C 3 5 ? 19.414  4.197 -1.315 1.00  95.09 0 C 1
ATOM   3039 C CG1 . VAL C 3 5 ? 17.899  4.353 -1.432 1.00  92.60 0 C 1
ATOM   3040 C CG2 . VAL C 3 5 ? 19.987  5.514 -0.770 1.00  93.09 0 C 1
ATOM   3041 N N   . LYS C 3 6 ? 18.380  1.027 -0.243 1.00  93.49 0 C 1
ATOM   3042 C CA  . LYS C 3 6 ? 17.632 -0.136 -0.738 1.00  92.44 0 C 1
ATOM   3043 C C   . LYS C 3 6 ? 16.454  0.347 -1.589 1.00  92.30 0 C 1
ATOM   3044 O O   . LYS C 3 6 ? 15.489  0.897 -1.070 1.00  91.47 0 C 1
ATOM   3045 C CB  . LYS C 3 6 ? 17.161 -1.047  0.413 1.00  90.79 0 C 1
ATOM   3046 C CG  . LYS C 3 6 ? 18.309 -1.842  1.051 1.00  80.80 0 C 1
ATOM   3047 C CD  . LYS C 3 6 ? 17.785 -2.901  2.043 1.00  75.30 0 C 1
ATOM   3048 C CE  . LYS C 3 6 ? 18.936 -3.662  2.695 1.00  68.08 0 C 1
ATOM   3049 N NZ  . LYS C 3 6 ? 18.464 -4.719  3.639 1.00  60.65 1 C 1
ATOM   3050 N N   . THR C 3 7 ? 16.544  0.117 -2.884 1.00  89.97 0 C 1
ATOM   3051 C CA  . THR C 3 7 ? 15.557  0.560 -3.873 1.00  88.08 0 C 1
ATOM   3052 C C   . THR C 3 7 ? 14.278 -0.289 -3.824 1.00  87.57 0 C 1
ATOM   3053 O O   . THR C 3 7 ? 14.187 -1.286 -3.099 1.00  85.14 0 C 1
ATOM   3054 C CB  . THR C 3 7 ? 16.142  0.566 -5.288 1.00  85.83 0 C 1
ATOM   3055 C CG2 . THR C 3 7 ? 17.473  1.299 -5.361 1.00  80.60 0 C 1
ATOM   3056 O OG1 . THR C 3 7 ? 16.332 -0.758 -5.737 1.00  81.32 0 C 1
ATOM   3057 N N   . LEU C 3 8 ? 13.287  0.080 -4.632 1.00  84.43 0 C 1
ATOM   3058 C CA  . LEU C 3 8 ? 12.022 -0.660 -4.748 1.00  81.10 0 C 1
ATOM   3059 C C   . LEU C 3 8 ? 12.222 -2.106 -5.213 1.00  81.36 0 C 1
ATOM   3060 O O   . LEU C 3 8 ? 11.544 -3.002 -4.733 1.00  77.56 0 C 1
ATOM   3061 C CB  . LEU C 3 8 ? 11.088  0.076 -5.724 1.00  78.65 0 C 1
ATOM   3062 C CG  . LEU C 3 8 ? 10.635  1.466 -5.242 1.00  75.92 0 C 1
ATOM   3063 C CD1 . LEU C 3 8 ?  9.862  2.156 -6.360 1.00  71.94 0 C 1
ATOM   3064 C CD2 . LEU C 3 8 ?  9.740  1.373 -4.007 1.00  71.98 0 C 1
ATOM   3065 N N   . THR C 3 9 ? 13.189 -2.340 -6.086 1.00  79.94 0 C 1
ATOM   3066 C CA  . THR C 3 9 ? 13.516 -3.670 -6.628 1.00  76.68 0 C 1
ATOM   3067 C C   . THR C 3 9 ? 14.298 -4.556 -5.652 1.00  76.33 0 C 1
ATOM   3068 O O   . THR C 3 9 ? 14.622 -5.688 -5.971 1.00  71.94 0 C 1
ATOM   3069 C CB  . THR C 3 9 ? 14.303 -3.533 -7.936 1.00  73.81 0 C 1
ATOM   3070 C CG2 . THR C 3 9 ? 13.532 -2.761 -9.002 1.00  66.64 0 C 1
ATOM   3071 O OG1 . THR C 3 9 ? 15.499 -2.837 -7.728 1.00  68.69 0 C 1
ATOM   3072 N N   . GLY C 3 10 ? 14.648 -4.034 -4.479 1.00  75.93 0 C 1
ATOM   3073 C CA  . GLY C 3 10 ? 15.517 -4.708 -3.521 1.00  75.76 0 C 1
ATOM   3074 C C   . GLY C 3 10 ? 17.010 -4.538 -3.809 1.00  79.12 0 C 1
ATOM   3075 O O   . GLY C 3 10 ? 17.830 -4.891 -2.968 1.00  76.76 0 C 1
ATOM   3076 N N   . LYS C 3 11 ? 17.364 -3.942 -4.935 1.00  81.41 0 C 1
ATOM   3077 C CA  . LYS C 3 11 ? 18.750 -3.572 -5.248 1.00  83.20 0 C 1
ATOM   3078 C C   . LYS C 3 11 ? 19.230 -2.522 -4.247 1.00  86.24 0 C 1
ATOM   3079 O O   . LYS C 3 11 ? 18.529 -1.559 -3.971 1.00  85.92 0 C 1
ATOM   3080 C CB  . LYS C 3 11 ? 18.814 -3.064 -6.694 1.00  79.94 0 C 1
ATOM   3081 C CG  . LYS C 3 11 ? 20.208 -2.592 -7.155 1.00  72.73 0 C 1
ATOM   3082 C CD  . LYS C 3 11 ? 20.082 -1.924 -8.525 1.00  70.97 0 C 1
ATOM   3083 C CE  . LYS C 3 11 ? 21.354 -1.160 -8.906 1.00  62.13 0 C 1
ATOM   3084 N NZ  . LYS C 3 11 ? 21.035 -0.125 -9.914 1.00  56.74 1 C 1
ATOM   3085 N N   . THR C 3 12 ? 20.462 -2.682 -3.772 1.00  86.79 0 C 1
ATOM   3086 C CA  . THR C 3 12 ? 21.131 -1.656 -2.978 1.00  88.22 0 C 1
ATOM   3087 C C   . THR C 3 12 ? 21.996 -0.802 -3.886 1.00  89.51 0 C 1
ATOM   3088 O O   . THR C 3 12 ? 22.829 -1.324 -4.620 1.00  88.65 0 C 1
ATOM   3089 C CB  . THR C 3 12 ? 21.943 -2.273 -1.835 1.00  86.74 0 C 1
ATOM   3090 C CG2 . THR C 3 12 ? 22.539 -1.219 -0.907 1.00  80.36 0 C 1
ATOM   3091 O OG1 . THR C 3 12 ? 21.092 -3.083 -1.043 1.00  80.83 0 C 1
ATOM   3092 N N   . ILE C 3 13 ? 21.800  0.507 -3.840 1.00  91.78 0 C 1
ATOM   3093 C CA  . ILE C 3 13 ? 22.669  1.484 -4.498 1.00  91.90 0 C 1
ATOM   3094 C C   . ILE C 3 13 ? 23.525  2.189 -3.452 1.00  93.24 0 C 1
ATOM   3095 O O   . ILE C 3 13 ? 23.082  2.435 -2.335 1.00  92.95 0 C 1
ATOM   3096 C CB  . ILE C 3 13 ? 21.888  2.483 -5.378 1.00  90.09 0 C 1
ATOM   3097 C CG1 . ILE C 3 13 ? 20.844  3.297 -4.583 1.00  82.91 0 C 1
ATOM   3098 C CG2 . ILE C 3 13 ? 21.239  1.718 -6.538 1.00  80.99 0 C 1
ATOM   3099 C CD1 . ILE C 3 13 ? 20.199  4.432 -5.383 1.00  79.92 0 C 1
ATOM   3100 N N   . THR C 3 14 ? 24.742  2.530 -3.845 1.00  94.10 0 C 1
ATOM   3101 C CA  . THR C 3 14 ? 25.664  3.312 -3.027 1.00  94.39 0 C 1
ATOM   3102 C C   . THR C 3 14 ? 25.636  4.760 -3.496 1.00  94.87 0 C 1
ATOM   3103 O O   . THR C 3 14 ? 25.724  5.013 -4.698 1.00  94.00 0 C 1
ATOM   3104 C CB  . THR C 3 14 ? 27.084  2.742 -3.109 1.00  92.99 0 C 1
ATOM   3105 C CG2 . THR C 3 14 ? 28.012  3.380 -2.085 1.00  82.96 0 C 1
ATOM   3106 O OG1 . THR C 3 14 ? 27.062  1.352 -2.857 1.00  84.22 0 C 1
ATOM   3107 N N   . LEU C 3 15 ? 25.517  5.700 -2.566 1.00  95.76 0 C 1
ATOM   3108 C CA  . LEU C 3 15 ? 25.575  7.133 -2.836 1.00  95.99 0 C 1
ATOM   3109 C C   . LEU C 3 15 ? 26.758  7.752 -2.103 1.00  96.46 0 C 1
ATOM   3110 O O   . LEU C 3 15 ? 26.989  7.460 -0.934 1.00  95.51 0 C 1
ATOM   3111 C CB  . LEU C 3 15 ? 24.260  7.811 -2.412 1.00  95.26 0 C 1
ATOM   3112 C CG  . LEU C 3 15 ? 22.987  7.305 -3.104 1.00  93.36 0 C 1
ATOM   3113 C CD1 . LEU C 3 15 ? 21.787  8.072 -2.551 1.00  90.00 0 C 1
ATOM   3114 C CD2 . LEU C 3 15 ? 23.020  7.516 -4.617 1.00  89.65 0 C 1
ATOM   3115 N N   . GLU C 3 16 ? 27.472  8.623 -2.810 1.00  96.62 0 C 1
ATOM   3116 C CA  . GLU C 3 16 ? 28.419  9.540 -2.197 1.00  96.66 0 C 1
ATOM   3117 C C   . GLU C 3 16 ? 27.666 10.794 -1.751 1.00  96.77 0 C 1
ATOM   3118 O O   . GLU C 3 16 ? 27.003 11.451 -2.560 1.00  95.57 0 C 1
ATOM   3119 C CB  . GLU C 3 16 ? 29.549  9.907 -3.173 1.00  95.73 0 C 1
ATOM   3120 C CG  . GLU C 3 16 ? 30.565  8.769 -3.385 1.00  83.30 0 C 1
ATOM   3121 C CD  . GLU C 3 16 ? 31.332  8.389 -2.114 1.00  78.57 0 C 1
ATOM   3122 O OE1 . GLU C 3 16 ? 31.878  7.258 -2.097 1.00  71.86 0 C 1
ATOM   3123 O OE2 . GLU C 3 16 ? 31.345  9.186 -1.159 1.00  71.61 -1 C 1
ATOM   3124 N N   . VAL C 3 17 ? 27.734 11.086 -0.458 1.00  97.08 0 C 1
ATOM   3125 C CA  . VAL C 3 17 ? 27.007 12.181  0.189 1.00  97.01 0 C 1
ATOM   3126 C C   . VAL C 3 17 ? 27.871 12.837  1.256 1.00  97.27 0 C 1
ATOM   3127 O O   . VAL C 3 17 ? 28.814 12.232  1.784 1.00  96.27 0 C 1
ATOM   3128 C CB  . VAL C 3 17 ? 25.687 11.695  0.810 1.00  96.39 0 C 1
ATOM   3129 C CG1 . VAL C 3 17 ? 24.726 11.123 -0.225 1.00  93.50 0 C 1
ATOM   3130 C CG2 . VAL C 3 17 ? 25.892 10.636  1.913 1.00  93.37 0 C 1
ATOM   3131 N N   . GLU C 3 18 ? 27.505 14.065  1.601 1.00  96.80 0 C 1
ATOM   3132 C CA  . GLU C 3 18 ? 28.045 14.768  2.760 1.00  96.60 0 C 1
ATOM   3133 C C   . GLU C 3 18 ? 27.000 14.793  3.889 1.00  97.08 0 C 1
ATOM   3134 O O   . GLU C 3 18 ? 25.799 14.809  3.609 1.00  95.81 0 C 1
ATOM   3135 C CB  . GLU C 3 18 ? 28.476 16.185  2.373 1.00  95.44 0 C 1
ATOM   3136 C CG  . GLU C 3 18 ? 29.685 16.232  1.423 1.00  86.83 0 C 1
ATOM   3137 C CD  . GLU C 3 18 ? 30.950 15.597  2.034 1.00  80.03 0 C 1
ATOM   3138 O OE1 . GLU C 3 18 ? 31.803 15.125  1.244 1.00  71.94 0 C 1
ATOM   3139 O OE2 . GLU C 3 18 ? 31.058 15.575  3.280 1.00  71.48 -1 C 1
ATOM   3140 N N   . PRO C 3 19 ? 27.396 14.837  5.169 1.00  96.85 0 C 1
ATOM   3141 C CA  . PRO C 3 19 ? 26.440 14.969  6.282 1.00  96.55 0 C 1
ATOM   3142 C C   . PRO C 3 19 ? 25.530 16.196  6.173 1.00  96.69 0 C 1
ATOM   3143 O O   . PRO C 3 19 ? 24.403 16.176  6.662 1.00  95.68 0 C 1
ATOM   3144 C CB  . PRO C 3 19 ? 27.310 15.044  7.539 1.00  95.86 0 C 1
ATOM   3145 C CG  . PRO C 3 19 ? 28.594 14.326  7.136 1.00  93.68 0 C 1
ATOM   3146 C CD  . PRO C 3 19 ? 28.744 14.686  5.657 1.00  96.37 0 C 1
ATOM   3147 N N   . SER C 3 20 ? 26.025 17.260  5.513 1.00  97.11 0 C 1
ATOM   3148 C CA  . SER C 3 20 ? 25.285 18.491  5.247 1.00  97.06 0 C 1
ATOM   3149 C C   . SER C 3 20 ? 24.348 18.416  4.033 1.00  97.24 0 C 1
ATOM   3150 O O   . SER C 3 20 ? 23.621 19.373  3.791 1.00  95.74 0 C 1
ATOM   3151 C CB  . SER C 3 20 ? 26.285 19.635  5.039 1.00  96.28 0 C 1
ATOM   3152 O OG  . SER C 3 20 ? 27.196 19.300  4.007 1.00  89.80 0 C 1
ATOM   3153 N N   . ASP C 3 21 ? 24.365 17.330  3.258 1.00  97.17 0 C 1
ATOM   3154 C CA  . ASP C 3 21 ? 23.428 17.161  2.146 1.00  97.20 0 C 1
ATOM   3155 C C   . ASP C 3 21 ? 21.996 17.122  2.671 1.00  97.56 0 C 1
ATOM   3156 O O   . ASP C 3 21 ? 21.678 16.418  3.640 1.00  96.80 0 C 1
ATOM   3157 C CB  . ASP C 3 21 ? 23.724 15.887  1.329 1.00  96.75 0 C 1
ATOM   3158 C CG  . ASP C 3 21 ? 24.809 16.018  0.257 1.00  95.70 0 C 1
ATOM   3159 O OD1 . ASP C 3 21 ? 25.020 17.126 -0.280 1.00  90.90 0 C 1
ATOM   3160 O OD2 . ASP C 3 21 ? 25.350 14.968 -0.166 1.00  90.83 -1 C 1
ATOM   3161 N N   . THR C 3 22 ? 21.112 17.857  1.994 1.00  97.83 0 C 1
ATOM   3162 C CA  . THR C 3 22 ? 19.675 17.777  2.258 1.00  97.82 0 C 1
ATOM   3163 C C   . THR C 3 22 ? 19.093 16.460  1.744 1.00  97.86 0 C 1
ATOM   3164 O O   . THR C 3 22 ? 19.648 15.815  0.840 1.00  97.31 0 C 1
ATOM   3165 C CB  . THR C 3 22 ? 18.910 18.966  1.664 1.00  97.22 0 C 1
ATOM   3166 C CG2 . THR C 3 22 ? 19.399 20.306  2.195 1.00  91.06 0 C 1
ATOM   3167 O OG1 . THR C 3 22 ? 19.026 18.966  0.263 1.00  91.40 0 C 1
ATOM   3168 N N   . ILE C 3 23 ? 17.950 16.067  2.274 1.00  97.51 0 C 1
ATOM   3169 C CA  . ILE C 3 23 ? 17.204 14.916  1.762 1.00  97.45 0 C 1
ATOM   3170 C C   . ILE C 3 23 ? 16.798 15.125  0.299 1.00  97.42 0 C 1
ATOM   3171 O O   . ILE C 3 23 ? 16.843 14.177 -0.480 1.00  97.05 0 C 1
ATOM   3172 C CB  . ILE C 3 23 ? 15.996 14.613  2.670 1.00  97.03 0 C 1
ATOM   3173 C CG1 . ILE C 3 23 ? 16.424 14.281  4.117 1.00  95.22 0 C 1
ATOM   3174 C CG2 . ILE C 3 23 ? 15.123 13.488  2.103 1.00  95.99 0 C 1
ATOM   3175 C CD1 . ILE C 3 23 ? 17.439 13.144  4.274 1.00  92.35 0 C 1
ATOM   3176 N N   . GLU C 3 24 ? 16.496 16.357 -0.094 1.00  97.44 0 C 1
ATOM   3177 C CA  . GLU C 3 24 ? 16.240 16.726 -1.484 1.00  97.16 0 C 1
ATOM   3178 C C   . GLU C 3 24 ? 17.451 16.425 -2.384 1.00  97.26 0 C 1
ATOM   3179 O O   . GLU C 3 24 ? 17.312 15.772 -3.420 1.00  96.48 0 C 1
ATOM   3180 C CB  . GLU C 3 24 ? 15.840 18.201 -1.533 1.00  95.77 0 C 1
ATOM   3181 C CG  . GLU C 3 24 ? 15.291 18.608 -2.899 1.00  82.04 0 C 1
ATOM   3182 C CD  . GLU C 3 24 ? 14.814 20.075 -2.937 1.00  76.40 0 C 1
ATOM   3183 O OE1 . GLU C 3 24 ? 14.181 20.441 -3.953 1.00  70.07 0 C 1
ATOM   3184 O OE2 . GLU C 3 24 ? 15.078 20.821 -1.971 1.00  70.04 -1 C 1
ATOM   3185 N N   . ASN C 3 25 ? 18.659 16.774 -1.944 1.00  97.33 0 C 1
ATOM   3186 C CA  . ASN C 3 25 ? 19.888 16.443 -2.670 1.00  96.98 0 C 1
ATOM   3187 C C   . ASN C 3 25 ? 20.095 14.925 -2.782 1.00  97.17 0 C 1
ATOM   3188 O O   . ASN C 3 25 ? 20.518 14.423 -3.830 1.00  96.24 0 C 1
ATOM   3189 C CB  . ASN C 3 25 ? 21.100 17.068 -1.966 1.00  96.07 0 C 1
ATOM   3190 C CG  . ASN C 3 25 ? 21.184 18.581 -2.100 1.00  87.05 0 C 1
ATOM   3191 N ND2 . ASN C 3 25 ? 22.095 19.191 -1.366 1.00  75.04 0 C 1
ATOM   3192 O OD1 . ASN C 3 25 ? 20.493 19.219 -2.860 1.00  76.76 0 C 1
ATOM   3193 N N   . VAL C 3 26 ? 19.784 14.178 -1.736 1.00  97.67 0 C 1
ATOM   3194 C CA  . VAL C 3 26 ? 19.858 12.711 -1.758 1.00  97.44 0 C 1
ATOM   3195 C C   . VAL C 3 26 ? 18.855 12.138 -2.761 1.00  97.53 0 C 1
ATOM   3196 O O   . VAL C 3 26 ? 19.212 11.250 -3.537 1.00  97.05 0 C 1
ATOM   3197 C CB  . VAL C 3 26 ? 19.645 12.113 -0.359 1.00  97.18 0 C 1
ATOM   3198 C CG1 . VAL C 3 26 ? 19.654 10.588 -0.373 1.00  95.18 0 C 1
ATOM   3199 C CG2 . VAL C 3 26 ? 20.762 12.551  0.589 1.00  95.61 0 C 1
ATOM   3200 N N   . LYS C 3 27 ? 17.639 12.660 -2.801 1.00  97.65 0 C 1
ATOM   3201 C CA  . LYS C 3 27 ? 16.619 12.258 -3.779 1.00  97.67 0 C 1
ATOM   3202 C C   . LYS C 3 27 ? 17.044 12.573 -5.217 1.00  97.27 0 C 1
ATOM   3203 O O   . LYS C 3 27 ? 16.840 11.735 -6.085 1.00  96.64 0 C 1
ATOM   3204 C CB  . LYS C 3 27 ? 15.276 12.918 -3.454 1.00  97.62 0 C 1
ATOM   3205 C CG  . LYS C 3 27 ? 14.584 12.295 -2.232 1.00  97.07 0 C 1
ATOM   3206 C CD  . LYS C 3 27 ? 13.264 13.026 -1.975 1.00  96.26 0 C 1
ATOM   3207 C CE  . LYS C 3 27 ? 12.486 12.417 -0.808 1.00  94.52 0 C 1
ATOM   3208 N NZ  . LYS C 3 27 ? 11.230 13.167 -0.592 1.00  92.22 1 C 1
ATOM   3209 N N   . ALA C 3 28 ? 17.682 13.704 -5.452 1.00  97.74 0 C 1
ATOM   3210 C CA  . ALA C 3 28 ? 18.243 14.036 -6.757 1.00  97.50 0 C 1
ATOM   3211 C C   . ALA C 3 28 ? 19.331 13.037 -7.180 1.00  97.00 0 C 1
ATOM   3212 O O   . ALA C 3 28 ? 19.285 12.489 -8.287 1.00  95.84 0 C 1
ATOM   3213 C CB  . ALA C 3 28 ? 18.773 15.471 -6.712 1.00  97.27 0 C 1
ATOM   3214 N N   . LYS C 3 29 ? 20.236 12.663 -6.274 1.00  97.28 0 C 1
ATOM   3215 C CA  . LYS C 3 29 ? 21.252 11.621 -6.525 1.00  96.72 0 C 1
ATOM   3216 C C   . LYS C 3 29 ? 20.626 10.248 -6.802 1.00  96.03 0 C 1
ATOM   3217 O O   . LYS C 3 29 ? 21.178  9.466 -7.585 1.00  94.88 0 C 1
ATOM   3218 C CB  . LYS C 3 29 ? 22.222 11.543 -5.331 1.00  96.91 0 C 1
ATOM   3219 C CG  . LYS C 3 29 ? 23.145 12.774 -5.213 1.00  95.65 0 C 1
ATOM   3220 C CD  . LYS C 3 29 ? 23.997 12.733 -3.928 1.00  93.76 0 C 1
ATOM   3221 C CE  . LYS C 3 29 ? 24.848 14.004 -3.812 1.00  90.66 0 C 1
ATOM   3222 N NZ  . LYS C 3 29 ? 25.681 14.060 -2.572 1.00  84.67 1 C 1
ATOM   3223 N N   . ILE C 3 30 ? 19.491  9.926 -6.183 1.00  96.40 0 C 1
ATOM   3224 C CA  . ILE C 3 30 ? 18.735  8.709 -6.476 1.00  95.93 0 C 1
ATOM   3225 C C   . ILE C 3 30 ? 18.100  8.783 -7.869 1.00  95.22 0 C 1
ATOM   3226 O O   . ILE C 3 30 ? 18.169  7.807 -8.609 1.00  93.66 0 C 1
ATOM   3227 C CB  . ILE C 3 30 ? 17.686  8.405 -5.391 1.00  95.92 0 C 1
ATOM   3228 C CG1 . ILE C 3 30 ? 18.373  8.038 -4.055 1.00  95.01 0 C 1
ATOM   3229 C CG2 . ILE C 3 30 ? 16.766  7.234 -5.808 1.00  95.07 0 C 1
ATOM   3230 C CD1 . ILE C 3 30 ? 17.437  8.098 -2.853 1.00  94.05 0 C 1
ATOM   3231 N N   . GLN C 3 31 ? 17.537  9.935 -8.239 1.00  95.71 0 C 1
ATOM   3232 C CA  . GLN C 3 31 ? 16.969 10.140 -9.576 1.00  95.20 0 C 1
ATOM   3233 C C   . GLN C 3 31 ? 18.016  9.913 -10.664 1.00  94.15 0 C 1
ATOM   3234 O O   . GLN C 3 31 ? 17.738  9.214 -11.634 1.00  92.04 0 C 1
ATOM   3235 C CB  . GLN C 3 31 ? 16.374 11.549 -9.682 1.00  94.85 0 C 1
ATOM   3236 C CG  . GLN C 3 31 ? 15.670 11.765 -11.028 1.00  93.81 0 C 1
ATOM   3237 C CD  . GLN C 3 31 ? 15.114 13.175 -11.202 1.00  92.23 0 C 1
ATOM   3238 N NE2 . GLN C 3 31 ? 14.233 13.391 -12.149 1.00  84.08 0 C 1
ATOM   3239 O OE1 . GLN C 3 31 ? 15.456 14.111 -10.497 1.00  87.26 0 C 1
ATOM   3240 N N   . ASP C 3 32 ? 19.216 10.418 -10.485 1.00  95.01 0 C 1
ATOM   3241 C CA  . ASP C 3 32 ? 20.307 10.239 -11.445 1.00  94.27 0 C 1
ATOM   3242 C C   . ASP C 3 32 ? 20.687  8.764 -11.651 1.00  93.46 0 C 1
ATOM   3243 O O   . ASP C 3 32 ? 21.108  8.372 -12.752 1.00  91.39 0 C 1
ATOM   3244 C CB  . ASP C 3 32 ? 21.546 11.007 -10.959 1.00  94.11 0 C 1
ATOM   3245 C CG  . ASP C 3 32 ? 21.455 12.522 -11.137 1.00  89.55 0 C 1
ATOM   3246 O OD1 . ASP C 3 32 ? 20.611 12.976 -11.939 1.00  84.47 0 C 1
ATOM   3247 O OD2 . ASP C 3 32 ? 22.302 13.207 -10.526 1.00  83.97 -1 C 1
ATOM   3248 N N   . LYS C 3 33 ? 20.544  7.928 -10.632 1.00  92.72 0 C 1
ATOM   3249 C CA  . LYS C 3 33 ? 20.891  6.497 -10.689 1.00  91.98 0 C 1
ATOM   3250 C C   . LYS C 3 33 ? 19.743  5.585 -11.089 1.00  91.28 0 C 1
ATOM   3251 O O   . LYS C 3 33 ? 19.971  4.596 -11.773 1.00  87.76 0 C 1
ATOM   3252 C CB  . LYS C 3 33 ? 21.484  6.041 -9.355 1.00  91.10 0 C 1
ATOM   3253 C CG  . LYS C 3 33 ? 22.905  6.585 -9.162 1.00  88.19 0 C 1
ATOM   3254 C CD  . LYS C 3 33 ? 23.622  5.831 -8.029 1.00  85.74 0 C 1
ATOM   3255 C CE  . LYS C 3 33 ? 25.072  6.299 -7.958 1.00  81.36 0 C 1
ATOM   3256 N NZ  . LYS C 3 33 ? 25.896  5.423 -7.082 1.00  74.61 1 C 1
ATOM   3257 N N   . GLU C 3 34 ? 18.526  5.869 -10.622 1.00  93.09 0 C 1
ATOM   3258 C CA  . GLU C 3 34 ? 17.369  4.983 -10.755 1.00  91.81 0 C 1
ATOM   3259 C C   . GLU C 3 34 ? 16.251  5.579 -11.630 1.00  91.89 0 C 1
ATOM   3260 O O   . GLU C 3 34 ? 15.291  4.874 -11.950 1.00  89.01 0 C 1
ATOM   3261 C CB  . GLU C 3 34 ? 16.844  4.606 -9.366 1.00  90.69 0 C 1
ATOM   3262 C CG  . GLU C 3 34 ? 17.850  3.838 -8.489 1.00  87.22 0 C 1
ATOM   3263 C CD  . GLU C 3 34 ? 18.169  2.418 -8.996 1.00  87.13 0 C 1
ATOM   3264 O OE1 . GLU C 3 34 ? 19.357  2.016 -8.980 1.00  79.97 0 C 1
ATOM   3265 O OE2 . GLU C 3 34 ? 17.241  1.662 -9.340 1.00  80.76 -1 C 1
ATOM   3266 N N   . GLY C 3 35 ? 16.338  6.848 -12.019 1.00  92.25 0 C 1
ATOM   3267 C CA  . GLY C 3 35 ? 15.359  7.511 -12.881 1.00  92.24 0 C 1
ATOM   3268 C C   . GLY C 3 35 ? 14.001  7.766 -12.228 1.00  93.14 0 C 1
ATOM   3269 O O   . GLY C 3 35 ? 13.015  7.983 -12.934 1.00  91.14 0 C 1
ATOM   3270 N N   . ILE C 3 36 ? 13.905  7.698 -10.907 1.00  92.92 0 C 1
ATOM   3271 C CA  . ILE C 3 36 ? 12.669  7.953 -10.164 1.00  93.66 0 C 1
ATOM   3272 C C   . ILE C 3 36 ? 12.643  9.435 -9.765 1.00  94.33 0 C 1
ATOM   3273 O O   . ILE C 3 36 ? 13.542  9.857 -9.042 1.00  93.84 0 C 1
ATOM   3274 C CB  . ILE C 3 36 ? 12.528  7.032 -8.941 1.00  93.04 0 C 1
ATOM   3275 C CG1 . ILE C 3 36 ? 12.629  5.549 -9.358 1.00  89.69 0 C 1
ATOM   3276 C CG2 . ILE C 3 36 ? 11.182  7.295 -8.230 1.00  89.59 0 C 1
ATOM   3277 C CD1 . ILE C 3 36 ? 12.628  4.568 -8.188 1.00  83.45 0 C 1
ATOM   3278 N N   . PRO C 3 37 ? 11.628 10.215 -10.182 1.00  94.75 0 C 1
ATOM   3279 C CA  . PRO C 3 37 ? 11.528 11.624 -9.813 1.00  94.79 0 C 1
ATOM   3280 C C   . PRO C 3 37 ? 11.495 11.824 -8.289 1.00  95.11 0 C 1
ATOM   3281 O O   . PRO C 3 37 ? 10.852 11.031 -7.588 1.00  94.50 0 C 1
ATOM   3282 C CB  . PRO C 3 37 ? 10.242 12.129 -10.466 1.00  93.44 0 C 1
ATOM   3283 C CG  . PRO C 3 37 ? 10.016 11.167 -11.621 1.00  91.08 0 C 1
ATOM   3284 C CD  . PRO C 3 37 ? 10.554  9.855 -11.087 1.00  93.68 0 C 1
ATOM   3285 N N   . PRO C 3 38 ? 12.114 12.890 -7.758 1.00  95.41 0 C 1
ATOM   3286 C CA  . PRO C 3 38 ? 12.143 13.156 -6.317 1.00  95.48 0 C 1
ATOM   3287 C C   . PRO C 3 38 ? 10.759 13.231 -5.665 1.00  95.30 0 C 1
ATOM   3288 O O   . PRO C 3 38 ? 10.578 12.730 -4.556 1.00  94.38 0 C 1
ATOM   3289 C CB  . PRO C 3 38 ? 12.893 14.478 -6.158 1.00  94.85 0 C 1
ATOM   3290 C CG  . PRO C 3 38 ? 13.825 14.490 -7.367 1.00  92.80 0 C 1
ATOM   3291 C CD  . PRO C 3 38 ? 12.972 13.833 -8.447 1.00  95.24 0 C 1
ATOM   3292 N N   . ASP C 3 39 ?  9.774 13.771 -6.359 1.00  95.82 0 C 1
ATOM   3293 C CA  . ASP C 3 39 ?  8.393 13.889 -5.879 1.00  94.90 0 C 1
ATOM   3294 C C   . ASP C 3 39 ?  7.686 12.537 -5.713 1.00  94.89 0 C 1
ATOM   3295 O O   . ASP C 3 39 ?  6.717 12.437 -4.952 1.00  92.66 0 C 1
ATOM   3296 C CB  . ASP C 3 39 ?  7.601 14.795 -6.834 1.00  93.42 0 C 1
ATOM   3297 C CG  . ASP C 3 39 ?  7.325 14.115 -8.166 1.00  86.28 0 C 1
ATOM   3298 O OD1 . ASP C 3 39 ?  8.306 13.699 -8.809 1.00  79.51 0 C 1
ATOM   3299 O OD2 . ASP C 3 39 ?  6.136 13.922 -8.500 1.00  79.72 -1 C 1
ATOM   3300 N N   . GLN C 3 40 ?  8.164 11.493 -6.378 1.00  94.53 0 C 1
ATOM   3301 C CA  . GLN C 3 40 ?  7.686 10.117 -6.231 1.00  94.05 0 C 1
ATOM   3302 C C   . GLN C 3 40 ?  8.469  9.318 -5.185 1.00  94.27 0 C 1
ATOM   3303 O O   . GLN C 3 40 ?  8.061  8.205 -4.832 1.00  91.95 0 C 1
ATOM   3304 C CB  . GLN C 3 40 ?  7.716  9.393 -7.588 1.00  92.62 0 C 1
ATOM   3305 C CG  . GLN C 3 40 ?  6.811 10.054 -8.640 1.00  88.52 0 C 1
ATOM   3306 C CD  . GLN C 3 40 ?  5.359 10.170 -8.175 1.00  88.19 0 C 1
ATOM   3307 N NE2 . GLN C 3 40 ?  4.754 11.308 -8.370 1.00  79.01 0 C 1
ATOM   3308 O OE1 . GLN C 3 40 ?  4.779  9.238 -7.634 1.00  81.12 0 C 1
ATOM   3309 N N   . GLN C 3 41 ?  9.563  9.854 -4.682 1.00  95.39 0 C 1
ATOM   3310 C CA  . GLN C 3 41 ? 10.400  9.181 -3.701 1.00  95.62 0 C 1
ATOM   3311 C C   . GLN C 3 41 ?  9.954  9.489 -2.273 1.00  95.69 0 C 1
ATOM   3312 O O   . GLN C 3 41 ?  9.761 10.640 -1.892 1.00  94.56 0 C 1
ATOM   3313 C CB  . GLN C 3 41 ? 11.868  9.560 -3.888 1.00  95.42 0 C 1
ATOM   3314 C CG  . GLN C 3 41 ? 12.457  9.171 -5.255 1.00  94.23 0 C 1
ATOM   3315 C CD  . GLN C 3 41 ? 13.916  9.607 -5.367 1.00  95.54 0 C 1
ATOM   3316 N NE2 . GLN C 3 41 ? 14.364 10.032 -6.517 1.00  88.92 0 C 1
ATOM   3317 O OE1 . GLN C 3 41 ? 14.661  9.556 -4.395 1.00  89.44 0 C 1
ATOM   3318 N N   . ARG C 3 42 ?  9.877  8.450 -1.460 1.00  95.82 0 C 1
ATOM   3319 C CA  . ARG C 3 42 ?  9.832  8.560 -0.004 1.00  95.71 0 C 1
ATOM   3320 C C   . ARG C 3 42 ? 11.012  7.783  0.568 1.00  95.75 0 C 1
ATOM   3321 O O   . ARG C 3 42 ? 11.133  6.586  0.320 1.00  94.23 0 C 1
ATOM   3322 C CB  . ARG C 3 42 ?  8.469  8.057  0.513 1.00  95.02 0 C 1
ATOM   3323 C CG  . ARG C 3 42 ?  8.279  8.211  2.021 1.00  93.70 0 C 1
ATOM   3324 C CD  . ARG C 3 42 ?  6.865  7.730  2.401 1.00  91.78 0 C 1
ATOM   3325 N NE  . ARG C 3 42 ?  6.528  7.884  3.821 1.00  89.67 0 C 1
ATOM   3326 C CZ  . ARG C 3 42 ?  5.729  8.798  4.382 1.00  88.95 0 C 1
ATOM   3327 N NH1 . ARG C 3 42 ?  5.224  9.798  3.727 1.00  81.33 1 C 1
ATOM   3328 N NH2 . ARG C 3 42 ?  5.406  8.705  5.628 1.00  83.55 0 C 1
ATOM   3329 N N   . LEU C 3 43 ? 11.864  8.485  1.300 1.00  96.13 0 C 1
ATOM   3330 C CA  . LEU C 3 43 ? 12.991  7.872  1.993 1.00  96.33 0 C 1
ATOM   3331 C C   . LEU C 3 43 ? 12.625  7.604  3.444 1.00  96.20 0 C 1
ATOM   3332 O O   . LEU C 3 43 ? 12.022  8.449  4.099 1.00  95.29 0 C 1
ATOM   3333 C CB  . LEU C 3 43 ? 14.244  8.749  1.855 1.00  96.29 0 C 1
ATOM   3334 C CG  . LEU C 3 43 ? 14.800  8.817  0.423 1.00  95.41 0 C 1
ATOM   3335 C CD1 . LEU C 3 43 ? 15.964  9.810  0.374 1.00  93.34 0 C 1
ATOM   3336 C CD2 . LEU C 3 43 ? 15.314  7.458 -0.055 1.00  92.78 0 C 1
ATOM   3337 N N   . ILE C 3 44 ? 12.999  6.432  3.931 1.00  96.16 0 C 1
ATOM   3338 C CA  . ILE C 3 44 ? 12.721  5.980  5.292 1.00  95.82 0 C 1
ATOM   3339 C C   . ILE C 3 44 ? 14.034  5.585  5.957 1.00  95.70 0 C 1
ATOM   3340 O O   . ILE C 3 44 ? 14.825  4.828  5.391 1.00  95.07 0 C 1
ATOM   3341 C CB  . ILE C 3 44 ? 11.690  4.828  5.298 1.00  94.86 0 C 1
ATOM   3342 C CG1 . ILE C 3 44 ? 10.354  5.269  4.656 1.00  92.20 0 C 1
ATOM   3343 C CG2 . ILE C 3 44 ? 11.452  4.320  6.734 1.00  92.06 0 C 1
ATOM   3344 C CD1 . ILE C 3 44 ?  9.375  4.120  4.413 1.00  88.76 0 C 1
ATOM   3345 N N   . PHE C 3 45 ? 14.240  6.081  7.180 1.00  95.19 0 C 1
ATOM   3346 C CA  . PHE C 3 45 ? 15.340  5.696  8.052 1.00  94.91 0 C 1
ATOM   3347 C C   . PHE C 3 45 ? 14.820  5.514  9.473 1.00  94.31 0 C 1
ATOM   3348 O O   . PHE C 3 45 ? 14.009  6.313  9.944 1.00  92.87 0 C 1
ATOM   3349 C CB  . PHE C 3 45 ? 16.441  6.753  7.983 1.00  94.90 0 C 1
ATOM   3350 C CG  . PHE C 3 45 ? 17.655  6.414  8.822 1.00  95.37 0 C 1
ATOM   3351 C CD1 . PHE C 3 45 ? 17.914  7.104 10.017 1.00  93.54 0 C 1
ATOM   3352 C CD2 . PHE C 3 45 ? 18.517  5.378  8.410 1.00  93.74 0 C 1
ATOM   3353 C CE1 . PHE C 3 45 ? 19.040  6.784 10.792 1.00  93.07 0 C 1
ATOM   3354 C CE2 . PHE C 3 45 ? 19.644  5.055  9.182 1.00  92.85 0 C 1
ATOM   3355 C CZ  . PHE C 3 45 ? 19.908  5.755 10.372 1.00  93.72 0 C 1
ATOM   3356 N N   . ALA C 3 46 ? 15.221  4.446 10.134 1.00  93.32 0 C 1
ATOM   3357 C CA  . ALA C 3 46 ? 14.753  4.104 11.473 1.00  92.17 0 C 1
ATOM   3358 C C   . ALA C 3 46 ? 13.209  4.138 11.633 1.00  92.42 0 C 1
ATOM   3359 O O   . ALA C 3 46 ? 12.676  4.581 12.650 1.00  89.36 0 C 1
ATOM   3360 C CB  . ALA C 3 46 ? 15.515  4.942 12.505 1.00  90.35 0 C 1
ATOM   3361 N N   . GLY C 3 47 ? 12.483  3.709 10.610 1.00  92.48 0 C 1
ATOM   3362 C CA  . GLY C 3 47 ? 11.018  3.678 10.591 1.00  92.38 0 C 1
ATOM   3363 C C   . GLY C 3 47 ? 10.322  5.012 10.339 1.00  93.20 0 C 1
ATOM   3364 O O   . GLY C 3 47 ?  9.094  5.053 10.315 1.00  91.25 0 C 1
ATOM   3365 N N   . LYS C 3 48 ? 11.071  6.097 10.135 1.00  92.89 0 C 1
ATOM   3366 C CA  . LYS C 3 48 ? 10.522  7.434  9.904 1.00  93.42 0 C 1
ATOM   3367 C C   . LYS C 3 48 ? 10.759  7.903  8.475 1.00  94.21 0 C 1
ATOM   3368 O O   . LYS C 3 48 ? 11.786  7.596  7.871 1.00  93.20 0 C 1
ATOM   3369 C CB  . LYS C 3 48 ? 11.109  8.434 10.911 1.00  91.81 0 C 1
ATOM   3370 C CG  . LYS C 3 48 ? 10.724  8.095 12.363 1.00  88.22 0 C 1
ATOM   3371 C CD  . LYS C 3 48 ? 11.313  9.128 13.333 1.00  85.99 0 C 1
ATOM   3372 C CE  . LYS C 3 48 ? 10.966  8.756 14.769 1.00  80.03 0 C 1
ATOM   3373 N NZ  . LYS C 3 48 ? 11.581  9.696 15.742 1.00  72.58 1 C 1
ATOM   3374 N N   . GLN C 3 49 ?  9.821  8.706  7.959 1.00  94.56 0 C 1
ATOM   3375 C CA  . GLN C 3 49 ? 10.040  9.464  6.730 1.00  94.45 0 C 1
ATOM   3376 C C   . GLN C 3 49 ? 11.116 10.527  6.955 1.00  94.87 0 C 1
ATOM   3377 O O   . GLN C 3 49 ? 11.149 11.174  7.995 1.00  92.90 0 C 1
ATOM   3378 C CB  . GLN C 3 49 ?  8.723 10.098  6.248 1.00  91.86 0 C 1
ATOM   3379 C CG  . GLN C 3 49 ?  8.943 11.011  5.029 1.00  84.20 0 C 1
ATOM   3380 C CD  . GLN C 3 49 ?  7.666 11.624  4.461 1.00  79.85 0 C 1
ATOM   3381 N NE2 . GLN C 3 49 ?  7.752 12.721  3.763 1.00  68.09 0 C 1
ATOM   3382 O OE1 . GLN C 3 49 ?  6.584 11.106  4.604 1.00  73.66 0 C 1
ATOM   3383 N N   . LEU C 3 50 ? 11.936 10.731  5.944 1.00  95.56 0 C 1
ATOM   3384 C CA  . LEU C 3 50 ? 12.888 11.825  5.881 1.00  95.88 0 C 1
ATOM   3385 C C   . LEU C 3 50 ? 12.259 13.006  5.123 1.00  95.85 0 C 1
ATOM   3386 O O   . LEU C 3 50 ? 11.736 12.840  4.023 1.00  94.68 0 C 1
ATOM   3387 C CB  . LEU C 3 50 ? 14.189 11.337  5.228 1.00  96.01 0 C 1
ATOM   3388 C CG  . LEU C 3 50 ? 14.821 10.086  5.862 1.00  95.37 0 C 1
ATOM   3389 C CD1 . LEU C 3 50 ? 16.123  9.746  5.159 1.00  93.17 0 C 1
ATOM   3390 C CD2 . LEU C 3 50 ? 15.123 10.263  7.354 1.00  92.49 0 C 1
ATOM   3391 N N   . GLU C 3 51 ? 12.311 14.191  5.731 1.00  95.24 0 C 1
ATOM   3392 C CA  . GLU C 3 51 ? 11.757 15.428  5.178 1.00  94.64 0 C 1
ATOM   3393 C C   . GLU C 3 51 ? 12.778 16.137  4.277 1.00  95.34 0 C 1
ATOM   3394 O O   . GLU C 3 51 ? 13.946 16.241  4.639 1.00  94.26 0 C 1
ATOM   3395 C CB  . GLU C 3 51 ? 11.329 16.374  6.316 1.00  92.75 0 C 1
ATOM   3396 C CG  . GLU C 3 51 ? 10.135 15.861  7.134 1.00  83.83 0 C 1
ATOM   3397 C CD  . GLU C 3 51 ?  9.856 16.709  8.400 1.00  76.66 0 C 1
ATOM   3398 O OE1 . GLU C 3 51 ?  8.986 16.285  9.188 1.00  69.26 0 C 1
ATOM   3399 O OE2 . GLU C 3 51 ? 10.554 17.709  8.650 1.00  68.52 -1 C 1
ATOM   3400 N N   . ASP C 3 52 ? 12.323 16.668  3.145 1.00  94.91 0 C 1
ATOM   3401 C CA  . ASP C 3 52 ? 13.200 17.196  2.091 1.00  94.89 0 C 1
ATOM   3402 C C   . ASP C 3 52 ? 14.100 18.349  2.548 1.00  94.36 0 C 1
ATOM   3403 O O   . ASP C 3 52 ? 15.270 18.410  2.161 1.00  89.97 0 C 1
ATOM   3404 C CB  . ASP C 3 52 ? 12.341 17.620  0.881 1.00  93.88 0 C 1
ATOM   3405 C CG  . ASP C 3 52 ? 11.731 16.415  0.168 1.00  92.75 0 C 1
ATOM   3406 O OD1 . ASP C 3 52 ? 12.272 15.305  0.332 1.00  88.51 0 C 1
ATOM   3407 O OD2 . ASP C 3 52 ? 10.709 16.532 -0.547 1.00  87.76 -1 C 1
ATOM   3408 N N   . GLY C 3 53 ? 13.575 19.210  3.410 1.00  94.66 0 C 1
ATOM   3409 C CA  . GLY C 3 53 ? 14.306 20.377  3.914 1.00  94.65 0 C 1
ATOM   3410 C C   . GLY C 3 53 ? 15.339 20.084  5.007 1.00  95.82 0 C 1
ATOM   3411 O O   . GLY C 3 53 ? 16.054 21.001  5.415 1.00  93.02 0 C 1
ATOM   3412 N N   . ARG C 3 54 ? 15.422 18.853  5.502 1.00  96.22 0 C 1
ATOM   3413 C CA  . ARG C 3 54 ? 16.397 18.472  6.530 1.00  96.51 0 C 1
ATOM   3414 C C   . ARG C 3 54 ? 17.648 17.863  5.909 1.00  97.27 0 C 1
ATOM   3415 O O   . ARG C 3 54 ? 17.645 17.422  4.762 1.00  96.13 0 C 1
ATOM   3416 C CB  . ARG C 3 54 ? 15.776 17.537  7.570 1.00  95.35 0 C 1
ATOM   3417 C CG  . ARG C 3 54 ? 14.565 18.166  8.275 1.00  90.52 0 C 1
ATOM   3418 C CD  . ARG C 3 54 ? 14.307 17.438  9.594 1.00  82.95 0 C 1
ATOM   3419 N NE  . ARG C 3 54 ? 12.988 17.755 10.134 1.00  75.21 0 C 1
ATOM   3420 C CZ  . ARG C 3 54 ? 12.575 17.594 11.379 1.00  67.94 0 C 1
ATOM   3421 N NH1 . ARG C 3 54 ? 13.376 17.203 12.334 1.00  61.51 1 C 1
ATOM   3422 N NH2 . ARG C 3 54 ? 11.325 17.819 11.645 1.00  61.09 0 C 1
ATOM   3423 N N   . THR C 3 55 ? 18.705 17.819  6.698 1.00  97.21 0 C 1
ATOM   3424 C CA  . THR C 3 55 ? 19.983 17.229  6.303 1.00  97.32 0 C 1
ATOM   3425 C C   . THR C 3 55 ? 20.134 15.798  6.814 1.00  97.34 0 C 1
ATOM   3426 O O   . THR C 3 55 ? 19.415 15.344  7.703 1.00  96.35 0 C 1
ATOM   3427 C CB  . THR C 3 55 ? 21.166 18.096  6.760 1.00  96.85 0 C 1
ATOM   3428 C CG2 . THR C 3 55 ? 21.092 19.534  6.251 1.00  91.06 0 C 1
ATOM   3429 O OG1 . THR C 3 55 ? 21.236 18.113  8.164 1.00  91.64 0 C 1
ATOM   3430 N N   . LEU C 3 56 ? 21.103 15.069  6.265 1.00  97.16 0 C 1
ATOM   3431 C CA  . LEU C 3 56 ? 21.450 13.742  6.774 1.00  96.94 0 C 1
ATOM   3432 C C   . LEU C 3 56 ? 21.923 13.800  8.238 1.00  96.60 0 C 1
ATOM   3433 O O   . LEU C 3 56 ? 21.593 12.903  9.013 1.00  95.64 0 C 1
ATOM   3434 C CB  . LEU C 3 56 ? 22.537 13.122  5.883 1.00  96.85 0 C 1
ATOM   3435 C CG  . LEU C 3 56 ? 22.072 12.772  4.461 1.00  96.03 0 C 1
ATOM   3436 C CD1 . LEU C 3 56 ? 23.271 12.286  3.647 1.00  93.74 0 C 1
ATOM   3437 C CD2 . LEU C 3 56 ? 21.025 11.658  4.447 1.00  93.20 0 C 1
ATOM   3438 N N   . SER C 3 57 ? 22.637 14.855  8.620 1.00  96.92 0 C 1
ATOM   3439 C CA  . SER C 3 57 ? 23.086 15.057 10.001 1.00  96.37 0 C 1
ATOM   3440 C C   . SER C 3 57 ? 21.937 15.271 10.977 1.00  96.05 0 C 1
ATOM   3441 O O   . SER C 3 57 ? 22.003 14.747 12.090 1.00  94.38 0 C 1
ATOM   3442 C CB  . SER C 3 57 ? 24.076 16.213 10.097 1.00  95.33 0 C 1
ATOM   3443 O OG  . SER C 3 57 ? 23.596 17.386  9.476 1.00  83.38 0 C 1
ATOM   3444 N N   . ASP C 3 58 ? 20.855 15.934 10.567 1.00  96.48 0 C 1
ATOM   3445 C CA  . ASP C 3 58 ? 19.670 16.145 11.418 1.00  95.63 0 C 1
ATOM   3446 C C   . ASP C 3 58 ? 19.007 14.820 11.831 1.00  95.26 0 C 1
ATOM   3447 O O   . ASP C 3 58 ? 18.392 14.728 12.896 1.00  93.58 0 C 1
ATOM   3448 C CB  . ASP C 3 58 ? 18.621 16.992 10.690 1.00  95.25 0 C 1
ATOM   3449 C CG  . ASP C 3 58 ? 19.083 18.414 10.357 1.00  93.24 0 C 1
ATOM   3450 O OD1 . ASP C 3 58 ? 19.879 18.978 11.122 1.00  89.10 0 C 1
ATOM   3451 O OD2 . ASP C 3 58 ? 18.620 18.917  9.307 1.00  88.86 -1 C 1
ATOM   3452 N N   . TYR C 3 59 ? 19.136 13.795 10.993 1.00  95.89 0 C 1
ATOM   3453 C CA  . TYR C 3 59 ? 18.633 12.449 11.263 1.00  95.37 0 C 1
ATOM   3454 C C   . TYR C 3 59 ? 19.696 11.510 11.856 1.00  95.10 0 C 1
ATOM   3455 O O   . TYR C 3 59 ? 19.436 10.310 11.993 1.00  92.91 0 C 1
ATOM   3456 C CB  . TYR C 3 59 ? 18.020 11.881  9.995 1.00  94.67 0 C 1
ATOM   3457 C CG  . TYR C 3 59 ? 16.738 12.572  9.584 1.00  94.84 0 C 1
ATOM   3458 C CD1 . TYR C 3 59 ? 15.564 12.400 10.347 1.00  92.86 0 C 1
ATOM   3459 C CD2 . TYR C 3 59 ? 16.711 13.386  8.440 1.00  93.10 0 C 1
ATOM   3460 C CE1 . TYR C 3 59 ? 14.367 13.019  9.957 1.00  91.98 0 C 1
ATOM   3461 C CE2 . TYR C 3 59 ? 15.514 14.012  8.041 1.00  91.73 0 C 1
ATOM   3462 C CZ  . TYR C 3 59 ? 14.341 13.818  8.797 1.00  93.22 0 C 1
ATOM   3463 O OH  . TYR C 3 59 ? 13.175 14.408  8.403 1.00  91.30 0 C 1
ATOM   3464 N N   . ASN C 3 60 ? 20.868 12.019 12.171 1.00  94.77 0 C 1
ATOM   3465 C CA  . ASN C 3 60 ? 22.007 11.238 12.651 1.00  94.29 0 C 1
ATOM   3466 C C   . ASN C 3 60 ? 22.386 10.077 11.708 1.00  94.72 0 C 1
ATOM   3467 O O   . ASN C 3 60 ? 22.800  8.999 12.143 1.00  92.91 0 C 1
ATOM   3468 C CB  . ASN C 3 60 ? 21.738 10.841 14.118 1.00  92.39 0 C 1
ATOM   3469 C CG  . ASN C 3 60 ? 22.997 10.512 14.891 1.00  83.29 0 C 1
ATOM   3470 N ND2 . ASN C 3 60 ? 22.852  9.830 16.008 1.00  71.12 0 C 1
ATOM   3471 O OD1 . ASN C 3 60 ? 24.108 10.883 14.549 1.00  74.67 0 C 1
ATOM   3472 N N   . ILE C 3 61 ? 22.219 10.295 10.411 1.00  95.62 0 C 1
ATOM   3473 C CA  . ILE C 3 61 ? 22.596  9.331  9.371 1.00  96.04 0 C 1
ATOM   3474 C C   . ILE C 3 61 ? 24.112  9.407  9.192 1.00  96.05 0 C 1
ATOM   3475 O O   . ILE C 3 61 ? 24.659 10.421  8.758 1.00  94.97 0 C 1
ATOM   3476 C CB  . ILE C 3 61 ? 21.821  9.584  8.069 1.00  96.11 0 C 1
ATOM   3477 C CG1 . ILE C 3 61 ? 20.312  9.313  8.293 1.00  94.45 0 C 1
ATOM   3478 C CG2 . ILE C 3 61 ? 22.347  8.685  6.932 1.00  94.69 0 C 1
ATOM   3479 C CD1 . ILE C 3 61 ? 19.415  9.836  7.169 1.00  91.85 0 C 1
ATOM   3480 N N   . GLN C 3 62 ? 24.772  8.307  9.505 1.00  95.93 0 C 1
ATOM   3481 C CA  . GLN C 3 62 ? 26.223  8.200  9.472 1.00  95.34 0 C 1
ATOM   3482 C C   . GLN C 3 62 ? 26.701  7.438  8.237 1.00  95.67 0 C 1
ATOM   3483 O O   . GLN C 3 62 ? 25.912  6.927  7.439 1.00  93.81 0 C 1
ATOM   3484 C CB  . GLN C 3 62 ? 26.719  7.566 10.784 1.00  93.07 0 C 1
ATOM   3485 C CG  . GLN C 3 62 ? 26.309  8.401 12.012 1.00  88.08 0 C 1
ATOM   3486 C CD  . GLN C 3 62 ? 26.960  7.919 13.307 1.00  82.87 0 C 1
ATOM   3487 N NE2 . GLN C 3 62 ? 26.580  8.479 14.431 1.00  69.34 0 C 1
ATOM   3488 O OE1 . GLN C 3 62 ? 27.830  7.065 13.332 1.00  73.81 0 C 1
ATOM   3489 N N   . LYS C 3 63 ? 28.021  7.342  8.080 1.00  96.17 0 C 1
ATOM   3490 C CA  . LYS C 3 63 ? 28.626  6.510  7.040 1.00  96.12 0 C 1
ATOM   3491 C C   . LYS C 3 63 ? 28.072  5.084  7.092 1.00  96.00 0 C 1
ATOM   3492 O O   . LYS C 3 63 ? 27.808  4.564  8.176 1.00  94.10 0 C 1
ATOM   3493 C CB  . LYS C 3 63 ? 30.159  6.532  7.147 1.00  94.76 0 C 1
ATOM   3494 C CG  . LYS C 3 63 ? 30.688  5.874  8.432 1.00  86.55 0 C 1
ATOM   3495 C CD  . LYS C 3 63 ? 32.210  5.756  8.402 1.00  84.38 0 C 1
ATOM   3496 C CE  . LYS C 3 63 ? 32.653  4.920  9.605 1.00  70.93 0 C 1
ATOM   3497 N NZ  . LYS C 3 63 ? 34.060  4.473  9.465 1.00  62.52 1 C 1
ATOM   3498 N N   . GLU C 3 64 ? 27.907  4.477  5.921 1.00  95.84 0 C 1
ATOM   3499 C CA  . GLU C 3 64 ? 27.408  3.105  5.768 1.00  95.62 0 C 1
ATOM   3500 C C   . GLU C 3 64 ? 25.970  2.874  6.265 1.00  95.31 0 C 1
ATOM   3501 O O   . GLU C 3 64 ? 25.479  1.745  6.238 1.00  92.57 0 C 1
ATOM   3502 C CB  . GLU C 3 64 ? 28.414  2.089  6.347 1.00  94.47 0 C 1
ATOM   3503 C CG  . GLU C 3 64 ? 29.786  2.166  5.661 1.00  90.69 0 C 1
ATOM   3504 C CD  . GLU C 3 64 ? 30.886  1.376  6.395 1.00  83.72 0 C 1
ATOM   3505 O OE1 . GLU C 3 64 ? 32.075  1.700  6.155 1.00  74.79 0 C 1
ATOM   3506 O OE2 . GLU C 3 64 ? 30.560  0.508  7.229 1.00  75.31 -1 C 1
ATOM   3507 N N   . SER C 3 65 ? 25.251  3.926  6.652 1.00  95.09 0 C 1
ATOM   3508 C CA  . SER C 3 65 ? 23.831  3.829  6.974 1.00  94.65 0 C 1
ATOM   3509 C C   . SER C 3 65 ? 23.027  3.366  5.761 1.00  94.86 0 C 1
ATOM   3510 O O   . SER C 3 65 ? 23.327  3.724  4.616 1.00  93.82 0 C 1
ATOM   3511 C CB  . SER C 3 65 ? 23.268  5.152  7.481 1.00  93.80 0 C 1
ATOM   3512 O OG  . SER C 3 65 ? 23.877  5.514  8.709 1.00  87.82 0 C 1
ATOM   3513 N N   . THR C 3 66 ? 21.960  2.610  6.005 1.00  94.07 0 C 1
ATOM   3514 C CA  . THR C 3 66 ? 21.039  2.157  4.963 1.00  93.56 0 C 1
ATOM   3515 C C   . THR C 3 66 ? 19.711  2.892  5.057 1.00  94.25 0 C 1
ATOM   3516 O O   . THR C 3 66 ? 18.981  2.754  6.039 1.00  93.56 0 C 1
ATOM   3517 C CB  . THR C 3 66 ? 20.832  0.636  5.002 1.00  91.63 0 C 1
ATOM   3518 C CG2 . THR C 3 66 ? 19.906  0.148  3.891 1.00  85.50 0 C 1
ATOM   3519 O OG1 . THR C 3 66 ? 22.060 -0.023  4.803 1.00  85.86 0 C 1
ATOM   3520 N N   . LEU C 3 67 ? 19.376  3.625  4.001 1.00  95.43 0 C 1
ATOM   3521 C CA  . LEU C 3 67 ? 18.053  4.202  3.800 1.00  95.79 0 C 1
ATOM   3522 C C   . LEU C 3 67 ? 17.185  3.236  2.988 1.00  95.67 0 C 1
ATOM   3523 O O   . LEU C 3 67 ? 17.677  2.475  2.154 1.00  94.90 0 C 1
ATOM   3524 C CB  . LEU C 3 67 ? 18.164  5.563  3.084 1.00  95.70 0 C 1
ATOM   3525 C CG  . LEU C 3 67 ? 19.160  6.571  3.688 1.00  94.23 0 C 1
ATOM   3526 C CD1 . LEU C 3 67 ? 19.048  7.905  2.952 1.00  91.19 0 C 1
ATOM   3527 C CD2 . LEU C 3 67 ? 18.883  6.820  5.169 1.00  91.13 0 C 1
ATOM   3528 N N   . HIS C 3 68 ? 15.875  3.298  3.189 1.00  95.32 0 C 1
ATOM   3529 C CA  . HIS C 3 68 ? 14.915  2.569  2.372 1.00  94.97 0 C 1
ATOM   3530 C C   . HIS C 3 68 ? 14.170  3.537  1.462 1.00  95.32 0 C 1
ATOM   3531 O O   . HIS C 3 68 ? 13.540  4.478  1.933 1.00  94.40 0 C 1
ATOM   3532 C CB  . HIS C 3 68 ? 13.964  1.758  3.254 1.00  93.99 0 C 1
ATOM   3533 C CG  . HIS C 3 68 ? 14.659  0.640  3.976 1.00  92.17 0 C 1
ATOM   3534 C CD2 . HIS C 3 68 ? 15.303  0.715  5.182 1.00  82.25 0 C 1
ATOM   3535 N ND1 . HIS C 3 68 ? 14.783 -0.663  3.543 1.00  82.64 0 C 1
ATOM   3536 C CE1 . HIS C 3 68 ? 15.458 -1.351  4.469 1.00  83.77 0 C 1
ATOM   3537 N NE2 . HIS C 3 68 ? 15.802 -0.547  5.481 1.00  84.60 0 C 1
ATOM   3538 N N   . LEU C 3 69 ? 14.202  3.268  0.162 1.00  94.79 0 C 1
ATOM   3539 C CA  . LEU C 3 69 ? 13.374  3.952 -0.818 1.00  94.64 0 C 1
ATOM   3540 C C   . LEU C 3 69 ? 12.050  3.207 -0.966 1.00  94.34 0 C 1
ATOM   3541 O O   . LEU C 3 69 ? 12.029  2.008 -1.282 1.00  92.73 0 C 1
ATOM   3542 C CB  . LEU C 3 69 ? 14.140  4.065 -2.141 1.00  94.35 0 C 1
ATOM   3543 C CG  . LEU C 3 69 ? 13.337  4.707 -3.291 1.00  94.03 0 C 1
ATOM   3544 C CD1 . LEU C 3 69 ? 12.995  6.164 -3.018 1.00  91.28 0 C 1
ATOM   3545 C CD2 . LEU C 3 69 ? 14.161  4.636 -4.578 1.00  91.03 0 C 1
ATOM   3546 N N   . VAL C 3 70 ? 10.950  3.935 -0.791 1.00  94.08 0 C 1
ATOM   3547 C CA  . VAL C 3 70 ?  9.593  3.504 -1.146 1.00  92.86 0 C 1
ATOM   3548 C C   . VAL C 3 70 ?  8.975  4.544 -2.074 1.00  92.62 0 C 1
ATOM   3549 O O   . VAL C 3 70 ?  9.610  5.565 -2.383 1.00  90.47 0 C 1
ATOM   3550 C CB  . VAL C 3 70 ?  8.732  3.215  0.106 1.00  91.30 0 C 1
ATOM   3551 C CG1 . VAL C 3 70 ?  9.373  2.129  0.968 1.00  86.53 0 C 1
ATOM   3552 C CG2 . VAL C 3 70 ?  8.490  4.455  0.960 1.00  88.25 0 C 1
ATOM   3553 N N   . LEU C 3 71 ?  7.774  4.304 -2.569 1.00  91.84 0 C 1
ATOM   3554 C CA  . LEU C 3 71 ?  7.051  5.309 -3.345 1.00  91.37 0 C 1
ATOM   3555 C C   . LEU C 3 71 ?  6.379  6.309 -2.416 1.00  91.34 0 C 1
ATOM   3556 O O   . LEU C 3 71 ?  5.979  5.957 -1.305 1.00  89.24 0 C 1
ATOM   3557 C CB  . LEU C 3 71 ?  6.043  4.631 -4.284 1.00  89.95 0 C 1
ATOM   3558 C CG  . LEU C 3 71 ?  6.696  3.788 -5.386 1.00  87.37 0 C 1
ATOM   3559 C CD1 . LEU C 3 71 ?  5.635  3.033 -6.182 1.00  84.88 0 C 1
ATOM   3560 C CD2 . LEU C 3 71 ?  7.499  4.647 -6.370 1.00  85.59 0 C 1
ATOM   3561 N N   . ARG C 3 72 ?  6.207  7.530 -2.907 1.00  92.85 0 C 1
ATOM   3562 C CA  . ARG C 3 72 ?  5.385  8.547 -2.258 1.00  92.40 0 C 1
ATOM   3563 C C   . ARG C 3 72 ?  4.027  7.964 -1.889 1.00  92.39 0 C 1
ATOM   3564 O O   . ARG C 3 72 ?  3.414  7.256 -2.693 1.00  89.18 0 C 1
ATOM   3565 C CB  . ARG C 3 72 ?  5.234  9.758 -3.194 1.00  90.20 0 C 1
ATOM   3566 C CG  . ARG C 3 72 ?  4.384 10.874 -2.567 1.00  83.37 0 C 1
ATOM   3567 C CD  . ARG C 3 72 ?  4.209 12.017 -3.562 1.00  77.20 0 C 1
ATOM   3568 N NE  . ARG C 3 72 ?  3.329 13.074 -3.022 1.00  67.39 0 C 1
ATOM   3569 C CZ  . ARG C 3 72 ?  3.000 14.188 -3.654 1.00  59.58 0 C 1
ATOM   3570 N NH1 . ARG C 3 72 ?  3.417 14.436 -4.865 1.00  53.35 1 C 1
ATOM   3571 N NH2 . ARG C 3 72 ?  2.252 15.077 -3.070 1.00  50.00 0 C 1
ATOM   3572 N N   . LEU C 3 73 ?  3.562  8.294 -0.700 1.00  91.37 0 C 1
ATOM   3573 C CA  . LEU C 3 73 ?  2.270  7.877 -0.176 1.00  88.69 0 C 1
ATOM   3574 C C   . LEU C 3 73 ?  1.628  9.025  0.597 1.00  87.99 0 C 1
ATOM   3575 O O   . LEU C 3 73 ?  2.307  9.965  1.022 1.00  84.06 0 C 1
ATOM   3576 C CB  . LEU C 3 73 ?  2.465  6.602  0.665 1.00  85.53 0 C 1
ATOM   3577 C CG  . LEU C 3 73 ?  3.351  6.753  1.922 1.00  84.77 0 C 1
ATOM   3578 C CD1 . LEU C 3 73 ?  2.588  7.222  3.152 1.00  79.04 0 C 1
ATOM   3579 C CD2 . LEU C 3 73 ?  3.988  5.405  2.260 1.00  83.49 0 C 1
ATOM   3580 N N   . ARG C 3 74 ?  0.318  8.916  0.763 1.00  87.79 0 C 1
ATOM   3581 C CA  . ARG C 3 74 ? -0.471  9.736  1.688 1.00  87.18 0 C 1
ATOM   3582 C C   . ARG C 3 74 ? -1.421  8.834  2.466 1.00  86.49 0 C 1
ATOM   3583 O O   . ARG C 3 74 ? -2.042  7.931  1.895 1.00  84.27 0 C 1
ATOM   3584 C CB  . ARG C 3 74 ? -1.242 10.827  0.936 1.00  84.78 0 C 1
ATOM   3585 C CG  . ARG C 3 74 ? -0.344 12.027  0.612 1.00  75.59 0 C 1
ATOM   3586 C CD  . ARG C 3 74 ? -1.167 13.141 -0.039 1.00  70.42 0 C 1
ATOM   3587 N NE  . ARG C 3 74 ? -0.388 14.373 -0.202 1.00  60.76 0 C 1
ATOM   3588 C CZ  . ARG C 3 74 ? -0.843 15.522 -0.672 1.00  53.36 0 C 1
ATOM   3589 N NH1 . ARG C 3 74 ? -2.064 15.628 -1.127 1.00  48.06 1 C 1
ATOM   3590 N NH2 . ARG C 3 74 ? -0.081 16.574 -0.702 1.00  44.06 0 C 1
ATOM   3591 N N   . GLY C 3 75 ? -1.527  9.084  3.745 1.00  86.73 0 C 1
ATOM   3592 C CA  . GLY C 3 75 ? -2.664  8.616  4.524 1.00  82.39 0 C 1
ATOM   3593 C C   . GLY C 3 75 ? -3.909  9.430  4.160 1.00  79.21 0 C 1
ATOM   3594 O O   . GLY C 3 75 ? -3.782 10.592  3.771 1.00  72.99 0 C 1
ATOM   3595 N N   . GLY C 3 76 ? -5.061  8.808  4.272 1.00  74.99 0 C 1
ATOM   3596 C CA  . GLY C 3 76 ? -6.344  9.443  4.011 1.00  66.79 0 C 1
ATOM   3597 C C   . GLY C 3 76 ? -7.297  8.561  3.233 1.00  59.16 0 C 1
ATOM   3598 O O   . GLY C 3 76 ? -6.862  7.696  2.465 1.00  53.31 0 C 1
ATOM   3599 O OXT . GLY C 3 76 ? -8.525  8.773  3.423 1.00  58.22 -1 C 1
ATOM   3600 N N   . MET D 4 1 ? -26.238 23.689 -1.071 1.00  94.33 0 D 1
ATOM   3601 C CA  . MET D 4 1 ? -25.410 23.860  0.133 1.00  96.17 0 D 1
ATOM   3602 C C   . MET D 4 1 ? -24.621 22.591  0.369 1.00  96.50 0 D 1
ATOM   3603 O O   . MET D 4 1 ? -25.019 21.550 -0.120 1.00  94.91 0 D 1
ATOM   3604 C CB  . MET D 4 1 ? -26.261 24.246  1.350 1.00  93.42 0 D 1
ATOM   3605 C CG  . MET D 4 1 ? -27.226 23.163  1.825 1.00  91.62 0 D 1
ATOM   3606 S SD  . MET D 4 1 ? -28.301 23.689  3.187 1.00  93.35 0 D 1
ATOM   3607 C CE  . MET D 4 1 ? -29.138 22.144  3.555 1.00  88.95 0 D 1
ATOM   3608 N N   . GLN D 4 2 ? -23.526 22.667  1.095 1.00  96.99 0 D 1
ATOM   3609 C CA  . GLN D 4 2 ? -22.799 21.479  1.531 1.00  96.56 0 D 1
ATOM   3610 C C   . GLN D 4 2 ? -23.306 20.984  2.886 1.00  96.69 0 D 1
ATOM   3611 O O   . GLN D 4 2 ? -23.548 21.795  3.783 1.00  94.96 0 D 1
ATOM   3612 C CB  . GLN D 4 2 ? -21.294 21.750  1.566 1.00  94.32 0 D 1
ATOM   3613 C CG  . GLN D 4 2 ? -20.630 21.225  0.291 1.00  83.17 0 D 1
ATOM   3614 C CD  . GLN D 4 2 ? -19.139 21.440  0.231 1.00  82.63 0 D 1
ATOM   3615 N NE2 . GLN D 4 2 ? -18.535 21.063 -0.874 1.00  70.79 0 D 1
ATOM   3616 O OE1 . GLN D 4 2 ? -18.489 21.900  1.150 1.00  74.08 0 D 1
ATOM   3617 N N   . ILE D 4 3 ? -23.434 19.689  3.021 1.00  97.36 0 D 1
ATOM   3618 C CA  . ILE D 4 3 ? -23.607 18.996  4.302 1.00  97.18 0 D 1
ATOM   3619 C C   . ILE D 4 3 ? -22.595 17.862  4.418 1.00  96.85 0 D 1
ATOM   3620 O O   . ILE D 4 3 ? -22.063 17.370  3.416 1.00  96.05 0 D 1
ATOM   3621 C CB  . ILE D 4 3 ? -25.044 18.480  4.514 1.00  96.85 0 D 1
ATOM   3622 C CG1 . ILE D 4 3 ? -25.450 17.423  3.470 1.00  94.38 0 D 1
ATOM   3623 C CG2 . ILE D 4 3 ? -26.029 19.664  4.551 1.00  92.02 0 D 1
ATOM   3624 C CD1 . ILE D 4 3 ? -26.758 16.701  3.786 1.00  93.79 0 D 1
ATOM   3625 N N   . PHE D 4 4 ? -22.363 17.419  5.634 1.00  95.43 0 D 1
ATOM   3626 C CA  . PHE D 4 4 ? -21.491 16.292  5.927 1.00  94.48 0 D 1
ATOM   3627 C C   . PHE D 4 4 ? -22.306 15.104  6.436 1.00  95.13 0 D 1
ATOM   3628 O O   . PHE D 4 4 ? -23.284 15.259  7.159 1.00  94.59 0 D 1
ATOM   3629 C CB  . PHE D 4 4 ? -20.401 16.716  6.914 1.00  92.59 0 D 1
ATOM   3630 C CG  . PHE D 4 4 ? -19.616 17.922  6.450 1.00  91.16 0 D 1
ATOM   3631 C CD1 . PHE D 4 4 ? -18.745 17.831  5.356 1.00  86.39 0 D 1
ATOM   3632 C CD2 . PHE D 4 4 ? -19.799 19.165  7.086 1.00  85.37 0 D 1
ATOM   3633 C CE1 . PHE D 4 4 ? -18.053 18.956  4.895 1.00  83.40 0 D 1
ATOM   3634 C CE2 . PHE D 4 4 ? -19.108 20.299  6.630 1.00  82.42 0 D 1
ATOM   3635 C CZ  . PHE D 4 4 ? -18.234 20.204  5.531 1.00  84.60 0 D 1
ATOM   3636 N N   . VAL D 4 5 ? -21.892 13.913  6.078 1.00  94.36 0 D 1
ATOM   3637 C CA  . VAL D 4 5 ? -22.433 12.668  6.610 1.00  94.66 0 D 1
ATOM   3638 C C   . VAL D 4 5 ? -21.284 11.882  7.212 1.00  93.33 0 D 1
ATOM   3639 O O   . VAL D 4 5 ? -20.366 11.485  6.496 1.00  91.92 0 D 1
ATOM   3640 C CB  . VAL D 4 5 ? -23.171 11.858  5.539 1.00  95.60 0 D 1
ATOM   3641 C CG1 . VAL D 4 5 ? -23.797 10.607  6.143 1.00  94.50 0 D 1
ATOM   3642 C CG2 . VAL D 4 5 ? -24.285 12.670  4.873 1.00  94.48 0 D 1
ATOM   3643 N N   . LYS D 4 6 ? -21.317 11.658  8.518 1.00  92.96 0 D 1
ATOM   3644 C CA  . LYS D 4 6 ? -20.293 10.920  9.255 1.00  91.80 0 D 1
ATOM   3645 C C   . LYS D 4 6 ? -20.786  9.542  9.657 1.00  92.71 0 D 1
ATOM   3646 O O   . LYS D 4 6 ? -21.938  9.350 10.024 1.00  92.27 0 D 1
ATOM   3647 C CB  . LYS D 4 6 ? -19.835 11.704 10.493 1.00  88.87 0 D 1
ATOM   3648 C CG  . LYS D 4 6 ? -19.015 12.965 10.171 1.00  78.21 0 D 1
ATOM   3649 C CD  . LYS D 4 6 ? -18.631 13.629 11.502 1.00  75.51 0 D 1
ATOM   3650 C CE  . LYS D 4 6 ? -17.996 14.998 11.383 1.00  66.54 0 D 1
ATOM   3651 N NZ  . LYS D 4 6 ? -18.034 15.683 12.720 1.00  61.23 1 D 1
ATOM   3652 N N   . THR D 4 7 ? -19.881  8.585  9.650 1.00  89.78 0 D 1
ATOM   3653 C CA  . THR D 4 7 ? -20.111  7.263 10.235 1.00  88.95 0 D 1
ATOM   3654 C C   . THR D 4 7 ? -19.351  7.133 11.554 1.00  88.36 0 D 1
ATOM   3655 O O   . THR D 4 7 ? -18.414  7.893 11.829 1.00  86.49 0 D 1
ATOM   3656 C CB  . THR D 4 7 ? -19.698  6.140  9.282 1.00  87.88 0 D 1
ATOM   3657 C CG2 . THR D 4 7 ? -20.372  6.258  7.925 1.00  80.92 0 D 1
ATOM   3658 O OG1 . THR D 4 7 ? -18.306  6.162  9.087 1.00  81.21 0 D 1
ATOM   3659 N N   . LEU D 4 8 ? -19.691  6.127 12.354 1.00  86.53 0 D 1
ATOM   3660 C CA  . LEU D 4 8 ? -18.983  5.840 13.604 1.00  85.02 0 D 1
ATOM   3661 C C   . LEU D 4 8 ? -17.516  5.426 13.397 1.00  83.25 0 D 1
ATOM   3662 O O   . LEU D 4 8 ? -16.692  5.617 14.279 1.00  79.50 0 D 1
ATOM   3663 C CB  . LEU D 4 8 ? -19.719  4.727 14.360 1.00  85.14 0 D 1
ATOM   3664 C CG  . LEU D 4 8 ? -21.134  5.102 14.813 1.00  84.76 0 D 1
ATOM   3665 C CD1 . LEU D 4 8 ? -21.758  3.878 15.475 1.00  81.88 0 D 1
ATOM   3666 C CD2 . LEU D 4 8 ? -21.147  6.252 15.824 1.00  81.70 0 D 1
ATOM   3667 N N   . THR D 4 9 ? -17.177  4.908 12.222 1.00  83.91 0 D 1
ATOM   3668 C CA  . THR D 4 9 ? -15.789  4.601 11.848 1.00  81.26 0 D 1
ATOM   3669 C C   . THR D 4 9 ? -14.974  5.850 11.512 1.00  78.61 0 D 1
ATOM   3670 O O   . THR D 4 9 ? -13.780  5.756 11.260 1.00  73.92 0 D 1
ATOM   3671 C CB  . THR D 4 9 ? -15.726  3.639 10.654 1.00  80.68 0 D 1
ATOM   3672 C CG2 . THR D 4 9 ? -16.385  2.299 10.965 1.00  78.41 0 D 1
ATOM   3673 O OG1 . THR D 4 9 ? -16.387  4.189  9.542 1.00  77.76 0 D 1
ATOM   3674 N N   . GLY D 4 10 ? -15.614  7.013 11.492 1.00  78.60 0 D 1
ATOM   3675 C CA  . GLY D 4 10 ? -15.003  8.296 11.177 1.00  76.86 0 D 1
ATOM   3676 C C   . GLY D 4 10 ? -15.067  8.690  9.709 1.00  78.24 0 D 1
ATOM   3677 O O   . GLY D 4 10 ? -14.804  9.849  9.398 1.00  76.17 0 D 1
ATOM   3678 N N   . LYS D 4 11 ? -15.478  7.804  8.809 1.00  78.72 0 D 1
ATOM   3679 C CA  . LYS D 4 11 ? -15.657  8.158  7.400 1.00  81.14 0 D 1
ATOM   3680 C C   . LYS D 4 11 ? -16.607  9.347  7.272 1.00  83.41 0 D 1
ATOM   3681 O O   . LYS D 4 11 ? -17.729  9.310  7.774 1.00  83.65 0 D 1
ATOM   3682 C CB  . LYS D 4 11 ? -16.156  6.937  6.618 1.00  80.30 0 D 1
ATOM   3683 C CG  . LYS D 4 11 ? -16.496  7.185  5.145 1.00  78.82 0 D 1
ATOM   3684 C CD  . LYS D 4 11 ? -15.297  7.553  4.266 1.00  77.78 0 D 1
ATOM   3685 C CE  . LYS D 4 11 ? -15.832  7.703  2.841 1.00  74.80 0 D 1
ATOM   3686 N NZ  . LYS D 4 11 ? -14.816  7.979  1.826 1.00  70.81 1 D 1
ATOM   3687 N N   . THR D 4 12 ? -16.156 10.386  6.568 1.00  82.69 0 D 1
ATOM   3688 C CA  . THR D 4 12 ? -16.963 11.567  6.283 1.00  82.92 0 D 1
ATOM   3689 C C   . THR D 4 12 ? -17.246 11.644  4.788 1.00  84.61 0 D 1
ATOM   3690 O O   . THR D 4 12 ? -16.343 11.509  3.970 1.00  83.97 0 D 1
ATOM   3691 C CB  . THR D 4 12 ? -16.289 12.851  6.786 1.00  80.72 0 D 1
ATOM   3692 C CG2 . THR D 4 12 ? -17.182 14.078  6.633 1.00  75.93 0 D 1
ATOM   3693 O OG1 . THR D 4 12 ? -16.018 12.717  8.163 1.00  76.33 0 D 1
ATOM   3694 N N   . ILE D 4 13 ? -18.511 11.859  4.448 1.00  88.05 0 D 1
ATOM   3695 C CA  . ILE D 4 13 ? -18.995 12.037  3.083 1.00  89.60 0 D 1
ATOM   3696 C C   . ILE D 4 13 ? -19.479 13.478  2.965 1.00  91.13 0 D 1
ATOM   3697 O O   . ILE D 4 13 ? -20.321 13.909  3.754 1.00  91.11 0 D 1
ATOM   3698 C CB  . ILE D 4 13 ? -20.127 11.045  2.765 1.00  89.47 0 D 1
ATOM   3699 C CG1 . ILE D 4 13 ? -19.762  9.576  3.101 1.00  86.81 0 D 1
ATOM   3700 C CG2 . ILE D 4 13 ? -20.510 11.169  1.274 1.00  85.75 0 D 1
ATOM   3701 C CD1 . ILE D 4 13 ? -20.987  8.647  3.136 1.00  84.29 0 D 1
ATOM   3702 N N   . THR D 4 14 ? -18.996 14.213  1.977 1.00  92.13 0 D 1
ATOM   3703 C CA  . THR D 4 14 ? -19.489 15.561  1.686 1.00  92.58 0 D 1
ATOM   3704 C C   . THR D 4 14 ? -20.531 15.486  0.582 1.00  94.45 0 D 1
ATOM   3705 O O   . THR D 4 14 ? -20.261 14.903 -0.471 1.00  93.98 0 D 1
ATOM   3706 C CB  . THR D 4 14 ? -18.345 16.496  1.286 1.00  89.94 0 D 1
ATOM   3707 C CG2 . THR D 4 14 ? -18.802 17.949  1.193 1.00  79.44 0 D 1
ATOM   3708 O OG1 . THR D 4 14 ? -17.322 16.438  2.252 1.00  81.73 0 D 1
ATOM   3709 N N   . LEU D 4 15 ? -21.705 16.081  0.788 1.00  95.89 0 D 1
ATOM   3710 C CA  . LEU D 4 15 ? -22.783 16.104 -0.193 1.00  96.66 0 D 1
ATOM   3711 C C   . LEU D 4 15 ? -23.163 17.535 -0.563 1.00  97.09 0 D 1
ATOM   3712 O O   . LEU D 4 15 ? -23.288 18.384  0.309 1.00  96.47 0 D 1
ATOM   3713 C CB  . LEU D 4 15 ? -24.010 15.345  0.343 1.00  96.42 0 D 1
ATOM   3714 C CG  . LEU D 4 15 ? -23.784 13.876  0.704 1.00  94.84 0 D 1
ATOM   3715 C CD1 . LEU D 4 15 ? -25.075 13.299  1.277 1.00  91.90 0 D 1
ATOM   3716 C CD2 . LEU D 4 15 ? -23.392 13.028 -0.515 1.00  91.30 0 D 1
ATOM   3717 N N   . GLU D 4 16 ? -23.386 17.759 -1.850 1.00  97.34 0 D 1
ATOM   3718 C CA  . GLU D 4 16 ? -24.084 18.939 -2.347 1.00  97.46 0 D 1
ATOM   3719 C C   . GLU D 4 16 ? -25.584 18.659 -2.356 1.00  97.78 0 D 1
ATOM   3720 O O   . GLU D 4 16 ? -26.046 17.704 -2.988 1.00  96.91 0 D 1
ATOM   3721 C CB  . GLU D 4 16 ? -23.591 19.315 -3.754 1.00  96.69 0 D 1
ATOM   3722 C CG  . GLU D 4 16 ? -22.213 20.000 -3.752 1.00  83.83 0 D 1
ATOM   3723 C CD  . GLU D 4 16 ? -22.210 21.351 -3.030 1.00  79.25 0 D 1
ATOM   3724 O OE1 . GLU D 4 16 ? -21.101 21.777 -2.639 1.00  72.57 0 D 1
ATOM   3725 O OE2 . GLU D 4 16 ? -23.294 21.930 -2.830 1.00  72.45 -1 D 1
ATOM   3726 N N   . VAL D 4 17 ? -26.335 19.480 -1.622 1.00  97.65 0 D 1
ATOM   3727 C CA  . VAL D 4 17 ? -27.774 19.320 -1.421 1.00  97.71 0 D 1
ATOM   3728 C C   . VAL D 4 17 ? -28.478 20.677 -1.421 1.00  97.86 0 D 1
ATOM   3729 O O   . VAL D 4 17 ? -27.861 21.713 -1.171 1.00  96.96 0 D 1
ATOM   3730 C CB  . VAL D 4 17 ? -28.087 18.568 -0.106 1.00  97.15 0 D 1
ATOM   3731 C CG1 . VAL D 4 17 ? -27.503 17.156 -0.099 1.00  94.63 0 D 1
ATOM   3732 C CG2 . VAL D 4 17 ? -27.581 19.307  1.135 1.00  94.44 0 D 1
ATOM   3733 N N   . GLU D 4 18 ? -29.787 20.638 -1.655 1.00  97.53 0 D 1
ATOM   3734 C CA  . GLU D 4 18 ? -30.670 21.779 -1.463 1.00  97.33 0 D 1
ATOM   3735 C C   . GLU D 4 18 ? -31.533 21.573 -0.203 1.00  97.56 0 D 1
ATOM   3736 O O   . GLU D 4 18 ? -31.856 20.436  0.129 1.00  96.33 0 D 1
ATOM   3737 C CB  . GLU D 4 18 ? -31.547 21.978 -2.704 1.00  96.14 0 D 1
ATOM   3738 C CG  . GLU D 4 18 ? -30.765 22.420 -3.958 1.00  87.63 0 D 1
ATOM   3739 C CD  . GLU D 4 18 ? -30.056 23.775 -3.774 1.00  79.82 0 D 1
ATOM   3740 O OE1 . GLU D 4 18 ? -29.037 23.990 -4.463 1.00  71.60 0 D 1
ATOM   3741 O OE2 . GLU D 4 18 ? -30.526 24.579 -2.933 1.00  71.44 -1 D 1
ATOM   3742 N N   . PRO D 4 19 ? -31.951 22.630  0.477 1.00  97.47 0 D 1
ATOM   3743 C CA  . PRO D 4 19 ? -32.846 22.508  1.642 1.00  97.17 0 D 1
ATOM   3744 C C   . PRO D 4 19 ? -34.152 21.774  1.332 1.00  97.19 0 D 1
ATOM   3745 O O   . PRO D 4 19 ? -34.736 21.147  2.227 1.00  95.97 0 D 1
ATOM   3746 C CB  . PRO D 4 19 ? -33.121 23.944  2.085 1.00  96.40 0 D 1
ATOM   3747 C CG  . PRO D 4 19 ? -31.904 24.715  1.591 1.00  94.08 0 D 1
ATOM   3748 C CD  . PRO D 4 19 ? -31.557 24.011  0.278 1.00  96.97 0 D 1
ATOM   3749 N N   . SER D 4 20 ? -34.608 21.838  0.088 1.00  97.51 0 D 1
ATOM   3750 C CA  . SER D 4 20 ? -35.800 21.148 -0.410 1.00  97.58 0 D 1
ATOM   3751 C C   . SER D 4 20 ? -35.569 19.670 -0.768 1.00  97.61 0 D 1
ATOM   3752 O O   . SER D 4 20 ? -36.534 18.987 -1.101 1.00  96.23 0 D 1
ATOM   3753 C CB  . SER D 4 20 ? -36.332 21.887 -1.635 1.00  96.75 0 D 1
ATOM   3754 O OG  . SER D 4 20 ? -35.318 21.993 -2.619 1.00  90.49 0 D 1
ATOM   3755 N N   . ASP D 4 21 ? -34.329 19.180 -0.740 1.00  97.55 0 D 1
ATOM   3756 C CA  . ASP D 4 21 ? -34.049 17.771 -0.993 1.00  97.73 0 D 1
ATOM   3757 C C   . ASP D 4 21 ? -34.712 16.898  0.078 1.00  97.88 0 D 1
ATOM   3758 O O   . ASP D 4 21 ? -34.622 17.177  1.282 1.00  97.22 0 D 1
ATOM   3759 C CB  . ASP D 4 21 ? -32.537 17.474 -1.039 1.00  97.33 0 D 1
ATOM   3760 C CG  . ASP D 4 21 ? -31.854 17.769 -2.379 1.00  96.48 0 D 1
ATOM   3761 O OD1 . ASP D 4 21 ? -32.503 17.642 -3.435 1.00  92.12 0 D 1
ATOM   3762 O OD2 . ASP D 4 21 ? -30.620 17.961 -2.377 1.00  91.99 -1 D 1
ATOM   3763 N N   . THR D 4 22 ? -35.353 15.822 -0.351 1.00  98.02 0 D 1
ATOM   3764 C CA  . THR D 4 22 ? -35.875 14.805  0.560 1.00  98.13 0 D 1
ATOM   3765 C C   . THR D 4 22 ? -34.734 13.967  1.149 1.00  98.29 0 D 1
ATOM   3766 O O   . THR D 4 22 ? -33.652 13.868  0.580 1.00  97.81 0 D 1
ATOM   3767 C CB  . THR D 4 22 ? -36.904 13.891 -0.120 1.00  97.54 0 D 1
ATOM   3768 C CG2 . THR D 4 22 ? -38.099 14.663 -0.672 1.00  91.37 0 D 1
ATOM   3769 O OG1 . THR D 4 22 ? -36.313 13.183 -1.182 1.00  91.51 0 D 1
ATOM   3770 N N   . ILE D 4 23 ? -35.004 13.327  2.268 1.00  97.93 0 D 1
ATOM   3771 C CA  . ILE D 4 23 ? -34.062 12.368  2.855 1.00  97.98 0 D 1
ATOM   3772 C C   . ILE D 4 23 ? -33.788 11.206  1.888 1.00  98.00 0 D 1
ATOM   3773 O O   . ILE D 4 23 ? -32.645 10.744  1.801 1.00  97.83 0 D 1
ATOM   3774 C CB  . ILE D 4 23 ? -34.578 11.884  4.223 1.00  97.74 0 D 1
ATOM   3775 C CG1 . ILE D 4 23 ? -34.747 13.042  5.230 1.00  96.12 0 D 1
ATOM   3776 C CG2 . ILE D 4 23 ? -33.674 10.794  4.817 1.00  96.88 0 D 1
ATOM   3777 C CD1 . ILE D 4 23 ? -33.500 13.907  5.459 1.00  93.59 0 D 1
ATOM   3778 N N   . GLU D 4 24 ? -34.788 10.797  1.115 1.00  97.91 0 D 1
ATOM   3779 C CA  . GLU D 4 24 ? -34.618  9.808  0.051 1.00  97.76 0 D 1
ATOM   3780 C C   . GLU D 4 24 ? -33.607 10.274 -1.008 1.00  97.88 0 D 1
ATOM   3781 O O   . GLU D 4 24 ? -32.692  9.535 -1.362 1.00  97.19 0 D 1
ATOM   3782 C CB  . GLU D 4 24 ? -35.996  9.514 -0.564 1.00  96.47 0 D 1
ATOM   3783 C CG  . GLU D 4 24 ? -35.965  8.316 -1.509 1.00  83.17 0 D 1
ATOM   3784 C CD  . GLU D 4 24 ? -37.361  7.959 -2.060 1.00  78.30 0 D 1
ATOM   3785 O OE1 . GLU D 4 24 ? -37.479  6.868 -2.672 1.00  72.09 0 D 1
ATOM   3786 O OE2 . GLU D 4 24 ? -38.302  8.764 -1.880 1.00  72.62 -1 D 1
ATOM   3787 N N   . ASN D 4 25 ? -33.686 11.545 -1.432 1.00  97.90 0 D 1
ATOM   3788 C CA  . ASN D 4 25 ? -32.705 12.126 -2.352 1.00  97.68 0 D 1
ATOM   3789 C C   . ASN D 4 25 ? -31.301 12.156 -1.742 1.00  97.95 0 D 1
ATOM   3790 O O   . ASN D 4 25 ? -30.315 11.885 -2.433 1.00  97.37 0 D 1
ATOM   3791 C CB  . ASN D 4 25 ? -33.127 13.549 -2.744 1.00  96.55 0 D 1
ATOM   3792 C CG  . ASN D 4 25 ? -34.330 13.618 -3.670 1.00  87.47 0 D 1
ATOM   3793 N ND2 . ASN D 4 25 ? -34.831 14.817 -3.895 1.00  75.73 0 D 1
ATOM   3794 O OD1 . ASN D 4 25 ? -34.804 12.651 -4.214 1.00  77.19 0 D 1
ATOM   3795 N N   . VAL D 4 26 ? -31.174 12.465 -0.459 1.00  98.17 0 D 1
ATOM   3796 C CA  . VAL D 4 26 ? -29.895 12.440  0.245 1.00  98.11 0 D 1
ATOM   3797 C C   . VAL D 4 26 ? -29.322 11.027  0.269 1.00  98.34 0 D 1
ATOM   3798 O O   . VAL D 4 26 ? -28.136 10.839 -0.041 1.00  98.01 0 D 1
ATOM   3799 C CB  . VAL D 4 26 ? -30.015 13.016  1.664 1.00  97.89 0 D 1
ATOM   3800 C CG1 . VAL D 4 26 ? -28.691 12.939  2.431 1.00  96.01 0 D 1
ATOM   3801 C CG2 . VAL D 4 26 ? -30.418 14.491  1.619 1.00  96.39 0 D 1
ATOM   3802 N N   . LYS D 4 27 ? -30.141 10.029  0.555 1.00  98.15 0 D 1
ATOM   3803 C CA  . LYS D 4 27 ? -29.733  8.619  0.519 1.00  98.19 0 D 1
ATOM   3804 C C   . LYS D 4 27 ? -29.312  8.180 -0.889 1.00  97.97 0 D 1
ATOM   3805 O O   . LYS D 4 27 ? -28.315  7.480 -1.021 1.00  97.57 0 D 1
ATOM   3806 C CB  . LYS D 4 27 ? -30.858  7.722  1.046 1.00  98.01 0 D 1
ATOM   3807 C CG  . LYS D 4 27 ? -31.032  7.825  2.565 1.00  97.39 0 D 1
ATOM   3808 C CD  . LYS D 4 27 ? -32.185  6.920  2.988 1.00  96.56 0 D 1
ATOM   3809 C CE  . LYS D 4 27 ? -32.377  6.925  4.506 1.00  94.82 0 D 1
ATOM   3810 N NZ  . LYS D 4 27 ? -33.512  6.057  4.876 1.00  92.89 1 D 1
ATOM   3811 N N   . ALA D 4 28 ? -30.011  8.643 -1.920 1.00  98.14 0 D 1
ATOM   3812 C CA  . ALA D 4 28 ? -29.630  8.390 -3.310 1.00  97.90 0 D 1
ATOM   3813 C C   . ALA D 4 28 ? -28.259  9.009 -3.654 1.00  97.81 0 D 1
ATOM   3814 O O   . ALA D 4 28 ? -27.421  8.338 -4.250 1.00  96.97 0 D 1
ATOM   3815 C CB  . ALA D 4 28 ? -30.739  8.903 -4.229 1.00  97.66 0 D 1
ATOM   3816 N N   . LYS D 4 29 ? -27.987 10.234 -3.195 1.00  98.15 0 D 1
ATOM   3817 C CA  . LYS D 4 29 ? -26.675 10.882 -3.350 1.00  97.80 0 D 1
ATOM   3818 C C   . LYS D 4 29 ? -25.562 10.130 -2.611 1.00  97.54 0 D 1
ATOM   3819 O O   . LYS D 4 29 ? -24.438 10.035 -3.117 1.00  96.71 0 D 1
ATOM   3820 C CB  . LYS D 4 29 ? -26.752 12.347 -2.877 1.00  97.78 0 D 1
ATOM   3821 C CG  . LYS D 4 29 ? -27.570 13.240 -3.836 1.00  96.27 0 D 1
ATOM   3822 C CD  . LYS D 4 29 ? -27.748 14.663 -3.280 1.00  94.09 0 D 1
ATOM   3823 C CE  . LYS D 4 29 ? -28.585 15.505 -4.250 1.00  90.64 0 D 1
ATOM   3824 N NZ  . LYS D 4 29 ? -28.794 16.901 -3.795 1.00  84.05 1 D 1
ATOM   3825 N N   . ILE D 4 30 ? -25.858  9.572 -1.438 1.00  97.80 0 D 1
ATOM   3826 C CA  . ILE D 4 30 ? -24.911  8.715 -0.715 1.00  97.51 0 D 1
ATOM   3827 C C   . ILE D 4 30 ? -24.654  7.421 -1.500 1.00  96.90 0 D 1
ATOM   3828 O O   . ILE D 4 30 ? -23.504  7.011 -1.619 1.00  95.85 0 D 1
ATOM   3829 C CB  . ILE D 4 30 ? -25.393  8.414  0.718 1.00  97.64 0 D 1
ATOM   3830 C CG1 . ILE D 4 30 ? -25.397  9.705  1.570 1.00  97.00 0 D 1
ATOM   3831 C CG2 . ILE D 4 30 ? -24.491  7.362  1.402 1.00  97.05 0 D 1
ATOM   3832 C CD1 . ILE D 4 30 ? -26.183  9.578  2.877 1.00  96.25 0 D 1
ATOM   3833 N N   . GLN D 4 31 ? -25.691  6.814 -2.064 1.00  97.31 0 D 1
ATOM   3834 C CA  . GLN D 4 31 ? -25.546  5.627 -2.900 1.00  96.74 0 D 1
ATOM   3835 C C   . GLN D 4 31 ? -24.676  5.899 -4.127 1.00  95.76 0 D 1
ATOM   3836 O O   . GLN D 4 31 ? -23.806  5.083 -4.449 1.00  93.59 0 D 1
ATOM   3837 C CB  . GLN D 4 31 ? -26.925  5.113 -3.336 1.00  95.98 0 D 1
ATOM   3838 C CG  . GLN D 4 31 ? -26.821  3.798 -4.113 1.00  94.78 0 D 1
ATOM   3839 C CD  . GLN D 4 31 ? -28.173  3.293 -4.631 1.00  93.02 0 D 1
ATOM   3840 N NE2 . GLN D 4 31 ? -28.275  2.024 -4.967 1.00  84.29 0 D 1
ATOM   3841 O OE1 . GLN D 4 31 ? -29.144  4.011 -4.748 1.00  88.08 0 D 1
ATOM   3842 N N   . ASP D 4 32 ? -24.874  7.026 -4.781 1.00  96.63 0 D 1
ATOM   3843 C CA  . ASP D 4 32 ? -24.108  7.395 -5.962 1.00  96.05 0 D 1
ATOM   3844 C C   . ASP D 4 32 ? -22.612  7.579 -5.645 1.00  95.25 0 D 1
ATOM   3845 O O   . ASP D 4 32 ? -21.744  7.105 -6.375 1.00  93.39 0 D 1
ATOM   3846 C CB  . ASP D 4 32 ? -24.729  8.662 -6.570 1.00  95.78 0 D 1
ATOM   3847 C CG  . ASP D 4 32 ? -24.223  8.933 -7.981 1.00  89.51 0 D 1
ATOM   3848 O OD1 . ASP D 4 32 ? -24.278  7.987 -8.810 1.00  84.87 0 D 1
ATOM   3849 O OD2 . ASP D 4 32 ? -23.809 10.080 -8.242 1.00  83.70 -1 D 1
ATOM   3850 N N   . LYS D 4 33 ? -22.289  8.182 -4.499 1.00  95.23 0 D 1
ATOM   3851 C CA  . LYS D 4 33 ? -20.900  8.405 -4.074 1.00  94.18 0 D 1
ATOM   3852 C C   . LYS D 4 33 ? -20.213  7.176 -3.486 1.00  93.25 0 D 1
ATOM   3853 O O   . LYS D 4 33 ? -19.033  6.953 -3.754 1.00  90.25 0 D 1
ATOM   3854 C CB  . LYS D 4 33 ? -20.834  9.561 -3.069 1.00  92.86 0 D 1
ATOM   3855 C CG  . LYS D 4 33 ? -20.887 10.911 -3.782 1.00  86.64 0 D 1
ATOM   3856 C CD  . LYS D 4 33 ? -20.479 12.023 -2.817 1.00  86.15 0 D 1
ATOM   3857 C CE  . LYS D 4 33 ? -20.302 13.329 -3.584 1.00  80.98 0 D 1
ATOM   3858 N NZ  . LYS D 4 33 ? -19.620 14.359 -2.756 1.00  74.67 1 D 1
ATOM   3859 N N   . GLU D 4 34 ? -20.912  6.421 -2.641 1.00  94.89 0 D 1
ATOM   3860 C CA  . GLU D 4 34 ? -20.300  5.380 -1.811 1.00  93.62 0 D 1
ATOM   3861 C C   . GLU D 4 34 ? -20.826  3.967 -2.129 1.00  93.29 0 D 1
ATOM   3862 O O   . GLU D 4 34 ? -20.305  2.980 -1.615 1.00  90.31 0 D 1
ATOM   3863 C CB  . GLU D 4 34 ? -20.498  5.720 -0.327 1.00  92.16 0 D 1
ATOM   3864 C CG  . GLU D 4 34 ? -19.884  7.072  0.102 1.00  89.74 0 D 1
ATOM   3865 C CD  . GLU D 4 34 ? -18.340  7.131  0.107 1.00  89.40 0 D 1
ATOM   3866 O OE1 . GLU D 4 34 ? -17.796  8.264  0.152 1.00  82.91 0 D 1
ATOM   3867 O OE2 . GLU D 4 34 ? -17.670  6.083  0.197 1.00  82.97 -1 D 1
ATOM   3868 N N   . GLY D 4 35 ? -21.848  3.849 -2.956 1.00  94.39 0 D 1
ATOM   3869 C CA  . GLY D 4 35 ? -22.430  2.577 -3.372 1.00  93.84 0 D 1
ATOM   3870 C C   . GLY D 4 35 ? -23.333  1.899 -2.332 1.00  94.54 0 D 1
ATOM   3871 O O   . GLY D 4 35 ? -23.704  0.741 -2.521 1.00  92.86 0 D 1
ATOM   3872 N N   . ILE D 4 36 ? -23.686  2.589 -1.255 1.00  94.60 0 D 1
ATOM   3873 C CA  . ILE D 4 36 ? -24.517  2.037 -0.181 1.00  95.37 0 D 1
ATOM   3874 C C   . ILE D 4 36 ? -25.998  2.112 -0.591 1.00  95.63 0 D 1
ATOM   3875 O O   . ILE D 4 36 ? -26.486  3.218 -0.827 1.00  95.15 0 D 1
ATOM   3876 C CB  . ILE D 4 36 ? -24.285  2.774  1.155 1.00  95.03 0 D 1
ATOM   3877 C CG1 . ILE D 4 36 ? -22.780  2.846  1.504 1.00  93.03 0 D 1
ATOM   3878 C CG2 . ILE D 4 36 ? -25.063  2.056  2.276 1.00  93.06 0 D 1
ATOM   3879 C CD1 . ILE D 4 36 ? -22.484  3.713  2.723 1.00  90.96 0 D 1
ATOM   3880 N N   . PRO D 4 37 ? -26.740  0.997 -0.635 1.00  94.86 0 D 1
ATOM   3881 C CA  . PRO D 4 37 ? -28.164  1.026 -0.960 1.00  94.47 0 D 1
ATOM   3882 C C   . PRO D 4 37 ? -28.974  1.867  0.035 1.00  95.01 0 D 1
ATOM   3883 O O   . PRO D 4 37 ? -28.728  1.763  1.243 1.00  94.41 0 D 1
ATOM   3884 C CB  . PRO D 4 37 ? -28.624 -0.431 -0.953 1.00  92.61 0 D 1
ATOM   3885 C CG  . PRO D 4 37 ? -27.333 -1.220 -1.171 1.00  89.96 0 D 1
ATOM   3886 C CD  . PRO D 4 37 ? -26.284 -0.367 -0.478 1.00  92.96 0 D 1
ATOM   3887 N N   . PRO D 4 38 ? -29.958  2.660 -0.415 1.00  95.04 0 D 1
ATOM   3888 C CA  . PRO D 4 38 ? -30.770  3.506  0.467 1.00  95.15 0 D 1
ATOM   3889 C C   . PRO D 4 38 ? -31.480  2.746  1.591 1.00  94.94 0 D 1
ATOM   3890 O O   . PRO D 4 38 ? -31.558  3.240  2.712 1.00  93.88 0 D 1
ATOM   3891 C CB  . PRO D 4 38 ? -31.783  4.200 -0.447 1.00  94.53 0 D 1
ATOM   3892 C CG  . PRO D 4 38 ? -31.047  4.274 -1.779 1.00  92.94 0 D 1
ATOM   3893 C CD  . PRO D 4 38 ? -30.258  2.963 -1.798 1.00  95.28 0 D 1
ATOM   3894 N N   . ASP D 4 39 ? -31.935  1.536  1.326 1.00  94.10 0 D 1
ATOM   3895 C CA  . ASP D 4 39 ? -32.611  0.672  2.301 1.00  92.92 0 D 1
ATOM   3896 C C   . ASP D 4 39 ? -31.691  0.247  3.457 1.00  93.59 0 D 1
ATOM   3897 O O   . ASP D 4 39 ? -32.166  0.002  4.569 1.00  91.39 0 D 1
ATOM   3898 C CB  . ASP D 4 39 ? -33.188 -0.563  1.591 1.00  90.38 0 D 1
ATOM   3899 C CG  . ASP D 4 39 ? -32.109 -1.473  0.994 1.00  81.53 0 D 1
ATOM   3900 O OD1 . ASP D 4 39 ? -31.299 -0.948  0.200 1.00  73.48 0 D 1
ATOM   3901 O OD2 . ASP D 4 39 ? -32.062 -2.670  1.351 1.00  74.81 -1 D 1
ATOM   3902 N N   . GLN D 4 40 ? -30.376  0.226  3.230 1.00  93.71 0 D 1
ATOM   3903 C CA  . GLN D 4 40 ? -29.382 -0.034  4.270 1.00  93.97 0 D 1
ATOM   3904 C C   . GLN D 4 40 ? -28.985  1.229  5.047 1.00  94.67 0 D 1
ATOM   3905 O O   . GLN D 4 40 ? -28.313  1.114  6.071 1.00  93.62 0 D 1
ATOM   3906 C CB  . GLN D 4 40 ? -28.144 -0.722  3.690 1.00  92.40 0 D 1
ATOM   3907 C CG  . GLN D 4 40 ? -28.463 -2.094  3.087 1.00  88.98 0 D 1
ATOM   3908 C CD  . GLN D 4 40 ? -27.195 -2.921  2.884 1.00  86.50 0 D 1
ATOM   3909 N NE2 . GLN D 4 40 ? -26.880 -3.797  3.803 1.00  75.44 0 D 1
ATOM   3910 O OE1 . GLN D 4 40 ? -26.465 -2.801  1.918 1.00  78.84 0 D 1
ATOM   3911 N N   . GLN D 4 41 ? -29.366  2.415  4.616 1.00  96.08 0 D 1
ATOM   3912 C CA  . GLN D 4 41 ? -28.968  3.656  5.254 1.00  96.64 0 D 1
ATOM   3913 C C   . GLN D 4 41 ? -29.966  4.096  6.331 1.00  96.65 0 D 1
ATOM   3914 O O   . GLN D 4 41 ? -31.163  4.231  6.081 1.00  95.97 0 D 1
ATOM   3915 C CB  . GLN D 4 41 ? -28.788  4.767  4.218 1.00  96.45 0 D 1
ATOM   3916 C CG  . GLN D 4 41 ? -27.722  4.468  3.151 1.00  95.61 0 D 1
ATOM   3917 C CD  . GLN D 4 41 ? -27.639  5.603  2.130 1.00  96.49 0 D 1
ATOM   3918 N NE2 . GLN D 4 41 ? -27.430  5.302  0.872 1.00  90.96 0 D 1
ATOM   3919 O OE1 . GLN D 4 41 ? -27.777  6.772  2.469 1.00  91.26 0 D 1
ATOM   3920 N N   . ARG D 4 42 ? -29.455  4.394  7.522 1.00  96.83 0 D 1
ATOM   3921 C CA  . ARG D 4 42 ? -30.173  5.121  8.575 1.00  96.70 0 D 1
ATOM   3922 C C   . ARG D 4 42 ? -29.461  6.446  8.795 1.00  97.28 0 D 1
ATOM   3923 O O   . ARG D 4 42 ? -28.331  6.454  9.278 1.00  96.36 0 D 1
ATOM   3924 C CB  . ARG D 4 42 ? -30.228  4.291  9.866 1.00  95.59 0 D 1
ATOM   3925 C CG  . ARG D 4 42 ? -30.986  2.967  9.684 1.00  91.31 0 D 1
ATOM   3926 C CD  . ARG D 4 42 ? -30.943  2.101 10.951 1.00  88.54 0 D 1
ATOM   3927 N NE  . ARG D 4 42 ? -31.863  2.586 12.004 1.00  83.53 0 D 1
ATOM   3928 C CZ  . ARG D 4 42 ? -32.014  2.024 13.203 1.00  80.66 0 D 1
ATOM   3929 N NH1 . ARG D 4 42 ? -31.284  1.023 13.589 1.00  72.35 1 D 1
ATOM   3930 N NH2 . ARG D 4 42 ? -32.918  2.451 14.020 1.00  73.23 0 D 1
ATOM   3931 N N   . LEU D 4 43 ? -30.110  7.548  8.435 1.00  97.24 0 D 1
ATOM   3932 C CA  . LEU D 4 43 ? -29.596  8.892  8.675 1.00  97.62 0 D 1
ATOM   3933 C C   . LEU D 4 43 ? -30.152  9.428  9.984 1.00  97.62 0 D 1
ATOM   3934 O O   . LEU D 4 43 ? -31.335  9.258 10.279 1.00  97.02 0 D 1
ATOM   3935 C CB  . LEU D 4 43 ? -29.909  9.808  7.486 1.00  97.48 0 D 1
ATOM   3936 C CG  . LEU D 4 43 ? -29.131  9.454  6.206 1.00  96.83 0 D 1
ATOM   3937 C CD1 . LEU D 4 43 ? -29.617 10.334  5.059 1.00  95.34 0 D 1
ATOM   3938 C CD2 . LEU D 4 43 ? -27.627  9.686  6.369 1.00  94.60 0 D 1
ATOM   3939 N N   . ILE D 4 44 ? -29.301 10.076 10.768 1.00  97.79 0 D 1
ATOM   3940 C CA  . ILE D 4 44 ? -29.627 10.596 12.092 1.00  97.64 0 D 1
ATOM   3941 C C   . ILE D 4 44 ? -29.161 12.052 12.173 1.00  97.52 0 D 1
ATOM   3942 O O   . ILE D 4 44 ? -28.053 12.381 11.765 1.00  96.84 0 D 1
ATOM   3943 C CB  . ILE D 4 44 ? -28.981  9.721 13.192 1.00  96.85 0 D 1
ATOM   3944 C CG1 . ILE D 4 44 ? -29.505  8.263 13.123 1.00  94.07 0 D 1
ATOM   3945 C CG2 . ILE D 4 44 ? -29.247 10.310 14.585 1.00  94.10 0 D 1
ATOM   3946 C CD1 . ILE D 4 44 ? -28.666  7.274 13.937 1.00  89.44 0 D 1
ATOM   3947 N N   . PHE D 4 45 ? -30.019 12.911 12.732 1.00  96.85 0 D 1
ATOM   3948 C CA  . PHE D 4 45 ? -29.717 14.307 13.025 1.00  96.72 0 D 1
ATOM   3949 C C   . PHE D 4 45 ? -30.461 14.742 14.287 1.00  96.22 0 D 1
ATOM   3950 O O   . PHE D 4 45 ? -31.629 14.385 14.466 1.00  94.62 0 D 1
ATOM   3951 C CB  . PHE D 4 45 ? -30.105 15.172 11.827 1.00  96.53 0 D 1
ATOM   3952 C CG  . PHE D 4 45 ? -29.765 16.634 12.009 1.00  97.02 0 D 1
ATOM   3953 C CD1 . PHE D 4 45 ? -30.779 17.571 12.269 1.00  95.57 0 D 1
ATOM   3954 C CD2 . PHE D 4 45 ? -28.427 17.061 11.926 1.00  95.71 0 D 1
ATOM   3955 C CE1 . PHE D 4 45 ? -30.456 18.931 12.432 1.00  95.27 0 D 1
ATOM   3956 C CE2 . PHE D 4 45 ? -28.101 18.419 12.085 1.00  95.23 0 D 1
ATOM   3957 C CZ  . PHE D 4 45 ? -29.120 19.352 12.334 1.00  95.94 0 D 1
ATOM   3958 N N   . ALA D 4 46 ? -29.790 15.486 15.154 1.00  95.74 0 D 1
ATOM   3959 C CA  . ALA D 4 46 ? -30.371 16.009 16.393 1.00  95.15 0 D 1
ATOM   3960 C C   . ALA D 4 46 ? -31.121 14.944 17.232 1.00  95.22 0 D 1
ATOM   3961 O O   . ALA D 4 46 ? -32.230 15.174 17.715 1.00  92.10 0 D 1
ATOM   3962 C CB  . ALA D 4 46 ? -31.203 17.259 16.065 1.00  93.49 0 D 1
ATOM   3963 N N   . GLY D 4 47 ? -30.527 13.757 17.370 1.00  95.06 0 D 1
ATOM   3964 C CA  . GLY D 4 47 ? -31.087 12.655 18.151 1.00  94.58 0 D 1
ATOM   3965 C C   . GLY D 4 47 ? -32.270 11.933 17.509 1.00  95.20 0 D 1
ATOM   3966 O O   . GLY D 4 47 ? -32.933 11.135 18.175 1.00  92.71 0 D 1
ATOM   3967 N N   . LYS D 4 48 ? -32.561 12.197 16.230 1.00  94.69 0 D 1
ATOM   3968 C CA  . LYS D 4 48 ? -33.678 11.579 15.515 1.00  94.70 0 D 1
ATOM   3969 C C   . LYS D 4 48 ? -33.202 10.868 14.258 1.00  95.84 0 D 1
ATOM   3970 O O   . LYS D 4 48 ? -32.362 11.384 13.526 1.00  94.74 0 D 1
ATOM   3971 C CB  . LYS D 4 48 ? -34.736 12.630 15.170 1.00  92.15 0 D 1
ATOM   3972 C CG  . LYS D 4 48 ? -35.392 13.218 16.436 1.00  83.33 0 D 1
ATOM   3973 C CD  . LYS D 4 48 ? -36.433 14.261 16.056 1.00  80.00 0 D 1
ATOM   3974 C CE  . LYS D 4 48 ? -37.014 14.879 17.326 1.00  68.45 0 D 1
ATOM   3975 N NZ  . LYS D 4 48 ? -37.984 15.955 16.999 1.00  61.68 1 D 1
ATOM   3976 N N   . GLN D 4 49 ? -33.804  9.722 13.988 1.00  96.36 0 D 1
ATOM   3977 C CA  . GLN D 4 49 ? -33.707  9.113 12.668 1.00  96.35 0 D 1
ATOM   3978 C C   . GLN D 4 49 ? -34.557  9.924 11.681 1.00  96.45 0 D 1
ATOM   3979 O O   . GLN D 4 49 ? -35.694 10.276 11.986 1.00  95.04 0 D 1
ATOM   3980 C CB  . GLN D 4 49 ? -34.122  7.639 12.729 1.00  94.86 0 D 1
ATOM   3981 C CG  . GLN D 4 49 ? -33.937  6.959 11.360 1.00  92.36 0 D 1
ATOM   3982 C CD  . GLN D 4 49 ? -34.258  5.465 11.376 1.00  92.05 0 D 1
ATOM   3983 N NE2 . GLN D 4 49 ? -34.716  4.935 10.270 1.00  83.16 0 D 1
ATOM   3984 O OE1 . GLN D 4 49 ? -34.079  4.753 12.346 1.00  86.53 0 D 1
ATOM   3985 N N   . LEU D 4 50 ? -33.998 10.218 10.525 1.00  97.05 0 D 1
ATOM   3986 C CA  . LEU D 4 50 ? -34.645 10.988  9.475 1.00  97.16 0 D 1
ATOM   3987 C C   . LEU D 4 50 ? -35.534 10.080  8.618 1.00  97.08 0 D 1
ATOM   3988 O O   . LEU D 4 50 ? -35.139  8.980  8.235 1.00  96.08 0 D 1
ATOM   3989 C CB  . LEU D 4 50 ? -33.583 11.720  8.649 1.00  97.10 0 D 1
ATOM   3990 C CG  . LEU D 4 50 ? -32.580 12.576  9.465 1.00  96.53 0 D 1
ATOM   3991 C CD1 . LEU D 4 50 ? -31.628 13.296  8.518 1.00  94.64 0 D 1
ATOM   3992 C CD2 . LEU D 4 50 ? -33.265 13.620 10.330 1.00  93.97 0 D 1
ATOM   3993 N N   . GLU D 4 51 ? -36.731 10.555  8.329 1.00  96.41 0 D 1
ATOM   3994 C CA  . GLU D 4 51 ? -37.734  9.849  7.529 1.00  96.21 0 D 1
ATOM   3995 C C   . GLU D 4 51 ? -37.601 10.213  6.048 1.00  96.31 0 D 1
ATOM   3996 O O   . GLU D 4 51 ? -37.466 11.379  5.703 1.00  94.99 0 D 1
ATOM   3997 C CB  . GLU D 4 51 ? -39.147 10.198  8.028 1.00  94.92 0 D 1
ATOM   3998 C CG  . GLU D 4 51 ? -39.458  9.665  9.439 1.00  85.80 0 D 1
ATOM   3999 C CD  . GLU D 4 51 ? -40.792 10.185  9.999 1.00  77.99 0 D 1
ATOM   4000 O OE1 . GLU D 4 51 ? -41.100  9.853 11.163 1.00  70.15 0 D 1
ATOM   4001 O OE2 . GLU D 4 51 ? -41.498 10.987  9.336 1.00  70.63 -1 D 1
ATOM   4002 N N   . ASP D 4 52 ? -37.722  9.224  5.172 1.00  96.43 0 D 1
ATOM   4003 C CA  . ASP D 4 52 ? -37.426  9.367  3.741 1.00  96.38 0 D 1
ATOM   4004 C C   . ASP D 4 52 ? -38.300 10.410  3.026 1.00  95.97 0 D 1
ATOM   4005 O O   . ASP D 4 52 ? -37.807 11.149  2.170 1.00  91.58 0 D 1
ATOM   4006 C CB  . ASP D 4 52 ? -37.560  7.987  3.055 1.00  95.12 0 D 1
ATOM   4007 C CG  . ASP D 4 52 ? -36.471  7.013  3.507 1.00  94.29 0 D 1
ATOM   4008 O OD1 . ASP D 4 52 ? -35.424  7.482  3.998 1.00  90.10 0 D 1
ATOM   4009 O OD2 . ASP D 4 52 ? -36.641  5.783  3.416 1.00  89.01 -1 D 1
ATOM   4010 N N   . GLY D 4 53 ? -39.556 10.529  3.415 1.00  95.66 0 D 1
ATOM   4011 C CA  . GLY D 4 53 ? -40.508 11.457  2.800 1.00  95.77 0 D 1
ATOM   4012 C C   . GLY D 4 53 ? -40.387 12.917  3.258 1.00  96.60 0 D 1
ATOM   4013 O O   . GLY D 4 53 ? -41.104 13.763  2.729 1.00  93.77 0 D 1
ATOM   4014 N N   . ARG D 4 54 ? -39.510 13.226  4.221 1.00  97.02 0 D 1
ATOM   4015 C CA  . ARG D 4 54 ? -39.299 14.601  4.694 1.00  97.34 0 D 1
ATOM   4016 C C   . ARG D 4 54 ? -38.111 15.250  3.995 1.00  97.79 0 D 1
ATOM   4017 O O   . ARG D 4 54 ? -37.251 14.572  3.448 1.00  96.54 0 D 1
ATOM   4018 C CB  . ARG D 4 54 ? -39.148 14.652  6.212 1.00  96.60 0 D 1
ATOM   4019 C CG  . ARG D 4 54 ? -40.381 14.091  6.941 1.00  91.76 0 D 1
ATOM   4020 C CD  . ARG D 4 54 ? -40.375 14.582  8.377 1.00  85.32 0 D 1
ATOM   4021 N NE  . ARG D 4 54 ? -41.312 13.836  9.209 1.00  76.88 0 D 1
ATOM   4022 C CZ  . ARG D 4 54 ? -41.846 14.204 10.351 1.00  69.58 0 D 1
ATOM   4023 N NH1 . ARG D 4 54 ? -41.646 15.396 10.852 1.00  62.52 1 D 1
ATOM   4024 N NH2 . ARG D 4 54 ? -42.578 13.353 11.003 1.00  63.24 0 D 1
ATOM   4025 N N   . THR D 4 55 ? -38.076 16.579  4.066 1.00  97.74 0 D 1
ATOM   4026 C CA  . THR D 4 55 ? -36.991 17.372  3.488 1.00  97.81 0 D 1
ATOM   4027 C C   . THR D 4 55 ? -35.923 17.718  4.534 1.00  97.71 0 D 1
ATOM   4028 O O   . THR D 4 55 ? -36.147 17.623  5.744 1.00  96.86 0 D 1
ATOM   4029 C CB  . THR D 4 55 ? -37.514 18.650  2.820 1.00  97.23 0 D 1
ATOM   4030 C CG2 . THR D 4 55 ? -38.561 18.362  1.741 1.00  91.83 0 D 1
ATOM   4031 O OG1 . THR D 4 55 ? -38.081 19.499  3.780 1.00  92.17 0 D 1
ATOM   4032 N N   . LEU D 4 56 ? -34.763 18.162  4.075 1.00  97.67 0 D 1
ATOM   4033 C CA  . LEU D 4 56 ? -33.728 18.682  4.970 1.00  97.44 0 D 1
ATOM   4034 C C   . LEU D 4 56 ? -34.218 19.919  5.747 1.00  97.14 0 D 1
ATOM   4035 O O   . LEU D 4 56 ? -33.904 20.051  6.929 1.00  96.35 0 D 1
ATOM   4036 C CB  . LEU D 4 56 ? -32.472 19.023  4.148 1.00  97.35 0 D 1
ATOM   4037 C CG  . LEU D 4 56 ? -31.744 17.804  3.551 1.00  96.60 0 D 1
ATOM   4038 C CD1 . LEU D 4 56 ? -30.608 18.279  2.661 1.00  94.77 0 D 1
ATOM   4039 C CD2 . LEU D 4 56 ? -31.149 16.901  4.630 1.00  94.11 0 D 1
ATOM   4040 N N   . SER D 4 57 ? -35.028 20.782  5.120 1.00  97.42 0 D 1
ATOM   4041 C CA  . SER D 4 57 ? -35.613 21.951  5.773 1.00  97.09 0 D 1
ATOM   4042 C C   . SER D 4 57 ? -36.600 21.586  6.889 1.00  96.88 0 D 1
ATOM   4043 O O   . SER D 4 57 ? -36.594 22.263  7.915 1.00  95.25 0 D 1
ATOM   4044 C CB  . SER D 4 57 ? -36.291 22.871  4.753 1.00  95.92 0 D 1
ATOM   4045 O OG  . SER D 4 57 ? -37.226 22.186  3.947 1.00  83.43 0 D 1
ATOM   4046 N N   . ASP D 4 58 ? -37.339 20.491  6.757 1.00  97.25 0 D 1
ATOM   4047 C CA  . ASP D 4 58 ? -38.256 20.031  7.801 1.00  96.93 0 D 1
ATOM   4048 C C   . ASP D 4 58 ? -37.534 19.662  9.100 1.00  96.85 0 D 1
ATOM   4049 O O   . ASP D 4 58 ? -38.101 19.744 10.196 1.00  95.22 0 D 1
ATOM   4050 C CB  . ASP D 4 58 ? -39.033 18.785  7.332 1.00  96.59 0 D 1
ATOM   4051 C CG  . ASP D 4 58 ? -39.955 19.020  6.136 1.00  94.78 0 D 1
ATOM   4052 O OD1 . ASP D 4 58 ? -40.502 20.133  6.012 1.00  90.57 0 D 1
ATOM   4053 O OD2 . ASP D 4 58 ? -40.110 18.059  5.359 1.00  90.40 -1 D 1
ATOM   4054 N N   . TYR D 4 59 ? -36.277 19.269  8.992 1.00  96.79 0 D 1
ATOM   4055 C CA  . TYR D 4 59 ? -35.415 18.954 10.127 1.00  96.58 0 D 1
ATOM   4056 C C   . TYR D 4 59 ? -34.501 20.119 10.531 1.00  96.22 0 D 1
ATOM   4057 O O   . TYR D 4 59 ? -33.647 19.945 11.401 1.00  94.20 0 D 1
ATOM   4058 C CB  . TYR D 4 59 ? -34.624 17.686  9.814 1.00  96.38 0 D 1
ATOM   4059 C CG  . TYR D 4 59 ? -35.475 16.430  9.770 1.00  96.87 0 D 1
ATOM   4060 C CD1 . TYR D 4 59 ? -36.028 15.910 10.959 1.00  95.16 0 D 1
ATOM   4061 C CD2 . TYR D 4 59 ? -35.704 15.770  8.552 1.00  95.37 0 D 1
ATOM   4062 C CE1 . TYR D 4 59 ? -36.788 14.735 10.935 1.00  94.80 0 D 1
ATOM   4063 C CE2 . TYR D 4 59 ? -36.464 14.591  8.515 1.00  94.57 0 D 1
ATOM   4064 C CZ  . TYR D 4 59 ? -36.999 14.072  9.712 1.00  96.11 0 D 1
ATOM   4065 O OH  . TYR D 4 59 ? -37.729 12.911  9.688 1.00  95.11 0 D 1
ATOM   4066 N N   . ASN D 4 60 ? -34.664 21.286  9.916 1.00  95.86 0 D 1
ATOM   4067 C CA  . ASN D 4 60 ? -33.826 22.458 10.137 1.00  95.59 0 D 1
ATOM   4068 C C   . ASN D 4 60 ? -32.326 22.188  9.898 1.00  95.84 0 D 1
ATOM   4069 O O   . ASN D 4 60 ? -31.460 22.751 10.566 1.00  93.87 0 D 1
ATOM   4070 C CB  . ASN D 4 60 ? -34.179 23.069 11.501 1.00  94.14 0 D 1
ATOM   4071 C CG  . ASN D 4 60 ? -33.822 24.536 11.614 1.00  85.27 0 D 1
ATOM   4072 N ND2 . ASN D 4 60 ? -33.667 25.024 12.826 1.00  72.01 0 D 1
ATOM   4073 O OD1 . ASN D 4 60 ? -33.723 25.265 10.647 1.00  75.96 0 D 1
ATOM   4074 N N   . ILE D 4 61 ? -32.036 21.316  8.953 1.00  96.34 0 D 1
ATOM   4075 C CA  . ILE D 4 61 ? -30.668 20.997  8.537 1.00  96.60 0 D 1
ATOM   4076 C C   . ILE D 4 61 ? -30.153 22.131  7.657 1.00  96.45 0 D 1
ATOM   4077 O O   . ILE D 4 61 ? -30.686 22.395  6.574 1.00  95.51 0 D 1
ATOM   4078 C CB  . ILE D 4 61 ? -30.618 19.623  7.851 1.00  96.67 0 D 1
ATOM   4079 C CG1 . ILE D 4 61 ? -30.981 18.503  8.852 1.00  95.53 0 D 1
ATOM   4080 C CG2 . ILE D 4 61 ? -29.215 19.355  7.262 1.00  95.74 0 D 1
ATOM   4081 C CD1 . ILE D 4 61 ? -31.278 17.148  8.205 1.00  93.70 0 D 1
ATOM   4082 N N   . GLN D 4 62 ? -29.098 22.793  8.124 1.00  96.11 0 D 1
ATOM   4083 C CA  . GLN D 4 62 ? -28.513 23.954  7.465 1.00  95.61 0 D 1
ATOM   4084 C C   . GLN D 4 62 ? -27.200 23.591  6.761 1.00  95.98 0 D 1
ATOM   4085 O O   . GLN D 4 62 ? -26.729 22.455  6.821 1.00  94.08 0 D 1
ATOM   4086 C CB  . GLN D 4 62 ? -28.344 25.091  8.485 1.00  93.64 0 D 1
ATOM   4087 C CG  . GLN D 4 62 ? -29.689 25.499  9.103 1.00  89.26 0 D 1
ATOM   4088 C CD  . GLN D 4 62 ? -29.603 26.779  9.940 1.00  84.57 0 D 1
ATOM   4089 N NE2 . GLN D 4 62 ? -30.653 27.131 10.638 1.00  71.11 0 D 1
ATOM   4090 O OE1 . GLN D 4 62 ? -28.605 27.491  9.952 1.00  75.49 0 D 1
ATOM   4091 N N   . LYS D 4 63 ? -26.609 24.581  6.089 1.00  96.09 0 D 1
ATOM   4092 C CA  . LYS D 4 63 ? -25.279 24.428  5.512 1.00  96.13 0 D 1
ATOM   4093 C C   . LYS D 4 63 ? -24.275 23.947  6.567 1.00  95.54 0 D 1
ATOM   4094 O O   . LYS D 4 63 ? -24.359 24.361  7.725 1.00  92.98 0 D 1
ATOM   4095 C CB  . LYS D 4 63 ? -24.817 25.727  4.837 1.00  95.13 0 D 1
ATOM   4096 C CG  . LYS D 4 63 ? -24.600 26.888  5.824 1.00  87.82 0 D 1
ATOM   4097 C CD  . LYS D 4 63 ? -23.913 28.070  5.144 1.00  86.19 0 D 1
ATOM   4098 C CE  . LYS D 4 63 ? -23.491 29.078  6.219 1.00  72.77 0 D 1
ATOM   4099 N NZ  . LYS D 4 63 ? -22.433 29.981  5.722 1.00  63.99 1 D 1
ATOM   4100 N N   . GLU D 4 64 ? -23.334 23.104  6.142 1.00  95.23 0 D 1
ATOM   4101 C CA  . GLU D 4 64 ? -22.278 22.550  6.993 1.00  94.83 0 D 1
ATOM   4102 C C   . GLU D 4 64 ? -22.777 21.682  8.163 1.00  94.82 0 D 1
ATOM   4103 O O   . GLU D 4 64 ? -21.973 21.219  8.968 1.00  92.53 0 D 1
ATOM   4104 C CB  . GLU D 4 64 ? -21.302 23.657  7.438 1.00  93.51 0 D 1
ATOM   4105 C CG  . GLU D 4 64 ? -20.611 24.352  6.253 1.00  89.80 0 D 1
ATOM   4106 C CD  . GLU D 4 64 ? -19.925 25.668  6.643 1.00  82.56 0 D 1
ATOM   4107 O OE1 . GLU D 4 64 ? -19.848 26.564  5.757 1.00  73.76 0 D 1
ATOM   4108 O OE2 . GLU D 4 64 ? -19.527 25.835  7.813 1.00  74.64 -1 D 1
ATOM   4109 N N   . SER D 4 65 ? -24.079 21.391  8.227 1.00  95.27 0 D 1
ATOM   4110 C CA  . SER D 4 65 ? -24.615 20.444  9.204 1.00  95.19 0 D 1
ATOM   4111 C C   . SER D 4 65 ? -24.014 19.053  9.014 1.00  95.07 0 D 1
ATOM   4112 O O   . SER D 4 65 ? -23.758 18.616  7.888 1.00  94.05 0 D 1
ATOM   4113 C CB  . SER D 4 65 ? -26.141 20.338  9.125 1.00  94.79 0 D 1
ATOM   4114 O OG  . SER D 4 65 ? -26.752 21.576  9.439 1.00  89.19 0 D 1
ATOM   4115 N N   . THR D 4 66 ? -23.847 18.336 10.122 1.00  94.85 0 D 1
ATOM   4116 C CA  . THR D 4 66 ? -23.394 16.951 10.114 1.00  94.36 0 D 1
ATOM   4117 C C   . THR D 4 66 ? -24.547 16.003 10.404 1.00  95.45 0 D 1
ATOM   4118 O O   . THR D 4 66 ? -25.139 16.037 11.476 1.00  94.96 0 D 1
ATOM   4119 C CB  . THR D 4 66 ? -22.236 16.738 11.102 1.00  91.71 0 D 1
ATOM   4120 C CG2 . THR D 4 66 ? -21.752 15.292 11.089 1.00  83.91 0 D 1
ATOM   4121 O OG1 . THR D 4 66 ? -21.122 17.533 10.740 1.00  85.28 0 D 1
ATOM   4122 N N   . LEU D 4 67 ? -24.830 15.121  9.459 1.00  96.54 0 D 1
ATOM   4123 C CA  . LEU D 4 67 ? -25.684 13.957  9.651 1.00  96.77 0 D 1
ATOM   4124 C C   . LEU D 4 67 ? -24.827 12.766 10.079 1.00  96.59 0 D 1
ATOM   4125 O O   . LEU D 4 67 ? -23.669 12.645  9.673 1.00  95.74 0 D 1
ATOM   4126 C CB  . LEU D 4 67 ? -26.460 13.635  8.365 1.00  96.79 0 D 1
ATOM   4127 C CG  . LEU D 4 67 ? -27.224 14.808  7.723 1.00  95.21 0 D 1
ATOM   4128 C CD1 . LEU D 4 67 ? -28.029 14.304  6.526 1.00  91.88 0 D 1
ATOM   4129 C CD2 . LEU D 4 67 ? -28.188 15.465  8.693 1.00  91.57 0 D 1
ATOM   4130 N N   . HIS D 4 68 ? -25.412 11.846 10.833 1.00  96.73 0 D 1
ATOM   4131 C CA  . HIS D 4 68 ? -24.781 10.576 11.159 1.00  96.47 0 D 1
ATOM   4132 C C   . HIS D 4 68 ? -25.422  9.458 10.348 1.00  97.04 0 D 1
ATOM   4133 O O   . HIS D 4 68 ? -26.640  9.356 10.269 1.00  96.45 0 D 1
ATOM   4134 C CB  . HIS D 4 68 ? -24.841 10.315 12.669 1.00  95.19 0 D 1
ATOM   4135 C CG  . HIS D 4 68 ? -24.057 11.331 13.458 1.00  93.26 0 D 1
ATOM   4136 C CD2 . HIS D 4 68 ? -24.500 12.580 13.805 1.00  82.12 0 D 1
ATOM   4137 N ND1 . HIS D 4 68 ? -22.746 11.217 13.883 1.00  82.94 0 D 1
ATOM   4138 C CE1 . HIS D 4 68 ? -22.421 12.368 14.478 1.00  83.15 0 D 1
ATOM   4139 N NE2 . HIS D 4 68 ? -23.454 13.215 14.448 1.00  84.21 0 D 1
ATOM   4140 N N   . LEU D 4 69 ? -24.588  8.616  9.745 1.00  96.57 0 D 1
ATOM   4141 C CA  . LEU D 4 69 ? -25.007  7.434  8.997 1.00  96.70 0 D 1
ATOM   4142 C C   . LEU D 4 69 ? -24.667  6.175  9.798 1.00  96.51 0 D 1
ATOM   4143 O O   . LEU D 4 69 ? -23.513  5.924 10.123 1.00  95.47 0 D 1
ATOM   4144 C CB  . LEU D 4 69 ? -24.341  7.449  7.612 1.00  96.53 0 D 1
ATOM   4145 C CG  . LEU D 4 69 ? -24.562  6.176  6.775 1.00  96.25 0 D 1
ATOM   4146 C CD1 . LEU D 4 69 ? -26.019  5.980  6.395 1.00  94.63 0 D 1
ATOM   4147 C CD2 . LEU D 4 69 ? -23.738  6.258  5.492 1.00  94.20 0 D 1
ATOM   4148 N N   . VAL D 4 70 ? -25.692  5.369 10.032 1.00  96.75 0 D 1
ATOM   4149 C CA  . VAL D 4 70 ? -25.558  3.997 10.525 1.00  96.69 0 D 1
ATOM   4150 C C   . VAL D 4 70 ? -26.159  3.058  9.487 1.00  96.62 0 D 1
ATOM   4151 O O   . VAL D 4 70 ? -27.181  3.372  8.883 1.00  95.45 0 D 1
ATOM   4152 C CB  . VAL D 4 70 ? -26.236  3.817 11.892 1.00  95.19 0 D 1
ATOM   4153 C CG1 . VAL D 4 70 ? -26.016  2.411 12.455 1.00  86.88 0 D 1
ATOM   4154 C CG2 . VAL D 4 70 ? -25.656  4.801 12.910 1.00  87.66 0 D 1
ATOM   4155 N N   . LEU D 4 71 ? -25.515  1.921  9.273 1.00  95.71 0 D 1
ATOM   4156 C CA  . LEU D 4 71 ? -26.012  0.924  8.333 1.00  95.07 0 D 1
ATOM   4157 C C   . LEU D 4 71 ? -26.921 -0.081  9.031 1.00  94.34 0 D 1
ATOM   4158 O O   . LEU D 4 71 ? -26.636 -0.518 10.144 1.00  92.45 0 D 1
ATOM   4159 C CB  . LEU D 4 71 ? -24.854  0.235  7.605 1.00  94.37 0 D 1
ATOM   4160 C CG  . LEU D 4 71 ? -23.917  1.170  6.821 1.00  93.00 0 D 1
ATOM   4161 C CD1 . LEU D 4 71 ? -22.950  0.342  5.990 1.00  88.86 0 D 1
ATOM   4162 C CD2 . LEU D 4 71 ? -24.668  2.103  5.878 1.00  87.14 0 D 1
ATOM   4163 N N   . ARG D 4 72 ? -27.994 -0.478  8.340 1.00  93.67 0 D 1
ATOM   4164 C CA  . ARG D 4 72 ? -28.749 -1.688  8.654 1.00  92.13 0 D 1
ATOM   4165 C C   . ARG D 4 72 ? -27.954 -2.880  8.138 1.00  90.99 0 D 1
ATOM   4166 O O   . ARG D 4 72 ? -27.711 -3.004  6.941 1.00  87.68 0 D 1
ATOM   4167 C CB  . ARG D 4 72 ? -30.140 -1.645  8.025 1.00  90.35 0 D 1
ATOM   4168 C CG  . ARG D 4 72 ? -31.009 -0.546  8.648 1.00  82.72 0 D 1
ATOM   4169 C CD  . ARG D 4 72 ? -32.403 -0.597  8.038 1.00  79.69 0 D 1
ATOM   4170 N NE  . ARG D 4 72 ? -33.253  0.472  8.584 1.00  71.75 0 D 1
ATOM   4171 C CZ  . ARG D 4 72 ? -34.526  0.695  8.260 1.00  65.61 0 D 1
ATOM   4172 N NH1 . ARG D 4 72 ? -35.155 -0.066  7.409 1.00  58.96 1 D 1
ATOM   4173 N NH2 . ARG D 4 72 ? -35.167  1.688  8.784 1.00  58.09 0 D 1
ATOM   4174 N N   . LEU D 4 73 ? -27.535 -3.733  9.057 1.00  89.18 0 D 1
ATOM   4175 C CA  . LEU D 4 73 ? -26.693 -4.891  8.764 1.00  84.75 0 D 1
ATOM   4176 C C   . LEU D 4 73 ? -27.516 -6.172  8.647 1.00  81.09 0 D 1
ATOM   4177 O O   . LEU D 4 73 ? -27.181 -7.058  7.858 1.00  73.64 0 D 1
ATOM   4178 C CB  . LEU D 4 73 ? -25.638 -5.025  9.869 1.00  83.08 0 D 1
ATOM   4179 C CG  . LEU D 4 73 ? -24.803 -3.755 10.103 1.00  81.73 0 D 1
ATOM   4180 C CD1 . LEU D 4 73 ? -23.854 -3.969 11.294 1.00  77.71 0 D 1
ATOM   4181 C CD2 . LEU D 4 73 ? -23.988 -3.373  8.863 1.00  80.05 0 D 1
ATOM   4182 N N   . ARG D 4 74 ? -28.593 -6.252  9.424 1.00  76.99 0 D 1
ATOM   4183 C CA  . ARG D 4 74 ? -29.527 -7.376  9.430 1.00  71.29 0 D 1
ATOM   4184 C C   . ARG D 4 74 ? -30.777 -7.012  8.654 1.00  66.06 0 D 1
ATOM   4185 O O   . ARG D 4 74 ? -31.367 -5.951  8.846 1.00  57.54 0 D 1
ATOM   4186 C CB  . ARG D 4 74 ? -29.878 -7.778 10.869 1.00  66.51 0 D 1
ATOM   4187 C CG  . ARG D 4 74 ? -28.663 -8.335 11.621 1.00  60.15 0 D 1
ATOM   4188 C CD  . ARG D 4 74 ? -29.079 -8.776 13.030 1.00  54.89 0 D 1
ATOM   4189 N NE  . ARG D 4 74 ? -27.937 -9.317 13.781 1.00  49.05 0 D 1
ATOM   4190 C CZ  . ARG D 4 74 ? -27.964 -9.764 15.026 1.00  44.46 0 D 1
ATOM   4191 N NH1 . ARG D 4 74 ? -29.077 -9.786 15.726 1.00  41.21 1 D 1
ATOM   4192 N NH2 . ARG D 4 74 ? -26.882 -10.195 15.589 1.00  39.29 0 D 1
ATOM   4193 N N   . GLY D 4 75 ? -31.181 -7.944  7.822 1.00  66.71 0 D 1
ATOM   4194 C CA  . GLY D 4 75 ? -32.398 -7.802  7.042 1.00  60.75 0 D 1
ATOM   4195 C C   . GLY D 4 75 ? -32.342 -6.643  6.042 1.00  56.34 0 D 1
ATOM   4196 O O   . GLY D 4 75 ? -31.361 -5.926  5.892 1.00  49.95 0 D 1
ATOM   4197 N N   . GLY D 4 76 ? -33.382 -6.538  5.339 1.00  52.12 0 D 1
ATOM   4198 C CA  . GLY D 4 76 ? -33.720 -5.491  4.394 1.00  46.63 0 D 1
ATOM   4199 C C   . GLY D 4 76 ? -35.149 -5.755  4.024 1.00  41.94 0 D 1
ATOM   4200 O O   . GLY D 4 76 ? -35.560 -6.943  4.028 1.00  36.46 0 D 1
ATOM   4201 O OXT . GLY D 4 76 ? -35.838 -4.732  3.816 1.00  41.57 -1 D 1
HETATM 4202 P PA  . NAD E 5 1 ? -31.221 -12.108  0.200 1.00  83.03 0 E 1
HETATM 4203 P PN  . NAD E 5 1 ? -31.874 -9.818 -1.395 1.00  74.85 0 E 1
HETATM 4204 C C1B . NAD E 5 1 ? -28.780 -10.310  4.612 1.00  82.75 0 E 1
HETATM 4205 C C1D . NAD E 5 1 ? -35.873 -10.307 -4.621 1.00  58.59 0 E 1
HETATM 4206 N N1A . NAD E 5 1 ? -25.661 -13.709  6.812 1.00  90.05 0 E 1
HETATM 4207 N N1N . NAD E 5 1 ? -36.605 -9.863 -3.421 1.00  59.54 0 E 1
HETATM 4208 O O1A . NAD E 5 1 ? -32.042 -13.212  0.740 1.00  69.07 -1 E 1
HETATM 4209 O O1N . NAD E 5 1 ? -30.460 -9.721 -1.752 1.00  66.40 -1 E 1
HETATM 4210 C C2A . NAD E 5 1 ? -26.233 -12.594  7.316 1.00  88.75 0 E 1
HETATM 4211 C C2B . NAD E 5 1 ? -28.460 -9.215  3.697 1.00  78.77 0 E 1
HETATM 4212 C C2D . NAD E 5 1 ? -35.360 -9.157 -5.414 1.00  62.64 0 E 1
HETATM 4213 C C2N . NAD E 5 1 ? -37.529 -8.872 -3.512 1.00  57.20 0 E 1
HETATM 4214 O O2A . NAD E 5 1 ? -30.061 -12.451 -0.643 1.00  70.80 0 E 1
HETATM 4215 O O2B . NAD E 5 1 ? -28.429 -7.996  4.393 1.00  72.72 0 E 1
HETATM 4216 O O2D . NAD E 5 1 ? -35.806 -9.313 -6.741 1.00  57.38 0 E 1
HETATM 4217 O O2N . NAD E 5 1 ? -32.452 -8.688 -0.616 1.00  63.27 0 E 1
HETATM 4218 C C3B . NAD E 5 1 ? -29.610 -9.246  2.701 1.00  76.37 0 E 1
HETATM 4219 C C3D . NAD E 5 1 ? -33.888 -9.226 -5.318 1.00  64.86 0 E 1
HETATM 4220 C C3N . NAD E 5 1 ? -38.243 -8.431 -2.409 1.00  56.43 0 E 1
HETATM 4221 N N3A . NAD E 5 1 ? -27.005 -11.799  6.626 1.00  88.32 0 E 1
HETATM 4222 O O3  . NAD E 5 1 ? -32.192 -11.159 -0.624 1.00  77.19 0 E 1
HETATM 4223 O O3B . NAD E 5 1 ? -30.028 -7.967  2.371 1.00  73.11 0 E 1
HETATM 4224 O O3D . NAD E 5 1 ? -33.278 -8.945 -6.552 1.00  59.01 0 E 1
HETATM 4225 C C4A . NAD E 5 1 ? -27.217 -12.086  5.339 1.00  89.27 0 E 1
HETATM 4226 C C4B . NAD E 5 1 ? -30.734 -9.943  3.403 1.00  80.80 0 E 1
HETATM 4227 C C4D . NAD E 5 1 ? -33.553 -10.630 -4.862 1.00  67.35 0 E 1
HETATM 4228 C C4N . NAD E 5 1 ? -38.020 -9.024 -1.187 1.00  51.37 0 E 1
HETATM 4229 O O4B . NAD E 5 1 ? -30.155 -10.700  4.409 1.00  76.99 0 E 1
HETATM 4230 O O4D . NAD E 5 1 ? -34.750 -11.140 -4.292 1.00  65.29 0 E 1
HETATM 4231 C C5A . NAD E 5 1 ? -26.646 -13.216  4.730 1.00  90.48 0 E 1
HETATM 4232 C C5B . NAD E 5 1 ? -31.534 -10.847  2.475 1.00  75.37 0 E 1
HETATM 4233 C C5D . NAD E 5 1 ? -32.388 -10.681 -3.888 1.00  67.60 0 E 1
HETATM 4234 C C5N . NAD E 5 1 ? -37.082 -10.037 -1.117 1.00  49.70 0 E 1
HETATM 4235 O O5B . NAD E 5 1 ? -30.699 -11.208  1.406 1.00  79.48 0 E 1
HETATM 4236 O O5D . NAD E 5 1 ? -32.782 -9.972 -2.723 1.00  68.93 0 E 1
HETATM 4237 C C6A . NAD E 5 1 ? -25.830 -14.045  5.528 1.00  91.71 0 E 1
HETATM 4238 C C6N . NAD E 5 1 ? -36.374 -10.451 -2.218 1.00  55.33 0 E 1
HETATM 4239 N N6A . NAD E 5 1 ? -25.263 -15.168  5.055 1.00  91.46 0 E 1
HETATM 4240 C C7N . NAD E 5 1 ? -39.238 -7.330 -2.501 1.00  50.34 0 E 1
HETATM 4241 N N7A . NAD E 5 1 ? -27.048 -13.261  3.440 1.00  90.47 0 E 1
HETATM 4242 N N7N . NAD E 5 1 ? -39.059 -6.356 -3.380 1.00  46.68 0 E 1
HETATM 4243 O O7N . NAD E 5 1 ? -40.259 -7.355 -1.791 1.00  46.57 0 E 1
HETATM 4244 C C8A . NAD E 5 1 ? -27.815 -12.215  3.257 1.00  88.85 0 E 1
HETATM 4245 N N9A . NAD E 5 1 ? -27.954 -11.490  4.400 1.00  86.50 0 E 1
HETATM 4246 ZN ZN  . ZN  F 6 1 ? -23.845 -10.640  1.134 1.00  94.15 0 F 1
HETATM 4247 ZN ZN  . ZN  G 7 1 ?  8.736 -9.911 -14.752 1.00  94.84 0 G 1
HETATM 4248 ZN ZN  . ZN  H 8 1 ?  9.532  4.463 -15.297 1.00  93.52 0 H 1
HETATM 4249 ZN ZN  . ZN  I 9 1 ? 20.823 -23.813 -8.473 1.00  95.22 0 I 1
HETATM 4250 ZN ZN  . ZN  J 10 1 ? -17.104 -19.807 -9.027 1.00  96.44 0 J 1
