# Supplementary material for: RNF114 and RNF166 exemplify reader-writer E3 ligases that extend K11 polyubiquitin onto sites of MARUbylation
Source: EMBO J. 2025 Oct 2;44(21):5993–6018. doi: 10.1038/s44318-025-00577-z (PMC12583694; doi:10.1038/s44318-025-00577-z)
Supplement: Supplementary file 7 — Source data Fig. 5 [file 44318_2025_577_MOESM7_ESM.zip › Figure 5/5E/RNF166-FL-AF3-2.cif]

# generated by PyMOL 3.1.4.1
#
data_fold_2024_11_14_22_43_rnf166_ube2d3_2xub_nad_5xzn_model_2
_entry.id fold_2024_11_14_22_43_rnf166_ube2d3_2xub_nad_5xzn_model_2
#
loop_
_atom_site.group_PDB
_atom_site.id
_atom_site.type_symbol
_atom_site.label_atom_id
_atom_site.label_alt_id
_atom_site.label_comp_id
_atom_site.label_asym_id
_atom_site.label_entity_id
_atom_site.label_seq_id
_atom_site.pdbx_PDB_ins_code
_atom_site.Cartn_x
_atom_site.Cartn_y
_atom_site.Cartn_z
_atom_site.occupancy
_atom_site.B_iso_or_equiv
_atom_site.pdbx_formal_charge
_atom_site.auth_asym_id
_atom_site.pdbx_PDB_model_num
ATOM   1   N N   . MET A 1 1 ? 12.401 35.588 -39.727 1.00  16.61 0 A 1
ATOM   2   C CA  . MET A 1 1 ? 12.386 34.114 -39.824 1.00  18.54 0 A 1
ATOM   3   C C   . MET A 1 1 ? 13.260 33.544 -38.706 1.00  19.05 0 A 1
ATOM   4   O O   . MET A 1 1 ? 14.418 33.220 -38.932 1.00  18.07 0 A 1
ATOM   5   C CB  . MET A 1 1 ? 12.901 33.650 -41.198 1.00  18.87 0 A 1
ATOM   6   C CG  . MET A 1 1 ? 11.905 33.897 -42.334 1.00  16.71 0 A 1
ATOM   7   S SD  . MET A 1 1 ? 12.627 33.490 -43.945 1.00  15.71 0 A 1
ATOM   8   C CE  . MET A 1 1 ? 11.165 33.590 -45.006 1.00  13.60 0 A 1
ATOM   9   N N   . ALA A 1 2 ? 12.749 33.547 -37.458 1.00  21.76 0 A 1
ATOM   10  C CA  . ALA A 1 2 ? 13.523 33.066 -36.319 1.00  22.49 0 A 1
ATOM   11  C C   . ALA A 1 2 ? 13.632 31.532 -36.415 1.00  22.40 0 A 1
ATOM   12  O O   . ALA A 1 2 ? 12.623 30.829 -36.398 1.00  21.08 0 A 1
ATOM   13  C CB  . ALA A 1 2 ? 12.849 33.526 -35.024 1.00  21.80 0 A 1
ATOM   14  N N   . MET A 1 3 ? 14.860 31.027 -36.592 1.00  21.37 0 A 1
ATOM   15  C CA  . MET A 1 3 ? 15.116 29.593 -36.651 1.00  20.92 0 A 1
ATOM   16  C C   . MET A 1 3 ? 14.826 28.997 -35.267 1.00  20.63 0 A 1
ATOM   17  O O   . MET A 1 3 ? 15.657 29.082 -34.365 1.00  19.84 0 A 1
ATOM   18  C CB  . MET A 1 3 ? 16.568 29.311 -37.059 1.00  21.25 0 A 1
ATOM   19  C CG  . MET A 1 3 ? 16.849 29.574 -38.538 1.00  19.01 0 A 1
ATOM   20  S SD  . MET A 1 3 ? 18.539 29.096 -39.015 1.00  18.28 0 A 1
ATOM   21  C CE  . MET A 1 3 ? 18.531 29.535 -40.763 1.00  15.71 0 A 1
ATOM   22  N N   . PHE A 1 4 ? 13.645 28.398 -35.110 1.00  20.06 0 A 1
ATOM   23  C CA  . PHE A 1 4 ? 13.343 27.511 -33.997 1.00  18.83 0 A 1
ATOM   24  C C   . PHE A 1 4 ? 14.290 26.314 -34.104 1.00  19.06 0 A 1
ATOM   25  O O   . PHE A 1 4 ? 14.004 25.339 -34.782 1.00  17.68 0 A 1
ATOM   26  C CB  . PHE A 1 4 ? 11.867 27.090 -34.038 1.00  17.87 0 A 1
ATOM   27  C CG  . PHE A 1 4 ? 10.936 28.024 -33.300 1.00  16.30 0 A 1
ATOM   28  C CD1 . PHE A 1 4 ? 10.578 27.745 -31.961 1.00  15.48 0 A 1
ATOM   29  C CD2 . PHE A 1 4 ? 10.418 29.175 -33.929 1.00  16.41 0 A 1
ATOM   30  C CE1 . PHE A 1 4 ?  9.700 28.596 -31.266 1.00  14.81 0 A 1
ATOM   31  C CE2 . PHE A 1 4 ?  9.546 30.024 -33.231 1.00  14.96 0 A 1
ATOM   32  C CZ  . PHE A 1 4 ?  9.191 29.738 -31.902 1.00  16.67 0 A 1
ATOM   33  N N   . ARG A 1 5 ? 15.473 26.406 -33.469 1.00  19.52 0 A 1
ATOM   34  C CA  . ARG A 1 5 ? 16.356 25.256 -33.295 1.00  18.87 0 A 1
ATOM   35  C C   . ARG A 1 5 ? 15.577 24.241 -32.461 1.00  18.85 0 A 1
ATOM   36  O O   . ARG A 1 5 ? 15.382 24.447 -31.269 1.00  18.04 0 A 1
ATOM   37  C CB  . ARG A 1 5 ? 17.684 25.645 -32.620 1.00  18.49 0 A 1
ATOM   38  C CG  . ARG A 1 5 ? 18.697 26.236 -33.616 1.00  15.77 0 A 1
ATOM   39  C CD  . ARG A 1 5 ? 20.032 26.493 -32.915 1.00  15.05 0 A 1
ATOM   40  N NE  . ARG A 1 5 ? 21.082 26.920 -33.866 1.00  13.94 0 A 1
ATOM   41  C CZ  . ARG A 1 5 ? 22.364 27.161 -33.575 1.00  12.41 0 A 1
ATOM   42  N NH1 . ARG A 1 5 ? 22.812 27.062 -32.360 1.00  11.55 1 A 1
ATOM   43  N NH2 . ARG A 1 5 ? 23.197 27.493 -34.513 1.00  11.33 0 A 1
ATOM   44  N N   . SER A 1 6 ? 15.114 23.187 -33.114 1.00  23.35 0 A 1
ATOM   45  C CA  . SER A 1 6 ? 14.557 22.015 -32.453 1.00  24.08 0 A 1
ATOM   46  C C   . SER A 1 6 ? 15.671 21.395 -31.619 1.00  24.33 0 A 1
ATOM   47  O O   . SER A 1 6 ? 16.483 20.624 -32.124 1.00  23.50 0 A 1
ATOM   48  C CB  . SER A 1 6 ? 14.008 21.023 -33.494 1.00  23.36 0 A 1
ATOM   49  O OG  . SER A 1 6 ? 15.018 20.650 -34.414 1.00  20.97 0 A 1
ATOM   50  N N   . LEU A 1 7 ? 15.735 21.774 -30.358 1.00  23.97 0 A 1
ATOM   51  C CA  . LEU A 1 7 ? 16.486 21.031 -29.357 1.00  23.68 0 A 1
ATOM   52  C C   . LEU A 1 7 ? 15.768 19.687 -29.202 1.00  23.33 0 A 1
ATOM   53  O O   . LEU A 1 7 ? 14.963 19.495 -28.303 1.00  21.58 0 A 1
ATOM   54  C CB  . LEU A 1 7 ? 16.557 21.829 -28.038 1.00  22.34 0 A 1
ATOM   55  C CG  . LEU A 1 7 ? 17.641 22.915 -28.034 1.00  19.79 0 A 1
ATOM   56  C CD1 . LEU A 1 7 ? 17.374 23.926 -26.915 1.00  19.16 0 A 1
ATOM   57  C CD2 . LEU A 1 7 ? 19.037 22.323 -27.804 1.00  20.85 0 A 1
ATOM   58  N N   . VAL A 1 8 ? 16.026 18.794 -30.155 1.00  27.32 0 A 1
ATOM   59  C CA  . VAL A 1 8 ? 15.777 17.369 -29.979 1.00  27.45 0 A 1
ATOM   60  C C   . VAL A 1 8 ? 16.730 16.962 -28.862 1.00  27.41 0 A 1
ATOM   61  O O   . VAL A 1 8 ? 17.886 16.658 -29.113 1.00  25.98 0 A 1
ATOM   62  C CB  . VAL A 1 8 ? 16.026 16.568 -31.269 1.00  26.23 0 A 1
ATOM   63  C CG1 . VAL A 1 8 ? 15.657 15.096 -31.080 1.00  22.43 0 A 1
ATOM   64  C CG2 . VAL A 1 8 ? 15.183 17.107 -32.434 1.00  24.69 0 A 1
ATOM   65  N N   . ALA A 1 9 ? 16.255 17.078 -27.611 1.00  31.77 0 A 1
ATOM   66  C CA  . ALA A 1 9 ? 16.941 16.500 -26.482 1.00  32.91 0 A 1
ATOM   67  C C   . ALA A 1 9 ? 17.040 15.007 -26.808 1.00  32.22 0 A 1
ATOM   68  O O   . ALA A 1 9 ? 16.051 14.285 -26.769 1.00  30.43 0 A 1
ATOM   69  C CB  . ALA A 1 9 ? 16.155 16.784 -25.199 1.00  31.48 0 A 1
ATOM   70  N N   . SER A 1 10 ? 18.225 14.585 -27.250 1.00  28.65 0 A 1
ATOM   71  C CA  . SER A 1 10 ? 18.515 13.179 -27.427 1.00  29.84 0 A 1
ATOM   72  C C   . SER A 1 10 ? 18.258 12.555 -26.065 1.00  29.49 0 A 1
ATOM   73  O O   . SER A 1 10 ? 18.991 12.833 -25.118 1.00  27.54 0 A 1
ATOM   74  C CB  . SER A 1 10 ? 19.968 12.967 -27.901 1.00  28.32 0 A 1
ATOM   75  O OG  . SER A 1 10 ? 20.877 13.629 -27.049 1.00  25.40 0 A 1
ATOM   76  N N   . ALA A 1 11 ? 17.187 11.772 -25.967 1.00  33.35 0 A 1
ATOM   77  C CA  . ALA A 1 11 ? 16.993 10.867 -24.855 1.00  32.97 0 A 1
ATOM   78  C C   . ALA A 1 11 ? 18.190  9.915 -24.910 1.00  32.64 0 A 1
ATOM   79  O O   . ALA A 1 11 ? 18.159  8.891 -25.587 1.00  30.79 0 A 1
ATOM   80  C CB  . ALA A 1 11 ? 15.641 10.164 -25.002 1.00  31.30 0 A 1
ATOM   81  N N   . GLN A 1 12 ? 19.297 10.331 -24.302 1.00  28.25 0 A 1
ATOM   82  C CA  . GLN A 1 12 ? 20.425  9.451 -24.094 1.00  28.49 0 A 1
ATOM   83  C C   . GLN A 1 12 ? 19.818  8.268 -23.362 1.00  28.32 0 A 1
ATOM   84  O O   . GLN A 1 12 ? 19.320  8.407 -22.246 1.00  26.28 0 A 1
ATOM   85  C CB  . GLN A 1 12 ? 21.531 10.130 -23.266 1.00  26.37 0 A 1
ATOM   86  C CG  . GLN A 1 12 ? 22.426 11.045 -24.120 1.00  23.13 0 A 1
ATOM   87  C CD  . GLN A 1 12 ? 23.584 11.660 -23.328 1.00  20.94 0 A 1
ATOM   88  N NE2 . GLN A 1 12 ? 24.626 12.105 -23.980 1.00  19.99 0 A 1
ATOM   89  O OE1 . GLN A 1 12 ? 23.566 11.756 -22.109 1.00  20.36 0 A 1
ATOM   90  N N   . GLN A 1 13 ? 19.789  7.129 -24.051 1.00  31.97 0 A 1
ATOM   91  C CA  . GLN A 1 13 ? 19.571  5.860 -23.392 1.00  32.41 0 A 1
ATOM   92  C C   . GLN A 1 13 ? 20.620  5.836 -22.281 1.00  32.98 0 A 1
ATOM   93  O O   . GLN A 1 13 ? 21.802  5.648 -22.558 1.00  30.77 0 A 1
ATOM   94  C CB  . GLN A 1 13 ? 19.796  4.691 -24.362 1.00  30.27 0 A 1
ATOM   95  C CG  . GLN A 1 13 ? 18.610  4.477 -25.321 1.00  27.31 0 A 1
ATOM   96  C CD  . GLN A 1 13 ? 18.833  3.279 -26.257 1.00  24.96 0 A 1
ATOM   97  N NE2 . GLN A 1 13 ? 17.788  2.796 -26.892 1.00  23.67 0 A 1
ATOM   98  O OE1 . GLN A 1 13 ? 19.921  2.764 -26.435 1.00  24.85 0 A 1
ATOM   99  N N   . ARG A 1 14 ? 20.199  6.166 -21.068 1.00  34.49 0 A 1
ATOM   100 C CA  . ARG A 1 14 ? 21.051  6.039 -19.892 1.00  36.22 0 A 1
ATOM   101 C C   . ARG A 1 14 ? 21.443  4.576 -19.874 1.00  36.81 0 A 1
ATOM   102 O O   . ARG A 1 14 ? 20.644  3.726 -19.494 1.00  34.95 0 A 1
ATOM   103 C CB  . ARG A 1 14 ? 20.340  6.486 -18.597 1.00  34.14 0 A 1
ATOM   104 C CG  . ARG A 1 14 ? 20.277  8.022 -18.428 1.00  30.83 0 A 1
ATOM   105 C CD  . ARG A 1 14 ? 19.675  8.404 -17.051 1.00  28.03 0 A 1
ATOM   106 N NE  . ARG A 1 14 ? 19.682  9.863 -16.807 1.00  26.68 0 A 1
ATOM   107 C CZ  . ARG A 1 14 ? 19.487 10.477 -15.640 1.00  23.53 0 A 1
ATOM   108 N NH1 . ARG A 1 14 ? 19.150  9.822 -14.567 1.00  22.74 1 A 1
ATOM   109 N NH2 . ARG A 1 14 ? 19.633 11.754 -15.510 1.00  21.90 0 A 1
ATOM   110 N N   . GLN A 1 15 ? 22.606  4.289 -20.438 1.00  36.00 0 A 1
ATOM   111 C CA  . GLN A 1 15 ? 23.195  2.975 -20.285 1.00  36.15 0 A 1
ATOM   112 C C   . GLN A 1 15 ? 23.185  2.730 -18.785 1.00  37.49 0 A 1
ATOM   113 O O   . GLN A 1 15 ? 23.598  3.632 -18.048 1.00  35.16 0 A 1
ATOM   114 C CB  . GLN A 1 15 ? 24.617  2.922 -20.840 1.00  32.84 0 A 1
ATOM   115 C CG  . GLN A 1 15 ? 24.633  2.789 -22.372 1.00  28.98 0 A 1
ATOM   116 C CD  . GLN A 1 15 ? 26.043  2.590 -22.926 1.00  25.79 0 A 1
ATOM   117 N NE2 . GLN A 1 15 ? 26.174  2.182 -24.161 1.00  24.15 0 A 1
ATOM   118 O OE1 . GLN A 1 15 ? 27.045  2.780 -22.267 1.00  25.80 0 A 1
ATOM   119 N N   . PRO A 1 16 ? 22.631  1.600 -18.324 1.00  40.00 0 A 1
ATOM   120 C CA  . PRO A 1 16 ? 22.762  1.277 -16.923 1.00  41.08 0 A 1
ATOM   121 C C   . PRO A 1 16 ? 24.255  1.416 -16.632 1.00  41.44 0 A 1
ATOM   122 O O   . PRO A 1 16 ? 25.049  0.791 -17.350 1.00  40.52 0 A 1
ATOM   123 C CB  . PRO A 1 16 ? 22.231 -0.159 -16.769 1.00  39.86 0 A 1
ATOM   124 C CG  . PRO A 1 16 ? 22.320 -0.737 -18.182 1.00  38.25 0 A 1
ATOM   125 C CD  . PRO A 1 16 ? 22.151  0.474 -19.093 1.00  39.89 0 A 1
ATOM   126 N N   . PRO A 1 17 ? 24.646  2.335 -15.738 1.00  36.67 0 A 1
ATOM   127 C CA  . PRO A 1 17 ? 26.056  2.569 -15.508 1.00  37.27 0 A 1
ATOM   128 C C   . PRO A 1 17 ? 26.664  1.207 -15.232 1.00  38.03 0 A 1
ATOM   129 O O   . PRO A 1 17 ? 26.043  0.389 -14.547 1.00  36.64 0 A 1
ATOM   130 C CB  . PRO A 1 17 ? 26.143  3.540 -14.325 1.00  35.22 0 A 1
ATOM   131 C CG  . PRO A 1 17 ? 24.788  3.396 -13.641 1.00  33.62 0 A 1
ATOM   132 C CD  . PRO A 1 17 ? 23.836  3.052 -14.782 1.00  34.88 0 A 1
ATOM   133 N N   . ALA A 1 18 ? 27.828  0.942 -15.826 1.00  37.67 0 A 1
ATOM   134 C CA  . ALA A 1 18 ? 28.570 -0.272 -15.517 1.00  37.42 0 A 1
ATOM   135 C C   . ALA A 1 18 ? 28.762 -0.259 -14.005 1.00  38.47 0 A 1
ATOM   136 O O   . ALA A 1 18 ? 29.559  0.523 -13.488 1.00  36.29 0 A 1
ATOM   137 C CB  . ALA A 1 18 ? 29.894 -0.278 -16.296 1.00  34.58 0 A 1
ATOM   138 N N   . GLY A 1 19 ? 27.891 -0.983 -13.313 1.00  40.19 0 A 1
ATOM   139 C CA  . GLY A 1 19 ? 27.872 -0.953 -11.863 1.00  40.26 0 A 1
ATOM   140 C C   . GLY A 1 19 ? 29.263 -1.354 -11.400 1.00  40.34 0 A 1
ATOM   141 O O   . GLY A 1 19 ? 29.904 -2.154 -12.092 1.00  37.96 0 A 1
ATOM   142 N N   . PRO A 1 20 ? 29.759 -0.797 -10.304 1.00  36.75 0 A 1
ATOM   143 C CA  . PRO A 1 20 ? 31.012 -1.282 -9.759 1.00  36.13 0 A 1
ATOM   144 C C   . PRO A 1 20 ? 30.931 -2.805 -9.669 1.00  36.65 0 A 1
ATOM   145 O O   . PRO A 1 20 ? 29.837 -3.368 -9.550 1.00  34.75 0 A 1
ATOM   146 C CB  . PRO A 1 20 ? 31.164 -0.596 -8.392 1.00  33.61 0 A 1
ATOM   147 C CG  . PRO A 1 20 ? 29.735 -0.218 -8.016 1.00  32.23 0 A 1
ATOM   148 C CD  . PRO A 1 20 ? 29.066  0.048 -9.364 1.00  33.94 0 A 1
ATOM   149 N N   . ALA A 1 21 ? 32.073 -3.469 -9.741 1.00  36.48 0 A 1
ATOM   150 C CA  . ALA A 1 21 ? 32.199 -4.911 -9.566 1.00  35.44 0 A 1
ATOM   151 C C   . ALA A 1 21 ? 31.864 -5.326 -8.117 1.00  36.17 0 A 1
ATOM   152 O O   . ALA A 1 21 ? 32.684 -5.902 -7.412 1.00  33.74 0 A 1
ATOM   153 C CB  . ALA A 1 21 ? 33.605 -5.335 -10.024 1.00  32.08 0 A 1
ATOM   154 N N   . GLY A 1 22 ? 30.677 -4.959 -7.649 1.00  43.87 0 A 1
ATOM   155 C CA  . GLY A 1 22 ? 30.075 -5.542 -6.474 1.00  43.19 0 A 1
ATOM   156 C C   . GLY A 1 22 ? 29.947 -7.044 -6.696 1.00  43.81 0 A 1
ATOM   157 O O   . GLY A 1 22 ? 29.854 -7.509 -7.830 1.00  41.48 0 A 1
ATOM   158 N N   . GLY A 1 23 ? 29.977 -7.807 -5.622 1.00  44.79 0 A 1
ATOM   159 C CA  . GLY A 1 23 ? 30.004 -9.259 -5.688 1.00  44.67 0 A 1
ATOM   160 C C   . GLY A 1 23 ? 28.896 -9.851 -6.579 1.00  46.53 0 A 1
ATOM   161 O O   . GLY A 1 23 ? 27.862 -9.229 -6.819 1.00  43.51 0 A 1
ATOM   162 N N   . ASP A 1 24 ? 29.106 -11.087 -7.025 1.00  45.41 0 A 1
ATOM   163 C CA  . ASP A 1 24 ? 28.258 -11.822 -7.982 1.00  45.73 0 A 1
ATOM   164 C C   . ASP A 1 24 ? 26.732 -11.720 -7.713 1.00  48.69 0 A 1
ATOM   165 O O   . ASP A 1 24 ? 25.924 -11.737 -8.648 1.00  45.03 0 A 1
ATOM   166 C CB  . ASP A 1 24 ? 28.688 -13.310 -7.939 1.00  40.06 0 A 1
ATOM   167 C CG  . ASP A 1 24 ? 29.810 -13.745 -8.904 1.00  36.26 0 A 1
ATOM   168 O OD1 . ASP A 1 24 ? 29.957 -13.153 -9.988 1.00  33.80 0 A 1
ATOM   169 O OD2 . ASP A 1 24 ? 30.474 -14.782 -8.637 1.00  32.80 -1 A 1
ATOM   170 N N   . SER A 1 25 ? 26.296 -11.571 -6.449 1.00  55.46 0 A 1
ATOM   171 C CA  . SER A 1 25 ? 24.895 -11.387 -6.056 1.00  56.75 0 A 1
ATOM   172 C C   . SER A 1 25 ? 24.306 -10.049 -6.522 1.00  61.21 0 A 1
ATOM   173 O O   . SER A 1 25 ? 23.109 -9.960 -6.801 1.00  55.96 0 A 1
ATOM   174 C CB  . SER A 1 25 ? 24.777 -11.483 -4.529 1.00  50.43 0 A 1
ATOM   175 O OG  . SER A 1 25 ? 25.613 -10.530 -3.892 1.00  45.86 0 A 1
ATOM   176 N N   . GLY A 1 26 ? 25.121 -9.019 -6.650 1.00  71.29 0 A 1
ATOM   177 C CA  . GLY A 1 26 ? 24.702 -7.699 -7.123 1.00  74.72 0 A 1
ATOM   178 C C   . GLY A 1 26 ? 24.320 -7.703 -8.599 1.00  79.68 0 A 1
ATOM   179 O O   . GLY A 1 26 ? 23.438 -6.943 -9.007 1.00  75.90 0 A 1
ATOM   180 N N   . LEU A 1 27 ? 24.933 -8.576 -9.404 1.00  80.15 0 A 1
ATOM   181 C CA  . LEU A 1 27 ? 24.661 -8.647 -10.838 1.00  83.73 0 A 1
ATOM   182 C C   . LEU A 1 27 ? 23.243 -9.173 -11.125 1.00  86.36 0 A 1
ATOM   183 O O   . LEU A 1 27 ? 22.525 -8.588 -11.926 1.00  84.54 0 A 1
ATOM   184 C CB  . LEU A 1 27 ? 25.732 -9.513 -11.520 1.00  80.36 0 A 1
ATOM   185 C CG  . LEU A 1 27 ? 25.769 -9.287 -13.044 1.00  77.14 0 A 1
ATOM   186 C CD1 . LEU A 1 27 ? 26.490 -7.987 -13.404 1.00  73.92 0 A 1
ATOM   187 C CD2 . LEU A 1 27 ? 26.514 -10.433 -13.726 1.00  73.35 0 A 1
ATOM   188 N N   . GLU A 1 28 ? 22.801 -10.223 -10.446 1.00  86.09 0 A 1
ATOM   189 C CA  . GLU A 1 28 ? 21.443 -10.753 -10.608 1.00  87.29 0 A 1
ATOM   190 C C   . GLU A 1 28 ? 20.383 -9.689 -10.275 1.00  88.14 0 A 1
ATOM   191 O O   . GLU A 1 28 ? 19.428 -9.506 -11.034 1.00  87.10 0 A 1
ATOM   192 C CB  . GLU A 1 28 ? 21.249 -12.021 -9.743 1.00  85.01 0 A 1
ATOM   193 C CG  . GLU A 1 28 ? 19.897 -12.697 -10.032 1.00  82.40 0 A 1
ATOM   194 C CD  . GLU A 1 28 ? 19.620 -13.964 -9.181 1.00  81.88 0 A 1
ATOM   195 O OE1 . GLU A 1 28 ? 18.435 -14.365 -9.106 1.00  75.60 0 A 1
ATOM   196 O OE2 . GLU A 1 28 ? 20.567 -14.540 -8.611 1.00  78.52 -1 A 1
ATOM   197 N N   . ALA A 1 29 ? 20.585 -8.920 -9.200 1.00  87.69 0 A 1
ATOM   198 C CA  . ALA A 1 29 ? 19.664 -7.863 -8.791 1.00  87.01 0 A 1
ATOM   199 C C   . ALA A 1 29 ? 19.537 -6.739 -9.836 1.00  87.99 0 A 1
ATOM   200 O O   . ALA A 1 29 ? 18.450 -6.200 -10.025 1.00  86.45 0 A 1
ATOM   201 C CB  . ALA A 1 29 ? 20.136 -7.325 -7.437 1.00  84.27 0 A 1
ATOM   202 N N   . GLN A 1 30 ? 20.609 -6.417 -10.563 1.00  88.98 0 A 1
ATOM   203 C CA  . GLN A 1 30 ? 20.571 -5.416 -11.638 1.00  88.72 0 A 1
ATOM   204 C C   . GLN A 1 30 ? 19.712 -5.848 -12.835 1.00  90.48 0 A 1
ATOM   205 O O   . GLN A 1 30 ? 19.120 -4.999 -13.492 1.00  89.25 0 A 1
ATOM   206 C CB  . GLN A 1 30 ? 21.988 -5.107 -12.124 1.00  86.24 0 A 1
ATOM   207 C CG  . GLN A 1 30 ? 22.798 -4.312 -11.093 1.00  75.40 0 A 1
ATOM   208 C CD  . GLN A 1 30 ? 24.231 -4.039 -11.562 1.00  69.01 0 A 1
ATOM   209 N NE2 . GLN A 1 30 ? 25.101 -3.591 -10.690 1.00  58.08 0 A 1
ATOM   210 O OE1 . GLN A 1 30 ? 24.591 -4.207 -12.713 1.00  61.89 0 A 1
ATOM   211 N N   . TYR A 1 31 ? 19.612 -7.140 -13.089 1.00  93.05 0 A 1
ATOM   212 C CA  . TYR A 1 31 ? 18.826 -7.702 -14.188 1.00  93.93 0 A 1
ATOM   213 C C   . TYR A 1 31 ? 17.535 -8.373 -13.711 1.00  94.15 0 A 1
ATOM   214 O O   . TYR A 1 31 ? 17.010 -9.280 -14.359 1.00  92.97 0 A 1
ATOM   215 C CB  . TYR A 1 31 ? 19.719 -8.625 -15.030 1.00  93.93 0 A 1
ATOM   216 C CG  . TYR A 1 31 ? 20.844 -7.891 -15.726 1.00  94.12 0 A 1
ATOM   217 C CD1 . TYR A 1 31 ? 20.619 -7.206 -16.938 1.00  92.75 0 A 1
ATOM   218 C CD2 . TYR A 1 31 ? 22.118 -7.850 -15.145 1.00  93.00 0 A 1
ATOM   219 C CE1 . TYR A 1 31 ? 21.653 -6.498 -17.555 1.00  92.39 0 A 1
ATOM   220 C CE2 . TYR A 1 31 ? 23.165 -7.133 -15.750 1.00  92.29 0 A 1
ATOM   221 C CZ  . TYR A 1 31 ? 22.928 -6.457 -16.960 1.00  93.06 0 A 1
ATOM   222 O OH  . TYR A 1 31 ? 23.952 -5.750 -17.533 1.00  91.54 0 A 1
ATOM   223 N N   . THR A 1 32 ? 17.008 -7.963 -12.565 1.00  93.97 0 A 1
ATOM   224 C CA  . THR A 1 32 ? 15.774 -8.488 -11.975 1.00  93.92 0 A 1
ATOM   225 C C   . THR A 1 32 ? 14.576 -7.611 -12.332 1.00  94.42 0 A 1
ATOM   226 O O   . THR A 1 32 ? 14.596 -6.399 -12.154 1.00  93.73 0 A 1
ATOM   227 C CB  . THR A 1 32 ? 15.933 -8.679 -10.462 1.00  92.69 0 A 1
ATOM   228 C CG2 . THR A 1 32 ? 14.641 -9.114 -9.779 1.00  85.10 0 A 1
ATOM   229 O OG1 . THR A 1 32 ? 16.851 -9.723 -10.246 1.00  86.36 0 A 1
ATOM   230 N N   . CYS A 1 33 ? 13.506 -8.236 -12.826 1.00  94.93 0 A 1
ATOM   231 C CA  . CYS A 1 33 ? 12.257 -7.549 -13.134 1.00  95.27 0 A 1
ATOM   232 C C   . CYS A 1 33 ? 11.566 -7.085 -11.844 1.00  94.88 0 A 1
ATOM   233 O O   . CYS A 1 33 ? 11.272 -7.925 -10.994 1.00  94.05 0 A 1
ATOM   234 C CB  . CYS A 1 33 ? 11.362 -8.501 -13.929 1.00  95.42 0 A 1
ATOM   235 S SG  . CYS A 1 33 ?  9.722 -7.774 -14.234 1.00  95.32 0 A 1
ATOM   236 N N   . PRO A 1 34 ? 11.187 -5.805 -11.730 1.00  94.99 0 A 1
ATOM   237 C CA  . PRO A 1 34 ? 10.519 -5.285 -10.541 1.00  94.56 0 A 1
ATOM   238 C C   . PRO A 1 34 ?  9.167 -5.936 -10.237 1.00  94.62 0 A 1
ATOM   239 O O   . PRO A 1 34 ?  8.716 -5.924 -9.099 1.00  93.41 0 A 1
ATOM   240 C CB  . PRO A 1 34 ? 10.332 -3.788 -10.809 1.00  93.56 0 A 1
ATOM   241 C CG  . PRO A 1 34 ? 11.391 -3.462 -11.858 1.00  91.72 0 A 1
ATOM   242 C CD  . PRO A 1 34 ? 11.482 -4.742 -12.672 1.00  94.29 0 A 1
ATOM   243 N N   . ILE A 1 35 ?  8.506 -6.517 -11.251 1.00  95.58 0 A 1
ATOM   244 C CA  . ILE A 1 35 ?  7.162 -7.090 -11.113 1.00  95.68 0 A 1
ATOM   245 C C   . ILE A 1 35 ?  7.214 -8.551 -10.663 1.00  95.41 0 A 1
ATOM   246 O O   . ILE A 1 35 ?  6.531 -8.918 -9.711 1.00  94.45 0 A 1
ATOM   247 C CB  . ILE A 1 35 ?  6.355 -6.913 -12.413 1.00  95.77 0 A 1
ATOM   248 C CG1 . ILE A 1 35 ?  6.169 -5.407 -12.727 1.00  94.73 0 A 1
ATOM   249 C CG2 . ILE A 1 35 ?  4.992 -7.621 -12.306 1.00  94.86 0 A 1
ATOM   250 C CD1 . ILE A 1 35 ?  5.501 -5.131 -14.074 1.00  93.03 0 A 1
ATOM   251 N N   . CYS A 1 36 ?  7.987 -9.401 -11.320 1.00  95.66 0 A 1
ATOM   252 C CA  . CYS A 1 36 ?  8.050 -10.816 -10.939 1.00  95.10 0 A 1
ATOM   253 C C   . CYS A 1 36 ?  9.202 -11.152 -9.975 1.00  94.50 0 A 1
ATOM   254 O O   . CYS A 1 36 ?  9.255 -12.276 -9.483 1.00  93.24 0 A 1
ATOM   255 C CB  . CYS A 1 36 ?  8.076 -11.699 -12.186 1.00  94.74 0 A 1
ATOM   256 S SG  . CYS A 1 36 ?  9.618 -11.507 -13.123 1.00  94.49 0 A 1
ATOM   257 N N   . LEU A 1 37 ? 10.120 -10.218 -9.731 1.00  94.75 0 A 1
ATOM   258 C CA  . LEU A 1 37 ? 11.318 -10.373 -8.898 1.00  94.40 0 A 1
ATOM   259 C C   . LEU A 1 37 ? 12.251 -11.509 -9.353 1.00  94.38 0 A 1
ATOM   260 O O   . LEU A 1 37 ? 13.017 -12.061 -8.569 1.00  92.83 0 A 1
ATOM   261 C CB  . LEU A 1 37 ? 10.932 -10.486 -7.414 1.00  93.74 0 A 1
ATOM   262 C CG  . LEU A 1 37 ?  9.967 -9.407 -6.895 1.00  92.69 0 A 1
ATOM   263 C CD1 . LEU A 1 37 ?  9.620 -9.719 -5.441 1.00  91.08 0 A 1
ATOM   264 C CD2 . LEU A 1 37 ? 10.574 -8.010 -6.972 1.00  90.48 0 A 1
ATOM   265 N N   . GLU A 1 38 ? 12.194 -11.850 -10.642 1.00  94.60 0 A 1
ATOM   266 C CA  . GLU A 1 38 ? 13.084 -12.812 -11.282 1.00  94.48 0 A 1
ATOM   267 C C   . GLU A 1 38 ? 13.911 -12.116 -12.362 1.00  94.85 0 A 1
ATOM   268 O O   . GLU A 1 38 ? 13.560 -11.023 -12.818 1.00  94.14 0 A 1
ATOM   269 C CB  . GLU A 1 38 ? 12.278 -13.974 -11.879 1.00  93.63 0 A 1
ATOM   270 C CG  . GLU A 1 38 ? 11.491 -14.777 -10.843 1.00  90.38 0 A 1
ATOM   271 C CD  . GLU A 1 38 ? 10.704 -15.885 -11.557 1.00  87.10 0 A 1
ATOM   272 O OE1 . GLU A 1 38 ? 11.085 -17.071 -11.480 1.00  80.71 0 A 1
ATOM   273 O OE2 . GLU A 1 38 ?  9.695 -15.595 -12.233 1.00  81.08 -1 A 1
ATOM   274 N N   . VAL A 1 39 ? 14.982 -12.751 -12.813 1.00  95.12 0 A 1
ATOM   275 C CA  . VAL A 1 39 ? 15.750 -12.271 -13.964 1.00  95.46 0 A 1
ATOM   276 C C   . VAL A 1 39 ? 14.813 -12.049 -15.150 1.00  95.58 0 A 1
ATOM   277 O O   . VAL A 1 39 ? 13.922 -12.865 -15.403 1.00  94.77 0 A 1
ATOM   278 C CB  . VAL A 1 39 ? 16.885 -13.254 -14.319 1.00  94.89 0 A 1
ATOM   279 C CG1 . VAL A 1 39 ? 17.632 -12.850 -15.584 1.00  91.67 0 A 1
ATOM   280 C CG2 . VAL A 1 39 ? 17.896 -13.318 -13.180 1.00  91.99 0 A 1
ATOM   281 N N   . TYR A 1 40 ? 15.027 -10.955 -15.880 1.00  96.16 0 A 1
ATOM   282 C CA  . TYR A 1 40 ? 14.212 -10.582 -17.030 1.00  96.39 0 A 1
ATOM   283 C C   . TYR A 1 40 ? 13.983 -11.758 -17.997 1.00  96.32 0 A 1
ATOM   284 O O   . TYR A 1 40 ? 14.901 -12.502 -18.343 1.00  95.59 0 A 1
ATOM   285 C CB  . TYR A 1 40 ? 14.854 -9.425 -17.790 1.00  95.95 0 A 1
ATOM   286 C CG  . TYR A 1 40 ? 14.936 -8.112 -17.035 1.00  95.83 0 A 1
ATOM   287 C CD1 . TYR A 1 40 ? 13.759 -7.478 -16.594 1.00  94.32 0 A 1
ATOM   288 C CD2 . TYR A 1 40 ? 16.177 -7.507 -16.800 1.00  94.26 0 A 1
ATOM   289 C CE1 . TYR A 1 40 ? 13.826 -6.259 -15.906 1.00  93.97 0 A 1
ATOM   290 C CE2 . TYR A 1 40 ? 16.256 -6.280 -16.122 1.00  93.63 0 A 1
ATOM   291 C CZ  . TYR A 1 40 ? 15.081 -5.658 -15.675 1.00  94.53 0 A 1
ATOM   292 O OH  . TYR A 1 40 ? 15.160 -4.466 -15.007 1.00  93.20 0 A 1
ATOM   293 N N   . HIS A 1 41 ? 12.753 -11.875 -18.475 1.00  96.30 0 A 1
ATOM   294 C CA  . HIS A 1 41 ? 12.366 -12.772 -19.552 1.00  96.16 0 A 1
ATOM   295 C C   . HIS A 1 41 ? 11.743 -11.948 -20.671 1.00  96.49 0 A 1
ATOM   296 O O   . HIS A 1 41 ? 10.747 -11.253 -20.435 1.00  95.78 0 A 1
ATOM   297 C CB  . HIS A 1 41 ? 11.401 -13.837 -19.026 1.00  95.31 0 A 1
ATOM   298 C CG  . HIS A 1 41 ? 10.948 -14.775 -20.102 1.00  92.90 0 A 1
ATOM   299 C CD2 . HIS A 1 41 ? 11.693 -15.757 -20.707 1.00  80.83 0 A 1
ATOM   300 N ND1 . HIS A 1 41 ?  9.701 -14.804 -20.696 1.00  81.74 0 A 1
ATOM   301 C CE1 . HIS A 1 41 ?  9.697 -15.773 -21.610 1.00  82.17 0 A 1
ATOM   302 N NE2 . HIS A 1 41 ? 10.882 -16.377 -21.653 1.00  83.90 0 A 1
ATOM   303 N N   . ARG A 1 42 ? 12.322 -12.015 -21.870 1.00  96.36 0 A 1
ATOM   304 C CA  . ARG A 1 42 ? 11.933 -11.187 -23.019 1.00  96.49 0 A 1
ATOM   305 C C   . ARG A 1 42 ? 11.760 -9.710 -22.605 1.00  96.84 0 A 1
ATOM   306 O O   . ARG A 1 42 ? 10.647 -9.191 -22.644 1.00  95.85 0 A 1
ATOM   307 C CB  . ARG A 1 42 ? 10.675 -11.752 -23.693 1.00  95.54 0 A 1
ATOM   308 C CG  . ARG A 1 42 ? 10.894 -13.146 -24.286 1.00  90.89 0 A 1
ATOM   309 C CD  . ARG A 1 42 ?  9.588 -13.627 -24.913 1.00  84.50 0 A 1
ATOM   310 N NE  . ARG A 1 42 ?  9.764 -14.908 -25.612 1.00  75.04 0 A 1
ATOM   311 C CZ  . ARG A 1 42 ?  8.788 -15.634 -26.132 1.00  67.25 0 A 1
ATOM   312 N NH1 . ARG A 1 42 ?  7.544 -15.270 -26.033 1.00  59.67 1 A 1
ATOM   313 N NH2 . ARG A 1 42 ?  9.062 -16.744 -26.766 1.00  59.33 0 A 1
ATOM   314 N N   . PRO A 1 43 ? 12.839 -9.055 -22.134 1.00  96.70 0 A 1
ATOM   315 C CA  . PRO A 1 43 ? 12.745 -7.716 -21.572 1.00  97.09 0 A 1
ATOM   316 C C   . PRO A 1 43 ? 12.238 -6.697 -22.589 1.00  97.19 0 A 1
ATOM   317 O O   . PRO A 1 43 ? 12.609 -6.723 -23.768 1.00  95.88 0 A 1
ATOM   318 C CB  . PRO A 1 43 ? 14.148 -7.381 -21.067 1.00  96.03 0 A 1
ATOM   319 C CG  . PRO A 1 43 ? 15.048 -8.232 -21.961 1.00  94.03 0 A 1
ATOM   320 C CD  . PRO A 1 43 ? 14.222 -9.492 -22.162 1.00  95.83 0 A 1
ATOM   321 N N   . VAL A 1 44 ? 11.418 -5.783 -22.105 1.00  97.30 0 A 1
ATOM   322 C CA  . VAL A 1 44 ? 10.931 -4.603 -22.815 1.00  97.21 0 A 1
ATOM   323 C C   . VAL A 1 44 ? 11.248 -3.368 -21.982 1.00  97.21 0 A 1
ATOM   324 O O   . VAL A 1 44 ? 11.299 -3.449 -20.757 1.00  96.53 0 A 1
ATOM   325 C CB  . VAL A 1 44 ?  9.430 -4.688 -23.148 1.00  96.53 0 A 1
ATOM   326 C CG1 . VAL A 1 44 ?  9.117 -5.882 -24.055 1.00  93.64 0 A 1
ATOM   327 C CG2 . VAL A 1 44 ?  8.546 -4.783 -21.897 1.00  93.19 0 A 1
ATOM   328 N N   . ALA A 1 45 ? 11.459 -2.236 -22.638 1.00  96.96 0 A 1
ATOM   329 C CA  . ALA A 1 45 ? 11.712 -0.966 -21.988 1.00  96.81 0 A 1
ATOM   330 C C   . ALA A 1 45 ? 10.633  0.053 -22.379 1.00  96.83 0 A 1
ATOM   331 O O   . ALA A 1 45 ? 10.222  0.116 -23.536 1.00  95.52 0 A 1
ATOM   332 C CB  . ALA A 1 45 ? 13.124 -0.488 -22.328 1.00  95.93 0 A 1
ATOM   333 N N   . ILE A 1 46 ? 10.208  0.841 -21.413 1.00  96.25 0 A 1
ATOM   334 C CA  . ILE A 1 46 ?  9.332  1.991 -21.660 1.00  96.15 0 A 1
ATOM   335 C C   . ILE A 1 46 ? 10.181  3.110 -22.265 1.00  95.75 0 A 1
ATOM   336 O O   . ILE A 1 46 ? 11.139  3.557 -21.643 1.00  94.00 0 A 1
ATOM   337 C CB  . ILE A 1 46 ?  8.633  2.428 -20.354 1.00  95.79 0 A 1
ATOM   338 C CG1 . ILE A 1 46 ?  7.708  1.308 -19.824 1.00  94.29 0 A 1
ATOM   339 C CG2 . ILE A 1 46 ?  7.843  3.723 -20.585 1.00  94.64 0 A 1
ATOM   340 C CD1 . ILE A 1 46 ?  7.103  1.590 -18.439 1.00  93.48 0 A 1
ATOM   341 N N   . GLY A 1 47 ?  9.809  3.591 -23.445 1.00  93.98 0 A 1
ATOM   342 C CA  . GLY A 1 47 ? 10.631  4.549 -24.196 1.00  93.25 0 A 1
ATOM   343 C C   . GLY A 1 47 ? 10.855  5.891 -23.493 1.00  93.55 0 A 1
ATOM   344 O O   . GLY A 1 47 ? 11.922  6.488 -23.620 1.00  88.96 0 A 1
ATOM   345 N N   . SER A 1 48 ?  9.869  6.367 -22.717 1.00  94.19 0 A 1
ATOM   346 C CA  . SER A 1 48 ?  9.932  7.684 -22.068 1.00  93.65 0 A 1
ATOM   347 C C   . SER A 1 48 ? 10.829  7.725 -20.821 1.00  93.63 0 A 1
ATOM   348 O O   . SER A 1 48 ? 11.531  8.715 -20.624 1.00  90.21 0 A 1
ATOM   349 C CB  . SER A 1 48 ?  8.523  8.162 -21.700 1.00  91.87 0 A 1
ATOM   350 O OG  . SER A 1 48 ?  7.829  7.180 -20.961 1.00  87.19 0 A 1
ATOM   351 N N   . CYS A 1 49 ? 10.810  6.695 -19.988 1.00  94.53 0 A 1
ATOM   352 C CA  . CYS A 1 49 ? 11.573  6.668 -18.731 1.00  94.45 0 A 1
ATOM   353 C C   . CYS A 1 49 ? 12.736  5.663 -18.717 1.00  93.80 0 A 1
ATOM   354 O O   . CYS A 1 49 ? 13.548  5.681 -17.799 1.00  91.24 0 A 1
ATOM   355 C CB  . CYS A 1 49 ? 10.607  6.439 -17.563 1.00  93.49 0 A 1
ATOM   356 S SG  . CYS A 1 49 ?  9.863  4.771 -17.629 1.00  93.14 0 A 1
ATOM   357 N N   . GLY A 1 50 ? 12.801  4.762 -19.693 1.00  94.35 0 A 1
ATOM   358 C CA  . GLY A 1 50 ? 13.860  3.764 -19.813 1.00  93.86 0 A 1
ATOM   359 C C   . GLY A 1 50 ? 13.738  2.547 -18.886 1.00  94.37 0 A 1
ATOM   360 O O   . GLY A 1 50 ? 14.552  1.628 -18.991 1.00  92.21 0 A 1
ATOM   361 N N   . HIS A 1 51 ? 12.730  2.501 -18.014 1.00  95.30 0 A 1
ATOM   362 C CA  . HIS A 1 51 ? 12.559  1.373 -17.093 1.00  95.89 0 A 1
ATOM   363 C C   . HIS A 1 51 ? 12.223  0.072 -17.825 1.00  96.03 0 A 1
ATOM   364 O O   . HIS A 1 51 ? 11.389  0.029 -18.728 1.00  95.41 0 A 1
ATOM   365 C CB  . HIS A 1 51 ? 11.520  1.703 -16.023 1.00  95.65 0 A 1
ATOM   366 C CG  . HIS A 1 51 ? 11.989  2.748 -15.052 1.00  95.38 0 A 1
ATOM   367 C CD2 . HIS A 1 51 ? 13.105  2.707 -14.261 1.00  92.68 0 A 1
ATOM   368 N ND1 . HIS A 1 51 ? 11.373  3.949 -14.795 1.00  93.08 0 A 1
ATOM   369 C CE1 . HIS A 1 51 ? 12.083  4.608 -13.873 1.00  92.35 0 A 1
ATOM   370 N NE2 . HIS A 1 51 ? 13.155  3.881 -13.525 1.00  92.48 0 A 1
ATOM   371 N N   . THR A 1 52 ? 12.871 -1.006 -17.402 1.00  95.92 0 A 1
ATOM   372 C CA  . THR A 1 52 ? 12.809 -2.308 -18.062 1.00  96.25 0 A 1
ATOM   373 C C   . THR A 1 52 ? 12.016 -3.322 -17.229 1.00  96.21 0 A 1
ATOM   374 O O   . THR A 1 52 ? 12.136 -3.372 -16.009 1.00  95.46 0 A 1
ATOM   375 C CB  . THR A 1 52 ? 14.221 -2.827 -18.369 1.00  95.77 0 A 1
ATOM   376 C CG2 . THR A 1 52 ? 14.233 -4.146 -19.128 1.00  90.45 0 A 1
ATOM   377 O OG1 . THR A 1 52 ? 14.902 -1.903 -19.191 1.00  90.48 0 A 1
ATOM   378 N N   . PHE A 1 53 ? 11.235 -4.157 -17.905 1.00  97.14 0 A 1
ATOM   379 C CA  . PHE A 1 53 ? 10.395 -5.204 -17.321 1.00  97.23 0 A 1
ATOM   380 C C   . PHE A 1 53 ? 10.416 -6.448 -18.216 1.00  97.36 0 A 1
ATOM   381 O O   . PHE A 1 53 ? 10.821 -6.384 -19.372 1.00  96.75 0 A 1
ATOM   382 C CB  . PHE A 1 53 ?  8.961 -4.677 -17.161 1.00  96.89 0 A 1
ATOM   383 C CG  . PHE A 1 53 ?  8.854 -3.398 -16.367 1.00  96.73 0 A 1
ATOM   384 C CD1 . PHE A 1 53 ?  8.740 -3.427 -14.965 1.00  95.35 0 A 1
ATOM   385 C CD2 . PHE A 1 53 ?  8.923 -2.152 -17.023 1.00  95.40 0 A 1
ATOM   386 C CE1 . PHE A 1 53 ?  8.705 -2.240 -14.223 1.00  94.76 0 A 1
ATOM   387 C CE2 . PHE A 1 53 ?  8.894 -0.950 -16.279 1.00  94.74 0 A 1
ATOM   388 C CZ  . PHE A 1 53 ?  8.788 -0.997 -14.881 1.00  95.18 0 A 1
ATOM   389 N N   . CYS A 1 54 ?  9.948 -7.586 -17.717 1.00  96.94 0 A 1
ATOM   390 C CA  . CYS A 1 54 ?  9.593 -8.680 -18.615 1.00  97.04 0 A 1
ATOM   391 C C   . CYS A 1 54 ?  8.390 -8.258 -19.469 1.00  97.02 0 A 1
ATOM   392 O O   . CYS A 1 54 ?  7.452 -7.694 -18.925 1.00  96.17 0 A 1
ATOM   393 C CB  . CYS A 1 54 ?  9.215 -9.934 -17.826 1.00  96.38 0 A 1
ATOM   394 S SG  . CYS A 1 54 ? 10.510 -10.461 -16.663 1.00  95.28 0 A 1
ATOM   395 N N   . GLY A 1 55 ?  8.367 -8.618 -20.739 1.00  96.63 0 A 1
ATOM   396 C CA  . GLY A 1 55 ?  7.227 -8.324 -21.618 1.00  96.57 0 A 1
ATOM   397 C C   . GLY A 1 55 ?  5.892 -8.809 -21.046 1.00  96.59 0 A 1
ATOM   398 O O   . GLY A 1 55 ?  4.953 -8.025 -20.923 1.00  95.42 0 A 1
ATOM   399 N N   . GLU A 1 56 ?  5.835 -10.054 -20.593 1.00  96.63 0 A 1
ATOM   400 C CA  . GLU A 1 56 ?  4.638 -10.633 -19.967 1.00  96.19 0 A 1
ATOM   401 C C   . GLU A 1 56 ?  4.234 -9.953 -18.652 1.00  96.30 0 A 1
ATOM   402 O O   . GLU A 1 56 ?  3.053 -9.878 -18.337 1.00  95.11 0 A 1
ATOM   403 C CB  . GLU A 1 56 ?  4.873 -12.125 -19.684 1.00  94.54 0 A 1
ATOM   404 C CG  . GLU A 1 56 ?  5.007 -12.965 -20.965 1.00  77.82 0 A 1
ATOM   405 C CD  . GLU A 1 56 ?  5.354 -14.432 -20.679 1.00  67.84 0 A 1
ATOM   406 O OE1 . GLU A 1 56 ?  5.610 -15.152 -21.672 1.00  61.85 0 A 1
ATOM   407 O OE2 . GLU A 1 56 ?  5.436 -14.820 -19.495 1.00  60.70 -1 A 1
ATOM   408 N N   . CYS A 1 57 ?  5.197 -9.445 -17.881 1.00  96.62 0 A 1
ATOM   409 C CA  . CYS A 1 57 ?  4.897 -8.770 -16.614 1.00  96.78 0 A 1
ATOM   410 C C   . CYS A 1 57 ?  4.311 -7.375 -16.829 1.00  96.69 0 A 1
ATOM   411 O O   . CYS A 1 57 ?  3.506 -6.936 -16.031 1.00  95.26 0 A 1
ATOM   412 C CB  . CYS A 1 57 ?  6.165 -8.680 -15.756 1.00  96.30 0 A 1
ATOM   413 S SG  . CYS A 1 57 ?  6.704 -10.329 -15.217 1.00  95.41 0 A 1
ATOM   414 N N   . LEU A 1 58 ?  4.724 -6.693 -17.893 1.00  96.67 0 A 1
ATOM   415 C CA  . LEU A 1 58 ?  4.213 -5.360 -18.191 1.00  96.42 0 A 1
ATOM   416 C C   . LEU A 1 58 ?  2.832 -5.404 -18.873 1.00  95.96 0 A 1
ATOM   417 O O   . LEU A 1 58 ?  2.060 -4.469 -18.700 1.00  94.49 0 A 1
ATOM   418 C CB  . LEU A 1 58 ?  5.261 -4.601 -19.022 1.00  96.27 0 A 1
ATOM   419 C CG  . LEU A 1 58 ?  4.965 -3.095 -19.181 1.00  95.83 0 A 1
ATOM   420 C CD1 . LEU A 1 58 ?  5.012 -2.347 -17.846 1.00  94.03 0 A 1
ATOM   421 C CD2 . LEU A 1 58 ?  6.015 -2.464 -20.097 1.00  93.55 0 A 1
ATOM   422 N N   . GLN A 1 59 ?  2.488 -6.487 -19.566 1.00  95.42 0 A 1
ATOM   423 C CA  . GLN A 1 59 ?  1.222 -6.625 -20.305 1.00  94.84 0 A 1
ATOM   424 C C   . GLN A 1 59 ? -0.038 -6.236 -19.507 1.00  94.67 0 A 1
ATOM   425 O O   . GLN A 1 59 ? -0.820 -5.441 -20.024 1.00  92.92 0 A 1
ATOM   426 C CB  . GLN A 1 59 ?  1.079 -8.044 -20.873 1.00  93.34 0 A 1
ATOM   427 C CG  . GLN A 1 59 ?  1.797 -8.211 -22.224 1.00  81.74 0 A 1
ATOM   428 C CD  . GLN A 1 59 ?  1.199 -7.350 -23.329 1.00  77.33 0 A 1
ATOM   429 N NE2 . GLN A 1 59 ?  1.970 -6.985 -24.320 1.00  64.12 0 A 1
ATOM   430 O OE1 . GLN A 1 59 ?  0.044 -6.991 -23.321 1.00  68.39 0 A 1
ATOM   431 N N   . PRO A 1 60 ? -0.257 -6.697 -18.259 1.00  94.67 0 A 1
ATOM   432 C CA  . PRO A 1 60 ? -1.432 -6.288 -17.485 1.00  93.70 0 A 1
ATOM   433 C C   . PRO A 1 60 ? -1.491 -4.779 -17.217 1.00  93.51 0 A 1
ATOM   434 O O   . PRO A 1 60 ? -2.576 -4.209 -17.142 1.00  91.48 0 A 1
ATOM   435 C CB  . PRO A 1 60 ? -1.364 -7.085 -16.179 1.00  92.74 0 A 1
ATOM   436 C CG  . PRO A 1 60 ? -0.510 -8.298 -16.557 1.00  91.69 0 A 1
ATOM   437 C CD  . PRO A 1 60 ?  0.482 -7.707 -17.546 1.00  94.08 0 A 1
ATOM   438 N N   . CYS A 1 61 ? -0.337 -4.110 -17.105 1.00  93.35 0 A 1
ATOM   439 C CA  . CYS A 1 61 ? -0.260 -2.667 -16.901 1.00  92.51 0 A 1
ATOM   440 C C   . CYS A 1 61 ? -0.624 -1.865 -18.160 1.00  92.07 0 A 1
ATOM   441 O O   . CYS A 1 61 ? -0.904 -0.678 -18.058 1.00  89.23 0 A 1
ATOM   442 C CB  . CYS A 1 61 ?  1.159 -2.288 -16.426 1.00  91.77 0 A 1
ATOM   443 S SG  . CYS A 1 61 ?  1.670 -3.258 -14.969 1.00  88.81 0 A 1
ATOM   444 N N   . LEU A 1 62 ? -0.615 -2.492 -19.334 1.00  93.07 0 A 1
ATOM   445 C CA  . LEU A 1 62 ? -0.979 -1.863 -20.612 1.00  92.01 0 A 1
ATOM   446 C C   . LEU A 1 62 ? -2.495 -1.897 -20.884 1.00  91.05 0 A 1
ATOM   447 O O   . LEU A 1 62 ? -2.948 -1.288 -21.847 1.00  86.13 0 A 1
ATOM   448 C CB  . LEU A 1 62 ? -0.219 -2.538 -21.770 1.00  90.63 0 A 1
ATOM   449 C CG  . LEU A 1 62 ?  1.312 -2.535 -21.650 1.00  88.70 0 A 1
ATOM   450 C CD1 . LEU A 1 62 ?  1.932 -3.276 -22.828 1.00  83.08 0 A 1
ATOM   451 C CD2 . LEU A 1 62 ?  1.890 -1.129 -21.629 1.00  82.70 0 A 1
ATOM   452 N N   . GLN A 1 63 ? -3.272 -2.615 -20.069 1.00  90.25 0 A 1
ATOM   453 C CA  . GLN A 1 63 ? -4.719 -2.794 -20.260 1.00  88.65 0 A 1
ATOM   454 C C   . GLN A 1 63 ? -5.565 -1.620 -19.742 1.00  88.86 0 A 1
ATOM   455 O O   . GLN A 1 63 ? -6.790 -1.647 -19.826 1.00  84.33 0 A 1
ATOM   456 C CB  . GLN A 1 63 ? -5.177 -4.110 -19.603 1.00  85.67 0 A 1
ATOM   457 C CG  . GLN A 1 63 ? -4.432 -5.352 -20.127 1.00  78.44 0 A 1
ATOM   458 C CD  . GLN A 1 63 ? -4.568 -5.539 -21.638 1.00  71.29 0 A 1
ATOM   459 N NE2 . GLN A 1 63 ? -3.521 -5.944 -22.306 1.00  61.50 0 A 1
ATOM   460 O OE1 . GLN A 1 63 ? -5.607 -5.320 -22.233 1.00  62.79 0 A 1
ATOM   461 N N   . VAL A 1 64 ? -4.916 -0.585 -19.187 1.00  89.06 0 A 1
ATOM   462 C CA  . VAL A 1 64 ? -5.579  0.630 -18.718 1.00  88.42 0 A 1
ATOM   463 C C   . VAL A 1 64 ? -5.386  1.766 -19.734 1.00  90.06 0 A 1
ATOM   464 O O   . VAL A 1 64 ? -4.346  1.817 -20.388 1.00  86.91 0 A 1
ATOM   465 C CB  . VAL A 1 64 ? -5.129  1.038 -17.301 1.00  84.82 0 A 1
ATOM   466 C CG1 . VAL A 1 64 ? -5.526 -0.028 -16.279 1.00  75.07 0 A 1
ATOM   467 C CG2 . VAL A 1 64 ? -3.621  1.280 -17.195 1.00  76.15 0 A 1
ATOM   468 N N   . PRO A 1 65 ? -6.345  2.723 -19.846 1.00  88.47 0 A 1
ATOM   469 C CA  . PRO A 1 65 ? -6.264  3.786 -20.855 1.00  87.74 0 A 1
ATOM   470 C C   . PRO A 1 65 ? -5.039  4.700 -20.723 1.00  88.01 0 A 1
ATOM   471 O O   . PRO A 1 65 ? -4.494  5.163 -21.717 1.00  82.99 0 A 1
ATOM   472 C CB  . PRO A 1 65 ? -7.556  4.591 -20.693 1.00  85.72 0 A 1
ATOM   473 C CG  . PRO A 1 65 ? -8.532  3.597 -20.073 1.00  82.63 0 A 1
ATOM   474 C CD  . PRO A 1 65 ? -7.634  2.748 -19.183 1.00  85.40 0 A 1
ATOM   475 N N   . SER A 1 66 ? -4.620  4.967 -19.486 1.00  90.59 0 A 1
ATOM   476 C CA  . SER A 1 66 ? -3.479  5.832 -19.170 1.00  91.21 0 A 1
ATOM   477 C C   . SER A 1 66 ? -2.489  5.081 -18.281 1.00  92.51 0 A 1
ATOM   478 O O   . SER A 1 66 ? -2.466  5.282 -17.063 1.00  89.55 0 A 1
ATOM   479 C CB  . SER A 1 66 ? -3.959  7.128 -18.513 1.00  87.86 0 A 1
ATOM   480 O OG  . SER A 1 66 ? -4.785  7.836 -19.414 1.00  73.98 0 A 1
ATOM   481 N N   . PRO A 1 67 ? -1.682  4.169 -18.853 1.00  93.98 0 A 1
ATOM   482 C CA  . PRO A 1 67 ? -0.775  3.345 -18.073 1.00  94.48 0 A 1
ATOM   483 C C   . PRO A 1 67 ?  0.335  4.183 -17.436 1.00  94.98 0 A 1
ATOM   484 O O   . PRO A 1 67 ?  0.887  5.098 -18.048 1.00  93.47 0 A 1
ATOM   485 C CB  . PRO A 1 67 ? -0.237  2.298 -19.053 1.00  92.65 0 A 1
ATOM   486 C CG  . PRO A 1 67 ? -0.323  2.999 -20.403 1.00  88.99 0 A 1
ATOM   487 C CD  . PRO A 1 67 ? -1.569  3.859 -20.261 1.00  91.76 0 A 1
ATOM   488 N N   . LEU A 1 68 ?  0.681  3.821 -16.211 1.00  94.93 0 A 1
ATOM   489 C CA  . LEU A 1 68 ?  1.784  4.391 -15.460 1.00  94.89 0 A 1
ATOM   490 C C   . LEU A 1 68 ?  2.929  3.380 -15.370 1.00  95.42 0 A 1
ATOM   491 O O   . LEU A 1 68 ?  2.697  2.182 -15.183 1.00  94.62 0 A 1
ATOM   492 C CB  . LEU A 1 68 ?  1.317  4.827 -14.063 1.00  93.46 0 A 1
ATOM   493 C CG  . LEU A 1 68 ?  0.160  5.834 -14.027 1.00  91.37 0 A 1
ATOM   494 C CD1 . LEU A 1 68 ? -0.183  6.184 -12.573 1.00  87.63 0 A 1
ATOM   495 C CD2 . LEU A 1 68 ?  0.492  7.129 -14.758 1.00  87.00 0 A 1
ATOM   496 N N   . CYS A 1 69 ?  4.167  3.851 -15.442 1.00  95.34 0 A 1
ATOM   497 C CA  . CYS A 1 69 ?  5.325  2.991 -15.211 1.00  95.64 0 A 1
ATOM   498 C C   . CYS A 1 69 ?  5.282  2.419 -13.786 1.00  95.46 0 A 1
ATOM   499 O O   . CYS A 1 69 ?  5.261  3.194 -12.826 1.00  94.54 0 A 1
ATOM   500 C CB  . CYS A 1 69 ?  6.608  3.793 -15.447 1.00  95.30 0 A 1
ATOM   501 S SG  . CYS A 1 69 ?  8.058  2.766 -15.038 1.00  94.70 0 A 1
ATOM   502 N N   . PRO A 1 70 ?  5.371  1.096 -13.607 1.00  95.45 0 A 1
ATOM   503 C CA  . PRO A 1 70 ?  5.343  0.487 -12.279 1.00  95.10 0 A 1
ATOM   504 C C   . PRO A 1 70 ?  6.441  0.958 -11.318 1.00  94.77 0 A 1
ATOM   505 O O   . PRO A 1 70 ?  6.262  0.891 -10.104 1.00  93.31 0 A 1
ATOM   506 C CB  . PRO A 1 70 ?  5.463 -1.017 -12.538 1.00  94.68 0 A 1
ATOM   507 C CG  . PRO A 1 70 ?  4.822 -1.181 -13.910 1.00  93.54 0 A 1
ATOM   508 C CD  . PRO A 1 70 ?  5.267  0.080 -14.637 1.00  95.21 0 A 1
ATOM   509 N N   . LEU A 1 71 ?  7.571  1.445 -11.836 1.00  94.31 0 A 1
ATOM   510 C CA  . LEU A 1 71 ?  8.675  1.926 -11.004 1.00  93.75 0 A 1
ATOM   511 C C   . LEU A 1 71 ?  8.562  3.410 -10.672 1.00  93.21 0 A 1
ATOM   512 O O   . LEU A 1 71 ?  8.613  3.777 -9.505 1.00  89.93 0 A 1
ATOM   513 C CB  . LEU A 1 71 ? 10.018  1.626 -11.689 1.00  92.06 0 A 1
ATOM   514 C CG  . LEU A 1 71 ? 10.584  0.241 -11.364 1.00  88.39 0 A 1
ATOM   515 C CD1 . LEU A 1 71 ? 11.818 -0.006 -12.237 1.00  86.36 0 A 1
ATOM   516 C CD2 . LEU A 1 71 ? 11.023  0.122 -9.906 1.00  85.23 0 A 1
ATOM   517 N N   . CYS A 1 72 ?  8.440  4.267 -11.685 1.00  93.61 0 A 1
ATOM   518 C CA  . CYS A 1 72 ?  8.478  5.717 -11.485 1.00  93.30 0 A 1
ATOM   519 C C   . CYS A 1 72 ?  7.096  6.385 -11.480 1.00  92.80 0 A 1
ATOM   520 O O   . CYS A 1 72 ?  7.011  7.588 -11.244 1.00  90.89 0 A 1
ATOM   521 C CB  . CYS A 1 72 ?  9.409  6.343 -12.523 1.00  92.07 0 A 1
ATOM   522 S SG  . CYS A 1 72 ?  8.734  6.199 -14.206 1.00  91.94 0 A 1
ATOM   523 N N   . ARG A 1 73 ?  6.040  5.642 -11.776 1.00  92.65 0 A 1
ATOM   524 C CA  . ARG A 1 73 ?  4.650  6.108 -11.885 1.00  92.37 0 A 1
ATOM   525 C C   . ARG A 1 73 ?  4.416  7.222 -12.920 1.00  92.86 0 A 1
ATOM   526 O O   . ARG A 1 73 ?  3.338  7.798 -12.941 1.00  90.65 0 A 1
ATOM   527 C CB  . ARG A 1 73 ?  4.061  6.444 -10.509 1.00  89.92 0 A 1
ATOM   528 C CG  . ARG A 1 73 ?  4.039  5.215 -9.573 1.00  85.22 0 A 1
ATOM   529 C CD  . ARG A 1 73 ?  3.178  5.470 -8.340 1.00  83.31 0 A 1
ATOM   530 N NE  . ARG A 1 73 ?  3.823  6.406 -7.410 1.00  80.04 0 A 1
ATOM   531 C CZ  . ARG A 1 73 ?  3.437  6.654 -6.170 1.00  78.44 0 A 1
ATOM   532 N NH1 . ARG A 1 73 ?  2.377  6.105 -5.642 1.00  70.09 1 A 1
ATOM   533 N NH2 . ARG A 1 73 ?  4.121  7.472 -5.428 1.00  69.64 0 A 1
ATOM   534 N N   . LEU A 1 74 ?  5.381  7.493 -13.792 1.00  93.67 0 A 1
ATOM   535 C CA  . LEU A 1 74 ?  5.175  8.416 -14.892 1.00  93.64 0 A 1
ATOM   536 C C   . LEU A 1 74 ?  4.243  7.800 -15.942 1.00  94.32 0 A 1
ATOM   537 O O   . LEU A 1 74 ?  4.386  6.608 -16.265 1.00  93.71 0 A 1
ATOM   538 C CB  . LEU A 1 74 ?  6.507  8.826 -15.522 1.00  92.68 0 A 1
ATOM   539 C CG  . LEU A 1 74 ?  7.392  9.708 -14.622 1.00  88.59 0 A 1
ATOM   540 C CD1 . LEU A 1 74 ?  8.734  9.946 -15.313 1.00  82.98 0 A 1
ATOM   541 C CD2 . LEU A 1 74 ?  6.757 11.062 -14.324 1.00  82.70 0 A 1
ATOM   542 N N   . PRO A 1 75 ?  3.310  8.591 -16.509 1.00  94.90 0 A 1
ATOM   543 C CA  . PRO A 1 75 ?  2.525  8.184 -17.660 1.00  94.78 0 A 1
ATOM   544 C C   . PRO A 1 75 ?  3.420  7.827 -18.844 1.00  95.18 0 A 1
ATOM   545 O O   . PRO A 1 75 ?  4.437  8.490 -19.083 1.00  94.27 0 A 1
ATOM   546 C CB  . PRO A 1 75 ?  1.603  9.360 -17.987 1.00  93.48 0 A 1
ATOM   547 C CG  . PRO A 1 75 ?  1.577 10.181 -16.699 1.00  90.79 0 A 1
ATOM   548 C CD  . PRO A 1 75 ?  2.961  9.940 -16.111 1.00  93.75 0 A 1
ATOM   549 N N   . PHE A 1 76 ?  3.034  6.819 -19.620 1.00  95.00 0 A 1
ATOM   550 C CA  . PHE A 1 76 ?  3.731  6.456 -20.846 1.00  95.38 0 A 1
ATOM   551 C C   . PHE A 1 76 ?  2.761  6.035 -21.947 1.00  95.40 0 A 1
ATOM   552 O O   . PHE A 1 76 ?  1.639  5.601 -21.686 1.00  94.48 0 A 1
ATOM   553 C CB  . PHE A 1 76 ?  4.792  5.382 -20.559 1.00  94.90 0 A 1
ATOM   554 C CG  . PHE A 1 76 ?  4.236  4.015 -20.233 1.00  95.79 0 A 1
ATOM   555 C CD1 . PHE A 1 76 ?  3.879  3.680 -18.916 1.00  94.40 0 A 1
ATOM   556 C CD2 . PHE A 1 76 ?  4.096  3.049 -21.247 1.00  94.44 0 A 1
ATOM   557 C CE1 . PHE A 1 76 ?  3.392  2.400 -18.604 1.00  93.87 0 A 1
ATOM   558 C CE2 . PHE A 1 76 ?  3.607  1.769 -20.947 1.00  93.82 0 A 1
ATOM   559 C CZ  . PHE A 1 76 ?  3.254  1.433 -19.627 1.00  94.46 0 A 1
ATOM   560 N N   . ASP A 1 77 ?  3.222  6.152 -23.190 1.00  95.18 0 A 1
ATOM   561 C CA  . ASP A 1 77 ?  2.487  5.654 -24.347 1.00  94.97 0 A 1
ATOM   562 C C   . ASP A 1 77 ?  2.708  4.137 -24.484 1.00  94.97 0 A 1
ATOM   563 O O   . ASP A 1 77 ?  3.841  3.714 -24.719 1.00  93.81 0 A 1
ATOM   564 C CB  . ASP A 1 77 ?  2.935  6.434 -25.594 1.00  93.83 0 A 1
ATOM   565 C CG  . ASP A 1 77 ?  2.214  6.045 -26.886 1.00  92.02 0 A 1
ATOM   566 O OD1 . ASP A 1 77 ?  1.434  5.067 -26.892 1.00  89.30 0 A 1
ATOM   567 O OD2 . ASP A 1 77 ?  2.475  6.724 -27.906 1.00  87.92 -1 A 1
ATOM   568 N N   . PRO A 1 78 ?  1.652  3.306 -24.399 1.00  94.44 0 A 1
ATOM   569 C CA  . PRO A 1 78 ?  1.780  1.859 -24.546 1.00  93.74 0 A 1
ATOM   570 C C   . PRO A 1 78 ?  2.330  1.427 -25.911 1.00  93.84 0 A 1
ATOM   571 O O   . PRO A 1 78 ?  2.864  0.328 -26.026 1.00  91.64 0 A 1
ATOM   572 C CB  . PRO A 1 78 ?  0.378  1.301 -24.297 1.00  91.90 0 A 1
ATOM   573 C CG  . PRO A 1 78 ? -0.549  2.471 -24.625 1.00  88.61 0 A 1
ATOM   574 C CD  . PRO A 1 78 ?  0.267  3.676 -24.178 1.00  92.49 0 A 1
ATOM   575 N N   . LYS A 1 79 ?  2.240  2.283 -26.926 1.00  93.85 0 A 1
ATOM   576 C CA  . LYS A 1 79 ?  2.827  2.024 -28.250 1.00  93.48 0 A 1
ATOM   577 C C   . LYS A 1 79 ?  4.343  2.261 -28.281 1.00  93.74 0 A 1
ATOM   578 O O   . LYS A 1 79 ?  4.998  1.826 -29.217 1.00  91.43 0 A 1
ATOM   579 C CB  . LYS A 1 79 ?  2.152  2.889 -29.309 1.00  92.48 0 A 1
ATOM   580 C CG  . LYS A 1 79 ?  0.655  2.614 -29.434 1.00  87.07 0 A 1
ATOM   581 C CD  . LYS A 1 79 ?  0.051  3.520 -30.505 1.00  79.42 0 A 1
ATOM   582 C CE  . LYS A 1 79 ? -1.450  3.254 -30.620 1.00  70.19 0 A 1
ATOM   583 N NZ  . LYS A 1 79 ? -2.080  4.156 -31.609 1.00  61.22 1 A 1
ATOM   584 N N   . LYS A 1 80 ?  4.897  2.944 -27.285 1.00  94.10 0 A 1
ATOM   585 C CA  . LYS A 1 80 ?  6.331  3.239 -27.144 1.00  94.31 0 A 1
ATOM   586 C C   . LYS A 1 80 ?  6.988  2.338 -26.102 1.00  94.79 0 A 1
ATOM   587 O O   . LYS A 1 80 ?  7.759  2.786 -25.252 1.00  92.55 0 A 1
ATOM   588 C CB  . LYS A 1 80 ?  6.553  4.730 -26.870 1.00  93.23 0 A 1
ATOM   589 C CG  . LYS A 1 80 ?  6.077  5.603 -28.028 1.00  87.66 0 A 1
ATOM   590 C CD  . LYS A 1 80 ?  6.413  7.065 -27.733 1.00  78.28 0 A 1
ATOM   591 C CE  . LYS A 1 80 ?  5.892  7.946 -28.862 1.00  69.85 0 A 1
ATOM   592 N NZ  . LYS A 1 80 ?  6.134  9.370 -28.578 1.00  61.08 1 A 1
ATOM   593 N N   . VAL A 1 81 ?  6.653  1.056 -26.153 1.00  94.65 0 A 1
ATOM   594 C CA  . VAL A 1 81 ?  7.269  0.008 -25.352 1.00  94.88 0 A 1
ATOM   595 C C   . VAL A 1 81 ?  7.971 -0.945 -26.309 1.00  94.79 0 A 1
ATOM   596 O O   . VAL A 1 81 ?  7.327 -1.721 -27.008 1.00  92.32 0 A 1
ATOM   597 C CB  . VAL A 1 81 ?  6.246 -0.729 -24.480 1.00  94.07 0 A 1
ATOM   598 C CG1 . VAL A 1 81 ?  6.913 -1.836 -23.671 1.00  90.37 0 A 1
ATOM   599 C CG2 . VAL A 1 81 ?  5.576  0.237 -23.500 1.00  91.25 0 A 1
ATOM   600 N N   . ASP A 1 82 ?  9.293 -0.885 -26.321 1.00  95.57 0 A 1
ATOM   601 C CA  . ASP A 1 82 ? 10.108 -1.615 -27.275 1.00  95.31 0 A 1
ATOM   602 C C   . ASP A 1 82 ? 10.886 -2.752 -26.620 1.00  95.97 0 A 1
ATOM   603 O O   . ASP A 1 82 ? 11.175 -2.757 -25.423 1.00  94.41 0 A 1
ATOM   604 C CB  . ASP A 1 82 ? 11.042 -0.648 -28.009 1.00  92.77 0 A 1
ATOM   605 C CG  . ASP A 1 82 ? 10.266  0.296 -28.926 1.00  85.10 0 A 1
ATOM   606 O OD1 . ASP A 1 82 ?  9.491 -0.232 -29.753 1.00  78.53 0 A 1
ATOM   607 O OD2 . ASP A 1 82 ? 10.478  1.518 -28.804 1.00  76.84 -1 A 1
ATOM   608 N N   . LYS A 1 83 ? 11.275 -3.726 -27.430 1.00  96.11 0 A 1
ATOM   609 C CA  . LYS A 1 83 ? 12.119 -4.818 -26.962 1.00  96.48 0 A 1
ATOM   610 C C   . LYS A 1 83 ? 13.481 -4.276 -26.525 1.00  96.40 0 A 1
ATOM   611 O O   . LYS A 1 83 ? 14.188 -3.656 -27.312 1.00  94.84 0 A 1
ATOM   612 C CB  . LYS A 1 83 ? 12.241 -5.879 -28.070 1.00  95.38 0 A 1
ATOM   613 C CG  . LYS A 1 83 ? 12.845 -7.169 -27.516 1.00  81.13 0 A 1
ATOM   614 C CD  . LYS A 1 83 ? 13.043 -8.217 -28.617 1.00  79.81 0 A 1
ATOM   615 C CE  . LYS A 1 83 ? 13.647 -9.443 -27.935 1.00  67.49 0 A 1
ATOM   616 N NZ  . LYS A 1 83 ? 14.246 -10.419 -28.863 1.00  60.21 1 A 1
ATOM   617 N N   . ALA A 1 84 ? 13.897 -4.576 -25.304 1.00  95.46 0 A 1
ATOM   618 C CA  . ALA A 1 84 ? 15.185 -4.162 -24.758 1.00  95.50 0 A 1
ATOM   619 C C   . ALA A 1 84 ? 16.323 -5.074 -25.262 1.00  95.56 0 A 1
ATOM   620 O O   . ALA A 1 84 ? 16.900 -5.863 -24.511 1.00  93.29 0 A 1
ATOM   621 C CB  . ALA A 1 84 ? 15.070 -4.082 -23.238 1.00  94.34 0 A 1
ATOM   622 N N   . THR A 1 85 ? 16.637 -4.981 -26.556 1.00  95.82 0 A 1
ATOM   623 C CA  . THR A 1 85 ? 17.618 -5.844 -27.237 1.00  95.47 0 A 1
ATOM   624 C C   . THR A 1 85 ? 19.016 -5.776 -26.618 1.00  95.34 0 A 1
ATOM   625 O O   . THR A 1 85 ? 19.704 -6.799 -26.540 1.00  93.12 0 A 1
ATOM   626 C CB  . THR A 1 85 ? 17.749 -5.467 -28.721 1.00  94.16 0 A 1
ATOM   627 C CG2 . THR A 1 85 ? 16.618 -6.051 -29.553 1.00  79.87 0 A 1
ATOM   628 O OG1 . THR A 1 85 ? 17.724 -4.075 -28.899 1.00  83.11 0 A 1
ATOM   629 N N   . HIS A 1 86 ? 19.429 -4.607 -26.144 1.00  95.17 0 A 1
ATOM   630 C CA  . HIS A 1 86 ? 20.703 -4.443 -25.454 1.00  94.36 0 A 1
ATOM   631 C C   . HIS A 1 86 ? 20.744 -5.243 -24.141 1.00  95.04 0 A 1
ATOM   632 O O   . HIS A 1 86 ? 21.715 -5.963 -23.894 1.00  93.50 0 A 1
ATOM   633 C CB  . HIS A 1 86 ? 20.973 -2.946 -25.228 1.00  91.96 0 A 1
ATOM   634 C CG  . HIS A 1 86 ? 20.005 -2.275 -24.284 1.00  79.77 0 A 1
ATOM   635 C CD2 . HIS A 1 86 ? 20.225 -2.015 -22.954 1.00  66.43 0 A 1
ATOM   636 N ND1 . HIS A 1 86 ? 18.731 -1.829 -24.569 1.00  66.62 0 A 1
ATOM   637 C CE1 . HIS A 1 86 ? 18.200 -1.313 -23.445 1.00  60.74 0 A 1
ATOM   638 N NE2 . HIS A 1 86 ? 19.078 -1.413 -22.451 1.00  62.41 0 A 1
ATOM   639 N N   . VAL A 1 87 ? 19.666 -5.210 -23.356 1.00  95.11 0 A 1
ATOM   640 C CA  . VAL A 1 87 ? 19.532 -5.995 -22.121 1.00  95.33 0 A 1
ATOM   641 C C   . VAL A 1 87 ? 19.521 -7.484 -22.446 1.00  95.92 0 A 1
ATOM   642 O O   . VAL A 1 87 ? 20.243 -8.253 -21.827 1.00  95.06 0 A 1
ATOM   643 C CB  . VAL A 1 87 ? 18.274 -5.595 -21.329 1.00  94.31 0 A 1
ATOM   644 C CG1 . VAL A 1 87 ? 18.113 -6.418 -20.057 1.00  90.41 0 A 1
ATOM   645 C CG2 . VAL A 1 87 ? 18.316 -4.119 -20.929 1.00  91.07 0 A 1
ATOM   646 N N   . GLU A 1 88 ? 18.784 -7.903 -23.473 1.00  95.49 0 A 1
ATOM   647 C CA  . GLU A 1 88 ? 18.728 -9.313 -23.888 1.00  95.43 0 A 1
ATOM   648 C C   . GLU A 1 88 ? 20.110 -9.865 -24.276 1.00  95.43 0 A 1
ATOM   649 O O   . GLU A 1 88 ? 20.459 -10.999 -23.948 1.00  94.16 0 A 1
ATOM   650 C CB  . GLU A 1 88 ? 17.724 -9.433 -25.044 1.00  93.84 0 A 1
ATOM   651 C CG  . GLU A 1 88 ? 17.152 -10.848 -25.192 1.00  82.18 0 A 1
ATOM   652 C CD  . GLU A 1 88 ? 16.119 -10.912 -26.342 1.00  80.26 0 A 1
ATOM   653 O OE1 . GLU A 1 88 ? 15.075 -11.581 -26.233 1.00  73.57 0 A 1
ATOM   654 O OE2 . GLU A 1 88 ? 16.320 -10.254 -27.386 1.00  74.28 -1 A 1
ATOM   655 N N   . LYS A 1 89 ? 20.932 -9.027 -24.917 1.00  96.28 0 A 1
ATOM   656 C CA  . LYS A 1 89 ? 22.312 -9.374 -25.269 1.00  96.07 0 A 1
ATOM   657 C C   . LYS A 1 89 ? 23.203 -9.505 -24.032 1.00  96.07 0 A 1
ATOM   658 O O   . LYS A 1 89 ? 24.001 -10.442 -23.943 1.00  94.77 0 A 1
ATOM   659 C CB  . LYS A 1 89 ? 22.835 -8.327 -26.265 1.00  95.31 0 A 1
ATOM   660 C CG  . LYS A 1 89 ? 23.879 -8.906 -27.220 1.00  83.95 0 A 1
ATOM   661 C CD  . LYS A 1 89 ? 24.315 -7.837 -28.237 1.00  79.57 0 A 1
ATOM   662 C CE  . LYS A 1 89 ? 25.228 -8.444 -29.305 1.00  68.24 0 A 1
ATOM   663 N NZ  . LYS A 1 89 ? 25.683 -7.425 -30.276 1.00  58.83 1 A 1
ATOM   664 N N   . GLN A 1 90 ? 23.036 -8.614 -23.045 1.00  95.97 0 A 1
ATOM   665 C CA  . GLN A 1 90 ? 23.734 -8.687 -21.761 1.00  95.67 0 A 1
ATOM   666 C C   . GLN A 1 90 ? 23.338 -9.942 -20.969 1.00  95.88 0 A 1
ATOM   667 O O   . GLN A 1 90 ? 24.210 -10.678 -20.512 1.00  94.83 0 A 1
ATOM   668 C CB  . GLN A 1 90 ? 23.452 -7.414 -20.951 1.00  95.11 0 A 1
ATOM   669 C CG  . GLN A 1 90 ? 24.147 -6.175 -21.534 1.00  93.29 0 A 1
ATOM   670 C CD  . GLN A 1 90 ? 23.678 -4.875 -20.877 1.00  92.23 0 A 1
ATOM   671 N NE2 . GLN A 1 90 ? 24.483 -3.837 -20.896 1.00  83.61 0 A 1
ATOM   672 O OE1 . GLN A 1 90 ? 22.588 -4.766 -20.344 1.00  86.84 0 A 1
ATOM   673 N N   . LEU A 1 91 ? 22.043 -10.270 -20.913 1.00  96.29 0 A 1
ATOM   674 C CA  . LEU A 1 91 ? 21.540 -11.492 -20.265 1.00  96.20 0 A 1
ATOM   675 C C   . LEU A 1 91 ? 22.145 -12.764 -20.873 1.00  96.16 0 A 1
ATOM   676 O O   . LEU A 1 91 ? 22.363 -13.747 -20.162 1.00  94.60 0 A 1
ATOM   677 C CB  . LEU A 1 91 ? 20.006 -11.557 -20.395 1.00  95.87 0 A 1
ATOM   678 C CG  . LEU A 1 91 ? 19.209 -10.496 -19.619 1.00  94.81 0 A 1
ATOM   679 C CD1 . LEU A 1 91 ? 17.727 -10.625 -19.957 1.00  92.21 0 A 1
ATOM   680 C CD2 . LEU A 1 91 ? 19.372 -10.626 -18.116 1.00  91.64 0 A 1
ATOM   681 N N   . SER A 1 92 ? 22.421 -12.747 -22.155 1.00  96.16 0 A 1
ATOM   682 C CA  . SER A 1 92 ? 23.031 -13.880 -22.860 1.00  95.76 0 A 1
ATOM   683 C C   . SER A 1 92 ? 24.542 -14.008 -22.608 1.00  95.50 0 A 1
ATOM   684 O O   . SER A 1 92 ? 25.094 -15.099 -22.758 1.00  92.42 0 A 1
ATOM   685 C CB  . SER A 1 92 ? 22.769 -13.764 -24.360 1.00  94.19 0 A 1
ATOM   686 O OG  . SER A 1 92 ? 21.374 -13.703 -24.603 1.00  81.72 0 A 1
ATOM   687 N N   . SER A 1 93 ? 25.192 -12.912 -22.227 1.00  94.98 0 A 1
ATOM   688 C CA  . SER A 1 93 ? 26.648 -12.830 -22.075 1.00  94.63 0 A 1
ATOM   689 C C   . SER A 1 93 ? 27.105 -12.939 -20.619 1.00  94.98 0 A 1
ATOM   690 O O   . SER A 1 93 ? 28.129 -13.565 -20.334 1.00  91.76 0 A 1
ATOM   691 C CB  . SER A 1 93 ? 27.154 -11.515 -22.670 1.00  91.74 0 A 1
ATOM   692 O OG  . SER A 1 93 ? 26.698 -11.359 -23.998 1.00  78.65 0 A 1
ATOM   693 N N   . TYR A 1 94 ? 26.348 -12.358 -19.696 1.00  94.60 0 A 1
ATOM   694 C CA  . TYR A 1 94 ? 26.710 -12.321 -18.284 1.00  94.99 0 A 1
ATOM   695 C C   . TYR A 1 94 ? 26.292 -13.596 -17.541 1.00  95.14 0 A 1
ATOM   696 O O   . TYR A 1 94 ? 25.271 -14.219 -17.818 1.00  93.77 0 A 1
ATOM   697 C CB  . TYR A 1 94 ? 26.151 -11.054 -17.617 1.00  94.00 0 A 1
ATOM   698 C CG  . TYR A 1 94 ? 26.669 -9.744 -18.183 1.00  92.98 0 A 1
ATOM   699 C CD1 . TYR A 1 94 ? 27.956 -9.629 -18.741 1.00  88.09 0 A 1
ATOM   700 C CD2 . TYR A 1 94 ? 25.842 -8.596 -18.142 1.00  88.35 0 A 1
ATOM   701 C CE1 . TYR A 1 94 ? 28.418 -8.406 -19.256 1.00  87.02 0 A 1
ATOM   702 C CE2 . TYR A 1 94 ? 26.298 -7.371 -18.651 1.00  87.08 0 A 1
ATOM   703 C CZ  . TYR A 1 94 ? 27.580 -7.285 -19.208 1.00  88.18 0 A 1
ATOM   704 O OH  . TYR A 1 94 ? 28.023 -6.079 -19.714 1.00  84.93 0 A 1
ATOM   705 N N   . LYS A 1 95 ? 27.104 -13.967 -16.556 1.00  95.14 0 A 1
ATOM   706 C CA  . LYS A 1 95 ? 26.861 -15.088 -15.650 1.00  94.93 0 A 1
ATOM   707 C C   . LYS A 1 95 ? 26.801 -14.583 -14.219 1.00  94.99 0 A 1
ATOM   708 O O   . LYS A 1 95 ? 27.586 -13.719 -13.844 1.00  93.31 0 A 1
ATOM   709 C CB  . LYS A 1 95 ? 27.941 -16.167 -15.801 1.00  93.45 0 A 1
ATOM   710 C CG  . LYS A 1 95 ? 27.942 -16.826 -17.190 1.00  87.97 0 A 1
ATOM   711 C CD  . LYS A 1 95 ? 29.003 -17.926 -17.252 1.00  86.07 0 A 1
ATOM   712 C CE  . LYS A 1 95 ? 29.031 -18.571 -18.633 1.00  77.80 0 A 1
ATOM   713 N NZ  . LYS A 1 95 ? 30.085 -19.619 -18.737 1.00  70.06 1 A 1
ATOM   714 N N   . ALA A 1 96 ? 25.913 -15.169 -13.430 1.00  94.01 0 A 1
ATOM   715 C CA  . ALA A 1 96 ? 25.799 -14.936 -11.999 1.00  93.96 0 A 1
ATOM   716 C C   . ALA A 1 96 ? 25.686 -16.276 -11.266 1.00  94.69 0 A 1
ATOM   717 O O   . ALA A 1 96 ? 25.274 -17.275 -11.876 1.00  93.77 0 A 1
ATOM   718 C CB  . ALA A 1 96 ? 24.603 -14.016 -11.739 1.00  92.31 0 A 1
ATOM   719 N N   . PRO A 1 97 ? 26.075 -16.353 -9.984 1.00  94.53 0 A 1
ATOM   720 C CA  . PRO A 1 97 ? 25.867 -17.544 -9.182 1.00  94.29 0 A 1
ATOM   721 C C   . PRO A 1 97 ? 24.376 -17.753 -8.912 1.00  94.35 0 A 1
ATOM   722 O O   . PRO A 1 97 ? 23.622 -16.813 -8.663 1.00  93.17 0 A 1
ATOM   723 C CB  . PRO A 1 97 ? 26.663 -17.312 -7.902 1.00  92.62 0 A 1
ATOM   724 C CG  . PRO A 1 97 ? 26.646 -15.789 -7.758 1.00  89.55 0 A 1
ATOM   725 C CD  . PRO A 1 97 ? 26.649 -15.297 -9.205 1.00  92.62 0 A 1
ATOM   726 N N   . CYS A 1 98 ? 23.944 -19.014 -8.921 1.00  93.88 0 A 1
ATOM   727 C CA  . CYS A 1 98 ? 22.618 -19.366 -8.437 1.00  93.89 0 A 1
ATOM   728 C C   . CYS A 1 98 ? 22.552 -19.126 -6.927 1.00  92.84 0 A 1
ATOM   729 O O   . CYS A 1 98 ? 23.374 -19.667 -6.186 1.00  91.40 0 A 1
ATOM   730 C CB  . CYS A 1 98 ? 22.337 -20.830 -8.779 1.00  93.92 0 A 1
ATOM   731 S SG  . CYS A 1 98 ? 20.787 -21.392 -7.996 1.00  93.81 0 A 1
ATOM   732 N N   . ARG A 1 99 ? 21.526 -18.426 -6.452 1.00  91.85 0 A 1
ATOM   733 C CA  . ARG A 1 99 ? 21.297 -18.154 -5.024 1.00  89.70 0 A 1
ATOM   734 C C   . ARG A 1 99 ? 21.207 -19.404 -4.136 1.00  90.07 0 A 1
ATOM   735 O O   . ARG A 1 99 ? 21.400 -19.306 -2.934 1.00  86.90 0 A 1
ATOM   736 C CB  . ARG A 1 99 ? 20.034 -17.285 -4.879 1.00  86.39 0 A 1
ATOM   737 C CG  . ARG A 1 99 ? 18.740 -18.058 -5.185 1.00  76.37 0 A 1
ATOM   738 C CD  . ARG A 1 99 ? 17.506 -17.158 -5.089 1.00  73.79 0 A 1
ATOM   739 N NE  . ARG A 1 99 ? 16.280 -17.935 -5.273 1.00  67.12 0 A 1
ATOM   740 C CZ  . ARG A 1 99 ? 15.103 -17.463 -5.672 1.00  62.62 0 A 1
ATOM   741 N NH1 . ARG A 1 99 ? 14.934 -16.209 -5.973 1.00  57.39 1 A 1
ATOM   742 N NH2 . ARG A 1 99 ? 14.080 -18.263 -5.775 1.00  55.46 0 A 1
ATOM   743 N N   . GLY A 1 100 ? 20.889 -20.567 -4.720 1.00  91.54 0 A 1
ATOM   744 C CA  . GLY A 1 100 ? 20.778 -21.828 -3.996 1.00  91.30 0 A 1
ATOM   745 C C   . GLY A 1 100 ? 22.056 -22.663 -4.045 1.00  92.30 0 A 1
ATOM   746 O O   . GLY A 1 100 ? 22.620 -23.013 -3.011 1.00  89.73 0 A 1
ATOM   747 N N   . CYS A 1 101 ? 22.547 -22.975 -5.245 1.00  94.12 0 A 1
ATOM   748 C CA  . CYS A 1 101 ? 23.673 -23.896 -5.428 1.00  94.87 0 A 1
ATOM   749 C C   . CYS A 1 101 ? 25.019 -23.222 -5.731 1.00  94.57 0 A 1
ATOM   750 O O   . CYS A 1 101 ? 25.995 -23.937 -5.943 1.00  91.84 0 A 1
ATOM   751 C CB  . CYS A 1 101 ? 23.304 -24.950 -6.480 1.00  94.27 0 A 1
ATOM   752 S SG  . CYS A 1 101 ? 23.258 -24.235 -8.150 1.00  94.20 0 A 1
ATOM   753 N N   . ASN A 1 102 ? 25.079 -21.890 -5.809 1.00  94.30 0 A 1
ATOM   754 C CA  . ASN A 1 102 ? 26.254 -21.090 -6.185 1.00  94.15 0 A 1
ATOM   755 C C   . ASN A 1 102 ? 26.860 -21.404 -7.566 1.00  94.55 0 A 1
ATOM   756 O O   . ASN A 1 102 ? 27.858 -20.800 -7.956 1.00  91.43 0 A 1
ATOM   757 C CB  . ASN A 1 102 ? 27.296 -21.091 -5.045 1.00  92.06 0 A 1
ATOM   758 C CG  . ASN A 1 102 ? 27.063 -20.000 -4.020 1.00  85.01 0 A 1
ATOM   759 N ND2 . ASN A 1 102 ? 27.802 -20.020 -2.928 1.00  73.16 0 A 1
ATOM   760 O OD1 . ASN A 1 102 ? 26.257 -19.109 -4.179 1.00  75.91 0 A 1
ATOM   761 N N   . LYS A 1 103 ? 26.252 -22.289 -8.358 1.00  94.77 0 A 1
ATOM   762 C CA  . LYS A 1 103 ? 26.728 -22.575 -9.704 1.00  94.57 0 A 1
ATOM   763 C C   . LYS A 1 103 ? 26.590 -21.328 -10.578 1.00  94.96 0 A 1
ATOM   764 O O   . LYS A 1 103 ? 25.511 -20.734 -10.624 1.00  93.58 0 A 1
ATOM   765 C CB  . LYS A 1 103 ? 25.961 -23.774 -10.266 1.00  93.18 0 A 1
ATOM   766 C CG  . LYS A 1 103 ? 26.542 -24.273 -11.600 1.00  79.90 0 A 1
ATOM   767 C CD  . LYS A 1 103 ? 25.809 -25.535 -12.071 1.00  77.41 0 A 1
ATOM   768 C CE  . LYS A 1 103 ? 26.419 -26.067 -13.368 1.00  66.02 0 A 1
ATOM   769 N NZ  . LYS A 1 103 ? 25.775 -27.332 -13.809 1.00  59.08 1 A 1
ATOM   770 N N   . LYS A 1 104 ? 27.650 -20.956 -11.297 1.00  94.93 0 A 1
ATOM   771 C CA  . LYS A 1 104 ? 27.588 -19.857 -12.269 1.00  94.93 0 A 1
ATOM   772 C C   . LYS A 1 104 ? 26.712 -20.258 -13.459 1.00  95.37 0 A 1
ATOM   773 O O   . LYS A 1 104 ? 26.993 -21.236 -14.150 1.00  93.29 0 A 1
ATOM   774 C CB  . LYS A 1 104 ? 28.985 -19.387 -12.716 1.00  92.94 0 A 1
ATOM   775 C CG  . LYS A 1 104 ? 29.701 -18.627 -11.582 1.00  82.45 0 A 1
ATOM   776 C CD  . LYS A 1 104 ? 30.926 -17.815 -12.047 1.00  75.89 0 A 1
ATOM   777 C CE  . LYS A 1 104 ? 31.417 -17.008 -10.835 1.00  66.40 0 A 1
ATOM   778 N NZ  . LYS A 1 104 ? 32.265 -15.838 -11.143 1.00  58.23 1 A 1
ATOM   779 N N   . VAL A 1 105 ? 25.665 -19.486 -13.685 1.00  94.94 0 A 1
ATOM   780 C CA  . VAL A 1 105 ? 24.677 -19.692 -14.757 1.00  95.18 0 A 1
ATOM   781 C C   . VAL A 1 105 ? 24.562 -18.401 -15.560 1.00  95.61 0 A 1
ATOM   782 O O   . VAL A 1 105 ? 24.585 -17.307 -14.995 1.00  94.18 0 A 1
ATOM   783 C CB  . VAL A 1 105 ? 23.317 -20.124 -14.172 1.00  93.48 0 A 1
ATOM   784 C CG1 . VAL A 1 105 ? 22.320 -20.487 -15.279 1.00  88.61 0 A 1
ATOM   785 C CG2 . VAL A 1 105 ? 23.445 -21.353 -13.268 1.00  89.08 0 A 1
ATOM   786 N N   . THR A 1 106 ? 24.441 -18.517 -16.871 1.00  95.88 0 A 1
ATOM   787 C CA  . THR A 1 106 ? 24.143 -17.361 -17.730 1.00  96.02 0 A 1
ATOM   788 C C   . THR A 1 106 ? 22.797 -16.762 -17.317 1.00  96.26 0 A 1
ATOM   789 O O   . THR A 1 106 ? 21.835 -17.514 -17.172 1.00  94.76 0 A 1
ATOM   790 C CB  . THR A 1 106 ? 24.093 -17.774 -19.204 1.00  94.65 0 A 1
ATOM   791 C CG2 . THR A 1 106 ? 24.044 -16.573 -20.143 1.00  80.41 0 A 1
ATOM   792 O OG1 . THR A 1 106 ? 25.238 -18.518 -19.551 1.00  81.95 0 A 1
ATOM   793 N N   . LEU A 1 107 ? 22.701 -15.435 -17.178 1.00  95.70 0 A 1
ATOM   794 C CA  . LEU A 1 107 ? 21.477 -14.770 -16.702 1.00  95.84 0 A 1
ATOM   795 C C   . LEU A 1 107 ? 20.231 -15.171 -17.504 1.00  95.97 0 A 1
ATOM   796 O O   . LEU A 1 107 ? 19.211 -15.519 -16.908 1.00  94.83 0 A 1
ATOM   797 C CB  . LEU A 1 107 ? 21.671 -13.244 -16.731 1.00  95.09 0 A 1
ATOM   798 C CG  . LEU A 1 107 ? 22.614 -12.681 -15.647 1.00  93.56 0 A 1
ATOM   799 C CD1 . LEU A 1 107 ? 22.776 -11.185 -15.860 1.00  91.05 0 A 1
ATOM   800 C CD2 . LEU A 1 107 ? 22.071 -12.896 -14.239 1.00  90.32 0 A 1
ATOM   801 N N   . ALA A 1 108 ? 20.333 -15.267 -18.829 1.00  95.70 0 A 1
ATOM   802 C CA  . ALA A 1 108 ? 19.241 -15.732 -19.688 1.00  95.41 0 A 1
ATOM   803 C C   . ALA A 1 108 ? 18.696 -17.129 -19.324 1.00  95.66 0 A 1
ATOM   804 O O   . ALA A 1 108 ? 17.536 -17.444 -19.586 1.00  93.90 0 A 1
ATOM   805 C CB  . ALA A 1 108 ? 19.742 -15.726 -21.140 1.00  94.28 0 A 1
ATOM   806 N N   . LYS A 1 109 ? 19.516 -17.980 -18.708 1.00  96.21 0 A 1
ATOM   807 C CA  . LYS A 1 109 ? 19.148 -19.337 -18.274 1.00  96.10 0 A 1
ATOM   808 C C   . LYS A 1 109 ? 18.813 -19.415 -16.781 1.00  96.46 0 A 1
ATOM   809 O O   . LYS A 1 109 ? 18.384 -20.468 -16.321 1.00  95.28 0 A 1
ATOM   810 C CB  . LYS A 1 109 ? 20.257 -20.336 -18.645 1.00  95.42 0 A 1
ATOM   811 C CG  . LYS A 1 109 ? 20.488 -20.421 -20.164 1.00  91.07 0 A 1
ATOM   812 C CD  . LYS A 1 109 ? 21.522 -21.507 -20.504 1.00  83.77 0 A 1
ATOM   813 C CE  . LYS A 1 109 ? 21.707 -21.589 -22.016 1.00  75.14 0 A 1
ATOM   814 N NZ  . LYS A 1 109 ? 22.649 -22.675 -22.425 1.00  65.30 1 A 1
ATOM   815 N N   . MET A 1 110 ? 19.011 -18.328 -16.036 1.00  95.63 0 A 1
ATOM   816 C CA  . MET A 1 110 ? 18.859 -18.321 -14.578 1.00  95.63 0 A 1
ATOM   817 C C   . MET A 1 110 ? 17.443 -18.711 -14.141 1.00  95.62 0 A 1
ATOM   818 O O   . MET A 1 110 ? 17.286 -19.565 -13.277 1.00  94.73 0 A 1
ATOM   819 C CB  . MET A 1 110 ? 19.233 -16.941 -14.024 1.00  95.05 0 A 1
ATOM   820 C CG  . MET A 1 110 ? 19.249 -16.915 -12.489 1.00  92.51 0 A 1
ATOM   821 S SD  . MET A 1 110 ? 20.491 -18.008 -11.733 1.00  91.75 0 A 1
ATOM   822 C CE  . MET A 1 110 ? 21.963 -16.993 -11.977 1.00  85.13 0 A 1
ATOM   823 N N   . ARG A 1 111 ? 16.414 -18.174 -14.791 1.00  95.31 0 A 1
ATOM   824 C CA  . ARG A 1 111 ? 15.009 -18.486 -14.487 1.00  94.59 0 A 1
ATOM   825 C C   . ARG A 1 111 ? 14.706 -19.986 -14.614 1.00  94.47 0 A 1
ATOM   826 O O   . ARG A 1 111 ? 14.092 -20.560 -13.720 1.00  92.74 0 A 1
ATOM   827 C CB  . ARG A 1 111 ? 14.103 -17.635 -15.403 1.00  92.77 0 A 1
ATOM   828 C CG  . ARG A 1 111 ? 12.620 -17.802 -15.046 1.00  86.57 0 A 1
ATOM   829 C CD  . ARG A 1 111 ? 11.710 -16.915 -15.906 1.00  86.75 0 A 1
ATOM   830 N NE  . ARG A 1 111 ? 11.781 -15.492 -15.516 1.00  84.79 0 A 1
ATOM   831 C CZ  . ARG A 1 111 ? 10.783 -14.610 -15.538 1.00  84.88 0 A 1
ATOM   832 N NH1 . ARG A 1 111 ?  9.595 -14.912 -15.955 1.00  76.10 1 A 1
ATOM   833 N NH2 . ARG A 1 111 ? 10.974 -13.404 -15.130 1.00  77.70 0 A 1
ATOM   834 N N   . VAL A 1 112 ? 15.179 -20.624 -15.686 1.00  95.96 0 A 1
ATOM   835 C CA  . VAL A 1 112 ? 15.010 -22.068 -15.910 1.00  96.06 0 A 1
ATOM   836 C C   . VAL A 1 112 ? 15.831 -22.875 -14.901 1.00  96.27 0 A 1
ATOM   837 O O   . VAL A 1 112 ? 15.335 -23.841 -14.325 1.00  95.15 0 A 1
ATOM   838 C CB  . VAL A 1 112 ? 15.396 -22.458 -17.349 1.00  95.23 0 A 1
ATOM   839 C CG1 . VAL A 1 112 ? 15.252 -23.961 -17.602 1.00  88.27 0 A 1
ATOM   840 C CG2 . VAL A 1 112 ? 14.523 -21.719 -18.372 1.00  88.46 0 A 1
ATOM   841 N N   . HIS A 1 113 ? 17.063 -22.452 -14.628 1.00  95.94 0 A 1
ATOM   842 C CA  . HIS A 1 113 ? 17.914 -23.101 -13.631 1.00  96.27 0 A 1
ATOM   843 C C   . HIS A 1 113 ? 17.279 -23.061 -12.238 1.00  95.92 0 A 1
ATOM   844 O O   . HIS A 1 113 ? 17.234 -24.084 -11.561 1.00  94.72 0 A 1
ATOM   845 C CB  . HIS A 1 113 ? 19.298 -22.459 -13.638 1.00  96.36 0 A 1
ATOM   846 C CG  . HIS A 1 113 ? 20.200 -23.048 -12.585 1.00  96.66 0 A 1
ATOM   847 C CD2 . HIS A 1 113 ? 20.361 -22.586 -11.310 1.00  92.80 0 A 1
ATOM   848 N ND1 . HIS A 1 113 ? 20.928 -24.219 -12.703 1.00  92.75 0 A 1
ATOM   849 C CE1 . HIS A 1 113 ? 21.496 -24.450 -11.520 1.00  93.16 0 A 1
ATOM   850 N NE2 . HIS A 1 113 ? 21.183 -23.484 -10.649 1.00  93.56 0 A 1
ATOM   851 N N   . ILE A 1 114 ? 16.766 -21.905 -11.817 1.00  94.93 0 A 1
ATOM   852 C CA  . ILE A 1 114 ? 16.127 -21.736 -10.507 1.00  93.87 0 A 1
ATOM   853 C C   . ILE A 1 114 ? 14.885 -22.620 -10.379 1.00  93.96 0 A 1
ATOM   854 O O   . ILE A 1 114 ? 14.689 -23.223 -9.331 1.00  92.50 0 A 1
ATOM   855 C CB  . ILE A 1 114 ? 15.822 -20.242 -10.257 1.00  91.93 0 A 1
ATOM   856 C CG1 . ILE A 1 114 ? 17.145 -19.499 -9.952 1.00  87.32 0 A 1
ATOM   857 C CG2 . ILE A 1 114 ? 14.819 -20.041 -9.109 1.00  85.73 0 A 1
ATOM   858 C CD1 . ILE A 1 114 ? 17.007 -17.979 -9.835 1.00  77.48 0 A 1
ATOM   859 N N   . SER A 1 115 ? 14.075 -22.747 -11.434 1.00  93.54 0 A 1
ATOM   860 C CA  . SER A 1 115 ? 12.870 -23.577 -11.400 1.00  92.71 0 A 1
ATOM   861 C C   . SER A 1 115 ? 13.145 -25.076 -11.222 1.00  93.19 0 A 1
ATOM   862 O O   . SER A 1 115 ? 12.276 -25.807 -10.744 1.00  90.54 0 A 1
ATOM   863 C CB  . SER A 1 115 ? 12.024 -23.355 -12.655 1.00  90.71 0 A 1
ATOM   864 O OG  . SER A 1 115 ? 12.650 -23.829 -13.832 1.00  77.27 0 A 1
ATOM   865 N N   . SER A 1 116 ? 14.342 -25.536 -11.566 1.00  94.44 0 A 1
ATOM   866 C CA  . SER A 1 116 ? 14.769 -26.931 -11.449 1.00  94.70 0 A 1
ATOM   867 C C   . SER A 1 116 ? 15.868 -27.162 -10.404 1.00  95.55 0 A 1
ATOM   868 O O   . SER A 1 116 ? 16.301 -28.284 -10.200 1.00  93.61 0 A 1
ATOM   869 C CB  . SER A 1 116 ? 15.208 -27.441 -12.829 1.00  93.21 0 A 1
ATOM   870 O OG  . SER A 1 116 ? 16.247 -26.637 -13.361 1.00  81.71 0 A 1
ATOM   871 N N   . CYS A 1 117 ? 16.336 -26.111 -9.730 1.00  94.89 0 A 1
ATOM   872 C CA  . CYS A 1 117 ? 17.416 -26.210 -8.766 1.00  95.43 0 A 1
ATOM   873 C C   . CYS A 1 117 ? 16.914 -26.784 -7.437 1.00  95.32 0 A 1
ATOM   874 O O   . CYS A 1 117 ? 16.223 -26.092 -6.696 1.00  94.00 0 A 1
ATOM   875 C CB  . CYS A 1 117 ? 18.060 -24.835 -8.583 1.00  95.06 0 A 1
ATOM   876 S SG  . CYS A 1 117 ? 19.471 -24.943 -7.436 1.00  94.92 0 A 1
ATOM   877 N N   . LEU A 1 118 ? 17.361 -27.987 -7.096 1.00  96.04 0 A 1
ATOM   878 C CA  . LEU A 1 118 ? 16.987 -28.667 -5.852 1.00  95.62 0 A 1
ATOM   879 C C   . LEU A 1 118 ? 17.266 -27.808 -4.611 1.00  95.09 0 A 1
ATOM   880 O O   . LEU A 1 118 ? 16.384 -27.667 -3.769 1.00  93.09 0 A 1
ATOM   881 C CB  . LEU A 1 118 ? 17.740 -29.999 -5.748 1.00  95.02 0 A 1
ATOM   882 C CG  . LEU A 1 118 ? 17.287 -31.070 -6.762 1.00  86.93 0 A 1
ATOM   883 C CD1 . LEU A 1 118 ? 18.261 -32.244 -6.739 1.00  80.88 0 A 1
ATOM   884 C CD2 . LEU A 1 118 ? 15.890 -31.591 -6.450 1.00  81.60 0 A 1
ATOM   885 N N   . LYS A 1 119 ? 18.422 -27.150 -4.523 1.00  95.23 0 A 1
ATOM   886 C CA  . LYS A 1 119 ? 18.747 -26.283 -3.384 1.00  94.59 0 A 1
ATOM   887 C C   . LYS A 1 119 ? 17.808 -25.087 -3.248 1.00  93.92 0 A 1
ATOM   888 O O   . LYS A 1 119 ? 17.514 -24.669 -2.138 1.00  92.19 0 A 1
ATOM   889 C CB  . LYS A 1 119 ? 20.193 -25.789 -3.458 1.00  93.92 0 A 1
ATOM   890 C CG  . LYS A 1 119 ? 21.203 -26.873 -3.092 1.00  86.17 0 A 1
ATOM   891 C CD  . LYS A 1 119 ? 22.537 -26.231 -2.689 1.00  79.97 0 A 1
ATOM   892 C CE  . LYS A 1 119 ? 23.505 -27.282 -2.169 1.00  73.07 0 A 1
ATOM   893 N NZ  . LYS A 1 119 ? 24.677 -26.662 -1.482 1.00  64.33 1 A 1
ATOM   894 N N   . VAL A 1 120 ? 17.352 -24.520 -4.352 1.00  93.41 0 A 1
ATOM   895 C CA  . VAL A 1 120 ? 16.375 -23.418 -4.309 1.00  92.21 0 A 1
ATOM   896 C C   . VAL A 1 120 ? 15.017 -23.931 -3.843 1.00  91.81 0 A 1
ATOM   897 O O   . VAL A 1 120 ? 14.375 -23.271 -3.036 1.00  90.54 0 A 1
ATOM   898 C CB  . VAL A 1 120 ? 16.251 -22.704 -5.658 1.00  91.32 0 A 1
ATOM   899 C CG1 . VAL A 1 120 ? 15.143 -21.653 -5.664 1.00  87.84 0 A 1
ATOM   900 C CG2 . VAL A 1 120 ? 17.558 -21.987 -6.004 1.00  88.72 0 A 1
ATOM   901 N N   . GLN A 1 121 ? 14.584 -25.098 -4.308 1.00  93.08 0 A 1
ATOM   902 C CA  . GLN A 1 121 ? 13.335 -25.719 -3.870 1.00  91.72 0 A 1
ATOM   903 C C   . GLN A 1 121 ? 13.379 -26.069 -2.378 1.00  91.39 0 A 1
ATOM   904 O O   . GLN A 1 121 ? 12.424 -25.792 -1.662 1.00  89.50 0 A 1
ATOM   905 C CB  . GLN A 1 121 ? 13.049 -26.970 -4.695 1.00  90.62 0 A 1
ATOM   906 C CG  . GLN A 1 121 ? 12.705 -26.626 -6.156 1.00  82.07 0 A 1
ATOM   907 C CD  . GLN A 1 121 ? 12.369 -27.865 -6.986 1.00  74.22 0 A 1
ATOM   908 N NE2 . GLN A 1 121 ? 11.954 -27.690 -8.221 1.00  62.77 0 A 1
ATOM   909 O OE1 . GLN A 1 121 ? 12.468 -28.999 -6.561 1.00  65.14 0 A 1
ATOM   910 N N   . GLU A 1 122 ? 14.494 -26.587 -1.897 1.00  93.86 0 A 1
ATOM   911 C CA  . GLU A 1 122 ? 14.711 -26.909 -0.491 1.00  93.11 0 A 1
ATOM   912 C C   . GLU A 1 122 ? 14.691 -25.652  0.388 1.00  91.81 0 A 1
ATOM   913 O O   . GLU A 1 122 ? 14.049 -25.628  1.432 1.00  90.12 0 A 1
ATOM   914 C CB  . GLU A 1 122 ? 16.036 -27.668 -0.404 1.00  92.66 0 A 1
ATOM   915 C CG  . GLU A 1 122 ? 16.203 -28.504  0.859 1.00  82.49 0 A 1
ATOM   916 C CD  . GLU A 1 122 ? 17.514 -29.321  0.802 1.00  79.31 0 A 1
ATOM   917 O OE1 . GLU A 1 122 ? 17.545 -30.411  1.411 1.00  75.32 0 A 1
ATOM   918 O OE2 . GLU A 1 122 ? 18.469 -28.868  0.139 1.00  78.11 -1 A 1
ATOM   919 N N   . GLN A 1 123 ? 15.308 -24.559 -0.065 1.00  91.22 0 A 1
ATOM   920 C CA  . GLN A 1 123 ? 15.219 -23.256  0.604 1.00  89.62 0 A 1
ATOM   921 C C   . GLN A 1 123 ? 13.780 -22.735  0.671 1.00  88.96 0 A 1
ATOM   922 O O   . GLN A 1 123 ? 13.385 -22.175  1.689 1.00  86.71 0 A 1
ATOM   923 C CB  . GLN A 1 123 ? 16.085 -22.226 -0.121 1.00  88.04 0 A 1
ATOM   924 C CG  . GLN A 1 123 ? 17.578 -22.400  0.189 1.00  83.01 0 A 1
ATOM   925 C CD  . GLN A 1 123 ? 18.465 -21.466 -0.641 1.00  82.23 0 A 1
ATOM   926 N NE2 . GLN A 1 123 ? 19.727 -21.371 -0.306 1.00  75.95 0 A 1
ATOM   927 O OE1 . GLN A 1 123 ? 18.061 -20.814 -1.592 1.00  77.79 0 A 1
ATOM   928 N N   . MET A 1 124 ? 12.989 -22.901 -0.390 1.00  89.18 0 A 1
ATOM   929 C CA  . MET A 1 124 ? 11.587 -22.483 -0.399 1.00  87.55 0 A 1
ATOM   930 C C   . MET A 1 124 ? 10.714 -23.349  0.510 1.00  87.37 0 A 1
ATOM   931 O O   . MET A 1 124 ?  9.836 -22.814  1.174 1.00  84.61 0 A 1
ATOM   932 C CB  . MET A 1 124 ? 11.026 -22.504 -1.824 1.00  85.10 0 A 1
ATOM   933 C CG  . MET A 1 124 ? 11.509 -21.308 -2.643 1.00  74.36 0 A 1
ATOM   934 S SD  . MET A 1 124 ? 10.816 -21.208 -4.317 1.00  67.80 0 A 1
ATOM   935 C CE  . MET A 1 124 ?  9.060 -21.057 -3.931 1.00  58.37 0 A 1
ATOM   936 N N   . ALA A 1 125 ? 10.954 -24.657  0.558 1.00  87.74 0 A 1
ATOM   937 C CA  . ALA A 1 125 ? 10.243 -25.578  1.438 1.00  87.38 0 A 1
ATOM   938 C C   . ALA A 1 125 ? 10.542 -25.303  2.923 1.00  87.19 0 A 1
ATOM   939 O O   . ALA A 1 125 ?  9.669 -25.451  3.765 1.00  83.92 0 A 1
ATOM   940 C CB  . ALA A 1 125 ? 10.611 -27.002  1.045 1.00  85.97 0 A 1
ATOM   941 N N   . ASN A 1 126 ? 11.756 -24.839  3.216 1.00  88.03 0 A 1
ATOM   942 C CA  . ASN A 1 126 ? 12.212 -24.514  4.562 1.00  87.96 0 A 1
ATOM   943 C C   . ASN A 1 126 ? 12.052 -23.025  4.913 1.00  87.75 0 A 1
ATOM   944 O O   . ASN A 1 126 ? 12.626 -22.561  5.898 1.00  83.29 0 A 1
ATOM   945 C CB  . ASN A 1 126 ? 13.663 -24.992  4.718 1.00  85.07 0 A 1
ATOM   946 C CG  . ASN A 1 126 ? 13.794 -26.508  4.643 1.00  78.90 0 A 1
ATOM   947 N ND2 . ASN A 1 126 ? 14.924 -26.997  4.190 1.00  69.21 0 A 1
ATOM   948 O OD1 . ASN A 1 126 ? 12.910 -27.254  5.001 1.00  70.42 0 A 1
ATOM   949 N N   . CYS A 1 127 ? 11.311 -22.253  4.114 1.00  85.55 0 A 1
ATOM   950 C CA  . CYS A 1 127 ? 11.033 -20.862  4.469 1.00  85.63 0 A 1
ATOM   951 C C   . CYS A 1 127 ? 10.284 -20.814  5.805 1.00  86.06 0 A 1
ATOM   952 O O   . CYS A 1 127 ?  9.276 -21.508  5.973 1.00  82.86 0 A 1
ATOM   953 C CB  . CYS A 1 127 ? 10.230 -20.159  3.375 1.00  82.34 0 A 1
ATOM   954 S SG  . CYS A 1 127 ? 11.367 -19.484  2.122 1.00  76.81 0 A 1
ATOM   955 N N   . PRO A 1 128 ? 10.747 -19.992  6.772 1.00  85.42 0 A 1
ATOM   956 C CA  . PRO A 1 128 ? 10.130 -19.919  8.075 1.00  84.87 0 A 1
ATOM   957 C C   . PRO A 1 128 ?  8.687 -19.413  7.949 1.00  87.10 0 A 1
ATOM   958 O O   . PRO A 1 128 ?  8.382 -18.524  7.145 1.00  84.44 0 A 1
ATOM   959 C CB  . PRO A 1 128 ? 11.017 -18.992  8.902 1.00  79.90 0 A 1
ATOM   960 C CG  . PRO A 1 128 ? 11.683 -18.107  7.854 1.00  76.03 0 A 1
ATOM   961 C CD  . PRO A 1 128 ? 11.838 -19.043  6.664 1.00  78.48 0 A 1
ATOM   962 N N   . LYS A 1 129 ?  7.808 -19.964  8.798 1.00  88.77 0 A 1
ATOM   963 C CA  . LYS A 1 129 ?  6.479 -19.399  9.029 1.00  89.88 0 A 1
ATOM   964 C C   . LYS A 1 129 ?  6.615 -18.051  9.731 1.00  92.03 0 A 1
ATOM   965 O O   . LYS A 1 129 ?  7.704 -17.675 10.195 1.00  89.29 0 A 1
ATOM   966 C CB  . LYS A 1 129 ?  5.588 -20.398  9.798 1.00  85.07 0 A 1
ATOM   967 C CG  . LYS A 1 129 ?  5.300 -21.654  8.954 1.00  77.98 0 A 1
ATOM   968 C CD  . LYS A 1 129 ?  4.229 -22.579  9.565 1.00  70.86 0 A 1
ATOM   969 C CE  . LYS A 1 129 ?  3.964 -23.738  8.594 1.00  62.12 0 A 1
ATOM   970 N NZ  . LYS A 1 129 ?  2.789 -24.581  8.934 1.00  54.21 1 A 1
ATOM   971 N N   . PHE A 1 130 ?  5.523 -17.324  9.822 1.00  93.01 0 A 1
ATOM   972 C CA  . PHE A 1 130 ?  5.495 -16.051 10.521 1.00  94.21 0 A 1
ATOM   973 C C   . PHE A 1 130 ?  6.036 -16.176 11.952 1.00  94.54 0 A 1
ATOM   974 O O   . PHE A 1 130 ?  5.614 -17.038 12.721 1.00  93.64 0 A 1
ATOM   975 C CB  . PHE A 1 130 ?  4.068 -15.501 10.523 1.00  94.11 0 A 1
ATOM   976 C CG  . PHE A 1 130 ?  3.904 -14.333 11.473 1.00  95.31 0 A 1
ATOM   977 C CD1 . PHE A 1 130 ?  3.277 -14.512 12.724 1.00  94.22 0 A 1
ATOM   978 C CD2 . PHE A 1 130 ?  4.446 -13.077 11.143 1.00  94.76 0 A 1
ATOM   979 C CE1 . PHE A 1 130 ?  3.181 -13.447 13.627 1.00  94.21 0 A 1
ATOM   980 C CE2 . PHE A 1 130 ?  4.352 -12.009 12.048 1.00  94.20 0 A 1
ATOM   981 C CZ  . PHE A 1 130 ?  3.716 -12.194 13.281 1.00  94.99 0 A 1
ATOM   982 N N   . VAL A 1 131 ?  6.930 -15.267 12.306 1.00  94.41 0 A 1
ATOM   983 C CA  . VAL A 1 131 ?  7.397 -15.026 13.666 1.00  94.52 0 A 1
ATOM   984 C C   . VAL A 1 131 ?  7.397 -13.517 13.922 1.00  95.34 0 A 1
ATOM   985 O O   . VAL A 1 131 ?  7.678 -12.747 13.002 1.00  94.37 0 A 1
ATOM   986 C CB  . VAL A 1 131 ?  8.792 -15.635 13.933 1.00  92.34 0 A 1
ATOM   987 C CG1 . VAL A 1 131 ?  8.730 -17.171 13.900 1.00  82.94 0 A 1
ATOM   988 C CG2 . VAL A 1 131 ?  9.863 -15.177 12.934 1.00  83.47 0 A 1
ATOM   989 N N   . PRO A 1 132 ?  7.091 -13.063 15.155 1.00  95.52 0 A 1
ATOM   990 C CA  . PRO A 1 132 ?  7.212 -11.655 15.510 1.00  95.75 0 A 1
ATOM   991 C C   . PRO A 1 132 ?  8.625 -11.126 15.263 1.00  95.76 0 A 1
ATOM   992 O O   . PRO A 1 132 ?  9.601 -11.845 15.429 1.00  94.25 0 A 1
ATOM   993 C CB  . PRO A 1 132 ?  6.815 -11.574 16.996 1.00  94.95 0 A 1
ATOM   994 C CG  . PRO A 1 132 ?  5.940 -12.793 17.202 1.00  93.66 0 A 1
ATOM   995 C CD  . PRO A 1 132 ?  6.567 -13.830 16.270 1.00  95.57 0 A 1
ATOM   996 N N   . VAL A 1 133 ?  8.743 -9.846 14.904 1.00  95.47 0 A 1
ATOM   997 C CA  . VAL A 1 133 ? 10.026 -9.189 14.593 1.00  95.06 0 A 1
ATOM   998 C C   . VAL A 1 133 ? 10.993 -9.192 15.784 1.00  94.88 0 A 1
ATOM   999 O O   . VAL A 1 133 ? 12.204 -9.253 15.596 1.00  93.09 0 A 1
ATOM   1000 C CB  . VAL A 1 133 ?  9.772 -7.764 14.077 1.00  94.13 0 A 1
ATOM   1001 C CG1 . VAL A 1 133 ?  9.085 -6.846 15.082 1.00  90.69 0 A 1
ATOM   1002 C CG2 . VAL A 1 133 ? 11.054 -7.092 13.567 1.00  91.44 0 A 1
ATOM   1003 N N   . VAL A 1 134 ? 10.440 -9.149 16.998 1.00  95.40 0 A 1
ATOM   1004 C CA  . VAL A 1 134 ? 11.159 -9.298 18.269 1.00  95.13 0 A 1
ATOM   1005 C C   . VAL A 1 134 ? 10.354 -10.218 19.184 1.00  95.34 0 A 1
ATOM   1006 O O   . VAL A 1 134 ?  9.137 -10.323 19.020 1.00  94.01 0 A 1
ATOM   1007 C CB  . VAL A 1 134 ? 11.420 -7.938 18.954 1.00  93.45 0 A 1
ATOM   1008 C CG1 . VAL A 1 134 ? 12.405 -7.090 18.145 1.00  85.76 0 A 1
ATOM   1009 C CG2 . VAL A 1 134 ? 10.143 -7.130 19.196 1.00  86.26 0 A 1
ATOM   1010 N N   . PRO A 1 135 ? 10.995 -10.883 20.154 1.00  94.94 0 A 1
ATOM   1011 C CA  . PRO A 1 135 ? 10.269 -11.596 21.193 1.00  94.21 0 A 1
ATOM   1012 C C   . PRO A 1 135 ?  9.272 -10.664 21.889 1.00  93.90 0 A 1
ATOM   1013 O O   . PRO A 1 135 ?  9.622 -9.550 22.278 1.00  91.05 0 A 1
ATOM   1014 C CB  . PRO A 1 135 ? 11.331 -12.126 22.155 1.00  92.88 0 A 1
ATOM   1015 C CG  . PRO A 1 135 ? 12.598 -12.164 21.302 1.00  91.23 0 A 1
ATOM   1016 C CD  . PRO A 1 135 ? 12.423 -10.976 20.368 1.00  94.00 0 A 1
ATOM   1017 N N   . THR A 1 136 ?  8.031 -11.125 22.057 1.00  93.53 0 A 1
ATOM   1018 C CA  . THR A 1 136 ?  6.969 -10.375 22.726 1.00  93.84 0 A 1
ATOM   1019 C C   . THR A 1 136 ?  6.156 -11.312 23.610 1.00  94.30 0 A 1
ATOM   1020 O O   . THR A 1 136 ?  5.994 -12.488 23.292 1.00  92.54 0 A 1
ATOM   1021 C CB  . THR A 1 136 ?  6.089 -9.626 21.707 1.00  91.83 0 A 1
ATOM   1022 C CG2 . THR A 1 136 ?  5.417 -10.533 20.678 1.00  84.56 0 A 1
ATOM   1023 O OG1 . THR A 1 136 ?  5.071 -8.928 22.378 1.00  83.86 0 A 1
ATOM   1024 N N   . SER A 1 137 ?  5.639 -10.776 24.710 1.00  94.65 0 A 1
ATOM   1025 C CA  . SER A 1 137 ?  4.679 -11.464 25.576 1.00  94.13 0 A 1
ATOM   1026 C C   . SER A 1 137 ?  3.251 -11.428 25.033 1.00  94.53 0 A 1
ATOM   1027 O O   . SER A 1 137 ?  2.383 -12.126 25.549 1.00  90.62 0 A 1
ATOM   1028 C CB  . SER A 1 137 ?  4.722 -10.843 26.973 1.00  91.93 0 A 1
ATOM   1029 O OG  . SER A 1 137 ?  4.481 -9.448 26.885 1.00  80.69 0 A 1
ATOM   1030 N N   . GLN A 1 138 ?  2.999 -10.633 24.001 1.00  94.60 0 A 1
ATOM   1031 C CA  . GLN A 1 138 ?  1.685 -10.573 23.366 1.00  94.73 0 A 1
ATOM   1032 C C   . GLN A 1 138 ?  1.331 -11.924 22.741 1.00  95.01 0 A 1
ATOM   1033 O O   . GLN A 1 138 ?  2.164 -12.539 22.071 1.00  93.17 0 A 1
ATOM   1034 C CB  . GLN A 1 138 ?  1.645 -9.493 22.285 1.00  93.19 0 A 1
ATOM   1035 C CG  . GLN A 1 138 ?  1.769 -8.072 22.843 1.00  90.53 0 A 1
ATOM   1036 C CD  . GLN A 1 138 ?  1.673 -7.070 21.698 1.00  92.94 0 A 1
ATOM   1037 N NE2 . GLN A 1 138 ?  2.732 -6.358 21.407 1.00  86.36 0 A 1
ATOM   1038 O OE1 . GLN A 1 138 ?  0.659 -6.962 21.028 1.00  86.52 0 A 1
ATOM   1039 N N   . PRO A 1 139 ?  0.076 -12.373 22.899 1.00  95.09 0 A 1
ATOM   1040 C CA  . PRO A 1 139 ? -0.384 -13.552 22.186 1.00  94.35 0 A 1
ATOM   1041 C C   . PRO A 1 139 ? -0.365 -13.276 20.682 1.00  94.75 0 A 1
ATOM   1042 O O   . PRO A 1 139 ? -0.861 -12.241 20.221 1.00  92.73 0 A 1
ATOM   1043 C CB  . PRO A 1 139 ? -1.788 -13.823 22.727 1.00  92.38 0 A 1
ATOM   1044 C CG  . PRO A 1 139 ? -2.273 -12.444 23.171 1.00  88.96 0 A 1
ATOM   1045 C CD  . PRO A 1 139 ? -0.999 -11.747 23.639 1.00  92.84 0 A 1
ATOM   1046 N N   . ILE A 1 140 ?  0.181 -14.215 19.914 1.00  94.17 0 A 1
ATOM   1047 C CA  . ILE A 1 140 ?  0.108 -14.137 18.457 1.00  93.99 0 A 1
ATOM   1048 C C   . ILE A 1 140 ? -1.366 -14.277 18.054 1.00  94.28 0 A 1
ATOM   1049 O O   . ILE A 1 140 ? -1.982 -15.287 18.399 1.00  92.22 0 A 1
ATOM   1050 C CB  . ILE A 1 140 ?  0.997 -15.207 17.781 1.00  91.78 0 A 1
ATOM   1051 C CG1 . ILE A 1 140 ?  2.477 -15.006 18.193 1.00  87.86 0 A 1
ATOM   1052 C CG2 . ILE A 1 140 ?  0.837 -15.128 16.252 1.00  87.95 0 A 1
ATOM   1053 C CD1 . ILE A 1 140 ?  3.431 -16.068 17.651 1.00  80.05 0 A 1
ATOM   1054 N N   . PRO A 1 141 ? -1.935 -13.298 17.341 1.00  93.81 0 A 1
ATOM   1055 C CA  . PRO A 1 141 ? -3.331 -13.366 16.938 1.00  92.87 0 A 1
ATOM   1056 C C   . PRO A 1 141 ? -3.612 -14.636 16.133 1.00  92.71 0 A 1
ATOM   1057 O O   . PRO A 1 141 ? -2.886 -14.985 15.201 1.00  90.60 0 A 1
ATOM   1058 C CB  . PRO A 1 141 ? -3.597 -12.094 16.129 1.00  90.97 0 A 1
ATOM   1059 C CG  . PRO A 1 141 ? -2.548 -11.121 16.638 1.00  89.64 0 A 1
ATOM   1060 C CD  . PRO A 1 141 ? -1.356 -12.029 16.940 1.00  92.26 0 A 1
ATOM   1061 N N   . SER A 1 142 ? -4.684 -15.330 16.489 1.00  92.54 0 A 1
ATOM   1062 C CA  . SER A 1 142 ? -5.107 -16.555 15.822 1.00  90.69 0 A 1
ATOM   1063 C C   . SER A 1 142 ? -6.602 -16.494 15.529 1.00  89.16 0 A 1
ATOM   1064 O O   . SER A 1 142 ? -7.332 -15.714 16.141 1.00  81.98 0 A 1
ATOM   1065 C CB  . SER A 1 142 ? -4.738 -17.777 16.678 1.00  87.00 0 A 1
ATOM   1066 O OG  . SER A 1 142 ? -5.419 -17.758 17.916 1.00  78.86 0 A 1
ATOM   1067 N N   . ASN A 1 143 ? -7.066 -17.310 14.580 1.00  88.31 0 A 1
ATOM   1068 C CA  . ASN A 1 143 ? -8.471 -17.370 14.166 1.00  87.53 0 A 1
ATOM   1069 C C   . ASN A 1 143 ? -9.071 -16.003 13.773 1.00  88.42 0 A 1
ATOM   1070 O O   . ASN A 1 143 ? -10.257 -15.762 13.961 1.00  84.33 0 A 1
ATOM   1071 C CB  . ASN A 1 143 ? -9.295 -18.124 15.232 1.00  83.97 0 A 1
ATOM   1072 C CG  . ASN A 1 143 ? -8.802 -19.535 15.444 1.00  75.71 0 A 1
ATOM   1073 N ND2 . ASN A 1 143 ? -9.026 -20.088 16.617 1.00  65.95 0 A 1
ATOM   1074 O OD1 . ASN A 1 143 ? -8.226 -20.166 14.576 1.00  65.56 0 A 1
ATOM   1075 N N   . ILE A 1 144 ? -8.255 -15.109 13.216 1.00  89.00 0 A 1
ATOM   1076 C CA  . ILE A 1 144 ? -8.737 -13.826 12.717 1.00  88.96 0 A 1
ATOM   1077 C C   . ILE A 1 144 ? -9.608 -14.085 11.483 1.00  90.71 0 A 1
ATOM   1078 O O   . ILE A 1 144 ? -9.125 -14.681 10.520 1.00  89.17 0 A 1
ATOM   1079 C CB  . ILE A 1 144 ? -7.566 -12.876 12.383 1.00  86.20 0 A 1
ATOM   1080 C CG1 . ILE A 1 144 ? -6.664 -12.668 13.613 1.00  79.98 0 A 1
ATOM   1081 C CG2 . ILE A 1 144 ? -8.105 -11.518 11.883 1.00  77.93 0 A 1
ATOM   1082 C CD1 . ILE A 1 144 ? -5.339 -12.000 13.242 1.00  70.38 0 A 1
ATOM   1083 N N   . PRO A 1 145 ? -10.877 -13.633 11.483 1.00  90.49 0 A 1
ATOM   1084 C CA  . PRO A 1 145 ? -11.743 -13.833 10.339 1.00  90.72 0 A 1
ATOM   1085 C C   . PRO A 1 145 ? -11.212 -13.069  9.130 1.00  92.25 0 A 1
ATOM   1086 O O   . PRO A 1 145 ? -10.907 -11.874  9.206 1.00  91.12 0 A 1
ATOM   1087 C CB  . PRO A 1 145 ? -13.127 -13.353 10.788 1.00  88.14 0 A 1
ATOM   1088 C CG  . PRO A 1 145 ? -12.807 -12.341 11.886 1.00  84.62 0 A 1
ATOM   1089 C CD  . PRO A 1 145 ? -11.552 -12.902 12.536 1.00  88.06 0 A 1
ATOM   1090 N N   . ASN A 1 146 ? -11.174 -13.737  7.981 1.00  92.65 0 A 1
ATOM   1091 C CA  . ASN A 1 146 ? -10.871 -13.083  6.717 1.00  93.98 0 A 1
ATOM   1092 C C   . ASN A 1 146 ? -12.125 -12.371  6.192 1.00  94.36 0 A 1
ATOM   1093 O O   . ASN A 1 146 ? -13.064 -13.006  5.727 1.00  93.28 0 A 1
ATOM   1094 C CB  . ASN A 1 146 ? -10.308 -14.109  5.724 1.00  93.50 0 A 1
ATOM   1095 C CG  . ASN A 1 146 ? -9.902 -13.469  4.405 1.00  94.20 0 A 1
ATOM   1096 N ND2 . ASN A 1 146 ? -9.352 -14.246  3.511 1.00  90.78 0 A 1
ATOM   1097 O OD1 . ASN A 1 146 ? -10.056 -12.281  4.175 1.00  91.15 0 A 1
ATOM   1098 N N   . ARG A 1 147 ? -12.104 -11.042  6.238 1.00  94.15 0 A 1
ATOM   1099 C CA  . ARG A 1 147 ? -13.168 -10.167  5.717 1.00  94.21 0 A 1
ATOM   1100 C C   . ARG A 1 147 ? -12.752 -9.412  4.450 1.00  94.59 0 A 1
ATOM   1101 O O   . ARG A 1 147 ? -13.429 -8.467  4.037 1.00  92.89 0 A 1
ATOM   1102 C CB  . ARG A 1 147 ? -13.622 -9.212  6.826 1.00  93.24 0 A 1
ATOM   1103 C CG  . ARG A 1 147 ? -14.227 -9.960  8.019 1.00  91.19 0 A 1
ATOM   1104 C CD  . ARG A 1 147 ? -14.748 -8.972  9.056 1.00  89.20 0 A 1
ATOM   1105 N NE  . ARG A 1 147 ? -15.299 -9.671 10.223 1.00  87.00 0 A 1
ATOM   1106 C CZ  . ARG A 1 147 ? -15.107 -9.353 11.498 1.00  85.95 0 A 1
ATOM   1107 N NH1 . ARG A 1 147 ? -14.407 -8.322 11.867 1.00  78.09 1 A 1
ATOM   1108 N NH2 . ARG A 1 147 ? -15.625 -10.099 12.424 1.00  80.91 0 A 1
ATOM   1109 N N   . SER A 1 148 ? -11.641 -9.801  3.852 1.00  94.98 0 A 1
ATOM   1110 C CA  . SER A 1 148 ? -11.023 -9.088  2.730 1.00  94.66 0 A 1
ATOM   1111 C C   . SER A 1 148 ? -11.039 -9.879  1.428 1.00  95.28 0 A 1
ATOM   1112 O O   . SER A 1 148 ? -11.157 -9.294  0.355 1.00  92.90 0 A 1
ATOM   1113 C CB  . SER A 1 148 ? -9.574 -8.748  3.085 1.00  92.29 0 A 1
ATOM   1114 O OG  . SER A 1 148 ? -9.520 -7.915  4.217 1.00  85.42 0 A 1
ATOM   1115 N N   . THR A 1 149 ? -10.903 -11.195  1.514 1.00  96.29 0 A 1
ATOM   1116 C CA  . THR A 1 149 ? -10.978 -12.108  0.372 1.00  96.51 0 A 1
ATOM   1117 C C   . THR A 1 149 ? -11.922 -13.261  0.676 1.00  96.78 0 A 1
ATOM   1118 O O   . THR A 1 149 ? -12.048 -13.701  1.815 1.00  95.67 0 A 1
ATOM   1119 C CB  . THR A 1 149 ? -9.611 -12.646 -0.059 1.00  95.63 0 A 1
ATOM   1120 C CG2 . THR A 1 149 ? -8.663 -11.528 -0.492 1.00  91.47 0 A 1
ATOM   1121 O OG1 . THR A 1 149 ? -8.981 -13.365  0.972 1.00  91.74 0 A 1
ATOM   1122 N N   . PHE A 1 150 ? -12.584 -13.758 -0.355 1.00  97.22 0 A 1
ATOM   1123 C CA  . PHE A 1 150 ? -13.692 -14.693 -0.223 1.00  97.34 0 A 1
ATOM   1124 C C   . PHE A 1 150 ? -13.545 -15.849 -1.208 1.00  97.40 0 A 1
ATOM   1125 O O   . PHE A 1 150 ? -12.890 -15.729 -2.243 1.00  96.40 0 A 1
ATOM   1126 C CB  . PHE A 1 150 ? -15.009 -13.933 -0.426 1.00  97.08 0 A 1
ATOM   1127 C CG  . PHE A 1 150 ? -15.124 -12.685  0.422 1.00  97.01 0 A 1
ATOM   1128 C CD1 . PHE A 1 150 ? -15.461 -12.778  1.789 1.00  95.62 0 A 1
ATOM   1129 C CD2 . PHE A 1 150 ? -14.829 -11.422 -0.127 1.00  95.56 0 A 1
ATOM   1130 C CE1 . PHE A 1 150 ? -15.507 -11.629  2.595 1.00  94.82 0 A 1
ATOM   1131 C CE2 . PHE A 1 150 ? -14.874 -10.265  0.677 1.00  94.80 0 A 1
ATOM   1132 C CZ  . PHE A 1 150 ? -15.209 -10.371  2.041 1.00  95.36 0 A 1
ATOM   1133 N N   . ALA A 1 151 ? -14.176 -16.979 -0.885 1.00  97.14 0 A 1
ATOM   1134 C CA  . ALA A 1 151 ? -14.340 -18.079 -1.820 1.00  97.22 0 A 1
ATOM   1135 C C   . ALA A 1 151 ? -15.674 -17.946 -2.561 1.00  97.69 0 A 1
ATOM   1136 O O   . ALA A 1 151 ? -16.680 -17.556 -1.975 1.00  96.80 0 A 1
ATOM   1137 C CB  . ALA A 1 151 ? -14.215 -19.408 -1.071 1.00  96.27 0 A 1
ATOM   1138 N N   . CYS A 1 152 ? -15.700 -18.286 -3.852 1.00  96.98 0 A 1
ATOM   1139 C CA  . CYS A 1 152 ? -16.942 -18.369 -4.602 1.00  97.24 0 A 1
ATOM   1140 C C   . CYS A 1 152 ? -17.841 -19.475 -4.011 1.00  97.15 0 A 1
ATOM   1141 O O   . CYS A 1 152 ? -17.390 -20.615 -3.923 1.00  96.53 0 A 1
ATOM   1142 C CB  . CYS A 1 152 ? -16.634 -18.636 -6.078 1.00  97.01 0 A 1
ATOM   1143 S SG  . CYS A 1 152 ? -18.182 -18.852 -6.997 1.00  96.74 0 A 1
ATOM   1144 N N   . PRO A 1 153 ? -19.096 -19.186 -3.658 1.00  97.39 0 A 1
ATOM   1145 C CA  . PRO A 1 153 ? -19.978 -20.182 -3.053 1.00  96.92 0 A 1
ATOM   1146 C C   . PRO A 1 153 ? -20.492 -21.225 -4.056 1.00  96.72 0 A 1
ATOM   1147 O O   . PRO A 1 153 ? -21.055 -22.230 -3.636 1.00  94.66 0 A 1
ATOM   1148 C CB  . PRO A 1 153 ? -21.114 -19.357 -2.441 1.00  96.30 0 A 1
ATOM   1149 C CG  . PRO A 1 153 ? -21.216 -18.172 -3.391 1.00  95.12 0 A 1
ATOM   1150 C CD  . PRO A 1 153 ? -19.764 -17.909 -3.779 1.00  96.84 0 A 1
ATOM   1151 N N   . TYR A 1 154 ? -20.304 -21.003 -5.356 1.00  97.13 0 A 1
ATOM   1152 C CA  . TYR A 1 154 ? -20.717 -21.926 -6.409 1.00  96.80 0 A 1
ATOM   1153 C C   . TYR A 1 154 ? -19.622 -22.928 -6.792 1.00  96.75 0 A 1
ATOM   1154 O O   . TYR A 1 154 ? -19.864 -24.122 -6.822 1.00  94.95 0 A 1
ATOM   1155 C CB  . TYR A 1 154 ? -21.151 -21.128 -7.646 1.00  96.30 0 A 1
ATOM   1156 C CG  . TYR A 1 154 ? -22.368 -20.252 -7.447 1.00  96.33 0 A 1
ATOM   1157 C CD1 . TYR A 1 154 ? -23.631 -20.850 -7.295 1.00  95.14 0 A 1
ATOM   1158 C CD2 . TYR A 1 154 ? -22.258 -18.857 -7.458 1.00  95.33 0 A 1
ATOM   1159 C CE1 . TYR A 1 154 ? -24.781 -20.058 -7.164 1.00  94.46 0 A 1
ATOM   1160 C CE2 . TYR A 1 154 ? -23.402 -18.047 -7.326 1.00  94.49 0 A 1
ATOM   1161 C CZ  . TYR A 1 154 ? -24.660 -18.654 -7.186 1.00  94.64 0 A 1
ATOM   1162 O OH  . TYR A 1 154 ? -25.789 -17.877 -7.067 1.00  92.97 0 A 1
ATOM   1163 N N   . CYS A 1 155 ? -18.407 -22.442 -7.068 1.00  96.72 0 A 1
ATOM   1164 C CA  . CYS A 1 155 ? -17.326 -23.288 -7.581 1.00  96.79 0 A 1
ATOM   1165 C C   . CYS A 1 155 ? -16.130 -23.434 -6.639 1.00  96.54 0 A 1
ATOM   1166 O O   . CYS A 1 155 ? -15.196 -24.179 -6.940 1.00  95.05 0 A 1
ATOM   1167 C CB  . CYS A 1 155 ? -16.903 -22.780 -8.963 1.00  96.19 0 A 1
ATOM   1168 S SG  . CYS A 1 155 ? -16.003 -21.208 -8.831 1.00  96.20 0 A 1
ATOM   1169 N N   . GLY A 1 156 ? -16.104 -22.707 -5.520 1.00  97.06 0 A 1
ATOM   1170 C CA  . GLY A 1 156 ? -15.006 -22.757 -4.563 1.00  96.68 0 A 1
ATOM   1171 C C   . GLY A 1 156 ? -13.733 -21.998 -4.964 1.00  96.88 0 A 1
ATOM   1172 O O   . GLY A 1 156 ? -12.735 -22.095 -4.249 1.00  94.85 0 A 1
ATOM   1173 N N   . ALA A 1 157 ? -13.745 -21.217 -6.056 1.00  96.74 0 A 1
ATOM   1174 C CA  . ALA A 1 157 ? -12.624 -20.346 -6.417 1.00  96.44 0 A 1
ATOM   1175 C C   . ALA A 1 157 ? -12.262 -19.424 -5.239 1.00  96.56 0 A 1
ATOM   1176 O O   . ALA A 1 157 ? -13.137 -18.758 -4.689 1.00  95.74 0 A 1
ATOM   1177 C CB  . ALA A 1 157 ? -12.971 -19.535 -7.666 1.00  95.74 0 A 1
ATOM   1178 N N   . ARG A 1 158 ? -10.992 -19.416 -4.828 1.00  96.07 0 A 1
ATOM   1179 C CA  . ARG A 1 158 ? -10.548 -18.785 -3.577 1.00  95.36 0 A 1
ATOM   1180 C C   . ARG A 1 158 ? -9.857 -17.445 -3.828 1.00  95.83 0 A 1
ATOM   1181 O O   . ARG A 1 158 ? -9.424 -17.165 -4.943 1.00  93.77 0 A 1
ATOM   1182 C CB  . ARG A 1 158 ? -9.622 -19.746 -2.793 1.00  92.66 0 A 1
ATOM   1183 C CG  . ARG A 1 158 ? -10.296 -21.086 -2.458 1.00  85.41 0 A 1
ATOM   1184 C CD  . ARG A 1 158 ? -9.393 -22.007 -1.621 1.00  80.87 0 A 1
ATOM   1185 N NE  . ARG A 1 158 ? -9.381 -21.614 -0.204 1.00  70.71 0 A 1
ATOM   1186 C CZ  . ARG A 1 158 ? -8.593 -22.120  0.749 1.00  62.87 0 A 1
ATOM   1187 N NH1 . ARG A 1 158 ? -7.729 -23.056  0.487 1.00  58.04 1 A 1
ATOM   1188 N NH2 . ARG A 1 158 ? -8.672 -21.684  1.971 1.00  54.83 0 A 1
ATOM   1189 N N   . ASN A 1 159 ? -9.702 -16.675 -2.759 1.00  96.08 0 A 1
ATOM   1190 C CA  . ASN A 1 159 ? -8.923 -15.434 -2.706 1.00  96.10 0 A 1
ATOM   1191 C C   . ASN A 1 159 ? -9.461 -14.317 -3.614 1.00  96.26 0 A 1
ATOM   1192 O O   . ASN A 1 159 ? -8.712 -13.457 -4.064 1.00  94.58 0 A 1
ATOM   1193 C CB  . ASN A 1 159 ? -7.429 -15.745 -2.911 1.00  95.33 0 A 1
ATOM   1194 C CG  . ASN A 1 159 ? -6.920 -16.837 -1.975 1.00  94.13 0 A 1
ATOM   1195 N ND2 . ASN A 1 159 ? -6.181 -17.789 -2.480 1.00  85.83 0 A 1
ATOM   1196 O OD1 . ASN A 1 159 ? -7.217 -16.869 -0.797 1.00  87.02 0 A 1
ATOM   1197 N N   . LEU A 1 160 ? -10.771 -14.317 -3.860 1.00  96.84 0 A 1
ATOM   1198 C CA  . LEU A 1 160 ? -11.451 -13.267 -4.594 1.00  96.95 0 A 1
ATOM   1199 C C   . LEU A 1 160 ? -11.708 -12.088 -3.653 1.00  96.70 0 A 1
ATOM   1200 O O   . LEU A 1 160 ? -12.318 -12.260 -2.600 1.00  95.88 0 A 1
ATOM   1201 C CB  . LEU A 1 160 ? -12.760 -13.812 -5.193 1.00  97.00 0 A 1
ATOM   1202 C CG  . LEU A 1 160 ? -12.589 -15.054 -6.087 1.00  96.28 0 A 1
ATOM   1203 C CD1 . LEU A 1 160 ? -13.964 -15.607 -6.494 1.00  94.23 0 A 1
ATOM   1204 C CD2 . LEU A 1 160 ? -11.810 -14.738 -7.367 1.00  93.38 0 A 1
ATOM   1205 N N   . ASP A 1 161 ? -11.267 -10.889 -4.011 1.00  95.64 0 A 1
ATOM   1206 C CA  . ASP A 1 161 ? -11.752 -9.700 -3.305 1.00  94.89 0 A 1
ATOM   1207 C C   . ASP A 1 161 ? -13.243 -9.452 -3.595 1.00  95.36 0 A 1
ATOM   1208 O O   . ASP A 1 161 ? -13.861 -10.135 -4.420 1.00  94.65 0 A 1
ATOM   1209 C CB  . ASP A 1 161 ? -10.833 -8.488 -3.543 1.00  92.97 0 A 1
ATOM   1210 C CG  . ASP A 1 161 ? -10.943 -7.799 -4.901 1.00  91.29 0 A 1
ATOM   1211 O OD1 . ASP A 1 161 ? -12.050 -7.735 -5.478 1.00  86.86 0 A 1
ATOM   1212 O OD2 . ASP A 1 161 ? -9.941 -7.196 -5.344 1.00  85.95 -1 A 1
ATOM   1213 N N   . GLN A 1 162 ? -13.853 -8.486 -2.910 1.00  95.14 0 A 1
ATOM   1214 C CA  . GLN A 1 162 ? -15.289 -8.230 -3.063 1.00  94.97 0 A 1
ATOM   1215 C C   . GLN A 1 162 ? -15.678 -7.898 -4.516 1.00  95.08 0 A 1
ATOM   1216 O O   . GLN A 1 162 ? -16.693 -8.380 -5.008 1.00  94.24 0 A 1
ATOM   1217 C CB  . GLN A 1 162 ? -15.684 -7.115 -2.092 1.00  93.59 0 A 1
ATOM   1218 C CG  . GLN A 1 162 ? -17.193 -6.826 -2.123 1.00  89.46 0 A 1
ATOM   1219 C CD  . GLN A 1 162 ? -17.607 -5.845 -1.031 1.00  89.07 0 A 1
ATOM   1220 N NE2 . GLN A 1 162 ? -18.358 -4.821 -1.358 1.00  80.47 0 A 1
ATOM   1221 O OE1 . GLN A 1 162 ? -17.266 -5.982  0.125 1.00  83.07 0 A 1
ATOM   1222 N N   . GLN A 1 163 ? -14.875 -7.098 -5.214 1.00  94.15 0 A 1
ATOM   1223 C CA  . GLN A 1 163 ? -15.153 -6.714 -6.599 1.00  93.37 0 A 1
ATOM   1224 C C   . GLN A 1 163 ? -14.953 -7.893 -7.557 1.00  94.22 0 A 1
ATOM   1225 O O   . GLN A 1 163 ? -15.771 -8.116 -8.444 1.00  93.50 0 A 1
ATOM   1226 C CB  . GLN A 1 163 ? -14.254 -5.551 -7.018 1.00  91.28 0 A 1
ATOM   1227 C CG  . GLN A 1 163 ? -14.590 -4.237 -6.302 1.00  80.25 0 A 1
ATOM   1228 C CD  . GLN A 1 163 ? -13.691 -3.082 -6.743 1.00  74.90 0 A 1
ATOM   1229 N NE2 . GLN A 1 163 ? -13.986 -1.866 -6.341 1.00  62.49 0 A 1
ATOM   1230 O OE1 . GLN A 1 163 ? -12.705 -3.252 -7.445 1.00  67.08 0 A 1
ATOM   1231 N N   . GLU A 1 164 ? -13.896 -8.677 -7.347 1.00  94.26 0 A 1
ATOM   1232 C CA  . GLU A 1 164 ? -13.657 -9.888 -8.122 1.00  94.52 0 A 1
ATOM   1233 C C   . GLU A 1 164 ? -14.706 -10.956 -7.868 1.00  95.44 0 A 1
ATOM   1234 O O   . GLU A 1 164 ? -15.115 -11.608 -8.817 1.00  94.99 0 A 1
ATOM   1235 C CB  . GLU A 1 164 ? -12.287 -10.489 -7.814 1.00  93.42 0 A 1
ATOM   1236 C CG  . GLU A 1 164 ? -11.211 -9.851 -8.677 1.00  82.44 0 A 1
ATOM   1237 C CD  . GLU A 1 164 ? -9.919 -10.658 -8.621 1.00  75.21 0 A 1
ATOM   1238 O OE1 . GLU A 1 164 ? -9.245 -10.673 -9.672 1.00  67.03 0 A 1
ATOM   1239 O OE2 . GLU A 1 164 ? -9.610 -11.249 -7.564 1.00  66.66 -1 A 1
ATOM   1240 N N   . LEU A 1 165 ? -15.194 -11.117 -6.635 1.00  96.08 0 A 1
ATOM   1241 C CA  . LEU A 1 165 ? -16.273 -12.047 -6.336 1.00  96.66 0 A 1
ATOM   1242 C C   . LEU A 1 165 ? -17.538 -11.677 -7.121 1.00  96.91 0 A 1
ATOM   1243 O O   . LEU A 1 165 ? -18.145 -12.544 -7.732 1.00  96.45 0 A 1
ATOM   1244 C CB  . LEU A 1 165 ? -16.533 -12.062 -4.822 1.00  96.76 0 A 1
ATOM   1245 C CG  . LEU A 1 165 ? -17.669 -13.026 -4.421 1.00  96.34 0 A 1
ATOM   1246 C CD1 . LEU A 1 165 ? -17.293 -14.493 -4.622 1.00  94.90 0 A 1
ATOM   1247 C CD2 . LEU A 1 165 ? -18.017 -12.817 -2.956 1.00  94.50 0 A 1
ATOM   1248 N N   . VAL A 1 166 ? -17.907 -10.396 -7.122 1.00  96.29 0 A 1
ATOM   1249 C CA  . VAL A 1 166 ? -19.065 -9.916 -7.896 1.00  95.89 0 A 1
ATOM   1250 C C   . VAL A 1 166 ? -18.858 -10.208 -9.373 1.00  96.05 0 A 1
ATOM   1251 O O   . VAL A 1 166 ? -19.716 -10.837 -9.995 1.00  95.43 0 A 1
ATOM   1252 C CB  . VAL A 1 166 ? -19.323 -8.411 -7.666 1.00  94.66 0 A 1
ATOM   1253 C CG1 . VAL A 1 166 ? -20.456 -7.889 -8.558 1.00  91.44 0 A 1
ATOM   1254 C CG2 . VAL A 1 166 ? -19.729 -8.120 -6.216 1.00  91.67 0 A 1
ATOM   1255 N N   . LYS A 1 167 ? -17.722 -9.825 -9.935 1.00  95.76 0 A 1
ATOM   1256 C CA  . LYS A 1 167 ? -17.392 -10.036 -11.346 1.00  95.38 0 A 1
ATOM   1257 C C   . LYS A 1 167 ? -17.416 -11.515 -11.713 1.00  95.93 0 A 1
ATOM   1258 O O   . LYS A 1 167 ? -18.123 -11.906 -12.642 1.00  95.31 0 A 1
ATOM   1259 C CB  . LYS A 1 167 ? -16.040 -9.374 -11.645 1.00  94.04 0 A 1
ATOM   1260 C CG  . LYS A 1 167 ? -15.695 -9.486 -13.130 1.00  87.73 0 A 1
ATOM   1261 C CD  . LYS A 1 167 ? -14.334 -8.856 -13.461 1.00  84.09 0 A 1
ATOM   1262 C CE  . LYS A 1 167 ? -14.062 -9.154 -14.933 1.00  72.61 0 A 1
ATOM   1263 N NZ  . LYS A 1 167 ? -12.729 -8.704 -15.378 1.00  65.56 1 A 1
ATOM   1264 N N   . HIS A 1 168 ? -16.720 -12.352 -10.940 1.00  95.48 0 A 1
ATOM   1265 C CA  . HIS A 1 168 ? -16.635 -13.791 -11.142 1.00  96.31 0 A 1
ATOM   1266 C C   . HIS A 1 168 ? -18.020 -14.451 -11.128 1.00  96.62 0 A 1
ATOM   1267 O O   . HIS A 1 168 ? -18.344 -15.223 -12.025 1.00  95.68 0 A 1
ATOM   1268 C CB  . HIS A 1 168 ? -15.721 -14.391 -10.068 1.00  96.47 0 A 1
ATOM   1269 C CG  . HIS A 1 168 ? -15.693 -15.890 -10.088 1.00  96.95 0 A 1
ATOM   1270 C CD2 . HIS A 1 168 ? -16.503 -16.725 -9.365 1.00  94.03 0 A 1
ATOM   1271 N ND1 . HIS A 1 168 ? -14.877 -16.685 -10.887 1.00  93.96 0 A 1
ATOM   1272 C CE1 . HIS A 1 168 ? -15.210 -17.957 -10.643 1.00  93.99 0 A 1
ATOM   1273 N NE2 . HIS A 1 168 ? -16.179 -18.019 -9.728 1.00  94.27 0 A 1
ATOM   1274 N N   . CYS A 1 169 ? -18.856 -14.131 -10.136 1.00  97.01 0 A 1
ATOM   1275 C CA  . CYS A 1 169 ? -20.176 -14.726 -10.031 1.00  96.63 0 A 1
ATOM   1276 C C   . CYS A 1 169 ? -21.106 -14.285 -11.177 1.00  96.21 0 A 1
ATOM   1277 O O   . CYS A 1 169 ? -21.863 -15.095 -11.693 1.00  95.05 0 A 1
ATOM   1278 C CB  . CYS A 1 169 ? -20.796 -14.399 -8.669 1.00  96.48 0 A 1
ATOM   1279 S SG  . CYS A 1 169 ? -19.877 -15.228 -7.330 1.00  95.87 0 A 1
ATOM   1280 N N   . VAL A 1 170 ? -21.039 -13.013 -11.581 1.00  96.13 0 A 1
ATOM   1281 C CA  . VAL A 1 170 ? -21.851 -12.502 -12.695 1.00  95.31 0 A 1
ATOM   1282 C C   . VAL A 1 170 ? -21.415 -13.094 -14.037 1.00  95.34 0 A 1
ATOM   1283 O O   . VAL A 1 170 ? -22.264 -13.413 -14.865 1.00  94.09 0 A 1
ATOM   1284 C CB  . VAL A 1 170 ? -21.806 -10.960 -12.726 1.00  93.90 0 A 1
ATOM   1285 C CG1 . VAL A 1 170 ? -22.445 -10.368 -13.983 1.00  89.47 0 A 1
ATOM   1286 C CG2 . VAL A 1 170 ? -22.567 -10.380 -11.524 1.00  90.07 0 A 1
ATOM   1287 N N   . GLU A 1 171 ? -20.115 -13.266 -14.255 1.00  95.70 0 A 1
ATOM   1288 C CA  . GLU A 1 171 ? -19.570 -13.790 -15.513 1.00  95.47 0 A 1
ATOM   1289 C C   . GLU A 1 171 ? -19.697 -15.314 -15.620 1.00  95.37 0 A 1
ATOM   1290 O O   . GLU A 1 171 ? -20.071 -15.825 -16.668 1.00  93.36 0 A 1
ATOM   1291 C CB  . GLU A 1 171 ? -18.105 -13.345 -15.676 1.00  94.23 0 A 1
ATOM   1292 C CG  . GLU A 1 171 ? -17.982 -11.842 -15.983 1.00  89.32 0 A 1
ATOM   1293 C CD  . GLU A 1 171 ? -16.539 -11.310 -16.065 1.00  86.07 0 A 1
ATOM   1294 O OE1 . GLU A 1 171 ? -16.363 -10.139 -16.471 1.00  80.59 0 A 1
ATOM   1295 O OE2 . GLU A 1 171 ? -15.571 -12.014 -15.683 1.00  81.01 -1 A 1
ATOM   1296 N N   . SER A 1 172 ? -19.418 -16.037 -14.534 1.00  95.96 0 A 1
ATOM   1297 C CA  . SER A 1 172 ? -19.276 -17.491 -14.557 1.00  95.76 0 A 1
ATOM   1298 C C   . SER A 1 172 ? -20.505 -18.253 -14.039 1.00  95.81 0 A 1
ATOM   1299 O O   . SER A 1 172 ? -20.660 -19.430 -14.361 1.00  92.88 0 A 1
ATOM   1300 C CB  . SER A 1 172 ? -18.042 -17.928 -13.764 1.00  94.65 0 A 1
ATOM   1301 O OG  . SER A 1 172 ? -16.892 -17.232 -14.215 1.00  88.39 0 A 1
ATOM   1302 N N   . HIS A 1 173 ? -21.369 -17.607 -13.251 1.00  95.77 0 A 1
ATOM   1303 C CA  . HIS A 1 173 ? -22.477 -18.276 -12.558 1.00  95.52 0 A 1
ATOM   1304 C C   . HIS A 1 173 ? -23.827 -17.582 -12.749 1.00  94.28 0 A 1
ATOM   1305 O O   . HIS A 1 173 ? -24.753 -17.781 -11.969 1.00  90.45 0 A 1
ATOM   1306 C CB  . HIS A 1 173 ? -22.128 -18.442 -11.073 1.00  95.38 0 A 1
ATOM   1307 C CG  . HIS A 1 173 ? -20.843 -19.199 -10.846 1.00  96.46 0 A 1
ATOM   1308 C CD2 . HIS A 1 173 ? -19.720 -18.719 -10.238 1.00  94.65 0 A 1
ATOM   1309 N ND1 . HIS A 1 173 ? -20.579 -20.496 -11.262 1.00  94.23 0 A 1
ATOM   1310 C CE1 . HIS A 1 173 ? -19.323 -20.774 -10.910 1.00  94.83 0 A 1
ATOM   1311 N NE2 . HIS A 1 173 ? -18.770 -19.724 -10.281 1.00  95.29 0 A 1
ATOM   1312 N N   . ARG A 1 174 ? -23.988 -16.776 -13.795 1.00  94.31 0 A 1
ATOM   1313 C CA  . ARG A 1 174 ? -25.182 -15.952 -14.020 1.00  92.61 0 A 1
ATOM   1314 C C   . ARG A 1 174 ? -26.492 -16.740 -14.064 1.00  91.40 0 A 1
ATOM   1315 O O   . ARG A 1 174 ? -27.539 -16.215 -13.681 1.00  85.22 0 A 1
ATOM   1316 C CB  . ARG A 1 174 ? -24.978 -15.158 -15.321 1.00  90.25 0 A 1
ATOM   1317 C CG  . ARG A 1 174 ? -26.017 -14.047 -15.483 1.00  80.53 0 A 1
ATOM   1318 C CD  . ARG A 1 174 ? -25.694 -13.197 -16.712 1.00  77.22 0 A 1
ATOM   1319 N NE  . ARG A 1 174 ? -26.608 -12.059 -16.821 1.00  67.01 0 A 1
ATOM   1320 C CZ  . ARG A 1 174 ? -26.545 -11.096 -17.736 1.00  60.55 0 A 1
ATOM   1321 N NH1 . ARG A 1 174 ? -25.640 -11.104 -18.676 1.00  55.54 1 A 1
ATOM   1322 N NH2 . ARG A 1 174 ? -27.399 -10.110 -17.708 1.00  52.53 0 A 1
ATOM   1323 N N   . SER A 1 175 ? -26.436 -17.973 -14.527 1.00  92.16 0 A 1
ATOM   1324 C CA  . SER A 1 175 ? -27.599 -18.849 -14.695 1.00  91.13 0 A 1
ATOM   1325 C C   . SER A 1 175 ? -27.627 -19.992 -13.675 1.00  91.10 0 A 1
ATOM   1326 O O   . SER A 1 175 ? -28.414 -20.920 -13.847 1.00  85.36 0 A 1
ATOM   1327 C CB  . SER A 1 175 ? -27.653 -19.392 -16.127 1.00  88.16 0 A 1
ATOM   1328 O OG  . SER A 1 175 ? -27.576 -18.339 -17.057 1.00  80.16 0 A 1
ATOM   1329 N N   . ASP A 1 176 ? -26.773 -19.956 -12.647 1.00  90.21 0 A 1
ATOM   1330 C CA  . ASP A 1 176 ? -26.760 -21.002 -11.628 1.00  90.14 0 A 1
ATOM   1331 C C   . ASP A 1 176 ? -28.027 -20.918 -10.759 1.00  89.68 0 A 1
ATOM   1332 O O   . ASP A 1 176 ? -28.275 -19.889 -10.125 1.00  86.32 0 A 1
ATOM   1333 C CB  . ASP A 1 176 ? -25.472 -20.925 -10.797 1.00  88.78 0 A 1
ATOM   1334 C CG  . ASP A 1 176 ? -25.232 -22.205 -9.993 1.00  87.46 0 A 1
ATOM   1335 O OD1 . ASP A 1 176 ? -26.191 -22.741 -9.401 1.00  81.87 0 A 1
ATOM   1336 O OD2 . ASP A 1 176 ? -24.081 -22.679 -9.982 1.00  81.37 -1 A 1
ATOM   1337 N N   . PRO A 1 177 ? -28.870 -21.970 -10.722 1.00  89.92 0 A 1
ATOM   1338 C CA  . PRO A 1 177 ? -30.123 -21.956 -9.977 1.00  88.64 0 A 1
ATOM   1339 C C   . PRO A 1 177 ? -29.926 -22.184 -8.478 1.00  89.00 0 A 1
ATOM   1340 O O   . PRO A 1 177 ? -30.879 -22.044 -7.704 1.00  84.87 0 A 1
ATOM   1341 C CB  . PRO A 1 177 ? -30.949 -23.069 -10.622 1.00  86.96 0 A 1
ATOM   1342 C CG  . PRO A 1 177 ? -29.890 -24.097 -11.020 1.00  85.27 0 A 1
ATOM   1343 C CD  . PRO A 1 177 ? -28.711 -23.231 -11.431 1.00  88.08 0 A 1
ATOM   1344 N N   . ASN A 1 178 ? -28.734 -22.568 -8.034 1.00  90.49 0 A 1
ATOM   1345 C CA  . ASN A 1 178 ? -28.502 -22.940 -6.653 1.00  91.25 0 A 1
ATOM   1346 C C   . ASN A 1 178 ? -28.582 -21.725 -5.725 1.00  92.26 0 A 1
ATOM   1347 O O   . ASN A 1 178 ? -27.962 -20.682 -5.930 1.00  89.37 0 A 1
ATOM   1348 C CB  . ASN A 1 178 ? -27.172 -23.680 -6.500 1.00  89.25 0 A 1
ATOM   1349 C CG  . ASN A 1 178 ? -27.204 -25.029 -7.197 1.00  85.57 0 A 1
ATOM   1350 N ND2 . ASN A 1 178 ? -26.285 -25.273 -8.105 1.00  75.26 0 A 1
ATOM   1351 O OD1 . ASN A 1 178 ? -28.049 -25.858 -6.927 1.00  77.49 0 A 1
ATOM   1352 N N   . ARG A 1 179 ? -29.313 -21.884 -4.624 1.00  93.35 0 A 1
ATOM   1353 C CA  . ARG A 1 179 ? -29.287 -20.923 -3.526 1.00  93.89 0 A 1
ATOM   1354 C C   . ARG A 1 179 ? -28.035 -21.155 -2.693 1.00  94.61 0 A 1
ATOM   1355 O O   . ARG A 1 179 ? -27.826 -22.240 -2.160 1.00  91.70 0 A 1
ATOM   1356 C CB  . ARG A 1 179 ? -30.546 -21.010 -2.667 1.00  91.52 0 A 1
ATOM   1357 C CG  . ARG A 1 179 ? -31.784 -20.529 -3.428 1.00  82.59 0 A 1
ATOM   1358 C CD  . ARG A 1 179 ? -32.970 -20.472 -2.471 1.00  77.75 0 A 1
ATOM   1359 N NE  . ARG A 1 179 ? -34.193 -20.025 -3.156 1.00  69.11 0 A 1
ATOM   1360 C CZ  . ARG A 1 179 ? -35.358 -19.790 -2.575 1.00  61.65 0 A 1
ATOM   1361 N NH1 . ARG A 1 179 ? -35.541 -19.939 -1.289 1.00  57.68 1 A 1
ATOM   1362 N NH2 . ARG A 1 179 ? -36.375 -19.398 -3.292 1.00  53.79 0 A 1
ATOM   1363 N N   . VAL A 1 180 ? -27.258 -20.099 -2.534 1.00  96.04 0 A 1
ATOM   1364 C CA  . VAL A 1 180 ? -25.987 -20.126 -1.827 1.00  96.55 0 A 1
ATOM   1365 C C   . VAL A 1 180 ? -25.955 -19.085 -0.714 1.00  96.95 0 A 1
ATOM   1366 O O   . VAL A 1 180 ? -26.728 -18.125 -0.707 1.00  95.89 0 A 1
ATOM   1367 C CB  . VAL A 1 180 ? -24.790 -19.959 -2.786 1.00  95.28 0 A 1
ATOM   1368 C CG1 . VAL A 1 180 ? -24.722 -21.126 -3.781 1.00  91.60 0 A 1
ATOM   1369 C CG2 . VAL A 1 180 ? -24.851 -18.634 -3.553 1.00  91.26 0 A 1
ATOM   1370 N N   . VAL A 1 181 ? -25.082 -19.309  0.254 1.00  96.89 0 A 1
ATOM   1371 C CA  . VAL A 1 181 ? -24.805 -18.372  1.340 1.00  97.20 0 A 1
ATOM   1372 C C   . VAL A 1 181 ? -23.827 -17.318  0.840 1.00  97.40 0 A 1
ATOM   1373 O O   . VAL A 1 181 ? -22.838 -17.654  0.187 1.00  96.70 0 A 1
ATOM   1374 C CB  . VAL A 1 181 ? -24.272 -19.116  2.565 1.00  96.59 0 A 1
ATOM   1375 C CG1 . VAL A 1 181 ? -23.996 -18.152  3.718 1.00  94.29 0 A 1
ATOM   1376 C CG2 . VAL A 1 181 ? -25.282 -20.156  3.064 1.00  94.42 0 A 1
ATOM   1377 N N   . CYS A 1 182 ? -24.086 -16.050  1.142 1.00  96.91 0 A 1
ATOM   1378 C CA  . CYS A 1 182 ? -23.166 -14.977  0.792 1.00  96.98 0 A 1
ATOM   1379 C C   . CYS A 1 182 ? -21.877 -15.075  1.626 1.00  96.98 0 A 1
ATOM   1380 O O   . CYS A 1 182 ? -21.938 -14.891  2.842 1.00  96.41 0 A 1
ATOM   1381 C CB  . CYS A 1 182 ? -23.855 -13.623  0.990 1.00  96.53 0 A 1
ATOM   1382 S SG  . CYS A 1 182 ? -22.680 -12.299  0.581 1.00  96.03 0 A 1
ATOM   1383 N N   . PRO A 1 183 ? -20.703 -15.293  1.011 1.00  97.59 0 A 1
ATOM   1384 C CA  . PRO A 1 183 ? -19.464 -15.428  1.766 1.00  97.49 0 A 1
ATOM   1385 C C   . PRO A 1 183 ? -19.025 -14.116  2.419 1.00  97.21 0 A 1
ATOM   1386 O O   . PRO A 1 183 ? -18.369 -14.149  3.450 1.00  96.01 0 A 1
ATOM   1387 C CB  . PRO A 1 183 ? -18.438 -15.934  0.745 1.00  96.80 0 A 1
ATOM   1388 C CG  . PRO A 1 183 ? -18.944 -15.368 -0.572 1.00  94.83 0 A 1
ATOM   1389 C CD  . PRO A 1 183 ? -20.462 -15.420 -0.414 1.00  96.95 0 A 1
ATOM   1390 N N   . ILE A 1 184 ? -19.418 -12.967  1.867 1.00  97.19 0 A 1
ATOM   1391 C CA  . ILE A 1 184 ? -19.128 -11.646  2.439 1.00  96.87 0 A 1
ATOM   1392 C C   . ILE A 1 184 ? -19.920 -11.455  3.727 1.00  96.51 0 A 1
ATOM   1393 O O   . ILE A 1 184 ? -19.327 -11.207  4.773 1.00  95.68 0 A 1
ATOM   1394 C CB  . ILE A 1 184 ? -19.395 -10.511  1.427 1.00  96.49 0 A 1
ATOM   1395 C CG1 . ILE A 1 184 ? -18.598 -10.721  0.120 1.00  95.56 0 A 1
ATOM   1396 C CG2 . ILE A 1 184 ? -19.051 -9.149  2.066 1.00  95.38 0 A 1
ATOM   1397 C CD1 . ILE A 1 184 ? -18.939 -9.723 -0.993 1.00  93.64 0 A 1
ATOM   1398 N N   . CYS A 1 185 ? -21.233 -11.622  3.677 1.00  95.94 0 A 1
ATOM   1399 C CA  . CYS A 1 185 ? -22.079 -11.492  4.861 1.00  95.54 0 A 1
ATOM   1400 C C   . CYS A 1 185 ? -21.692 -12.498  5.950 1.00  95.23 0 A 1
ATOM   1401 O O   . CYS A 1 185 ? -21.581 -12.110  7.104 1.00  94.34 0 A 1
ATOM   1402 C CB  . CYS A 1 185 ? -23.554 -11.652  4.474 1.00  94.80 0 A 1
ATOM   1403 S SG  . CYS A 1 185 ? -24.125 -10.234  3.496 1.00  93.60 0 A 1
ATOM   1404 N N   . SER A 1 186 ? -21.412 -13.739  5.589 1.00  96.18 0 A 1
ATOM   1405 C CA  . SER A 1 186 ? -21.034 -14.783  6.548 1.00  95.85 0 A 1
ATOM   1406 C C   . SER A 1 186 ? -19.709 -14.520  7.259 1.00  95.44 0 A 1
ATOM   1407 O O   . SER A 1 186 ? -19.526 -14.974  8.380 1.00  93.94 0 A 1
ATOM   1408 C CB  . SER A 1 186 ? -20.944 -16.141  5.846 1.00  94.80 0 A 1
ATOM   1409 O OG  . SER A 1 186 ? -22.186 -16.445  5.271 1.00  81.17 0 A 1
ATOM   1410 N N   . ALA A 1 187 ? -18.801 -13.773  6.648 1.00  95.90 0 A 1
ATOM   1411 C CA  . ALA A 1 187 ? -17.534 -13.398  7.269 1.00  95.58 0 A 1
ATOM   1412 C C   . ALA A 1 187 ? -17.668 -12.239  8.279 1.00  95.12 0 A 1
ATOM   1413 O O   . ALA A 1 187 ? -16.756 -11.988  9.068 1.00  93.70 0 A 1
ATOM   1414 C CB  . ALA A 1 187 ? -16.542 -13.056  6.154 1.00  95.14 0 A 1
ATOM   1415 N N   . MET A 1 188 ? -18.789 -11.518  8.252 1.00  94.98 0 A 1
ATOM   1416 C CA  . MET A 1 188 ? -19.044 -10.379  9.125 1.00  94.54 0 A 1
ATOM   1417 C C   . MET A 1 188 ? -19.477 -10.828 10.530 1.00  94.29 0 A 1
ATOM   1418 O O   . MET A 1 188 ? -19.950 -11.948 10.694 1.00  92.81 0 A 1
ATOM   1419 C CB  . MET A 1 188 ? -20.075 -9.440  8.485 1.00  93.96 0 A 1
ATOM   1420 C CG  . MET A 1 188 ? -19.630 -8.902  7.119 1.00  92.43 0 A 1
ATOM   1421 S SD  . MET A 1 188 ? -18.031 -8.026  7.121 1.00  91.49 0 A 1
ATOM   1422 C CE  . MET A 1 188 ? -17.551 -8.269  5.408 1.00  85.99 0 A 1
ATOM   1423 N N   . PRO A 1 189 ? -19.366 -9.962 11.554 1.00  93.30 0 A 1
ATOM   1424 C CA  . PRO A 1 189 ? -19.767 -10.322 12.923 1.00  92.40 0 A 1
ATOM   1425 C C   . PRO A 1 189 ? -21.234 -10.740 13.051 1.00  92.33 0 A 1
ATOM   1426 O O   . PRO A 1 189 ? -21.570 -11.584 13.877 1.00  90.10 0 A 1
ATOM   1427 C CB  . PRO A 1 189 ? -19.481 -9.072 13.770 1.00  90.90 0 A 1
ATOM   1428 C CG  . PRO A 1 189 ? -18.404 -8.335 12.984 1.00  89.61 0 A 1
ATOM   1429 C CD  . PRO A 1 189 ? -18.750 -8.646 11.536 1.00  91.97 0 A 1
ATOM   1430 N N   . TRP A 1 190 ? -22.113 -10.170 12.233 1.00  92.85 0 A 1
ATOM   1431 C CA  . TRP A 1 190 ? -23.538 -10.489 12.164 1.00  92.46 0 A 1
ATOM   1432 C C   . TRP A 1 190 ? -23.868 -11.593 11.155 1.00  92.64 0 A 1
ATOM   1433 O O   . TRP A 1 190 ? -25.056 -11.851 10.900 1.00  90.80 0 A 1
ATOM   1434 C CB  . TRP A 1 190 ? -24.316 -9.212 11.843 1.00  91.62 0 A 1
ATOM   1435 C CG  . TRP A 1 190 ? -23.949 -8.588 10.528 1.00  91.36 0 A 1
ATOM   1436 C CD1 . TRP A 1 190 ? -24.527 -8.845  9.334 1.00  89.94 0 A 1
ATOM   1437 C CD2 . TRP A 1 190 ? -22.904 -7.608 10.259 1.00  91.29 0 A 1
ATOM   1438 C CE2 . TRP A 1 190 ? -22.917 -7.315  8.870 1.00  89.93 0 A 1
ATOM   1439 C CE3 . TRP A 1 190 ? -21.961 -6.938 11.063 1.00  88.83 0 A 1
ATOM   1440 N NE1 . TRP A 1 190 ? -23.915 -8.088  8.337 1.00  89.02 0 A 1
ATOM   1441 C CZ2 . TRP A 1 190 ? -22.016 -6.386  8.291 1.00  87.66 0 A 1
ATOM   1442 C CZ3 . TRP A 1 190 ? -21.068 -6.016 10.482 1.00  87.45 0 A 1
ATOM   1443 C CH2 . TRP A 1 190 ? -21.093 -5.753  9.118 1.00  87.28 0 A 1
ATOM   1444 N N   . GLY A 1 191 ? -22.862 -12.200 10.546 1.00  92.64 0 A 1
ATOM   1445 C CA  . GLY A 1 191 ? -23.025 -13.205  9.516 1.00  92.82 0 A 1
ATOM   1446 C C   . GLY A 1 191 ? -23.729 -14.463 10.021 1.00  93.15 0 A 1
ATOM   1447 O O   . GLY A 1 191 ? -23.412 -14.976 11.087 1.00  91.45 0 A 1
ATOM   1448 N N   . ASP A 1 192 ? -24.653 -14.974  9.211 1.00  93.79 0 A 1
ATOM   1449 C CA  . ASP A 1 192 ? -25.281 -16.275  9.409 1.00  94.13 0 A 1
ATOM   1450 C C   . ASP A 1 192 ? -24.754 -17.245  8.343 1.00  94.78 0 A 1
ATOM   1451 O O   . ASP A 1 192 ? -25.069 -17.099  7.157 1.00  94.21 0 A 1
ATOM   1452 C CB  . ASP A 1 192 ? -26.800 -16.131  9.387 1.00  93.39 0 A 1
ATOM   1453 C CG  . ASP A 1 192 ? -27.549 -17.446  9.632 1.00  92.13 0 A 1
ATOM   1454 O OD1 . ASP A 1 192 ? -26.912 -18.528  9.625 1.00  90.07 0 A 1
ATOM   1455 O OD2 . ASP A 1 192 ? -28.782 -17.388  9.804 1.00  88.71 -1 A 1
ATOM   1456 N N   . PRO A 1 193 ? -23.941 -18.251  8.723 1.00  94.29 0 A 1
ATOM   1457 C CA  . PRO A 1 193 ? -23.373 -19.207  7.781 1.00  94.00 0 A 1
ATOM   1458 C C   . PRO A 1 193 ? -24.426 -20.156  7.178 1.00  94.91 0 A 1
ATOM   1459 O O   . PRO A 1 193 ? -24.119 -20.867  6.227 1.00  92.65 0 A 1
ATOM   1460 C CB  . PRO A 1 193 ? -22.322 -19.967  8.592 1.00  92.20 0 A 1
ATOM   1461 C CG  . PRO A 1 193 ? -22.865 -19.917 10.017 1.00  88.72 0 A 1
ATOM   1462 C CD  . PRO A 1 193 ? -23.517 -18.544 10.083 1.00  92.54 0 A 1
ATOM   1463 N N   . SER A 1 194 ? -25.649 -20.168  7.711 1.00  95.44 0 A 1
ATOM   1464 C CA  . SER A 1 194 ? -26.746 -21.006  7.227 1.00  95.55 0 A 1
ATOM   1465 C C   . SER A 1 194 ? -27.735 -20.257  6.328 1.00  95.76 0 A 1
ATOM   1466 O O   . SER A 1 194 ? -28.472 -20.884  5.557 1.00  93.94 0 A 1
ATOM   1467 C CB  . SER A 1 194 ? -27.452 -21.656  8.422 1.00  94.45 0 A 1
ATOM   1468 O OG  . SER A 1 194 ? -28.251 -20.735  9.129 1.00  87.30 0 A 1
ATOM   1469 N N   . TYR A 1 195 ? -27.733 -18.915  6.361 1.00  95.23 0 A 1
ATOM   1470 C CA  . TYR A 1 195 ? -28.661 -18.099  5.595 1.00  94.99 0 A 1
ATOM   1471 C C   . TYR A 1 195 ? -28.304 -18.072  4.100 1.00  95.33 0 A 1
ATOM   1472 O O   . TYR A 1 195 ? -27.325 -17.458  3.672 1.00  94.99 0 A 1
ATOM   1473 C CB  . TYR A 1 195 ? -28.746 -16.689  6.178 1.00  93.77 0 A 1
ATOM   1474 C CG  . TYR A 1 195 ? -29.788 -15.844  5.483 1.00  93.10 0 A 1
ATOM   1475 C CD1 . TYR A 1 195 ? -29.436 -15.012  4.404 1.00  91.39 0 A 1
ATOM   1476 C CD2 . TYR A 1 195 ? -31.140 -15.910  5.890 1.00  91.38 0 A 1
ATOM   1477 C CE1 . TYR A 1 195 ? -30.409 -14.252  3.736 1.00  90.32 0 A 1
ATOM   1478 C CE2 . TYR A 1 195 ? -32.123 -15.153  5.230 1.00  89.60 0 A 1
ATOM   1479 C CZ  . TYR A 1 195 ? -31.753 -14.325  4.151 1.00  89.49 0 A 1
ATOM   1480 O OH  . TYR A 1 195 ? -32.711 -13.579  3.497 1.00  86.70 0 A 1
ATOM   1481 N N   . LYS A 1 196 ? -29.153 -18.691  3.302 1.00  95.50 0 A 1
ATOM   1482 C CA  . LYS A 1 196 ? -29.042 -18.685  1.842 1.00  95.56 0 A 1
ATOM   1483 C C   . LYS A 1 196 ? -29.837 -17.520  1.246 1.00  94.94 0 A 1
ATOM   1484 O O   . LYS A 1 196 ? -31.044 -17.412  1.468 1.00  93.20 0 A 1
ATOM   1485 C CB  . LYS A 1 196 ? -29.513 -20.029  1.257 1.00  95.20 0 A 1
ATOM   1486 C CG  . LYS A 1 196 ? -28.592 -21.180  1.678 1.00  92.43 0 A 1
ATOM   1487 C CD  . LYS A 1 196 ? -29.037 -22.499  1.032 1.00  90.74 0 A 1
ATOM   1488 C CE  . LYS A 1 196 ? -28.112 -23.630  1.491 1.00  85.00 0 A 1
ATOM   1489 N NZ  . LYS A 1 196 ? -28.460 -24.926  0.867 1.00  77.86 1 A 1
ATOM   1490 N N   . SER A 1 197 ? -29.170 -16.692  0.451 1.00  94.61 0 A 1
ATOM   1491 C CA  . SER A 1 197 ? -29.817 -15.593 -0.264 1.00  93.55 0 A 1
ATOM   1492 C C   . SER A 1 197 ? -30.853 -16.113 -1.269 1.00  92.52 0 A 1
ATOM   1493 O O   . SER A 1 197 ? -30.631 -17.100 -1.966 1.00  89.36 0 A 1
ATOM   1494 C CB  . SER A 1 197 ? -28.790 -14.732 -0.990 1.00  92.09 0 A 1
ATOM   1495 O OG  . SER A 1 197 ? -28.022 -14.021 -0.044 1.00  83.38 0 A 1
ATOM   1496 N N   . ALA A 1 198 ? -31.972 -15.396 -1.378 1.00  92.03 0 A 1
ATOM   1497 C CA  . ALA A 1 198 ? -33.011 -15.721 -2.350 1.00  90.60 0 A 1
ATOM   1498 C C   . ALA A 1 198 ? -32.517 -15.578 -3.802 1.00  91.18 0 A 1
ATOM   1499 O O   . ALA A 1 198 ? -32.800 -16.435 -4.642 1.00  87.64 0 A 1
ATOM   1500 C CB  . ALA A 1 198 ? -34.226 -14.828 -2.081 1.00  88.02 0 A 1
ATOM   1501 N N   . ASN A 1 199 ? -31.768 -14.517 -4.064 1.00  92.17 0 A 1
ATOM   1502 C CA  . ASN A 1 199 ? -31.068 -14.283 -5.323 1.00  92.74 0 A 1
ATOM   1503 C C   . ASN A 1 199 ? -29.680 -13.705 -5.011 1.00  93.57 0 A 1
ATOM   1504 O O   . ASN A 1 199 ? -29.534 -12.503 -4.792 1.00  92.80 0 A 1
ATOM   1505 C CB  . ASN A 1 199 ? -31.921 -13.374 -6.217 1.00  91.33 0 A 1
ATOM   1506 C CG  . ASN A 1 199 ? -31.310 -13.164 -7.591 1.00  89.79 0 A 1
ATOM   1507 N ND2 . ASN A 1 199 ? -32.123 -12.882 -8.586 1.00  83.61 0 A 1
ATOM   1508 O OD1 . ASN A 1 199 ? -30.112 -13.234 -7.795 1.00  86.02 0 A 1
ATOM   1509 N N   . PHE A 1 200 ? -28.694 -14.573 -4.992 1.00  94.06 0 A 1
ATOM   1510 C CA  . PHE A 1 200 ? -27.347 -14.195 -4.586 1.00  94.82 0 A 1
ATOM   1511 C C   . PHE A 1 200 ? -26.689 -13.182 -5.528 1.00  94.93 0 A 1
ATOM   1512 O O   . PHE A 1 200 ? -26.029 -12.257 -5.059 1.00  94.38 0 A 1
ATOM   1513 C CB  . PHE A 1 200 ? -26.486 -15.464 -4.473 1.00  95.00 0 A 1
ATOM   1514 C CG  . PHE A 1 200 ? -25.053 -15.180 -4.110 1.00  95.65 0 A 1
ATOM   1515 C CD1 . PHE A 1 200 ? -24.009 -15.536 -4.984 1.00  94.14 0 A 1
ATOM   1516 C CD2 . PHE A 1 200 ? -24.751 -14.513 -2.904 1.00  94.30 0 A 1
ATOM   1517 C CE1 . PHE A 1 200 ? -22.679 -15.238 -4.660 1.00  93.79 0 A 1
ATOM   1518 C CE2 . PHE A 1 200 ? -23.421 -14.212 -2.580 1.00  93.61 0 A 1
ATOM   1519 C CZ  . PHE A 1 200 ? -22.391 -14.579 -3.457 1.00  94.36 0 A 1
ATOM   1520 N N   . LEU A 1 201 ? -26.898 -13.277 -6.829 1.00  95.19 0 A 1
ATOM   1521 C CA  . LEU A 1 201 ? -26.325 -12.333 -7.787 1.00  94.64 0 A 1
ATOM   1522 C C   . LEU A 1 201 ? -26.884 -10.920 -7.598 1.00  94.31 0 A 1
ATOM   1523 O O   . LEU A 1 201 ? -26.120 -9.961 -7.568 1.00  93.26 0 A 1
ATOM   1524 C CB  . LEU A 1 201 ? -26.570 -12.823 -9.221 1.00  93.80 0 A 1
ATOM   1525 C CG  . LEU A 1 201 ? -25.797 -14.107 -9.582 1.00  86.83 0 A 1
ATOM   1526 C CD1 . LEU A 1 201 ? -26.207 -14.545 -10.990 1.00  81.88 0 A 1
ATOM   1527 C CD2 . LEU A 1 201 ? -24.287 -13.897 -9.568 1.00  81.41 0 A 1
ATOM   1528 N N   . GLN A 1 202 ? -28.191 -10.787 -7.397 1.00  94.10 0 A 1
ATOM   1529 C CA  . GLN A 1 202 ? -28.796 -9.492 -7.094 1.00  93.58 0 A 1
ATOM   1530 C C   . GLN A 1 202 ? -28.368 -8.972 -5.724 1.00  93.68 0 A 1
ATOM   1531 O O   . GLN A 1 202 ? -28.120 -7.779 -5.569 1.00  92.54 0 A 1
ATOM   1532 C CB  . GLN A 1 202 ? -30.328 -9.583 -7.186 1.00  92.47 0 A 1
ATOM   1533 C CG  . GLN A 1 202 ? -30.813 -9.687 -8.647 1.00  83.89 0 A 1
ATOM   1534 C CD  . GLN A 1 202 ? -30.487 -8.446 -9.478 1.00  78.03 0 A 1
ATOM   1535 N NE2 . GLN A 1 202 ? -30.527 -8.536 -10.786 1.00  65.20 0 A 1
ATOM   1536 O OE1 . GLN A 1 202 ? -30.180 -7.382 -8.980 1.00  69.02 0 A 1
ATOM   1537 N N   . HIS A 1 203 ? -28.226 -9.859 -4.751 1.00  93.51 0 A 1
ATOM   1538 C CA  . HIS A 1 203 ? -27.679 -9.516 -3.440 1.00  93.99 0 A 1
ATOM   1539 C C   . HIS A 1 203 ? -26.267 -8.926 -3.557 1.00  93.69 0 A 1
ATOM   1540 O O   . HIS A 1 203 ? -26.016 -7.853 -3.022 1.00  92.24 0 A 1
ATOM   1541 C CB  . HIS A 1 203 ? -27.712 -10.751 -2.539 1.00  94.08 0 A 1
ATOM   1542 C CG  . HIS A 1 203 ? -27.047 -10.530 -1.212 1.00  94.43 0 A 1
ATOM   1543 C CD2 . HIS A 1 203 ? -25.739 -10.790 -0.899 1.00  92.75 0 A 1
ATOM   1544 N ND1 . HIS A 1 203 ? -27.638 -9.961 -0.096 1.00  92.69 0 A 1
ATOM   1545 C CE1 . HIS A 1 203 ? -26.704 -9.889  0.853 1.00  92.37 0 A 1
ATOM   1546 N NE2 . HIS A 1 203 ? -25.549 -10.383  0.399 1.00  92.57 0 A 1
ATOM   1547 N N   . LEU A 1 204 ? -25.376 -9.564 -4.309 1.00  94.88 0 A 1
ATOM   1548 C CA  . LEU A 1 204 ? -24.035 -9.043 -4.563 1.00  94.44 0 A 1
ATOM   1549 C C   . LEU A 1 204 ? -24.072 -7.659 -5.225 1.00  94.24 0 A 1
ATOM   1550 O O   . LEU A 1 204 ? -23.406 -6.736 -4.767 1.00  92.69 0 A 1
ATOM   1551 C CB  . LEU A 1 204 ? -23.255 -10.016 -5.465 1.00  93.54 0 A 1
ATOM   1552 C CG  . LEU A 1 204 ? -22.698 -11.282 -4.791 1.00  89.82 0 A 1
ATOM   1553 C CD1 . LEU A 1 204 ? -21.983 -12.106 -5.862 1.00  88.52 0 A 1
ATOM   1554 C CD2 . LEU A 1 204 ? -21.686 -10.957 -3.699 1.00  88.38 0 A 1
ATOM   1555 N N   . LEU A 1 205 ? -24.875 -7.504 -6.270 1.00  94.30 0 A 1
ATOM   1556 C CA  . LEU A 1 205 ? -24.955 -6.269 -7.055 1.00  93.53 0 A 1
ATOM   1557 C C   . LEU A 1 205 ? -25.570 -5.094 -6.281 1.00  92.87 0 A 1
ATOM   1558 O O   . LEU A 1 205 ? -25.233 -3.953 -6.582 1.00  90.60 0 A 1
ATOM   1559 C CB  . LEU A 1 205 ? -25.761 -6.542 -8.333 1.00  92.98 0 A 1
ATOM   1560 C CG  . LEU A 1 205 ? -25.018 -7.402 -9.376 1.00  91.37 0 A 1
ATOM   1561 C CD1 . LEU A 1 205 ? -25.995 -7.811 -10.476 1.00  88.79 0 A 1
ATOM   1562 C CD2 . LEU A 1 205 ? -23.862 -6.639 -10.010 1.00  88.71 0 A 1
ATOM   1563 N N   . HIS A 1 206 ? -26.457 -5.344 -5.323 1.00  92.06 0 A 1
ATOM   1564 C CA  . HIS A 1 206 ? -27.084 -4.306 -4.513 1.00  91.05 0 A 1
ATOM   1565 C C   . HIS A 1 206 ? -26.344 -4.054 -3.206 1.00  91.35 0 A 1
ATOM   1566 O O   . HIS A 1 206 ? -26.038 -2.909 -2.885 1.00  88.97 0 A 1
ATOM   1567 C CB  . HIS A 1 206 ? -28.560 -4.651 -4.261 1.00  88.89 0 A 1
ATOM   1568 C CG  . HIS A 1 206 ? -29.444 -4.146 -5.362 1.00  82.34 0 A 1
ATOM   1569 C CD2 . HIS A 1 206 ? -30.179 -2.984 -5.358 1.00  70.08 0 A 1
ATOM   1570 N ND1 . HIS A 1 206 ? -29.622 -4.723 -6.584 1.00  70.05 0 A 1
ATOM   1571 C CE1 . HIS A 1 206 ? -30.453 -3.937 -7.302 1.00  67.16 0 A 1
ATOM   1572 N NE2 . HIS A 1 206 ? -30.803 -2.874 -6.585 1.00  68.00 0 A 1
ATOM   1573 N N   . ARG A 1 207 ? -26.052 -5.101 -2.452 1.00  92.87 0 A 1
ATOM   1574 C CA  . ARG A 1 207 ? -25.556 -4.989 -1.073 1.00  92.96 0 A 1
ATOM   1575 C C   . ARG A 1 207 ? -24.035 -4.878 -0.969 1.00  93.40 0 A 1
ATOM   1576 O O   . ARG A 1 207 ? -23.546 -4.422  0.055 1.00  91.47 0 A 1
ATOM   1577 C CB  . ARG A 1 207 ? -26.063 -6.178 -0.250 1.00  91.66 0 A 1
ATOM   1578 C CG  . ARG A 1 207 ? -27.600 -6.318 -0.168 1.00  87.79 0 A 1
ATOM   1579 C CD  . ARG A 1 207 ? -28.221 -5.263  0.738 1.00  83.90 0 A 1
ATOM   1580 N NE  . ARG A 1 207 ? -29.669 -5.453  0.882 1.00  80.91 0 A 1
ATOM   1581 C CZ  . ARG A 1 207 ? -30.492 -4.708  1.609 1.00  77.00 0 A 1
ATOM   1582 N NH1 . ARG A 1 207 ? -30.078 -3.746  2.371 1.00  70.00 1 A 1
ATOM   1583 N NH2 . ARG A 1 207 ? -31.767 -4.889  1.548 1.00  72.34 0 A 1
ATOM   1584 N N   . HIS A 1 208 ? -23.291 -5.264 -1.999 1.00  93.28 0 A 1
ATOM   1585 C CA  . HIS A 1 208 ? -21.829 -5.383 -1.948 1.00  93.91 0 A 1
ATOM   1586 C C   . HIS A 1 208 ? -21.103 -4.502 -2.962 1.00  92.90 0 A 1
ATOM   1587 O O   . HIS A 1 208 ? -20.049 -4.868 -3.483 1.00  89.06 0 A 1
ATOM   1588 C CB  . HIS A 1 208 ? -21.432 -6.862 -1.997 1.00  94.37 0 A 1
ATOM   1589 C CG  . HIS A 1 208 ? -21.922 -7.633 -0.801 1.00  95.30 0 A 1
ATOM   1590 C CD2 . HIS A 1 208 ? -22.614 -8.809 -0.823 1.00  93.81 0 A 1
ATOM   1591 N ND1 . HIS A 1 208 ? -21.780 -7.246  0.526 1.00  93.37 0 A 1
ATOM   1592 C CE1 . HIS A 1 208 ? -22.368 -8.184  1.269 1.00  93.81 0 A 1
ATOM   1593 N NE2 . HIS A 1 208 ? -22.883 -9.147  0.493 1.00  94.00 0 A 1
ATOM   1594 N N   . LYS A 1 209 ? -21.622 -3.285 -3.197 1.00  93.51 0 A 1
ATOM   1595 C CA  . LYS A 1 209 ? -20.926 -2.237 -3.961 1.00  92.76 0 A 1
ATOM   1596 C C   . LYS A 1 209 ? -19.981 -1.381 -3.110 1.00  92.84 0 A 1
ATOM   1597 O O   . LYS A 1 209 ? -19.210 -0.606 -3.660 1.00  88.86 0 A 1
ATOM   1598 C CB  . LYS A 1 209 ? -21.946 -1.343 -4.676 1.00  90.99 0 A 1
ATOM   1599 C CG  . LYS A 1 209 ? -22.631 -2.071 -5.831 1.00  86.45 0 A 1
ATOM   1600 C CD  . LYS A 1 209 ? -23.467 -1.071 -6.638 1.00  78.15 0 A 1
ATOM   1601 C CE  . LYS A 1 209 ? -24.105 -1.745 -7.842 1.00  71.43 0 A 1
ATOM   1602 N NZ  . LYS A 1 209 ? -24.933 -0.785 -8.614 1.00  62.42 1 A 1
ATOM   1603 N N   . PHE A 1 210 ? -20.043 -1.515 -1.795 1.00  92.77 0 A 1
ATOM   1604 C CA  . PHE A 1 210 ? -19.209 -0.782 -0.835 1.00  92.74 0 A 1
ATOM   1605 C C   . PHE A 1 210 ? -18.554 -1.753  0.148 1.00  92.48 0 A 1
ATOM   1606 O O   . PHE A 1 210 ? -18.987 -2.896  0.296 1.00  91.02 0 A 1
ATOM   1607 C CB  . PHE A 1 210 ? -20.054  0.277 -0.128 1.00  92.38 0 A 1
ATOM   1608 C CG  . PHE A 1 210 ? -21.070 -0.292  0.843 1.00  92.93 0 A 1
ATOM   1609 C CD1 . PHE A 1 210 ? -22.307 -0.783  0.383 1.00  91.83 0 A 1
ATOM   1610 C CD2 . PHE A 1 210 ? -20.779 -0.335  2.215 1.00  92.25 0 A 1
ATOM   1611 C CE1 . PHE A 1 210 ? -23.238 -1.311  1.282 1.00  90.95 0 A 1
ATOM   1612 C CE2 . PHE A 1 210 ? -21.704 -0.866  3.119 1.00  91.14 0 A 1
ATOM   1613 C CZ  . PHE A 1 210 ? -22.934 -1.355  2.659 1.00  91.23 0 A 1
ATOM   1614 N N   . SER A 1 211 ? -17.513 -1.303  0.836 1.00  90.18 0 A 1
ATOM   1615 C CA  . SER A 1 211 ? -16.844 -2.097  1.863 1.00  89.87 0 A 1
ATOM   1616 C C   . SER A 1 211 ? -17.434 -1.794  3.242 1.00  90.76 0 A 1
ATOM   1617 O O   . SER A 1 211 ? -17.348 -0.662  3.701 1.00  89.01 0 A 1
ATOM   1618 C CB  . SER A 1 211 ? -15.339 -1.825  1.865 1.00  87.28 0 A 1
ATOM   1619 O OG  . SER A 1 211 ? -14.720 -2.678  2.794 1.00  77.33 0 A 1
ATOM   1620 N N   . TYR A 1 212 ? -17.963 -2.813  3.919 1.00  90.96 0 A 1
ATOM   1621 C CA  . TYR A 1 212 ? -18.441 -2.669  5.299 1.00  91.50 0 A 1
ATOM   1622 C C   . TYR A 1 212 ? -17.365 -2.148  6.252 1.00  91.30 0 A 1
ATOM   1623 O O   . TYR A 1 212 ? -17.657 -1.324  7.105 1.00  89.28 0 A 1
ATOM   1624 C CB  . TYR A 1 212 ? -18.970 -4.011  5.812 1.00  91.07 0 A 1
ATOM   1625 C CG  . TYR A 1 212 ? -20.347 -4.377  5.302 1.00  91.25 0 A 1
ATOM   1626 C CD1 . TYR A 1 212 ? -21.461 -3.597  5.677 1.00  87.88 0 A 1
ATOM   1627 C CD2 . TYR A 1 212 ? -20.538 -5.502  4.488 1.00  88.02 0 A 1
ATOM   1628 C CE1 . TYR A 1 212 ? -22.748 -3.940  5.234 1.00  86.44 0 A 1
ATOM   1629 C CE2 . TYR A 1 212 ? -21.822 -5.845  4.035 1.00  86.16 0 A 1
ATOM   1630 C CZ  . TYR A 1 212 ? -22.927 -5.061  4.406 1.00  87.47 0 A 1
ATOM   1631 O OH  . TYR A 1 212 ? -24.184 -5.396  3.966 1.00  84.42 0 A 1
ATOM   1632 N N   . ASP A 1 213 ? -16.124 -2.549  6.052 1.00  88.33 0 A 1
ATOM   1633 C CA  . ASP A 1 213 ? -14.978 -2.153  6.868 1.00  86.87 0 A 1
ATOM   1634 C C   . ASP A 1 213 ? -14.816 -0.624  7.008 1.00  86.61 0 A 1
ATOM   1635 O O   . ASP A 1 213 ? -14.365 -0.123  8.043 1.00  83.63 0 A 1
ATOM   1636 C CB  . ASP A 1 213 ? -13.741 -2.774  6.219 1.00  84.55 0 A 1
ATOM   1637 C CG  . ASP A 1 213 ? -12.472 -2.455  6.982 1.00  78.72 0 A 1
ATOM   1638 O OD1 . ASP A 1 213 ? -12.300 -2.999  8.091 1.00  71.74 0 A 1
ATOM   1639 O OD2 . ASP A 1 213 ? -11.671 -1.673  6.427 1.00  71.20 -1 A 1
ATOM   1640 N N   . THR A 1 214 ? -15.229  0.132  5.996 1.00  86.98 0 A 1
ATOM   1641 C CA  . THR A 1 214 ? -15.147  1.596  6.000 1.00  86.47 0 A 1
ATOM   1642 C C   . THR A 1 214 ? -16.267  2.248  6.821 1.00  87.40 0 A 1
ATOM   1643 O O   . THR A 1 214 ? -16.089  3.350  7.324 1.00  85.77 0 A 1
ATOM   1644 C CB  . THR A 1 214 ? -15.183  2.129  4.559 1.00  84.00 0 A 1
ATOM   1645 C CG2 . THR A 1 214 ? -14.893  3.624  4.457 1.00  78.58 0 A 1
ATOM   1646 O OG1 . THR A 1 214 ? -14.198  1.487  3.762 1.00  80.20 0 A 1
ATOM   1647 N N   . PHE A 1 215 ? -17.433  1.599  6.930 1.00  88.93 0 A 1
ATOM   1648 C CA  . PHE A 1 215 ? -18.657  2.225  7.442 1.00  90.05 0 A 1
ATOM   1649 C C   . PHE A 1 215 ? -19.185  1.599  8.735 1.00  90.65 0 A 1
ATOM   1650 O O   . PHE A 1 215 ? -20.006  2.226  9.412 1.00  89.18 0 A 1
ATOM   1651 C CB  . PHE A 1 215 ? -19.730  2.161  6.350 1.00  89.48 0 A 1
ATOM   1652 C CG  . PHE A 1 215 ? -19.367  2.911  5.087 1.00  89.95 0 A 1
ATOM   1653 C CD1 . PHE A 1 215 ? -19.487  4.312  5.028 1.00  87.65 0 A 1
ATOM   1654 C CD2 . PHE A 1 215 ? -18.886  2.219  3.963 1.00  88.11 0 A 1
ATOM   1655 C CE1 . PHE A 1 215 ? -19.136  5.014  3.867 1.00  86.75 0 A 1
ATOM   1656 C CE2 . PHE A 1 215 ? -18.530  2.915  2.793 1.00  86.62 0 A 1
ATOM   1657 C CZ  . PHE A 1 215 ? -18.651  4.309  2.756 1.00  87.23 0 A 1
ATOM   1658 N N   . VAL A 1 216 ? -18.753  0.403  9.078 1.00  90.88 0 A 1
ATOM   1659 C CA  . VAL A 1 216 ? -19.252 -0.372 10.211 1.00  91.29 0 A 1
ATOM   1660 C C   . VAL A 1 216 ? -18.106 -0.700 11.155 1.00  90.72 0 A 1
ATOM   1661 O O   . VAL A 1 216 ? -17.113 -1.295 10.742 1.00  89.51 0 A 1
ATOM   1662 C CB  . VAL A 1 216 ? -19.953 -1.659  9.745 1.00  90.90 0 A 1
ATOM   1663 C CG1 . VAL A 1 216 ? -20.555 -2.420 10.922 1.00  87.26 0 A 1
ATOM   1664 C CG2 . VAL A 1 216 ? -21.088 -1.345  8.755 1.00  88.54 0 A 1
ATOM   1665 N N   . ASP A 1 217 ? -18.267 -0.364 12.434 1.00  89.13 0 A 1
ATOM   1666 C CA  . ASP A 1 217 ? -17.377 -0.855 13.480 1.00  88.73 0 A 1
ATOM   1667 C C   . ASP A 1 217 ? -17.744 -2.305 13.821 1.00  89.25 0 A 1
ATOM   1668 O O   . ASP A 1 217 ? -18.846 -2.599 14.288 1.00  88.29 0 A 1
ATOM   1669 C CB  . ASP A 1 217 ? -17.432  0.063 14.706 1.00  86.71 0 A 1
ATOM   1670 C CG  . ASP A 1 217 ? -16.329 -0.266 15.726 1.00  85.64 0 A 1
ATOM   1671 O OD1 . ASP A 1 217 ? -16.005 -1.458 15.922 1.00  81.64 0 A 1
ATOM   1672 O OD2 . ASP A 1 217 ? -15.746  0.680 16.304 1.00  79.98 -1 A 1
ATOM   1673 N N   . TYR A 1 218 ? -16.831 -3.226 13.579 1.00  89.55 0 A 1
ATOM   1674 C CA  . TYR A 1 218 ? -17.068 -4.648 13.806 1.00  89.92 0 A 1
ATOM   1675 C C   . TYR A 1 218 ? -17.098 -5.052 15.286 1.00  88.95 0 A 1
ATOM   1676 O O   . TYR A 1 218 ? -17.450 -6.191 15.591 1.00  85.99 0 A 1
ATOM   1677 C CB  . TYR A 1 218 ? -16.005 -5.459 13.056 1.00  90.11 0 A 1
ATOM   1678 C CG  . TYR A 1 218 ? -16.007 -5.313 11.544 1.00  91.23 0 A 1
ATOM   1679 C CD1 . TYR A 1 218 ? -17.217 -5.247 10.827 1.00  89.16 0 A 1
ATOM   1680 C CD2 . TYR A 1 218 ? -14.790 -5.290 10.851 1.00  89.66 0 A 1
ATOM   1681 C CE1 . TYR A 1 218 ? -17.215 -5.158  9.425 1.00  89.00 0 A 1
ATOM   1682 C CE2 . TYR A 1 218 ? -14.774 -5.208  9.449 1.00  88.73 0 A 1
ATOM   1683 C CZ  . TYR A 1 218 ? -15.983 -5.146  8.739 1.00  89.81 0 A 1
ATOM   1684 O OH  . TYR A 1 218 ? -15.981 -5.072  7.369 1.00  87.75 0 A 1
ATOM   1685 N N   . SER A 1 219 ? -16.710 -4.155 16.193 1.00  88.37 0 A 1
ATOM   1686 C CA  . SER A 1 219 ? -16.666 -4.431 17.623 1.00  87.18 0 A 1
ATOM   1687 C C   . SER A 1 219 ? -17.996 -4.192 18.344 1.00  88.05 0 A 1
ATOM   1688 O O   . SER A 1 219 ? -18.137 -4.626 19.491 1.00  85.59 0 A 1
ATOM   1689 C CB  . SER A 1 219 ? -15.540 -3.630 18.283 1.00  84.19 0 A 1
ATOM   1690 O OG  . SER A 1 219 ? -15.792 -2.246 18.337 1.00  76.81 0 A 1
ATOM   1691 N N   . ILE A 1 220 ? -18.954 -3.533 17.686 1.00  88.72 0 A 1
ATOM   1692 C CA  . ILE A 1 220 ? -20.271 -3.216 18.232 1.00  89.11 0 A 1
ATOM   1693 C C   . ILE A 1 220 ? -21.375 -3.765 17.332 1.00  89.78 0 A 1
ATOM   1694 O O   . ILE A 1 220 ? -21.200 -3.911 16.120 1.00  87.82 0 A 1
ATOM   1695 C CB  . ILE A 1 220 ? -20.413 -1.693 18.490 1.00  86.46 0 A 1
ATOM   1696 C CG1 . ILE A 1 220 ? -20.273 -0.866 17.195 1.00  76.14 0 A 1
ATOM   1697 C CG2 . ILE A 1 220 ? -19.395 -1.255 19.556 1.00  74.13 0 A 1
ATOM   1698 C CD1 . ILE A 1 220 ? -20.455  0.641 17.400 1.00  71.35 0 A 1
ATOM   1699 N N   . ASP A 1 221 ? -22.522 -4.093 17.920 1.00  89.82 0 A 1
ATOM   1700 C CA  . ASP A 1 221 ? -23.698 -4.492 17.157 1.00  90.34 0 A 1
ATOM   1701 C C   . ASP A 1 221 ? -24.464 -3.287 16.591 1.00  92.01 0 A 1
ATOM   1702 O O   . ASP A 1 221 ? -24.154 -2.127 16.870 1.00  91.18 0 A 1
ATOM   1703 C CB  . ASP A 1 221 ? -24.575 -5.446 17.989 1.00  87.50 0 A 1
ATOM   1704 C CG  . ASP A 1 221 ? -25.191 -4.788 19.220 1.00  83.09 0 A 1
ATOM   1705 O OD1 . ASP A 1 221 ? -25.875 -3.758 19.047 1.00  76.27 0 A 1
ATOM   1706 O OD2 . ASP A 1 221 ? -25.002 -5.331 20.331 1.00  75.64 -1 A 1
ATOM   1707 N N   . GLU A 1 222 ? -25.463 -3.561 15.748 1.00  90.55 0 A 1
ATOM   1708 C CA  . GLU A 1 222 ? -26.250 -2.529 15.065 1.00  90.80 0 A 1
ATOM   1709 C C   . GLU A 1 222 ? -26.992 -1.607 16.046 1.00  92.48 0 A 1
ATOM   1710 O O   . GLU A 1 222 ? -27.046 -0.396 15.831 1.00  91.70 0 A 1
ATOM   1711 C CB  . GLU A 1 222 ? -27.242 -3.216 14.117 1.00  87.24 0 A 1
ATOM   1712 C CG  . GLU A 1 222 ? -28.022 -2.210 13.249 1.00  80.24 0 A 1
ATOM   1713 C CD  . GLU A 1 222 ? -29.042 -2.856 12.314 1.00  79.11 0 A 1
ATOM   1714 O OE1 . GLU A 1 222 ? -30.042 -2.176 11.987 1.00  73.07 0 A 1
ATOM   1715 O OE2 . GLU A 1 222 ? -28.829 -4.014 11.881 1.00  74.98 -1 A 1
ATOM   1716 N N   . GLU A 1 223 ? -27.553 -2.153 17.122 1.00  91.46 0 A 1
ATOM   1717 C CA  . GLU A 1 223 ? -28.324 -1.365 18.080 1.00  92.07 0 A 1
ATOM   1718 C C   . GLU A 1 223 ? -27.396 -0.501 18.946 1.00  93.24 0 A 1
ATOM   1719 O O   . GLU A 1 223 ? -27.645  0.690 19.120 1.00  93.23 0 A 1
ATOM   1720 C CB  . GLU A 1 223 ? -29.219 -2.283 18.920 1.00  91.32 0 A 1
ATOM   1721 C CG  . GLU A 1 223 ? -30.213 -1.510 19.807 1.00  83.43 0 A 1
ATOM   1722 C CD  . GLU A 1 223 ? -31.134 -0.540 19.027 1.00  76.57 0 A 1
ATOM   1723 O OE1 . GLU A 1 223 ? -31.549  0.472 19.632 1.00  69.21 0 A 1
ATOM   1724 O OE2 . GLU A 1 223 ? -31.407 -0.778 17.833 1.00  70.19 -1 A 1
ATOM   1725 N N   . ALA A 1 224 ? -26.271 -1.045 19.403 1.00  93.57 0 A 1
ATOM   1726 C CA  . ALA A 1 224 ? -25.249 -0.285 20.095 1.00  93.82 0 A 1
ATOM   1727 C C   . ALA A 1 224 ? -24.685  0.838 19.208 1.00  94.53 0 A 1
ATOM   1728 O O   . ALA A 1 224 ? -24.497  1.965 19.672 1.00  94.17 0 A 1
ATOM   1729 C CB  . ALA A 1 224 ? -24.150 -1.239 20.559 1.00  93.02 0 A 1
ATOM   1730 N N   . ALA A 1 225 ? -24.467  0.567 17.917 1.00  94.31 0 A 1
ATOM   1731 C CA  . ALA A 1 225 ? -24.050  1.569 16.953 1.00  94.24 0 A 1
ATOM   1732 C C   . ALA A 1 225 ? -25.091  2.681 16.800 1.00  94.96 0 A 1
ATOM   1733 O O   . ALA A 1 225 ? -24.752  3.867 16.807 1.00  94.90 0 A 1
ATOM   1734 C CB  . ALA A 1 225 ? -23.773  0.879 15.609 1.00  93.09 0 A 1
ATOM   1735 N N   . PHE A 1 226 ? -26.376  2.327 16.727 1.00  95.16 0 A 1
ATOM   1736 C CA  . PHE A 1 226 ? -27.461  3.290 16.647 1.00  95.24 0 A 1
ATOM   1737 C C   . PHE A 1 226 ? -27.532  4.178 17.893 1.00  95.45 0 A 1
ATOM   1738 O O   . PHE A 1 226 ? -27.591  5.407 17.765 1.00  95.82 0 A 1
ATOM   1739 C CB  . PHE A 1 226 ? -28.774  2.552 16.399 1.00  95.29 0 A 1
ATOM   1740 C CG  . PHE A 1 226 ? -29.960  3.475 16.256 1.00  94.52 0 A 1
ATOM   1741 C CD1 . PHE A 1 226 ? -30.941  3.529 17.257 1.00  92.54 0 A 1
ATOM   1742 C CD2 . PHE A 1 226 ? -30.065  4.303 15.129 1.00  93.25 0 A 1
ATOM   1743 C CE1 . PHE A 1 226 ? -32.039  4.397 17.123 1.00  92.27 0 A 1
ATOM   1744 C CE2 . PHE A 1 226 ? -31.164  5.179 14.990 1.00  91.73 0 A 1
ATOM   1745 C CZ  . PHE A 1 226 ? -32.145  5.220 15.989 1.00  92.04 0 A 1
ATOM   1746 N N   . GLN A 1 227 ? -27.448  3.595 19.080 1.00  95.68 0 A 1
ATOM   1747 C CA  . GLN A 1 227 ? -27.452  4.347 20.339 1.00  95.41 0 A 1
ATOM   1748 C C   . GLN A 1 227 ? -26.221  5.253 20.473 1.00  95.30 0 A 1
ATOM   1749 O O   . GLN A 1 227 ? -26.343  6.406 20.884 1.00  94.84 0 A 1
ATOM   1750 C CB  . GLN A 1 227 ? -27.536  3.375 21.524 1.00  95.12 0 A 1
ATOM   1751 C CG  . GLN A 1 227 ? -28.856  2.590 21.581 1.00  90.08 0 A 1
ATOM   1752 C CD  . GLN A 1 227 ? -30.109  3.464 21.665 1.00  88.38 0 A 1
ATOM   1753 N NE2 . GLN A 1 227 ? -31.225  2.981 21.172 1.00  77.52 0 A 1
ATOM   1754 O OE1 . GLN A 1 227 ? -30.093  4.583 22.152 1.00  80.00 0 A 1
ATOM   1755 N N   . ALA A 1 228 ? -25.049  4.783 20.066 1.00  94.98 0 A 1
ATOM   1756 C CA  . ALA A 1 228 ? -23.846  5.596 20.056 1.00  93.59 0 A 1
ATOM   1757 C C   . ALA A 1 228 ? -23.969  6.798 19.098 1.00  93.73 0 A 1
ATOM   1758 O O   . ALA A 1 228 ? -23.609  7.915 19.465 1.00  92.97 0 A 1
ATOM   1759 C CB  . ALA A 1 228 ? -22.649  4.707 19.693 1.00  92.16 0 A 1
ATOM   1760 N N   . ALA A 1 229 ? -24.539  6.597 17.921 1.00  95.18 0 A 1
ATOM   1761 C CA  . ALA A 1 229 ? -24.772  7.679 16.965 1.00  94.80 0 A 1
ATOM   1762 C C   . ALA A 1 229 ? -25.814  8.686 17.465 1.00  95.05 0 A 1
ATOM   1763 O O   . ALA A 1 229 ? -25.627  9.889 17.300 1.00  94.32 0 A 1
ATOM   1764 C CB  . ALA A 1 229 ? -25.166  7.071 15.625 1.00  94.45 0 A 1
ATOM   1765 N N   . LEU A 1 230 ? -26.882  8.225 18.136 1.00  95.71 0 A 1
ATOM   1766 C CA  . LEU A 1 230 ? -27.844  9.102 18.802 1.00  95.33 0 A 1
ATOM   1767 C C   . LEU A 1 230 ? -27.157  9.983 19.847 1.00  94.92 0 A 1
ATOM   1768 O O   . LEU A 1 230 ? -27.328 11.201 19.825 1.00  94.56 0 A 1
ATOM   1769 C CB  . LEU A 1 230 ? -28.962  8.270 19.458 1.00  95.58 0 A 1
ATOM   1770 C CG  . LEU A 1 230 ? -30.019  7.705 18.491 1.00  90.89 0 A 1
ATOM   1771 C CD1 . LEU A 1 230 ? -30.919  6.740 19.259 1.00  86.87 0 A 1
ATOM   1772 C CD2 . LEU A 1 230 ? -30.911  8.794 17.915 1.00  87.21 0 A 1
ATOM   1773 N N   . ALA A 1 231 ? -26.346  9.396 20.715 1.00  95.41 0 A 1
ATOM   1774 C CA  . ALA A 1 231 ? -25.614 10.122 21.751 1.00  94.73 0 A 1
ATOM   1775 C C   . ALA A 1 231 ? -24.632 11.148 21.158 1.00  94.28 0 A 1
ATOM   1776 O O   . ALA A 1 231 ? -24.618 12.304 21.586 1.00  92.46 0 A 1
ATOM   1777 C CB  . ALA A 1 231 ? -24.908  9.104 22.649 1.00  94.15 0 A 1
ATOM   1778 N N   . LEU A 1 232 ? -23.871 10.766 20.132 1.00  93.28 0 A 1
ATOM   1779 C CA  . LEU A 1 232 ? -22.952 11.668 19.434 1.00  90.22 0 A 1
ATOM   1780 C C   . LEU A 1 232 ? -23.696 12.832 18.776 1.00  89.80 0 A 1
ATOM   1781 O O   . LEU A 1 232 ? -23.284 13.988 18.926 1.00  88.50 0 A 1
ATOM   1782 C CB  . LEU A 1 232 ? -22.157 10.879 18.377 1.00  87.83 0 A 1
ATOM   1783 C CG  . LEU A 1 232 ? -20.977 10.098 18.968 1.00  80.42 0 A 1
ATOM   1784 C CD1 . LEU A 1 232 ? -20.485  9.054 17.956 1.00  76.02 0 A 1
ATOM   1785 C CD2 . LEU A 1 232 ? -19.799 11.019 19.294 1.00  75.01 0 A 1
ATOM   1786 N N   . SER A 1 233 ? -24.822 12.563 18.127 1.00  93.97 0 A 1
ATOM   1787 C CA  . SER A 1 233 ? -25.610 13.604 17.456 1.00  93.47 0 A 1
ATOM   1788 C C   . SER A 1 233 ? -26.177 14.660 18.407 1.00  92.98 0 A 1
ATOM   1789 O O   . SER A 1 233 ? -26.430 15.787 17.986 1.00  90.68 0 A 1
ATOM   1790 C CB  . SER A 1 233 ? -26.740 12.967 16.651 1.00  93.40 0 A 1
ATOM   1791 O OG  . SER A 1 233 ? -27.793 12.523 17.482 1.00  91.40 0 A 1
ATOM   1792 N N   . LEU A 1 234 ? -26.370 14.322 19.679 1.00  93.38 0 A 1
ATOM   1793 C CA  . LEU A 1 234 ? -26.791 15.258 20.719 1.00  92.08 0 A 1
ATOM   1794 C C   . LEU A 1 234 ? -25.625 16.078 21.292 1.00  90.14 0 A 1
ATOM   1795 O O   . LEU A 1 234 ? -25.856 17.140 21.849 1.00  85.18 0 A 1
ATOM   1796 C CB  . LEU A 1 234 ? -27.460 14.470 21.857 1.00  91.25 0 A 1
ATOM   1797 C CG  . LEU A 1 234 ? -28.859 13.937 21.512 1.00  89.30 0 A 1
ATOM   1798 C CD1 . LEU A 1 234 ? -29.304 12.949 22.594 1.00  84.17 0 A 1
ATOM   1799 C CD2 . LEU A 1 234 ? -29.876 15.070 21.445 1.00  84.55 0 A 1
ATOM   1800 N N   . SER A 1 235 ? -24.403 15.573 21.198 1.00  90.03 0 A 1
ATOM   1801 C CA  . SER A 1 235 ? -23.216 16.231 21.733 1.00  86.41 0 A 1
ATOM   1802 C C   . SER A 1 235 ? -22.519 17.157 20.738 1.00  83.56 0 A 1
ATOM   1803 O O   . SER A 1 235 ? -21.814 18.076 21.157 1.00  75.50 0 A 1
ATOM   1804 C CB  . SER A 1 235 ? -22.225 15.196 22.257 1.00  82.40 0 A 1
ATOM   1805 O OG  . SER A 1 235 ? -21.670 14.408 21.216 1.00  72.05 0 A 1
ATOM   1806 N N   . GLU A 1 236 ? -22.686 16.899 19.432 1.00  81.64 0 A 1
ATOM   1807 C CA  . GLU A 1 236 ? -22.086 17.710 18.376 1.00  76.16 0 A 1
ATOM   1808 C C   . GLU A 1 236 ? -22.964 18.911 17.952 1.00  71.39 0 A 1
ATOM   1809 O O   . GLU A 1 236 ? -22.441 19.823 17.306 1.00  61.34 0 A 1
ATOM   1810 C CB  . GLU A 1 236 ? -21.744 16.849 17.141 1.00  70.04 0 A 1
ATOM   1811 C CG  . GLU A 1 236 ? -20.555 15.894 17.352 1.00  62.84 0 A 1
ATOM   1812 C CD  . GLU A 1 236 ? -20.005 15.300 16.024 1.00  58.68 0 A 1
ATOM   1813 O OE1 . GLU A 1 236 ? -18.797 14.941 15.949 1.00  52.52 0 A 1
ATOM   1814 O OE2 . GLU A 1 236 ? -20.717 15.222 15.005 1.00  54.55 -1 A 1
ATOM   1815 N N   . ASN A 1 237 ? -24.251 18.909 18.279 1.00  61.81 0 A 1
ATOM   1816 C CA  . ASN A 1 237 ? -25.210 19.957 17.915 1.00  57.77 0 A 1
ATOM   1817 C C   . ASN A 1 237 ? -25.719 20.755 19.119 1.00  53.36 0 A 1
ATOM   1818 O O   . ASN A 1 237 ? -25.937 20.147 20.184 1.00  47.26 0 A 1
ATOM   1819 C CB  . ASN A 1 237 ? -26.379 19.363 17.123 1.00  51.42 0 A 1
ATOM   1820 C CG  . ASN A 1 237 ? -25.975 18.750 15.792 1.00  47.31 0 A 1
ATOM   1821 N ND2 . ASN A 1 237 ? -26.291 17.497 15.594 1.00  42.53 0 A 1
ATOM   1822 O OD1 . ASN A 1 237 ? -25.417 19.378 14.900 1.00  44.70 0 A 1
ATOM   1823 O OXT . ASN A 1 237 ? -25.936 21.979 18.917 1.00  41.31 -1 A 1
ATOM   1824 N N   . MET B 2 1 ?  0.011 -16.233 -11.415 1.00  68.61 0 B 1
ATOM   1825 C CA  . MET B 2 1 ?  1.251 -15.461 -11.158 1.00  79.10 0 B 1
ATOM   1826 C C   . MET B 2 1 ?  1.422 -15.173 -9.668 1.00  84.71 0 B 1
ATOM   1827 O O   . MET B 2 1 ?  2.527 -15.329 -9.175 1.00  82.33 0 B 1
ATOM   1828 C CB  . MET B 2 1 ?  1.288 -14.174 -11.996 1.00  71.19 0 B 1
ATOM   1829 C CG  . MET B 2 1 ?  2.676 -13.520 -11.967 1.00  64.84 0 B 1
ATOM   1830 S SD  . MET B 2 1 ?  2.821 -12.013 -12.955 1.00  60.42 0 B 1
ATOM   1831 C CE  . MET B 2 1 ?  2.803 -12.650 -14.642 1.00  50.35 0 B 1
ATOM   1832 N N   . ALA B 2 2 ?  0.335 -14.876 -8.957 1.00  86.52 0 B 1
ATOM   1833 C CA  . ALA B 2 2 ?  0.316 -14.522 -7.533 1.00  91.22 0 B 1
ATOM   1834 C C   . ALA B 2 2 ?  1.165 -15.451 -6.660 1.00  93.63 0 B 1
ATOM   1835 O O   . ALA B 2 2 ?  2.137 -14.995 -6.064 1.00  92.00 0 B 1
ATOM   1836 C CB  . ALA B 2 2 ? -1.141 -14.525 -7.068 1.00  87.69 0 B 1
ATOM   1837 N N   . LEU B 2 3 ?  0.912 -16.761 -6.658 1.00  94.84 0 B 1
ATOM   1838 C CA  . LEU B 2 3 ?  1.633 -17.720 -5.814 1.00  94.49 0 B 1
ATOM   1839 C C   . LEU B 2 3 ?  3.155 -17.689 -6.041 1.00  94.46 0 B 1
ATOM   1840 O O   . LEU B 2 3 ?  3.927 -17.728 -5.091 1.00  93.62 0 B 1
ATOM   1841 C CB  . LEU B 2 3 ?  1.061 -19.122 -6.061 1.00  93.35 0 B 1
ATOM   1842 C CG  . LEU B 2 3 ?  1.654 -20.213 -5.147 1.00  90.81 0 B 1
ATOM   1843 C CD1 . LEU B 2 3 ?  1.365 -19.942 -3.673 1.00  88.21 0 B 1
ATOM   1844 C CD2 . LEU B 2 3 ?  1.068 -21.568 -5.522 1.00  87.24 0 B 1
ATOM   1845 N N   . LYS B 2 4 ?  3.592 -17.572 -7.290 1.00  94.27 0 B 1
ATOM   1846 C CA  . LYS B 2 4 ?  5.025 -17.500 -7.629 1.00  93.47 0 B 1
ATOM   1847 C C   . LYS B 2 4 ?  5.666 -16.229 -7.072 1.00  93.89 0 B 1
ATOM   1848 O O   . LYS B 2 4 ?  6.771 -16.283 -6.543 1.00  92.68 0 B 1
ATOM   1849 C CB  . LYS B 2 4 ?  5.183 -17.603 -9.154 1.00  92.07 0 B 1
ATOM   1850 C CG  . LYS B 2 4 ?  6.634 -17.910 -9.528 1.00  81.31 0 B 1
ATOM   1851 C CD  . LYS B 2 4 ?  6.840 -17.952 -11.052 1.00  79.01 0 B 1
ATOM   1852 C CE  . LYS B 2 4 ?  8.260 -18.432 -11.334 1.00  68.12 0 B 1
ATOM   1853 N NZ  . LYS B 2 4 ?  8.704 -18.162 -12.715 1.00  61.67 1 B 1
ATOM   1854 N N   . ARG B 2 5 ?  4.970 -15.087 -7.173 1.00  94.64 0 B 1
ATOM   1855 C CA  . ARG B 2 5 ?  5.408 -13.797 -6.621 1.00  95.24 0 B 1
ATOM   1856 C C   . ARG B 2 5 ?  5.439 -13.830 -5.092 1.00  95.72 0 B 1
ATOM   1857 O O   . ARG B 2 5 ?  6.449 -13.427 -4.518 1.00  94.80 0 B 1
ATOM   1858 C CB  . ARG B 2 5 ?  4.506 -12.695 -7.191 1.00  94.13 0 B 1
ATOM   1859 C CG  . ARG B 2 5 ?  4.759 -11.314 -6.574 1.00  92.05 0 B 1
ATOM   1860 C CD  . ARG B 2 5 ?  6.158 -10.756 -6.831 1.00  90.86 0 B 1
ATOM   1861 N NE  . ARG B 2 5 ?  6.306 -9.497 -6.094 1.00  91.23 0 B 1
ATOM   1862 C CZ  . ARG B 2 5 ?  6.072 -8.259 -6.489 1.00  93.53 0 B 1
ATOM   1863 N NH1 . ARG B 2 5 ?  5.842 -7.939 -7.725 1.00  86.98 1 B 1
ATOM   1864 N NH2 . ARG B 2 5 ?  6.054 -7.313 -5.609 1.00  88.14 0 B 1
ATOM   1865 N N   . ILE B 2 6 ?  4.406 -14.370 -4.448 1.00  95.80 0 B 1
ATOM   1866 C CA  . ILE B 2 6 ?  4.319 -14.505 -2.989 1.00  95.93 0 B 1
ATOM   1867 C C   . ILE B 2 6 ?  5.479 -15.363 -2.463 1.00  95.52 0 B 1
ATOM   1868 O O   . ILE B 2 6 ?  6.209 -14.940 -1.564 1.00  94.80 0 B 1
ATOM   1869 C CB  . ILE B 2 6 ?  2.946 -15.093 -2.596 1.00  96.30 0 B 1
ATOM   1870 C CG1 . ILE B 2 6 ?  1.805 -14.102 -2.934 1.00  95.73 0 B 1
ATOM   1871 C CG2 . ILE B 2 6 ?  2.897 -15.432 -1.093 1.00  95.53 0 B 1
ATOM   1872 C CD1 . ILE B 2 6 ?  0.406 -14.740 -2.908 1.00  94.70 0 B 1
ATOM   1873 N N   . ASN B 2 7 ?  5.726 -16.518 -3.070 1.00  94.16 0 B 1
ATOM   1874 C CA  . ASN B 2 7 ?  6.850 -17.376 -2.703 1.00  93.22 0 B 1
ATOM   1875 C C   . ASN B 2 7 ?  8.207 -16.693 -2.898 1.00  92.83 0 B 1
ATOM   1876 O O   . ASN B 2 7 ?  9.135 -16.876 -2.102 1.00  91.62 0 B 1
ATOM   1877 C CB  . ASN B 2 7 ?  6.785 -18.654 -3.549 1.00  92.44 0 B 1
ATOM   1878 C CG  . ASN B 2 7 ?  5.761 -19.637 -3.025 1.00  89.30 0 B 1
ATOM   1879 N ND2 . ASN B 2 7 ?  5.113 -20.389 -3.888 1.00  80.57 0 B 1
ATOM   1880 O OD1 . ASN B 2 7 ?  5.554 -19.791 -1.849 1.00  81.44 0 B 1
ATOM   1881 N N   . LYS B 2 8 ?  8.353 -15.889 -3.958 1.00  93.30 0 B 1
ATOM   1882 C CA  . LYS B 2 8 ?  9.587 -15.142 -4.201 1.00  92.73 0 B 1
ATOM   1883 C C   . LYS B 2 8 ?  9.805 -14.072 -3.132 1.00  92.87 0 B 1
ATOM   1884 O O   . LYS B 2 8 ? 10.921 -13.968 -2.624 1.00  91.96 0 B 1
ATOM   1885 C CB  . LYS B 2 8 ?  9.566 -14.573 -5.617 1.00  91.78 0 B 1
ATOM   1886 C CG  . LYS B 2 8 ? 10.823 -13.770 -5.987 1.00  83.14 0 B 1
ATOM   1887 C CD  . LYS B 2 8 ? 12.125 -14.555 -5.850 1.00  79.30 0 B 1
ATOM   1888 C CE  . LYS B 2 8 ? 13.280 -13.729 -6.444 1.00  73.42 0 B 1
ATOM   1889 N NZ  . LYS B 2 8 ? 14.287 -13.358 -5.441 1.00  65.74 1 B 1
ATOM   1890 N N   . GLU B 2 9 ?  8.766 -13.330 -2.749 1.00  94.03 0 B 1
ATOM   1891 C CA  . GLU B 2 9 ?  8.841 -12.356 -1.656 1.00  94.34 0 B 1
ATOM   1892 C C   . GLU B 2 9 ?  9.173 -13.010 -0.319 1.00  94.33 0 B 1
ATOM   1893 O O   . GLU B 2 9 ? 10.020 -12.495  0.398 1.00  93.40 0 B 1
ATOM   1894 C CB  . GLU B 2 9 ?  7.526 -11.586 -1.520 1.00  94.21 0 B 1
ATOM   1895 C CG  . GLU B 2 9 ?  7.376 -10.557 -2.642 1.00  91.84 0 B 1
ATOM   1896 C CD  . GLU B 2 9 ?  6.262 -9.569 -2.373 1.00  94.13 0 B 1
ATOM   1897 O OE1 . GLU B 2 9 ?  5.492 -9.302 -3.318 1.00  91.17 0 B 1
ATOM   1898 O OE2 . GLU B 2 9 ?  6.194 -9.011 -1.264 1.00  92.68 -1 B 1
ATOM   1899 N N   . LEU B 2 10 ?  8.576 -14.160 -0.007 1.00  94.09 0 B 1
ATOM   1900 C CA  . LEU B 2 10 ?  8.889 -14.901  1.207 1.00  93.72 0 B 1
ATOM   1901 C C   . LEU B 2 10 ? 10.355 -15.329  1.246 1.00  93.16 0 B 1
ATOM   1902 O O   . LEU B 2 10 ? 11.036 -15.137  2.255 1.00  92.06 0 B 1
ATOM   1903 C CB  . LEU B 2 10 ?  7.948 -16.119  1.312 1.00  93.72 0 B 1
ATOM   1904 C CG  . LEU B 2 10 ?  8.128 -16.915  2.614 1.00  92.41 0 B 1
ATOM   1905 C CD1 . LEU B 2 10 ?  7.835 -16.075  3.860 1.00  90.93 0 B 1
ATOM   1906 C CD2 . LEU B 2 10 ?  7.184 -18.122  2.616 1.00  90.45 0 B 1
ATOM   1907 N N   . SER B 2 11 ? 10.876 -15.854  0.132 1.00  92.40 0 B 1
ATOM   1908 C CA  . SER B 2 11 ? 12.288 -16.220  0.028 1.00  91.36 0 B 1
ATOM   1909 C C   . SER B 2 11 ? 13.229 -15.017  0.149 1.00  91.16 0 B 1
ATOM   1910 O O   . SER B 2 11 ? 14.341 -15.176  0.639 1.00  89.27 0 B 1
ATOM   1911 C CB  . SER B 2 11 ? 12.533 -16.931 -1.303 1.00  89.75 0 B 1
ATOM   1912 O OG  . SER B 2 11 ? 13.910 -17.237 -1.469 1.00  75.63 0 B 1
ATOM   1913 N N   . ASP B 2 12 ? 12.818 -13.845 -0.347 1.00  90.60 0 B 1
ATOM   1914 C CA  . ASP B 2 12 ? 13.631 -12.628 -0.259 1.00  89.73 0 B 1
ATOM   1915 C C   . ASP B 2 12 ? 13.613 -12.057  1.167 1.00  89.93 0 B 1
ATOM   1916 O O   . ASP B 2 12 ? 14.671 -11.698  1.680 1.00  88.78 0 B 1
ATOM   1917 C CB  . ASP B 2 12 ? 13.177 -11.616 -1.329 1.00  88.63 0 B 1
ATOM   1918 C CG  . ASP B 2 12 ? 13.567 -12.044 -2.755 1.00  85.78 0 B 1
ATOM   1919 O OD1 . ASP B 2 12 ? 14.443 -12.930 -2.932 1.00  83.20 0 B 1
ATOM   1920 O OD2 . ASP B 2 12 ? 13.052 -11.497 -3.754 1.00  82.66 -1 B 1
ATOM   1921 N N   . LEU B 2 13 ? 12.462 -12.084  1.846 1.00  90.96 0 B 1
ATOM   1922 C CA  . LEU B 2 13 ? 12.321 -11.724  3.258 1.00  90.83 0 B 1
ATOM   1923 C C   . LEU B 2 13 ? 13.148 -12.620  4.172 1.00  90.39 0 B 1
ATOM   1924 O O   . LEU B 2 13 ? 13.811 -12.119  5.072 1.00  88.49 0 B 1
ATOM   1925 C CB  . LEU B 2 13 ? 10.836 -11.815  3.662 1.00  90.21 0 B 1
ATOM   1926 C CG  . LEU B 2 13 ? 10.011 -10.570  3.307 1.00  86.34 0 B 1
ATOM   1927 C CD1 . LEU B 2 13 ?  8.524 -10.877  3.416 1.00  84.33 0 B 1
ATOM   1928 C CD2 . LEU B 2 13 ? 10.318 -9.416  4.264 1.00  83.77 0 B 1
ATOM   1929 N N   . ALA B 2 14 ? 13.158 -13.932  3.936 1.00  90.01 0 B 1
ATOM   1930 C CA  . ALA B 2 14 ? 13.946 -14.871  4.729 1.00  88.66 0 B 1
ATOM   1931 C C   . ALA B 2 14 ? 15.464 -14.638  4.597 1.00  88.43 0 B 1
ATOM   1932 O O   . ALA B 2 14 ? 16.218 -14.910  5.521 1.00  86.08 0 B 1
ATOM   1933 C CB  . ALA B 2 14 ? 13.573 -16.288  4.295 1.00  87.35 0 B 1
ATOM   1934 N N   . ARG B 2 15 ? 15.900 -14.134  3.446 1.00  86.93 0 B 1
ATOM   1935 C CA  . ARG B 2 15 ? 17.319 -13.905  3.155 1.00  85.55 0 B 1
ATOM   1936 C C   . ARG B 2 15 ? 17.813 -12.530  3.611 1.00  85.49 0 B 1
ATOM   1937 O O   . ARG B 2 15 ? 18.980 -12.414  4.003 1.00  82.60 0 B 1
ATOM   1938 C CB  . ARG B 2 15 ? 17.521 -14.124  1.654 1.00  83.36 0 B 1
ATOM   1939 C CG  . ARG B 2 15 ? 18.988 -14.018  1.232 1.00  74.63 0 B 1
ATOM   1940 C CD  . ARG B 2 15 ? 19.164 -14.395 -0.242 1.00  72.21 0 B 1
ATOM   1941 N NE  . ARG B 2 15 ? 18.198 -13.674 -1.085 1.00  64.34 0 B 1
ATOM   1942 C CZ  . ARG B 2 15 ? 18.192 -13.615 -2.405 1.00  58.43 0 B 1
ATOM   1943 N NH1 . ARG B 2 15 ? 19.104 -14.223 -3.115 1.00  53.34 1 B 1
ATOM   1944 N NH2 . ARG B 2 15 ? 17.271 -12.947 -3.025 1.00  50.39 0 B 1
ATOM   1945 N N   . ASP B 2 16 ? 16.971 -11.518  3.535 1.00  84.96 0 B 1
ATOM   1946 C CA  . ASP B 2 16 ? 17.297 -10.139  3.908 1.00  84.60 0 B 1
ATOM   1947 C C   . ASP B 2 16 ? 16.109 -9.495  4.650 1.00  85.64 0 B 1
ATOM   1948 O O   . ASP B 2 16 ? 15.392 -8.659  4.089 1.00  83.25 0 B 1
ATOM   1949 C CB  . ASP B 2 16 ? 17.725 -9.363  2.649 1.00  81.93 0 B 1
ATOM   1950 C CG  . ASP B 2 16 ? 18.228 -7.952  2.955 1.00  77.89 0 B 1
ATOM   1951 O OD1 . ASP B 2 16 ? 18.648 -7.643  4.091 1.00  73.93 0 B 1
ATOM   1952 O OD2 . ASP B 2 16 ? 18.222 -7.106  2.030 1.00  72.15 -1 B 1
ATOM   1953 N N   . PRO B 2 17 ? 15.840 -9.923  5.899 1.00  85.21 0 B 1
ATOM   1954 C CA  . PRO B 2 17 ? 14.738 -9.396  6.676 1.00  84.59 0 B 1
ATOM   1955 C C   . PRO B 2 17 ? 14.995 -7.928  7.044 1.00  85.56 0 B 1
ATOM   1956 O O   . PRO B 2 17 ? 16.079 -7.586  7.531 1.00  82.66 0 B 1
ATOM   1957 C CB  . PRO B 2 17 ? 14.629 -10.296  7.904 1.00  81.69 0 B 1
ATOM   1958 C CG  . PRO B 2 17 ? 16.047 -10.830  8.082 1.00  79.16 0 B 1
ATOM   1959 C CD  . PRO B 2 17 ? 16.568 -10.930  6.651 1.00  82.31 0 B 1
ATOM   1960 N N   . PRO B 2 18 ? 14.019 -7.029  6.872 1.00  85.57 0 B 1
ATOM   1961 C CA  . PRO B 2 18 ? 14.124 -5.667  7.371 1.00  84.99 0 B 1
ATOM   1962 C C   . PRO B 2 18 ? 14.115 -5.655  8.905 1.00  86.44 0 B 1
ATOM   1963 O O   . PRO B 2 18 ? 13.382 -6.400  9.541 1.00  83.85 0 B 1
ATOM   1964 C CB  . PRO B 2 18 ? 12.940 -4.920  6.765 1.00  81.70 0 B 1
ATOM   1965 C CG  . PRO B 2 18 ? 11.907 -6.020  6.531 1.00  78.79 0 B 1
ATOM   1966 C CD  . PRO B 2 18 ? 12.737 -7.267  6.242 1.00  81.21 0 B 1
ATOM   1967 N N   . ALA B 2 19 ? 14.900 -4.764  9.515 1.00  87.77 0 B 1
ATOM   1968 C CA  . ALA B 2 19 ? 15.085 -4.742 10.966 1.00  86.78 0 B 1
ATOM   1969 C C   . ALA B 2 19 ? 13.829 -4.367 11.782 1.00  87.19 0 B 1
ATOM   1970 O O   . ALA B 2 19 ? 13.753 -4.662 12.972 1.00  80.78 0 B 1
ATOM   1971 C CB  . ALA B 2 19 ? 16.239 -3.782 11.275 1.00  82.24 0 B 1
ATOM   1972 N N   . GLN B 2 20 ? 12.863 -3.687 11.164 1.00  90.40 0 B 1
ATOM   1973 C CA  . GLN B 2 20 ? 11.720 -3.086 11.854 1.00  91.04 0 B 1
ATOM   1974 C C   . GLN B 2 20 ? 10.397 -3.793 11.610 1.00  93.15 0 B 1
ATOM   1975 O O   . GLN B 2 20 ?  9.361 -3.373 12.137 1.00  91.17 0 B 1
ATOM   1976 C CB  . GLN B 2 20 ? 11.605 -1.622 11.434 1.00  87.56 0 B 1
ATOM   1977 C CG  . GLN B 2 20 ? 12.773 -0.815 11.998 1.00  79.47 0 B 1
ATOM   1978 C CD  . GLN B 2 20 ? 12.805  0.598 11.441 1.00  72.28 0 B 1
ATOM   1979 N NE2 . GLN B 2 20 ? 13.617  1.441 12.023 1.00  60.22 0 B 1
ATOM   1980 O OE1 . GLN B 2 20 ? 12.154  0.937 10.471 1.00  63.36 0 B 1
ATOM   1981 N N   . CYS B 2 21 ? 10.401 -4.835 10.805 1.00  93.82 0 B 1
ATOM   1982 C CA  . CYS B 2 21 ?  9.188 -5.578 10.509 1.00  93.94 0 B 1
ATOM   1983 C C   . CYS B 2 21 ?  9.494 -7.037 10.169 1.00  95.06 0 B 1
ATOM   1984 O O   . CYS B 2 21 ? 10.586 -7.377  9.724 1.00  93.97 0 B 1
ATOM   1985 C CB  . CYS B 2 21 ?  8.385 -4.867  9.404 1.00  90.20 0 B 1
ATOM   1986 S SG  . CYS B 2 21 ?  9.355 -4.564  7.905 1.00  83.03 0 B 1
ATOM   1987 N N   . SER B 2 22 ?  8.497 -7.890 10.355 1.00  95.95 0 B 1
ATOM   1988 C CA  . SER B 2 22 ?  8.520 -9.274  9.901 1.00  96.15 0 B 1
ATOM   1989 C C   . SER B 2 22 ?  7.203 -9.619  9.228 1.00  96.44 0 B 1
ATOM   1990 O O   . SER B 2 22 ?  6.175 -9.005  9.511 1.00  95.99 0 B 1
ATOM   1991 C CB  . SER B 2 22 ?  8.824 -10.231 11.052 1.00  95.27 0 B 1
ATOM   1992 O OG  . SER B 2 22 ?  7.747 -10.300 11.966 1.00  93.94 0 B 1
ATOM   1993 N N   . ALA B 2 23 ?  7.232 -10.594  8.337 1.00  96.30 0 B 1
ATOM   1994 C CA  . ALA B 2 23 ?  6.038 -11.127  7.711 1.00  96.47 0 B 1
ATOM   1995 C C   . ALA B 2 23 ?  6.253 -12.577  7.290 1.00  96.21 0 B 1
ATOM   1996 O O   . ALA B 2 23 ?  7.370 -12.989  6.988 1.00  95.19 0 B 1
ATOM   1997 C CB  . ALA B 2 23 ?  5.651 -10.258  6.511 1.00  95.90 0 B 1
ATOM   1998 N N   . GLY B 2 24 ?  5.165 -13.332  7.237 1.00  96.39 0 B 1
ATOM   1999 C CA  . GLY B 2 24 ?  5.200 -14.700  6.761 1.00  96.15 0 B 1
ATOM   2000 C C   . GLY B 2 24 ?  3.823 -15.358  6.738 1.00  96.60 0 B 1
ATOM   2001 O O   . GLY B 2 24 ?  2.865 -14.810  7.298 1.00  95.95 0 B 1
ATOM   2002 N N   . PRO B 2 25 ?  3.718 -16.515  6.092 1.00  95.68 0 B 1
ATOM   2003 C CA  . PRO B 2 25 ?  2.460 -17.226  5.965 1.00  95.24 0 B 1
ATOM   2004 C C   . PRO B 2 25 ?  1.965 -17.757  7.319 1.00  94.70 0 B 1
ATOM   2005 O O   . PRO B 2 25 ?  2.746 -18.130  8.205 1.00  92.63 0 B 1
ATOM   2006 C CB  . PRO B 2 25 ?  2.716 -18.357  4.969 1.00  93.98 0 B 1
ATOM   2007 C CG  . PRO B 2 25 ?  4.214 -18.626  5.138 1.00  91.35 0 B 1
ATOM   2008 C CD  . PRO B 2 25 ?  4.781 -17.246  5.442 1.00  94.51 0 B 1
ATOM   2009 N N   . VAL B 2 26 ?  0.635 -17.824  7.433 1.00  92.53 0 B 1
ATOM   2010 C CA  . VAL B 2 26 ? -0.074 -18.435  8.554 1.00  89.64 0 B 1
ATOM   2011 C C   . VAL B 2 26 ? -0.530 -19.829  8.135 1.00  86.90 0 B 1
ATOM   2012 O O   . VAL B 2 26 ? -1.215 -20.004  7.124 1.00  75.71 0 B 1
ATOM   2013 C CB  . VAL B 2 26 ? -1.275 -17.583  8.999 1.00  85.72 0 B 1
ATOM   2014 C CG1 . VAL B 2 26 ? -1.939 -18.174 10.246 1.00  76.59 0 B 1
ATOM   2015 C CG2 . VAL B 2 26 ? -0.825 -16.153  9.341 1.00  78.66 0 B 1
ATOM   2016 N N   . GLY B 2 27 ? -0.140 -20.828  8.913 1.00  87.70 0 B 1
ATOM   2017 C CA  . GLY B 2 27 ? -0.430 -22.210  8.563 1.00  86.68 0 B 1
ATOM   2018 C C   . GLY B 2 27 ?  0.200 -22.588  7.222 1.00  87.98 0 B 1
ATOM   2019 O O   . GLY B 2 27 ?  1.387 -22.336  6.998 1.00  83.38 0 B 1
ATOM   2020 N N   . ASP B 2 28 ? -0.605 -23.180  6.351 1.00  87.59 0 B 1
ATOM   2021 C CA  . ASP B 2 28 ? -0.183 -23.646  5.027 1.00  87.46 0 B 1
ATOM   2022 C C   . ASP B 2 28 ? -0.831 -22.839  3.884 1.00  88.57 0 B 1
ATOM   2023 O O   . ASP B 2 28 ? -0.621 -23.123  2.709 1.00  84.82 0 B 1
ATOM   2024 C CB  . ASP B 2 28 ? -0.437 -25.157  4.922 1.00  84.38 0 B 1
ATOM   2025 C CG  . ASP B 2 28 ?  0.222 -25.950  6.058 1.00  77.66 0 B 1
ATOM   2026 O OD1 . ASP B 2 28 ?  1.322 -25.560  6.540 1.00  71.00 0 B 1
ATOM   2027 O OD2 . ASP B 2 28 ? -0.412 -26.924  6.503 1.00  70.96 -1 B 1
ATOM   2028 N N   . ASP B 2 29 ? -1.601 -21.799  4.225 1.00  91.23 0 B 1
ATOM   2029 C CA  . ASP B 2 29 ? -2.191 -20.905  3.236 1.00  91.84 0 B 1
ATOM   2030 C C   . ASP B 2 29 ? -1.221 -19.778  2.872 1.00  92.90 0 B 1
ATOM   2031 O O   . ASP B 2 29 ? -1.081 -18.779  3.574 1.00  92.22 0 B 1
ATOM   2032 C CB  . ASP B 2 29 ? -3.557 -20.364  3.699 1.00  90.33 0 B 1
ATOM   2033 C CG  . ASP B 2 29 ? -4.316 -19.663  2.561 1.00  90.44 0 B 1
ATOM   2034 O OD1 . ASP B 2 29 ? -3.714 -19.425  1.481 1.00  88.22 0 B 1
ATOM   2035 O OD2 . ASP B 2 29 ? -5.538 -19.430  2.707 1.00  86.69 -1 B 1
ATOM   2036 N N   . MET B 2 30 ? -0.573 -19.918  1.730 1.00  94.13 0 B 1
ATOM   2037 C CA  . MET B 2 30 ?  0.361 -18.916  1.214 1.00  94.73 0 B 1
ATOM   2038 C C   . MET B 2 30 ? -0.289 -17.572  0.871 1.00  95.66 0 B 1
ATOM   2039 O O   . MET B 2 30 ?  0.424 -16.581  0.716 1.00  95.11 0 B 1
ATOM   2040 C CB  . MET B 2 30 ?  1.089 -19.475 -0.013 1.00  93.31 0 B 1
ATOM   2041 C CG  . MET B 2 30 ?  2.096 -20.577  0.346 1.00  85.80 0 B 1
ATOM   2042 S SD  . MET B 2 30 ?  3.411 -20.084  1.508 1.00  85.07 0 B 1
ATOM   2043 C CE  . MET B 2 30 ?  4.163 -18.710  0.624 1.00  75.18 0 B 1
ATOM   2044 N N   . PHE B 2 31 ? -1.619 -17.510  0.755 1.00  96.18 0 B 1
ATOM   2045 C CA  . PHE B 2 31 ? -2.354 -16.278  0.477 1.00  96.64 0 B 1
ATOM   2046 C C   . PHE B 2 31 ? -2.755 -15.518  1.747 1.00  96.79 0 B 1
ATOM   2047 O O   . PHE B 2 31 ? -3.254 -14.402  1.653 1.00  96.02 0 B 1
ATOM   2048 C CB  . PHE B 2 31 ? -3.571 -16.576 -0.402 1.00  96.44 0 B 1
ATOM   2049 C CG  . PHE B 2 31 ? -3.222 -16.872 -1.845 1.00  96.36 0 B 1
ATOM   2050 C CD1 . PHE B 2 31 ? -3.364 -15.869 -2.822 1.00  94.90 0 B 1
ATOM   2051 C CD2 . PHE B 2 31 ? -2.747 -18.141 -2.223 1.00  94.87 0 B 1
ATOM   2052 C CE1 . PHE B 2 31 ? -3.045 -16.127 -4.160 1.00  94.37 0 B 1
ATOM   2053 C CE2 . PHE B 2 31 ? -2.416 -18.402 -3.564 1.00  94.18 0 B 1
ATOM   2054 C CZ  . PHE B 2 31 ? -2.566 -17.395 -4.538 1.00  94.97 0 B 1
ATOM   2055 N N   . HIS B 2 32 ? -2.524 -16.096  2.932 1.00  96.29 0 B 1
ATOM   2056 C CA  . HIS B 2 32 ? -2.771 -15.447  4.212 1.00  96.21 0 B 1
ATOM   2057 C C   . HIS B 2 32 ? -1.475 -15.347  5.004 1.00  96.32 0 B 1
ATOM   2058 O O   . HIS B 2 32 ? -0.908 -16.354  5.434 1.00  95.67 0 B 1
ATOM   2059 C CB  . HIS B 2 32 ? -3.857 -16.219  4.974 1.00  95.44 0 B 1
ATOM   2060 C CG  . HIS B 2 32 ? -4.158 -15.678  6.343 1.00  90.98 0 B 1
ATOM   2061 C CD2 . HIS B 2 32 ? -4.034 -14.388  6.800 1.00  80.64 0 B 1
ATOM   2062 N ND1 . HIS B 2 32 ? -4.630 -16.432  7.415 1.00  78.99 0 B 1
ATOM   2063 C CE1 . HIS B 2 32 ? -4.783 -15.614  8.456 1.00  80.52 0 B 1
ATOM   2064 N NE2 . HIS B 2 32 ? -4.426 -14.373  8.128 1.00  82.13 0 B 1
ATOM   2065 N N   . TRP B 2 33 ? -1.019 -14.131  5.228 1.00  96.85 0 B 1
ATOM   2066 C CA  . TRP B 2 33 ?  0.160 -13.841  6.024 1.00  97.13 0 B 1
ATOM   2067 C C   . TRP B 2 33 ? -0.205 -13.057  7.281 1.00  97.36 0 B 1
ATOM   2068 O O   . TRP B 2 33 ? -1.185 -12.307  7.315 1.00  96.78 0 B 1
ATOM   2069 C CB  . TRP B 2 33 ?  1.210 -13.100  5.181 1.00  96.94 0 B 1
ATOM   2070 C CG  . TRP B 2 33 ?  1.927 -13.871  4.105 1.00  96.66 0 B 1
ATOM   2071 C CD1 . TRP B 2 33 ?  1.497 -14.990  3.479 1.00  95.69 0 B 1
ATOM   2072 C CD2 . TRP B 2 33 ?  3.212 -13.556  3.503 1.00  96.41 0 B 1
ATOM   2073 C CE2 . TRP B 2 33 ?  3.487 -14.529  2.504 1.00  95.85 0 B 1
ATOM   2074 C CE3 . TRP B 2 33 ?  4.175 -12.535  3.699 1.00  95.90 0 B 1
ATOM   2075 N NE1 . TRP B 2 33 ?  2.416 -15.390  2.528 1.00  95.57 0 B 1
ATOM   2076 C CZ2 . TRP B 2 33 ?  4.662 -14.489  1.726 1.00  94.98 0 B 1
ATOM   2077 C CZ3 . TRP B 2 33 ?  5.337 -12.500  2.925 1.00  95.01 0 B 1
ATOM   2078 C CH2 . TRP B 2 33 ?  5.574 -13.466  1.944 1.00  94.76 0 B 1
ATOM   2079 N N   . GLN B 2 34 ?  0.633 -13.199  8.299 1.00  96.96 0 B 1
ATOM   2080 C CA  . GLN B 2 34 ?  0.728 -12.236  9.385 1.00  96.95 0 B 1
ATOM   2081 C C   . GLN B 2 34 ?  1.994 -11.405  9.224 1.00  97.15 0 B 1
ATOM   2082 O O   . GLN B 2 34 ?  2.955 -11.816  8.568 1.00  96.46 0 B 1
ATOM   2083 C CB  . GLN B 2 34 ?  0.672 -12.942 10.740 1.00  95.64 0 B 1
ATOM   2084 C CG  . GLN B 2 34 ? -0.781 -13.177 11.162 1.00  86.38 0 B 1
ATOM   2085 C CD  . GLN B 2 34 ? -0.901 -13.928 12.486 1.00  86.54 0 B 1
ATOM   2086 N NE2 . GLN B 2 34 ? -1.991 -13.783 13.193 1.00  74.66 0 B 1
ATOM   2087 O OE1 . GLN B 2 34 ? -0.027 -14.663 12.891 1.00  79.03 0 B 1
ATOM   2088 N N   . ALA B 2 35 ?  1.984 -10.223  9.843 1.00  97.33 0 B 1
ATOM   2089 C CA  . ALA B 2 35 ?  3.141 -9.362  9.913 1.00  97.38 0 B 1
ATOM   2090 C C   . ALA B 2 35 ?  3.225 -8.677 11.281 1.00  97.57 0 B 1
ATOM   2091 O O   . ALA B 2 35 ?  2.221 -8.534 11.979 1.00  97.11 0 B 1
ATOM   2092 C CB  . ALA B 2 35 ?  3.079 -8.346  8.775 1.00  96.75 0 B 1
ATOM   2093 N N   . THR B 2 36 ?  4.413 -8.237 11.632 1.00  97.52 0 B 1
ATOM   2094 C CA  . THR B 2 36 ?  4.632 -7.303 12.742 1.00  97.47 0 B 1
ATOM   2095 C C   . THR B 2 36 ?  5.409 -6.089 12.278 1.00  97.21 0 B 1
ATOM   2096 O O   . THR B 2 36 ?  6.273 -6.195 11.406 1.00  96.28 0 B 1
ATOM   2097 C CB  . THR B 2 36 ?  5.350 -7.941 13.939 1.00  96.65 0 B 1
ATOM   2098 C CG2 . THR B 2 36 ?  4.441 -8.902 14.694 1.00  91.78 0 B 1
ATOM   2099 O OG1 . THR B 2 36 ?  6.495 -8.640 13.540 1.00  90.96 0 B 1
ATOM   2100 N N   . ILE B 2 37 ?  5.113 -4.954 12.891 1.00  97.19 0 B 1
ATOM   2101 C CA  . ILE B 2 37 ?  5.841 -3.702 12.732 1.00  96.95 0 B 1
ATOM   2102 C C   . ILE B 2 37 ?  6.239 -3.209 14.123 1.00  97.22 0 B 1
ATOM   2103 O O   . ILE B 2 37 ?  5.417 -3.207 15.038 1.00  96.57 0 B 1
ATOM   2104 C CB  . ILE B 2 37 ?  4.980 -2.664 11.974 1.00  94.85 0 B 1
ATOM   2105 C CG1 . ILE B 2 37 ?  4.740 -3.134 10.524 1.00  83.86 0 B 1
ATOM   2106 C CG2 . ILE B 2 37 ?  5.642 -1.279 11.983 1.00  83.10 0 B 1
ATOM   2107 C CD1 . ILE B 2 37 ?  3.783 -2.230  9.734 1.00  85.56 0 B 1
ATOM   2108 N N   . MET B 2 38 ?  7.478 -2.785 14.275 1.00  96.71 0 B 1
ATOM   2109 C CA  . MET B 2 38 ?  7.921 -2.093 15.483 1.00  96.43 0 B 1
ATOM   2110 C C   . MET B 2 38 ?  7.526 -0.620 15.430 1.00  96.78 0 B 1
ATOM   2111 O O   . MET B 2 38 ?  7.700  0.035 14.405 1.00  95.62 0 B 1
ATOM   2112 C CB  . MET B 2 38 ?  9.435 -2.223 15.648 1.00  94.75 0 B 1
ATOM   2113 C CG  . MET B 2 38 ?  9.835 -3.653 16.022 1.00  86.27 0 B 1
ATOM   2114 S SD  . MET B 2 38 ? 11.615 -3.906 16.243 1.00  81.69 0 B 1
ATOM   2115 C CE  . MET B 2 38 ? 11.964 -2.769 17.599 1.00  71.35 0 B 1
ATOM   2116 N N   . GLY B 2 39 ?  7.025 -0.096 16.543 1.00  96.07 0 B 1
ATOM   2117 C CA  . GLY B 2 39 ?  6.805  1.333 16.688 1.00  96.07 0 B 1
ATOM   2118 C C   . GLY B 2 39 ?  8.125  2.101 16.553 1.00  95.91 0 B 1
ATOM   2119 O O   . GLY B 2 39 ?  9.108  1.722 17.186 1.00  94.65 0 B 1
ATOM   2120 N N   . PRO B 2 40 ?  8.166  3.168 15.742 1.00  95.64 0 B 1
ATOM   2121 C CA  . PRO B 2 40 ?  9.398  3.928 15.548 1.00  95.24 0 B 1
ATOM   2122 C C   . PRO B 2 40 ?  9.923  4.539 16.846 1.00  95.15 0 B 1
ATOM   2123 O O   . PRO B 2 40 ?  9.149  5.013 17.685 1.00  93.85 0 B 1
ATOM   2124 C CB  . PRO B 2 40 ?  9.067  5.008 14.514 1.00  93.92 0 B 1
ATOM   2125 C CG  . PRO B 2 40 ?  7.881  4.427 13.758 1.00  92.01 0 B 1
ATOM   2126 C CD  . PRO B 2 40 ?  7.136  3.636 14.837 1.00  94.79 0 B 1
ATOM   2127 N N   . ASN B 2 41 ? 11.247  4.572 17.005 1.00  93.93 0 B 1
ATOM   2128 C CA  . ASN B 2 41 ? 11.883  5.238 18.134 1.00  93.58 0 B 1
ATOM   2129 C C   . ASN B 2 41 ? 11.547  6.735 18.172 1.00  93.33 0 B 1
ATOM   2130 O O   . ASN B 2 41 ? 11.246  7.341 17.145 1.00  90.53 0 B 1
ATOM   2131 C CB  . ASN B 2 41 ? 13.399  5.006 18.090 1.00  91.55 0 B 1
ATOM   2132 C CG  . ASN B 2 41 ? 13.780  3.567 18.397 1.00  87.13 0 B 1
ATOM   2133 N ND2 . ASN B 2 41 ? 14.956  3.147 17.969 1.00  78.11 0 B 1
ATOM   2134 O OD1 . ASN B 2 41 ? 13.070  2.822 19.029 1.00  79.35 0 B 1
ATOM   2135 N N   . ASP B 2 42 ? 11.593  7.339 19.353 1.00  92.28 0 B 1
ATOM   2136 C CA  . ASP B 2 42 ? 11.219  8.741 19.562 1.00  91.74 0 B 1
ATOM   2137 C C   . ASP B 2 42 ?  9.838  9.101 18.982 1.00  92.54 0 B 1
ATOM   2138 O O   . ASP B 2 42 ?  9.637 10.148 18.373 1.00  89.40 0 B 1
ATOM   2139 C CB  . ASP B 2 42 ? 12.334  9.692 19.100 1.00  89.61 0 B 1
ATOM   2140 C CG  . ASP B 2 42 ? 13.684  9.334 19.697 1.00  81.50 0 B 1
ATOM   2141 O OD1 . ASP B 2 42 ? 13.706  9.040 20.915 1.00  75.08 0 B 1
ATOM   2142 O OD2 . ASP B 2 42 ? 14.663  9.329 18.923 1.00  72.67 -1 B 1
ATOM   2143 N N   . SER B 2 43 ?  8.891  8.188 19.164 1.00  94.22 0 B 1
ATOM   2144 C CA  . SER B 2 43 ?  7.494  8.356 18.801 1.00  94.80 0 B 1
ATOM   2145 C C   . SER B 2 43 ?  6.582  7.864 19.931 1.00  95.78 0 B 1
ATOM   2146 O O   . SER B 2 43 ?  7.024  7.112 20.805 1.00  95.11 0 B 1
ATOM   2147 C CB  . SER B 2 43 ?  7.208  7.614 17.498 1.00  93.85 0 B 1
ATOM   2148 O OG  . SER B 2 43 ?  7.020  6.228 17.722 1.00  92.52 0 B 1
ATOM   2149 N N   . PRO B 2 44 ?  5.294  8.224 19.908 1.00  96.23 0 B 1
ATOM   2150 C CA  . PRO B 2 44 ?  4.321  7.667 20.851 1.00  96.38 0 B 1
ATOM   2151 C C   . PRO B 2 44 ?  4.178  6.146 20.774 1.00  96.94 0 B 1
ATOM   2152 O O   . PRO B 2 44 ?  3.684  5.536 21.720 1.00  95.86 0 B 1
ATOM   2153 C CB  . PRO B 2 44 ?  3.000  8.355 20.507 1.00  95.02 0 B 1
ATOM   2154 C CG  . PRO B 2 44 ?  3.419  9.631 19.790 1.00  91.47 0 B 1
ATOM   2155 C CD  . PRO B 2 44 ?  4.674  9.205 19.050 1.00  94.95 0 B 1
ATOM   2156 N N   . TYR B 2 45 ?  4.611  5.544 19.666 1.00  97.44 0 B 1
ATOM   2157 C CA  . TYR B 2 45 ?  4.524  4.112 19.397 1.00  97.66 0 B 1
ATOM   2158 C C   . TYR B 2 45 ?  5.782  3.335 19.798 1.00  97.69 0 B 1
ATOM   2159 O O   . TYR B 2 45 ?  5.828  2.119 19.631 1.00  96.51 0 B 1
ATOM   2160 C CB  . TYR B 2 45 ?  4.201  3.917 17.910 1.00  97.35 0 B 1
ATOM   2161 C CG  . TYR B 2 45 ?  3.024  4.731 17.416 1.00  97.15 0 B 1
ATOM   2162 C CD1 . TYR B 2 45 ?  1.718  4.401 17.824 1.00  95.49 0 B 1
ATOM   2163 C CD2 . TYR B 2 45 ?  3.230  5.844 16.577 1.00  95.48 0 B 1
ATOM   2164 C CE1 . TYR B 2 45 ?  0.624  5.166 17.388 1.00  94.65 0 B 1
ATOM   2165 C CE2 . TYR B 2 45 ?  2.141  6.622 16.141 1.00  94.49 0 B 1
ATOM   2166 C CZ  . TYR B 2 45 ?  0.838  6.276 16.551 1.00  95.45 0 B 1
ATOM   2167 O OH  . TYR B 2 45 ? -0.231  7.020 16.122 1.00  93.81 0 B 1
ATOM   2168 N N   . GLN B 2 46 ?  6.812  4.011 20.304 1.00  96.48 0 B 1
ATOM   2169 C CA  . GLN B 2 46 ?  8.080  3.392 20.679 1.00  96.40 0 B 1
ATOM   2170 C C   . GLN B 2 46 ?  7.871  2.242 21.666 1.00  96.41 0 B 1
ATOM   2171 O O   . GLN B 2 46 ?  7.154  2.375 22.654 1.00  95.53 0 B 1
ATOM   2172 C CB  . GLN B 2 46 ?  9.023  4.454 21.256 1.00  95.25 0 B 1
ATOM   2173 C CG  . GLN B 2 46 ? 10.359  3.855 21.753 1.00  93.23 0 B 1
ATOM   2174 C CD  . GLN B 2 46 ? 11.371  4.910 22.189 1.00  91.18 0 B 1
ATOM   2175 N NE2 . GLN B 2 46 ? 12.340  4.547 22.995 1.00  80.60 0 B 1
ATOM   2176 O OE1 . GLN B 2 46 ? 11.328  6.058 21.805 1.00  84.50 0 B 1
ATOM   2177 N N   . GLY B 2 47 ?  8.550  1.128 21.394 1.00  96.15 0 B 1
ATOM   2178 C CA  . GLY B 2 47 ?  8.463 -0.089 22.187 1.00  95.69 0 B 1
ATOM   2179 C C   . GLY B 2 47 ?  7.275 -0.991 21.839 1.00  96.36 0 B 1
ATOM   2180 O O   . GLY B 2 47 ?  7.268 -2.150 22.237 1.00  94.56 0 B 1
ATOM   2181 N N   . GLY B 2 48 ?  6.309 -0.483 21.075 1.00  96.61 0 B 1
ATOM   2182 C CA  . GLY B 2 48 ?  5.181 -1.273 20.621 1.00  96.72 0 B 1
ATOM   2183 C C   . GLY B 2 48 ?  5.546 -2.245 19.498 1.00  97.10 0 B 1
ATOM   2184 O O   . GLY B 2 48 ?  6.313 -1.918 18.594 1.00  96.27 0 B 1
ATOM   2185 N N   . VAL B 2 49 ?  4.938 -3.424 19.536 1.00  97.86 0 B 1
ATOM   2186 C CA  . VAL B 2 49 ?  4.957 -4.417 18.461 1.00  97.87 0 B 1
ATOM   2187 C C   . VAL B 2 49 ?  3.535 -4.578 17.945 1.00  97.98 0 B 1
ATOM   2188 O O   . VAL B 2 49 ?  2.666 -5.131 18.617 1.00  97.23 0 B 1
ATOM   2189 C CB  . VAL B 2 49 ?  5.536 -5.760 18.937 1.00  97.17 0 B 1
ATOM   2190 C CG1 . VAL B 2 49 ?  5.572 -6.777 17.797 1.00  94.65 0 B 1
ATOM   2191 C CG2 . VAL B 2 49 ?  6.967 -5.587 19.459 1.00  95.04 0 B 1
ATOM   2192 N N   . PHE B 2 50 ?  3.292 -4.086 16.748 1.00  98.03 0 B 1
ATOM   2193 C CA  . PHE B 2 50 ?  1.970 -4.075 16.141 1.00  98.04 0 B 1
ATOM   2194 C C   . PHE B 2 50 ?  1.827 -5.245 15.185 1.00  97.98 0 B 1
ATOM   2195 O O   . PHE B 2 50 ?  2.608 -5.372 14.241 1.00  97.49 0 B 1
ATOM   2196 C CB  . PHE B 2 50 ?  1.734 -2.741 15.436 1.00  97.92 0 B 1
ATOM   2197 C CG  . PHE B 2 50 ?  1.808 -1.551 16.368 1.00  97.90 0 B 1
ATOM   2198 C CD1 . PHE B 2 50 ?  0.663 -1.107 17.050 1.00  97.08 0 B 1
ATOM   2199 C CD2 . PHE B 2 50 ?  3.035 -0.908 16.606 1.00  97.20 0 B 1
ATOM   2200 C CE1 . PHE B 2 50 ?  0.743 -0.051 17.952 1.00  96.69 0 B 1
ATOM   2201 C CE2 . PHE B 2 50 ?  3.126  0.149 17.514 1.00  96.65 0 B 1
ATOM   2202 C CZ  . PHE B 2 50 ?  1.975  0.579 18.195 1.00  96.92 0 B 1
ATOM   2203 N N   . PHE B 2 51 ?  0.820 -6.075 15.396 1.00  98.18 0 B 1
ATOM   2204 C CA  . PHE B 2 51 ?  0.473 -7.178 14.510 1.00  98.18 0 B 1
ATOM   2205 C C   . PHE B 2 51 ? -0.449 -6.699 13.386 1.00  98.06 0 B 1
ATOM   2206 O O   . PHE B 2 51 ? -1.343 -5.881 13.600 1.00  97.56 0 B 1
ATOM   2207 C CB  . PHE B 2 51 ? -0.171 -8.324 15.295 1.00  97.91 0 B 1
ATOM   2208 C CG  . PHE B 2 51 ?  0.802 -9.074 16.186 1.00  97.84 0 B 1
ATOM   2209 C CD1 . PHE B 2 51 ?  1.308 -10.316 15.775 1.00  96.83 0 B 1
ATOM   2210 C CD2 . PHE B 2 51 ?  1.196 -8.542 17.424 1.00  96.75 0 B 1
ATOM   2211 C CE1 . PHE B 2 51 ?  2.203 -11.023 16.598 1.00  96.17 0 B 1
ATOM   2212 C CE2 . PHE B 2 51 ?  2.099 -9.234 18.239 1.00  96.03 0 B 1
ATOM   2213 C CZ  . PHE B 2 51 ?  2.606 -10.478 17.828 1.00  96.59 0 B 1
ATOM   2214 N N   . LEU B 2 52 ? -0.221 -7.249 12.198 1.00  97.80 0 B 1
ATOM   2215 C CA  . LEU B 2 52 ? -1.051 -7.044 11.020 1.00  97.83 0 B 1
ATOM   2216 C C   . LEU B 2 52 ? -1.439 -8.383 10.399 1.00  97.80 0 B 1
ATOM   2217 O O   . LEU B 2 52 ? -0.729 -9.384 10.533 1.00  97.18 0 B 1
ATOM   2218 C CB  . LEU B 2 52 ? -0.354 -6.146  9.977 1.00  97.62 0 B 1
ATOM   2219 C CG  . LEU B 2 52 ?  0.039 -4.740 10.477 1.00  96.30 0 B 1
ATOM   2220 C CD1 . LEU B 2 52 ?  1.482 -4.691 10.991 1.00  92.00 0 B 1
ATOM   2221 C CD2 . LEU B 2 52 ? -0.079 -3.727  9.331 1.00  92.35 0 B 1
ATOM   2222 N N   . THR B 2 53 ? -2.538 -8.383  9.673 1.00  97.69 0 B 1
ATOM   2223 C CA  . THR B 2 53 ? -2.939 -9.474  8.793 1.00  97.34 0 B 1
ATOM   2224 C C   . THR B 2 53 ? -2.854 -9.035  7.333 1.00  97.39 0 B 1
ATOM   2225 O O   . THR B 2 53 ? -3.131 -7.876  7.006 1.00  96.79 0 B 1
ATOM   2226 C CB  . THR B 2 53 ? -4.331 -10.003  9.175 1.00  96.28 0 B 1
ATOM   2227 C CG2 . THR B 2 53 ? -5.464 -8.999  8.957 1.00  88.36 0 B 1
ATOM   2228 O OG1 . THR B 2 53 ? -4.622 -11.152  8.426 1.00  87.98 0 B 1
ATOM   2229 N N   . ILE B 2 54 ? -2.435 -9.949  6.472 1.00  97.55 0 B 1
ATOM   2230 C CA  . ILE B 2 54 ? -2.251 -9.720  5.040 1.00  97.54 0 B 1
ATOM   2231 C C   . ILE B 2 54 ? -2.964 -10.831  4.281 1.00  97.47 0 B 1
ATOM   2232 O O   . ILE B 2 54 ? -2.655 -12.003  4.457 1.00  96.81 0 B 1
ATOM   2233 C CB  . ILE B 2 54 ? -0.755 -9.665  4.669 1.00  97.32 0 B 1
ATOM   2234 C CG1 . ILE B 2 54 ? -0.007 -8.564  5.459 1.00  96.62 0 B 1
ATOM   2235 C CG2 . ILE B 2 54 ? -0.589 -9.459  3.149 1.00  96.69 0 B 1
ATOM   2236 C CD1 . ILE B 2 54 ?  1.515 -8.605  5.316 1.00  95.10 0 B 1
ATOM   2237 N N   . HIS B 2 55 ? -3.880 -10.453  3.393 1.00  97.13 0 B 1
ATOM   2238 C CA  . HIS B 2 55 ? -4.522 -11.360  2.456 1.00  97.09 0 B 1
ATOM   2239 C C   . HIS B 2 55 ? -4.187 -10.945  1.031 1.00  97.00 0 B 1
ATOM   2240 O O   . HIS B 2 55 ? -4.389 -9.789  0.641 1.00  96.40 0 B 1
ATOM   2241 C CB  . HIS B 2 55 ? -6.031 -11.404  2.707 1.00  96.55 0 B 1
ATOM   2242 C CG  . HIS B 2 55 ? -6.384 -11.934  4.057 1.00  95.50 0 B 1
ATOM   2243 C CD2 . HIS B 2 55 ? -6.572 -13.244  4.405 1.00  84.54 0 B 1
ATOM   2244 N ND1 . HIS B 2 55 ? -6.584 -11.191  5.198 1.00  84.00 0 B 1
ATOM   2245 C CE1 . HIS B 2 55 ? -6.886 -12.033  6.198 1.00  87.32 0 B 1
ATOM   2246 N NE2 . HIS B 2 55 ? -6.893 -13.292  5.752 1.00  88.91 0 B 1
ATOM   2247 N N   . PHE B 2 56 ? -3.668 -11.878  0.248 1.00  97.50 0 B 1
ATOM   2248 C CA  . PHE B 2 56 ? -3.344 -11.650 -1.156 1.00  97.51 0 B 1
ATOM   2249 C C   . PHE B 2 56 ? -4.551 -11.985 -2.038 1.00  97.46 0 B 1
ATOM   2250 O O   . PHE B 2 56 ? -5.113 -13.073 -1.904 1.00  96.56 0 B 1
ATOM   2251 C CB  . PHE B 2 56 ? -2.125 -12.479 -1.550 1.00  97.34 0 B 1
ATOM   2252 C CG  . PHE B 2 56 ? -0.874 -12.112 -0.797 1.00  97.47 0 B 1
ATOM   2253 C CD1 . PHE B 2 56 ? -0.075 -11.040 -1.230 1.00  96.69 0 B 1
ATOM   2254 C CD2 . PHE B 2 56 ? -0.489 -12.844  0.339 1.00  96.65 0 B 1
ATOM   2255 C CE1 . PHE B 2 56 ?  1.109 -10.715 -0.554 1.00  96.34 0 B 1
ATOM   2256 C CE2 . PHE B 2 56 ?  0.694 -12.522  1.025 1.00  96.25 0 B 1
ATOM   2257 C CZ  . PHE B 2 56 ?  1.494 -11.464  0.571 1.00  96.71 0 B 1
ATOM   2258 N N   . PRO B 2 57 ? -4.936 -11.091 -2.963 1.00  96.99 0 B 1
ATOM   2259 C CA  . PRO B 2 57 ? -5.904 -11.431 -3.999 1.00  96.69 0 B 1
ATOM   2260 C C   . PRO B 2 57 ? -5.272 -12.345 -5.053 1.00  96.46 0 B 1
ATOM   2261 O O   . PRO B 2 57 ? -4.043 -12.432 -5.181 1.00  95.41 0 B 1
ATOM   2262 C CB  . PRO B 2 57 ? -6.338 -10.075 -4.565 1.00  95.77 0 B 1
ATOM   2263 C CG  . PRO B 2 57 ? -5.073 -9.232 -4.448 1.00  94.63 0 B 1
ATOM   2264 C CD  . PRO B 2 57 ? -4.441 -9.730 -3.154 1.00  96.19 0 B 1
ATOM   2265 N N   . THR B 2 58 ? -6.108 -13.007 -5.850 1.00  96.01 0 B 1
ATOM   2266 C CA  . THR B 2 58 ? -5.668 -13.951 -6.897 1.00  95.36 0 B 1
ATOM   2267 C C   . THR B 2 58 ? -4.788 -13.314 -7.968 1.00  94.90 0 B 1
ATOM   2268 O O   . THR B 2 58 ? -3.911 -13.984 -8.520 1.00  92.24 0 B 1
ATOM   2269 C CB  . THR B 2 58 ? -6.881 -14.563 -7.612 1.00  93.66 0 B 1
ATOM   2270 C CG2 . THR B 2 58 ? -7.619 -15.561 -6.717 1.00  81.11 0 B 1
ATOM   2271 O OG1 . THR B 2 58 ? -7.784 -13.564 -7.988 1.00  81.27 0 B 1
ATOM   2272 N N   . ASP B 2 59 ? -4.995 -12.031 -8.243 1.00  94.25 0 B 1
ATOM   2273 C CA  . ASP B 2 59 ? -4.284 -11.247 -9.251 1.00  93.16 0 B 1
ATOM   2274 C C   . ASP B 2 59 ? -3.126 -10.419 -8.671 1.00  94.15 0 B 1
ATOM   2275 O O   . ASP B 2 59 ? -2.552 -9.574 -9.354 1.00  92.18 0 B 1
ATOM   2276 C CB  . ASP B 2 59 ? -5.281 -10.415 -10.061 1.00  89.25 0 B 1
ATOM   2277 C CG  . ASP B 2 59 ? -6.108 -9.434 -9.242 1.00  79.83 0 B 1
ATOM   2278 O OD1 . ASP B 2 59 ? -6.183 -9.566 -8.004 1.00  70.96 0 B 1
ATOM   2279 O OD2 . ASP B 2 59 ? -6.732 -8.546 -9.877 1.00  72.69 -1 B 1
ATOM   2280 N N   . TYR B 2 60 ? -2.690 -10.699 -7.439 1.00  96.26 0 B 1
ATOM   2281 C CA  . TYR B 2 60 ? -1.438 -10.151 -6.922 1.00  96.92 0 B 1
ATOM   2282 C C   . TYR B 2 60 ? -0.265 -10.503 -7.854 1.00  97.26 0 B 1
ATOM   2283 O O   . TYR B 2 60 ? -0.159 -11.645 -8.305 1.00  96.49 0 B 1
ATOM   2284 C CB  . TYR B 2 60 ? -1.196 -10.681 -5.503 1.00  96.80 0 B 1
ATOM   2285 C CG  . TYR B 2 60 ? -0.004 -10.051 -4.822 1.00  97.05 0 B 1
ATOM   2286 C CD1 . TYR B 2 60 ?  1.228 -10.731 -4.721 1.00  96.60 0 B 1
ATOM   2287 C CD2 . TYR B 2 60 ? -0.109 -8.749 -4.301 1.00  96.61 0 B 1
ATOM   2288 C CE1 . TYR B 2 60 ?  2.335 -10.119 -4.105 1.00  96.53 0 B 1
ATOM   2289 C CE2 . TYR B 2 60 ?  0.992 -8.126 -3.695 1.00  96.42 0 B 1
ATOM   2290 C CZ  . TYR B 2 60 ?  2.213 -8.813 -3.601 1.00  96.79 0 B 1
ATOM   2291 O OH  . TYR B 2 60 ?  3.286 -8.188 -3.015 1.00  96.22 0 B 1
ATOM   2292 N N   . PRO B 2 61 ?  0.652 -9.560 -8.195 1.00  96.49 0 B 1
ATOM   2293 C CA  . PRO B 2 61 ?  0.811 -8.226 -7.629 1.00  96.65 0 B 1
ATOM   2294 C C   . PRO B 2 61 ?  0.112 -7.094 -8.392 1.00  96.58 0 B 1
ATOM   2295 O O   . PRO B 2 61 ?  0.449 -5.937 -8.192 1.00  95.31 0 B 1
ATOM   2296 C CB  . PRO B 2 61 ?  2.330 -8.032 -7.615 1.00  96.05 0 B 1
ATOM   2297 C CG  . PRO B 2 61 ?  2.742 -8.687 -8.933 1.00  95.12 0 B 1
ATOM   2298 C CD  . PRO B 2 61 ?  1.798 -9.884 -9.021 1.00  95.91 0 B 1
ATOM   2299 N N   . PHE B 2 62 ? -0.819 -7.397 -9.293 1.00  95.90 0 B 1
ATOM   2300 C CA  . PHE B 2 62 ? -1.493 -6.363 -10.087 1.00  95.59 0 B 1
ATOM   2301 C C   . PHE B 2 62 ? -2.621 -5.664 -9.322 1.00  95.07 0 B 1
ATOM   2302 O O   . PHE B 2 62 ? -2.985 -4.537 -9.661 1.00  93.28 0 B 1
ATOM   2303 C CB  . PHE B 2 62 ? -1.985 -6.963 -11.402 1.00  95.14 0 B 1
ATOM   2304 C CG  . PHE B 2 62 ? -0.859 -7.528 -12.229 1.00  95.17 0 B 1
ATOM   2305 C CD1 . PHE B 2 62 ?  0.068 -6.661 -12.840 1.00  93.63 0 B 1
ATOM   2306 C CD2 . PHE B 2 62 ? -0.685 -8.918 -12.349 1.00  93.80 0 B 1
ATOM   2307 C CE1 . PHE B 2 62 ?  1.156 -7.174 -13.562 1.00  93.04 0 B 1
ATOM   2308 C CE2 . PHE B 2 62 ?  0.407 -9.436 -13.070 1.00  92.94 0 B 1
ATOM   2309 C CZ  . PHE B 2 62 ?  1.321 -8.563 -13.670 1.00  93.72 0 B 1
ATOM   2310 N N   . LYS B 2 63 ? -3.114 -6.292 -8.259 1.00  95.36 0 B 1
ATOM   2311 C CA  . LYS B 2 63 ? -3.904 -5.643 -7.217 1.00  95.02 0 B 1
ATOM   2312 C C   . LYS B 2 63 ? -3.120 -5.586 -5.903 1.00  95.93 0 B 1
ATOM   2313 O O   . LYS B 2 63 ? -2.286 -6.456 -5.650 1.00  95.57 0 B 1
ATOM   2314 C CB  . LYS B 2 63 ? -5.237 -6.369 -7.017 1.00  93.20 0 B 1
ATOM   2315 C CG  . LYS B 2 63 ? -6.248 -6.008 -8.115 1.00  86.15 0 B 1
ATOM   2316 C CD  . LYS B 2 63 ? -7.584 -6.628 -7.716 1.00  81.85 0 B 1
ATOM   2317 C CE  . LYS B 2 63 ? -8.648 -6.504 -8.786 1.00  74.75 0 B 1
ATOM   2318 N NZ  . LYS B 2 63 ? -9.767 -7.405 -8.439 1.00  66.77 1 B 1
ATOM   2319 N N   . PRO B 2 64 ? -3.408 -4.565 -5.050 1.00  95.76 0 B 1
ATOM   2320 C CA  . PRO B 2 64 ? -2.764 -4.464 -3.750 1.00  96.03 0 B 1
ATOM   2321 C C   . PRO B 2 64 ? -3.162 -5.622 -2.828 1.00  96.57 0 B 1
ATOM   2322 O O   . PRO B 2 64 ? -4.303 -6.110 -2.891 1.00  96.19 0 B 1
ATOM   2323 C CB  . PRO B 2 64 ? -3.210 -3.112 -3.178 1.00  94.75 0 B 1
ATOM   2324 C CG  . PRO B 2 64 ? -4.547 -2.850 -3.863 1.00  92.93 0 B 1
ATOM   2325 C CD  . PRO B 2 64 ? -4.358 -3.475 -5.239 1.00  94.53 0 B 1
ATOM   2326 N N   . PRO B 2 65 ? -2.272 -6.030 -1.907 1.00  97.14 0 B 1
ATOM   2327 C CA  . PRO B 2 65 ? -2.646 -6.907 -0.824 1.00  97.27 0 B 1
ATOM   2328 C C   . PRO B 2 65 ? -3.636 -6.193  0.107 1.00  97.06 0 B 1
ATOM   2329 O O   . PRO B 2 65 ? -3.603 -4.971  0.269 1.00  95.98 0 B 1
ATOM   2330 C CB  . PRO B 2 65 ? -1.337 -7.260 -0.120 1.00  96.84 0 B 1
ATOM   2331 C CG  . PRO B 2 65 ? -0.502 -5.990 -0.316 1.00  95.75 0 B 1
ATOM   2332 C CD  . PRO B 2 65 ? -0.936 -5.500 -1.700 1.00  96.92 0 B 1
ATOM   2333 N N   . LYS B 2 66 ? -4.502 -6.962  0.758 1.00  96.54 0 B 1
ATOM   2334 C CA  . LYS B 2 66 ? -5.384 -6.454  1.802 1.00  96.37 0 B 1
ATOM   2335 C C   . LYS B 2 66 ? -4.632 -6.525  3.127 1.00  96.58 0 B 1
ATOM   2336 O O   . LYS B 2 66 ? -4.396 -7.615  3.634 1.00  95.90 0 B 1
ATOM   2337 C CB  . LYS B 2 66 ? -6.692 -7.248  1.840 1.00  95.34 0 B 1
ATOM   2338 C CG  . LYS B 2 66 ? -7.431 -7.337  0.490 1.00  89.42 0 B 1
ATOM   2339 C CD  . LYS B 2 66 ? -7.886 -5.984 -0.048 1.00  83.64 0 B 1
ATOM   2340 C CE  . LYS B 2 66 ? -8.678 -6.235 -1.336 1.00  77.21 0 B 1
ATOM   2341 N NZ  . LYS B 2 66 ? -9.240 -5.002 -1.923 1.00  67.44 1 B 1
ATOM   2342 N N   . VAL B 2 67 ? -4.233 -5.368  3.656 1.00  96.97 0 B 1
ATOM   2343 C CA  . VAL B 2 67 ? -3.457 -5.260  4.889 1.00  96.99 0 B 1
ATOM   2344 C C   . VAL B 2 67 ? -4.283 -4.525  5.934 1.00  96.63 0 B 1
ATOM   2345 O O   . VAL B 2 67 ? -4.808 -3.453  5.653 1.00  95.71 0 B 1
ATOM   2346 C CB  . VAL B 2 67 ? -2.110 -4.551  4.665 1.00  96.81 0 B 1
ATOM   2347 C CG1 . VAL B 2 67 ? -1.230 -4.635  5.913 1.00  95.30 0 B 1
ATOM   2348 C CG2 . VAL B 2 67 ? -1.324 -5.163  3.504 1.00  95.55 0 B 1
ATOM   2349 N N   . ALA B 2 68 ? -4.387 -5.092  7.138 1.00  96.62 0 B 1
ATOM   2350 C CA  . ALA B 2 68 ? -5.077 -4.472  8.265 1.00  96.46 0 B 1
ATOM   2351 C C   . ALA B 2 68 ? -4.313 -4.720  9.568 1.00  96.99 0 B 1
ATOM   2352 O O   . ALA B 2 68 ? -3.688 -5.766  9.739 1.00  96.63 0 B 1
ATOM   2353 C CB  . ALA B 2 68 ? -6.505 -5.027  8.340 1.00  95.02 0 B 1
ATOM   2354 N N   . PHE B 2 69 ? -4.373 -3.769 10.498 1.00  96.48 0 B 1
ATOM   2355 C CA  . PHE B 2 69 ? -3.883 -3.972 11.852 1.00  96.54 0 B 1
ATOM   2356 C C   . PHE B 2 69 ? -4.800 -4.929 12.616 1.00  96.10 0 B 1
ATOM   2357 O O   . PHE B 2 69 ? -6.024 -4.851 12.509 1.00  95.08 0 B 1
ATOM   2358 C CB  . PHE B 2 69 ? -3.755 -2.638 12.590 1.00  96.65 0 B 1
ATOM   2359 C CG  . PHE B 2 69 ? -2.510 -1.860 12.229 1.00  96.96 0 B 1
ATOM   2360 C CD1 . PHE B 2 69 ? -1.363 -1.957 13.042 1.00  96.21 0 B 1
ATOM   2361 C CD2 . PHE B 2 69 ? -2.482 -1.025 11.102 1.00  96.27 0 B 1
ATOM   2362 C CE1 . PHE B 2 69 ? -0.206 -1.225 12.734 1.00  96.09 0 B 1
ATOM   2363 C CE2 . PHE B 2 69 ? -1.319 -0.300 10.784 1.00  96.04 0 B 1
ATOM   2364 C CZ  . PHE B 2 69 ? -0.181 -0.398 11.603 1.00  96.59 0 B 1
ATOM   2365 N N   . THR B 2 70 ? -4.211 -5.792 13.414 1.00  96.69 0 B 1
ATOM   2366 C CA  . THR B 2 70 ? -4.934 -6.605 14.400 1.00  96.31 0 B 1
ATOM   2367 C C   . THR B 2 70 ? -4.682 -6.108 15.818 1.00  96.21 0 B 1
ATOM   2368 O O   . THR B 2 70 ? -5.549 -6.225 16.683 1.00  94.91 0 B 1
ATOM   2369 C CB  . THR B 2 70 ? -4.568 -8.085 14.268 1.00  95.47 0 B 1
ATOM   2370 C CG2 . THR B 2 70 ? -4.974 -8.634 12.909 1.00  86.16 0 B 1
ATOM   2371 O OG1 . THR B 2 70 ? -3.176 -8.278 14.376 1.00  86.97 0 B 1
ATOM   2372 N N   . THR B 2 71 ? -3.542 -5.464 16.048 1.00  96.82 0 B 1
ATOM   2373 C CA  . THR B 2 71 ? -3.285 -4.691 17.265 1.00  96.85 0 B 1
ATOM   2374 C C   . THR B 2 71 ? -3.988 -3.341 17.175 1.00  96.55 0 B 1
ATOM   2375 O O   . THR B 2 71 ? -3.859 -2.633 16.181 1.00  95.74 0 B 1
ATOM   2376 C CB  . THR B 2 71 ? -1.786 -4.491 17.481 1.00  96.73 0 B 1
ATOM   2377 C CG2 . THR B 2 71 ? -1.471 -3.879 18.839 1.00  94.27 0 B 1
ATOM   2378 O OG1 . THR B 2 71 ? -1.112 -5.728 17.427 1.00  94.08 0 B 1
ATOM   2379 N N   . ARG B 2 72 ? -4.711 -2.959 18.230 1.00  96.22 0 B 1
ATOM   2380 C CA  . ARG B 2 72 ? -5.318 -1.628 18.319 1.00  95.92 0 B 1
ATOM   2381 C C   . ARG B 2 72 ? -4.241 -0.548 18.325 1.00  96.56 0 B 1
ATOM   2382 O O   . ARG B 2 72 ? -3.246 -0.657 19.031 1.00  95.60 0 B 1
ATOM   2383 C CB  . ARG B 2 72 ? -6.205 -1.499 19.561 1.00  94.14 0 B 1
ATOM   2384 C CG  . ARG B 2 72 ? -7.568 -2.183 19.384 1.00  84.12 0 B 1
ATOM   2385 C CD  . ARG B 2 72 ? -8.482 -1.853 20.561 1.00  77.68 0 B 1
ATOM   2386 N NE  . ARG B 2 72 ? -9.863 -2.306 20.327 1.00  70.24 0 B 1
ATOM   2387 C CZ  . ARG B 2 72 ? -10.928 -1.992 21.045 1.00  62.88 0 B 1
ATOM   2388 N NH1 . ARG B 2 72 ? -10.834 -1.272 22.126 1.00  57.20 1 B 1
ATOM   2389 N NH2 . ARG B 2 72 ? -12.103 -2.394 20.675 1.00  56.33 0 B 1
ATOM   2390 N N   . ILE B 2 73 ? -4.493  0.518 17.573 1.00  96.21 0 B 1
ATOM   2391 C CA  . ILE B 2 73 ? -3.584  1.653 17.452 1.00  96.37 0 B 1
ATOM   2392 C C   . ILE B 2 73 ? -4.375  2.957 17.383 1.00  96.02 0 B 1
ATOM   2393 O O   . ILE B 2 73 ? -5.453  3.007 16.792 1.00  94.63 0 B 1
ATOM   2394 C CB  . ILE B 2 73 ? -2.627  1.438 16.256 1.00  95.79 0 B 1
ATOM   2395 C CG1 . ILE B 2 73 ? -1.549  2.533 16.221 1.00  93.19 0 B 1
ATOM   2396 C CG2 . ILE B 2 73 ? -3.386  1.339 14.922 1.00  92.04 0 B 1
ATOM   2397 C CD1 . ILE B 2 73 ? -0.398  2.229 15.260 1.00  91.72 0 B 1
ATOM   2398 N N   . TYR B 2 74 ? -3.850  4.018 17.985 1.00  96.26 0 B 1
ATOM   2399 C CA  . TYR B 2 74 ? -4.443  5.348 17.938 1.00  96.22 0 B 1
ATOM   2400 C C   . TYR B 2 74 ? -3.759  6.169 16.850 1.00  96.16 0 B 1
ATOM   2401 O O   . TYR B 2 74 ? -2.637  6.640 17.037 1.00  95.15 0 B 1
ATOM   2402 C CB  . TYR B 2 74 ? -4.348  5.985 19.321 1.00  95.95 0 B 1
ATOM   2403 C CG  . TYR B 2 74 ? -5.181  7.229 19.469 1.00  96.09 0 B 1
ATOM   2404 C CD1 . TYR B 2 74 ? -4.607  8.512 19.342 1.00  94.87 0 B 1
ATOM   2405 C CD2 . TYR B 2 74 ? -6.560  7.114 19.748 1.00  94.91 0 B 1
ATOM   2406 C CE1 . TYR B 2 74 ? -5.387  9.659 19.514 1.00  94.39 0 B 1
ATOM   2407 C CE2 . TYR B 2 74 ? -7.346  8.260 19.930 1.00  94.35 0 B 1
ATOM   2408 C CZ  . TYR B 2 74 ? -6.760  9.535 19.815 1.00  95.13 0 B 1
ATOM   2409 O OH  . TYR B 2 74 ? -7.525 10.651 20.003 1.00  94.02 0 B 1
ATOM   2410 N N   . HIS B 2 75 ? -4.406  6.313 15.692 1.00  95.55 0 B 1
ATOM   2411 C CA  . HIS B 2 75 ? -3.846  6.988 14.525 1.00  95.44 0 B 1
ATOM   2412 C C   . HIS B 2 75 ? -4.958  7.558 13.622 1.00  94.55 0 B 1
ATOM   2413 O O   . HIS B 2 75 ? -5.949  6.868 13.397 1.00  92.75 0 B 1
ATOM   2414 C CB  . HIS B 2 75 ? -2.982  5.986 13.752 1.00  95.48 0 B 1
ATOM   2415 C CG  . HIS B 2 75 ? -2.183  6.617 12.658 1.00  95.71 0 B 1
ATOM   2416 C CD2 . HIS B 2 75 ? -0.931  7.166 12.785 1.00  91.28 0 B 1
ATOM   2417 N ND1 . HIS B 2 75 ? -2.563  6.786 11.350 1.00  91.47 0 B 1
ATOM   2418 C CE1 . HIS B 2 75 ? -1.566  7.422 10.700 1.00  91.29 0 B 1
ATOM   2419 N NE2 . HIS B 2 75 ? -0.567  7.662 11.543 1.00  92.02 0 B 1
ATOM   2420 N N   . PRO B 2 76 ? -4.805  8.760 13.039 1.00  93.81 0 B 1
ATOM   2421 C CA  . PRO B 2 76 ? -5.862  9.377 12.222 1.00  92.97 0 B 1
ATOM   2422 C C   . PRO B 2 76 ? -6.266  8.586 10.975 1.00  91.31 0 B 1
ATOM   2423 O O   . PRO B 2 76 ? -7.409  8.694 10.523 1.00  87.71 0 B 1
ATOM   2424 C CB  . PRO B 2 76 ? -5.300 10.746 11.816 1.00  92.33 0 B 1
ATOM   2425 C CG  . PRO B 2 76 ? -4.261 11.063 12.883 1.00  90.75 0 B 1
ATOM   2426 C CD  . PRO B 2 76 ? -3.707  9.687 13.236 1.00  93.46 0 B 1
ATOM   2427 N N   . ASN B 2 77 ? -5.338  7.799 10.423 1.00  92.69 0 B 1
ATOM   2428 C CA  . ASN B 2 77 ? -5.548  7.064  9.168 1.00  93.09 0 B 1
ATOM   2429 C C   . ASN B 2 77 ? -5.754  5.552  9.380 1.00  93.19 0 B 1
ATOM   2430 O O   . ASN B 2 77 ? -5.647  4.784  8.429 1.00  92.12 0 B 1
ATOM   2431 C CB  . ASN B 2 77 ? -4.377  7.360  8.216 1.00  93.03 0 B 1
ATOM   2432 C CG  . ASN B 2 77 ? -4.140  8.846  8.015 1.00  92.51 0 B 1
ATOM   2433 N ND2 . ASN B 2 77 ? -5.044  9.534  7.368 1.00  86.20 0 B 1
ATOM   2434 O OD1 . ASN B 2 77 ? -3.139  9.395  8.447 1.00  86.84 0 B 1
ATOM   2435 N N   . ILE B 2 78 ? -6.040  5.116 10.609 1.00  92.42 0 B 1
ATOM   2436 C CA  . ILE B 2 78 ? -6.297  3.711 10.950 1.00  92.87 0 B 1
ATOM   2437 C C   . ILE B 2 78 ? -7.541  3.652 11.840 1.00  91.02 0 B 1
ATOM   2438 O O   . ILE B 2 78 ? -7.561  4.256 12.915 1.00  88.71 0 B 1
ATOM   2439 C CB  . ILE B 2 78 ? -5.078  3.053 11.635 1.00  93.95 0 B 1
ATOM   2440 C CG1 . ILE B 2 78 ? -3.782  3.226 10.797 1.00  93.69 0 B 1
ATOM   2441 C CG2 . ILE B 2 78 ? -5.363  1.558 11.871 1.00  93.61 0 B 1
ATOM   2442 C CD1 . ILE B 2 78 ? -2.503  2.809 11.527 1.00  93.06 0 B 1
ATOM   2443 N N   . ASN B 2 79 ? -8.576  2.947 11.392 1.00  89.60 0 B 1
ATOM   2444 C CA  . ASN B 2 79 ? -9.838  2.868 12.131 1.00  88.03 0 B 1
ATOM   2445 C C   . ASN B 2 79 ? -9.836  1.766 13.204 1.00  88.56 0 B 1
ATOM   2446 O O   . ASN B 2 79 ? -8.866  1.020 13.372 1.00  87.52 0 B 1
ATOM   2447 C CB  . ASN B 2 79 ? -11.016  2.777 11.131 1.00  84.97 0 B 1
ATOM   2448 C CG  . ASN B 2 79 ? -11.176  1.432 10.451 1.00  83.99 0 B 1
ATOM   2449 N ND2 . ASN B 2 79 ? -12.091  1.333  9.508 1.00  80.38 0 B 1
ATOM   2450 O OD1 . ASN B 2 79 ? -10.523  0.463 10.767 1.00  78.60 0 B 1
ATOM   2451 N N   . SER B 2 80 ? -10.947  1.642 13.929 1.00  86.09 0 B 1
ATOM   2452 C CA  . SER B 2 80 ? -11.134  0.642 14.991 1.00  85.46 0 B 1
ATOM   2453 C C   . SER B 2 80 ? -11.099 -0.809 14.499 1.00  86.71 0 B 1
ATOM   2454 O O   . SER B 2 80 ? -10.731 -1.700 15.268 1.00  85.31 0 B 1
ATOM   2455 C CB  . SER B 2 80 ? -12.467  0.893 15.705 1.00  82.74 0 B 1
ATOM   2456 O OG  . SER B 2 80 ? -13.523  0.938 14.770 1.00  76.15 0 B 1
ATOM   2457 N N   . ASN B 2 81 ? -11.377 -1.049 13.209 1.00  88.30 0 B 1
ATOM   2458 C CA  . ASN B 2 81 ? -11.263 -2.368 12.576 1.00  89.07 0 B 1
ATOM   2459 C C   . ASN B 2 81 ? -9.821 -2.724 12.186 1.00  90.94 0 B 1
ATOM   2460 O O   . ASN B 2 81 ? -9.567 -3.820 11.692 1.00  90.40 0 B 1
ATOM   2461 C CB  . ASN B 2 81 ? -12.166 -2.416 11.340 1.00  87.03 0 B 1
ATOM   2462 C CG  . ASN B 2 81 ? -13.634 -2.158 11.620 1.00  85.24 0 B 1
ATOM   2463 N ND2 . ASN B 2 81 ? -14.316 -1.564 10.665 1.00  79.51 0 B 1
ATOM   2464 O OD1 . ASN B 2 81 ? -14.177 -2.492 12.653 1.00  79.98 0 B 1
ATOM   2465 N N   . GLY B 2 82 ? -8.877 -1.797 12.367 1.00  90.79 0 B 1
ATOM   2466 C CA  . GLY B 2 82 ? -7.505 -1.929 11.885 1.00  92.47 0 B 1
ATOM   2467 C C   . GLY B 2 82 ? -7.324 -1.620 10.397 1.00  93.44 0 B 1
ATOM   2468 O O   . GLY B 2 82 ? -6.242 -1.850  9.854 1.00  93.19 0 B 1
ATOM   2469 N N   . SER B 2 83 ? -8.356 -1.104  9.736 1.00  91.99 0 B 1
ATOM   2470 C CA  . SER B 2 83 ? -8.280 -0.695  8.334 1.00  91.54 0 B 1
ATOM   2471 C C   . SER B 2 83 ? -7.349  0.500  8.175 1.00  92.06 0 B 1
ATOM   2472 O O   . SER B 2 83 ? -7.410  1.464  8.944 1.00  90.96 0 B 1
ATOM   2473 C CB  . SER B 2 83 ? -9.660 -0.334  7.800 1.00  89.91 0 B 1
ATOM   2474 O OG  . SER B 2 83 ? -9.651 -0.284  6.402 1.00  79.14 0 B 1
ATOM   2475 N N   . ILE B 2 84 ? -6.483  0.430  7.179 1.00  92.36 0 B 1
ATOM   2476 C CA  . ILE B 2 84 ? -5.457  1.436  6.916 1.00  92.96 0 B 1
ATOM   2477 C C   . ILE B 2 84 ? -5.863  2.231  5.687 1.00  91.70 0 B 1
ATOM   2478 O O   . ILE B 2 84 ? -5.917  1.692  4.574 1.00  89.20 0 B 1
ATOM   2479 C CB  . ILE B 2 84 ? -4.066  0.789  6.734 1.00  93.51 0 B 1
ATOM   2480 C CG1 . ILE B 2 84 ? -3.721 -0.198  7.877 1.00  92.47 0 B 1
ATOM   2481 C CG2 . ILE B 2 84 ? -2.993  1.889  6.636 1.00  92.06 0 B 1
ATOM   2482 C CD1 . ILE B 2 84 ? -2.480 -1.055  7.588 1.00  92.16 0 B 1
ATOM   2483 N N   . CYS B 2 85 ? -6.104  3.524  5.858 1.00  89.17 0 B 1
ATOM   2484 C CA  . CYS B 2 85 ? -6.305  4.419  4.734 1.00  87.81 0 B 1
ATOM   2485 C C   . CYS B 2 85 ? -4.940  4.880  4.226 1.00  88.40 0 B 1
ATOM   2486 O O   . CYS B 2 85 ? -4.291  5.736  4.818 1.00  85.46 0 B 1
ATOM   2487 C CB  . CYS B 2 85 ? -7.236  5.557  5.130 1.00  82.99 0 B 1
ATOM   2488 S SG  . CYS B 2 85 ? -8.297  5.953  3.715 1.00  73.12 0 B 1
ATOM   2489 N N   . LEU B 2 86 ? -4.485  4.248  3.147 1.00  90.96 0 B 1
ATOM   2490 C CA  . LEU B 2 86 ? -3.185  4.506  2.539 1.00  91.47 0 B 1
ATOM   2491 C C   . LEU B 2 86 ? -3.314  4.344  1.030 1.00  91.69 0 B 1
ATOM   2492 O O   . LEU B 2 86 ? -3.760  3.300  0.557 1.00  89.51 0 B 1
ATOM   2493 C CB  . LEU B 2 86 ? -2.168  3.538  3.160 1.00  89.97 0 B 1
ATOM   2494 C CG  . LEU B 2 86 ? -0.707  3.802  2.752 1.00  89.52 0 B 1
ATOM   2495 C CD1 . LEU B 2 86 ? -0.222  5.165  3.218 1.00  86.60 0 B 1
ATOM   2496 C CD2 . LEU B 2 86 ?  0.194  2.747  3.385 1.00  86.33 0 B 1
ATOM   2497 N N   . ASP B 2 87 ? -2.906  5.350  0.275 1.00  91.59 0 B 1
ATOM   2498 C CA  . ASP B 2 87 ? -3.095  5.404 -1.173 1.00  91.75 0 B 1
ATOM   2499 C C   . ASP B 2 87 ? -2.416  4.246 -1.931 1.00  92.50 0 B 1
ATOM   2500 O O   . ASP B 2 87 ? -3.006  3.669 -2.844 1.00  91.03 0 B 1
ATOM   2501 C CB  . ASP B 2 87 ? -2.649  6.783 -1.697 1.00  89.59 0 B 1
ATOM   2502 C CG  . ASP B 2 87 ? -1.150  7.090 -1.542 1.00  88.61 0 B 1
ATOM   2503 O OD1 . ASP B 2 87 ? -0.436  6.339 -0.834 1.00  84.56 0 B 1
ATOM   2504 O OD2 . ASP B 2 87 ? -0.688  8.047 -2.186 1.00  84.80 -1 B 1
ATOM   2505 N N   . ILE B 2 88 ? -1.230  3.822 -1.488 1.00  93.02 0 B 1
ATOM   2506 C CA  . ILE B 2 88 ? -0.519  2.678 -2.076 1.00  93.55 0 B 1
ATOM   2507 C C   . ILE B 2 88 ? -1.226  1.331 -1.844 1.00  94.06 0 B 1
ATOM   2508 O O   . ILE B 2 88 ? -0.927  0.377 -2.544 1.00  92.95 0 B 1
ATOM   2509 C CB  . ILE B 2 88 ?  0.947  2.589 -1.613 1.00  92.72 0 B 1
ATOM   2510 C CG1 . ILE B 2 88 ?  1.069  2.357 -0.091 1.00  88.41 0 B 1
ATOM   2511 C CG2 . ILE B 2 88 ?  1.726  3.833 -2.076 1.00  88.09 0 B 1
ATOM   2512 C CD1 . ILE B 2 88 ?  2.454  1.885  0.340 1.00  88.06 0 B 1
ATOM   2513 N N   . LEU B 2 89 ? -2.161  1.251 -0.896 1.00  93.53 0 B 1
ATOM   2514 C CA  . LEU B 2 89 ? -3.010  0.068 -0.708 1.00  93.42 0 B 1
ATOM   2515 C C   . LEU B 2 89 ? -4.330  0.162 -1.506 1.00  92.63 0 B 1
ATOM   2516 O O   . LEU B 2 89 ? -5.182 -0.713 -1.396 1.00  90.14 0 B 1
ATOM   2517 C CB  . LEU B 2 89 ? -3.276 -0.152  0.794 1.00  93.53 0 B 1
ATOM   2518 C CG  . LEU B 2 89 ? -2.035 -0.491  1.628 1.00  93.23 0 B 1
ATOM   2519 C CD1 . LEU B 2 89 ? -2.429 -0.646  3.096 1.00  91.88 0 B 1
ATOM   2520 C CD2 . LEU B 2 89 ? -1.369 -1.803  1.181 1.00  91.56 0 B 1
ATOM   2521 N N   . ARG B 2 90 ? -4.488  1.226 -2.289 1.00  91.67 0 B 1
ATOM   2522 C CA  . ARG B 2 90 ? -5.705  1.537 -3.054 1.00  89.49 0 B 1
ATOM   2523 C C   . ARG B 2 90 ? -5.332  2.002 -4.477 1.00  88.69 0 B 1
ATOM   2524 O O   . ARG B 2 90 ? -4.778  1.224 -5.260 1.00  81.75 0 B 1
ATOM   2525 C CB  . ARG B 2 90 ? -6.569  2.559 -2.271 1.00  85.88 0 B 1
ATOM   2526 C CG  . ARG B 2 90 ? -7.051  2.054 -0.905 1.00  81.66 0 B 1
ATOM   2527 C CD  . ARG B 2 90 ? -7.972  3.102 -0.254 1.00  75.45 0 B 1
ATOM   2528 N NE  . ARG B 2 90 ? -8.472  2.670  1.065 1.00  67.62 0 B 1
ATOM   2529 C CZ  . ARG B 2 90 ? -9.340  3.315  1.816 1.00  60.36 0 B 1
ATOM   2530 N NH1 . ARG B 2 90 ? -9.888  4.437  1.432 1.00  55.15 1 B 1
ATOM   2531 N NH2 . ARG B 2 90 ? -9.680  2.857  2.983 1.00  53.17 0 B 1
ATOM   2532 N N   . SER B 2 91 ? -5.608  3.249 -4.792 1.00  89.63 0 B 1
ATOM   2533 C CA  . SER B 2 91 ? -5.471  3.823 -6.133 1.00  88.87 0 B 1
ATOM   2534 C C   . SER B 2 91 ? -4.024  4.010 -6.599 1.00  89.76 0 B 1
ATOM   2535 O O   . SER B 2 91 ? -3.769  4.016 -7.797 1.00  87.47 0 B 1
ATOM   2536 C CB  . SER B 2 91 ? -6.188  5.181 -6.176 1.00  86.45 0 B 1
ATOM   2537 O OG  . SER B 2 91 ? -5.665  6.028 -5.168 1.00  81.96 0 B 1
ATOM   2538 N N   . GLN B 2 92 ? -3.074  4.144 -5.682 1.00  90.53 0 B 1
ATOM   2539 C CA  . GLN B 2 92 ? -1.659  4.366 -5.982 1.00  91.45 0 B 1
ATOM   2540 C C   . GLN B 2 92 ? -0.804  3.099 -5.834 1.00  92.54 0 B 1
ATOM   2541 O O   . GLN B 2 92 ?  0.424  3.186 -5.746 1.00  91.36 0 B 1
ATOM   2542 C CB  . GLN B 2 92 ? -1.116  5.536 -5.135 1.00  90.52 0 B 1
ATOM   2543 C CG  . GLN B 2 92 ? -1.848  6.857 -5.396 1.00  86.71 0 B 1
ATOM   2544 C CD  . GLN B 2 92 ? -1.724  7.319 -6.841 1.00  83.50 0 B 1
ATOM   2545 N NE2 . GLN B 2 92 ? -2.786  7.795 -7.435 1.00  71.86 0 B 1
ATOM   2546 O OE1 . GLN B 2 92 ? -0.672  7.244 -7.456 1.00  74.64 0 B 1
ATOM   2547 N N   . TRP B 2 93 ? -1.437  1.928 -5.819 1.00  93.69 0 B 1
ATOM   2548 C CA  . TRP B 2 93 ? -0.711  0.668 -5.838 1.00  94.52 0 B 1
ATOM   2549 C C   . TRP B 2 93 ?  0.169  0.552 -7.082 1.00  94.71 0 B 1
ATOM   2550 O O   . TRP B 2 93 ? -0.203  0.966 -8.183 1.00  93.42 0 B 1
ATOM   2551 C CB  . TRP B 2 93 ? -1.679 -0.512 -5.768 1.00  94.63 0 B 1
ATOM   2552 C CG  . TRP B 2 93 ? -1.007 -1.851 -5.910 1.00  94.92 0 B 1
ATOM   2553 C CD1 . TRP B 2 93 ? -1.118 -2.675 -6.980 1.00  94.25 0 B 1
ATOM   2554 C CD2 . TRP B 2 93 ? -0.078 -2.513 -4.990 1.00  95.33 0 B 1
ATOM   2555 C CE2 . TRP B 2 93 ?  0.319 -3.747 -5.576 1.00  95.17 0 B 1
ATOM   2556 C CE3 . TRP B 2 93 ?  0.451 -2.179 -3.730 1.00  95.41 0 B 1
ATOM   2557 N NE1 . TRP B 2 93 ? -0.335 -3.805 -6.780 1.00  94.77 0 B 1
ATOM   2558 C CZ2 . TRP B 2 93 ?  1.206 -4.633 -4.921 1.00  95.04 0 B 1
ATOM   2559 C CZ3 . TRP B 2 93 ?  1.345 -3.063 -3.076 1.00  94.87 0 B 1
ATOM   2560 C CH2 . TRP B 2 93 ?  1.715 -4.273 -3.666 1.00  94.73 0 B 1
ATOM   2561 N N   . SER B 2 94 ?  1.336 -0.055 -6.896 1.00  94.46 0 B 1
ATOM   2562 C CA  . SER B 2 94 ?  2.202 -0.448 -7.999 1.00  94.48 0 B 1
ATOM   2563 C C   . SER B 2 94 ?  2.617 -1.908 -7.836 1.00  94.82 0 B 1
ATOM   2564 O O   . SER B 2 94 ?  3.046 -2.305 -6.749 1.00  94.36 0 B 1
ATOM   2565 C CB  . SER B 2 94 ?  3.440  0.452 -8.040 1.00  93.61 0 B 1
ATOM   2566 O OG  . SER B 2 94 ?  4.352 -0.084 -8.969 1.00  90.45 0 B 1
ATOM   2567 N N   . PRO B 2 95 ?  2.594 -2.697 -8.922 1.00  95.38 0 B 1
ATOM   2568 C CA  . PRO B 2 95 ?  3.070 -4.078 -8.883 1.00  95.37 0 B 1
ATOM   2569 C C   . PRO B 2 95 ?  4.571 -4.212 -8.584 1.00  95.15 0 B 1
ATOM   2570 O O   . PRO B 2 95 ?  5.040 -5.318 -8.310 1.00  93.60 0 B 1
ATOM   2571 C CB  . PRO B 2 95 ?  2.694 -4.655 -10.250 1.00  94.51 0 B 1
ATOM   2572 C CG  . PRO B 2 95 ?  2.682 -3.443 -11.173 1.00  92.29 0 B 1
ATOM   2573 C CD  . PRO B 2 95 ?  2.154 -2.335 -10.256 1.00  94.95 0 B 1
ATOM   2574 N N   . ALA B 2 96 ?  5.320 -3.119 -8.586 1.00  94.58 0 B 1
ATOM   2575 C CA  . ALA B 2 96 ?  6.712 -3.097 -8.141 1.00  93.97 0 B 1
ATOM   2576 C C   . ALA B 2 96 ?  6.867 -3.053 -6.606 1.00  93.80 0 B 1
ATOM   2577 O O   . ALA B 2 96 ?  7.964 -3.292 -6.097 1.00  92.13 0 B 1
ATOM   2578 C CB  . ALA B 2 96 ?  7.418 -1.913 -8.801 1.00  92.81 0 B 1
ATOM   2579 N N   . LEU B 2 97 ?  5.794 -2.753 -5.865 1.00  94.63 0 B 1
ATOM   2580 C CA  . LEU B 2 97 ?  5.824 -2.796 -4.407 1.00  94.38 0 B 1
ATOM   2581 C C   . LEU B 2 97 ?  5.786 -4.244 -3.907 1.00  94.40 0 B 1
ATOM   2582 O O   . LEU B 2 97 ?  5.112 -5.108 -4.468 1.00  93.82 0 B 1
ATOM   2583 C CB  . LEU B 2 97 ?  4.670 -1.968 -3.810 1.00  93.82 0 B 1
ATOM   2584 C CG  . LEU B 2 97 ?  4.794 -0.451 -4.042 1.00  92.05 0 B 1
ATOM   2585 C CD1 . LEU B 2 97 ?  3.504  0.256 -3.627 1.00  90.27 0 B 1
ATOM   2586 C CD2 . LEU B 2 97 ?  5.935  0.155 -3.227 1.00  89.66 0 B 1
ATOM   2587 N N   . THR B 2 98 ?  6.521 -4.490 -2.825 1.00  95.06 0 B 1
ATOM   2588 C CA  . THR B 2 98 ?  6.560 -5.769 -2.113 1.00  94.93 0 B 1
ATOM   2589 C C   . THR B 2 98 ?  5.976 -5.603 -0.716 1.00  95.28 0 B 1
ATOM   2590 O O   . THR B 2 98 ?  5.886 -4.474 -0.210 1.00  94.74 0 B 1
ATOM   2591 C CB  . THR B 2 98 ?  7.993 -6.305 -2.010 1.00  93.65 0 B 1
ATOM   2592 C CG2 . THR B 2 98 ?  8.655 -6.504 -3.374 1.00  89.47 0 B 1
ATOM   2593 O OG1 . THR B 2 98 ?  8.812 -5.436 -1.268 1.00  89.60 0 B 1
ATOM   2594 N N   . ILE B 2 99 ?  5.655 -6.699 -0.041 1.00  95.36 0 B 1
ATOM   2595 C CA  . ILE B 2 99 ?  5.215 -6.682  1.355 1.00  95.61 0 B 1
ATOM   2596 C C   . ILE B 2 99 ?  6.240 -5.980  2.255 1.00  95.42 0 B 1
ATOM   2597 O O   . ILE B 2 99 ?  5.850 -5.123  3.045 1.00  95.06 0 B 1
ATOM   2598 C CB  . ILE B 2 99 ?  4.903 -8.111  1.852 1.00  95.59 0 B 1
ATOM   2599 C CG1 . ILE B 2 99 ?  3.694 -8.713  1.113 1.00  93.85 0 B 1
ATOM   2600 C CG2 . ILE B 2 99 ?  4.673 -8.155  3.371 1.00  94.49 0 B 1
ATOM   2601 C CD1 . ILE B 2 99 ?  2.397 -7.890  1.185 1.00  90.88 0 B 1
ATOM   2602 N N   . SER B 2 100 ?  7.524 -6.226  2.067 1.00  95.05 0 B 1
ATOM   2603 C CA  . SER B 2 100 ?  8.574 -5.509  2.798 1.00  94.69 0 B 1
ATOM   2604 C C   . SER B 2 100 ?  8.455 -3.988  2.644 1.00  94.97 0 B 1
ATOM   2605 O O   . SER B 2 100 ?  8.466 -3.256  3.638 1.00  94.34 0 B 1
ATOM   2606 C CB  . SER B 2 100 ?  9.945 -5.991  2.316 1.00  93.15 0 B 1
ATOM   2607 O OG  . SER B 2 100 ? 10.980 -5.299  2.977 1.00  80.95 0 B 1
ATOM   2608 N N   . LYS B 2 101 ?  8.258 -3.493  1.418 1.00  94.50 0 B 1
ATOM   2609 C CA  . LYS B 2 101 ?  8.105 -2.054  1.155 1.00  94.34 0 B 1
ATOM   2610 C C   . LYS B 2 101 ?  6.783 -1.500  1.665 1.00  94.73 0 B 1
ATOM   2611 O O   . LYS B 2 101 ?  6.756 -0.373  2.153 1.00  94.07 0 B 1
ATOM   2612 C CB  . LYS B 2 101 ?  8.285 -1.765 -0.347 1.00  93.50 0 B 1
ATOM   2613 C CG  . LYS B 2 101 ?  9.687 -2.092 -0.888 1.00  88.69 0 B 1
ATOM   2614 C CD  . LYS B 2 101 ? 10.798 -1.324 -0.177 1.00  80.79 0 B 1
ATOM   2615 C CE  . LYS B 2 101 ? 12.157 -1.684 -0.776 1.00  75.76 0 B 1
ATOM   2616 N NZ  . LYS B 2 101 ? 13.257 -0.966 -0.084 1.00  66.89 1 B 1
ATOM   2617 N N   . VAL B 2 102 ?  5.711 -2.282  1.612 1.00  95.30 0 B 1
ATOM   2618 C CA  . VAL B 2 102 ?  4.409 -1.918  2.181 1.00  95.55 0 B 1
ATOM   2619 C C   . VAL B 2 102 ?  4.509 -1.778  3.698 1.00  95.74 0 B 1
ATOM   2620 O O   . VAL B 2 102 ?  4.094 -0.755  4.236 1.00  95.35 0 B 1
ATOM   2621 C CB  . VAL B 2 102 ?  3.328 -2.938  1.778 1.00  95.37 0 B 1
ATOM   2622 C CG1 . VAL B 2 102 ?  2.029 -2.756  2.554 1.00  93.69 0 B 1
ATOM   2623 C CG2 . VAL B 2 102 ?  3.004 -2.804  0.288 1.00  94.22 0 B 1
ATOM   2624 N N   . LEU B 2 103 ?  5.115 -2.736  4.392 1.00  95.71 0 B 1
ATOM   2625 C CA  . LEU B 2 103 ?  5.271 -2.687  5.847 1.00  95.72 0 B 1
ATOM   2626 C C   . LEU B 2 103 ?  6.152 -1.515  6.292 1.00  95.65 0 B 1
ATOM   2627 O O   . LEU B 2 103 ?  5.777 -0.784  7.214 1.00  95.12 0 B 1
ATOM   2628 C CB  . LEU B 2 103 ?  5.844 -4.018  6.354 1.00  95.81 0 B 1
ATOM   2629 C CG  . LEU B 2 103 ?  4.905 -5.224  6.199 1.00  95.46 0 B 1
ATOM   2630 C CD1 . LEU B 2 103 ?  5.641 -6.487  6.647 1.00  94.94 0 B 1
ATOM   2631 C CD2 . LEU B 2 103 ?  3.620 -5.100  7.019 1.00  94.62 0 B 1
ATOM   2632 N N   . LEU B 2 104 ?  7.255 -1.260  5.607 1.00  94.53 0 B 1
ATOM   2633 C CA  . LEU B 2 104 ?  8.078 -0.075  5.858 1.00  94.15 0 B 1
ATOM   2634 C C   . LEU B 2 104 ?  7.304  1.225  5.614 1.00  94.20 0 B 1
ATOM   2635 O O   . LEU B 2 104 ?  7.440  2.181  6.377 1.00  93.43 0 B 1
ATOM   2636 C CB  . LEU B 2 104 ?  9.320 -0.119  4.959 1.00  93.15 0 B 1
ATOM   2637 C CG  . LEU B 2 104 ? 10.364 -1.173  5.378 1.00  87.75 0 B 1
ATOM   2638 C CD1 . LEU B 2 104 ? 11.391 -1.319  4.262 1.00  84.43 0 B 1
ATOM   2639 C CD2 . LEU B 2 104 ? 11.097 -0.769  6.664 1.00  84.36 0 B 1
ATOM   2640 N N   . SER B 2 105 ?  6.462  1.257  4.585 1.00  94.69 0 B 1
ATOM   2641 C CA  . SER B 2 105 ?  5.604  2.403  4.282 1.00  94.43 0 B 1
ATOM   2642 C C   . SER B 2 105 ?  4.583  2.646  5.394 1.00  94.66 0 B 1
ATOM   2643 O O   . SER B 2 105 ?  4.462  3.768  5.870 1.00  93.79 0 B 1
ATOM   2644 C CB  . SER B 2 105 ?  4.895  2.225  2.942 1.00  94.01 0 B 1
ATOM   2645 O OG  . SER B 2 105 ?  5.844  2.110  1.901 1.00  89.07 0 B 1
ATOM   2646 N N   . ILE B 2 106 ?  3.911  1.592  5.869 1.00  95.26 0 B 1
ATOM   2647 C CA  . ILE B 2 106 ?  2.973  1.661  6.993 1.00  95.55 0 B 1
ATOM   2648 C C   . ILE B 2 106 ?  3.697  2.115  8.267 1.00  95.54 0 B 1
ATOM   2649 O O   . ILE B 2 106 ?  3.208  3.006  8.955 1.00  94.81 0 B 1
ATOM   2650 C CB  . ILE B 2 106 ?  2.261  0.310  7.200 1.00  95.75 0 B 1
ATOM   2651 C CG1 . ILE B 2 106 ?  1.339 -0.016  5.997 1.00  95.05 0 B 1
ATOM   2652 C CG2 . ILE B 2 106 ?  1.426  0.321  8.493 1.00  95.36 0 B 1
ATOM   2653 C CD1 . ILE B 2 106 ?  0.912 -1.493  5.941 1.00  94.30 0 B 1
ATOM   2654 N N   . CYS B 2 107 ?  4.882  1.585  8.543 1.00  95.11 0 B 1
ATOM   2655 C CA  . CYS B 2 107 ?  5.694  2.019  9.675 1.00  94.90 0 B 1
ATOM   2656 C C   . CYS B 2 107 ?  5.989  3.528  9.610 1.00  94.72 0 B 1
ATOM   2657 O O   . CYS B 2 107 ?  5.786  4.251 10.589 1.00  94.07 0 B 1
ATOM   2658 C CB  . CYS B 2 107 ?  6.989  1.188  9.701 1.00  94.22 0 B 1
ATOM   2659 S SG  . CYS B 2 107 ?  7.932  1.540 11.205 1.00  86.84 0 B 1
ATOM   2660 N N   . SER B 2 108 ?  6.369  4.031  8.443 1.00  94.34 0 B 1
ATOM   2661 C CA  . SER B 2 108 ?  6.614  5.461  8.239 1.00  93.86 0 B 1
ATOM   2662 C C   . SER B 2 108 ?  5.355  6.324  8.350 1.00  93.64 0 B 1
ATOM   2663 O O   . SER B 2 108 ?  5.460  7.479  8.748 1.00  91.80 0 B 1
ATOM   2664 C CB  . SER B 2 108 ?  7.307  5.700  6.894 1.00  92.83 0 B 1
ATOM   2665 O OG  . SER B 2 108 ?  6.434  5.580  5.797 1.00  89.32 0 B 1
ATOM   2666 N N   . LEU B 2 109 ?  4.177  5.776  8.036 1.00  94.59 0 B 1
ATOM   2667 C CA  . LEU B 2 109 ?  2.893  6.467  8.187 1.00  94.23 0 B 1
ATOM   2668 C C   . LEU B 2 109 ?  2.575  6.729  9.660 1.00  94.29 0 B 1
ATOM   2669 O O   . LEU B 2 109 ?  1.935  7.733  9.966 1.00  93.01 0 B 1
ATOM   2670 C CB  . LEU B 2 109 ?  1.794  5.623  7.520 1.00  93.61 0 B 1
ATOM   2671 C CG  . LEU B 2 109 ?  0.375  6.215  7.609 1.00  92.26 0 B 1
ATOM   2672 C CD1 . LEU B 2 109 ?  0.228  7.456  6.744 1.00  89.18 0 B 1
ATOM   2673 C CD2 . LEU B 2 109 ? -0.654  5.181  7.177 1.00  88.76 0 B 1
ATOM   2674 N N   . LEU B 2 110 ?  3.030  5.878 10.581 1.00  95.14 0 B 1
ATOM   2675 C CA  . LEU B 2 110 ?  2.741  6.037 12.008 1.00  95.15 0 B 1
ATOM   2676 C C   . LEU B 2 110 ?  3.203  7.396 12.554 1.00  94.93 0 B 1
ATOM   2677 O O   . LEU B 2 110 ?  2.476  8.024 13.327 1.00  93.34 0 B 1
ATOM   2678 C CB  . LEU B 2 110 ?  3.375  4.897 12.820 1.00  95.13 0 B 1
ATOM   2679 C CG  . LEU B 2 110 ?  2.868  3.480 12.491 1.00  94.49 0 B 1
ATOM   2680 C CD1 . LEU B 2 110 ?  3.448  2.479 13.490 1.00  92.83 0 B 1
ATOM   2681 C CD2 . LEU B 2 110 ?  1.344  3.366 12.540 1.00  92.30 0 B 1
ATOM   2682 N N   . CYS B 2 111 ?  4.357  7.867 12.113 1.00  93.45 0 B 1
ATOM   2683 C CA  . CYS B 2 111 ?  4.908  9.168 12.507 1.00  92.73 0 B 1
ATOM   2684 C C   . CYS B 2 111 ?  4.560 10.315 11.547 1.00  92.59 0 B 1
ATOM   2685 O O   . CYS B 2 111 ?  4.876 11.465 11.854 1.00  88.86 0 B 1
ATOM   2686 C CB  . CYS B 2 111 ?  6.426  9.040 12.664 1.00  90.29 0 B 1
ATOM   2687 S SG  . CYS B 2 111 ?  6.800  7.923 14.050 1.00  85.72 0 B 1
ATOM   2688 N N   . ASP B 2 112 ?  3.936 10.022 10.417 1.00  92.22 0 B 1
ATOM   2689 C CA  . ASP B 2 112 ?  3.571 10.988  9.381 1.00  91.20 0 B 1
ATOM   2690 C C   . ASP B 2 112 ?  2.096 10.798  8.967 1.00  91.75 0 B 1
ATOM   2691 O O   . ASP B 2 112 ?  1.794 10.403  7.842 1.00  89.16 0 B 1
ATOM   2692 C CB  . ASP B 2 112 ?  4.565 10.854  8.215 1.00  89.05 0 B 1
ATOM   2693 C CG  . ASP B 2 112 ?  4.305 11.847  7.088 1.00  82.85 0 B 1
ATOM   2694 O OD1 . ASP B 2 112 ?  3.962 13.009  7.385 1.00  77.22 0 B 1
ATOM   2695 O OD2 . ASP B 2 112 ?  4.476 11.420  5.918 1.00  75.82 -1 B 1
ATOM   2696 N N   . PRO B 2 113 ?  1.152 11.001  9.916 1.00  93.32 0 B 1
ATOM   2697 C CA  . PRO B 2 113 ? -0.259 10.888  9.616 1.00  93.00 0 B 1
ATOM   2698 C C   . PRO B 2 113 ? -0.692 11.993  8.653 1.00  92.70 0 B 1
ATOM   2699 O O   . PRO B 2 113 ? -0.205 13.121  8.722 1.00  89.62 0 B 1
ATOM   2700 C CB  . PRO B 2 113 ? -0.979 10.997 10.961 1.00  91.77 0 B 1
ATOM   2701 C CG  . PRO B 2 113 ? -0.036 11.849 11.805 1.00  89.18 0 B 1
ATOM   2702 C CD  . PRO B 2 113 ?  1.347 11.442 11.293 1.00  91.89 0 B 1
ATOM   2703 N N   . ASN B 2 114 ? -1.674 11.692  7.804 1.00  90.56 0 B 1
ATOM   2704 C CA  . ASN B 2 114 ? -2.394 12.705  7.046 1.00  89.71 0 B 1
ATOM   2705 C C   . ASN B 2 114 ? -3.699 13.053  7.780 1.00  88.86 0 B 1
ATOM   2706 O O   . ASN B 2 114 ? -4.685 12.330  7.646 1.00  86.76 0 B 1
ATOM   2707 C CB  . ASN B 2 114 ? -2.631 12.230  5.613 1.00  88.39 0 B 1
ATOM   2708 C CG  . ASN B 2 114 ? -3.357 13.293  4.802 1.00  86.82 0 B 1
ATOM   2709 N ND2 . ASN B 2 114 ? -3.924 12.919  3.680 1.00  80.91 0 B 1
ATOM   2710 O OD1 . ASN B 2 114 ? -3.426 14.461  5.162 1.00  81.79 0 B 1
ATOM   2711 N N   . PRO B 2 115 ? -3.732 14.161  8.545 1.00  88.61 0 B 1
ATOM   2712 C CA  . PRO B 2 115 ? -4.936 14.572  9.252 1.00  87.13 0 B 1
ATOM   2713 C C   . PRO B 2 115 ? -5.930 15.326  8.361 1.00  85.66 0 B 1
ATOM   2714 O O   . PRO B 2 115 ? -7.008 15.659  8.830 1.00  81.26 0 B 1
ATOM   2715 C CB  . PRO B 2 115 ? -4.401 15.434 10.400 1.00  86.31 0 B 1
ATOM   2716 C CG  . PRO B 2 115 ? -3.206 16.137  9.748 1.00  85.78 0 B 1
ATOM   2717 C CD  . PRO B 2 115 ? -2.636 15.064  8.838 1.00  88.80 0 B 1
ATOM   2718 N N   . ASP B 2 116 ? -5.574 15.634  7.113 1.00  84.05 0 B 1
ATOM   2719 C CA  . ASP B 2 116 ? -6.435 16.370  6.171 1.00  81.43 0 B 1
ATOM   2720 C C   . ASP B 2 116 ? -7.389 15.452  5.406 1.00  80.09 0 B 1
ATOM   2721 O O   . ASP B 2 116 ? -8.452 15.906  4.986 1.00  76.55 0 B 1
ATOM   2722 C CB  . ASP B 2 116 ? -5.581 17.198  5.205 1.00  80.68 0 B 1
ATOM   2723 C CG  . ASP B 2 116 ? -4.752 18.258  5.922 1.00  77.92 0 B 1
ATOM   2724 O OD1 . ASP B 2 116 ? -5.297 18.887  6.857 1.00  74.25 0 B 1
ATOM   2725 O OD2 . ASP B 2 116 ? -3.576 18.455  5.555 1.00  73.14 -1 B 1
ATOM   2726 N N   . ASP B 2 117 ? -7.056 14.180  5.274 1.00  78.77 0 B 1
ATOM   2727 C CA  . ASP B 2 117 ? -7.941 13.140  4.748 1.00  76.23 0 B 1
ATOM   2728 C C   . ASP B 2 117 ? -8.018 11.978  5.750 1.00  76.75 0 B 1
ATOM   2729 O O   . ASP B 2 117 ? -7.434 10.909  5.547 1.00  73.35 0 B 1
ATOM   2730 C CB  . ASP B 2 117 ? -7.482 12.737  3.342 1.00  72.71 0 B 1
ATOM   2731 C CG  . ASP B 2 117 ? -8.496 11.856  2.618 1.00  67.97 0 B 1
ATOM   2732 O OD1 . ASP B 2 117 ? -9.651 11.725  3.091 1.00  64.72 0 B 1
ATOM   2733 O OD2 . ASP B 2 117 ? -8.123 11.321  1.547 1.00  62.41 -1 B 1
ATOM   2734 N N   . PRO B 2 118 ? -8.666 12.186  6.905 1.00  78.02 0 B 1
ATOM   2735 C CA  . PRO B 2 118 ? -8.617 11.217  7.981 1.00  76.21 0 B 1
ATOM   2736 C C   . PRO B 2 118 ? -9.600 10.072  7.750 1.00  77.30 0 B 1
ATOM   2737 O O   . PRO B 2 118 ? -10.747 10.272  7.359 1.00  74.94 0 B 1
ATOM   2738 C CB  . PRO B 2 118 ? -8.964 12.014  9.237 1.00  71.86 0 B 1
ATOM   2739 C CG  . PRO B 2 118 ? -9.922 13.078  8.709 1.00  71.71 0 B 1
ATOM   2740 C CD  . PRO B 2 118 ? -9.383 13.378  7.314 1.00  74.91 0 B 1
ATOM   2741 N N   . LEU B 2 119 ? -9.191  8.870  8.138 1.00  76.98 0 B 1
ATOM   2742 C CA  . LEU B 2 119 ? -10.128  7.770  8.335 1.00  76.88 0 B 1
ATOM   2743 C C   . LEU B 2 119 ? -10.882  7.903  9.666 1.00  77.26 0 B 1
ATOM   2744 O O   . LEU B 2 119 ? -12.026  7.478  9.768 1.00  75.04 0 B 1
ATOM   2745 C CB  . LEU B 2 119 ? -9.360  6.446  8.222 1.00  75.30 0 B 1
ATOM   2746 C CG  . LEU B 2 119 ? -10.269  5.201  8.142 1.00  72.68 0 B 1
ATOM   2747 C CD1 . LEU B 2 119 ? -11.185  5.209  6.923 1.00  69.88 0 B 1
ATOM   2748 C CD2 . LEU B 2 119 ? -9.392  3.952  8.050 1.00  70.43 0 B 1
ATOM   2749 N N   . VAL B 2 120 ? -10.250  8.526 10.662 1.00  79.72 0 B 1
ATOM   2750 C CA  . VAL B 2 120 ? -10.844  8.806 11.978 1.00  80.87 0 B 1
ATOM   2751 C C   . VAL B 2 120 ? -10.752 10.307 12.275 1.00  82.18 0 B 1
ATOM   2752 O O   . VAL B 2 120 ? -9.770 10.758 12.856 1.00  81.58 0 B 1
ATOM   2753 C CB  . VAL B 2 120 ? -10.210  7.961 13.096 1.00  79.99 0 B 1
ATOM   2754 C CG1 . VAL B 2 120 ? -11.079  8.045 14.350 1.00  77.00 0 B 1
ATOM   2755 C CG2 . VAL B 2 120 ? -10.073  6.485 12.718 1.00  78.26 0 B 1
ATOM   2756 N N   . PRO B 2 121 ? -11.768 11.113 11.903 1.00  78.70 0 B 1
ATOM   2757 C CA  . PRO B 2 121 ? -11.713 12.570 11.991 1.00  78.37 0 B 1
ATOM   2758 C C   . PRO B 2 121 ? -11.482 13.100 13.398 1.00  80.86 0 B 1
ATOM   2759 O O   . PRO B 2 121 ? -10.775 14.088 13.567 1.00  80.35 0 B 1
ATOM   2760 C CB  . PRO B 2 121 ? -13.049 13.085 11.457 1.00  75.45 0 B 1
ATOM   2761 C CG  . PRO B 2 121 ? -13.504 11.959 10.552 1.00  73.21 0 B 1
ATOM   2762 C CD  . PRO B 2 121 ? -12.995 10.719 11.268 1.00  75.00 0 B 1
ATOM   2763 N N   . GLU B 2 122 ? -12.010 12.446 14.413 1.00  81.00 0 B 1
ATOM   2764 C CA  . GLU B 2 122 ? -11.816 12.874 15.800 1.00  82.45 0 B 1
ATOM   2765 C C   . GLU B 2 122 ? -10.347 12.763 16.235 1.00  85.93 0 B 1
ATOM   2766 O O   . GLU B 2 122 ? -9.802 13.682 16.851 1.00  86.41 0 B 1
ATOM   2767 C CB  . GLU B 2 122 ? -12.760 12.080 16.716 1.00  79.69 0 B 1
ATOM   2768 C CG  . GLU B 2 122 ? -12.664 12.459 18.204 1.00  71.28 0 B 1
ATOM   2769 C CD  . GLU B 2 122 ? -12.873 13.957 18.504 1.00  66.22 0 B 1
ATOM   2770 O OE1 . GLU B 2 122 ? -12.503 14.388 19.616 1.00  57.61 0 B 1
ATOM   2771 O OE2 . GLU B 2 122 ? -13.327 14.741 17.641 1.00  57.40 -1 B 1
ATOM   2772 N N   . ILE B 2 123 ? -9.660 11.698 15.835 1.00  87.59 0 B 1
ATOM   2773 C CA  . ILE B 2 123 ? -8.230 11.549 16.093 1.00  90.49 0 B 1
ATOM   2774 C C   . ILE B 2 123 ? -7.431 12.592 15.304 1.00  91.89 0 B 1
ATOM   2775 O O   . ILE B 2 123 ? -6.501 13.193 15.838 1.00  91.90 0 B 1
ATOM   2776 C CB  . ILE B 2 123 ? -7.736 10.119 15.789 1.00  91.05 0 B 1
ATOM   2777 C CG1 . ILE B 2 123 ? -8.527  9.090 16.633 1.00  90.15 0 B 1
ATOM   2778 C CG2 . ILE B 2 123 ? -6.229 10.013 16.064 1.00  89.89 0 B 1
ATOM   2779 C CD1 . ILE B 2 123 ? -8.077  7.632 16.461 1.00  89.09 0 B 1
ATOM   2780 N N   . ALA B 2 124 ? -7.822 12.870 14.063 1.00  89.88 0 B 1
ATOM   2781 C CA  . ALA B 2 124 ? -7.204 13.912 13.250 1.00  90.28 0 B 1
ATOM   2782 C C   . ALA B 2 124 ? -7.390 15.304 13.855 1.00  91.72 0 B 1
ATOM   2783 O O   . ALA B 2 124 ? -6.448 16.100 13.881 1.00  91.75 0 B 1
ATOM   2784 C CB  . ALA B 2 124 ? -7.793 13.847 11.846 1.00  88.91 0 B 1
ATOM   2785 N N   . ARG B 2 125 ? -8.579 15.601 14.399 1.00  88.90 0 B 1
ATOM   2786 C CA  . ARG B 2 125 ? -8.876 16.840 15.110 1.00  89.39 0 B 1
ATOM   2787 C C   . ARG B 2 125 ? -7.965 16.994 16.318 1.00  91.81 0 B 1
ATOM   2788 O O   . ARG B 2 125 ? -7.279 18.009 16.421 1.00  92.07 0 B 1
ATOM   2789 C CB  . ARG B 2 125 ? -10.358 16.869 15.510 1.00  86.84 0 B 1
ATOM   2790 C CG  . ARG B 2 125 ? -10.788 18.230 16.056 1.00  78.45 0 B 1
ATOM   2791 C CD  . ARG B 2 125 ? -12.230 18.178 16.587 1.00  74.21 0 B 1
ATOM   2792 N NE  . ARG B 2 125 ? -12.337 17.392 17.822 1.00  66.12 0 B 1
ATOM   2793 C CZ  . ARG B 2 125 ? -12.039 17.784 19.048 1.00  59.20 0 B 1
ATOM   2794 N NH1 . ARG B 2 125 ? -11.617 18.990 19.306 1.00  53.67 1 B 1
ATOM   2795 N NH2 . ARG B 2 125 ? -12.176 16.967 20.046 1.00  51.52 0 B 1
ATOM   2796 N N   . ILE B 2 126 ? -7.875 15.978 17.172 1.00  92.62 0 B 1
ATOM   2797 C CA  . ILE B 2 126 ? -6.976 15.989 18.341 1.00  94.35 0 B 1
ATOM   2798 C C   . ILE B 2 126 ? -5.519 16.147 17.901 1.00  95.62 0 B 1
ATOM   2799 O O   . ILE B 2 126 ? -4.792 16.954 18.472 1.00  95.57 0 B 1
ATOM   2800 C CB  . ILE B 2 126 ? -7.198 14.732 19.210 1.00  94.30 0 B 1
ATOM   2801 C CG1 . ILE B 2 126 ? -8.599 14.771 19.848 1.00  91.08 0 B 1
ATOM   2802 C CG2 . ILE B 2 126 ? -6.124 14.639 20.323 1.00  90.60 0 B 1
ATOM   2803 C CD1 . ILE B 2 126 ? -9.022 13.462 20.519 1.00  79.50 0 B 1
ATOM   2804 N N   . TYR B 2 127 ? -5.092 15.451 16.848 1.00  95.10 0 B 1
ATOM   2805 C CA  . TYR B 2 127 ? -3.734 15.584 16.309 1.00  95.79 0 B 1
ATOM   2806 C C   . TYR B 2 127 ? -3.408 17.022 15.884 1.00  96.29 0 B 1
ATOM   2807 O O   . TYR B 2 127 ? -2.301 17.501 16.136 1.00  95.91 0 B 1
ATOM   2808 C CB  . TYR B 2 127 ? -3.556 14.622 15.137 1.00  95.50 0 B 1
ATOM   2809 C CG  . TYR B 2 127 ? -2.184 14.681 14.507 1.00  95.27 0 B 1
ATOM   2810 C CD1 . TYR B 2 127 ? -1.933 15.509 13.391 1.00  93.94 0 B 1
ATOM   2811 C CD2 . TYR B 2 127 ? -1.132 13.919 15.044 1.00  94.07 0 B 1
ATOM   2812 C CE1 . TYR B 2 127 ? -0.646 15.578 12.826 1.00  93.57 0 B 1
ATOM   2813 C CE2 . TYR B 2 127 ?  0.152 13.978 14.486 1.00  93.30 0 B 1
ATOM   2814 C CZ  . TYR B 2 127 ?  0.389 14.813 13.377 1.00  93.56 0 B 1
ATOM   2815 O OH  . TYR B 2 127 ?  1.650 14.888 12.846 1.00  92.02 0 B 1
ATOM   2816 N N   . LYS B 2 128 ? -4.364 17.718 15.270 1.00  94.91 0 B 1
ATOM   2817 C CA  . LYS B 2 128 ? -4.202 19.112 14.830 1.00  95.01 0 B 1
ATOM   2818 C C   . LYS B 2 128 ? -4.272 20.121 15.971 1.00  95.56 0 B 1
ATOM   2819 O O   . LYS B 2 128 ? -3.508 21.081 15.971 1.00  94.33 0 B 1
ATOM   2820 C CB  . LYS B 2 128 ? -5.260 19.443 13.771 1.00  93.81 0 B 1
ATOM   2821 C CG  . LYS B 2 128 ? -4.977 18.783 12.408 1.00  89.69 0 B 1
ATOM   2822 C CD  . LYS B 2 128 ? -6.087 19.122 11.417 1.00  84.66 0 B 1
ATOM   2823 C CE  . LYS B 2 128 ? -5.736 18.553 10.041 1.00  76.03 0 B 1
ATOM   2824 N NZ  . LYS B 2 128 ? -6.721 18.917  8.996 1.00  68.60 1 B 1
ATOM   2825 N N   . THR B 2 129 ? -5.182 19.927 16.928 1.00  95.42 0 B 1
ATOM   2826 C CA  . THR B 2 129 ? -5.516 20.934 17.942 1.00  95.75 0 B 1
ATOM   2827 C C   . THR B 2 129 ? -4.815 20.724 19.285 1.00  96.46 0 B 1
ATOM   2828 O O   . THR B 2 129 ? -4.592 21.693 20.005 1.00  94.95 0 B 1
ATOM   2829 C CB  . THR B 2 129 ? -7.033 21.002 18.194 1.00  94.66 0 B 1
ATOM   2830 C CG2 . THR B 2 129 ? -7.800 21.369 16.921 1.00  86.20 0 B 1
ATOM   2831 O OG1 . THR B 2 129 ? -7.533 19.765 18.660 1.00  88.28 0 B 1
ATOM   2832 N N   . ASP B 2 130 ? -4.476 19.492 19.635 1.00  96.45 0 B 1
ATOM   2833 C CA  . ASP B 2 130 ? -3.864 19.128 20.918 1.00  97.01 0 B 1
ATOM   2834 C C   . ASP B 2 130 ? -2.886 17.957 20.727 1.00  97.17 0 B 1
ATOM   2835 O O   . ASP B 2 130 ? -3.177 16.785 20.986 1.00  96.13 0 B 1
ATOM   2836 C CB  . ASP B 2 130 ? -4.959 18.844 21.953 1.00  96.87 0 B 1
ATOM   2837 C CG  . ASP B 2 130 ? -4.430 18.633 23.378 1.00  96.45 0 B 1
ATOM   2838 O OD1 . ASP B 2 130 ? -3.202 18.451 23.551 1.00  94.27 0 B 1
ATOM   2839 O OD2 . ASP B 2 130 ? -5.283 18.586 24.291 1.00  93.61 -1 B 1
ATOM   2840 N N   . ARG B 2 131 ? -1.689 18.295 20.245 1.00  96.51 0 B 1
ATOM   2841 C CA  . ARG B 2 131 ? -0.649 17.316 19.950 1.00  96.59 0 B 1
ATOM   2842 C C   . ARG B 2 131 ? -0.181 16.550 21.194 1.00  97.02 0 B 1
ATOM   2843 O O   . ARG B 2 131 ?  0.134 15.369 21.088 1.00  96.25 0 B 1
ATOM   2844 C CB  . ARG B 2 131 ?  0.525 18.017 19.246 1.00  94.75 0 B 1
ATOM   2845 C CG  . ARG B 2 131 ?  1.613 17.040 18.747 1.00  83.65 0 B 1
ATOM   2846 C CD  . ARG B 2 131 ?  1.082 16.022 17.724 1.00  82.09 0 B 1
ATOM   2847 N NE  . ARG B 2 131 ?  0.634 16.693 16.496 1.00  79.81 0 B 1
ATOM   2848 C CZ  . ARG B 2 131 ?  1.358 16.952 15.419 1.00  76.38 0 B 1
ATOM   2849 N NH1 . ARG B 2 131 ?  2.584 16.538 15.292 1.00  67.81 1 B 1
ATOM   2850 N NH2 . ARG B 2 131 ?  0.852 17.638 14.429 1.00  69.16 0 B 1
ATOM   2851 N N   . ASP B 2 132 ? -0.174 17.200 22.350 1.00  97.48 0 B 1
ATOM   2852 C CA  . ASP B 2 132 ?  0.255 16.556 23.596 1.00  97.50 0 B 1
ATOM   2853 C C   . ASP B 2 132 ? -0.770 15.513 24.048 1.00  97.83 0 B 1
ATOM   2854 O O   . ASP B 2 132 ? -0.398 14.398 24.414 1.00  97.24 0 B 1
ATOM   2855 C CB  . ASP B 2 132 ?  0.487 17.613 24.679 1.00  97.13 0 B 1
ATOM   2856 C CG  . ASP B 2 132 ?  1.728 18.477 24.405 1.00  91.02 0 B 1
ATOM   2857 O OD1 . ASP B 2 132 ?  2.635 17.971 23.708 1.00  84.50 0 B 1
ATOM   2858 O OD2 . ASP B 2 132 ?  1.746 19.609 24.916 1.00  84.75 -1 B 1
ATOM   2859 N N   . LYS B 2 133 ? -2.056 15.824 23.931 1.00  97.64 0 B 1
ATOM   2860 C CA  . LYS B 2 133 ? -3.133 14.862 24.164 1.00  97.79 0 B 1
ATOM   2861 C C   . LYS B 2 133 ? -3.049 13.695 23.186 1.00  97.76 0 B 1
ATOM   2862 O O   . LYS B 2 133 ? -3.154 12.548 23.622 1.00  97.21 0 B 1
ATOM   2863 C CB  . LYS B 2 133 ? -4.484 15.584 24.086 1.00  97.56 0 B 1
ATOM   2864 C CG  . LYS B 2 133 ? -5.662 14.659 24.412 1.00  96.19 0 B 1
ATOM   2865 C CD  . LYS B 2 133 ? -6.974 15.454 24.360 1.00  94.21 0 B 1
ATOM   2866 C CE  . LYS B 2 133 ? -8.176 14.553 24.629 1.00  88.76 0 B 1
ATOM   2867 N NZ  . LYS B 2 133 ? -9.447 15.301 24.502 1.00  81.31 1 B 1
ATOM   2868 N N   . TYR B 2 134 ? -2.817 13.967 21.905 1.00  97.73 0 B 1
ATOM   2869 C CA  . TYR B 2 134 ? -2.616 12.925 20.900 1.00  97.66 0 B 1
ATOM   2870 C C   . TYR B 2 134 ? -1.465 11.985 21.282 1.00  97.89 0 B 1
ATOM   2871 O O   . TYR B 2 134 ? -1.647 10.773 21.335 1.00  97.57 0 B 1
ATOM   2872 C CB  . TYR B 2 134 ? -2.365 13.562 19.534 1.00  97.11 0 B 1
ATOM   2873 C CG  . TYR B 2 134 ? -1.993 12.553 18.466 1.00  96.90 0 B 1
ATOM   2874 C CD1 . TYR B 2 134 ? -0.638 12.298 18.152 1.00  95.65 0 B 1
ATOM   2875 C CD2 . TYR B 2 134 ? -2.999 11.833 17.803 1.00  95.81 0 B 1
ATOM   2876 C CE1 . TYR B 2 134 ? -0.300 11.331 17.194 1.00  95.06 0 B 1
ATOM   2877 C CE2 . TYR B 2 134 ? -2.666 10.865 16.845 1.00  94.66 0 B 1
ATOM   2878 C CZ  . TYR B 2 134 ? -1.319 10.622 16.541 1.00  94.97 0 B 1
ATOM   2879 O OH  . TYR B 2 134 ? -1.000  9.675 15.602 1.00  93.22 0 B 1
ATOM   2880 N N   . ASN B 2 135 ? -0.307 12.550 21.609 1.00  97.64 0 B 1
ATOM   2881 C CA  . ASN B 2 135 ?  0.876 11.776 21.976 1.00  97.60 0 B 1
ATOM   2882 C C   . ASN B 2 135 ?  0.658 10.956 23.249 1.00  97.89 0 B 1
ATOM   2883 O O   . ASN B 2 135 ?  1.085  9.801 23.313 1.00  97.48 0 B 1
ATOM   2884 C CB  . ASN B 2 135 ?  2.063 12.735 22.145 1.00  97.05 0 B 1
ATOM   2885 C CG  . ASN B 2 135 ?  2.605 13.277 20.825 1.00  95.75 0 B 1
ATOM   2886 N ND2 . ASN B 2 135 ?  3.326 14.371 20.879 1.00  89.36 0 B 1
ATOM   2887 O OD1 . ASN B 2 135 ?  2.441 12.708 19.766 1.00  90.06 0 B 1
ATOM   2888 N N   . ARG B 2 136 ? -0.022 11.519 24.248 1.00  97.98 0 B 1
ATOM   2889 C CA  . ARG B 2 136 ? -0.353 10.818 25.491 1.00  98.04 0 B 1
ATOM   2890 C C   . ARG B 2 136 ? -1.264  9.620 25.232 1.00  98.14 0 B 1
ATOM   2891 O O   . ARG B 2 136 ? -0.902  8.512 25.615 1.00  97.76 0 B 1
ATOM   2892 C CB  . ARG B 2 136 ? -0.962 11.815 26.495 1.00  97.70 0 B 1
ATOM   2893 C CG  . ARG B 2 136 ? -1.267 11.137 27.833 1.00  92.23 0 B 1
ATOM   2894 C CD  . ARG B 2 136 ? -1.822 12.145 28.863 1.00  90.64 0 B 1
ATOM   2895 N NE  . ARG B 2 136 ? -3.091 12.740 28.409 1.00  82.77 0 B 1
ATOM   2896 C CZ  . ARG B 2 136 ? -3.448 14.015 28.465 1.00  76.28 0 B 1
ATOM   2897 N NH1 . ARG B 2 136 ? -2.674 14.924 28.991 1.00  65.85 1 B 1
ATOM   2898 N NH2 . ARG B 2 136 ? -4.592 14.401 27.994 1.00  68.95 0 B 1
ATOM   2899 N N   . ILE B 2 137 ? -2.372  9.827 24.520 1.00  98.02 0 B 1
ATOM   2900 C CA  . ILE B 2 137 ? -3.315  8.744 24.214 1.00  97.98 0 B 1
ATOM   2901 C C   . ILE B 2 137 ? -2.651  7.668 23.349 1.00  98.09 0 B 1
ATOM   2902 O O   . ILE B 2 137 ? -2.787  6.483 23.634 1.00  97.64 0 B 1
ATOM   2903 C CB  . ILE B 2 137 ? -4.597  9.292 23.552 1.00  97.71 0 B 1
ATOM   2904 C CG1 . ILE B 2 137 ? -5.354 10.236 24.514 1.00  96.13 0 B 1
ATOM   2905 C CG2 . ILE B 2 137 ? -5.525  8.132 23.135 1.00  96.20 0 B 1
ATOM   2906 C CD1 . ILE B 2 137 ? -6.489 11.024 23.841 1.00  92.34 0 B 1
ATOM   2907 N N   . SER B 2 138 ? -1.880  8.062 22.342 1.00  97.94 0 B 1
ATOM   2908 C CA  . SER B 2 138 ? -1.161  7.109 21.492 1.00  97.80 0 B 1
ATOM   2909 C C   . SER B 2 138 ? -0.172  6.256 22.292 1.00  97.99 0 B 1
ATOM   2910 O O   . SER B 2 138 ? -0.057  5.055 22.056 1.00  97.25 0 B 1
ATOM   2911 C CB  . SER B 2 138 ? -0.409  7.834 20.373 1.00  96.83 0 B 1
ATOM   2912 O OG  . SER B 2 138 ? -1.294  8.557 19.559 1.00  82.23 0 B 1
ATOM   2913 N N   . ARG B 2 139 ?  0.513  6.857 23.259 1.00  98.02 0 B 1
ATOM   2914 C CA  . ARG B 2 139 ?  1.444  6.150 24.148 1.00  98.02 0 B 1
ATOM   2915 C C   . ARG B 2 139 ?  0.717  5.204 25.111 1.00  98.01 0 B 1
ATOM   2916 O O   . ARG B 2 139 ?  1.141  4.064 25.260 1.00  97.76 0 B 1
ATOM   2917 C CB  . ARG B 2 139 ?  2.303  7.188 24.885 1.00  97.53 0 B 1
ATOM   2918 C CG  . ARG B 2 139 ?  3.638  6.604 25.362 1.00  88.85 0 B 1
ATOM   2919 C CD  . ARG B 2 139 ?  4.502  7.688 26.031 1.00  86.23 0 B 1
ATOM   2920 N NE  . ARG B 2 139 ?  4.816  8.800 25.113 1.00  76.32 0 B 1
ATOM   2921 C CZ  . ARG B 2 139 ?  5.321  9.990 25.437 1.00  68.02 0 B 1
ATOM   2922 N NH1 . ARG B 2 139 ?  5.613 10.289 26.663 1.00  59.43 1 B 1
ATOM   2923 N NH2 . ARG B 2 139 ?  5.529 10.890 24.521 1.00  61.01 0 B 1
ATOM   2924 N N   . GLU B 2 140 ? -0.397  5.646 25.687 1.00  98.25 0 B 1
ATOM   2925 C CA  . GLU B 2 140 ? -1.254  4.809 26.539 1.00  98.19 0 B 1
ATOM   2926 C C   . GLU B 2 140 ? -1.800  3.595 25.777 1.00  98.12 0 B 1
ATOM   2927 O O   . GLU B 2 140 ? -1.758  2.466 26.276 1.00  97.44 0 B 1
ATOM   2928 C CB  . GLU B 2 140 ? -2.431  5.644 27.069 1.00  97.78 0 B 1
ATOM   2929 C CG  . GLU B 2 140 ? -2.037  6.632 28.172 1.00  86.14 0 B 1
ATOM   2930 C CD  . GLU B 2 140 ? -3.158  7.630 28.516 1.00  84.85 0 B 1
ATOM   2931 O OE1 . GLU B 2 140 ? -2.862  8.610 29.248 1.00  80.11 0 B 1
ATOM   2932 O OE2 . GLU B 2 140 ? -4.295  7.459 28.032 1.00  82.84 -1 B 1
ATOM   2933 N N   . TRP B 2 141 ? -2.266  3.794 24.547 1.00  98.08 0 B 1
ATOM   2934 C CA  . TRP B 2 141 ? -2.735  2.693 23.710 1.00  97.81 0 B 1
ATOM   2935 C C   . TRP B 2 141 ? -1.608  1.742 23.321 1.00  97.97 0 B 1
ATOM   2936 O O   . TRP B 2 141 ? -1.809  0.531 23.339 1.00  96.84 0 B 1
ATOM   2937 C CB  . TRP B 2 141 ? -3.421  3.243 22.457 1.00  96.96 0 B 1
ATOM   2938 C CG  . TRP B 2 141 ? -4.826  3.713 22.636 1.00  95.83 0 B 1
ATOM   2939 C CD1 . TRP B 2 141 ? -5.312  4.413 23.691 1.00  93.36 0 B 1
ATOM   2940 C CD2 . TRP B 2 141 ? -5.951  3.535 21.722 1.00  94.10 0 B 1
ATOM   2941 C CE2 . TRP B 2 141 ? -7.083  4.169 22.286 1.00  93.11 0 B 1
ATOM   2942 C CE3 . TRP B 2 141 ? -6.097  2.906 20.462 1.00  92.88 0 B 1
ATOM   2943 N NE1 . TRP B 2 141 ? -6.661  4.686 23.490 1.00  92.26 0 B 1
ATOM   2944 C CZ2 . TRP B 2 141 ? -8.340  4.183 21.631 1.00  91.02 0 B 1
ATOM   2945 C CZ3 . TRP B 2 141 ? -7.353  2.925 19.814 1.00  90.36 0 B 1
ATOM   2946 C CH2 . TRP B 2 141 ? -8.442  3.551 20.394 1.00  89.98 0 B 1
ATOM   2947 N N   . THR B 2 142 ? -0.423  2.268 23.034 1.00  97.92 0 B 1
ATOM   2948 C CA  . THR B 2 142 ?  0.764  1.445 22.753 1.00  97.95 0 B 1
ATOM   2949 C C   . THR B 2 142 ?  1.102  0.568 23.956 1.00  98.02 0 B 1
ATOM   2950 O O   . THR B 2 142 ?  1.200 -0.641 23.801 1.00  97.37 0 B 1
ATOM   2951 C CB  . THR B 2 142 ?  1.963  2.317 22.352 1.00  97.59 0 B 1
ATOM   2952 C CG2 . THR B 2 142 ?  3.187  1.488 21.988 1.00  95.19 0 B 1
ATOM   2953 O OG1 . THR B 2 142 ?  1.633  3.079 21.206 1.00  94.92 0 B 1
ATOM   2954 N N   . GLN B 2 143 ?  1.160  1.136 25.152 1.00  97.74 0 B 1
ATOM   2955 C CA  . GLN B 2 143 ?  1.410  0.376 26.377 1.00  97.60 0 B 1
ATOM   2956 C C   . GLN B 2 143 ?  0.332 -0.673 26.665 1.00  97.55 0 B 1
ATOM   2957 O O   . GLN B 2 143 ?  0.633 -1.754 27.146 1.00  96.56 0 B 1
ATOM   2958 C CB  . GLN B 2 143 ?  1.504  1.346 27.564 1.00  97.09 0 B 1
ATOM   2959 C CG  . GLN B 2 143 ?  2.825  2.119 27.560 1.00  89.07 0 B 1
ATOM   2960 C CD  . GLN B 2 143 ?  2.915  3.156 28.675 1.00  83.16 0 B 1
ATOM   2961 N NE2 . GLN B 2 143 ?  4.099  3.607 28.998 1.00  70.30 0 B 1
ATOM   2962 O OE1 . GLN B 2 143 ?  1.943  3.583 29.267 1.00  74.36 0 B 1
ATOM   2963 N N   . LYS B 2 144 ? -0.927 -0.362 26.377 1.00  97.50 0 B 1
ATOM   2964 C CA  . LYS B 2 144 ? -2.057 -1.246 26.684 1.00  97.32 0 B 1
ATOM   2965 C C   . LYS B 2 144 ? -2.243 -2.385 25.682 1.00  97.12 0 B 1
ATOM   2966 O O   . LYS B 2 144 ? -2.721 -3.451 26.068 1.00  95.96 0 B 1
ATOM   2967 C CB  . LYS B 2 144 ? -3.315 -0.385 26.807 1.00  96.81 0 B 1
ATOM   2968 C CG  . LYS B 2 144 ? -4.539 -1.197 27.239 1.00  90.95 0 B 1
ATOM   2969 C CD  . LYS B 2 144 ? -5.736 -0.272 27.461 1.00  88.62 0 B 1
ATOM   2970 C CE  . LYS B 2 144 ? -6.937 -1.113 27.872 1.00  78.78 0 B 1
ATOM   2971 N NZ  . LYS B 2 144 ? -8.147 -0.263 28.048 1.00  70.33 1 B 1
ATOM   2972 N N   . TYR B 2 145 ? -1.950 -2.142 24.408 1.00  97.54 0 B 1
ATOM   2973 C CA  . TYR B 2 145 ? -2.324 -3.060 23.330 1.00  97.22 0 B 1
ATOM   2974 C C   . TYR B 2 145 ? -1.142 -3.614 22.526 1.00  97.28 0 B 1
ATOM   2975 O O   . TYR B 2 145 ? -1.328 -4.617 21.840 1.00  95.68 0 B 1
ATOM   2976 C CB  . TYR B 2 145 ? -3.307 -2.357 22.385 1.00  96.76 0 B 1
ATOM   2977 C CG  . TYR B 2 145 ? -4.591 -1.872 23.027 1.00  96.42 0 B 1
ATOM   2978 C CD1 . TYR B 2 145 ? -5.509 -2.788 23.574 1.00  95.10 0 B 1
ATOM   2979 C CD2 . TYR B 2 145 ? -4.904 -0.501 23.047 1.00  95.21 0 B 1
ATOM   2980 C CE1 . TYR B 2 145 ? -6.711 -2.351 24.142 1.00  94.18 0 B 1
ATOM   2981 C CE2 . TYR B 2 145 ? -6.105 -0.046 23.611 1.00  94.05 0 B 1
ATOM   2982 C CZ  . TYR B 2 145 ? -7.005 -0.975 24.158 1.00  94.33 0 B 1
ATOM   2983 O OH  . TYR B 2 145 ? -8.190 -0.535 24.708 1.00  92.77 0 B 1
ATOM   2984 N N   . ALA B 2 146 ?  0.024 -2.985 22.578 1.00  96.62 0 B 1
ATOM   2985 C CA  . ALA B 2 146 ?  1.175 -3.322 21.740 1.00  96.73 0 B 1
ATOM   2986 C C   . ALA B 2 146 ?  2.438 -3.713 22.525 1.00  96.51 0 B 1
ATOM   2987 O O   . ALA B 2 146 ?  3.494 -3.876 21.914 1.00  93.91 0 B 1
ATOM   2988 C CB  . ALA B 2 146 ?  1.414 -2.165 20.766 1.00  96.37 0 B 1
ATOM   2989 N N   . MET B 2 147 ?  2.337 -3.875 23.840 1.00  95.03 0 B 1
ATOM   2990 C CA  . MET B 2 147 ?  3.419 -4.331 24.715 1.00  94.24 0 B 1
ATOM   2991 C C   . MET B 2 147 ?  3.041 -5.615 25.458 1.00  90.06 0 B 1
ATOM   2992 O O   . MET B 2 147 ?  1.850 -5.848 25.710 1.00  82.58 0 B 1
ATOM   2993 C CB  . MET B 2 147 ?  3.838 -3.225 25.703 1.00  90.46 0 B 1
ATOM   2994 C CG  . MET B 2 147 ?  4.447 -2.021 24.991 1.00  89.05 0 B 1
ATOM   2995 S SD  . MET B 2 147 ?  5.085 -0.765 26.143 1.00  87.47 0 B 1
ATOM   2996 C CE  . MET B 2 147 ?  5.810  0.394 24.990 1.00  80.58 0 B 1
ATOM   2997 O OXT . MET B 2 147 ?  3.998 -6.379 25.795 1.00  85.57 -1 B 1
ATOM   2998 N N   . MET C 3 1 ? 31.059 10.435  2.269 1.00  93.56 0 C 1
ATOM   2999 C CA  . MET C 3 1 ? 30.883  9.113  2.904 1.00  95.47 0 C 1
ATOM   3000 C C   . MET C 3 1 ? 29.994  8.254  2.036 1.00  95.61 0 C 1
ATOM   3001 O O   . MET C 3 1 ? 29.264  8.783  1.215 1.00  93.73 0 C 1
ATOM   3002 C CB  . MET C 3 1 ? 30.338  9.243  4.337 1.00  92.20 0 C 1
ATOM   3003 C CG  . MET C 3 1 ? 28.908  9.786  4.423 1.00  89.72 0 C 1
ATOM   3004 S SD  . MET C 3 1 ? 28.301  9.970  6.125 1.00  91.73 0 C 1
ATOM   3005 C CE  . MET C 3 1 ? 26.620 10.519  5.809 1.00  85.36 0 C 1
ATOM   3006 N N   . GLN C 3 2 ? 30.041  6.932  2.189 1.00  95.96 0 C 1
ATOM   3007 C CA  . GLN C 3 2 ? 29.111  6.024  1.521 1.00  95.78 0 C 1
ATOM   3008 C C   . GLN C 3 2 ? 27.902  5.736  2.393 1.00  95.95 0 C 1
ATOM   3009 O O   . GLN C 3 2 ? 28.028  5.488  3.592 1.00  94.12 0 C 1
ATOM   3010 C CB  . GLN C 3 2 ? 29.822  4.722  1.111 1.00  93.32 0 C 1
ATOM   3011 C CG  . GLN C 3 2 ? 30.407  4.891 -0.283 1.00  81.90 0 C 1
ATOM   3012 C CD  . GLN C 3 2 ? 31.134  3.661 -0.817 1.00  83.05 0 C 1
ATOM   3013 N NE2 . GLN C 3 2 ? 31.722  3.794 -1.973 1.00  72.00 0 C 1
ATOM   3014 O OE1 . GLN C 3 2 ? 31.178  2.594 -0.236 1.00  75.04 0 C 1
ATOM   3015 N N   . ILE C 3 3 ? 26.732  5.729  1.779 1.00  96.66 0 C 1
ATOM   3016 C CA  . ILE C 3 3 ? 25.500  5.184  2.338 1.00  96.47 0 C 1
ATOM   3017 C C   . ILE C 3 3 ? 24.873  4.200  1.349 1.00  96.45 0 C 1
ATOM   3018 O O   . ILE C 3 3 ? 25.147  4.244  0.142 1.00  95.54 0 C 1
ATOM   3019 C CB  . ILE C 3 3 ? 24.484  6.275  2.751 1.00  95.81 0 C 1
ATOM   3020 C CG1 . ILE C 3 3 ? 24.000  7.104  1.545 1.00  92.68 0 C 1
ATOM   3021 C CG2 . ILE C 3 3 ? 25.086  7.149  3.861 1.00  90.63 0 C 1
ATOM   3022 C CD1 . ILE C 3 3 ? 22.821  8.027  1.864 1.00  92.24 0 C 1
ATOM   3023 N N   . PHE C 3 4 ? 24.005  3.336  1.846 1.00  96.00 0 C 1
ATOM   3024 C CA  . PHE C 3 4 ? 23.272  2.383  1.033 1.00  95.58 0 C 1
ATOM   3025 C C   . PHE C 3 4 ? 21.796  2.775  0.937 1.00  95.53 0 C 1
ATOM   3026 O O   . PHE C 3 4 ? 21.197  3.255  1.892 1.00  94.76 0 C 1
ATOM   3027 C CB  . PHE C 3 4 ? 23.455  0.971  1.598 1.00  94.65 0 C 1
ATOM   3028 C CG  . PHE C 3 4 ? 24.900  0.569  1.747 1.00  94.04 0 C 1
ATOM   3029 C CD1 . PHE C 3 4 ? 25.707  0.393  0.616 1.00  90.59 0 C 1
ATOM   3030 C CD2 . PHE C 3 4 ? 25.467  0.423  3.025 1.00  90.30 0 C 1
ATOM   3031 C CE1 . PHE C 3 4 ? 27.070  0.053  0.749 1.00  88.96 0 C 1
ATOM   3032 C CE2 . PHE C 3 4 ? 26.820  0.088  3.172 1.00  88.16 0 C 1
ATOM   3033 C CZ  . PHE C 3 4 ? 27.625 -0.092  2.032 1.00  89.90 0 C 1
ATOM   3034 N N   . VAL C 3 5 ? 21.201  2.533 -0.220 1.00  95.08 0 C 1
ATOM   3035 C CA  . VAL C 3 5 ? 19.756  2.683 -0.430 1.00  95.05 0 C 1
ATOM   3036 C C   . VAL C 3 5 ? 19.200  1.381 -0.983 1.00  94.42 0 C 1
ATOM   3037 O O   . VAL C 3 5 ? 19.556  0.964 -2.088 1.00  93.17 0 C 1
ATOM   3038 C CB  . VAL C 3 5 ? 19.422  3.883 -1.336 1.00  94.97 0 C 1
ATOM   3039 C CG1 . VAL C 3 5 ? 17.909  4.062 -1.472 1.00  92.39 0 C 1
ATOM   3040 C CG2 . VAL C 3 5 ? 20.008  5.189 -0.798 1.00  92.94 0 C 1
ATOM   3041 N N   . LYS C 3 6 ? 18.313  0.734 -0.235 1.00  93.27 0 C 1
ATOM   3042 C CA  . LYS C 3 6 ? 17.553 -0.423 -0.716 1.00  92.24 0 C 1
ATOM   3043 C C   . LYS C 3 6 ? 16.383  0.064 -1.576 1.00  92.00 0 C 1
ATOM   3044 O O   . LYS C 3 6 ? 15.425  0.639 -1.061 1.00  91.02 0 C 1
ATOM   3045 C CB  . LYS C 3 6 ? 17.071 -1.320  0.439 1.00  90.54 0 C 1
ATOM   3046 C CG  . LYS C 3 6 ? 18.219 -2.112  1.096 1.00  80.47 0 C 1
ATOM   3047 C CD  . LYS C 3 6 ? 17.693 -3.151  2.103 1.00  74.95 0 C 1
ATOM   3048 C CE  . LYS C 3 6 ? 18.846 -3.913  2.750 1.00  67.71 0 C 1
ATOM   3049 N NZ  . LYS C 3 6 ? 18.391 -4.969  3.694 1.00  60.27 1 C 1
ATOM   3050 N N   . THR C 3 7 ? 16.464 -0.186 -2.870 1.00  89.67 0 C 1
ATOM   3051 C CA  . THR C 3 7 ? 15.482  0.254 -3.864 1.00  87.67 0 C 1
ATOM   3052 C C   . THR C 3 7 ? 14.201 -0.579 -3.820 1.00  87.15 0 C 1
ATOM   3053 O O   . THR C 3 7 ? 14.088 -1.553 -3.055 1.00  84.76 0 C 1
ATOM   3054 C CB  . THR C 3 7 ? 16.077  0.240 -5.284 1.00  85.46 0 C 1
ATOM   3055 C CG2 . THR C 3 7 ? 17.410  0.978 -5.351 1.00  80.32 0 C 1
ATOM   3056 O OG1 . THR C 3 7 ? 16.265 -1.081 -5.717 1.00  80.96 0 C 1
ATOM   3057 N N   . LEU C 3 8 ? 13.223 -0.224 -4.652 1.00  83.93 0 C 1
ATOM   3058 C CA  . LEU C 3 8 ? 11.950 -0.942 -4.752 1.00  80.50 0 C 1
ATOM   3059 C C   . LEU C 3 8 ? 12.125 -2.411 -5.180 1.00  80.87 0 C 1
ATOM   3060 O O   . LEU C 3 8 ? 11.417 -3.276 -4.686 1.00  76.86 0 C 1
ATOM   3061 C CB  . LEU C 3 8 ? 11.031 -0.217 -5.757 1.00  77.82 0 C 1
ATOM   3062 C CG  . LEU C 3 8 ? 10.610  1.198 -5.317 1.00  74.91 0 C 1
ATOM   3063 C CD1 . LEU C 3 8 ?  9.830  1.864 -6.446 1.00  70.79 0 C 1
ATOM   3064 C CD2 . LEU C 3 8 ?  9.731  1.174 -4.066 1.00  70.81 0 C 1
ATOM   3065 N N   . THR C 3 9 ? 13.110 -2.695 -6.022 1.00  79.24 0 C 1
ATOM   3066 C CA  . THR C 3 9 ? 13.410 -4.048 -6.517 1.00  75.88 0 C 1
ATOM   3067 C C   . THR C 3 9 ? 14.174 -4.914 -5.514 1.00  75.53 0 C 1
ATOM   3068 O O   . THR C 3 9 ? 14.472 -6.066 -5.797 1.00  71.03 0 C 1
ATOM   3069 C CB  . THR C 3 9 ? 14.204 -3.979 -7.829 1.00  72.84 0 C 1
ATOM   3070 C CG2 . THR C 3 9 ? 13.452 -3.226 -8.925 1.00  65.48 0 C 1
ATOM   3071 O OG1 . THR C 3 9 ? 15.414 -3.295 -7.633 1.00  67.69 0 C 1
ATOM   3072 N N   . GLY C 3 10 ? 14.528 -4.360 -4.356 1.00  75.33 0 C 1
ATOM   3073 C CA  . GLY C 3 10 ? 15.409 -5.014 -3.386 1.00  75.27 0 C 1
ATOM   3074 C C   . GLY C 3 10 ? 16.894 -4.862 -3.690 1.00  78.82 0 C 1
ATOM   3075 O O   . GLY C 3 10 ? 17.722 -5.180 -2.841 1.00  76.46 0 C 1
ATOM   3076 N N   . LYS C 3 11 ? 17.251 -4.301 -4.845 1.00  81.41 0 C 1
ATOM   3077 C CA  . LYS C 3 11 ? 18.634 -3.942 -5.174 1.00  83.40 0 C 1
ATOM   3078 C C   . LYS C 3 11 ? 19.128 -2.879 -4.191 1.00  86.34 0 C 1
ATOM   3079 O O   . LYS C 3 11 ? 18.442 -1.899 -3.940 1.00  86.05 0 C 1
ATOM   3080 C CB  . LYS C 3 11 ? 18.682 -3.447 -6.629 1.00  80.24 0 C 1
ATOM   3081 C CG  . LYS C 3 11 ? 20.060 -2.937 -7.085 1.00  73.10 0 C 1
ATOM   3082 C CD  . LYS C 3 11 ? 19.923 -2.264 -8.459 1.00  71.42 0 C 1
ATOM   3083 C CE  . LYS C 3 11 ? 21.171 -1.467 -8.833 1.00  62.51 0 C 1
ATOM   3084 N NZ  . LYS C 3 11 ? 20.851 -0.478 -9.883 1.00  57.15 1 C 1
ATOM   3085 N N   . THR C 3 12 ? 20.344 -3.055 -3.698 1.00  86.97 0 C 1
ATOM   3086 C CA  . THR C 3 12 ? 21.027 -2.028 -2.919 1.00  88.32 0 C 1
ATOM   3087 C C   . THR C 3 12 ? 21.910 -1.198 -3.838 1.00  89.61 0 C 1
ATOM   3088 O O   . THR C 3 12 ? 22.737 -1.745 -4.558 1.00  88.76 0 C 1
ATOM   3089 C CB  . THR C 3 12 ? 21.836 -2.643 -1.766 1.00  86.85 0 C 1
ATOM   3090 C CG2 . THR C 3 12 ? 22.447 -1.583 -0.851 1.00  80.48 0 C 1
ATOM   3091 O OG1 . THR C 3 12 ? 20.966 -3.418 -0.959 1.00  80.96 0 C 1
ATOM   3092 N N   . ILE C 3 13 ? 21.727  0.113 -3.824 1.00  91.76 0 C 1
ATOM   3093 C CA  . ILE C 3 13 ? 22.618  1.069 -4.489 1.00  91.80 0 C 1
ATOM   3094 C C   . ILE C 3 13 ? 23.488  1.761 -3.447 1.00  93.14 0 C 1
ATOM   3095 O O   . ILE C 3 13 ? 23.039  2.042 -2.335 1.00  92.82 0 C 1
ATOM   3096 C CB  . ILE C 3 13 ? 21.861  2.073 -5.376 1.00  89.94 0 C 1
ATOM   3097 C CG1 . ILE C 3 13 ? 20.840  2.932 -4.594 1.00  82.72 0 C 1
ATOM   3098 C CG2 . ILE C 3 13 ? 21.184  1.311 -6.525 1.00  80.80 0 C 1
ATOM   3099 C CD1 . ILE C 3 13 ? 20.229  4.077 -5.405 1.00  79.54 0 C 1
ATOM   3100 N N   . THR C 3 14 ? 24.716  2.057 -3.830 1.00  93.90 0 C 1
ATOM   3101 C CA  . THR C 3 14 ? 25.651  2.829 -3.015 1.00  94.27 0 C 1
ATOM   3102 C C   . THR C 3 14 ? 25.654  4.273 -3.498 1.00  94.66 0 C 1
ATOM   3103 O O   . THR C 3 14 ? 25.754  4.518 -4.705 1.00  93.81 0 C 1
ATOM   3104 C CB  . THR C 3 14 ? 27.059  2.232 -3.088 1.00  92.92 0 C 1
ATOM   3105 C CG2 . THR C 3 14 ? 27.985  2.854 -2.053 1.00  83.01 0 C 1
ATOM   3106 O OG1 . THR C 3 14 ? 27.012  0.847 -2.833 1.00  84.24 0 C 1
ATOM   3107 N N   . LEU C 3 15 ? 25.531  5.230 -2.579 1.00  95.59 0 C 1
ATOM   3108 C CA  . LEU C 3 15 ? 25.614  6.661 -2.868 1.00  95.85 0 C 1
ATOM   3109 C C   . LEU C 3 15 ? 26.812  7.265 -2.142 1.00  96.28 0 C 1
ATOM   3110 O O   . LEU C 3 15 ? 27.026  6.990 -0.967 1.00  95.32 0 C 1
ATOM   3111 C CB  . LEU C 3 15 ? 24.318  7.370 -2.449 1.00  95.07 0 C 1
ATOM   3112 C CG  . LEU C 3 15 ? 23.035  6.896 -3.149 1.00  93.14 0 C 1
ATOM   3113 C CD1 . LEU C 3 15 ? 21.849  7.691 -2.607 1.00  89.66 0 C 1
ATOM   3114 C CD2 . LEU C 3 15 ? 23.082  7.104 -4.662 1.00  89.34 0 C 1
ATOM   3115 N N   . GLU C 3 16 ? 27.556  8.102 -2.863 1.00  96.52 0 C 1
ATOM   3116 C CA  . GLU C 3 16 ? 28.531  9.004 -2.262 1.00  96.48 0 C 1
ATOM   3117 C C   . GLU C 3 16 ? 27.809 10.283 -1.834 1.00  96.66 0 C 1
ATOM   3118 O O   . GLU C 3 16 ? 27.177 10.956 -2.650 1.00  95.42 0 C 1
ATOM   3119 C CB  . GLU C 3 16 ? 29.670  9.325 -3.245 1.00  95.59 0 C 1
ATOM   3120 C CG  . GLU C 3 16 ? 30.614  8.137 -3.492 1.00  83.12 0 C 1
ATOM   3121 C CD  . GLU C 3 16 ? 31.336  7.650 -2.225 1.00  78.37 0 C 1
ATOM   3122 O OE1 . GLU C 3 16 ? 31.758  6.474 -2.234 1.00  71.66 0 C 1
ATOM   3123 O OE2 . GLU C 3 16 ? 31.423  8.420 -1.252 1.00  71.42 -1 C 1
ATOM   3124 N N   . VAL C 3 17 ? 27.865 10.578 -0.539 1.00  96.99 0 C 1
ATOM   3125 C CA  . VAL C 3 17 ? 27.165 11.690  0.106 1.00  96.91 0 C 1
ATOM   3126 C C   . VAL C 3 17 ? 28.044 12.328  1.170 1.00  97.17 0 C 1
ATOM   3127 O O   . VAL C 3 17 ? 28.977 11.702  1.692 1.00  96.14 0 C 1
ATOM   3128 C CB  . VAL C 3 17 ? 25.829 11.236  0.731 1.00  96.25 0 C 1
ATOM   3129 C CG1 . VAL C 3 17 ? 24.853 10.694 -0.306 1.00  93.23 0 C 1
ATOM   3130 C CG2 . VAL C 3 17 ? 26.006 10.176  1.833 1.00  93.12 0 C 1
ATOM   3131 N N   . GLU C 3 18 ? 27.708 13.563  1.529 1.00  96.60 0 C 1
ATOM   3132 C CA  . GLU C 3 18 ? 28.262 14.232  2.692 1.00  96.50 0 C 1
ATOM   3133 C C   . GLU C 3 18 ? 27.195 14.338  3.803 1.00  96.98 0 C 1
ATOM   3134 O O   . GLU C 3 18 ? 26.007 14.409  3.489 1.00  95.67 0 C 1
ATOM   3135 C CB  . GLU C 3 18 ? 28.806 15.616  2.304 1.00  95.32 0 C 1
ATOM   3136 C CG  . GLU C 3 18 ? 30.040 15.558  1.388 1.00  86.63 0 C 1
ATOM   3137 C CD  . GLU C 3 18 ? 31.228 14.812  2.017 1.00  79.92 0 C 1
ATOM   3138 O OE1 . GLU C 3 18 ? 32.032 14.241  1.244 1.00  71.82 0 C 1
ATOM   3139 O OE2 . GLU C 3 18 ? 31.318 14.792  3.267 1.00  71.35 -1 C 1
ATOM   3140 N N   . PRO C 3 19 ? 27.574 14.383  5.089 1.00  96.78 0 C 1
ATOM   3141 C CA  . PRO C 3 19 ? 26.608 14.575  6.175 1.00  96.47 0 C 1
ATOM   3142 C C   . PRO C 3 19 ? 25.746 15.837  6.031 1.00  96.58 0 C 1
ATOM   3143 O O   . PRO C 3 19 ? 24.609 15.868  6.503 1.00  95.53 0 C 1
ATOM   3144 C CB  . PRO C 3 19 ? 27.457 14.643  7.448 1.00  95.72 0 C 1
ATOM   3145 C CG  . PRO C 3 19 ? 28.718 13.864  7.081 1.00  93.52 0 C 1
ATOM   3146 C CD  . PRO C 3 19 ? 28.912 14.193  5.602 1.00  96.26 0 C 1
ATOM   3147 N N   . SER C 3 20 ? 26.279 16.869  5.351 1.00  97.01 0 C 1
ATOM   3148 C CA  . SER C 3 20 ? 25.591 18.120  5.042 1.00  96.99 0 C 1
ATOM   3149 C C   . SER C 3 20 ? 24.642 18.041  3.839 1.00  97.14 0 C 1
ATOM   3150 O O   . SER C 3 20 ? 23.943 19.017  3.575 1.00  95.58 0 C 1
ATOM   3151 C CB  . SER C 3 20 ? 26.633 19.215  4.795 1.00  96.16 0 C 1
ATOM   3152 O OG  . SER C 3 20 ? 27.529 18.809  3.774 1.00  89.64 0 C 1
ATOM   3153 N N   . ASP C 3 21 ? 24.618 16.935  3.090 1.00  97.05 0 C 1
ATOM   3154 C CA  . ASP C 3 21 ? 23.675 16.770  1.985 1.00  97.10 0 C 1
ATOM   3155 C C   . ASP C 3 21 ? 22.242 16.773  2.512 1.00  97.47 0 C 1
ATOM   3156 O O   . ASP C 3 21 ? 21.909 16.088  3.482 1.00  96.66 0 C 1
ATOM   3157 C CB  . ASP C 3 21 ? 23.941 15.484  1.182 1.00  96.64 0 C 1
ATOM   3158 C CG  . ASP C 3 21 ? 25.064 15.557  0.146 1.00  95.58 0 C 1
ATOM   3159 O OD1 . ASP C 3 21 ? 25.355 16.656 -0.371 1.00  90.69 0 C 1
ATOM   3160 O OD2 . ASP C 3 21 ? 25.558 14.478 -0.269 1.00  90.62 -1 C 1
ATOM   3161 N N   . THR C 3 22 ? 21.373 17.519  1.830 1.00  97.73 0 C 1
ATOM   3162 C CA  . THR C 3 22 ? 19.934 17.476  2.097 1.00  97.72 0 C 1
ATOM   3163 C C   . THR C 3 22 ? 19.317 16.169  1.589 1.00  97.78 0 C 1
ATOM   3164 O O   . THR C 3 22 ? 19.848 15.510  0.693 1.00  97.17 0 C 1
ATOM   3165 C CB  . THR C 3 22 ? 19.195 18.680  1.488 1.00  97.13 0 C 1
ATOM   3166 C CG2 . THR C 3 22 ? 19.713 20.016  2.021 1.00  90.75 0 C 1
ATOM   3167 O OG1 . THR C 3 22 ? 19.325 18.678  0.090 1.00  91.13 0 C 1
ATOM   3168 N N   . ILE C 3 23 ? 18.167 15.811  2.131 1.00  97.31 0 C 1
ATOM   3169 C CA  . ILE C 3 23 ? 17.394 14.670  1.637 1.00  97.26 0 C 1
ATOM   3170 C C   . ILE C 3 23 ? 16.987 14.878  0.168 1.00  97.22 0 C 1
ATOM   3171 O O   . ILE C 3 23 ? 17.008 13.920 -0.605 1.00  96.87 0 C 1
ATOM   3172 C CB  . ILE C 3 23 ? 16.184 14.412  2.547 1.00  96.88 0 C 1
ATOM   3173 C CG1 . ILE C 3 23 ? 16.598 14.092  4.000 1.00  95.00 0 C 1
ATOM   3174 C CG2 . ILE C 3 23 ? 15.283 13.290  1.993 1.00  95.80 0 C 1
ATOM   3175 C CD1 . ILE C 3 23 ? 17.595 12.942  4.179 1.00  92.02 0 C 1
ATOM   3176 N N   . GLU C 3 24 ? 16.710 16.112 -0.236 1.00  97.34 0 C 1
ATOM   3177 C CA  . GLU C 3 24 ? 16.463 16.469 -1.637 1.00  96.96 0 C 1
ATOM   3178 C C   . GLU C 3 24 ? 17.660 16.142 -2.535 1.00  97.16 0 C 1
ATOM   3179 O O   . GLU C 3 24 ? 17.504 15.481 -3.562 1.00  96.33 0 C 1
ATOM   3180 C CB  . GLU C 3 24 ? 16.090 17.957 -1.688 1.00  95.64 0 C 1
ATOM   3181 C CG  . GLU C 3 24 ? 15.526 18.364 -3.061 1.00  81.82 0 C 1
ATOM   3182 C CD  . GLU C 3 24 ? 15.080 19.840 -3.097 1.00  76.13 0 C 1
ATOM   3183 O OE1 . GLU C 3 24 ? 14.426 20.206 -4.107 1.00  69.85 0 C 1
ATOM   3184 O OE2 . GLU C 3 24 ? 15.383 20.590 -2.149 1.00  69.89 -1 C 1
ATOM   3185 N N   . ASN C 3 25 ? 18.888 16.471 -2.102 1.00  97.23 0 C 1
ATOM   3186 C CA  . ASN C 3 25 ? 20.108 16.106 -2.827 1.00  96.87 0 C 1
ATOM   3187 C C   . ASN C 3 25 ? 20.287 14.586 -2.920 1.00  96.97 0 C 1
ATOM   3188 O O   . ASN C 3 25 ? 20.694 14.058 -3.961 1.00  96.04 0 C 1
ATOM   3189 C CB  . ASN C 3 25 ? 21.334 16.725 -2.133 1.00  95.95 0 C 1
ATOM   3190 C CG  . ASN C 3 25 ? 21.442 18.228 -2.311 1.00  86.91 0 C 1
ATOM   3191 N ND2 . ASN C 3 25 ? 22.333 18.849 -1.559 1.00  74.94 0 C 1
ATOM   3192 O OD1 . ASN C 3 25 ? 20.798 18.850 -3.119 1.00  76.63 0 C 1
ATOM   3193 N N   . VAL C 3 26 ? 19.967 13.851 -1.858 1.00  97.48 0 C 1
ATOM   3194 C CA  . VAL C 3 26 ? 20.004 12.380 -1.868 1.00  97.34 0 C 1
ATOM   3195 C C   . VAL C 3 26 ? 18.988 11.819 -2.861 1.00  97.33 0 C 1
ATOM   3196 O O   . VAL C 3 26 ? 19.322 10.918 -3.634 1.00  96.83 0 C 1
ATOM   3197 C CB  . VAL C 3 26 ? 19.784 11.800 -0.459 1.00  97.01 0 C 1
ATOM   3198 C CG1 . VAL C 3 26 ? 19.758 10.269 -0.465 1.00  94.87 0 C 1
ATOM   3199 C CG2 . VAL C 3 26 ? 20.910 12.226  0.488 1.00  95.35 0 C 1
ATOM   3200 N N   . LYS C 3 27 ? 17.775 12.363 -2.908 1.00  97.45 0 C 1
ATOM   3201 C CA  . LYS C 3 27 ? 16.747 11.977 -3.881 1.00  97.45 0 C 1
ATOM   3202 C C   . LYS C 3 27 ? 17.178 12.274 -5.321 1.00  97.09 0 C 1
ATOM   3203 O O   . LYS C 3 27 ? 16.949 11.437 -6.194 1.00  96.45 0 C 1
ATOM   3204 C CB  . LYS C 3 27 ? 15.418 12.669 -3.557 1.00  97.50 0 C 1
ATOM   3205 C CG  . LYS C 3 27 ? 14.718 12.062 -2.331 1.00  96.94 0 C 1
ATOM   3206 C CD  . LYS C 3 27 ? 13.410 12.819 -2.071 1.00  96.11 0 C 1
ATOM   3207 C CE  . LYS C 3 27 ? 12.628 12.226 -0.893 1.00  94.33 0 C 1
ATOM   3208 N NZ  . LYS C 3 27 ? 11.395 12.998 -0.653 1.00  91.98 1 C 1
ATOM   3209 N N   . ALA C 3 28 ? 17.850 13.394 -5.571 1.00  97.54 0 C 1
ATOM   3210 C CA  . ALA C 3 28 ? 18.423 13.702 -6.881 1.00  97.30 0 C 1
ATOM   3211 C C   . ALA C 3 28 ? 19.488 12.670 -7.296 1.00  96.80 0 C 1
ATOM   3212 O O   . ALA C 3 28 ? 19.425 12.124 -8.403 1.00  95.58 0 C 1
ATOM   3213 C CB  . ALA C 3 28 ? 18.987 15.127 -6.847 1.00  97.14 0 C 1
ATOM   3214 N N   . LYS C 3 29 ? 20.391 12.292 -6.390 1.00  97.17 0 C 1
ATOM   3215 C CA  . LYS C 3 29 ? 21.382 11.226 -6.627 1.00  96.52 0 C 1
ATOM   3216 C C   . LYS C 3 29 ? 20.725  9.862 -6.902 1.00  95.83 0 C 1
ATOM   3217 O O   . LYS C 3 29 ? 21.239  9.074 -7.702 1.00  94.56 0 C 1
ATOM   3218 C CB  . LYS C 3 29 ? 22.355 11.132 -5.435 1.00  96.75 0 C 1
ATOM   3219 C CG  . LYS C 3 29 ? 23.305 12.337 -5.329 1.00  95.47 0 C 1
ATOM   3220 C CD  . LYS C 3 29 ? 24.166 12.288 -4.051 1.00  93.53 0 C 1
ATOM   3221 C CE  . LYS C 3 29 ? 25.048 13.542 -3.956 1.00  90.42 0 C 1
ATOM   3222 N NZ  . LYS C 3 29 ? 25.879 13.604 -2.711 1.00  84.43 1 C 1
ATOM   3223 N N   . ILE C 3 30 ? 19.590  9.566 -6.264 1.00  96.20 0 C 1
ATOM   3224 C CA  . ILE C 3 30 ? 18.802  8.357 -6.545 1.00  95.63 0 C 1
ATOM   3225 C C   . ILE C 3 30 ? 18.162  8.446 -7.931 1.00  94.92 0 C 1
ATOM   3226 O O   . ILE C 3 30 ? 18.204  7.460 -8.672 1.00  93.33 0 C 1
ATOM   3227 C CB  . ILE C 3 30 ? 17.749  8.094 -5.450 1.00  95.63 0 C 1
ATOM   3228 C CG1 . ILE C 3 30 ? 18.437  7.724 -4.117 1.00  94.69 0 C 1
ATOM   3229 C CG2 . ILE C 3 30 ? 16.798  6.945 -5.850 1.00  94.76 0 C 1
ATOM   3230 C CD1 . ILE C 3 30 ? 17.511  7.814 -2.905 1.00  93.73 0 C 1
ATOM   3231 N N   . GLN C 3 31 ? 17.612  9.597 -8.315 1.00  95.31 0 C 1
ATOM   3232 C CA  . GLN C 3 31 ? 17.050  9.803 -9.654 1.00  94.80 0 C 1
ATOM   3233 C C   . GLN C 3 31 ? 18.099  9.549 -10.735 1.00  93.76 0 C 1
ATOM   3234 O O   . GLN C 3 31 ? 17.813  8.888 -11.734 1.00  91.61 0 C 1
ATOM   3235 C CB  . GLN C 3 31 ? 16.488 11.223 -9.780 1.00  94.51 0 C 1
ATOM   3236 C CG  . GLN C 3 31 ? 15.789 11.445 -11.127 1.00  93.49 0 C 1
ATOM   3237 C CD  . GLN C 3 31 ? 15.262 12.865 -11.319 1.00  91.93 0 C 1
ATOM   3238 N NE2 . GLN C 3 31 ? 14.336 13.072 -12.230 1.00  83.86 0 C 1
ATOM   3239 O OE1 . GLN C 3 31 ? 15.666 13.807 -10.667 1.00  86.98 0 C 1
ATOM   3240 N N   . ASP C 3 32 ? 19.321 10.011 -10.532 1.00  94.71 0 C 1
ATOM   3241 C CA  . ASP C 3 32 ? 20.400  9.812 -11.493 1.00  93.99 0 C 1
ATOM   3242 C C   . ASP C 3 32 ? 20.773  8.343 -11.692 1.00  93.08 0 C 1
ATOM   3243 O O   . ASP C 3 32 ? 21.156  7.949 -12.800 1.00  90.92 0 C 1
ATOM   3244 C CB  . ASP C 3 32 ? 21.625 10.620 -11.063 1.00  93.78 0 C 1
ATOM   3245 C CG  . ASP C 3 32 ? 21.464 12.114 -11.364 1.00  89.22 0 C 1
ATOM   3246 O OD1 . ASP C 3 32 ? 20.670 12.419 -12.295 1.00  84.05 0 C 1
ATOM   3247 O OD2 . ASP C 3 32 ? 22.185 12.906 -10.723 1.00  83.57 -1 C 1
ATOM   3248 N N   . LYS C 3 33 ? 20.637  7.519 -10.665 1.00  92.22 0 C 1
ATOM   3249 C CA  . LYS C 3 33 ? 20.948  6.082 -10.714 1.00  91.45 0 C 1
ATOM   3250 C C   . LYS C 3 33 ? 19.761  5.203 -11.120 1.00  90.66 0 C 1
ATOM   3251 O O   . LYS C 3 33 ? 19.965  4.235 -11.839 1.00  87.05 0 C 1
ATOM   3252 C CB  . LYS C 3 33 ? 21.521  5.613 -9.374 1.00  90.58 0 C 1
ATOM   3253 C CG  . LYS C 3 33 ? 22.971  6.089 -9.196 1.00  87.76 0 C 1
ATOM   3254 C CD  . LYS C 3 33 ? 23.654  5.318 -8.068 1.00  85.30 0 C 1
ATOM   3255 C CE  . LYS C 3 33 ? 25.129  5.719 -8.000 1.00  81.00 0 C 1
ATOM   3256 N NZ  . LYS C 3 33 ? 25.913  4.821 -7.113 1.00  74.36 1 C 1
ATOM   3257 N N   . GLU C 3 34 ? 18.557  5.510 -10.642 1.00  92.56 0 C 1
ATOM   3258 C CA  . GLU C 3 34 ? 17.381  4.651 -10.784 1.00  91.31 0 C 1
ATOM   3259 C C   . GLU C 3 34 ? 16.285  5.253 -11.677 1.00  91.45 0 C 1
ATOM   3260 O O   . GLU C 3 34 ? 15.318  4.573 -12.016 1.00  88.73 0 C 1
ATOM   3261 C CB  . GLU C 3 34 ? 16.825  4.295 -9.397 1.00  90.26 0 C 1
ATOM   3262 C CG  . GLU C 3 34 ? 17.812  3.541 -8.493 1.00  86.84 0 C 1
ATOM   3263 C CD  . GLU C 3 34 ? 18.168  2.130 -9.001 1.00  86.77 0 C 1
ATOM   3264 O OE1 . GLU C 3 34 ? 19.367  1.761 -8.987 1.00  79.71 0 C 1
ATOM   3265 O OE2 . GLU C 3 34 ? 17.258  1.359 -9.347 1.00  80.50 -1 C 1
ATOM   3266 N N   . GLY C 3 35 ? 16.396  6.527 -12.060 1.00  91.77 0 C 1
ATOM   3267 C CA  . GLY C 3 35 ? 15.435  7.203 -12.936 1.00  91.84 0 C 1
ATOM   3268 C C   . GLY C 3 35 ? 14.077  7.490 -12.294 1.00  92.84 0 C 1
ATOM   3269 O O   . GLY C 3 35 ? 13.110  7.756 -13.008 1.00  90.86 0 C 1
ATOM   3270 N N   . ILE C 3 36 ? 13.966  7.409 -10.976 1.00  92.32 0 C 1
ATOM   3271 C CA  . ILE C 3 36 ? 12.732  7.700 -10.242 1.00  93.29 0 C 1
ATOM   3272 C C   . ILE C 3 36 ? 12.727  9.184 -9.863 1.00  94.03 0 C 1
ATOM   3273 O O   . ILE C 3 36 ? 13.640  9.605 -9.159 1.00  93.53 0 C 1
ATOM   3274 C CB  . ILE C 3 36 ? 12.572  6.795 -9.004 1.00  92.64 0 C 1
ATOM   3275 C CG1 . ILE C 3 36 ? 12.656  5.304 -9.400 1.00  89.33 0 C 1
ATOM   3276 C CG2 . ILE C 3 36 ? 11.225  7.088 -8.309 1.00  89.17 0 C 1
ATOM   3277 C CD1 . ILE C 3 36 ? 12.619  4.339 -8.219 1.00  82.98 0 C 1
ATOM   3278 N N   . PRO C 3 37 ? 11.724  9.978 -10.288 1.00  94.39 0 C 1
ATOM   3279 C CA  . PRO C 3 37 ? 11.642 11.392 -9.930 1.00  94.36 0 C 1
ATOM   3280 C C   . PRO C 3 37 ? 11.609 11.608 -8.409 1.00  94.71 0 C 1
ATOM   3281 O O   . PRO C 3 37 ? 10.959 10.830 -7.704 1.00  94.12 0 C 1
ATOM   3282 C CB  . PRO C 3 37 ? 10.359 11.912 -10.587 1.00  93.01 0 C 1
ATOM   3283 C CG  . PRO C 3 37 ? 10.119 10.931 -11.730 1.00  90.69 0 C 1
ATOM   3284 C CD  . PRO C 3 37 ? 10.640  9.619 -11.183 1.00  93.28 0 C 1
ATOM   3285 N N   . PRO C 3 38 ? 12.253 12.658 -7.880 1.00  95.01 0 C 1
ATOM   3286 C CA  . PRO C 3 38 ? 12.288 12.932 -6.437 1.00  95.15 0 C 1
ATOM   3287 C C   . PRO C 3 38 ? 10.905 13.040 -5.790 1.00  95.00 0 C 1
ATOM   3288 O O   . PRO C 3 38 ? 10.707 12.549 -4.680 1.00  94.00 0 C 1
ATOM   3289 C CB  . PRO C 3 38 ? 13.065 14.240 -6.290 1.00  94.51 0 C 1
ATOM   3290 C CG  . PRO C 3 38 ? 13.996 14.227 -7.497 1.00  92.45 0 C 1
ATOM   3291 C CD  . PRO C 3 38 ? 13.135 13.578 -8.578 1.00  94.93 0 C 1
ATOM   3292 N N   . ASP C 3 39 ?  9.924 13.605 -6.490 1.00  95.52 0 C 1
ATOM   3293 C CA  . ASP C 3 39 ?  8.546 13.753 -6.017 1.00  94.50 0 C 1
ATOM   3294 C C   . ASP C 3 39 ?  7.807 12.412 -5.858 1.00  94.38 0 C 1
ATOM   3295 O O   . ASP C 3 39 ?  6.822 12.333 -5.115 1.00  92.21 0 C 1
ATOM   3296 C CB  . ASP C 3 39 ?  7.783 14.682 -6.968 1.00  92.99 0 C 1
ATOM   3297 C CG  . ASP C 3 39 ?  7.503 14.010 -8.314 1.00  85.85 0 C 1
ATOM   3298 O OD1 . ASP C 3 39 ?  8.477 13.563 -8.944 1.00  79.05 0 C 1
ATOM   3299 O OD2 . ASP C 3 39 ?  6.313 13.861 -8.663 1.00  79.32 -1 C 1
ATOM   3300 N N   . GLN C 3 40 ?  8.276 11.361 -6.522 1.00  94.13 0 C 1
ATOM   3301 C CA  . GLN C 3 40 ?  7.769  9.991 -6.373 1.00  93.65 0 C 1
ATOM   3302 C C   . GLN C 3 40 ?  8.542  9.177 -5.331 1.00  93.89 0 C 1
ATOM   3303 O O   . GLN C 3 40 ?  8.124  8.063 -4.994 1.00  91.46 0 C 1
ATOM   3304 C CB  . GLN C 3 40 ?  7.774  9.266 -7.729 1.00  92.09 0 C 1
ATOM   3305 C CG  . GLN C 3 40 ?  6.880  9.944 -8.780 1.00  87.84 0 C 1
ATOM   3306 C CD  . GLN C 3 40 ?  5.430 10.084 -8.309 1.00  87.43 0 C 1
ATOM   3307 N NE2 . GLN C 3 40 ?  4.848 11.244 -8.495 1.00  78.10 0 C 1
ATOM   3308 O OE1 . GLN C 3 40 ?  4.832  9.164 -7.773 1.00  80.27 0 C 1
ATOM   3309 N N   . GLN C 3 41 ?  9.633  9.702 -4.795 1.00  94.86 0 C 1
ATOM   3310 C CA  . GLN C 3 41 ? 10.452  9.019 -3.806 1.00  95.12 0 C 1
ATOM   3311 C C   . GLN C 3 41 ? 10.006  9.347 -2.380 1.00  95.17 0 C 1
ATOM   3312 O O   . GLN C 3 41 ?  9.809 10.501 -2.013 1.00  94.00 0 C 1
ATOM   3313 C CB  . GLN C 3 41 ? 11.929  9.373 -3.985 1.00  94.94 0 C 1
ATOM   3314 C CG  . GLN C 3 41 ? 12.517  8.954 -5.347 1.00  93.71 0 C 1
ATOM   3315 C CD  . GLN C 3 41 ? 13.983  9.360 -5.460 1.00  95.10 0 C 1
ATOM   3316 N NE2 . GLN C 3 41 ? 14.441  9.781 -6.610 1.00  88.47 0 C 1
ATOM   3317 O OE1 . GLN C 3 41 ? 14.736  9.301 -4.491 1.00  89.04 0 C 1
ATOM   3318 N N   . ARG C 3 42 ?  9.927  8.308 -1.553 1.00  95.52 0 C 1
ATOM   3319 C CA  . ARG C 3 42 ?  9.884  8.430 -0.094 1.00  95.41 0 C 1
ATOM   3320 C C   . ARG C 3 42 ? 11.051  7.644  0.474 1.00  95.38 0 C 1
ATOM   3321 O O   . ARG C 3 42 ? 11.180  6.448  0.210 1.00  93.73 0 C 1
ATOM   3322 C CB  . ARG C 3 42 ?  8.515  7.946  0.426 1.00  94.57 0 C 1
ATOM   3323 C CG  . ARG C 3 42 ?  8.331  8.087  1.937 1.00  93.18 0 C 1
ATOM   3324 C CD  . ARG C 3 42 ?  6.936  7.572  2.337 1.00  91.19 0 C 1
ATOM   3325 N NE  . ARG C 3 42 ?  6.600  7.739  3.749 1.00  89.06 0 C 1
ATOM   3326 C CZ  . ARG C 3 42 ?  5.821  8.677  4.304 1.00  88.23 0 C 1
ATOM   3327 N NH1 . ARG C 3 42 ?  5.360  9.695  3.639 1.00  80.45 1 C 1
ATOM   3328 N NH2 . ARG C 3 42 ?  5.491  8.601  5.549 1.00  82.69 0 C 1
ATOM   3329 N N   . LEU C 3 43 ? 11.913  8.329  1.229 1.00  95.73 0 C 1
ATOM   3330 C CA  . LEU C 3 43 ? 13.029  7.705  1.925 1.00  95.93 0 C 1
ATOM   3331 C C   . LEU C 3 43 ? 12.654  7.448  3.378 1.00  95.80 0 C 1
ATOM   3332 O O   . LEU C 3 43 ? 12.052  8.303  4.024 1.00  94.84 0 C 1
ATOM   3333 C CB  . LEU C 3 43 ? 14.293  8.561  1.796 1.00  95.92 0 C 1
ATOM   3334 C CG  . LEU C 3 43 ? 14.858  8.619  0.369 1.00  95.02 0 C 1
ATOM   3335 C CD1 . LEU C 3 43 ? 16.047  9.585  0.325 1.00  92.78 0 C 1
ATOM   3336 C CD2 . LEU C 3 43 ? 15.343  7.245 -0.111 1.00  92.20 0 C 1
ATOM   3337 N N   . ILE C 3 44 ? 13.004  6.275  3.877 1.00  95.85 0 C 1
ATOM   3338 C CA  . ILE C 3 44 ? 12.718  5.840  5.242 1.00  95.42 0 C 1
ATOM   3339 C C   . ILE C 3 44 ? 14.030  5.438  5.912 1.00  95.30 0 C 1
ATOM   3340 O O   . ILE C 3 44 ? 14.815  4.662  5.358 1.00  94.69 0 C 1
ATOM   3341 C CB  . ILE C 3 44 ? 11.681  4.691  5.257 1.00  94.38 0 C 1
ATOM   3342 C CG1 . ILE C 3 44 ? 10.350  5.138  4.600 1.00  91.63 0 C 1
ATOM   3343 C CG2 . ILE C 3 44 ? 11.434  4.199  6.695 1.00  91.48 0 C 1
ATOM   3344 C CD1 . ILE C 3 44 ?  9.371  3.988  4.355 1.00  88.14 0 C 1
ATOM   3345 N N   . PHE C 3 45 ? 14.238  5.940  7.131 1.00  94.85 0 C 1
ATOM   3346 C CA  . PHE C 3 45 ? 15.329  5.559  8.010 1.00  94.61 0 C 1
ATOM   3347 C C   . PHE C 3 45 ? 14.797  5.422  9.435 1.00  94.01 0 C 1
ATOM   3348 O O   . PHE C 3 45 ? 13.998  6.245  9.882 1.00  92.49 0 C 1
ATOM   3349 C CB  . PHE C 3 45 ? 16.456  6.588  7.925 1.00  94.61 0 C 1
ATOM   3350 C CG  . PHE C 3 45 ? 17.648  6.241  8.784 1.00  95.10 0 C 1
ATOM   3351 C CD1 . PHE C 3 45 ? 17.911  6.963  9.966 1.00  93.22 0 C 1
ATOM   3352 C CD2 . PHE C 3 45 ? 18.508  5.192  8.406 1.00  93.42 0 C 1
ATOM   3353 C CE1 . PHE C 3 45 ? 19.033  6.648 10.755 1.00  92.74 0 C 1
ATOM   3354 C CE2 . PHE C 3 45 ? 19.619  4.871  9.192 1.00  92.50 0 C 1
ATOM   3355 C CZ  . PHE C 3 45 ? 19.888  5.599 10.364 1.00  93.39 0 C 1
ATOM   3356 N N   . ALA C 3 46 ? 15.195  4.371 10.132 1.00  92.82 0 C 1
ATOM   3357 C CA  . ALA C 3 46 ? 14.709  4.070 11.481 1.00  91.66 0 C 1
ATOM   3358 C C   . ALA C 3 46 ? 13.171  4.128 11.621 1.00  91.92 0 C 1
ATOM   3359 O O   . ALA C 3 46 ? 12.631  4.605 12.620 1.00  88.81 0 C 1
ATOM   3360 C CB  . ALA C 3 46 ? 15.477  4.924 12.494 1.00  89.80 0 C 1
ATOM   3361 N N   . GLY C 3 47 ? 12.440  3.669 10.601 1.00  91.87 0 C 1
ATOM   3362 C CA  . GLY C 3 47 ? 10.971  3.640 10.563 1.00  91.79 0 C 1
ATOM   3363 C C   . GLY C 3 47 ? 10.283  4.976 10.293 1.00  92.70 0 C 1
ATOM   3364 O O   . GLY C 3 47 ?  9.054  5.019 10.271 1.00  90.66 0 C 1
ATOM   3365 N N   . LYS C 3 48 ? 11.045  6.048 10.080 1.00  92.29 0 C 1
ATOM   3366 C CA  . LYS C 3 48 ? 10.503  7.392  9.835 1.00  92.92 0 C 1
ATOM   3367 C C   . LYS C 3 48 ? 10.756  7.839  8.402 1.00  93.71 0 C 1
ATOM   3368 O O   . LYS C 3 48 ? 11.784  7.510  7.805 1.00  92.75 0 C 1
ATOM   3369 C CB  . LYS C 3 48 ? 11.087  8.390 10.843 1.00  91.37 0 C 1
ATOM   3370 C CG  . LYS C 3 48 ? 10.662  8.066 12.290 1.00  87.93 0 C 1
ATOM   3371 C CD  . LYS C 3 48 ? 11.234  9.095 13.271 1.00  85.80 0 C 1
ATOM   3372 C CE  . LYS C 3 48 ? 10.838  8.728 14.699 1.00  79.90 0 C 1
ATOM   3373 N NZ  . LYS C 3 48 ? 11.419  9.662 15.701 1.00  72.44 1 C 1
ATOM   3374 N N   . GLN C 3 49 ?  9.829  8.648  7.867 1.00  94.18 0 C 1
ATOM   3375 C CA  . GLN C 3 49 ? 10.067  9.390  6.632 1.00  94.06 0 C 1
ATOM   3376 C C   . GLN C 3 49 ? 11.158 10.438  6.854 1.00  94.56 0 C 1
ATOM   3377 O O   . GLN C 3 49 ? 11.201 11.105  7.885 1.00  92.58 0 C 1
ATOM   3378 C CB  . GLN C 3 49 ?  8.765 10.039  6.133 1.00  91.30 0 C 1
ATOM   3379 C CG  . GLN C 3 49 ?  9.010 10.940  4.913 1.00  83.36 0 C 1
ATOM   3380 C CD  . GLN C 3 49 ?  7.743 11.553  4.314 1.00  78.85 0 C 1
ATOM   3381 N NE2 . GLN C 3 49 ?  7.744 12.812  3.970 1.00  67.27 0 C 1
ATOM   3382 O OE1 . GLN C 3 49 ?  6.760 10.886  4.112 1.00  72.74 0 C 1
ATOM   3383 N N   . LEU C 3 50 ? 12.005 10.616  5.851 1.00  95.15 0 C 1
ATOM   3384 C CA  . LEU C 3 50 ? 12.976 11.699  5.781 1.00  95.56 0 C 1
ATOM   3385 C C   . LEU C 3 50 ? 12.373 12.887  5.017 1.00  95.55 0 C 1
ATOM   3386 O O   . LEU C 3 50 ? 11.851 12.723  3.914 1.00  94.39 0 C 1
ATOM   3387 C CB  . LEU C 3 50 ? 14.274 11.184  5.141 1.00  95.78 0 C 1
ATOM   3388 C CG  . LEU C 3 50 ? 14.881  9.924  5.789 1.00  95.14 0 C 1
ATOM   3389 C CD1 . LEU C 3 50 ? 16.184  9.560  5.091 1.00  92.76 0 C 1
ATOM   3390 C CD2 . LEU C 3 50 ? 15.183 10.113  7.281 1.00  92.05 0 C 1
ATOM   3391 N N   . GLU C 3 51 ? 12.445 14.073  5.609 1.00  95.04 0 C 1
ATOM   3392 C CA  . GLU C 3 51 ? 11.917 15.324  5.050 1.00  94.44 0 C 1
ATOM   3393 C C   . GLU C 3 51 ? 12.957 15.996  4.134 1.00  95.14 0 C 1
ATOM   3394 O O   . GLU C 3 51 ? 14.129 16.074  4.492 1.00  94.07 0 C 1
ATOM   3395 C CB  . GLU C 3 51 ? 11.523 16.283  6.181 1.00  92.53 0 C 1
ATOM   3396 C CG  . GLU C 3 51 ? 10.325 15.802  7.013 1.00  83.58 0 C 1
ATOM   3397 C CD  . GLU C 3 51 ? 10.076 16.666  8.275 1.00  76.44 0 C 1
ATOM   3398 O OE1 . GLU C 3 51 ?  9.175 16.289  9.056 1.00  69.02 0 C 1
ATOM   3399 O OE2 . GLU C 3 51 ? 10.818 17.632  8.530 1.00  68.28 -1 C 1
ATOM   3400 N N   . ASP C 3 52 ? 12.513 16.526  2.998 1.00  94.71 0 C 1
ATOM   3401 C CA  . ASP C 3 52 ? 13.401 17.031  1.940 1.00  94.78 0 C 1
ATOM   3402 C C   . ASP C 3 52 ? 14.323 18.167  2.387 1.00  94.19 0 C 1
ATOM   3403 O O   . ASP C 3 52 ? 15.490 18.207  1.998 1.00  89.83 0 C 1
ATOM   3404 C CB  . ASP C 3 52 ? 12.552 17.469  0.731 1.00  93.68 0 C 1
ATOM   3405 C CG  . ASP C 3 52 ? 11.936 16.272  0.011 1.00  92.49 0 C 1
ATOM   3406 O OD1 . ASP C 3 52 ? 12.521 15.169  0.109 1.00  88.16 0 C 1
ATOM   3407 O OD2 . ASP C 3 52 ? 10.873 16.373 -0.644 1.00  87.44 -1 C 1
ATOM   3408 N N   . GLY C 3 53 ? 13.821 19.051  3.247 1.00  94.57 0 C 1
ATOM   3409 C CA  . GLY C 3 53 ? 14.571 20.215  3.732 1.00  94.66 0 C 1
ATOM   3410 C C   . GLY C 3 53 ? 15.611 19.917  4.825 1.00  95.72 0 C 1
ATOM   3411 O O   . GLY C 3 53 ? 16.347 20.822  5.207 1.00  92.93 0 C 1
ATOM   3412 N N   . ARG C 3 54 ? 15.675 18.685  5.334 1.00  96.02 0 C 1
ATOM   3413 C CA  . ARG C 3 54 ? 16.646 18.304  6.357 1.00  96.41 0 C 1
ATOM   3414 C C   . ARG C 3 54 ? 17.886 17.665  5.738 1.00  97.15 0 C 1
ATOM   3415 O O   . ARG C 3 54 ? 17.871 17.208  4.595 1.00  95.96 0 C 1
ATOM   3416 C CB  . ARG C 3 54 ? 16.020 17.388  7.413 1.00  95.21 0 C 1
ATOM   3417 C CG  . ARG C 3 54 ? 14.824 18.043  8.118 1.00  90.30 0 C 1
ATOM   3418 C CD  . ARG C 3 54 ? 14.572 17.342  9.453 1.00  82.75 0 C 1
ATOM   3419 N NE  . ARG C 3 54 ? 13.258 17.671  9.996 1.00  74.94 0 C 1
ATOM   3420 C CZ  . ARG C 3 54 ? 12.862 17.595 11.252 1.00  67.62 0 C 1
ATOM   3421 N NH1 . ARG C 3 54 ? 13.681 17.271 12.220 1.00  61.24 1 C 1
ATOM   3422 N NH2 . ARG C 3 54 ? 11.618 17.835 11.517 1.00  60.65 0 C 1
ATOM   3423 N N   . THR C 3 55 ? 18.959 17.619  6.524 1.00  97.11 0 C 1
ATOM   3424 C CA  . THR C 3 55 ? 20.226 16.995  6.128 1.00  97.22 0 C 1
ATOM   3425 C C   . THR C 3 55 ? 20.348 15.567  6.661 1.00  97.24 0 C 1
ATOM   3426 O O   . THR C 3 55 ? 19.621 15.142  7.565 1.00  96.18 0 C 1
ATOM   3427 C CB  . THR C 3 55 ? 21.425 17.844  6.571 1.00  96.76 0 C 1
ATOM   3428 C CG2 . THR C 3 55 ? 21.385 19.267  6.037 1.00  90.83 0 C 1
ATOM   3429 O OG1 . THR C 3 55 ? 21.489 17.885  7.975 1.00  91.41 0 C 1
ATOM   3430 N N   . LEU C 3 56 ? 21.298 14.811  6.125 1.00  97.08 0 C 1
ATOM   3431 C CA  . LEU C 3 56 ? 21.624 13.488  6.661 1.00  96.74 0 C 1
ATOM   3432 C C   . LEU C 3 56 ? 22.104 13.566  8.118 1.00  96.40 0 C 1
ATOM   3433 O O   . LEU C 3 56 ? 21.761 12.686  8.915 1.00  95.41 0 C 1
ATOM   3434 C CB  . LEU C 3 56 ? 22.694 12.829  5.779 1.00  96.70 0 C 1
ATOM   3435 C CG  . LEU C 3 56 ? 22.224 12.464  4.357 1.00  95.87 0 C 1
ATOM   3436 C CD1 . LEU C 3 56 ? 23.411 11.935  3.552 1.00  93.48 0 C 1
ATOM   3437 C CD2 . LEU C 3 56 ? 21.151 11.372  4.362 1.00  92.94 0 C 1
ATOM   3438 N N   . SER C 3 57 ? 22.843 14.618  8.480 1.00  96.82 0 C 1
ATOM   3439 C CA  . SER C 3 57 ? 23.298 14.850  9.859 1.00  96.17 0 C 1
ATOM   3440 C C   . SER C 3 57 ? 22.146 15.098 10.827 1.00  95.85 0 C 1
ATOM   3441 O O   . SER C 3 57 ? 22.206 14.589 11.948 1.00  94.20 0 C 1
ATOM   3442 C CB  . SER C 3 57 ? 24.298 16.003  9.923 1.00  95.22 0 C 1
ATOM   3443 O OG  . SER C 3 57 ? 23.850 17.142  9.233 1.00  83.33 0 C 1
ATOM   3444 N N   . ASP C 3 58 ? 21.072 15.769 10.408 1.00  96.25 0 C 1
ATOM   3445 C CA  . ASP C 3 58 ? 19.896 16.012 11.256 1.00  95.43 0 C 1
ATOM   3446 C C   . ASP C 3 58 ? 19.211 14.710 11.698 1.00  95.05 0 C 1
ATOM   3447 O O   . ASP C 3 58 ? 18.596 14.642 12.759 1.00  93.25 0 C 1
ATOM   3448 C CB  . ASP C 3 58 ? 18.855 16.868 10.515 1.00  95.06 0 C 1
ATOM   3449 C CG  . ASP C 3 58 ? 19.338 18.271 10.158 1.00  93.02 0 C 1
ATOM   3450 O OD1 . ASP C 3 58 ? 20.127 18.850 10.930 1.00  88.80 0 C 1
ATOM   3451 O OD2 . ASP C 3 58 ? 18.901 18.758  9.088 1.00  88.60 -1 C 1
ATOM   3452 N N   . TYR C 3 59 ? 19.323 13.660 10.874 1.00  95.65 0 C 1
ATOM   3453 C CA  . TYR C 3 59 ? 18.807 12.330 11.176 1.00  95.07 0 C 1
ATOM   3454 C C   . TYR C 3 59 ? 19.857 11.387 11.775 1.00  94.80 0 C 1
ATOM   3455 O O   . TYR C 3 59 ? 19.582 10.196 11.952 1.00  92.56 0 C 1
ATOM   3456 C CB  . TYR C 3 59 ? 18.173 11.738  9.919 1.00  94.42 0 C 1
ATOM   3457 C CG  . TYR C 3 59 ? 16.914 12.447  9.491 1.00  94.58 0 C 1
ATOM   3458 C CD1 . TYR C 3 59 ? 15.737 12.324 10.250 1.00  92.52 0 C 1
ATOM   3459 C CD2 . TYR C 3 59 ? 16.907 13.235  8.324 1.00  92.78 0 C 1
ATOM   3460 C CE1 . TYR C 3 59 ? 14.556 12.955  9.846 1.00  91.64 0 C 1
ATOM   3461 C CE2 . TYR C 3 59 ? 15.729 13.875  7.910 1.00  91.38 0 C 1
ATOM   3462 C CZ  . TYR C 3 59 ? 14.549 13.729  8.666 1.00  92.90 0 C 1
ATOM   3463 O OH  . TYR C 3 59 ? 13.399 14.336  8.255 1.00  90.95 0 C 1
ATOM   3464 N N   . ASN C 3 60 ? 21.053 11.883 12.064 1.00  94.45 0 C 1
ATOM   3465 C CA  . ASN C 3 60 ? 22.181 11.095 12.554 1.00  93.98 0 C 1
ATOM   3466 C C   . ASN C 3 60 ? 22.529  9.901 11.634 1.00  94.42 0 C 1
ATOM   3467 O O   . ASN C 3 60 ? 22.936  8.830 12.093 1.00  92.53 0 C 1
ATOM   3468 C CB  . ASN C 3 60 ? 21.925 10.743 14.030 1.00  92.05 0 C 1
ATOM   3469 C CG  . ASN C 3 60 ? 23.192 10.468 14.816 1.00  82.92 0 C 1
ATOM   3470 N ND2 . ASN C 3 60 ? 23.056  9.844 15.966 1.00  70.80 0 C 1
ATOM   3471 O OD1 . ASN C 3 60 ? 24.298 10.824 14.452 1.00  74.24 0 C 1
ATOM   3472 N N   . ILE C 3 61 ? 22.347 10.085 10.333 1.00  95.42 0 C 1
ATOM   3473 C CA  . ILE C 3 61 ? 22.693  9.090  9.317 1.00  95.84 0 C 1
ATOM   3474 C C   . ILE C 3 61 ? 24.209  9.113  9.131 1.00  95.87 0 C 1
ATOM   3475 O O   . ILE C 3 61 ? 24.785 10.096  8.658 1.00  94.75 0 C 1
ATOM   3476 C CB  . ILE C 3 61 ? 21.923  9.332  8.002 1.00  95.94 0 C 1
ATOM   3477 C CG1 . ILE C 3 61 ? 20.413  9.131  8.234 1.00  94.25 0 C 1
ATOM   3478 C CG2 . ILE C 3 61 ? 22.417  8.388  6.892 1.00  94.45 0 C 1
ATOM   3479 C CD1 . ILE C 3 61 ? 19.527  9.639  7.092 1.00  91.56 0 C 1
ATOM   3480 N N   . GLN C 3 62 ? 24.850  8.000  9.488 1.00  95.73 0 C 1
ATOM   3481 C CA  . GLN C 3 62 ? 26.297  7.851  9.452 1.00  95.14 0 C 1
ATOM   3482 C C   . GLN C 3 62 ? 26.742  7.064  8.215 1.00  95.57 0 C 1
ATOM   3483 O O   . GLN C 3 62 ? 25.931  6.575  7.428 1.00  93.64 0 C 1
ATOM   3484 C CB  . GLN C 3 62 ? 26.785  7.218 10.761 1.00  92.91 0 C 1
ATOM   3485 C CG  . GLN C 3 62 ? 26.408  8.070 11.983 1.00  87.90 0 C 1
ATOM   3486 C CD  . GLN C 3 62 ? 27.083  7.610 13.273 1.00  82.65 0 C 1
ATOM   3487 N NE2 . GLN C 3 62 ? 26.735  8.200 14.394 1.00  69.18 0 C 1
ATOM   3488 O OE1 . GLN C 3 62 ? 27.936  6.740 13.301 1.00  73.56 0 C 1
ATOM   3489 N N   . LYS C 3 63 ? 28.057  6.933  8.040 1.00  96.07 0 C 1
ATOM   3490 C CA  . LYS C 3 63 ? 28.629  6.080  6.997 1.00  95.92 0 C 1
ATOM   3491 C C   . LYS C 3 63 ? 28.044  4.670  7.063 1.00  95.80 0 C 1
ATOM   3492 O O   . LYS C 3 63 ? 27.782  4.155  8.156 1.00  93.89 0 C 1
ATOM   3493 C CB  . LYS C 3 63 ? 30.167  6.070  7.076 1.00  94.64 0 C 1
ATOM   3494 C CG  . LYS C 3 63 ? 30.705  5.386  8.347 1.00  86.36 0 C 1
ATOM   3495 C CD  . LYS C 3 63 ? 32.226  5.245  8.285 1.00  84.14 0 C 1
ATOM   3496 C CE  . LYS C 3 63 ? 32.670  4.371  9.451 1.00  70.72 0 C 1
ATOM   3497 N NZ  . LYS C 3 63 ? 34.068  3.901  9.273 1.00  62.29 1 C 1
ATOM   3498 N N   . GLU C 3 64 ? 27.857  4.059  5.894 1.00  95.44 0 C 1
ATOM   3499 C CA  . GLU C 3 64 ? 27.326  2.699  5.750 1.00  95.32 0 C 1
ATOM   3500 C C   . GLU C 3 64 ? 25.889  2.502  6.271 1.00  95.01 0 C 1
ATOM   3501 O O   . GLU C 3 64 ? 25.371  1.385  6.248 1.00  92.21 0 C 1
ATOM   3502 C CB  . GLU C 3 64 ? 28.318  1.664  6.308 1.00  94.10 0 C 1
ATOM   3503 C CG  . GLU C 3 64 ? 29.670  1.700  5.581 1.00  90.36 0 C 1
ATOM   3504 C CD  . GLU C 3 64 ? 30.755  0.866  6.275 1.00  83.43 0 C 1
ATOM   3505 O OE1 . GLU C 3 64 ? 31.956  1.134  5.982 1.00  74.50 0 C 1
ATOM   3506 O OE2 . GLU C 3 64 ? 30.432  0.005  7.121 1.00  75.14 -1 C 1
ATOM   3507 N N   . SER C 3 65 ? 25.196  3.576  6.660 1.00  94.87 0 C 1
ATOM   3508 C CA  . SER C 3 65 ? 23.776  3.508  6.983 1.00  94.36 0 C 1
ATOM   3509 C C   . SER C 3 65 ? 22.954  3.051  5.777 1.00  94.67 0 C 1
ATOM   3510 O O   . SER C 3 65 ? 23.255  3.393  4.628 1.00  93.59 0 C 1
ATOM   3511 C CB  . SER C 3 65 ? 23.238  4.856  7.470 1.00  93.53 0 C 1
ATOM   3512 O OG  . SER C 3 65 ? 23.864  5.226  8.692 1.00  87.46 0 C 1
ATOM   3513 N N   . THR C 3 66 ? 21.882  2.300  6.035 1.00  93.78 0 C 1
ATOM   3514 C CA  . THR C 3 66 ? 20.955  1.854  4.996 1.00  93.27 0 C 1
ATOM   3515 C C   . THR C 3 66 ? 19.647  2.635  5.074 1.00  93.85 0 C 1
ATOM   3516 O O   . THR C 3 66 ? 18.909  2.529  6.052 1.00  93.18 0 C 1
ATOM   3517 C CB  . THR C 3 66 ? 20.705  0.340  5.065 1.00  91.31 0 C 1
ATOM   3518 C CG2 . THR C 3 66 ? 19.766 -0.142  3.960 1.00  85.09 0 C 1
ATOM   3519 O OG1 . THR C 3 66 ? 21.914 -0.358  4.880 1.00  85.47 0 C 1
ATOM   3520 N N   . LEU C 3 67 ? 19.341  3.362  4.004 1.00  95.23 0 C 1
ATOM   3521 C CA  . LEU C 3 67 ? 18.030  3.971  3.779 1.00  95.59 0 C 1
ATOM   3522 C C   . LEU C 3 67 ? 17.149  3.012  2.977 1.00  95.59 0 C 1
ATOM   3523 O O   . LEU C 3 67 ? 17.634  2.233  2.154 1.00  94.71 0 C 1
ATOM   3524 C CB  . LEU C 3 67 ? 18.182  5.321  3.054 1.00  95.50 0 C 1
ATOM   3525 C CG  . LEU C 3 67 ? 19.188  6.311  3.660 1.00  94.03 0 C 1
ATOM   3526 C CD1 . LEU C 3 67 ? 19.127  7.639  2.903 1.00  90.81 0 C 1
ATOM   3527 C CD2 . LEU C 3 67 ? 18.904  6.592  5.132 1.00  90.72 0 C 1
ATOM   3528 N N   . HIS C 3 68 ? 15.844  3.103  3.168 1.00  95.02 0 C 1
ATOM   3529 C CA  . HIS C 3 68 ? 14.878  2.377  2.354 1.00  94.68 0 C 1
ATOM   3530 C C   . HIS C 3 68 ? 14.151  3.348  1.423 1.00  94.92 0 C 1
ATOM   3531 O O   . HIS C 3 68 ? 13.534  4.302  1.881 1.00  93.93 0 C 1
ATOM   3532 C CB  . HIS C 3 68 ? 13.910  1.593  3.237 1.00  93.69 0 C 1
ATOM   3533 C CG  . HIS C 3 68 ? 14.587  0.468  3.978 1.00  91.94 0 C 1
ATOM   3534 C CD2 . HIS C 3 68 ? 15.192  0.537  5.202 1.00  82.20 0 C 1
ATOM   3535 N ND1 . HIS C 3 68 ? 14.735 -0.828  3.536 1.00  82.50 0 C 1
ATOM   3536 C CE1 . HIS C 3 68 ? 15.385 -1.521  4.477 1.00  83.70 0 C 1
ATOM   3537 N NE2 . HIS C 3 68 ? 15.687 -0.724  5.500 1.00  84.51 0 C 1
ATOM   3538 N N   . LEU C 3 69 ? 14.188  3.064  0.122 1.00  94.45 0 C 1
ATOM   3539 C CA  . LEU C 3 69 ? 13.376  3.753 -0.871 1.00  94.24 0 C 1
ATOM   3540 C C   . LEU C 3 69 ? 12.043  3.022 -1.026 1.00  93.84 0 C 1
ATOM   3541 O O   . LEU C 3 69 ? 12.011  1.827 -1.330 1.00  92.23 0 C 1
ATOM   3542 C CB  . LEU C 3 69 ? 14.156  3.838 -2.189 1.00  93.92 0 C 1
ATOM   3543 C CG  . LEU C 3 69 ? 13.379  4.476 -3.350 1.00  93.60 0 C 1
ATOM   3544 C CD1 . LEU C 3 69 ? 13.060  5.947 -3.098 1.00  90.74 0 C 1
ATOM   3545 C CD2 . LEU C 3 69 ? 14.206  4.377 -4.633 1.00  90.55 0 C 1
ATOM   3546 N N   . VAL C 3 70 ? 10.960  3.771 -0.860 1.00  93.49 0 C 1
ATOM   3547 C CA  . VAL C 3 70 ?  9.596  3.360 -1.222 1.00  92.15 0 C 1
ATOM   3548 C C   . VAL C 3 70 ?  9.012  4.411 -2.173 1.00  91.82 0 C 1
ATOM   3549 O O   . VAL C 3 70 ?  9.656  5.425 -2.453 1.00  89.51 0 C 1
ATOM   3550 C CB  . VAL C 3 70 ?  8.722  3.113  0.025 1.00  90.56 0 C 1
ATOM   3551 C CG1 . VAL C 3 70 ?  9.337  2.025  0.912 1.00  85.73 0 C 1
ATOM   3552 C CG2 . VAL C 3 70 ?  8.491  4.362  0.858 1.00  87.51 0 C 1
ATOM   3553 N N   . LEU C 3 71 ?  7.822  4.166 -2.702 1.00  91.14 0 C 1
ATOM   3554 C CA  . LEU C 3 71 ?  7.130  5.184 -3.491 1.00  90.57 0 C 1
ATOM   3555 C C   . LEU C 3 71 ?  6.474  6.207 -2.565 1.00  90.54 0 C 1
ATOM   3556 O O   . LEU C 3 71 ?  6.072  5.870 -1.451 1.00  88.30 0 C 1
ATOM   3557 C CB  . LEU C 3 71 ?  6.113  4.531 -4.436 1.00  89.06 0 C 1
ATOM   3558 C CG  . LEU C 3 71 ?  6.756  3.685 -5.543 1.00  86.41 0 C 1
ATOM   3559 C CD1 . LEU C 3 71 ?  5.681  2.955 -6.342 1.00  83.82 0 C 1
ATOM   3560 C CD2 . LEU C 3 71 ?  7.579  4.537 -6.517 1.00  84.60 0 C 1
ATOM   3561 N N   . ARG C 3 72 ?  6.323  7.434 -3.063 1.00  91.95 0 C 1
ATOM   3562 C CA  . ARG C 3 72 ?  5.512  8.467 -2.413 1.00  91.50 0 C 1
ATOM   3563 C C   . ARG C 3 72 ?  4.143  7.895 -2.054 1.00  91.46 0 C 1
ATOM   3564 O O   . ARG C 3 72 ?  3.512  7.244 -2.882 1.00  88.20 0 C 1
ATOM   3565 C CB  . ARG C 3 72 ?  5.368  9.678 -3.346 1.00  89.14 0 C 1
ATOM   3566 C CG  . ARG C 3 72 ?  4.522 10.800 -2.724 1.00  82.20 0 C 1
ATOM   3567 C CD  . ARG C 3 72 ?  4.336 11.937 -3.717 1.00  76.06 0 C 1
ATOM   3568 N NE  . ARG C 3 72 ?  3.472 12.999 -3.170 1.00  66.28 0 C 1
ATOM   3569 C CZ  . ARG C 3 72 ?  3.159 14.126 -3.780 1.00  58.53 0 C 1
ATOM   3570 N NH1 . ARG C 3 72 ?  3.579 14.386 -4.989 1.00  52.44 1 C 1
ATOM   3571 N NH2 . ARG C 3 72 ?  2.420 15.022 -3.189 1.00  49.01 0 C 1
ATOM   3572 N N   . LEU C 3 73 ?  3.708  8.174 -0.838 1.00  90.39 0 C 1
ATOM   3573 C CA  . LEU C 3 73 ?  2.414  7.768 -0.323 1.00  87.48 0 C 1
ATOM   3574 C C   . LEU C 3 73 ?  1.786  8.918  0.453 1.00  86.88 0 C 1
ATOM   3575 O O   . LEU C 3 73 ?  2.469  9.847  0.886 1.00  82.98 0 C 1
ATOM   3576 C CB  . LEU C 3 73 ?  2.591  6.485  0.521 1.00  84.12 0 C 1
ATOM   3577 C CG  . LEU C 3 73 ?  3.477  6.627  1.776 1.00  83.22 0 C 1
ATOM   3578 C CD1 . LEU C 3 73 ?  2.712  7.081  3.010 1.00  77.30 0 C 1
ATOM   3579 C CD2 . LEU C 3 73 ?  4.113  5.281  2.101 1.00  81.93 0 C 1
ATOM   3580 N N   . ARG C 3 74 ?  0.471  8.816  0.619 1.00  86.68 0 C 1
ATOM   3581 C CA  . ARG C 3 74 ? -0.309  9.635  1.545 1.00  86.27 0 C 1
ATOM   3582 C C   . ARG C 3 74 ? -1.258  8.728  2.324 1.00  85.58 0 C 1
ATOM   3583 O O   . ARG C 3 74 ? -1.880  7.827  1.748 1.00  83.51 0 C 1
ATOM   3584 C CB  . ARG C 3 74 ? -1.077 10.722  0.789 1.00  83.86 0 C 1
ATOM   3585 C CG  . ARG C 3 74 ? -0.296 12.037  0.753 1.00  74.76 0 C 1
ATOM   3586 C CD  . ARG C 3 74 ? -1.120 13.128  0.068 1.00  69.44 0 C 1
ATOM   3587 N NE  . ARG C 3 74 ? -0.532 14.463  0.263 1.00  60.03 0 C 1
ATOM   3588 C CZ  . ARG C 3 74 ? -1.071 15.609 -0.106 1.00  52.66 0 C 1
ATOM   3589 N NH1 . ARG C 3 74 ? -2.182 15.640 -0.796 1.00  47.49 1 C 1
ATOM   3590 N NH2 . ARG C 3 74 ? -0.510 16.741  0.206 1.00  43.44 0 C 1
ATOM   3591 N N   . GLY C 3 75 ? -1.356  8.979  3.608 1.00  85.73 0 C 1
ATOM   3592 C CA  . GLY C 3 75 ? -2.497  8.509  4.375 1.00  81.15 0 C 1
ATOM   3593 C C   . GLY C 3 75 ? -3.750  9.277  3.952 1.00  78.01 0 C 1
ATOM   3594 O O   . GLY C 3 75 ? -3.647 10.436  3.544 1.00  71.87 0 C 1
ATOM   3595 N N   . GLY C 3 76 ? -4.896  8.632  4.022 1.00  74.55 0 C 1
ATOM   3596 C CA  . GLY C 3 76 ? -6.182  9.208  3.677 1.00  66.26 0 C 1
ATOM   3597 C C   . GLY C 3 76 ? -7.077  8.263  2.899 1.00  58.66 0 C 1
ATOM   3598 O O   . GLY C 3 76 ? -6.622  7.217  2.416 1.00  52.88 0 C 1
ATOM   3599 O OXT . GLY C 3 76 ? -8.279  8.590  2.792 1.00  57.74 -1 C 1
ATOM   3600 N N   . MET D 4 1 ? -26.092 23.858 -0.391 1.00  94.33 0 D 1
ATOM   3601 C CA  . MET D 4 1 ? -25.262 24.005  0.820 1.00  96.16 0 D 1
ATOM   3602 C C   . MET D 4 1 ? -24.487 22.720  1.036 1.00  96.50 0 D 1
ATOM   3603 O O   . MET D 4 1 ? -24.901 21.683  0.538 1.00  94.92 0 D 1
ATOM   3604 C CB  . MET D 4 1 ? -26.108 24.381  2.046 1.00  93.39 0 D 1
ATOM   3605 C CG  . MET D 4 1 ? -27.092 23.297  2.497 1.00  91.57 0 D 1
ATOM   3606 S SD  . MET D 4 1 ? -28.127 23.810  3.903 1.00  93.32 0 D 1
ATOM   3607 C CE  . MET D 4 1 ? -29.018 22.284  4.212 1.00  88.88 0 D 1
ATOM   3608 N N   . GLN D 4 2 ? -23.385 22.769  1.756 1.00  96.99 0 D 1
ATOM   3609 C CA  . GLN D 4 2 ? -22.658 21.572  2.157 1.00  96.67 0 D 1
ATOM   3610 C C   . GLN D 4 2 ? -23.161 21.060  3.508 1.00  96.65 0 D 1
ATOM   3611 O O   . GLN D 4 2 ? -23.384 21.848  4.426 1.00  94.98 0 D 1
ATOM   3612 C CB  . GLN D 4 2 ? -21.149 21.842  2.186 1.00  94.31 0 D 1
ATOM   3613 C CG  . GLN D 4 2 ? -20.490 21.240  0.948 1.00  83.06 0 D 1
ATOM   3614 C CD  . GLN D 4 2 ? -19.015 21.525  0.812 1.00  82.61 0 D 1
ATOM   3615 N NE2 . GLN D 4 2 ? -18.474 21.300 -0.359 1.00  70.71 0 D 1
ATOM   3616 O OE1 . GLN D 4 2 ? -18.321 21.927  1.735 1.00  74.03 0 D 1
ATOM   3617 N N   . ILE D 4 3 ? -23.310 19.757  3.616 1.00  97.38 0 D 1
ATOM   3618 C CA  . ILE D 4 3 ? -23.482 19.040  4.881 1.00  97.17 0 D 1
ATOM   3619 C C   . ILE D 4 3 ? -22.477 17.895  4.963 1.00  96.98 0 D 1
ATOM   3620 O O   . ILE D 4 3 ? -21.968 17.413  3.948 1.00  96.17 0 D 1
ATOM   3621 C CB  . ILE D 4 3 ? -24.927 18.533  5.098 1.00  96.91 0 D 1
ATOM   3622 C CG1 . ILE D 4 3 ? -25.343 17.494  4.038 1.00  94.45 0 D 1
ATOM   3623 C CG2 . ILE D 4 3 ? -25.899 19.723  5.166 1.00  92.09 0 D 1
ATOM   3624 C CD1 . ILE D 4 3 ? -26.665 16.787  4.346 1.00  93.80 0 D 1
ATOM   3625 N N   . PHE D 4 4 ? -22.223 17.436  6.177 1.00  95.33 0 D 1
ATOM   3626 C CA  . PHE D 4 4 ? -21.363 16.294  6.433 1.00  94.45 0 D 1
ATOM   3627 C C   . PHE D 4 4 ? -22.186 15.099  6.922 1.00  95.13 0 D 1
ATOM   3628 O O   . PHE D 4 4 ? -23.155 15.254  7.663 1.00  94.67 0 D 1
ATOM   3629 C CB  . PHE D 4 4 ? -20.261 16.676  7.420 1.00  92.66 0 D 1
ATOM   3630 C CG  . PHE D 4 4 ? -19.456 17.885  6.984 1.00  91.19 0 D 1
ATOM   3631 C CD1 . PHE D 4 4 ? -18.594 17.804  5.875 1.00  86.71 0 D 1
ATOM   3632 C CD2 . PHE D 4 4 ? -19.614 19.118  7.643 1.00  85.70 0 D 1
ATOM   3633 C CE1 . PHE D 4 4 ? -17.885 18.929  5.436 1.00  83.61 0 D 1
ATOM   3634 C CE2 . PHE D 4 4 ? -18.905 20.253  7.208 1.00  82.79 0 D 1
ATOM   3635 C CZ  . PHE D 4 4 ? -18.041 20.162  6.102 1.00  84.57 0 D 1
ATOM   3636 N N   . VAL D 4 5 ? -21.807 13.908  6.513 1.00  94.26 0 D 1
ATOM   3637 C CA  . VAL D 4 5 ? -22.357 12.651  7.022 1.00  94.69 0 D 1
ATOM   3638 C C   . VAL D 4 5 ? -21.205 11.845  7.591 1.00  93.33 0 D 1
ATOM   3639 O O   . VAL D 4 5 ? -20.302 11.456  6.850 1.00  91.93 0 D 1
ATOM   3640 C CB  . VAL D 4 5 ? -23.114 11.878  5.937 1.00  95.64 0 D 1
ATOM   3641 C CG1 . VAL D 4 5 ? -23.736 10.609  6.514 1.00  94.61 0 D 1
ATOM   3642 C CG2 . VAL D 4 5 ? -24.239 12.714  5.315 1.00  94.62 0 D 1
ATOM   3643 N N   . LYS D 4 6 ? -21.219 11.605  8.893 1.00  92.66 0 D 1
ATOM   3644 C CA  . LYS D 4 6 ? -20.193 10.835  9.593 1.00  91.50 0 D 1
ATOM   3645 C C   . LYS D 4 6 ? -20.694  9.445  9.956 1.00  92.41 0 D 1
ATOM   3646 O O   . LYS D 4 6 ? -21.845  9.260 10.334 1.00  92.03 0 D 1
ATOM   3647 C CB  . LYS D 4 6 ? -19.721 11.573 10.854 1.00  88.45 0 D 1
ATOM   3648 C CG  . LYS D 4 6 ? -18.874 12.830 10.581 1.00  77.85 0 D 1
ATOM   3649 C CD  . LYS D 4 6 ? -18.445 13.422 11.929 1.00  75.06 0 D 1
ATOM   3650 C CE  . LYS D 4 6 ? -17.802 14.790 11.869 1.00  66.24 0 D 1
ATOM   3651 N NZ  . LYS D 4 6 ? -17.753 15.381 13.242 1.00  61.04 1 D 1
ATOM   3652 N N   . THR D 4 7 ? -19.799  8.481  9.901 1.00  89.49 0 D 1
ATOM   3653 C CA  . THR D 4 7 ? -20.028  7.150 10.470 1.00  88.77 0 D 1
ATOM   3654 C C   . THR D 4 7 ? -19.235  6.985 11.768 1.00  88.16 0 D 1
ATOM   3655 O O   . THR D 4 7 ? -18.280  7.723 12.026 1.00  86.28 0 D 1
ATOM   3656 C CB  . THR D 4 7 ? -19.652  6.037  9.490 1.00  87.68 0 D 1
ATOM   3657 C CG2 . THR D 4 7 ? -20.348  6.194  8.140 1.00  80.82 0 D 1
ATOM   3658 O OG1 . THR D 4 7 ? -18.268  6.014  9.270 1.00  81.05 0 D 1
ATOM   3659 N N   . LEU D 4 8 ? -19.578  5.976 12.561 1.00  86.23 0 D 1
ATOM   3660 C CA  . LEU D 4 8 ? -18.852  5.661 13.798 1.00  84.62 0 D 1
ATOM   3661 C C   . LEU D 4 8 ? -17.407  5.203 13.557 1.00  82.78 0 D 1
ATOM   3662 O O   . LEU D 4 8 ? -16.560  5.361 14.431 1.00  79.05 0 D 1
ATOM   3663 C CB  . LEU D 4 8 ? -19.607  4.570 14.565 1.00  84.83 0 D 1
ATOM   3664 C CG  . LEU D 4 8 ? -20.999  4.999 15.053 1.00  84.51 0 D 1
ATOM   3665 C CD1 . LEU D 4 8 ? -21.660  3.788 15.703 1.00  81.64 0 D 1
ATOM   3666 C CD2 . LEU D 4 8 ? -20.944  6.129 16.083 1.00  81.47 0 D 1
ATOM   3667 N N   . THR D 4 9 ? -17.097  4.694 12.368 1.00  83.61 0 D 1
ATOM   3668 C CA  . THR D 4 9 ? -15.721  4.353 11.959 1.00  80.98 0 D 1
ATOM   3669 C C   . THR D 4 9 ? -14.877  5.587 11.646 1.00  78.21 0 D 1
ATOM   3670 O O   . THR D 4 9 ? -13.684  5.462 11.376 1.00  73.49 0 D 1
ATOM   3671 C CB  . THR D 4 9 ? -15.713  3.433 10.730 1.00  80.36 0 D 1
ATOM   3672 C CG2 . THR D 4 9 ? -16.402  2.106 11.019 1.00  78.05 0 D 1
ATOM   3673 O OG1 . THR D 4 9 ? -16.386  4.045  9.655 1.00  77.49 0 D 1
ATOM   3674 N N   . GLY D 4 10 ? -15.486  6.767 11.652 1.00  78.30 0 D 1
ATOM   3675 C CA  . GLY D 4 10 ? -14.842  8.029 11.330 1.00  76.49 0 D 1
ATOM   3676 C C   . GLY D 4 10 ? -14.889  8.412  9.854 1.00  77.94 0 D 1
ATOM   3677 O O   . GLY D 4 10 ? -14.455  9.509  9.518 1.00  75.91 0 D 1
ATOM   3678 N N   . LYS D 4 11 ? -15.450  7.594  8.964 1.00  78.62 0 D 1
ATOM   3679 C CA  . LYS D 4 11 ? -15.639  8.011  7.574 1.00  81.04 0 D 1
ATOM   3680 C C   . LYS D 4 11 ? -16.550  9.241  7.523 1.00  83.31 0 D 1
ATOM   3681 O O   . LYS D 4 11 ? -17.661  9.217  8.041 1.00  83.59 0 D 1
ATOM   3682 C CB  . LYS D 4 11 ? -16.193  6.843  6.752 1.00  80.23 0 D 1
ATOM   3683 C CG  . LYS D 4 11 ? -16.519  7.173  5.286 1.00  78.80 0 D 1
ATOM   3684 C CD  . LYS D 4 11 ? -15.322  7.567  4.434 1.00  77.68 0 D 1
ATOM   3685 C CE  . LYS D 4 11 ? -15.828  7.761  3.000 1.00  74.63 0 D 1
ATOM   3686 N NZ  . LYS D 4 11 ? -14.792  8.137  2.030 1.00  70.58 1 D 1
ATOM   3687 N N   . THR D 4 12 ? -16.090 10.296  6.858 1.00  82.67 0 D 1
ATOM   3688 C CA  . THR D 4 12 ? -16.882 11.502  6.603 1.00  83.02 0 D 1
ATOM   3689 C C   . THR D 4 12 ? -17.186 11.609  5.115 1.00  84.71 0 D 1
ATOM   3690 O O   . THR D 4 12 ? -16.301 11.483  4.279 1.00  84.09 0 D 1
ATOM   3691 C CB  . THR D 4 12 ? -16.193 12.766  7.116 1.00  80.76 0 D 1
ATOM   3692 C CG2 . THR D 4 12 ? -17.059 14.014  6.977 1.00  75.64 0 D 1
ATOM   3693 O OG1 . THR D 4 12 ? -15.928 12.622  8.489 1.00  76.10 0 D 1
ATOM   3694 N N   . ILE D 4 13 ? -18.456 11.849  4.799 1.00  88.07 0 D 1
ATOM   3695 C CA  . ILE D 4 13 ? -18.956 12.068  3.450 1.00  89.70 0 D 1
ATOM   3696 C C   . ILE D 4 13 ? -19.427 13.518  3.374 1.00  91.23 0 D 1
ATOM   3697 O O   . ILE D 4 13 ? -20.261 13.936  4.175 1.00  91.20 0 D 1
ATOM   3698 C CB  . ILE D 4 13 ? -20.105 11.094  3.117 1.00  89.53 0 D 1
ATOM   3699 C CG1 . ILE D 4 13 ? -19.764  9.613  3.429 1.00  86.71 0 D 1
ATOM   3700 C CG2 . ILE D 4 13 ? -20.489 11.252  1.633 1.00  85.66 0 D 1
ATOM   3701 C CD1 . ILE D 4 13 ? -20.998  8.696  3.420 1.00  83.86 0 D 1
ATOM   3702 N N   . THR D 4 14 ? -18.936 14.281  2.414 1.00  92.03 0 D 1
ATOM   3703 C CA  . THR D 4 14 ? -19.410 15.643  2.165 1.00  92.46 0 D 1
ATOM   3704 C C   . THR D 4 14 ? -20.466 15.604  1.062 1.00  94.35 0 D 1
ATOM   3705 O O   . THR D 4 14 ? -20.196 15.049 -0.004 1.00  94.04 0 D 1
ATOM   3706 C CB  . THR D 4 14 ? -18.258 16.566  1.764 1.00  89.75 0 D 1
ATOM   3707 C CG2 . THR D 4 14 ? -18.688 18.031  1.728 1.00  79.25 0 D 1
ATOM   3708 O OG1 . THR D 4 14 ? -17.216 16.464  2.701 1.00  81.64 0 D 1
ATOM   3709 N N   . LEU D 4 15 ? -21.644 16.184  1.300 1.00  95.96 0 D 1
ATOM   3710 C CA  . LEU D 4 15 ? -22.730 16.221  0.323 1.00  96.69 0 D 1
ATOM   3711 C C   . LEU D 4 15 ? -23.094 17.670 -0.010 1.00  97.16 0 D 1
ATOM   3712 O O   . LEU D 4 15 ? -23.209 18.502  0.882 1.00  96.52 0 D 1
ATOM   3713 C CB  . LEU D 4 15 ? -23.958 15.472  0.855 1.00  96.44 0 D 1
ATOM   3714 C CG  . LEU D 4 15 ? -23.740 13.981  1.162 1.00  94.88 0 D 1
ATOM   3715 C CD1 . LEU D 4 15 ? -25.031 13.399  1.733 1.00  91.95 0 D 1
ATOM   3716 C CD2 . LEU D 4 15 ? -23.373 13.173 -0.090 1.00  91.36 0 D 1
ATOM   3717 N N   . GLU D 4 16 ? -23.332 17.929 -1.305 1.00  97.34 0 D 1
ATOM   3718 C CA  . GLU D 4 16 ? -24.010 19.136 -1.769 1.00  97.56 0 D 1
ATOM   3719 C C   . GLU D 4 16 ? -25.519 18.886 -1.771 1.00  97.78 0 D 1
ATOM   3720 O O   . GLU D 4 16 ? -26.003 17.960 -2.432 1.00  96.95 0 D 1
ATOM   3721 C CB  . GLU D 4 16 ? -23.519 19.543 -3.165 1.00  96.73 0 D 1
ATOM   3722 C CG  . GLU D 4 16 ? -22.087 20.106 -3.167 1.00  83.91 0 D 1
ATOM   3723 C CD  . GLU D 4 16 ? -21.936 21.395 -2.346 1.00  79.23 0 D 1
ATOM   3724 O OE1 . GLU D 4 16 ? -20.788 21.669 -1.928 1.00  72.59 0 D 1
ATOM   3725 O OE2 . GLU D 4 16 ? -22.949 22.081 -2.107 1.00  72.46 -1 D 1
ATOM   3726 N N   . VAL D 4 17 ? -26.250 19.681 -0.992 1.00  97.65 0 D 1
ATOM   3727 C CA  . VAL D 4 17 ? -27.687 19.544 -0.769 1.00  97.71 0 D 1
ATOM   3728 C C   . VAL D 4 17 ? -28.357 20.913 -0.723 1.00  97.87 0 D 1
ATOM   3729 O O   . VAL D 4 17 ? -27.710 21.930 -0.470 1.00  96.96 0 D 1
ATOM   3730 C CB  . VAL D 4 17 ? -27.991 18.761  0.525 1.00  97.16 0 D 1
ATOM   3731 C CG1 . VAL D 4 17 ? -27.438 17.335  0.487 1.00  94.65 0 D 1
ATOM   3732 C CG2 . VAL D 4 17 ? -27.449 19.455  1.783 1.00  94.47 0 D 1
ATOM   3733 N N   . GLU D 4 18 ? -29.674 20.913 -0.915 1.00  97.53 0 D 1
ATOM   3734 C CA  . GLU D 4 18 ? -30.519 22.072 -0.665 1.00  97.33 0 D 1
ATOM   3735 C C   . GLU D 4 18 ? -31.393 21.827  0.577 1.00  97.59 0 D 1
ATOM   3736 O O   . GLU D 4 18 ? -31.744 20.677  0.862 1.00  96.37 0 D 1
ATOM   3737 C CB  . GLU D 4 18 ? -31.378 22.375 -1.905 1.00  96.17 0 D 1
ATOM   3738 C CG  . GLU D 4 18 ? -30.558 22.873 -3.113 1.00  87.58 0 D 1
ATOM   3739 C CD  . GLU D 4 18 ? -29.785 24.170 -2.835 1.00  79.71 0 D 1
ATOM   3740 O OE1 . GLU D 4 18 ? -28.742 24.376 -3.488 1.00  71.53 0 D 1
ATOM   3741 O OE2 . GLU D 4 18 ? -30.229 24.950 -1.954 1.00  71.33 -1 D 1
ATOM   3742 N N   . PRO D 4 19 ? -31.806 22.875  1.306 1.00  97.49 0 D 1
ATOM   3743 C CA  . PRO D 4 19 ? -32.704 22.714  2.462 1.00  97.19 0 D 1
ATOM   3744 C C   . PRO D 4 19 ? -34.022 22.002  2.130 1.00  97.16 0 D 1
ATOM   3745 O O   . PRO D 4 19 ? -34.613 21.359  2.997 1.00  96.01 0 D 1
ATOM   3746 C CB  . PRO D 4 19 ? -32.963 24.137  2.961 1.00  96.38 0 D 1
ATOM   3747 C CG  . PRO D 4 19 ? -31.734 24.912  2.499 1.00  94.06 0 D 1
ATOM   3748 C CD  . PRO D 4 19 ? -31.389 24.253  1.161 1.00  96.95 0 D 1
ATOM   3749 N N   . SER D 4 20 ? -34.483 22.115  0.879 1.00  97.51 0 D 1
ATOM   3750 C CA  . SER D 4 20 ? -35.679 21.461  0.351 1.00  97.55 0 D 1
ATOM   3751 C C   . SER D 4 20 ? -35.476 19.986 -0.030 1.00  97.61 0 D 1
ATOM   3752 O O   . SER D 4 20 ? -36.451 19.323 -0.376 1.00  96.25 0 D 1
ATOM   3753 C CB  . SER D 4 20 ? -36.181 22.229 -0.865 1.00  96.74 0 D 1
ATOM   3754 O OG  . SER D 4 20 ? -35.155 22.357 -1.831 1.00  90.35 0 D 1
ATOM   3755 N N   . ASP D 4 21 ? -34.238 19.468 -0.013 1.00  97.68 0 D 1
ATOM   3756 C CA  . ASP D 4 21 ? -33.986 18.058 -0.296 1.00  97.73 0 D 1
ATOM   3757 C C   . ASP D 4 21 ? -34.653 17.177  0.766 1.00  97.85 0 D 1
ATOM   3758 O O   . ASP D 4 21 ? -34.551 17.430  1.974 1.00  97.23 0 D 1
ATOM   3759 C CB  . ASP D 4 21 ? -32.483 17.742 -0.368 1.00  97.35 0 D 1
ATOM   3760 C CG  . ASP D 4 21 ? -31.793 18.117 -1.685 1.00  96.52 0 D 1
ATOM   3761 O OD1 . ASP D 4 21 ? -32.459 18.134 -2.737 1.00  92.15 0 D 1
ATOM   3762 O OD2 . ASP D 4 21 ? -30.549 18.252 -1.679 1.00  92.05 -1 D 1
ATOM   3763 N N   . THR D 4 22 ? -35.311 16.123  0.319 1.00  98.02 0 D 1
ATOM   3764 C CA  . THR D 4 22 ? -35.842 15.095  1.218 1.00  98.13 0 D 1
ATOM   3765 C C   . THR D 4 22 ? -34.712 14.225  1.772 1.00  98.27 0 D 1
ATOM   3766 O O   . THR D 4 22 ? -33.634 14.117  1.193 1.00  97.85 0 D 1
ATOM   3767 C CB  . THR D 4 22 ? -36.896 14.208  0.532 1.00  97.56 0 D 1
ATOM   3768 C CG2 . THR D 4 22 ? -38.086 15.012  0.014 1.00  91.29 0 D 1
ATOM   3769 O OG1 . THR D 4 22 ? -36.326 13.515 -0.548 1.00  91.41 0 D 1
ATOM   3770 N N   . ILE D 4 23 ? -34.968 13.555  2.883 1.00  97.93 0 D 1
ATOM   3771 C CA  . ILE D 4 23 ? -34.032 12.568  3.437 1.00  98.05 0 D 1
ATOM   3772 C C   . ILE D 4 23 ? -33.792 11.420  2.447 1.00  98.00 0 D 1
ATOM   3773 O O   . ILE D 4 23 ? -32.660 10.942  2.332 1.00  97.86 0 D 1
ATOM   3774 C CB  . ILE D 4 23 ? -34.534 12.059  4.802 1.00  97.77 0 D 1
ATOM   3775 C CG1 . ILE D 4 23 ? -34.683 13.202  5.835 1.00  96.14 0 D 1
ATOM   3776 C CG2 . ILE D 4 23 ? -33.638 10.948  5.368 1.00  96.90 0 D 1
ATOM   3777 C CD1 . ILE D 4 23 ? -33.428 14.055  6.065 1.00  93.66 0 D 1
ATOM   3778 N N   . GLU D 4 24 ? -34.809 11.042  1.670 1.00  98.01 0 D 1
ATOM   3779 C CA  . GLU D 4 24 ? -34.675 10.071  0.581 1.00  97.79 0 D 1
ATOM   3780 C C   . GLU D 4 24 ? -33.674 10.550 -0.485 1.00  97.87 0 D 1
ATOM   3781 O O   . GLU D 4 24 ? -32.766  9.799 -0.862 1.00  97.23 0 D 1
ATOM   3782 C CB  . GLU D 4 24 ? -36.066  9.815 -0.014 1.00  96.54 0 D 1
ATOM   3783 C CG  . GLU D 4 24 ? -36.081  8.635 -0.981 1.00  83.35 0 D 1
ATOM   3784 C CD  . GLU D 4 24 ? -37.494  8.321 -1.510 1.00  78.60 0 D 1
ATOM   3785 O OE1 . GLU D 4 24 ? -37.654  7.239 -2.123 1.00  72.36 0 D 1
ATOM   3786 O OE2 . GLU D 4 24 ? -38.412  9.149 -1.317 1.00  72.90 -1 D 1
ATOM   3787 N N   . ASN D 4 25 ? -33.743 11.824 -0.880 1.00  97.90 0 D 1
ATOM   3788 C CA  . ASN D 4 25 ? -32.768 12.408 -1.807 1.00  97.78 0 D 1
ATOM   3789 C C   . ASN D 4 25 ? -31.350 12.414 -1.219 1.00  98.07 0 D 1
ATOM   3790 O O   . ASN D 4 25 ? -30.379 12.151 -1.925 1.00  97.41 0 D 1
ATOM   3791 C CB  . ASN D 4 25 ? -33.182 13.844 -2.173 1.00  96.62 0 D 1
ATOM   3792 C CG  . ASN D 4 25 ? -34.403 13.933 -3.070 1.00  87.32 0 D 1
ATOM   3793 N ND2 . ASN D 4 25 ? -34.928 15.134 -3.237 1.00  75.64 0 D 1
ATOM   3794 O OD1 . ASN D 4 25 ? -34.874 12.986 -3.649 1.00  77.08 0 D 1
ATOM   3795 N N   . VAL D 4 26 ? -31.209 12.700  0.073 1.00  98.18 0 D 1
ATOM   3796 C CA  . VAL D 4 26 ? -29.917 12.644  0.760 1.00  98.21 0 D 1
ATOM   3797 C C   . VAL D 4 26 ? -29.360 11.220  0.750 1.00  98.34 0 D 1
ATOM   3798 O O   . VAL D 4 26 ? -28.184 11.020  0.438 1.00  98.03 0 D 1
ATOM   3799 C CB  . VAL D 4 26 ? -30.012 13.191  2.193 1.00  97.90 0 D 1
ATOM   3800 C CG1 . VAL D 4 26 ? -28.681 13.076  2.947 1.00  96.01 0 D 1
ATOM   3801 C CG2 . VAL D 4 26 ? -30.392 14.670  2.189 1.00  96.40 0 D 1
ATOM   3802 N N   . LYS D 4 27 ? -30.198 10.214  1.017 1.00  98.26 0 D 1
ATOM   3803 C CA  . LYS D 4 27 ? -29.807  8.801  0.946 1.00  98.28 0 D 1
ATOM   3804 C C   . LYS D 4 27 ? -29.413  8.382 -0.475 1.00  98.09 0 D 1
ATOM   3805 O O   . LYS D 4 27 ? -28.425  7.668 -0.627 1.00  97.59 0 D 1
ATOM   3806 C CB  . LYS D 4 27 ? -30.940  7.915  1.473 1.00  98.06 0 D 1
ATOM   3807 C CG  . LYS D 4 27 ? -31.091  7.990  2.998 1.00  97.46 0 D 1
ATOM   3808 C CD  . LYS D 4 27 ? -32.251  7.099  3.436 1.00  96.64 0 D 1
ATOM   3809 C CE  . LYS D 4 27 ? -32.410  7.089  4.955 1.00  94.88 0 D 1
ATOM   3810 N NZ  . LYS D 4 27 ? -33.547  6.239  5.351 1.00  92.91 1 D 1
ATOM   3811 N N   . ALA D 4 28 ? -30.110  8.883 -1.501 1.00  98.14 0 D 1
ATOM   3812 C CA  . ALA D 4 28 ? -29.741  8.655 -2.894 1.00  98.00 0 D 1
ATOM   3813 C C   . ALA D 4 28 ? -28.366  9.257 -3.220 1.00  97.81 0 D 1
ATOM   3814 O O   . ALA D 4 28 ? -27.513  8.571 -3.780 1.00  97.00 0 D 1
ATOM   3815 C CB  . ALA D 4 28 ? -30.848  9.213 -3.800 1.00  97.70 0 D 1
ATOM   3816 N N   . LYS D 4 29 ? -28.089 10.485 -2.774 1.00  98.19 0 D 1
ATOM   3817 C CA  . LYS D 4 29 ? -26.769 11.121 -2.929 1.00  97.90 0 D 1
ATOM   3818 C C   . LYS D 4 29 ? -25.654 10.336 -2.222 1.00  97.64 0 D 1
ATOM   3819 O O   . LYS D 4 29 ? -24.541 10.250 -2.739 1.00  96.78 0 D 1
ATOM   3820 C CB  . LYS D 4 29 ? -26.822 12.573 -2.419 1.00  97.80 0 D 1
ATOM   3821 C CG  . LYS D 4 29 ? -27.642 13.506 -3.342 1.00  96.27 0 D 1
ATOM   3822 C CD  . LYS D 4 29 ? -27.780 14.911 -2.748 1.00  94.08 0 D 1
ATOM   3823 C CE  . LYS D 4 29 ? -28.629 15.789 -3.679 1.00  90.73 0 D 1
ATOM   3824 N NZ  . LYS D 4 29 ? -28.797 17.176 -3.197 1.00  84.21 1 D 1
ATOM   3825 N N   . ILE D 4 30 ? -25.944  9.746 -1.060 1.00  97.80 0 D 1
ATOM   3826 C CA  . ILE D 4 30 ? -24.997  8.861 -0.371 1.00  97.51 0 D 1
ATOM   3827 C C   . ILE D 4 30 ? -24.757  7.587 -1.189 1.00  96.90 0 D 1
ATOM   3828 O O   . ILE D 4 30 ? -23.615  7.159 -1.319 1.00  95.90 0 D 1
ATOM   3829 C CB  . ILE D 4 30 ? -25.455  8.540  1.065 1.00  97.65 0 D 1
ATOM   3830 C CG1 . ILE D 4 30 ? -25.429  9.807  1.943 1.00  97.00 0 D 1
ATOM   3831 C CG2 . ILE D 4 30 ? -24.567  7.459  1.710 1.00  97.05 0 D 1
ATOM   3832 C CD1 . ILE D 4 30 ? -26.192  9.667  3.261 1.00  96.26 0 D 1
ATOM   3833 N N   . GLN D 4 31 ? -25.816  7.006 -1.765 1.00  97.31 0 D 1
ATOM   3834 C CA  . GLN D 4 31 ? -25.693  5.827 -2.630 1.00  96.74 0 D 1
ATOM   3835 C C   . GLN D 4 31 ? -24.825  6.117 -3.857 1.00  95.77 0 D 1
ATOM   3836 O O   . GLN D 4 31 ? -23.943  5.323 -4.174 1.00  93.61 0 D 1
ATOM   3837 C CB  . GLN D 4 31 ? -27.081  5.335 -3.057 1.00  96.04 0 D 1
ATOM   3838 C CG  . GLN D 4 31 ? -26.990  4.032 -3.862 1.00  94.92 0 D 1
ATOM   3839 C CD  . GLN D 4 31 ? -28.351  3.525 -4.341 1.00  93.22 0 D 1
ATOM   3840 N NE2 . GLN D 4 31 ? -28.462  2.250 -4.647 1.00  84.50 0 D 1
ATOM   3841 O OE1 . GLN D 4 31 ? -29.328  4.241 -4.450 1.00  88.26 0 D 1
ATOM   3842 N N   . ASP D 4 32 ? -25.033  7.247 -4.508 1.00  96.73 0 D 1
ATOM   3843 C CA  . ASP D 4 32 ? -24.266  7.633 -5.689 1.00  96.16 0 D 1
ATOM   3844 C C   . ASP D 4 32 ? -22.781  7.819 -5.375 1.00  95.37 0 D 1
ATOM   3845 O O   . ASP D 4 32 ? -21.912  7.468 -6.177 1.00  93.56 0 D 1
ATOM   3846 C CB  . ASP D 4 32 ? -24.847  8.926 -6.282 1.00  95.89 0 D 1
ATOM   3847 C CG  . ASP D 4 32 ? -26.188  8.727 -6.992 1.00  89.59 0 D 1
ATOM   3848 O OD1 . ASP D 4 32 ? -26.493  7.575 -7.371 1.00  84.91 0 D 1
ATOM   3849 O OD2 . ASP D 4 32 ? -26.866  9.753 -7.202 1.00  83.71 -1 D 1
ATOM   3850 N N   . LYS D 4 33 ? -22.477  8.331 -4.180 1.00  95.53 0 D 1
ATOM   3851 C CA  . LYS D 4 33 ? -21.104  8.621 -3.768 1.00  94.55 0 D 1
ATOM   3852 C C   . LYS D 4 33 ? -20.357  7.412 -3.204 1.00  93.66 0 D 1
ATOM   3853 O O   . LYS D 4 33 ? -19.175  7.239 -3.483 1.00  90.67 0 D 1
ATOM   3854 C CB  . LYS D 4 33 ? -21.127  9.794 -2.775 1.00  93.35 0 D 1
ATOM   3855 C CG  . LYS D 4 33 ? -20.032 10.801 -3.113 1.00  87.19 0 D 1
ATOM   3856 C CD  . LYS D 4 33 ? -20.088 11.993 -2.164 1.00  86.82 0 D 1
ATOM   3857 C CE  . LYS D 4 33 ? -19.066 13.026 -2.626 1.00  81.69 0 D 1
ATOM   3858 N NZ  . LYS D 4 33 ? -19.053 14.220 -1.747 1.00  75.35 1 D 1
ATOM   3859 N N   . GLU D 4 34 ? -21.039  6.597 -2.403 1.00  95.19 0 D 1
ATOM   3860 C CA  . GLU D 4 34 ? -20.418  5.528 -1.610 1.00  93.82 0 D 1
ATOM   3861 C C   . GLU D 4 34 ? -20.959  4.125 -1.946 1.00  93.49 0 D 1
ATOM   3862 O O   . GLU D 4 34 ? -20.421  3.125 -1.468 1.00  90.38 0 D 1
ATOM   3863 C CB  . GLU D 4 34 ? -20.575  5.843 -0.117 1.00  92.27 0 D 1
ATOM   3864 C CG  . GLU D 4 34 ? -19.965  7.187  0.325 1.00  89.85 0 D 1
ATOM   3865 C CD  . GLU D 4 34 ? -18.419  7.257  0.270 1.00  89.41 0 D 1
ATOM   3866 O OE1 . GLU D 4 34 ? -17.881  8.391  0.338 1.00  82.87 0 D 1
ATOM   3867 O OE2 . GLU D 4 34 ? -17.742  6.214  0.279 1.00  82.84 -1 D 1
ATOM   3868 N N   . GLY D 4 35 ? -22.014  4.023 -2.748 1.00  94.65 0 D 1
ATOM   3869 C CA  . GLY D 4 35 ? -22.615  2.756 -3.173 1.00  94.04 0 D 1
ATOM   3870 C C   . GLY D 4 35 ? -23.494  2.066 -2.125 1.00  94.74 0 D 1
ATOM   3871 O O   . GLY D 4 35 ? -23.858  0.903 -2.310 1.00  93.05 0 D 1
ATOM   3872 N N   . ILE D 4 36 ? -23.833  2.745 -1.034 1.00  94.60 0 D 1
ATOM   3873 C CA  . ILE D 4 36 ? -24.652  2.184  0.045 1.00  95.36 0 D 1
ATOM   3874 C C   . ILE D 4 36 ? -26.135  2.275 -0.342 1.00  95.73 0 D 1
ATOM   3875 O O   . ILE D 4 36 ? -26.617  3.384 -0.561 1.00  95.20 0 D 1
ATOM   3876 C CB  . ILE D 4 36 ? -24.390  2.903  1.387 1.00  95.07 0 D 1
ATOM   3877 C CG1 . ILE D 4 36 ? -22.884  2.950  1.721 1.00  93.03 0 D 1
ATOM   3878 C CG2 . ILE D 4 36 ? -25.172  2.189  2.512 1.00  93.11 0 D 1
ATOM   3879 C CD1 . ILE D 4 36 ? -22.558  3.801  2.948 1.00  90.96 0 D 1
ATOM   3880 N N   . PRO D 4 37 ? -26.886  1.166 -0.386 1.00  95.19 0 D 1
ATOM   3881 C CA  . PRO D 4 37 ? -28.314  1.206 -0.701 1.00  94.75 0 D 1
ATOM   3882 C C   . PRO D 4 37 ? -29.101  2.049  0.316 1.00  95.21 0 D 1
ATOM   3883 O O   . PRO D 4 37 ? -28.868  1.906  1.520 1.00  94.72 0 D 1
ATOM   3884 C CB  . PRO D 4 37 ? -28.781 -0.250 -0.698 1.00  93.01 0 D 1
ATOM   3885 C CG  . PRO D 4 37 ? -27.502 -1.045 -0.934 1.00  90.39 0 D 1
ATOM   3886 C CD  . PRO D 4 37 ? -26.439 -0.204 -0.246 1.00  93.35 0 D 1
ATOM   3887 N N   . PRO D 4 38 ? -30.085  2.876 -0.119 1.00  95.34 0 D 1
ATOM   3888 C CA  . PRO D 4 38 ? -30.876  3.729  0.784 1.00  95.46 0 D 1
ATOM   3889 C C   . PRO D 4 38 ? -31.587  2.954  1.899 1.00  95.34 0 D 1
ATOM   3890 O O   . PRO D 4 38 ? -31.648  3.430  3.030 1.00  94.26 0 D 1
ATOM   3891 C CB  . PRO D 4 38 ? -31.883  4.446 -0.115 1.00  94.87 0 D 1
ATOM   3892 C CG  . PRO D 4 38 ? -31.155  4.519 -1.453 1.00  93.22 0 D 1
ATOM   3893 C CD  . PRO D 4 38 ? -30.395  3.199 -1.497 1.00  95.57 0 D 1
ATOM   3894 N N   . ASP D 4 39 ? -32.069  1.755  1.609 1.00  94.40 0 D 1
ATOM   3895 C CA  . ASP D 4 39 ? -32.759  0.886  2.561 1.00  93.22 0 D 1
ATOM   3896 C C   . ASP D 4 39 ? -31.841  0.382  3.686 1.00  93.75 0 D 1
ATOM   3897 O O   . ASP D 4 39 ? -32.313  0.054  4.779 1.00  91.57 0 D 1
ATOM   3898 C CB  . ASP D 4 39 ? -33.406 -0.282  1.807 1.00  90.79 0 D 1
ATOM   3899 C CG  . ASP D 4 39 ? -32.383 -1.208  1.148 1.00  81.97 0 D 1
ATOM   3900 O OD1 . ASP D 4 39 ? -31.496 -0.706  0.424 1.00  73.94 0 D 1
ATOM   3901 O OD2 . ASP D 4 39 ? -32.451 -2.434  1.374 1.00  75.08 -1 D 1
ATOM   3902 N N   . GLN D 4 40 ? -30.521  0.382  3.472 1.00  93.91 0 D 1
ATOM   3903 C CA  . GLN D 4 40 ? -29.537  0.084  4.506 1.00  94.08 0 D 1
ATOM   3904 C C   . GLN D 4 40 ? -29.123  1.318  5.315 1.00  94.87 0 D 1
ATOM   3905 O O   . GLN D 4 40 ? -28.433  1.175  6.319 1.00  93.75 0 D 1
ATOM   3906 C CB  . GLN D 4 40 ? -28.299 -0.599  3.919 1.00  92.57 0 D 1
ATOM   3907 C CG  . GLN D 4 40 ? -28.621 -1.969  3.329 1.00  89.05 0 D 1
ATOM   3908 C CD  . GLN D 4 40 ? -27.354 -2.803  3.121 1.00  86.58 0 D 1
ATOM   3909 N NE2 . GLN D 4 40 ? -26.993 -3.619  4.077 1.00  75.38 0 D 1
ATOM   3910 O OE1 . GLN D 4 40 ? -26.682 -2.743  2.110 1.00  78.82 0 D 1
ATOM   3911 N N   . GLN D 4 41 ? -29.490  2.523  4.912 1.00  96.15 0 D 1
ATOM   3912 C CA  . GLN D 4 41 ? -29.058  3.750  5.569 1.00  96.64 0 D 1
ATOM   3913 C C   . GLN D 4 41 ? -30.036  4.179  6.669 1.00  96.79 0 D 1
ATOM   3914 O O   . GLN D 4 41 ? -31.233  4.328  6.447 1.00  96.04 0 D 1
ATOM   3915 C CB  . GLN D 4 41 ? -28.871  4.872  4.549 1.00  96.52 0 D 1
ATOM   3916 C CG  . GLN D 4 41 ? -27.811  4.577  3.473 1.00  95.70 0 D 1
ATOM   3917 C CD  . GLN D 4 41 ? -27.726  5.718  2.459 1.00  96.57 0 D 1
ATOM   3918 N NE2 . GLN D 4 41 ? -27.543  5.430  1.195 1.00  90.79 0 D 1
ATOM   3919 O OE1 . GLN D 4 41 ? -27.842  6.886  2.811 1.00  91.23 0 D 1
ATOM   3920 N N   . ARG D 4 42 ? -29.496  4.444  7.864 1.00  96.83 0 D 1
ATOM   3921 C CA  . ARG D 4 42 ? -30.185  5.157  8.944 1.00  96.80 0 D 1
ATOM   3922 C C   . ARG D 4 42 ? -29.446  6.468  9.177 1.00  97.26 0 D 1
ATOM   3923 O O   . ARG D 4 42 ? -28.303  6.449  9.620 1.00  96.42 0 D 1
ATOM   3924 C CB  . ARG D 4 42 ? -30.223  4.308 10.224 1.00  95.71 0 D 1
ATOM   3925 C CG  . ARG D 4 42 ? -31.016  3.004 10.040 1.00  91.45 0 D 1
ATOM   3926 C CD  . ARG D 4 42 ? -30.943  2.109 11.283 1.00  88.73 0 D 1
ATOM   3927 N NE  . ARG D 4 42 ? -31.810  2.579 12.383 1.00  83.67 0 D 1
ATOM   3928 C CZ  . ARG D 4 42 ? -31.926  1.983 13.570 1.00  80.78 0 D 1
ATOM   3929 N NH1 . ARG D 4 42 ? -31.199  0.955 13.896 1.00  72.53 1 D 1
ATOM   3930 N NH2 . ARG D 4 42 ? -32.785  2.402 14.438 1.00  73.28 0 D 1
ATOM   3931 N N   . LEU D 4 43 ? -30.088  7.591  8.856 1.00  97.34 0 D 1
ATOM   3932 C CA  . LEU D 4 43 ? -29.550  8.920  9.112 1.00  97.62 0 D 1
ATOM   3933 C C   . LEU D 4 43 ? -30.065  9.440 10.448 1.00  97.72 0 D 1
ATOM   3934 O O   . LEU D 4 43 ? -31.247  9.279 10.768 1.00  97.06 0 D 1
ATOM   3935 C CB  . LEU D 4 43 ? -29.873  9.866  7.953 1.00  97.51 0 D 1
ATOM   3936 C CG  . LEU D 4 43 ? -29.128  9.531  6.647 1.00  96.84 0 D 1
ATOM   3937 C CD1 . LEU D 4 43 ? -29.617 10.445  5.529 1.00  95.35 0 D 1
ATOM   3938 C CD2 . LEU D 4 43 ? -27.619  9.733  6.786 1.00  94.65 0 D 1
ATOM   3939 N N   . ILE D 4 44 ? -29.197 10.061 11.230 1.00  97.78 0 D 1
ATOM   3940 C CA  . ILE D 4 44 ? -29.479 10.565 12.567 1.00  97.64 0 D 1
ATOM   3941 C C   . ILE D 4 44 ? -28.998 12.012 12.660 1.00  97.52 0 D 1
ATOM   3942 O O   . ILE D 4 44 ? -27.894 12.342 12.228 1.00  96.85 0 D 1
ATOM   3943 C CB  . ILE D 4 44 ? -28.822  9.666 13.637 1.00  96.87 0 D 1
ATOM   3944 C CG1 . ILE D 4 44 ? -29.375  8.217 13.567 1.00  94.10 0 D 1
ATOM   3945 C CG2 . ILE D 4 44 ? -29.040 10.240 15.046 1.00  94.10 0 D 1
ATOM   3946 C CD1 . ILE D 4 44 ? -28.513  7.208 14.325 1.00  89.42 0 D 1
ATOM   3947 N N   . PHE D 4 45 ? -29.838 12.876 13.251 1.00  96.85 0 D 1
ATOM   3948 C CA  . PHE D 4 45 ? -29.516 14.264 13.560 1.00  96.72 0 D 1
ATOM   3949 C C   . PHE D 4 45 ? -30.217 14.686 14.843 1.00  96.22 0 D 1
ATOM   3950 O O   . PHE D 4 45 ? -31.382 14.340 15.058 1.00  94.59 0 D 1
ATOM   3951 C CB  . PHE D 4 45 ? -29.926 15.155 12.384 1.00  96.55 0 D 1
ATOM   3952 C CG  . PHE D 4 45 ? -29.583 16.610 12.585 1.00  97.04 0 D 1
ATOM   3953 C CD1 . PHE D 4 45 ? -30.583 17.543 12.905 1.00  95.62 0 D 1
ATOM   3954 C CD2 . PHE D 4 45 ? -28.248 17.041 12.465 1.00  95.77 0 D 1
ATOM   3955 C CE1 . PHE D 4 45 ? -30.257 18.894 13.083 1.00  95.33 0 D 1
ATOM   3956 C CE2 . PHE D 4 45 ? -27.916 18.399 12.643 1.00  95.29 0 D 1
ATOM   3957 C CZ  . PHE D 4 45 ? -28.921 19.320 12.950 1.00  95.98 0 D 1
ATOM   3958 N N   . ALA D 4 46 ? -29.523 15.411 15.711 1.00  95.74 0 D 1
ATOM   3959 C CA  . ALA D 4 46 ? -30.054 15.923 16.977 1.00  95.28 0 D 1
ATOM   3960 C C   . ALA D 4 46 ? -30.810 14.867 17.814 1.00  95.32 0 D 1
ATOM   3961 O O   . ALA D 4 46 ? -31.906 15.104 18.322 1.00  92.14 0 D 1
ATOM   3962 C CB  . ALA D 4 46 ? -30.848 17.202 16.695 1.00  93.52 0 D 1
ATOM   3963 N N   . GLY D 4 47 ? -30.227 13.665 17.910 1.00  95.05 0 D 1
ATOM   3964 C CA  . GLY D 4 47 ? -30.790 12.560 18.692 1.00  94.58 0 D 1
ATOM   3965 C C   . GLY D 4 47 ? -31.986 11.855 18.065 1.00  95.20 0 D 1
ATOM   3966 O O   . GLY D 4 47 ? -32.649 11.059 18.738 1.00  92.73 0 D 1
ATOM   3967 N N   . LYS D 4 48 ? -32.314 12.132 16.798 1.00  94.69 0 D 1
ATOM   3968 C CA  . LYS D 4 48 ? -33.449 11.525 16.100 1.00  94.80 0 D 1
ATOM   3969 C C   . LYS D 4 48 ? -33.010 10.839 14.815 1.00  95.94 0 D 1
ATOM   3970 O O   . LYS D 4 48 ? -32.180 11.358 14.079 1.00  94.86 0 D 1
ATOM   3971 C CB  . LYS D 4 48 ? -34.523 12.582 15.805 1.00  92.26 0 D 1
ATOM   3972 C CG  . LYS D 4 48 ? -35.137 13.141 17.100 1.00  83.47 0 D 1
ATOM   3973 C CD  . LYS D 4 48 ? -36.198 14.188 16.773 1.00  80.11 0 D 1
ATOM   3974 C CE  . LYS D 4 48 ? -36.741 14.777 18.071 1.00  68.60 0 D 1
ATOM   3975 N NZ  . LYS D 4 48 ? -37.736 15.851 17.802 1.00  61.80 1 D 1
ATOM   3976 N N   . GLN D 4 49 ? -33.641  9.698 14.532 1.00  96.46 0 D 1
ATOM   3977 C CA  . GLN D 4 49 ? -33.577  9.117 13.199 1.00  96.58 0 D 1
ATOM   3978 C C   . GLN D 4 49 ? -34.433  9.963 12.246 1.00  96.55 0 D 1
ATOM   3979 O O   . GLN D 4 49 ? -35.558 10.330 12.582 1.00  95.20 0 D 1
ATOM   3980 C CB  . GLN D 4 49 ? -34.004  7.646 13.231 1.00  95.07 0 D 1
ATOM   3981 C CG  . GLN D 4 49 ? -33.852  6.987 11.850 1.00  92.56 0 D 1
ATOM   3982 C CD  . GLN D 4 49 ? -34.196  5.501 11.833 1.00  92.35 0 D 1
ATOM   3983 N NE2 . GLN D 4 49 ? -34.786  5.022 10.768 1.00  83.53 0 D 1
ATOM   3984 O OE1 . GLN D 4 49 ? -33.925  4.744 12.752 1.00  86.91 0 D 1
ATOM   3985 N N   . LEU D 4 50 ? -33.896 10.265 11.077 1.00  97.16 0 D 1
ATOM   3986 C CA  . LEU D 4 50 ? -34.557 11.066 10.057 1.00  97.26 0 D 1
ATOM   3987 C C   . LEU D 4 50 ? -35.464 10.183  9.188 1.00  97.17 0 D 1
ATOM   3988 O O   . LEU D 4 50 ? -35.084  9.086  8.777 1.00  96.15 0 D 1
ATOM   3989 C CB  . LEU D 4 50 ? -33.497 11.806  9.227 1.00  97.17 0 D 1
ATOM   3990 C CG  . LEU D 4 50 ? -32.477 12.633 10.041 1.00  96.59 0 D 1
ATOM   3991 C CD1 . LEU D 4 50 ? -31.526 13.353  9.098 1.00  94.74 0 D 1
ATOM   3992 C CD2 . LEU D 4 50 ? -33.129 13.676 10.934 1.00  94.10 0 D 1
ATOM   3993 N N   . GLU D 4 51 ? -36.666 10.680  8.919 1.00  96.51 0 D 1
ATOM   3994 C CA  . GLU D 4 51 ? -37.690 10.001  8.122 1.00  96.21 0 D 1
ATOM   3995 C C   . GLU D 4 51 ? -37.568 10.387  6.642 1.00  96.31 0 D 1
ATOM   3996 O O   . GLU D 4 51 ? -37.429 11.565  6.320 1.00  95.03 0 D 1
ATOM   3997 C CB  . GLU D 4 51 ? -39.094 10.352  8.643 1.00  94.97 0 D 1
ATOM   3998 C CG  . GLU D 4 51 ? -39.375  9.803 10.051 1.00  85.92 0 D 1
ATOM   3999 C CD  . GLU D 4 51 ? -40.716 10.287 10.645 1.00  78.10 0 D 1
ATOM   4000 O OE1 . GLU D 4 51 ? -41.046  9.836 11.762 1.00  70.27 0 D 1
ATOM   4001 O OE2 . GLU D 4 51 ? -41.379 11.171 10.059 1.00  70.73 -1 D 1
ATOM   4002 N N   . ASP D 4 52 ? -37.719  9.422  5.740 1.00  96.43 0 D 1
ATOM   4003 C CA  . ASP D 4 52 ? -37.448  9.595  4.307 1.00  96.35 0 D 1
ATOM   4004 C C   . ASP D 4 52 ? -38.316 10.663  3.637 1.00  95.88 0 D 1
ATOM   4005 O O   . ASP D 4 52 ? -37.829 11.417  2.789 1.00  91.32 0 D 1
ATOM   4006 C CB  . ASP D 4 52 ? -37.606  8.238  3.589 1.00  95.09 0 D 1
ATOM   4007 C CG  . ASP D 4 52 ? -36.504  7.251  3.986 1.00  94.39 0 D 1
ATOM   4008 O OD1 . ASP D 4 52 ? -35.429  7.711  4.412 1.00  90.26 0 D 1
ATOM   4009 O OD2 . ASP D 4 52 ? -36.691  6.019  3.907 1.00  89.14 -1 D 1
ATOM   4010 N N   . GLY D 4 53 ? -39.567 10.788  4.051 1.00  95.76 0 D 1
ATOM   4011 C CA  . GLY D 4 53 ? -40.519 11.744  3.479 1.00  95.78 0 D 1
ATOM   4012 C C   . GLY D 4 53 ? -40.362 13.194  3.952 1.00  96.60 0 D 1
ATOM   4013 O O   . GLY D 4 53 ? -41.080 14.060  3.456 1.00  93.73 0 D 1
ATOM   4014 N N   . ARG D 4 54 ? -39.468 13.476  4.902 1.00  97.02 0 D 1
ATOM   4015 C CA  . ARG D 4 54 ? -39.226 14.837  5.391 1.00  97.34 0 D 1
ATOM   4016 C C   . ARG D 4 54 ? -38.029 15.477  4.687 1.00  97.79 0 D 1
ATOM   4017 O O   . ARG D 4 54 ? -37.185 14.796  4.116 1.00  96.53 0 D 1
ATOM   4018 C CB  . ARG D 4 54 ? -39.052 14.861  6.911 1.00  96.61 0 D 1
ATOM   4019 C CG  . ARG D 4 54 ? -40.278 14.319  7.651 1.00  91.80 0 D 1
ATOM   4020 C CD  . ARG D 4 54 ? -40.254 14.819  9.085 1.00  85.36 0 D 1
ATOM   4021 N NE  . ARG D 4 54 ? -41.174 14.071  9.937 1.00  76.98 0 D 1
ATOM   4022 C CZ  . ARG D 4 54 ? -41.703 14.456 11.080 1.00  69.68 0 D 1
ATOM   4023 N NH1 . ARG D 4 54 ? -41.501 15.653 11.571 1.00  62.56 1 D 1
ATOM   4024 N NH2 . ARG D 4 54 ? -42.430 13.610 11.740 1.00  63.40 0 D 1
ATOM   4025 N N   . THR D 4 55 ? -37.980 16.807  4.774 1.00  97.74 0 D 1
ATOM   4026 C CA  . THR D 4 55 ? -36.885 17.597  4.205 1.00  97.81 0 D 1
ATOM   4027 C C   . THR D 4 55 ? -35.811 17.905  5.248 1.00  97.71 0 D 1
ATOM   4028 O O   . THR D 4 55 ? -36.024 17.797  6.453 1.00  96.83 0 D 1
ATOM   4029 C CB  . THR D 4 55 ? -37.403 18.890  3.566 1.00  97.20 0 D 1
ATOM   4030 C CG2 . THR D 4 55 ? -38.456 18.642  2.480 1.00  91.71 0 D 1
ATOM   4031 O OG1 . THR D 4 55 ? -37.962 19.725  4.550 1.00  92.01 0 D 1
ATOM   4032 N N   . LEU D 4 56 ? -34.645 18.344  4.782 1.00  97.55 0 D 1
ATOM   4033 C CA  . LEU D 4 56 ? -33.594 18.845  5.675 1.00  97.44 0 D 1
ATOM   4034 C C   . LEU D 4 56 ? -34.066 20.070  6.478 1.00  97.14 0 D 1
ATOM   4035 O O   . LEU D 4 56 ? -33.743 20.187  7.660 1.00  96.38 0 D 1
ATOM   4036 C CB  . LEU D 4 56 ? -32.346 19.187  4.848 1.00  97.37 0 D 1
ATOM   4037 C CG  . LEU D 4 56 ? -31.641 17.967  4.221 1.00  96.63 0 D 1
ATOM   4038 C CD1 . LEU D 4 56 ? -30.511 18.453  3.325 1.00  94.80 0 D 1
ATOM   4039 C CD2 . LEU D 4 56 ? -31.035 17.043  5.276 1.00  94.15 0 D 1
ATOM   4040 N N   . SER D 4 57 ? -34.877 20.944  5.873 1.00  97.42 0 D 1
ATOM   4041 C CA  . SER D 4 57 ? -35.445 22.113  6.550 1.00  97.09 0 D 1
ATOM   4042 C C   . SER D 4 57 ? -36.414 21.740  7.670 1.00  96.86 0 D 1
ATOM   4043 O O   . SER D 4 57 ? -36.398 22.402  8.710 1.00  95.31 0 D 1
ATOM   4044 C CB  . SER D 4 57 ? -36.137 23.046  5.551 1.00  95.95 0 D 1
ATOM   4045 O OG  . SER D 4 57 ? -37.068 22.369  4.730 1.00  83.49 0 D 1
ATOM   4046 N N   . ASP D 4 58 ? -37.182 20.663  7.538 1.00  97.25 0 D 1
ATOM   4047 C CA  . ASP D 4 58 ? -38.093 20.188  8.589 1.00  97.03 0 D 1
ATOM   4048 C C   . ASP D 4 58 ? -37.351 19.794  9.874 1.00  96.86 0 D 1
ATOM   4049 O O   . ASP D 4 58 ? -37.902 19.867 10.974 1.00  95.24 0 D 1
ATOM   4050 C CB  . ASP D 4 58 ? -38.885 18.960  8.111 1.00  96.63 0 D 1
ATOM   4051 C CG  . ASP D 4 58 ? -39.832 19.237  6.941 1.00  94.81 0 D 1
ATOM   4052 O OD1 . ASP D 4 58 ? -40.393 20.343  6.874 1.00  90.61 0 D 1
ATOM   4053 O OD2 . ASP D 4 58 ? -39.983 18.308  6.119 1.00  90.43 -1 D 1
ATOM   4054 N N   . TYR D 4 59 ? -36.098 19.387  9.734 1.00  96.85 0 D 1
ATOM   4055 C CA  . TYR D 4 59 ? -35.220 19.056 10.855 1.00  96.58 0 D 1
ATOM   4056 C C   . TYR D 4 59 ? -34.292 20.212 11.262 1.00  96.22 0 D 1
ATOM   4057 O O   . TYR D 4 59 ? -33.436 20.028 12.127 1.00  94.24 0 D 1
ATOM   4058 C CB  . TYR D 4 59 ? -34.437 17.793 10.523 1.00  96.42 0 D 1
ATOM   4059 C CG  . TYR D 4 59 ? -35.303 16.547 10.457 1.00  96.91 0 D 1
ATOM   4060 C CD1 . TYR D 4 59 ? -35.851 16.003 11.638 1.00  95.24 0 D 1
ATOM   4061 C CD2 . TYR D 4 59 ? -35.547 15.913  9.230 1.00  95.42 0 D 1
ATOM   4062 C CE1 . TYR D 4 59 ? -36.630 14.839 11.598 1.00  94.88 0 D 1
ATOM   4063 C CE2 . TYR D 4 59 ? -36.326 14.742  9.171 1.00  94.65 0 D 1
ATOM   4064 C CZ  . TYR D 4 59 ? -36.855 14.208 10.356 1.00  96.19 0 D 1
ATOM   4065 O OH  . TYR D 4 59 ? -37.605 13.056 10.313 1.00  95.19 0 D 1
ATOM   4066 N N   . ASN D 4 60 ? -34.449 21.387 10.658 1.00  95.89 0 D 1
ATOM   4067 C CA  . ASN D 4 60 ? -33.597 22.553 10.878 1.00  95.58 0 D 1
ATOM   4068 C C   . ASN D 4 60 ? -32.104 22.273 10.624 1.00  95.74 0 D 1
ATOM   4069 O O   . ASN D 4 60 ? -31.225 22.826 11.279 1.00  93.85 0 D 1
ATOM   4070 C CB  . ASN D 4 60 ? -33.936 23.158 12.251 1.00  94.11 0 D 1
ATOM   4071 C CG  . ASN D 4 60 ? -33.593 24.634 12.363 1.00  85.11 0 D 1
ATOM   4072 N ND2 . ASN D 4 60 ? -33.425 25.118 13.573 1.00  71.87 0 D 1
ATOM   4073 O OD1 . ASN D 4 60 ? -33.511 25.363 11.393 1.00  75.80 0 D 1
ATOM   4074 N N   . ILE D 4 61 ? -31.822 21.401  9.670 1.00  96.44 0 D 1
ATOM   4075 C CA  . ILE D 4 61 ? -30.461 21.065  9.250 1.00  96.60 0 D 1
ATOM   4076 C C   . ILE D 4 61 ? -29.933 22.213  8.390 1.00  96.49 0 D 1
ATOM   4077 O O   . ILE D 4 61 ? -30.456 22.501  7.308 1.00  95.53 0 D 1
ATOM   4078 C CB  . ILE D 4 61 ? -30.426 19.708  8.528 1.00  96.67 0 D 1
ATOM   4079 C CG1 . ILE D 4 61 ? -30.813 18.571  9.503 1.00  95.54 0 D 1
ATOM   4080 C CG2 . ILE D 4 61 ? -29.025 19.433  7.946 1.00  95.75 0 D 1
ATOM   4081 C CD1 . ILE D 4 61 ? -31.127 17.234  8.823 1.00  93.73 0 D 1
ATOM   4082 N N   . GLN D 4 62 ? -28.873 22.860  8.862 1.00  96.11 0 D 1
ATOM   4083 C CA  . GLN D 4 62 ? -28.270 24.022  8.225 1.00  95.61 0 D 1
ATOM   4084 C C   . GLN D 4 62 ? -26.970 23.651  7.493 1.00  95.97 0 D 1
ATOM   4085 O O   . GLN D 4 62 ? -26.525 22.504  7.521 1.00  94.07 0 D 1
ATOM   4086 C CB  . GLN D 4 62 ? -28.069 25.136  9.261 1.00  93.64 0 D 1
ATOM   4087 C CG  . GLN D 4 62 ? -29.394 25.568  9.898 1.00  89.26 0 D 1
ATOM   4088 C CD  . GLN D 4 62 ? -29.282 26.847 10.742 1.00  84.55 0 D 1
ATOM   4089 N NE2 . GLN D 4 62 ? -30.314 27.209 11.455 1.00  71.11 0 D 1
ATOM   4090 O OE1 . GLN D 4 62 ? -28.276 27.541 10.741 1.00  75.48 0 D 1
ATOM   4091 N N   . LYS D 4 63 ? -26.366 24.638  6.834 1.00  96.09 0 D 1
ATOM   4092 C CA  . LYS D 4 63 ? -25.046 24.458  6.226 1.00  96.13 0 D 1
ATOM   4093 C C   . LYS D 4 63 ? -24.039 23.943  7.254 1.00  95.44 0 D 1
ATOM   4094 O O   . LYS D 4 63 ? -24.087 24.338  8.420 1.00  92.86 0 D 1
ATOM   4095 C CB  . LYS D 4 63 ? -24.570 25.755  5.553 1.00  95.15 0 D 1
ATOM   4096 C CG  . LYS D 4 63 ? -24.277 26.885  6.557 1.00  87.88 0 D 1
ATOM   4097 C CD  . LYS D 4 63 ? -23.613 28.082  5.862 1.00  86.26 0 D 1
ATOM   4098 C CE  . LYS D 4 63 ? -23.125 29.060  6.935 1.00  72.82 0 D 1
ATOM   4099 N NZ  . LYS D 4 63 ? -22.138 30.007  6.387 1.00  63.96 1 D 1
ATOM   4100 N N   . GLU D 4 64 ? -23.121 23.090  6.796 1.00  95.13 0 D 1
ATOM   4101 C CA  . GLU D 4 64 ? -22.060 22.496  7.616 1.00  94.73 0 D 1
ATOM   4102 C C   . GLU D 4 64 ? -22.559 21.625  8.786 1.00  94.72 0 D 1
ATOM   4103 O O   . GLU D 4 64 ? -21.747 21.129  9.560 1.00  92.45 0 D 1
ATOM   4104 C CB  . GLU D 4 64 ? -21.043 23.566  8.051 1.00  93.41 0 D 1
ATOM   4105 C CG  . GLU D 4 64 ? -20.352 24.239  6.855 1.00  89.79 0 D 1
ATOM   4106 C CD  . GLU D 4 64 ? -19.521 25.472  7.231 1.00  82.58 0 D 1
ATOM   4107 O OE1 . GLU D 4 64 ? -19.289 26.303  6.317 1.00  73.77 0 D 1
ATOM   4108 O OE2 . GLU D 4 64 ? -19.155 25.630  8.414 1.00  74.71 -1 D 1
ATOM   4109 N N   . SER D 4 65 ? -23.871 21.354  8.878 1.00  95.28 0 D 1
ATOM   4110 C CA  . SER D 4 65 ? -24.404 20.400  9.842 1.00  95.19 0 D 1
ATOM   4111 C C   . SER D 4 65 ? -23.826 19.006  9.612 1.00  95.19 0 D 1
ATOM   4112 O O   . SER D 4 65 ? -23.595 18.581  8.470 1.00  94.12 0 D 1
ATOM   4113 C CB  . SER D 4 65 ? -25.932 20.316  9.786 1.00  94.76 0 D 1
ATOM   4114 O OG  . SER D 4 65 ? -26.521 21.555 10.129 1.00  89.14 0 D 1
ATOM   4115 N N   . THR D 4 66 ? -23.646 18.259 10.700 1.00  94.79 0 D 1
ATOM   4116 C CA  . THR D 4 66 ? -23.208 16.872 10.655 1.00  94.29 0 D 1
ATOM   4117 C C   . THR D 4 66 ? -24.371 15.931 10.933 1.00  95.38 0 D 1
ATOM   4118 O O   . THR D 4 66 ? -24.953 15.945 12.015 1.00  94.95 0 D 1
ATOM   4119 C CB  . THR D 4 66 ? -22.053 16.623 11.632 1.00  91.64 0 D 1
ATOM   4120 C CG2 . THR D 4 66 ? -21.575 15.177 11.573 1.00  83.91 0 D 1
ATOM   4121 O OG1 . THR D 4 66 ? -20.931 17.421 11.288 1.00  85.32 0 D 1
ATOM   4122 N N   . LEU D 4 67 ? -24.689 15.081  9.958 1.00  96.64 0 D 1
ATOM   4123 C CA  . LEU D 4 67 ? -25.550 13.923 10.137 1.00  96.75 0 D 1
ATOM   4124 C C   . LEU D 4 67 ? -24.704 12.708 10.525 1.00  96.59 0 D 1
ATOM   4125 O O   . LEU D 4 67 ? -23.558 12.586 10.098 1.00  95.73 0 D 1
ATOM   4126 C CB  . LEU D 4 67 ? -26.357 13.636  8.856 1.00  96.80 0 D 1
ATOM   4127 C CG  . LEU D 4 67 ? -27.109 14.838  8.254 1.00  95.21 0 D 1
ATOM   4128 C CD1 . LEU D 4 67 ? -27.952 14.368  7.065 1.00  91.94 0 D 1
ATOM   4129 C CD2 . LEU D 4 67 ? -28.046 15.488  9.259 1.00  91.61 0 D 1
ATOM   4130 N N   . HIS D 4 68 ? -25.290 11.781 11.274 1.00  96.63 0 D 1
ATOM   4131 C CA  . HIS D 4 68 ? -24.668 10.499 11.558 1.00  96.35 0 D 1
ATOM   4132 C C   . HIS D 4 68 ? -25.334  9.407 10.736 1.00  97.04 0 D 1
ATOM   4133 O O   . HIS D 4 68 ? -26.558  9.318 10.677 1.00  96.40 0 D 1
ATOM   4134 C CB  . HIS D 4 68 ? -24.703 10.214 13.061 1.00  95.03 0 D 1
ATOM   4135 C CG  . HIS D 4 68 ? -23.874 11.192 13.850 1.00  93.05 0 D 1
ATOM   4136 C CD2 . HIS D 4 68 ? -24.264 12.444 14.235 1.00  81.92 0 D 1
ATOM   4137 N ND1 . HIS D 4 68 ? -22.559 11.024 14.245 1.00  82.74 0 D 1
ATOM   4138 C CE1 . HIS D 4 68 ? -22.178 12.155 14.859 1.00  82.91 0 D 1
ATOM   4139 N NE2 . HIS D 4 68 ? -23.184 13.036 14.867 1.00  83.91 0 D 1
ATOM   4140 N N   . LEU D 4 69 ? -24.524  8.564 10.088 1.00  96.55 0 D 1
ATOM   4141 C CA  . LEU D 4 69 ? -24.967  7.403  9.322 1.00  96.70 0 D 1
ATOM   4142 C C   . LEU D 4 69 ? -24.635  6.128 10.093 1.00  96.51 0 D 1
ATOM   4143 O O   . LEU D 4 69 ? -23.478  5.851 10.397 1.00  95.44 0 D 1
ATOM   4144 C CB  . LEU D 4 69 ? -24.318  7.438  7.927 1.00  96.52 0 D 1
ATOM   4145 C CG  . LEU D 4 69 ? -24.573  6.181  7.068 1.00  96.28 0 D 1
ATOM   4146 C CD1 . LEU D 4 69 ? -26.040  6.030  6.695 1.00  94.67 0 D 1
ATOM   4147 C CD2 . LEU D 4 69 ? -23.753  6.274  5.782 1.00  94.22 0 D 1
ATOM   4148 N N   . VAL D 4 70 ? -25.670  5.323 10.323 1.00  96.79 0 D 1
ATOM   4149 C CA  . VAL D 4 70 ? -25.554  3.943 10.781 1.00  96.65 0 D 1
ATOM   4150 C C   . VAL D 4 70 ? -26.182  3.039  9.725 1.00  96.72 0 D 1
ATOM   4151 O O   . VAL D 4 70 ? -27.193  3.397  9.127 1.00  95.55 0 D 1
ATOM   4152 C CB  . VAL D 4 70 ? -26.210  3.739 12.157 1.00  95.27 0 D 1
ATOM   4153 C CG1 . VAL D 4 70 ? -26.034  2.310 12.668 1.00  86.94 0 D 1
ATOM   4154 C CG2 . VAL D 4 70 ? -25.583  4.672 13.195 1.00  87.71 0 D 1
ATOM   4155 N N   . LEU D 4 71 ? -25.575  1.883  9.490 1.00  95.81 0 D 1
ATOM   4156 C CA  . LEU D 4 71 ? -26.106  0.927  8.526 1.00  95.18 0 D 1
ATOM   4157 C C   . LEU D 4 71 ? -27.021 -0.087  9.212 1.00  94.44 0 D 1
ATOM   4158 O O   . LEU D 4 71 ? -26.713 -0.582 10.292 1.00  92.62 0 D 1
ATOM   4159 C CB  . LEU D 4 71 ? -24.967  0.232  7.761 1.00  94.43 0 D 1
ATOM   4160 C CG  . LEU D 4 71 ? -24.019  1.178  6.993 1.00  93.05 0 D 1
ATOM   4161 C CD1 . LEU D 4 71 ? -23.091  0.353  6.116 1.00  88.90 0 D 1
ATOM   4162 C CD2 . LEU D 4 71 ? -24.772  2.154  6.092 1.00  87.21 0 D 1
ATOM   4163 N N   . ARG D 4 72 ? -28.123 -0.432  8.530 1.00  94.15 0 D 1
ATOM   4164 C CA  . ARG D 4 72 ? -28.889 -1.643  8.804 1.00  92.73 0 D 1
ATOM   4165 C C   . ARG D 4 72 ? -28.136 -2.821  8.200 1.00  91.96 0 D 1
ATOM   4166 O O   . ARG D 4 72 ? -27.956 -2.896  6.984 1.00  88.92 0 D 1
ATOM   4167 C CB  . ARG D 4 72 ? -30.310 -1.548  8.229 1.00  91.09 0 D 1
ATOM   4168 C CG  . ARG D 4 72 ? -31.127 -0.453  8.929 1.00  83.35 0 D 1
ATOM   4169 C CD  . ARG D 4 72 ? -32.549 -0.470  8.411 1.00  80.15 0 D 1
ATOM   4170 N NE  . ARG D 4 72 ? -33.347  0.608  9.016 1.00  72.21 0 D 1
ATOM   4171 C CZ  . ARG D 4 72 ? -34.666  0.777  8.907 1.00  65.98 0 D 1
ATOM   4172 N NH1 . ARG D 4 72 ? -35.399 -0.056  8.222 1.00  59.27 1 D 1
ATOM   4173 N NH2 . ARG D 4 72 ? -35.244  1.783  9.465 1.00  58.57 0 D 1
ATOM   4174 N N   . LEU D 4 73 ? -27.684 -3.715  9.054 1.00  90.09 0 D 1
ATOM   4175 C CA  . LEU D 4 73 ? -26.857 -4.857  8.656 1.00  86.49 0 D 1
ATOM   4176 C C   . LEU D 4 73 ? -27.696 -6.111  8.427 1.00  83.09 0 D 1
ATOM   4177 O O   . LEU D 4 73 ? -27.340 -6.963  7.609 1.00  75.87 0 D 1
ATOM   4178 C CB  . LEU D 4 73 ? -25.802 -5.095  9.741 1.00  85.04 0 D 1
ATOM   4179 C CG  . LEU D 4 73 ? -24.944 -3.854 10.050 1.00  84.10 0 D 1
ATOM   4180 C CD1 . LEU D 4 73 ? -24.004 -4.148 11.232 1.00  80.04 0 D 1
ATOM   4181 C CD2 . LEU D 4 73 ? -24.114 -3.416  8.834 1.00  82.39 0 D 1
ATOM   4182 N N   . ARG D 4 74 ? -28.819 -6.209  9.137 1.00  79.99 0 D 1
ATOM   4183 C CA  . ARG D 4 74 ? -29.790 -7.290  9.029 1.00  74.25 0 D 1
ATOM   4184 C C   . ARG D 4 74 ? -31.106 -6.754  8.478 1.00  69.16 0 D 1
ATOM   4185 O O   . ARG D 4 74 ? -31.584 -5.701  8.898 1.00  60.30 0 D 1
ATOM   4186 C CB  . ARG D 4 74 ? -30.003 -7.956 10.397 1.00  69.97 0 D 1
ATOM   4187 C CG  . ARG D 4 74 ? -28.742 -8.679 10.885 1.00  63.63 0 D 1
ATOM   4188 C CD  . ARG D 4 74 ? -29.025 -9.363 12.230 1.00  58.23 0 D 1
ATOM   4189 N NE  . ARG D 4 74 ? -27.859 -10.119 12.709 1.00  52.04 0 D 1
ATOM   4190 C CZ  . ARG D 4 74 ? -27.775 -10.780 13.843 1.00  47.01 0 D 1
ATOM   4191 N NH1 . ARG D 4 74 ? -28.774 -10.836 14.697 1.00  43.54 1 D 1
ATOM   4192 N NH2 . ARG D 4 74 ? -26.679 -11.402 14.155 1.00  41.45 0 D 1
ATOM   4193 N N   . GLY D 4 75 ? -31.685 -7.500  7.566 1.00  70.91 0 D 1
ATOM   4194 C CA  . GLY D 4 75 ? -32.883 -7.062  6.858 1.00  64.58 0 D 1
ATOM   4195 C C   . GLY D 4 75 ? -32.587 -5.894  5.899 1.00  59.44 0 D 1
ATOM   4196 O O   . GLY D 4 75 ? -31.444 -5.602  5.561 1.00  52.61 0 D 1
ATOM   4197 N N   . GLY D 4 76 ? -33.637 -5.277  5.443 1.00  53.52 0 D 1
ATOM   4198 C CA  . GLY D 4 76 ? -33.632 -4.168  4.502 1.00  47.03 0 D 1
ATOM   4199 C C   . GLY D 4 76 ? -35.049 -3.905  4.061 1.00  41.24 0 D 1
ATOM   4200 O O   . GLY D 4 76 ? -35.852 -4.866  4.014 1.00  35.91 0 D 1
ATOM   4201 O OXT . GLY D 4 76 ? -35.338 -2.710  3.786 1.00  41.28 -1 D 1
HETATM 4202 P PA  . NAD E 5 1 ? -31.185 -11.591  0.729 1.00  86.80 0 E 1
HETATM 4203 P PN  . NAD E 5 1 ? -31.452 -9.092 -0.587 1.00  80.38 0 E 1
HETATM 4204 C C1B . NAD E 5 1 ? -28.491 -10.222  4.873 1.00  86.68 0 E 1
HETATM 4205 C C1D . NAD E 5 1 ? -34.375 -7.838 -4.208 1.00  67.51 0 E 1
HETATM 4206 N N1A . NAD E 5 1 ? -25.526 -13.843  6.894 1.00  91.71 0 E 1
HETATM 4207 N N1N . NAD E 5 1 ? -33.992 -6.510 -3.696 1.00  68.35 0 E 1
HETATM 4208 O O1A . NAD E 5 1 ? -32.171 -12.647  1.098 1.00  71.06 -1 E 1
HETATM 4209 O O1N . NAD E 5 1 ? -29.992 -9.017 -0.549 1.00  69.38 -1 E 1
HETATM 4210 C C2A . NAD E 5 1 ? -26.022 -12.715  7.450 1.00  90.61 0 E 1
HETATM 4211 C C2B . NAD E 5 1 ? -28.335 -9.199  3.824 1.00  81.01 0 E 1
HETATM 4212 C C2D . NAD E 5 1 ? -33.431 -8.431 -5.187 1.00  67.11 0 E 1
HETATM 4213 C C2N . NAD E 5 1 ? -34.923 -5.780 -3.038 1.00  64.53 0 E 1
HETATM 4214 O O2A . NAD E 5 1 ? -30.098 -11.992 -0.180 1.00  72.61 0 E 1
HETATM 4215 O O2B . NAD E 5 1 ? -27.487 -8.181  4.266 1.00  74.73 0 E 1
HETATM 4216 O O2D . NAD E 5 1 ? -34.004 -8.347 -6.474 1.00  61.08 0 E 1
HETATM 4217 O O2N . NAD E 5 1 ? -32.161 -7.900  0.006 1.00  66.31 0 E 1
HETATM 4218 C C3B . NAD E 5 1 ? -29.768 -8.695  3.606 1.00  79.52 0 E 1
HETATM 4219 C C3D . NAD E 5 1 ? -33.231 -9.859 -4.747 1.00  69.59 0 E 1
HETATM 4220 C C3N . NAD E 5 1 ? -34.603 -4.525 -2.556 1.00  64.89 0 E 1
HETATM 4221 N N3A . NAD E 5 1 ? -26.766 -11.862  6.802 1.00  90.63 0 E 1
HETATM 4222 O O3  . NAD E 5 1 ? -32.000 -10.370  0.132 1.00  80.37 0 E 1
HETATM 4223 O O3B . NAD E 5 1 ? -29.989 -7.538  4.378 1.00  75.94 0 E 1
HETATM 4224 O O3D . NAD E 5 1 ? -33.827 -10.774 -5.619 1.00  61.38 0 E 1
HETATM 4225 C C4A . NAD E 5 1 ? -27.027 -12.102  5.518 1.00  91.74 0 E 1
HETATM 4226 C C4B . NAD E 5 1 ? -30.687 -9.775  4.139 1.00  83.61 0 E 1
HETATM 4227 C C4D . NAD E 5 1 ? -33.856 -9.968 -3.405 1.00  69.90 0 E 1
HETATM 4228 C C4N . NAD E 5 1 ? -33.316 -4.004 -2.709 1.00  61.64 0 E 1
HETATM 4229 O O4B . NAD E 5 1 ? -29.881 -10.619  4.910 1.00  80.10 0 E 1
HETATM 4230 O O4D . NAD E 5 1 ? -34.480 -8.735 -3.098 1.00  69.51 0 E 1
HETATM 4231 C C5A . NAD E 5 1 ? -26.543 -13.233  4.861 1.00  92.48 0 E 1
HETATM 4232 C C5B . NAD E 5 1 ? -31.443 -10.559  3.087 1.00  78.01 0 E 1
HETATM 4233 C C5D . NAD E 5 1 ? -32.819 -10.398 -2.398 1.00  69.51 0 E 1
HETATM 4234 C C5N . NAD E 5 1 ? -32.388 -4.792 -3.358 1.00  58.91 0 E 1
HETATM 4235 O O5B . NAD E 5 1 ? -30.567 -10.966  2.057 1.00  82.13 0 E 1
HETATM 4236 O O5D . NAD E 5 1 ? -31.941 -9.318 -2.099 1.00  74.77 0 E 1
HETATM 4237 C C6A . NAD E 5 1 ? -25.753 -14.135  5.610 1.00  93.17 0 E 1
HETATM 4238 C C6N . NAD E 5 1 ? -32.717 -6.041 -3.844 1.00  62.56 0 E 1
HETATM 4239 N N6A . NAD E 5 1 ? -25.265 -15.265  5.083 1.00  92.76 0 E 1
HETATM 4240 C C7N . NAD E 5 1 ? -35.621 -3.707 -1.842 1.00  57.02 0 E 1
HETATM 4241 N N7A . NAD E 5 1 ? -26.984 -13.215  3.582 1.00  92.34 0 E 1
HETATM 4242 N N7N . NAD E 5 1 ? -36.027 -4.124 -0.663 1.00  51.44 0 E 1
HETATM 4243 O O7N . NAD E 5 1 ? -36.097 -2.690 -2.380 1.00  53.88 0 E 1
HETATM 4244 C C8A . NAD E 5 1 ? -27.683 -12.131  3.455 1.00  91.52 0 E 1
HETATM 4245 N N9A . NAD E 5 1 ? -27.741 -11.436  4.615 1.00  89.96 0 E 1
HETATM 4246 ZN ZN  . ZN  F 6 1 ? -23.903 -10.623  1.249 1.00  94.51 0 F 1
HETATM 4247 ZN ZN  . ZN  G 7 1 ?  8.954 -10.032 -14.789 1.00  94.68 0 G 1
HETATM 4248 ZN ZN  . ZN  H 8 1 ?  9.582  4.404 -15.411 1.00  93.35 0 H 1
HETATM 4249 ZN ZN  . ZN  I 9 1 ? 21.151 -23.729 -8.589 1.00  95.15 0 I 1
HETATM 4250 ZN ZN  . ZN  J 10 1 ? -17.321 -19.649 -8.986 1.00  96.31 0 J 1
