# Supplementary material for: RNF114 and RNF166 exemplify reader-writer E3 ligases that extend K11 polyubiquitin onto sites of MARUbylation
Source: EMBO J. 2025 Oct 2;44(21):5993–6018. doi: 10.1038/s44318-025-00577-z (PMC12583694; doi:10.1038/s44318-025-00577-z)
Supplement: Supplementary file 7 — Source data Fig. 5 [file 44318_2025_577_MOESM7_ESM.zip › Figure 5/5B/RNF125-MUBD-AF3-1.cif]

# generated by PyMOL 3.1.4.1
#
data_fold_2024_11_14_22_43_rnf125_mubd_ub_nad_2xzn_model_1
_entry.id fold_2024_11_14_22_43_rnf125_mubd_ub_nad_2xzn_model_1
#
loop_
_atom_site.group_PDB
_atom_site.id
_atom_site.type_symbol
_atom_site.label_atom_id
_atom_site.label_alt_id
_atom_site.label_comp_id
_atom_site.label_asym_id
_atom_site.label_entity_id
_atom_site.label_seq_id
_atom_site.pdbx_PDB_ins_code
_atom_site.Cartn_x
_atom_site.Cartn_y
_atom_site.Cartn_z
_atom_site.occupancy
_atom_site.B_iso_or_equiv
_atom_site.pdbx_formal_charge
_atom_site.auth_asym_id
_atom_site.pdbx_PDB_model_num
ATOM   1   N N   . ALA A 1 1 ? -18.725 -18.080 -2.510 1.00  57.68 0 A 1
ATOM   2   C CA  . ALA A 1 1 ? -17.839 -17.905 -3.664 1.00  64.30 0 A 1
ATOM   3   C C   . ALA A 1 1 ? -18.641 -18.101 -4.955 1.00  69.31 0 A 1
ATOM   4   O O   . ALA A 1 1 ? -19.577 -18.899 -4.969 1.00  64.65 0 A 1
ATOM   5   C CB  . ALA A 1 1 ? -16.668 -18.882 -3.576 1.00  58.64 0 A 1
ATOM   6   N N   . ALA A 1 2 ? -18.300 -17.368 -5.990 1.00  74.95 0 A 1
ATOM   7   C CA  . ALA A 1 2 ? -18.900 -17.567 -7.299 1.00  80.09 0 A 1
ATOM   8   C C   . ALA A 1 2 ? -18.462 -18.919 -7.886 1.00  82.55 0 A 1
ATOM   9   O O   . ALA A 1 2 ? -17.448 -19.498 -7.492 1.00  78.89 0 A 1
ATOM   10  C CB  . ALA A 1 2 ? -18.561 -16.377 -8.195 1.00  73.38 0 A 1
ATOM   11  N N   . ARG A 1 3 ? -19.256 -19.463 -8.796 1.00  86.57 0 A 1
ATOM   12  C CA  . ARG A 1 3 ? -18.964 -20.706 -9.497 1.00  87.81 0 A 1
ATOM   13  C C   . ARG A 1 3 ? -18.641 -20.437 -10.961 1.00  87.49 0 A 1
ATOM   14  O O   . ARG A 1 3 ? -19.198 -19.532 -11.584 1.00  85.20 0 A 1
ATOM   15  C CB  . ARG A 1 3 ? -20.106 -21.710 -9.351 1.00  85.37 0 A 1
ATOM   16  C CG  . ARG A 1 3 ? -20.155 -22.300 -7.939 1.00  80.42 0 A 1
ATOM   17  C CD  . ARG A 1 3 ? -21.190 -23.427 -7.905 1.00  79.20 0 A 1
ATOM   18  N NE  . ARG A 1 3 ? -21.152 -24.180 -6.645 1.00  74.01 0 A 1
ATOM   19  C CZ  . ARG A 1 3 ? -21.641 -25.391 -6.490 1.00  69.23 0 A 1
ATOM   20  N NH1 . ARG A 1 3 ? -22.245 -26.027 -7.465 1.00  63.34 1 A 1
ATOM   21  N NH2 . ARG A 1 3 ? -21.548 -26.005 -5.334 1.00  64.90 0 A 1
ATOM   22  N N   . CYS A 1 4 ? -17.779 -21.263 -11.499 1.00  90.25 0 A 1
ATOM   23  C CA  . CYS A 1 4 ? -17.412 -21.270 -12.904 1.00  90.48 0 A 1
ATOM   24  C C   . CYS A 1 4 ? -17.368 -22.701 -13.438 1.00  91.45 0 A 1
ATOM   25  O O   . CYS A 1 4 ? -17.414 -23.673 -12.675 1.00  90.74 0 A 1
ATOM   26  C CB  . CYS A 1 4 ? -16.086 -20.524 -13.081 1.00  87.60 0 A 1
ATOM   27  S SG  . CYS A 1 4 ? -14.714 -21.459 -12.335 1.00  86.52 0 A 1
ATOM   28  N N   . VAL A 1 5 ? -17.275 -22.842 -14.736 1.00  91.97 0 A 1
ATOM   29  C CA  . VAL A 1 5 ? -17.130 -24.143 -15.399 1.00  92.14 0 A 1
ATOM   30  C C   . VAL A 1 5 ? -15.715 -24.264 -15.952 1.00  92.17 0 A 1
ATOM   31  O O   . VAL A 1 5 ? -15.228 -23.366 -16.634 1.00  90.89 0 A 1
ATOM   32  C CB  . VAL A 1 5 ? -18.204 -24.328 -16.484 1.00  91.00 0 A 1
ATOM   33  C CG1 . VAL A 1 5 ? -18.074 -25.696 -17.158 1.00  83.17 0 A 1
ATOM   34  C CG2 . VAL A 1 5 ? -19.609 -24.249 -15.878 1.00  84.05 0 A 1
ATOM   35  N N   . CYS A 1 6 ? -15.035 -25.370 -15.669 1.00  93.60 0 A 1
ATOM   36  C CA  . CYS A 1 6 ? -13.724 -25.646 -16.251 1.00  94.18 0 A 1
ATOM   37  C C   . CYS A 1 6 ? -13.854 -25.789 -17.779 1.00  93.29 0 A 1
ATOM   38  O O   . CYS A 1 6 ? -14.565 -26.679 -18.238 1.00  92.51 0 A 1
ATOM   39  C CB  . CYS A 1 6 ? -13.144 -26.916 -15.623 1.00  94.48 0 A 1
ATOM   40  S SG  . CYS A 1 6 ? -11.577 -27.338 -16.435 1.00  94.26 0 A 1
ATOM   41  N N   . PRO A 1 7 ? -13.141 -24.985 -18.564 1.00  91.68 0 A 1
ATOM   42  C CA  . PRO A 1 7 ? -13.272 -25.004 -20.025 1.00  90.51 0 A 1
ATOM   43  C C   . PRO A 1 7 ? -12.695 -26.267 -20.667 1.00  90.93 0 A 1
ATOM   44  O O   . PRO A 1 7 ? -12.965 -26.551 -21.827 1.00  88.83 0 A 1
ATOM   45  C CB  . PRO A 1 7 ? -12.559 -23.737 -20.491 1.00  88.44 0 A 1
ATOM   46  C CG  . PRO A 1 7 ? -11.495 -23.519 -19.423 1.00  86.30 0 A 1
ATOM   47  C CD  . PRO A 1 7 ? -12.182 -23.970 -18.144 1.00  88.88 0 A 1
ATOM   48  N N   . PHE A 1 8 ? -11.916 -27.053 -19.918 1.00  91.24 0 A 1
ATOM   49  C CA  . PHE A 1 8 ? -11.308 -28.285 -20.431 1.00  91.97 0 A 1
ATOM   50  C C   . PHE A 1 8 ? -12.184 -29.520 -20.227 1.00  93.20 0 A 1
ATOM   51  O O   . PHE A 1 8 ? -12.331 -30.325 -21.149 1.00  92.16 0 A 1
ATOM   52  C CB  . PHE A 1 8 ? -9.945 -28.485 -19.767 1.00  90.61 0 A 1
ATOM   53  C CG  . PHE A 1 8 ? -8.958 -27.367 -20.000 1.00  89.82 0 A 1
ATOM   54  C CD1 . PHE A 1 8 ? -8.563 -27.050 -21.310 1.00  86.91 0 A 1
ATOM   55  C CD2 . PHE A 1 8 ? -8.417 -26.658 -18.916 1.00  86.83 0 A 1
ATOM   56  C CE1 . PHE A 1 8 ? -7.623 -26.033 -21.541 1.00  85.48 0 A 1
ATOM   57  C CE2 . PHE A 1 8 ? -7.472 -25.646 -19.132 1.00  85.24 0 A 1
ATOM   58  C CZ  . PHE A 1 8 ? -7.075 -25.335 -20.450 1.00  86.32 0 A 1
ATOM   59  N N   . CYS A 1 9 ? -12.773 -29.677 -19.024 1.00  94.27 0 A 1
ATOM   60  C CA  . CYS A 1 9 ? -13.555 -30.867 -18.669 1.00  95.24 0 A 1
ATOM   61  C C   . CYS A 1 9 ? -15.032 -30.579 -18.362 1.00  95.00 0 A 1
ATOM   62  O O   . CYS A 1 9 ? -15.752 -31.503 -17.993 1.00  93.61 0 A 1
ATOM   63  C CB  . CYS A 1 9 ? -12.860 -31.609 -17.520 1.00  95.15 0 A 1
ATOM   64  S SG  . CYS A 1 9 ? -13.005 -30.698 -15.952 1.00  94.86 0 A 1
ATOM   65  N N   . GLN A 1 10 ? -15.475 -29.333 -18.466 1.00  93.48 0 A 1
ATOM   66  C CA  . GLN A 1 10 ? -16.848 -28.882 -18.212 1.00  93.50 0 A 1
ATOM   67  C C   . GLN A 1 10 ? -17.346 -29.113 -16.770 1.00  94.13 0 A 1
ATOM   68  O O   . GLN A 1 10 ? -18.539 -28.992 -16.498 1.00  91.01 0 A 1
ATOM   69  C CB  . GLN A 1 10 ? -17.813 -29.453 -19.275 1.00  91.95 0 A 1
ATOM   70  C CG  . GLN A 1 10 ? -17.341 -29.191 -20.716 1.00  87.58 0 A 1
ATOM   71  C CD  . GLN A 1 10 ? -17.202 -27.701 -21.021 1.00  83.30 0 A 1
ATOM   72  N NE2 . GLN A 1 10 ? -16.224 -27.310 -21.791 1.00  73.91 0 A 1
ATOM   73  O OE1 . GLN A 1 10 ? -17.976 -26.877 -20.564 1.00  75.63 0 A 1
ATOM   74  N N   . ARG A 1 11 ? -16.454 -29.413 -15.820 1.00  93.32 0 A 1
ATOM   75  C CA  . ARG A 1 11 ? -16.804 -29.561 -14.410 1.00  93.36 0 A 1
ATOM   76  C C   . ARG A 1 11 ? -17.089 -28.201 -13.785 1.00  93.38 0 A 1
ATOM   77  O O   . ARG A 1 11 ? -16.313 -27.265 -13.945 1.00  92.40 0 A 1
ATOM   78  C CB  . ARG A 1 11 ? -15.680 -30.321 -13.683 1.00  92.33 0 A 1
ATOM   79  C CG  . ARG A 1 11 ? -16.071 -30.663 -12.251 1.00  83.79 0 A 1
ATOM   80  C CD  . ARG A 1 11 ? -14.990 -31.524 -11.603 1.00  81.01 0 A 1
ATOM   81  N NE  . ARG A 1 11 ? -15.319 -31.824 -10.204 1.00  73.37 0 A 1
ATOM   82  C CZ  . ARG A 1 11 ? -14.621 -32.595 -9.380 1.00  67.58 0 A 1
ATOM   83  N NH1 . ARG A 1 11 ? -13.538 -33.192 -9.782 1.00  63.30 1 A 1
ATOM   84  N NH2 . ARG A 1 11 ? -15.006 -32.760 -8.143 1.00  61.46 0 A 1
ATOM   85  N N   . GLU A 1 12 ? -18.193 -28.119 -13.022 1.00  94.05 0 A 1
ATOM   86  C CA  . GLU A 1 12 ? -18.506 -26.945 -12.219 1.00  94.01 0 A 1
ATOM   87  C C   . GLU A 1 12 ? -17.607 -26.901 -10.975 1.00  93.80 0 A 1
ATOM   88  O O   . GLU A 1 12 ? -17.454 -27.900 -10.265 1.00  92.13 0 A 1
ATOM   89  C CB  . GLU A 1 12 ? -19.990 -26.955 -11.855 1.00  92.64 0 A 1
ATOM   90  C CG  . GLU A 1 12 ? -20.455 -25.597 -11.317 1.00  83.51 0 A 1
ATOM   91  C CD  . GLU A 1 12 ? -21.901 -25.601 -10.816 1.00  79.33 0 A 1
ATOM   92  O OE1 . GLU A 1 12 ? -22.406 -24.500 -10.513 1.00  73.91 0 A 1
ATOM   93  O OE2 . GLU A 1 12 ? -22.477 -26.688 -10.615 1.00  72.51 -1 A 1
ATOM   94  N N   . LEU A 1 13 ? -16.999 -25.734 -10.715 1.00  93.41 0 A 1
ATOM   95  C CA  . LEU A 1 13 ? -16.031 -25.490 -9.653 1.00  93.07 0 A 1
ATOM   96  C C   . LEU A 1 13 ? -16.298 -24.133 -8.999 1.00  92.73 0 A 1
ATOM   97  O O   . LEU A 1 13 ? -16.940 -23.261 -9.583 1.00  90.06 0 A 1
ATOM   98  C CB  . LEU A 1 13 ? -14.611 -25.503 -10.249 1.00  91.60 0 A 1
ATOM   99  C CG  . LEU A 1 13 ? -14.187 -26.828 -10.907 1.00  90.98 0 A 1
ATOM   100 C CD1 . LEU A 1 13 ? -12.908 -26.606 -11.696 1.00  85.87 0 A 1
ATOM   101 C CD2 . LEU A 1 13 ? -13.932 -27.924 -9.867 1.00  85.05 0 A 1
ATOM   102 N N   . TYR A 1 14 ? -15.755 -23.933 -7.797 1.00  90.14 0 A 1
ATOM   103 C CA  . TYR A 1 14 ? -15.614 -22.581 -7.258 1.00  88.95 0 A 1
ATOM   104 C C   . TYR A 1 14 ? -14.484 -21.852 -8.003 1.00  89.05 0 A 1
ATOM   105 O O   . TYR A 1 14 ? -13.496 -22.477 -8.390 1.00  87.98 0 A 1
ATOM   106 C CB  . TYR A 1 14 ? -15.343 -22.651 -5.756 1.00  87.91 0 A 1
ATOM   107 C CG  . TYR A 1 14 ? -16.500 -23.222 -4.972 1.00  85.42 0 A 1
ATOM   108 C CD1 . TYR A 1 14 ? -17.654 -22.447 -4.752 1.00  80.93 0 A 1
ATOM   109 C CD2 . TYR A 1 14 ? -16.441 -24.533 -4.463 1.00  80.24 0 A 1
ATOM   110 C CE1 . TYR A 1 14 ? -18.734 -22.967 -4.030 1.00  78.84 0 A 1
ATOM   111 C CE2 . TYR A 1 14 ? -17.521 -25.066 -3.730 1.00  77.28 0 A 1
ATOM   112 C CZ  . TYR A 1 14 ? -18.671 -24.277 -3.515 1.00  80.23 0 A 1
ATOM   113 O OH  . TYR A 1 14 ? -19.730 -24.786 -2.811 1.00  75.99 0 A 1
ATOM   114 N N   . GLU A 1 15 ? -14.630 -20.539 -8.215 1.00  86.86 0 A 1
ATOM   115 C CA  . GLU A 1 15 ? -13.657 -19.737 -8.976 1.00  84.87 0 A 1
ATOM   116 C C   . GLU A 1 15 ? -12.252 -19.773 -8.368 1.00  84.77 0 A 1
ATOM   117 O O   . GLU A 1 15 ? -11.268 -19.903 -9.102 1.00  83.28 0 A 1
ATOM   118 C CB  . GLU A 1 15 ? -14.141 -18.283 -9.068 1.00  82.72 0 A 1
ATOM   119 C CG  . GLU A 1 15 ? -15.360 -18.147 -9.981 1.00  79.04 0 A 1
ATOM   120 C CD  . GLU A 1 15 ? -15.796 -16.696 -10.221 1.00  77.91 0 A 1
ATOM   121 O OE1 . GLU A 1 15 ? -16.655 -16.509 -11.122 1.00  73.17 0 A 1
ATOM   122 O OE2 . GLU A 1 15 ? -15.315 -15.787 -9.521 1.00  74.13 -1 A 1
ATOM   123 N N   . ASP A 1 16 ? -12.167 -19.737 -7.038 1.00  82.80 0 A 1
ATOM   124 C CA  . ASP A 1 16 ? -10.927 -19.850 -6.269 1.00  81.01 0 A 1
ATOM   125 C C   . ASP A 1 16 ? -10.220 -21.203 -6.451 1.00  83.19 0 A 1
ATOM   126 O O   . ASP A 1 16 ? -8.998 -21.298 -6.351 1.00  81.44 0 A 1
ATOM   127 C CB  . ASP A 1 16 ? -11.240 -19.591 -4.783 1.00  77.49 0 A 1
ATOM   128 C CG  . ASP A 1 16 ? -12.312 -20.507 -4.155 1.00  73.06 0 A 1
ATOM   129 O OD1 . ASP A 1 16 ? -12.913 -21.324 -4.874 1.00  67.47 0 A 1
ATOM   130 O OD2 . ASP A 1 16 ? -12.577 -20.348 -2.945 1.00  68.57 -1 A 1
ATOM   131 N N   . SER A 1 17 ? -10.975 -22.250 -6.790 1.00  87.39 0 A 1
ATOM   132 C CA  . SER A 1 17 ? -10.444 -23.605 -6.997 1.00  88.88 0 A 1
ATOM   133 C C   . SER A 1 17 ? -10.067 -23.894 -8.454 1.00  90.68 0 A 1
ATOM   134 O O   . SER A 1 17 ? -9.526 -24.965 -8.746 1.00  89.64 0 A 1
ATOM   135 C CB  . SER A 1 17 ? -11.459 -24.639 -6.509 1.00  87.43 0 A 1
ATOM   136 O OG  . SER A 1 17 ? -11.856 -24.399 -5.175 1.00  79.91 0 A 1
ATOM   137 N N   . LEU A 1 18 ? -10.350 -22.985 -9.385 1.00  90.85 0 A 1
ATOM   138 C CA  . LEU A 1 18 ? -10.140 -23.235 -10.807 1.00  91.72 0 A 1
ATOM   139 C C   . LEU A 1 18 ? -8.654 -23.423 -11.147 1.00  92.67 0 A 1
ATOM   140 O O   . LEU A 1 18 ? -8.313 -24.328 -11.909 1.00  92.42 0 A 1
ATOM   141 C CB  . LEU A 1 18 ? -10.755 -22.104 -11.643 1.00  91.01 0 A 1
ATOM   142 C CG  . LEU A 1 18 ? -10.567 -22.289 -13.163 1.00  90.36 0 A 1
ATOM   143 C CD1 . LEU A 1 18 ? -11.314 -23.504 -13.706 1.00  87.23 0 A 1
ATOM   144 C CD2 . LEU A 1 18 ? -11.061 -21.056 -13.904 1.00  86.73 0 A 1
ATOM   145 N N   . LEU A 1 19 ? -7.783 -22.599 -10.586 1.00  91.42 0 A 1
ATOM   146 C CA  . LEU A 1 19 ? -6.342 -22.677 -10.839 1.00  91.30 0 A 1
ATOM   147 C C   . LEU A 1 19 ? -5.779 -24.029 -10.388 1.00  92.57 0 A 1
ATOM   148 O O   . LEU A 1 19 ? -5.176 -24.738 -11.196 1.00  92.59 0 A 1
ATOM   149 C CB  . LEU A 1 19 ? -5.633 -21.499 -10.165 1.00  89.52 0 A 1
ATOM   150 C CG  . LEU A 1 19 ? -4.095 -21.531 -10.324 1.00  87.91 0 A 1
ATOM   151 C CD1 . LEU A 1 19 ? -3.664 -21.515 -11.796 1.00  83.47 0 A 1
ATOM   152 C CD2 . LEU A 1 19 ? -3.480 -20.331 -9.623 1.00  83.07 0 A 1
ATOM   153 N N   . ASP A 1 20 ? -6.041 -24.417 -9.137 1.00  90.07 0 A 1
ATOM   154 C CA  . ASP A 1 20 ? -5.564 -25.685 -8.577 1.00  90.59 0 A 1
ATOM   155 C C   . ASP A 1 20 ? -6.118 -26.890 -9.333 1.00  92.01 0 A 1
ATOM   156 O O   . ASP A 1 20 ? -5.390 -27.844 -9.633 1.00  91.88 0 A 1
ATOM   157 C CB  . ASP A 1 20 ? -5.965 -25.776 -7.102 1.00  88.86 0 A 1
ATOM   158 C CG  . ASP A 1 20 ? -5.143 -24.865 -6.196 1.00  81.91 0 A 1
ATOM   159 O OD1 . ASP A 1 20 ? -4.074 -24.402 -6.645 1.00  74.78 0 A 1
ATOM   160 O OD2 . ASP A 1 20 ? -5.590 -24.697 -5.041 1.00  74.79 -1 A 1
ATOM   161 N N   . HIS A 1 21 ? -7.387 -26.848 -9.729 1.00  93.02 0 A 1
ATOM   162 C CA  . HIS A 1 21 ? -7.994 -27.869 -10.571 1.00  94.68 0 A 1
ATOM   163 C C   . HIS A 1 21 ? -7.269 -27.990 -11.917 1.00  94.92 0 A 1
ATOM   164 O O   . HIS A 1 21 ? -6.936 -29.100 -12.342 1.00  93.73 0 A 1
ATOM   165 C CB  . HIS A 1 21 ? -9.478 -27.557 -10.774 1.00  94.91 0 A 1
ATOM   166 C CG  . HIS A 1 21 ? -10.142 -28.487 -11.753 1.00  95.63 0 A 1
ATOM   167 C CD2 . HIS A 1 21 ? -10.353 -28.256 -13.087 1.00  92.54 0 A 1
ATOM   168 N ND1 . HIS A 1 21 ? -10.590 -29.770 -11.482 1.00  92.07 0 A 1
ATOM   169 C CE1 . HIS A 1 21 ? -11.050 -30.279 -12.630 1.00  93.35 0 A 1
ATOM   170 N NE2 . HIS A 1 21 ? -10.932 -29.392 -13.620 1.00  93.48 0 A 1
ATOM   171 N N   . CYS A 1 22 ? -6.984 -26.869 -12.565 1.00  94.63 0 A 1
ATOM   172 C CA  . CYS A 1 22 ? -6.290 -26.878 -13.850 1.00  93.94 0 A 1
ATOM   173 C C   . CYS A 1 22 ? -4.842 -27.382 -13.721 1.00  93.84 0 A 1
ATOM   174 O O   . CYS A 1 22 ? -4.397 -28.163 -14.556 1.00  93.06 0 A 1
ATOM   175 C CB  . CYS A 1 22 ? -6.329 -25.476 -14.468 1.00  93.16 0 A 1
ATOM   176 S SG  . CYS A 1 22 ? -8.017 -25.079 -15.025 1.00  91.50 0 A 1
ATOM   177 N N   . ILE A 1 23 ? -4.123 -26.974 -12.662 1.00  93.00 0 A 1
ATOM   178 C CA  . ILE A 1 23 ? -2.762 -27.466 -12.396 1.00  91.96 0 A 1
ATOM   179 C C   . ILE A 1 23 ? -2.770 -28.979 -12.147 1.00  92.28 0 A 1
ATOM   180 O O   . ILE A 1 23 ? -1.912 -29.697 -12.670 1.00  90.78 0 A 1
ATOM   181 C CB  . ILE A 1 23 ? -2.134 -26.695 -11.210 1.00  90.20 0 A 1
ATOM   182 C CG1 . ILE A 1 23 ? -1.850 -25.234 -11.631 1.00  85.07 0 A 1
ATOM   183 C CG2 . ILE A 1 23 ? -0.838 -27.367 -10.725 1.00  83.93 0 A 1
ATOM   184 C CD1 . ILE A 1 23 ? -1.470 -24.321 -10.460 1.00  80.43 0 A 1
ATOM   185 N N   . THR A 1 24 ? -3.750 -29.479 -11.398 1.00  94.09 0 A 1
ATOM   186 C CA  . THR A 1 24 ? -3.825 -30.892 -11.012 1.00  94.09 0 A 1
ATOM   187 C C   . THR A 1 24 ? -4.274 -31.790 -12.160 1.00  93.75 0 A 1
ATOM   188 O O   . THR A 1 24 ? -3.676 -32.837 -12.392 1.00  92.11 0 A 1
ATOM   189 C CB  . THR A 1 24 ? -4.761 -31.064 -9.801 1.00  93.39 0 A 1
ATOM   190 C CG2 . THR A 1 24 ? -4.797 -32.503 -9.287 1.00  85.26 0 A 1
ATOM   191 O OG1 . THR A 1 24 ? -4.287 -30.275 -8.737 1.00  86.66 0 A 1
ATOM   192 N N   . HIS A 1 25 ? -5.315 -31.371 -12.886 1.00  93.71 0 A 1
ATOM   193 C CA  . HIS A 1 25 ? -5.983 -32.231 -13.867 1.00  93.60 0 A 1
ATOM   194 C C   . HIS A 1 25 ? -5.668 -31.897 -15.321 1.00  93.14 0 A 1
ATOM   195 O O   . HIS A 1 25 ? -5.840 -32.752 -16.196 1.00  90.20 0 A 1
ATOM   196 C CB  . HIS A 1 25 ? -7.494 -32.196 -13.609 1.00  93.24 0 A 1
ATOM   197 C CG  . HIS A 1 25 ? -7.863 -32.743 -12.268 1.00  93.38 0 A 1
ATOM   198 C CD2 . HIS A 1 25 ? -8.344 -32.061 -11.172 1.00  83.25 0 A 1
ATOM   199 N ND1 . HIS A 1 25 ? -7.741 -34.062 -11.877 1.00  84.19 0 A 1
ATOM   200 C CE1 . HIS A 1 25 ? -8.135 -34.152 -10.596 1.00  86.50 0 A 1
ATOM   201 N NE2 . HIS A 1 25 ? -8.511 -32.960 -10.142 1.00  87.34 0 A 1
ATOM   202 N N   . HIS A 1 26 ? -5.192 -30.682 -15.599 1.00  92.89 0 A 1
ATOM   203 C CA  . HIS A 1 26 ? -5.001 -30.182 -16.963 1.00  91.86 0 A 1
ATOM   204 C C   . HIS A 1 26 ? -3.618 -29.563 -17.186 1.00  89.37 0 A 1
ATOM   205 O O   . HIS A 1 26 ? -3.439 -28.738 -18.072 1.00  84.82 0 A 1
ATOM   206 C CB  . HIS A 1 26 ? -6.124 -29.196 -17.300 1.00  92.40 0 A 1
ATOM   207 C CG  . HIS A 1 26 ? -7.504 -29.763 -17.094 1.00  94.02 0 A 1
ATOM   208 C CD2 . HIS A 1 26 ? -8.483 -29.263 -16.277 1.00  92.59 0 A 1
ATOM   209 N ND1 . HIS A 1 26 ? -7.987 -30.937 -17.656 1.00  91.89 0 A 1
ATOM   210 C CE1 . HIS A 1 26 ? -9.227 -31.130 -17.183 1.00  92.78 0 A 1
ATOM   211 N NE2 . HIS A 1 26 ? -9.557 -30.127 -16.353 1.00  93.29 0 A 1
ATOM   212 N N   . ARG A 1 27 ? -2.613 -29.968 -16.398 1.00  89.53 0 A 1
ATOM   213 C CA  . ARG A 1 27 ? -1.273 -29.366 -16.408 1.00  87.61 0 A 1
ATOM   214 C C   . ARG A 1 27 ? -0.605 -29.365 -17.789 1.00  87.00 0 A 1
ATOM   215 O O   . ARG A 1 27 ?  0.135 -28.434 -18.110 1.00  83.81 0 A 1
ATOM   216 C CB  . ARG A 1 27 ? -0.414 -30.108 -15.381 1.00  85.25 0 A 1
ATOM   217 C CG  . ARG A 1 27 ?  0.917 -29.387 -15.130 1.00  77.84 0 A 1
ATOM   218 C CD  . ARG A 1 27 ?  1.693 -30.081 -14.028 1.00  75.70 0 A 1
ATOM   219 N NE  . ARG A 1 27 ?  2.945 -29.351 -13.723 1.00  69.69 0 A 1
ATOM   220 C CZ  . ARG A 1 27 ?  3.788 -29.625 -12.755 1.00  65.08 0 A 1
ATOM   221 N NH1 . ARG A 1 27 ?  3.612 -30.649 -11.970 1.00  59.43 1 A 1
ATOM   222 N NH2 . ARG A 1 27 ?  4.826 -28.869 -12.566 1.00  58.72 0 A 1
ATOM   223 N N   . SER A 1 28 ? -0.843 -30.387 -18.596 1.00  85.62 0 A 1
ATOM   224 C CA  . SER A 1 28 ? -0.294 -30.520 -19.949 1.00  84.96 0 A 1
ATOM   225 C C   . SER A 1 28 ? -1.241 -30.038 -21.050 1.00  84.76 0 A 1
ATOM   226 O O   . SER A 1 28 ? -0.902 -30.166 -22.232 1.00  81.91 0 A 1
ATOM   227 C CB  . SER A 1 28 ?  0.122 -31.973 -20.191 1.00  83.42 0 A 1
ATOM   228 O OG  . SER A 1 28 ? -0.972 -32.834 -19.998 1.00  77.10 0 A 1
ATOM   229 N N   . GLU A 1 29 ? -2.411 -29.528 -20.708 1.00  84.99 0 A 1
ATOM   230 C CA  . GLU A 1 29 ? -3.389 -29.060 -21.673 1.00  84.08 0 A 1
ATOM   231 C C   . GLU A 1 29 ? -2.890 -27.790 -22.368 1.00  82.38 0 A 1
ATOM   232 O O   . GLU A 1 29 ? -2.453 -26.837 -21.733 1.00  79.01 0 A 1
ATOM   233 C CB  . GLU A 1 29 ? -4.733 -28.844 -20.975 1.00  83.66 0 A 1
ATOM   234 C CG  . GLU A 1 29 ? -5.859 -28.493 -21.928 1.00  80.52 0 A 1
ATOM   235 C CD  . GLU A 1 29 ? -6.118 -29.582 -22.961 1.00  80.91 0 A 1
ATOM   236 O OE1 . GLU A 1 29 ? -5.722 -29.378 -24.132 1.00  75.49 0 A 1
ATOM   237 O OE2 . GLU A 1 29 ? -6.742 -30.595 -22.628 1.00  75.86 -1 A 1
ATOM   238 N N   . ARG A 1 30 ? -2.944 -27.790 -23.686 1.00  80.91 0 A 1
ATOM   239 C CA  . ARG A 1 30 ? -2.461 -26.695 -24.536 1.00  77.64 0 A 1
ATOM   240 C C   . ARG A 1 30 ? -3.544 -26.138 -25.451 1.00  77.68 0 A 1
ATOM   241 O O   . ARG A 1 30 ? -3.251 -25.248 -26.244 1.00  73.65 0 A 1
ATOM   242 C CB  . ARG A 1 30 ? -1.247 -27.147 -25.355 1.00  74.55 0 A 1
ATOM   243 C CG  . ARG A 1 30 ? -0.029 -27.440 -24.478 1.00  67.66 0 A 1
ATOM   244 C CD  . ARG A 1 30 ?  1.179 -27.704 -25.364 1.00  63.40 0 A 1
ATOM   245 N NE  . ARG A 1 30 ?  2.415 -27.845 -24.574 1.00  57.60 0 A 1
ATOM   246 C CZ  . ARG A 1 30 ?  3.647 -27.845 -25.044 1.00  52.12 0 A 1
ATOM   247 N NH1 . ARG A 1 30 ?  3.899 -27.774 -26.324 1.00  47.55 1 A 1
ATOM   248 N NH2 . ARG A 1 30 ?  4.656 -27.922 -24.221 1.00  46.83 0 A 1
ATOM   249 N N   . ARG A 1 31 ? -4.770 -26.657 -25.374 1.00  81.49 0 A 1
ATOM   250 C CA  . ARG A 1 31 ? -5.866 -26.118 -26.175 1.00  80.78 0 A 1
ATOM   251 C C   . ARG A 1 31 ? -6.141 -24.680 -25.769 1.00  80.52 0 A 1
ATOM   252 O O   . ARG A 1 31 ? -6.239 -24.409 -24.569 1.00  79.14 0 A 1
ATOM   253 C CB  . ARG A 1 31 ? -7.114 -26.996 -26.046 1.00  80.15 0 A 1
ATOM   254 C CG  . ARG A 1 31 ? -6.918 -28.332 -26.779 1.00  75.61 0 A 1
ATOM   255 C CD  . ARG A 1 31 ? -8.151 -29.230 -26.658 1.00  74.66 0 A 1
ATOM   256 N NE  . ARG A 1 31 ? -8.265 -29.785 -25.310 1.00  72.24 0 A 1
ATOM   257 C CZ  . ARG A 1 31 ? -9.305 -30.400 -24.768 1.00  69.29 0 A 1
ATOM   258 N NH1 . ARG A 1 31 ? -10.402 -30.597 -25.451 1.00  64.82 1 A 1
ATOM   259 N NH2 . ARG A 1 31 ? -9.223 -30.818 -23.546 1.00  64.66 0 A 1
ATOM   260 N N   . PRO A 1 32 ? -6.273 -23.743 -26.728 1.00  78.53 0 A 1
ATOM   261 C CA  . PRO A 1 32 ? -6.696 -22.393 -26.430 1.00  77.26 0 A 1
ATOM   262 C C   . PRO A 1 32 ? -8.146 -22.424 -25.946 1.00  77.97 0 A 1
ATOM   263 O O   . PRO A 1 32 ? -9.027 -22.961 -26.617 1.00  75.37 0 A 1
ATOM   264 C CB  . PRO A 1 32 ? -6.515 -21.609 -27.730 1.00  74.77 0 A 1
ATOM   265 C CG  . PRO A 1 32 ? -6.675 -22.674 -28.812 1.00  73.37 0 A 1
ATOM   266 C CD  . PRO A 1 32 ? -6.127 -23.937 -28.158 1.00  76.54 0 A 1
ATOM   267 N N   . VAL A 1 33 ? -8.391 -21.881 -24.756 1.00  82.88 0 A 1
ATOM   268 C CA  . VAL A 1 33 ? -9.714 -21.815 -24.142 1.00  83.25 0 A 1
ATOM   269 C C   . VAL A 1 33 ? -9.955 -20.430 -23.558 1.00  82.68 0 A 1
ATOM   270 O O   . VAL A 1 33 ? -9.019 -19.743 -23.161 1.00  81.06 0 A 1
ATOM   271 C CB  . VAL A 1 33 ? -9.912 -22.890 -23.052 1.00  83.42 0 A 1
ATOM   272 C CG1 . VAL A 1 33 ? -9.888 -24.294 -23.655 1.00  79.21 0 A 1
ATOM   273 C CG2 . VAL A 1 33 ? -8.866 -22.796 -21.939 1.00  80.20 0 A 1
ATOM   274 N N   . PHE A 1 34 ? -11.217 -20.042 -23.481 1.00  81.86 0 A 1
ATOM   275 C CA  . PHE A 1 34 ? -11.630 -18.796 -22.849 1.00  82.38 0 A 1
ATOM   276 C C   . PHE A 1 34 ? -11.436 -18.881 -21.338 1.00  84.68 0 A 1
ATOM   277 O O   . PHE A 1 34 ? -11.677 -19.919 -20.733 1.00  84.09 0 A 1
ATOM   278 C CB  . PHE A 1 34 ? -13.088 -18.494 -23.202 1.00  78.81 0 A 1
ATOM   279 C CG  . PHE A 1 34 ? -13.327 -18.311 -24.679 1.00  72.42 0 A 1
ATOM   280 C CD1 . PHE A 1 34 ? -13.448 -17.020 -25.210 1.00  66.47 0 A 1
ATOM   281 C CD2 . PHE A 1 34 ? -13.432 -19.416 -25.551 1.00  64.99 0 A 1
ATOM   282 C CE1 . PHE A 1 34 ? -13.678 -16.831 -26.582 1.00  59.28 0 A 1
ATOM   283 C CE2 . PHE A 1 34 ? -13.647 -19.228 -26.926 1.00  59.21 0 A 1
ATOM   284 C CZ  . PHE A 1 34 ? -13.770 -17.936 -27.440 1.00  58.52 0 A 1
ATOM   285 N N   . CYS A 1 35 ? -11.055 -17.762 -20.705 1.00  83.81 0 A 1
ATOM   286 C CA  . CYS A 1 35 ? -11.038 -17.687 -19.254 1.00  85.60 0 A 1
ATOM   287 C C   . CYS A 1 35 ? -12.473 -17.551 -18.723 1.00  86.67 0 A 1
ATOM   288 O O   . CYS A 1 35 ? -13.127 -16.560 -19.027 1.00  86.92 0 A 1
ATOM   289 C CB  . CYS A 1 35 ? -10.158 -16.525 -18.807 1.00  85.03 0 A 1
ATOM   290 S SG  . CYS A 1 35 ? -10.197 -16.420 -16.996 1.00  84.44 0 A 1
ATOM   291 N N   . PRO A 1 36 ? -12.974 -18.486 -17.893 1.00  86.65 0 A 1
ATOM   292 C CA  . PRO A 1 36 ? -14.329 -18.412 -17.363 1.00  86.54 0 A 1
ATOM   293 C C   . PRO A 1 36 ? -14.505 -17.335 -16.290 1.00  86.08 0 A 1
ATOM   294 O O   . PRO A 1 36 ? -15.633 -16.955 -16.005 1.00  83.10 0 A 1
ATOM   295 C CB  . PRO A 1 36 ? -14.610 -19.820 -16.828 1.00  85.67 0 A 1
ATOM   296 C CG  . PRO A 1 36 ? -13.237 -20.302 -16.400 1.00  85.24 0 A 1
ATOM   297 C CD  . PRO A 1 36 ? -12.293 -19.686 -17.426 1.00  87.80 0 A 1
ATOM   298 N N   . LEU A 1 37 ? -13.414 -16.813 -15.703 1.00  85.71 0 A 1
ATOM   299 C CA  . LEU A 1 37 ? -13.442 -15.798 -14.643 1.00  84.19 0 A 1
ATOM   300 C C   . LEU A 1 37 ? -13.640 -14.395 -15.220 1.00  82.21 0 A 1
ATOM   301 O O   . LEU A 1 37 ? -14.608 -13.721 -14.898 1.00  78.30 0 A 1
ATOM   302 C CB  . LEU A 1 37 ? -12.167 -15.875 -13.789 1.00  83.35 0 A 1
ATOM   303 C CG  . LEU A 1 37 ? -11.845 -17.242 -13.170 1.00  82.36 0 A 1
ATOM   304 C CD1 . LEU A 1 37 ? -10.628 -17.121 -12.249 1.00  79.23 0 A 1
ATOM   305 C CD2 . LEU A 1 37 ? -13.000 -17.806 -12.359 1.00  79.27 0 A 1
ATOM   306 N N   . CYS A 1 38 ? -12.736 -13.952 -16.093 1.00  82.10 0 A 1
ATOM   307 C CA  . CYS A 1 38 ? -12.821 -12.625 -16.695 1.00  78.22 0 A 1
ATOM   308 C C   . CYS A 1 38 ? -13.648 -12.575 -17.981 1.00  74.32 0 A 1
ATOM   309 O O   . CYS A 1 38 ? -13.903 -11.487 -18.489 1.00  68.44 0 A 1
ATOM   310 C CB  . CYS A 1 38 ? -11.414 -12.061 -16.893 1.00  75.83 0 A 1
ATOM   311 S SG  . CYS A 1 38 ? -10.464 -13.040 -18.083 1.00  75.29 0 A 1
ATOM   312 N N   . ARG A 1 39 ? -14.062 -13.735 -18.506 1.00  70.68 0 A 1
ATOM   313 C CA  . ARG A 1 39 ? -14.784 -13.885 -19.785 1.00  65.88 0 A 1
ATOM   314 C C   . ARG A 1 39 ? -14.054 -13.267 -20.982 1.00  62.59 0 A 1
ATOM   315 O O   . ARG A 1 39 ? -14.653 -13.148 -22.052 1.00  56.98 0 A 1
ATOM   316 C CB  . ARG A 1 39 ? -16.224 -13.380 -19.671 1.00  61.51 0 A 1
ATOM   317 C CG  . ARG A 1 39 ? -17.004 -14.020 -18.518 1.00  55.25 0 A 1
ATOM   318 C CD  . ARG A 1 39 ? -18.421 -13.482 -18.510 1.00  52.23 0 A 1
ATOM   319 N NE  . ARG A 1 39 ? -19.198 -14.054 -17.414 1.00  46.31 0 A 1
ATOM   320 C CZ  . ARG A 1 39 ? -20.468 -13.788 -17.125 1.00  42.36 0 A 1
ATOM   321 N NH1 . ARG A 1 39 ? -21.169 -12.951 -17.842 1.00  38.88 1 A 1
ATOM   322 N NH2 . ARG A 1 39 ? -21.037 -14.360 -16.111 1.00  37.95 0 A 1
ATOM   323 N N   . LEU A 1 40 ? -12.802 -12.883 -20.810 1.00  62.42 0 A 1
ATOM   324 C CA  . LEU A 1 40 ? -11.996 -12.385 -21.910 1.00  59.21 0 A 1
ATOM   325 C C   . LEU A 1 40 ? -11.726 -13.518 -22.885 1.00  57.71 0 A 1
ATOM   326 O O   . LEU A 1 40 ? -11.340 -14.629 -22.510 1.00  52.73 0 A 1
ATOM   327 C CB  . LEU A 1 40 ? -10.700 -11.736 -21.406 1.00  53.66 0 A 1
ATOM   328 C CG  . LEU A 1 40 ? -10.917 -10.423 -20.649 1.00  48.01 0 A 1
ATOM   329 C CD1 . LEU A 1 40 ? -9.602 -9.953 -20.019 1.00  44.86 0 A 1
ATOM   330 C CD2 . LEU A 1 40 ? -11.427 -9.299 -21.563 1.00  43.46 0 A 1
ATOM   331 N N   . ILE A 1 41 ? -11.929 -13.183 -24.150 1.00  53.20 0 A 1
ATOM   332 C CA  . ILE A 1 41 ? -11.510 -14.007 -25.270 1.00  51.03 0 A 1
ATOM   333 C C   . ILE A 1 41 ? -9.987 -13.909 -25.331 1.00  49.96 0 A 1
ATOM   334 O O   . ILE A 1 41 ? -9.472 -12.796 -25.271 1.00  45.62 0 A 1
ATOM   335 C CB  . ILE A 1 41 ? -12.203 -13.528 -26.572 1.00  46.77 0 A 1
ATOM   336 C CG1 . ILE A 1 41 ? -13.735 -13.434 -26.363 1.00  41.54 0 A 1
ATOM   337 C CG2 . ILE A 1 41 ? -11.842 -14.462 -27.731 1.00  40.42 0 A 1
ATOM   338 C CD1 . ILE A 1 41 ? -14.536 -13.030 -27.594 1.00  37.08 0 A 1
ATOM   339 N N   . PRO A 1 42 ? -9.259 -15.008 -25.468 1.00  52.52 0 A 1
ATOM   340 C CA  . PRO A 1 42 ? -7.799 -14.975 -25.625 1.00  50.12 0 A 1
ATOM   341 C C   . PRO A 1 42 ? -7.312 -14.115 -26.794 1.00  49.42 0 A 1
ATOM   342 O O   . PRO A 1 42 ? -6.133 -13.773 -26.837 1.00  46.41 0 A 1
ATOM   343 C CB  . PRO A 1 42 ? -7.380 -16.433 -25.841 1.00  47.09 0 A 1
ATOM   344 C CG  . PRO A 1 42 ? -8.511 -17.247 -25.249 1.00  45.45 0 A 1
ATOM   345 C CD  . PRO A 1 42 ? -9.739 -16.376 -25.448 1.00  47.09 0 A 1
ATOM   346 N N   . ASP A 1 43 ? -8.203 -13.797 -27.738 1.00  48.34 0 A 1
ATOM   347 C CA  . ASP A 1 43 ? -7.887 -13.132 -29.005 1.00  47.44 0 A 1
ATOM   348 C C   . ASP A 1 43 ? -7.463 -11.667 -28.888 1.00  47.51 0 A 1
ATOM   349 O O   . ASP A 1 43 ? -6.759 -11.189 -29.781 1.00  43.52 0 A 1
ATOM   350 C CB  . ASP A 1 43 ? -9.093 -13.208 -29.953 1.00  43.58 0 A 1
ATOM   351 C CG  . ASP A 1 43 ? -9.101 -14.399 -30.900 1.00  40.18 0 A 1
ATOM   352 O OD1 . ASP A 1 43 ? -8.085 -15.105 -30.995 1.00  36.67 0 A 1
ATOM   353 O OD2 . ASP A 1 43 ? -10.157 -14.597 -31.549 1.00  36.07 -1 A 1
ATOM   354 N N   . GLU A 1 44 ? -7.894 -10.919 -27.862 1.00  48.61 0 A 1
ATOM   355 C CA  . GLU A 1 44 ? -7.527 -9.506 -27.791 1.00  47.78 0 A 1
ATOM   356 C C   . GLU A 1 44 ? -6.036 -9.306 -27.498 1.00  46.98 0 A 1
ATOM   357 O O   . GLU A 1 44 ? -5.307 -10.180 -27.042 1.00  42.87 0 A 1
ATOM   358 C CB  . GLU A 1 44 ? -8.440 -8.691 -26.861 1.00  44.63 0 A 1
ATOM   359 C CG  . GLU A 1 44 ? -9.814 -8.430 -27.494 1.00  40.58 0 A 1
ATOM   360 C CD  . GLU A 1 44 ? -10.598 -7.305 -26.803 1.00  37.09 0 A 1
ATOM   361 O OE1 . GLU A 1 44 ? -11.621 -6.888 -27.389 1.00  34.80 0 A 1
ATOM   362 O OE2 . GLU A 1 44 ? -10.176 -6.848 -25.720 1.00  34.58 -1 A 1
ATOM   363 N N   . ASN A 1 45 ? -5.593 -8.087 -27.819 1.00  45.02 0 A 1
ATOM   364 C CA  . ASN A 1 45 ? -4.221 -7.570 -27.908 1.00  43.78 0 A 1
ATOM   365 C C   . ASN A 1 45 ? -3.230 -7.925 -26.757 1.00  43.33 0 A 1
ATOM   366 O O   . ASN A 1 45 ? -3.616 -8.487 -25.753 1.00  39.59 0 A 1
ATOM   367 C CB  . ASN A 1 45 ? -4.392 -6.040 -28.051 1.00  40.73 0 A 1
ATOM   368 C CG  . ASN A 1 45 ? -3.937 -5.469 -29.384 1.00  36.05 0 A 1
ATOM   369 N ND2 . ASN A 1 45 ? -4.217 -4.199 -29.604 1.00  33.89 0 A 1
ATOM   370 O OD1 . ASN A 1 45 ? -3.323 -6.097 -30.212 1.00  33.74 0 A 1
ATOM   371 N N   . PRO A 1 46 ? -2.004 -7.466 -26.820 1.00  44.44 0 A 1
ATOM   372 C CA  . PRO A 1 46 ? -0.688 -8.054 -27.097 1.00  42.00 0 A 1
ATOM   373 C C   . PRO A 1 46 ? -0.234 -9.100 -26.089 1.00  43.10 0 A 1
ATOM   374 O O   . PRO A 1 46 ?  0.597 -9.943 -26.442 1.00  39.21 0 A 1
ATOM   375 C CB  . PRO A 1 46 ?  0.267 -6.860 -27.083 1.00  37.84 0 A 1
ATOM   376 C CG  . PRO A 1 46 ? -0.361 -5.934 -26.062 1.00  35.28 0 A 1
ATOM   377 C CD  . PRO A 1 46 ? -1.841 -6.145 -26.300 1.00  38.13 0 A 1
ATOM   378 N N   . SER A 1 47 ? -0.716 -9.075 -24.851 1.00  48.65 0 A 1
ATOM   379 C CA  . SER A 1 47 ? -0.456 -10.128 -23.875 1.00  47.89 0 A 1
ATOM   380 C C   . SER A 1 47 ? -1.301 -11.358 -24.221 1.00  47.45 0 A 1
ATOM   381 O O   . SER A 1 47 ? -2.082 -11.840 -23.400 1.00  43.19 0 A 1
ATOM   382 C CB  . SER A 1 47 ? -0.688 -9.636 -22.445 1.00  44.79 0 A 1
ATOM   383 O OG  . SER A 1 47 ? -2.015 -9.230 -22.281 1.00  40.81 0 A 1
ATOM   384 N N   . SER A 1 48 ? -1.165 -11.822 -25.459 1.00  51.30 0 A 1
ATOM   385 C CA  . SER A 1 48 ? -1.806 -13.028 -25.921 1.00  49.48 0 A 1
ATOM   386 C C   . SER A 1 48 ? -1.595 -14.091 -24.860 1.00  49.50 0 A 1
ATOM   387 O O   . SER A 1 48 ? -0.471 -14.341 -24.414 1.00  45.63 0 A 1
ATOM   388 C CB  . SER A 1 48 ? -1.237 -13.458 -27.281 1.00  45.22 0 A 1
ATOM   389 O OG  . SER A 1 48 ?  0.165 -13.637 -27.221 1.00  40.78 0 A 1
ATOM   390 N N   . PHE A 1 49 ? -2.693 -14.715 -24.449 1.00  56.07 0 A 1
ATOM   391 C CA  . PHE A 1 49 ? -2.682 -15.957 -23.694 1.00  54.81 0 A 1
ATOM   392 C C   . PHE A 1 49 ? -2.053 -17.056 -24.554 1.00  55.58 0 A 1
ATOM   393 O O   . PHE A 1 49 ? -2.683 -18.062 -24.865 1.00  52.27 0 A 1
ATOM   394 C CB  . PHE A 1 49 ? -4.120 -16.323 -23.395 1.00  51.14 0 A 1
ATOM   395 C CG  . PHE A 1 49 ? -4.765 -15.689 -22.236 1.00  50.00 0 A 1
ATOM   396 C CD1 . PHE A 1 49 ? -5.289 -16.562 -21.295 1.00  47.62 0 A 1
ATOM   397 C CD2 . PHE A 1 49 ? -5.080 -14.326 -22.220 1.00  46.79 0 A 1
ATOM   398 C CE1 . PHE A 1 49 ? -6.276 -16.108 -20.437 1.00  45.68 0 A 1
ATOM   399 C CE2 . PHE A 1 49 ? -6.060 -13.869 -21.355 1.00  45.65 0 A 1
ATOM   400 C CZ  . PHE A 1 49 ? -6.700 -14.772 -20.499 1.00  44.29 0 A 1
ATOM   401 N N   . SER A 1 50 ? -0.843 -16.818 -24.965 1.00  54.98 0 A 1
ATOM   402 C CA  . SER A 1 50 ? -0.094 -17.730 -25.789 1.00  55.50 0 A 1
ATOM   403 C C   . SER A 1 50 ?  0.172 -18.985 -24.974 1.00  58.51 0 A 1
ATOM   404 O O   . SER A 1 50 ?  1.129 -19.080 -24.207 1.00  53.97 0 A 1
ATOM   405 C CB  . SER A 1 50 ?  1.165 -17.065 -26.337 1.00  49.82 0 A 1
ATOM   406 O OG  . SER A 1 50 ?  1.903 -16.418 -25.327 1.00  43.96 0 A 1
ATOM   407 N N   . GLY A 1 51 ? -0.749 -19.922 -25.092 1.00  62.94 0 A 1
ATOM   408 C CA  . GLY A 1 51 ? -0.545 -21.326 -24.815 1.00  63.17 0 A 1
ATOM   409 C C   . GLY A 1 51 ? -1.023 -21.883 -23.472 1.00  67.10 0 A 1
ATOM   410 O O   . GLY A 1 51 ? -0.926 -23.093 -23.312 1.00  63.65 0 A 1
ATOM   411 N N   . SER A 1 52 ? -1.521 -21.097 -22.479 1.00  74.33 0 A 1
ATOM   412 C CA  . SER A 1 52 ? -1.975 -21.699 -21.234 1.00  77.15 0 A 1
ATOM   413 C C   . SER A 1 52 ? -2.963 -20.837 -20.439 1.00  80.21 0 A 1
ATOM   414 O O   . SER A 1 52 ? -2.602 -19.770 -19.953 1.00  79.71 0 A 1
ATOM   415 C CB  . SER A 1 52 ? -0.763 -22.044 -20.369 1.00  73.47 0 A 1
ATOM   416 O OG  . SER A 1 52 ? -1.156 -22.664 -19.171 1.00  67.32 0 A 1
ATOM   417 N N   . LEU A 1 53 ? -4.162 -21.374 -20.215 1.00  83.02 0 A 1
ATOM   418 C CA  . LEU A 1 53 ? -5.105 -20.817 -19.249 1.00  85.01 0 A 1
ATOM   419 C C   . LEU A 1 53 ? -4.473 -20.718 -17.853 1.00  85.75 0 A 1
ATOM   420 O O   . LEU A 1 53 ? -4.653 -19.711 -17.180 1.00  85.64 0 A 1
ATOM   421 C CB  . LEU A 1 53 ? -6.372 -21.685 -19.204 1.00  85.24 0 A 1
ATOM   422 C CG  . LEU A 1 53 ? -7.411 -21.204 -18.171 1.00  86.07 0 A 1
ATOM   423 C CD1 . LEU A 1 53 ? -7.997 -19.847 -18.539 1.00  83.74 0 A 1
ATOM   424 C CD2 . LEU A 1 53 ? -8.557 -22.200 -18.064 1.00  83.42 0 A 1
ATOM   425 N N   . ILE A 1 54 ? -3.704 -21.706 -17.425 1.00  85.59 0 A 1
ATOM   426 C CA  . ILE A 1 54 ? -3.028 -21.728 -16.122 1.00  85.78 0 A 1
ATOM   427 C C   . ILE A 1 54 ? -2.144 -20.492 -15.959 1.00  85.14 0 A 1
ATOM   428 O O   . ILE A 1 54 ? -2.225 -19.803 -14.949 1.00  83.98 0 A 1
ATOM   429 C CB  . ILE A 1 54 ? -2.201 -23.021 -15.957 1.00  86.08 0 A 1
ATOM   430 C CG1 . ILE A 1 54 ? -3.138 -24.248 -15.923 1.00  85.43 0 A 1
ATOM   431 C CG2 . ILE A 1 54 ? -1.330 -22.963 -14.689 1.00  85.48 0 A 1
ATOM   432 C CD1 . ILE A 1 54 ? -2.412 -25.599 -15.964 1.00  82.10 0 A 1
ATOM   433 N N   . ARG A 1 55 ? -1.340 -20.164 -16.977 1.00  84.49 0 A 1
ATOM   434 C CA  . ARG A 1 55 ? -0.476 -18.983 -16.951 1.00  82.78 0 A 1
ATOM   435 C C   . ARG A 1 55 ? -1.286 -17.693 -16.844 1.00  82.46 0 A 1
ATOM   436 O O   . ARG A 1 55 ? -0.885 -16.792 -16.112 1.00  80.23 0 A 1
ATOM   437 C CB  . ARG A 1 55 ?  0.432 -18.983 -18.186 1.00  80.55 0 A 1
ATOM   438 C CG  . ARG A 1 55 ?  1.441 -17.834 -18.135 1.00  72.63 0 A 1
ATOM   439 C CD  . ARG A 1 55 ?  2.399 -17.924 -19.316 1.00  69.35 0 A 1
ATOM   440 N NE  . ARG A 1 55 ?  3.387 -16.822 -19.293 1.00  63.32 0 A 1
ATOM   441 C CZ  . ARG A 1 55 ?  4.374 -16.637 -20.140 1.00  57.10 0 A 1
ATOM   442 N NH1 . ARG A 1 55 ?  4.580 -17.457 -21.129 1.00  52.27 1 A 1
ATOM   443 N NH2 . ARG A 1 55 ?  5.158 -15.612 -20.007 1.00  50.78 0 A 1
ATOM   444 N N   . HIS A 1 56 ? -2.416 -17.596 -17.517 1.00  80.85 0 A 1
ATOM   445 C CA  . HIS A 1 56 ? -3.297 -16.445 -17.380 1.00  81.26 0 A 1
ATOM   446 C C   . HIS A 1 56 ? -3.892 -16.335 -15.988 1.00  81.61 0 A 1
ATOM   447 O O   . HIS A 1 56 ? -3.849 -15.255 -15.402 1.00  81.19 0 A 1
ATOM   448 C CB  . HIS A 1 56 ? -4.409 -16.486 -18.401 1.00  81.94 0 A 1
ATOM   449 C CG  . HIS A 1 56 ? -5.472 -15.477 -18.087 1.00  81.59 0 A 1
ATOM   450 C CD2 . HIS A 1 56 ? -6.715 -15.739 -17.583 1.00  79.59 0 A 1
ATOM   451 N ND1 . HIS A 1 56 ? -5.349 -14.108 -18.209 1.00  78.69 0 A 1
ATOM   452 C CE1 . HIS A 1 56 ? -6.523 -13.571 -17.836 1.00  79.61 0 A 1
ATOM   453 N NE2 . HIS A 1 56 ? -7.362 -14.530 -17.441 1.00  79.42 0 A 1
ATOM   454 N N   . LEU A 1 57 ? -4.410 -17.440 -15.443 1.00  84.35 0 A 1
ATOM   455 C CA  . LEU A 1 57 ? -4.971 -17.449 -14.097 1.00  84.72 0 A 1
ATOM   456 C C   . LEU A 1 57 ? -3.926 -16.987 -13.081 1.00  83.40 0 A 1
ATOM   457 O O   . LEU A 1 57 ? -4.225 -16.147 -12.242 1.00  82.11 0 A 1
ATOM   458 C CB  . LEU A 1 57 ? -5.490 -18.849 -13.751 1.00  86.35 0 A 1
ATOM   459 C CG  . LEU A 1 57 ? -6.704 -19.311 -14.576 1.00  87.05 0 A 1
ATOM   460 C CD1 . LEU A 1 57 ? -7.027 -20.767 -14.234 1.00  85.31 0 A 1
ATOM   461 C CD2 . LEU A 1 57 ? -7.944 -18.468 -14.316 1.00  85.59 0 A 1
ATOM   462 N N   . GLN A 1 58 ? -2.688 -17.445 -13.201 1.00  82.99 0 A 1
ATOM   463 C CA  . GLN A 1 58 ? -1.574 -17.028 -12.351 1.00  81.05 0 A 1
ATOM   464 C C   . GLN A 1 58 ? -1.269 -15.533 -12.473 1.00  79.78 0 A 1
ATOM   465 O O   . GLN A 1 58 ? -1.033 -14.882 -11.468 1.00  78.04 0 A 1
ATOM   466 C CB  . GLN A 1 58 ? -0.326 -17.848 -12.707 1.00  80.47 0 A 1
ATOM   467 C CG  . GLN A 1 58 ? -0.434 -19.291 -12.209 1.00  77.88 0 A 1
ATOM   468 C CD  . GLN A 1 58 ?  0.714 -20.178 -12.690 1.00  76.50 0 A 1
ATOM   469 N NE2 . GLN A 1 58 ?  0.997 -21.248 -11.989 1.00  71.10 0 A 1
ATOM   470 O OE1 . GLN A 1 58 ?  1.369 -19.934 -13.691 1.00  73.01 0 A 1
ATOM   471 N N   . VAL A 1 59 ? -1.268 -14.971 -13.678 1.00  77.92 0 A 1
ATOM   472 C CA  . VAL A 1 59 ? -0.894 -13.564 -13.901 1.00  75.65 0 A 1
ATOM   473 C C   . VAL A 1 59 ? -2.040 -12.605 -13.601 1.00  75.03 0 A 1
ATOM   474 O O   . VAL A 1 59 ? -1.818 -11.553 -13.007 1.00  71.98 0 A 1
ATOM   475 C CB  . VAL A 1 59 ? -0.357 -13.368 -15.327 1.00  73.47 0 A 1
ATOM   476 C CG1 . VAL A 1 59 ? -0.118 -11.900 -15.680 1.00  67.68 0 A 1
ATOM   477 C CG2 . VAL A 1 59 ?  0.985 -14.096 -15.500 1.00  69.05 0 A 1
ATOM   478 N N   . SER A 1 60 ? -3.252 -12.938 -14.014 1.00  78.07 0 A 1
ATOM   479 C CA  . SER A 1 60 ? -4.383 -12.012 -14.007 1.00  76.18 0 A 1
ATOM   480 C C   . SER A 1 60 ? -5.333 -12.208 -12.835 1.00  76.05 0 A 1
ATOM   481 O O   . SER A 1 60 ? -6.089 -11.293 -12.530 1.00  73.47 0 A 1
ATOM   482 C CB  . SER A 1 60 ? -5.173 -12.118 -15.311 1.00  73.83 0 A 1
ATOM   483 O OG  . SER A 1 60 ? -4.335 -11.871 -16.421 1.00  67.71 0 A 1
ATOM   484 N N   . HIS A 1 61 ? -5.322 -13.371 -12.184 1.00  75.34 0 A 1
ATOM   485 C CA  . HIS A 1 61 ? -6.285 -13.711 -11.138 1.00  74.82 0 A 1
ATOM   486 C C   . HIS A 1 61 ? -5.645 -14.186 -9.830 1.00  73.47 0 A 1
ATOM   487 O O   . HIS A 1 61 ? -6.329 -14.197 -8.816 1.00  70.88 0 A 1
ATOM   488 C CB  . HIS A 1 61 ? -7.272 -14.754 -11.665 1.00  77.54 0 A 1
ATOM   489 C CG  . HIS A 1 61 ? -8.070 -14.282 -12.846 1.00  79.29 0 A 1
ATOM   490 C CD2 . HIS A 1 61 ? -7.970 -14.725 -14.130 1.00  76.94 0 A 1
ATOM   491 N ND1 . HIS A 1 61 ? -9.053 -13.298 -12.820 1.00  75.34 0 A 1
ATOM   492 C CE1 . HIS A 1 61 ? -9.532 -13.177 -14.069 1.00  77.55 0 A 1
ATOM   493 N NE2 . HIS A 1 61 ? -8.901 -14.022 -14.892 1.00  77.84 0 A 1
ATOM   494 N N   . THR A 1 62 ? -4.365 -14.563 -9.799 1.00  75.52 0 A 1
ATOM   495 C CA  . THR A 1 62 ? -3.696 -14.986 -8.554 1.00  73.21 0 A 1
ATOM   496 C C   . THR A 1 62 ? -3.089 -13.817 -7.789 1.00  70.94 0 A 1
ATOM   497 O O   . THR A 1 62 ? -2.829 -13.931 -6.596 1.00  66.98 0 A 1
ATOM   498 C CB  . THR A 1 62 ? -2.598 -16.026 -8.800 1.00  71.18 0 A 1
ATOM   499 C CG2 . THR A 1 62 ? -2.152 -16.772 -7.547 1.00  65.04 0 A 1
ATOM   500 O OG1 . THR A 1 62 ? -3.051 -16.998 -9.706 1.00  66.04 0 A 1
ATOM   501 N N   . LEU A 1 63 ? -2.883 -12.685 -8.435 1.00  66.04 0 A 1
ATOM   502 C CA  . LEU A 1 63 ? -2.594 -11.435 -7.742 1.00  64.45 0 A 1
ATOM   503 C C   . LEU A 1 63 ? -3.879 -10.923 -7.078 1.00  64.95 0 A 1
ATOM   504 O O   . LEU A 1 63 ? -4.368 -9.839 -7.383 1.00  61.33 0 A 1
ATOM   505 C CB  . LEU A 1 63 ? -1.941 -10.412 -8.688 1.00  60.14 0 A 1
ATOM   506 C CG  . LEU A 1 63 ? -0.494 -10.736 -9.058 1.00  53.94 0 A 1
ATOM   507 C CD1 . LEU A 1 63 ? -0.039 -9.838 -10.214 1.00  50.80 0 A 1
ATOM   508 C CD2 . LEU A 1 63 ?  0.467 -10.504 -7.892 1.00  51.22 0 A 1
ATOM   509 N N   . PHE A 1 64 ? -4.417 -11.724 -6.146 1.00  64.17 0 A 1
ATOM   510 C CA  . PHE A 1 64 ? -5.313 -11.239 -5.134 1.00  62.12 0 A 1
ATOM   511 C C   . PHE A 1 64 ? -4.500 -10.273 -4.291 1.00  62.88 0 A 1
ATOM   512 O O   . PHE A 1 64 ? -3.877 -10.638 -3.300 1.00  59.71 0 A 1
ATOM   513 C CB  . PHE A 1 64 ? -5.918 -12.383 -4.321 1.00  57.94 0 A 1
ATOM   514 C CG  . PHE A 1 64 ? -6.984 -13.148 -5.068 1.00  55.49 0 A 1
ATOM   515 C CD1 . PHE A 1 64 ? -8.309 -12.672 -5.089 1.00  52.56 0 A 1
ATOM   516 C CD2 . PHE A 1 64 ? -6.674 -14.339 -5.748 1.00  51.76 0 A 1
ATOM   517 C CE1 . PHE A 1 64 ? -9.301 -13.376 -5.785 1.00  50.17 0 A 1
ATOM   518 C CE2 . PHE A 1 64 ? -7.662 -15.040 -6.444 1.00  50.01 0 A 1
ATOM   519 C CZ  . PHE A 1 64 ? -8.985 -14.561 -6.460 1.00  48.87 0 A 1
ATOM   520 N N   . TYR A 1 65 ? -4.459 -9.018 -4.728 1.00  61.14 0 A 1
ATOM   521 C CA  . TYR A 1 65 ? -3.902 -7.929 -3.940 1.00  61.49 0 A 1
ATOM   522 C C   . TYR A 1 65 ? -4.525 -7.897 -2.551 1.00  62.27 0 A 1
ATOM   523 O O   . TYR A 1 65 ? -3.852 -7.511 -1.607 1.00  59.77 0 A 1
ATOM   524 C CB  . TYR A 1 65 ? -4.126 -6.601 -4.677 1.00  59.07 0 A 1
ATOM   525 C CG  . TYR A 1 65 ? -2.997 -6.207 -5.595 1.00  58.16 0 A 1
ATOM   526 C CD1 . TYR A 1 65 ? -1.913 -5.470 -5.083 1.00  54.51 0 A 1
ATOM   527 C CD2 . TYR A 1 65 ? -3.014 -6.548 -6.956 1.00  53.82 0 A 1
ATOM   528 C CE1 . TYR A 1 65 ? -0.856 -5.079 -5.909 1.00  51.64 0 A 1
ATOM   529 C CE2 . TYR A 1 65 ? -1.956 -6.165 -7.799 1.00  51.53 0 A 1
ATOM   530 C CZ  . TYR A 1 65 ? -0.884 -5.426 -7.266 1.00  51.89 0 A 1
ATOM   531 O OH  . TYR A 1 65 ?  0.164 -5.038 -8.089 1.00  46.75 0 A 1
ATOM   532 N N   . ASP A 1 66 ? -5.761 -8.388 -2.406 1.00  60.97 0 A 1
ATOM   533 C CA  . ASP A 1 66 ? -6.499 -8.489 -1.152 1.00  60.50 0 A 1
ATOM   534 C C   . ASP A 1 66 ? -5.766 -9.308 -0.087 1.00  61.30 0 A 1
ATOM   535 O O   . ASP A 1 66 ? -5.771 -8.920  1.078 1.00  59.49 0 A 1
ATOM   536 C CB  . ASP A 1 66 ? -7.886 -9.095 -1.423 1.00  58.12 0 A 1
ATOM   537 C CG  . ASP A 1 66 ? -8.743 -8.287 -2.410 1.00  54.12 0 A 1
ATOM   538 O OD1 . ASP A 1 66 ? -8.307 -7.194 -2.831 1.00  51.42 0 A 1
ATOM   539 O OD2 . ASP A 1 66 ? -9.831 -8.791 -2.767 1.00  51.02 -1 A 1
ATOM   540 N N   . ASP A 1 67 ? -5.048 -10.378 -0.457 1.00  62.85 0 A 1
ATOM   541 C CA  . ASP A 1 67 ? -4.282 -11.199  0.489 1.00  60.63 0 A 1
ATOM   542 C C   . ASP A 1 67 ? -3.011 -10.506  0.994 1.00  60.28 0 A 1
ATOM   543 O O   . ASP A 1 67 ? -2.502 -10.815  2.072 1.00  58.00 0 A 1
ATOM   544 C CB  . ASP A 1 67 ? -3.901 -12.538 -0.158 1.00  58.47 0 A 1
ATOM   545 C CG  . ASP A 1 67 ? -5.066 -13.505 -0.348 1.00  53.81 0 A 1
ATOM   546 O OD1 . ASP A 1 67 ? -6.069 -13.389  0.389 1.00  51.13 0 A 1
ATOM   547 O OD2 . ASP A 1 67 ? -4.915 -14.405 -1.204 1.00  51.17 -1 A 1
ATOM   548 N N   . PHE A 1 68 ? -2.458 -9.562  0.216 1.00  65.32 0 A 1
ATOM   549 C CA  . PHE A 1 68 ? -1.226 -8.844  0.542 1.00  63.56 0 A 1
ATOM   550 C C   . PHE A 1 68 ? -1.474 -7.415  1.012 1.00  64.68 0 A 1
ATOM   551 O O   . PHE A 1 68 ? -0.623 -6.807  1.665 1.00  61.90 0 A 1
ATOM   552 C CB  . PHE A 1 68 ? -0.303 -8.848 -0.677 1.00  60.25 0 A 1
ATOM   553 C CG  . PHE A 1 68 ?  0.135 -10.230 -1.098 1.00  57.84 0 A 1
ATOM   554 C CD1 . PHE A 1 68 ?  1.165 -10.883 -0.396 1.00  52.71 0 A 1
ATOM   555 C CD2 . PHE A 1 68 ? -0.494 -10.895 -2.158 1.00  54.48 0 A 1
ATOM   556 C CE1 . PHE A 1 68 ?  1.558 -12.171 -0.753 1.00  50.38 0 A 1
ATOM   557 C CE2 . PHE A 1 68 ? -0.113 -12.188 -2.518 1.00  50.67 0 A 1
ATOM   558 C CZ  . PHE A 1 68 ?  0.910 -12.834 -1.815 1.00  50.83 0 A 1
ATOM   559 N N   . ILE A 1 69 ? -2.602 -6.862  0.649 1.00  65.27 0 A 1
ATOM   560 C CA  . ILE A 1 69 ? -2.977 -5.484  0.908 1.00  69.47 0 A 1
ATOM   561 C C   . ILE A 1 69 ? -4.207 -5.518  1.787 1.00  69.67 0 A 1
ATOM   562 O O   . ILE A 1 69 ? -5.330 -5.625  1.314 1.00  69.61 0 A 1
ATOM   563 C CB  . ILE A 1 69 ? -3.188 -4.715 -0.410 1.00  68.64 0 A 1
ATOM   564 C CG1 . ILE A 1 69 ? -1.874 -4.675 -1.221 1.00  63.18 0 A 1
ATOM   565 C CG2 . ILE A 1 69 ? -3.697 -3.310 -0.126 1.00  62.43 0 A 1
ATOM   566 C CD1 . ILE A 1 69 ? -1.938 -3.841 -2.499 1.00  58.86 0 A 1
ATOM   567 N N   . ASP A 1 70 ? -3.989 -5.361  3.094 1.00  72.94 0 A 1
ATOM   568 C CA  . ASP A 1 70 ? -5.071 -4.989  3.983 1.00  75.32 0 A 1
ATOM   569 C C   . ASP A 1 70 ? -5.484 -3.549  3.663 1.00  76.56 0 A 1
ATOM   570 O O   . ASP A 1 70 ? -4.850 -2.573  4.071 1.00  76.55 0 A 1
ATOM   571 C CB  . ASP A 1 70 ? -4.670 -5.205  5.449 1.00  73.27 0 A 1
ATOM   572 C CG  . ASP A 1 70 ? -5.833 -4.981  6.418 1.00  70.89 0 A 1
ATOM   573 O OD1 . ASP A 1 70 ? -6.809 -4.290  6.044 1.00  69.04 0 A 1
ATOM   574 O OD2 . ASP A 1 70 ? -5.739 -5.458  7.570 1.00  68.88 -1 A 1
ATOM   575 N N   . PHE A 1 71 ? -6.553 -3.427  2.878 1.00  77.73 0 A 1
ATOM   576 C CA  . PHE A 1 71 ? -7.098 -2.129  2.491 1.00  78.84 0 A 1
ATOM   577 C C   . PHE A 1 71 ? -7.469 -1.287  3.709 1.00  81.80 0 A 1
ATOM   578 O O   . PHE A 1 71 ? -7.370 -0.058  3.628 1.00  80.97 0 A 1
ATOM   579 C CB  . PHE A 1 71 ? -8.310 -2.318  1.591 1.00  75.63 0 A 1
ATOM   580 C CG  . PHE A 1 71 ? -7.962 -2.748  0.192 1.00  72.65 0 A 1
ATOM   581 C CD1 . PHE A 1 71 ? -7.455 -1.814 -0.732 1.00  68.69 0 A 1
ATOM   582 C CD2 . PHE A 1 71 ? -8.137 -4.077 -0.211 1.00  67.92 0 A 1
ATOM   583 C CE1 . PHE A 1 71 ? -7.135 -2.195 -2.041 1.00  65.52 0 A 1
ATOM   584 C CE2 . PHE A 1 71 ? -7.810 -4.476 -1.517 1.00  64.69 0 A 1
ATOM   585 C CZ  . PHE A 1 71 ? -7.313 -3.533 -2.434 1.00  64.33 0 A 1
ATOM   586 N N   . ASN A 1 72 ? -7.828 -1.892  4.848 1.00  80.83 0 A 1
ATOM   587 C CA  . ASN A 1 72 ? -8.114 -1.154  6.069 1.00  81.60 0 A 1
ATOM   588 C C   . ASN A 1 72 ? -6.844 -0.508  6.627 1.00  83.27 0 A 1
ATOM   589 O O   . ASN A 1 72 ? -6.864  0.665  7.000 1.00  83.75 0 A 1
ATOM   590 C CB  . ASN A 1 72 ? -8.751 -2.071  7.121 1.00  80.30 0 A 1
ATOM   591 C CG  . ASN A 1 72 ? -10.034 -2.705  6.639 1.00  76.72 0 A 1
ATOM   592 N ND2 . ASN A 1 72 ? -10.093 -4.014  6.654 1.00  69.23 0 A 1
ATOM   593 O OD1 . ASN A 1 72 ? -10.984 -2.034  6.247 1.00  69.93 0 A 1
ATOM   594 N N   . ILE A 1 73 ? -5.706 -1.229  6.631 1.00  85.04 0 A 1
ATOM   595 C CA  . ILE A 1 73 ? -4.419 -0.681  7.065 1.00  85.82 0 A 1
ATOM   596 C C   . ILE A 1 73 ? -3.982  0.450  6.135 1.00  87.17 0 A 1
ATOM   597 O O   . ILE A 1 73 ? -3.535  1.499  6.607 1.00  87.69 0 A 1
ATOM   598 C CB  . ILE A 1 73 ? -3.340 -1.780  7.155 1.00  84.55 0 A 1
ATOM   599 C CG1 . ILE A 1 73 ? -3.696 -2.776  8.280 1.00  78.97 0 A 1
ATOM   600 C CG2 . ILE A 1 73 ? -1.947 -1.180  7.395 1.00  78.57 0 A 1
ATOM   601 C CD1 . ILE A 1 73 ? -2.753 -3.978  8.390 1.00  73.66 0 A 1
ATOM   602 N N   . ILE A 1 74 ? -4.137  0.285  4.825 1.00  86.05 0 A 1
ATOM   603 C CA  . ILE A 1 74 ? -3.801  1.342  3.868 1.00  87.27 0 A 1
ATOM   604 C C   . ILE A 1 74 ? -4.704  2.557  4.057 1.00  89.29 0 A 1
ATOM   605 O O   . ILE A 1 74 ? -4.200  3.676  4.098 1.00  90.38 0 A 1
ATOM   606 C CB  . ILE A 1 74 ? -3.858  0.826  2.410 1.00  85.38 0 A 1
ATOM   607 C CG1 . ILE A 1 74 ? -2.710 -0.190  2.225 1.00  81.60 0 A 1
ATOM   608 C CG2 . ILE A 1 74 ? -3.746  1.984  1.401 1.00  80.92 0 A 1
ATOM   609 C CD1 . ILE A 1 74 ? -2.535 -0.669  0.788 1.00  74.63 0 A 1
ATOM   610 N N   . GLU A 1 75 ? -6.007  2.355  4.203 1.00  87.80 0 A 1
ATOM   611 C CA  . GLU A 1 75 ? -6.954  3.441  4.435 1.00  88.99 0 A 1
ATOM   612 C C   . GLU A 1 75 ? -6.610  4.184  5.729 1.00  90.14 0 A 1
ATOM   613 O O   . GLU A 1 75 ? -6.541  5.411  5.740 1.00  91.71 0 A 1
ATOM   614 C CB  . GLU A 1 75 ? -8.394  2.895  4.454 1.00  87.42 0 A 1
ATOM   615 C CG  . GLU A 1 75 ? -9.417  4.041  4.469 1.00  81.22 0 A 1
ATOM   616 C CD  . GLU A 1 75 ? -10.888  3.612  4.463 1.00  79.85 0 A 1
ATOM   617 O OE1 . GLU A 1 75 ? -11.748  4.509  4.640 1.00  74.99 0 A 1
ATOM   618 O OE2 . GLU A 1 75 ? -11.212  2.426  4.308 1.00  75.23 -1 A 1
ATOM   619 N N   . GLU A 1 76 ? -6.306  3.456  6.803 1.00  92.38 0 A 1
ATOM   620 C CA  . GLU A 1 76 ? -5.935  4.056  8.078 1.00  91.76 0 A 1
ATOM   621 C C   . GLU A 1 76 ? -4.601  4.817  7.995 1.00  92.83 0 A 1
ATOM   622 O O   . GLU A 1 76 ? -4.488  5.929  8.518 1.00  93.56 0 A 1
ATOM   623 C CB  . GLU A 1 76 ? -5.911  2.964  9.160 1.00  90.72 0 A 1
ATOM   624 C CG  . GLU A 1 76 ? -5.922  3.600 10.551 1.00  80.98 0 A 1
ATOM   625 C CD  . GLU A 1 76 ? -5.948  2.598 11.706 1.00  75.84 0 A 1
ATOM   626 O OE1 . GLU A 1 76 ? -5.906  3.100 12.856 1.00  71.69 0 A 1
ATOM   627 O OE2 . GLU A 1 76 ? -5.904  1.379 11.481 1.00  71.20 -1 A 1
ATOM   628 N N   . ALA A 1 77 ? -3.606  4.275  7.284 1.00  91.73 0 A 1
ATOM   629 C CA  . ALA A 1 77 ? -2.335  4.961  7.050 1.00  91.83 0 A 1
ATOM   630 C C   . ALA A 1 77 ? -2.514  6.248  6.220 1.00  93.10 0 A 1
ATOM   631 O O   . ALA A 1 77 ? -1.912  7.282  6.532 1.00  93.17 0 A 1
ATOM   632 C CB  . ALA A 1 77 ? -1.366  3.981  6.368 1.00  90.78 0 A 1
ATOM   633 N N   . LEU A 1 78 ? -3.381  6.212  5.204 1.00  92.50 0 A 1
ATOM   634 C CA  . LEU A 1 78 ? -3.731  7.393  4.419 1.00  92.52 0 A 1
ATOM   635 C C   . LEU A 1 78 ? -4.417  8.446  5.290 1.00  93.64 0 A 1
ATOM   636 O O   . LEU A 1 78 ? -4.016  9.609  5.252 1.00  94.25 0 A 1
ATOM   637 C CB  . LEU A 1 78 ? -4.644  6.994  3.248 1.00  91.28 0 A 1
ATOM   638 C CG  . LEU A 1 78 ? -3.918  6.305  2.076 1.00  82.52 0 A 1
ATOM   639 C CD1 . LEU A 1 78 ? -4.953  5.774  1.074 1.00  76.90 0 A 1
ATOM   640 C CD2 . LEU A 1 78 ? -2.998  7.277  1.333 1.00  78.95 0 A 1
ATOM   641 N N   . ILE A 1 79 ? -5.386  8.043  6.111 1.00  93.88 0 A 1
ATOM   642 C CA  . ILE A 1 79 ? -6.081  8.938  7.037 1.00  92.89 0 A 1
ATOM   643 C C   . ILE A 1 79 ? -5.077  9.584  7.994 1.00  93.30 0 A 1
ATOM   644 O O   . ILE A 1 79 ? -5.053 10.804  8.088 1.00  94.27 0 A 1
ATOM   645 C CB  . ILE A 1 79 ? -7.200  8.192  7.786 1.00  92.34 0 A 1
ATOM   646 C CG1 . ILE A 1 79 ? -8.365  7.885  6.820 1.00  89.48 0 A 1
ATOM   647 C CG2 . ILE A 1 79 ? -7.723  9.017  8.980 1.00  88.98 0 A 1
ATOM   648 C CD1 . ILE A 1 79 ? -9.330  6.833  7.370 1.00  82.30 0 A 1
ATOM   649 N N   . ARG A 1 80 ? -4.204  8.803  8.648 1.00  95.47 0 A 1
ATOM   650 C CA  . ARG A 1 80 ? -3.190  9.328  9.570 1.00  94.62 0 A 1
ATOM   651 C C   . ARG A 1 80 ? -2.283 10.348  8.884 1.00  95.01 0 A 1
ATOM   652 O O   . ARG A 1 80 ? -2.103 11.452  9.395 1.00  95.55 0 A 1
ATOM   653 C CB  . ARG A 1 80 ? -2.347  8.192 10.170 1.00  94.53 0 A 1
ATOM   654 C CG  . ARG A 1 80 ? -3.135  7.370 11.202 1.00  83.52 0 A 1
ATOM   655 C CD  . ARG A 1 80 ? -2.254  6.235 11.728 1.00  79.78 0 A 1
ATOM   656 N NE  . ARG A 1 80 ? -3.007  5.277 12.548 1.00  73.02 0 A 1
ATOM   657 C CZ  . ARG A 1 80 ? -2.491  4.259 13.234 1.00  66.24 0 A 1
ATOM   658 N NH1 . ARG A 1 80 ? -1.198  4.092 13.325 1.00  59.62 1 A 1
ATOM   659 N NH2 . ARG A 1 80 ? -3.263  3.397 13.817 1.00  59.71 0 A 1
ATOM   660 N N   . ARG A 1 81 ? -1.793 10.031  7.688 1.00  93.42 0 A 1
ATOM   661 C CA  . ARG A 1 81 ? -0.927 10.951  6.935 1.00  92.78 0 A 1
ATOM   662 C C   . ARG A 1 81 ? -1.634 12.257  6.574 1.00  93.49 0 A 1
ATOM   663 O O   . ARG A 1 81 ? -0.995 13.315  6.551 1.00  93.23 0 A 1
ATOM   664 C CB  . ARG A 1 81 ? -0.423 10.223  5.678 1.00  92.25 0 A 1
ATOM   665 C CG  . ARG A 1 81 ?  0.618 11.064  4.932 1.00  84.83 0 A 1
ATOM   666 C CD  . ARG A 1 81 ?  1.169 10.281  3.742 1.00  80.89 0 A 1
ATOM   667 N NE  . ARG A 1 81 ?  2.218 11.039  3.052 1.00  74.41 0 A 1
ATOM   668 C CZ  . ARG A 1 81 ?  2.947 10.610  2.035 1.00  67.72 0 A 1
ATOM   669 N NH1 . ARG A 1 81 ?  2.753  9.430  1.510 1.00  62.84 1 A 1
ATOM   670 N NH2 . ARG A 1 81 ?  3.892 11.351  1.538 1.00  61.00 0 A 1
ATOM   671 N N   . VAL A 1 82 ? -2.921 12.204  6.270 1.00  94.81 0 A 1
ATOM   672 C CA  . VAL A 1 82 ? -3.709 13.398  5.941 1.00  94.48 0 A 1
ATOM   673 C C   . VAL A 1 82 ? -4.072 14.187  7.192 1.00  95.23 0 A 1
ATOM   674 O O   . VAL A 1 82 ? -4.031 15.413  7.135 1.00  95.26 0 A 1
ATOM   675 C CB  . VAL A 1 82 ? -4.933 13.039  5.090 1.00  93.37 0 A 1
ATOM   676 C CG1 . VAL A 1 82 ? -5.830 14.250  4.834 1.00  87.54 0 A 1
ATOM   677 C CG2 . VAL A 1 82 ? -4.466 12.523  3.731 1.00  89.11 0 A 1
ATOM   678 N N   . LEU A 1 83 ? -4.346 13.518  8.315 1.00  95.15 0 A 1
ATOM   679 C CA  . LEU A 1 83 ? -4.525 14.170  9.620 1.00  94.25 0 A 1
ATOM   680 C C   . LEU A 1 83 ? -3.287 14.999  9.971 1.00  94.33 0 A 1
ATOM   681 O O   . LEU A 1 83 ? -3.413 16.212 10.180 1.00  94.76 0 A 1
ATOM   682 C CB  . LEU A 1 83 ? -4.808 13.114 10.712 1.00  94.34 0 A 1
ATOM   683 C CG  . LEU A 1 83 ? -6.220 12.513 10.667 1.00  91.05 0 A 1
ATOM   684 C CD1 . LEU A 1 83 ? -6.300 11.288 11.585 1.00  85.46 0 A 1
ATOM   685 C CD2 . LEU A 1 83 ? -7.283 13.502 11.139 1.00  88.53 0 A 1
ATOM   686 N N   . ASP A 1 84 ? -2.096 14.410  9.906 1.00  95.18 0 A 1
ATOM   687 C CA  . ASP A 1 84 ? -0.843 15.101 10.201 1.00  94.39 0 A 1
ATOM   688 C C   . ASP A 1 84 ? -0.605 16.288  9.255 1.00  94.00 0 A 1
ATOM   689 O O   . ASP A 1 84 ? -0.260 17.394  9.684 1.00  93.96 0 A 1
ATOM   690 C CB  . ASP A 1 84 ?  0.331 14.115 10.084 1.00  93.82 0 A 1
ATOM   691 C CG  . ASP A 1 84 ?  0.320 13.005 11.136 1.00  90.62 0 A 1
ATOM   692 O OD1 . ASP A 1 84 ? -0.310 13.190 12.195 1.00  86.44 0 A 1
ATOM   693 O OD2 . ASP A 1 84 ?  0.979 11.967 10.862 1.00  86.40 -1 A 1
ATOM   694 N N   . ARG A 1 85 ? -0.845 16.083  7.962 1.00  93.36 0 A 1
ATOM   695 C CA  . ARG A 1 85 ? -0.691 17.156  6.964 1.00  91.87 0 A 1
ATOM   696 C C   . ARG A 1 85 ? -1.677 18.305  7.196 1.00  92.42 0 A 1
ATOM   697 O O   . ARG A 1 85 ? -1.282 19.462  7.103 1.00  91.69 0 A 1
ATOM   698 C CB  . ARG A 1 85 ? -0.836 16.559  5.554 1.00  89.97 0 A 1
ATOM   699 C CG  . ARG A 1 85 ? -0.513 17.610  4.474 1.00  81.49 0 A 1
ATOM   700 C CD  . ARG A 1 85 ? -0.768 17.064  3.063 1.00  78.90 0 A 1
ATOM   701 N NE  . ARG A 1 85 ?  0.140 15.961  2.722 1.00  72.39 0 A 1
ATOM   702 C CZ  . ARG A 1 85 ?  0.052 15.191  1.632 1.00  67.53 0 A 1
ATOM   703 N NH1 . ARG A 1 85 ? -0.898 15.362  0.757 1.00  63.73 1 A 1
ATOM   704 N NH2 . ARG A 1 85 ?  0.929 14.253  1.421 1.00  58.85 0 A 1
ATOM   705 N N   . SER A 1 86 ? -2.925 17.994  7.504 1.00  94.75 0 A 1
ATOM   706 C CA  . SER A 1 86 ? -3.949 19.003  7.757 1.00  94.37 0 A 1
ATOM   707 C C   . SER A 1 86 ? -3.642 19.825  9.008 1.00  94.22 0 A 1
ATOM   708 O O   . SER A 1 86 ? -3.876 21.030  9.024 1.00  93.58 0 A 1
ATOM   709 C CB  . SER A 1 86 ? -5.334 18.353  7.880 1.00  93.89 0 A 1
ATOM   710 O OG  . SER A 1 86 ? -5.468 17.618  9.074 1.00  91.23 0 A 1
ATOM   711 N N   . LEU A 1 87 ? -3.068 19.201 10.036 1.00  94.58 0 A 1
ATOM   712 C CA  . LEU A 1 87 ? -2.651 19.892 11.246 1.00  93.41 0 A 1
ATOM   713 C C   . LEU A 1 87 ? -1.477 20.839 10.963 1.00  92.66 0 A 1
ATOM   714 O O   . LEU A 1 87 ? -1.505 21.983 11.392 1.00  91.84 0 A 1
ATOM   715 C CB  . LEU A 1 87 ? -2.303 18.842 12.319 1.00  92.67 0 A 1
ATOM   716 C CG  . LEU A 1 87 ? -1.965 19.462 13.683 1.00  87.25 0 A 1
ATOM   717 C CD1 . LEU A 1 87 ? -3.164 20.186 14.304 1.00  82.71 0 A 1
ATOM   718 C CD2 . LEU A 1 87 ? -1.535 18.349 14.653 1.00  83.46 0 A 1
ATOM   719 N N   . LEU A 1 88 ? -0.492 20.383 10.187 1.00  93.86 0 A 1
ATOM   720 C CA  . LEU A 1 88 ?  0.633 21.224  9.757 1.00  92.39 0 A 1
ATOM   721 C C   . LEU A 1 88 ?  0.169 22.430  8.939 1.00  91.68 0 A 1
ATOM   722 O O   . LEU A 1 88 ?  0.595 23.552  9.223 1.00  90.54 0 A 1
ATOM   723 C CB  . LEU A 1 88 ?  1.616 20.362  8.941 1.00  91.07 0 A 1
ATOM   724 C CG  . LEU A 1 88 ?  2.653 19.642  9.818 1.00  82.57 0 A 1
ATOM   725 C CD1 . LEU A 1 88 ?  3.203 18.411  9.095 1.00  78.72 0 A 1
ATOM   726 C CD2 . LEU A 1 88 ?  3.826 20.568 10.134 1.00  78.81 0 A 1
ATOM   727 N N   . GLU A 1 89 ? -0.725 22.228  7.975 1.00  91.71 0 A 1
ATOM   728 C CA  . GLU A 1 89 ? -1.274 23.333  7.180 1.00  90.00 0 A 1
ATOM   729 C C   . GLU A 1 89 ? -2.065 24.310  8.059 1.00  89.79 0 A 1
ATOM   730 O O   . GLU A 1 89 ? -1.884 25.521  7.938 1.00  88.06 0 A 1
ATOM   731 C CB  . GLU A 1 89 ? -2.134 22.810  6.007 1.00  87.07 0 A 1
ATOM   732 C CG  . GLU A 1 89 ? -1.265 22.339  4.824 1.00  81.34 0 A 1
ATOM   733 C CD  . GLU A 1 89 ? -2.061 21.920  3.559 1.00  78.22 0 A 1
ATOM   734 O OE1 . GLU A 1 89 ? -1.427 21.694  2.486 1.00  72.03 0 A 1
ATOM   735 O OE2 . GLU A 1 89 ? -3.293 21.781  3.609 1.00  71.12 -1 A 1
ATOM   736 N N   . TYR A 1 90 ? -2.873 23.812  9.005 1.00  92.86 0 A 1
ATOM   737 C CA  . TYR A 1 90 ? -3.631 24.651  9.924 1.00  91.76 0 A 1
ATOM   738 C C   . TYR A 1 90 ? -2.732 25.497 10.834 1.00  90.60 0 A 1
ATOM   739 O O   . TYR A 1 90 ? -2.950 26.703 10.982 1.00  89.24 0 A 1
ATOM   740 C CB  . TYR A 1 90 ? -4.566 23.766 10.760 1.00  90.26 0 A 1
ATOM   741 C CG  . TYR A 1 90 ? -5.403 24.557 11.747 1.00  90.34 0 A 1
ATOM   742 C CD1 . TYR A 1 90 ? -5.047 24.606 13.109 1.00  87.75 0 A 1
ATOM   743 C CD2 . TYR A 1 90 ? -6.522 25.275 11.291 1.00  87.46 0 A 1
ATOM   744 C CE1 . TYR A 1 90 ? -5.811 25.360 14.009 1.00  85.80 0 A 1
ATOM   745 C CE2 . TYR A 1 90 ? -7.293 26.030 12.191 1.00  85.51 0 A 1
ATOM   746 C CZ  . TYR A 1 90 ? -6.932 26.071 13.544 1.00  85.92 0 A 1
ATOM   747 O OH  . TYR A 1 90 ? -7.683 26.811 14.418 1.00  83.37 0 A 1
ATOM   748 N N   . VAL A 1 91 ? -1.706 24.888 11.422 1.00  91.43 0 A 1
ATOM   749 C CA  . VAL A 1 91 ? -0.755 25.595 12.289 1.00  89.90 0 A 1
ATOM   750 C C   . VAL A 1 91 ?  0.019 26.651 11.494 1.00  88.77 0 A 1
ATOM   751 O O   . VAL A 1 91 ?  0.145 27.793 11.951 1.00  87.37 0 A 1
ATOM   752 C CB  . VAL A 1 91 ?  0.209 24.603 12.976 1.00  88.87 0 A 1
ATOM   753 C CG1 . VAL A 1 91 ?  1.352 25.311 13.709 1.00  81.28 0 A 1
ATOM   754 C CG2 . VAL A 1 91 ? -0.538 23.765 14.017 1.00  81.97 0 A 1
ATOM   755 N N   . ASN A 1 92 ?  0.489 26.308 10.300 1.00  87.30 0 A 1
ATOM   756 C CA  . ASN A 1 92 ?  1.196 27.258  9.446 1.00  86.13 0 A 1
ATOM   757 C C   . ASN A 1 92 ?  0.301 28.427  9.030 1.00  83.38 0 A 1
ATOM   758 O O   . ASN A 1 92 ?  0.732 29.577  9.098 1.00  80.68 0 A 1
ATOM   759 C CB  . ASN A 1 92 ?  1.754 26.523  8.217 1.00  83.76 0 A 1
ATOM   760 C CG  . ASN A 1 92 ?  2.945 25.637  8.549 1.00  77.82 0 A 1
ATOM   761 N ND2 . ASN A 1 92 ?  3.226 24.679  7.704 1.00  69.32 0 A 1
ATOM   762 O OD1 . ASN A 1 92 ?  3.650 25.811  9.527 1.00  71.00 0 A 1
ATOM   763 N N   . HIS A 1 93 ? -0.958 28.141  8.672 1.00  82.56 0 A 1
ATOM   764 C CA  . HIS A 1 93 ? -1.894 29.193  8.293 1.00  81.07 0 A 1
ATOM   765 C C   . HIS A 1 93 ? -2.263 30.084  9.486 1.00  79.89 0 A 1
ATOM   766 O O   . HIS A 1 93 ? -2.289 31.309  9.357 1.00  72.64 0 A 1
ATOM   767 C CB  . HIS A 1 93 ? -3.134 28.564  7.637 1.00  75.39 0 A 1
ATOM   768 C CG  . HIS A 1 93 ? -3.933 29.533  6.798 1.00  68.58 0 A 1
ATOM   769 C CD2 . HIS A 1 93 ? -5.093 29.269  6.122 1.00  58.78 0 A 1
ATOM   770 N ND1 . HIS A 1 93 ? -3.601 30.846  6.499 1.00  60.06 0 A 1
ATOM   771 C CE1 . HIS A 1 93 ? -4.546 31.346  5.694 1.00  56.67 0 A 1
ATOM   772 N NE2 . HIS A 1 93 ? -5.463 30.420  5.434 1.00  56.48 0 A 1
ATOM   773 N N   . SER A 1 94 ? -2.464 29.486 10.663 1.00  80.58 0 A 1
ATOM   774 C CA  . SER A 1 94 ? -2.753 30.238 11.885 1.00  79.96 0 A 1
ATOM   775 C C   . SER A 1 94 ? -1.594 31.142 12.319 1.00  77.83 0 A 1
ATOM   776 O O   . SER A 1 94 ? -1.821 32.215 12.869 1.00  70.78 0 A 1
ATOM   777 C CB  . SER A 1 94 ? -3.094 29.290 13.037 1.00  74.85 0 A 1
ATOM   778 O OG  . SER A 1 94 ? -4.192 28.470 12.703 1.00  66.36 0 A 1
ATOM   779 N N   . ASN A 1 95 ? -0.357 30.725 12.056 1.00  77.61 0 A 1
ATOM   780 C CA  . ASN A 1 95 ?  0.832 31.519 12.385 1.00  78.80 0 A 1
ATOM   781 C C   . ASN A 1 95 ?  1.122 32.639 11.373 1.00  75.79 0 A 1
ATOM   782 O O   . ASN A 1 95 ?  1.899 33.540 11.680 1.00  70.96 0 A 1
ATOM   783 C CB  . ASN A 1 95 ?  2.040 30.585 12.490 1.00  75.42 0 A 1
ATOM   784 C CG  . ASN A 1 95 ?  2.036 29.740 13.752 1.00  68.97 0 A 1
ATOM   785 N ND2 . ASN A 1 95 ?  2.785 28.656 13.745 1.00  61.79 0 A 1
ATOM   786 O OD1 . ASN A 1 95 ?  1.416 30.024 14.760 1.00  63.24 0 A 1
ATOM   787 N N   . THR A 1 96 ?  0.546 32.557 10.168 1.00  78.09 0 A 1
ATOM   788 C CA  . THR A 1 96 ?  0.720 33.595  9.129 1.00  78.03 0 A 1
ATOM   789 C C   . THR A 1 96 ? -0.380 34.654  9.127 1.00  75.31 0 A 1
ATOM   790 O O   . THR A 1 96 ? -0.243 35.653  8.431 1.00  67.05 0 A 1
ATOM   791 C CB  . THR A 1 96 ?  0.834 32.982  7.725 1.00  72.53 0 A 1
ATOM   792 C CG2 . THR A 1 96 ?  2.212 32.373  7.488 1.00  63.24 0 A 1
ATOM   793 O OG1 . THR A 1 96 ? -0.109 31.958  7.516 1.00  64.50 0 A 1
ATOM   794 N N   . THR A 1 97 ? -1.442 34.427  9.888 1.00  76.82 0 A 1
ATOM   795 C CA  . THR A 1 97 ? -2.567 35.358 10.020 1.00  75.80 0 A 1
ATOM   796 C C   . THR A 1 97 ? -2.429 36.201 11.285 1.00  70.98 0 A 1
ATOM   797 O O   . THR A 1 97 ? -2.050 35.636 12.328 1.00  63.68 0 A 1
ATOM   798 C CB  . THR A 1 97 ? -3.924 34.641  9.999 1.00  68.53 0 A 1
ATOM   799 C CG2 . THR A 1 97 ? -5.066 35.601  9.657 1.00  59.34 0 A 1
ATOM   800 O OG1 . THR A 1 97 ? -3.951 33.651  8.999 1.00  60.38 0 A 1
ATOM   801 O OXT . THR A 1 97 ? -2.739 37.409 11.197 1.00  61.22 -1 A 1
ATOM   802 N N   . MET B 2 1 ? -19.512 31.879  1.775 1.00  93.73 0 B 1
ATOM   803 C CA  . MET B 2 1 ? -18.045 32.008  1.851 1.00  95.86 0 B 1
ATOM   804 C C   . MET B 2 1 ? -17.404 30.918  1.012 1.00  95.60 0 B 1
ATOM   805 O O   . MET B 2 1 ? -18.028 29.899  0.765 1.00  93.83 0 B 1
ATOM   806 C CB  . MET B 2 1 ? -17.551 31.971  3.303 1.00  93.05 0 B 1
ATOM   807 C CG  . MET B 2 1 ? -17.714 30.605  3.977 1.00  91.30 0 B 1
ATOM   808 S SD  . MET B 2 1 ? -17.124 30.568  5.695 1.00  92.54 0 B 1
ATOM   809 C CE  . MET B 2 1 ? -17.323 28.819  6.059 1.00  86.93 0 B 1
ATOM   810 N N   . GLN B 2 2 ? -16.163 31.108  0.574 1.00  95.49 0 B 1
ATOM   811 C CA  . GLN B 2 2 ? -15.423 30.082 -0.160 1.00  95.27 0 B 1
ATOM   812 C C   . GLN B 2 2 ? -14.506 29.313  0.780 1.00  95.29 0 B 1
ATOM   813 O O   . GLN B 2 2 ? -13.850 29.908  1.636 1.00  93.67 0 B 1
ATOM   814 C CB  . GLN B 2 2 ? -14.647 30.698 -1.324 1.00  92.02 0 B 1
ATOM   815 C CG  . GLN B 2 2 ? -15.631 31.152 -2.411 1.00  82.89 0 B 1
ATOM   816 C CD  . GLN B 2 2 ? -14.963 31.769 -3.635 1.00  82.24 0 B 1
ATOM   817 N NE2 . GLN B 2 2 ? -15.755 32.108 -4.617 1.00  70.19 0 B 1
ATOM   818 O OE1 . GLN B 2 2 ? -13.763 31.943 -3.725 1.00  74.73 0 B 1
ATOM   819 N N   . ILE B 2 3 ? -14.453 27.992  0.593 1.00  95.65 0 B 1
ATOM   820 C CA  . ILE B 2 3 ? -13.476 27.097  1.210 1.00  95.48 0 B 1
ATOM   821 C C   . ILE B 2 3 ? -12.802 26.256  0.135 1.00  95.87 0 B 1
ATOM   822 O O   . ILE B 2 3 ? -13.326 26.090 -0.972 1.00  95.49 0 B 1
ATOM   823 C CB  . ILE B 2 3 ? -14.092 26.212  2.320 1.00  94.50 0 B 1
ATOM   824 C CG1 . ILE B 2 3 ? -15.180 25.263  1.756 1.00  92.90 0 B 1
ATOM   825 C CG2 . ILE B 2 3 ? -14.622 27.091  3.457 1.00  91.86 0 B 1
ATOM   826 C CD1 . ILE B 2 3 ? -15.635 24.195  2.763 1.00  92.68 0 B 1
ATOM   827 N N   . PHE B 2 4 ? -11.659 25.682  0.468 1.00  96.04 0 B 1
ATOM   828 C CA  . PHE B 2 4 ? -10.920 24.788 -0.415 1.00  95.58 0 B 1
ATOM   829 C C   . PHE B 2 4 ? -10.993 23.353  0.099 1.00  96.14 0 B 1
ATOM   830 O O   . PHE B 2 4 ? -10.946 23.101  1.298 1.00  95.48 0 B 1
ATOM   831 C CB  . PHE B 2 4 ? -9.478 25.275 -0.563 1.00  94.32 0 B 1
ATOM   832 C CG  . PHE B 2 4 ? -9.383 26.717 -1.034 1.00  94.26 0 B 1
ATOM   833 C CD1 . PHE B 2 4 ? -9.764 27.059 -2.339 1.00  88.52 0 B 1
ATOM   834 C CD2 . PHE B 2 4 ? -8.952 27.720 -0.153 1.00  87.85 0 B 1
ATOM   835 C CE1 . PHE B 2 4 ? -9.721 28.396 -2.765 1.00  86.46 0 B 1
ATOM   836 C CE2 . PHE B 2 4 ? -8.902 29.054 -0.574 1.00  85.79 0 B 1
ATOM   837 C CZ  . PHE B 2 4 ? -9.289 29.392 -1.882 1.00  89.58 0 B 1
ATOM   838 N N   . VAL B 2 5 ? -11.103 22.391 -0.821 1.00  95.89 0 B 1
ATOM   839 C CA  . VAL B 2 5 ? -11.012 20.959 -0.527 1.00  95.77 0 B 1
ATOM   840 C C   . VAL B 2 5 ? -9.859 20.392 -1.332 1.00  95.54 0 B 1
ATOM   841 O O   . VAL B 2 5 ? -9.873 20.407 -2.558 1.00  94.88 0 B 1
ATOM   842 C CB  . VAL B 2 5 ? -12.322 20.218 -0.817 1.00  95.60 0 B 1
ATOM   843 C CG1 . VAL B 2 5 ? -12.206 18.740 -0.466 1.00  93.35 0 B 1
ATOM   844 C CG2 . VAL B 2 5 ? -13.484 20.806 -0.005 1.00  93.09 0 B 1
ATOM   845 N N   . LYS B 2 6 ? -8.844 19.882 -0.642 1.00  93.27 0 B 1
ATOM   846 C CA  . LYS B 2 6 ? -7.627 19.338 -1.249 1.00  92.63 0 B 1
ATOM   847 C C   . LYS B 2 6 ? -7.672 17.822 -1.259 1.00  92.34 0 B 1
ATOM   848 O O   . LYS B 2 6 ? -7.919 17.182 -0.240 1.00  92.54 0 B 1
ATOM   849 C CB  . LYS B 2 6 ? -6.429 19.907 -0.484 1.00  90.67 0 B 1
ATOM   850 C CG  . LYS B 2 6 ? -5.078 19.698 -1.194 1.00  84.34 0 B 1
ATOM   851 C CD  . LYS B 2 6 ? -4.018 20.420 -0.358 1.00  82.49 0 B 1
ATOM   852 C CE  . LYS B 2 6 ? -2.613 20.391 -0.942 1.00  73.84 0 B 1
ATOM   853 N NZ  . LYS B 2 6 ? -1.701 21.157 -0.051 1.00  67.11 1 B 1
ATOM   854 N N   . THR B 2 7 ? -7.418 17.230 -2.414 1.00  92.49 0 B 1
ATOM   855 C CA  . THR B 2 7 ? -7.327 15.777 -2.558 1.00  90.19 0 B 1
ATOM   856 C C   . THR B 2 7 ? -5.914 15.284 -2.230 1.00  88.76 0 B 1
ATOM   857 O O   . THR B 2 7 ? -4.963 16.058 -2.117 1.00  85.51 0 B 1
ATOM   858 C CB  . THR B 2 7 ? -7.741 15.318 -3.966 1.00  87.30 0 B 1
ATOM   859 C CG2 . THR B 2 7 ? -9.088 15.880 -4.410 1.00  81.31 0 B 1
ATOM   860 O OG1 . THR B 2 7 ? -6.767 15.688 -4.913 1.00  82.71 0 B 1
ATOM   861 N N   . LEU B 2 8 ? -5.740 13.962 -2.142 1.00  87.01 0 B 1
ATOM   862 C CA  . LEU B 2 8 ? -4.424 13.329 -1.930 1.00  84.81 0 B 1
ATOM   863 C C   . LEU B 2 8 ? -3.392 13.680 -3.013 1.00  85.49 0 B 1
ATOM   864 O O   . LEU B 2 8 ? -2.204 13.774 -2.723 1.00  81.72 0 B 1
ATOM   865 C CB  . LEU B 2 8 ? -4.612 11.800 -1.891 1.00  81.00 0 B 1
ATOM   866 C CG  . LEU B 2 8 ? -5.268 11.281 -0.600 1.00  74.13 0 B 1
ATOM   867 C CD1 . LEU B 2 8 ? -5.656  9.825 -0.781 1.00  68.37 0 B 1
ATOM   868 C CD2 . LEU B 2 8 ? -4.311 11.391  0.583 1.00  67.88 0 B 1
ATOM   869 N N   . THR B 2 9 ? -3.854 13.895 -4.250 1.00  83.11 0 B 1
ATOM   870 C CA  . THR B 2 9 ? -2.991 14.270 -5.382 1.00  82.49 0 B 1
ATOM   871 C C   . THR B 2 9 ? -2.665 15.763 -5.415 1.00  83.24 0 B 1
ATOM   872 O O   . THR B 2 9 ? -1.916 16.212 -6.279 1.00  79.76 0 B 1
ATOM   873 C CB  . THR B 2 9 ? -3.630 13.847 -6.713 1.00  79.33 0 B 1
ATOM   874 C CG2 . THR B 2 9 ? -3.825 12.331 -6.801 1.00  72.69 0 B 1
ATOM   875 O OG1 . THR B 2 9 ? -4.896 14.443 -6.859 1.00  74.82 0 B 1
ATOM   876 N N   . GLY B 2 10 ? -3.207 16.539 -4.487 1.00  83.22 0 B 1
ATOM   877 C CA  . GLY B 2 10 ? -3.035 17.987 -4.437 1.00  84.15 0 B 1
ATOM   878 C C   . GLY B 2 10 ? -4.010 18.776 -5.313 1.00  87.10 0 B 1
ATOM   879 O O   . GLY B 2 10 ? -3.931 20.001 -5.327 1.00  84.05 0 B 1
ATOM   880 N N   . LYS B 2 11 ? -4.948 18.111 -6.005 1.00  86.94 0 B 1
ATOM   881 C CA  . LYS B 2 11 ? -6.046 18.792 -6.698 1.00  88.84 0 B 1
ATOM   882 C C   . LYS B 2 11 ? -6.859 19.577 -5.667 1.00  89.90 0 B 1
ATOM   883 O O   . LYS B 2 11 ? -7.313 19.004 -4.680 1.00  89.37 0 B 1
ATOM   884 C CB  . LYS B 2 11 ? -6.924 17.780 -7.458 1.00  86.47 0 B 1
ATOM   885 C CG  . LYS B 2 11 ? -8.079 18.457 -8.235 1.00  83.25 0 B 1
ATOM   886 C CD  . LYS B 2 11 ? -9.030 17.438 -8.897 1.00  80.63 0 B 1
ATOM   887 C CE  . LYS B 2 11 ? -10.203 18.154 -9.560 1.00  73.59 0 B 1
ATOM   888 N NZ  . LYS B 2 11 ? -11.278 17.236 -10.027 1.00  68.07 1 B 1
ATOM   889 N N   . THR B 2 12 ? -7.059 20.859 -5.911 1.00  90.86 0 B 1
ATOM   890 C CA  . THR B 2 12 ? -7.858 21.734 -5.049 1.00  91.31 0 B 1
ATOM   891 C C   . THR B 2 12 ? -9.197 22.027 -5.707 1.00  91.81 0 B 1
ATOM   892 O O   . THR B 2 12 ? -9.260 22.401 -6.877 1.00  89.91 0 B 1
ATOM   893 C CB  . THR B 2 12 ? -7.104 23.026 -4.708 1.00  88.55 0 B 1
ATOM   894 C CG2 . THR B 2 12 ? -7.842 23.859 -3.667 1.00  77.42 0 B 1
ATOM   895 O OG1 . THR B 2 12 ? -5.851 22.698 -4.161 1.00  78.67 0 B 1
ATOM   896 N N   . ILE B 2 13 ? -10.276 21.839 -4.942 1.00  93.07 0 B 1
ATOM   897 C CA  . ILE B 2 13 ? -11.661 22.082 -5.331 1.00  91.94 0 B 1
ATOM   898 C C   . ILE B 2 13 ? -12.154 23.261 -4.501 1.00  93.54 0 B 1
ATOM   899 O O   . ILE B 2 13 ? -12.074 23.219 -3.277 1.00  93.20 0 B 1
ATOM   900 C CB  . ILE B 2 13 ? -12.517 20.822 -5.068 1.00  89.76 0 B 1
ATOM   901 C CG1 . ILE B 2 13 ? -11.954 19.552 -5.763 1.00  84.25 0 B 1
ATOM   902 C CG2 . ILE B 2 13 ? -13.957 21.069 -5.521 1.00  82.98 0 B 1
ATOM   903 C CD1 . ILE B 2 13 ? -12.480 18.255 -5.126 1.00  79.96 0 B 1
ATOM   904 N N   . THR B 2 14 ? -12.668 24.298 -5.141 1.00  93.11 0 B 1
ATOM   905 C CA  . THR B 2 14 ? -13.272 25.434 -4.438 1.00  93.69 0 B 1
ATOM   906 C C   . THR B 2 14 ? -14.770 25.195 -4.276 1.00  93.86 0 B 1
ATOM   907 O O   . THR B 2 14 ? -15.445 24.874 -5.254 1.00  92.56 0 B 1
ATOM   908 C CB  . THR B 2 14 ? -13.028 26.751 -5.186 1.00  91.84 0 B 1
ATOM   909 C CG2 . THR B 2 14 ? -13.423 27.968 -4.357 1.00  80.78 0 B 1
ATOM   910 O OG1 . THR B 2 14 ? -11.658 26.873 -5.492 1.00  82.75 0 B 1
ATOM   911 N N   . LEU B 2 15 ? -15.300 25.359 -3.049 1.00  95.17 0 B 1
ATOM   912 C CA  . LEU B 2 15 ? -16.719 25.239 -2.736 1.00  95.29 0 B 1
ATOM   913 C C   . LEU B 2 15 ? -17.254 26.552 -2.182 1.00  95.87 0 B 1
ATOM   914 O O   . LEU B 2 15 ? -16.603 27.205 -1.366 1.00  95.10 0 B 1
ATOM   915 C CB  . LEU B 2 15 ? -16.949 24.107 -1.724 1.00  94.31 0 B 1
ATOM   916 C CG  . LEU B 2 15 ? -16.554 22.701 -2.204 1.00  92.88 0 B 1
ATOM   917 C CD1 . LEU B 2 15 ? -16.784 21.713 -1.065 1.00  88.65 0 B 1
ATOM   918 C CD2 . LEU B 2 15 ? -17.377 22.235 -3.404 1.00  87.32 0 B 1
ATOM   919 N N   . GLU B 2 16 ? -18.471 26.902 -2.594 1.00  95.33 0 B 1
ATOM   920 C CA  . GLU B 2 16 ? -19.249 27.968 -1.984 1.00  95.47 0 B 1
ATOM   921 C C   . GLU B 2 16 ? -20.117 27.364 -0.877 1.00  95.99 0 B 1
ATOM   922 O O   . GLU B 2 16 ? -20.914 26.451 -1.120 1.00  94.35 0 B 1
ATOM   923 C CB  . GLU B 2 16 ? -20.094 28.677 -3.051 1.00  93.44 0 B 1
ATOM   924 C CG  . GLU B 2 16 ? -20.622 30.040 -2.571 1.00  81.81 0 B 1
ATOM   925 C CD  . GLU B 2 16 ? -19.509 31.087 -2.370 1.00  76.97 0 B 1
ATOM   926 O OE1 . GLU B 2 16 ? -19.697 31.998 -1.536 1.00  71.26 0 B 1
ATOM   927 O OE2 . GLU B 2 16 ? -18.463 30.973 -3.036 1.00  69.39 -1 B 1
ATOM   928 N N   . VAL B 2 17 ? -19.921 27.824  0.373 1.00  95.97 0 B 1
ATOM   929 C CA  . VAL B 2 17 ? -20.550 27.280  1.581 1.00  96.01 0 B 1
ATOM   930 C C   . VAL B 2 17 ? -20.923 28.399  2.550 1.00  96.15 0 B 1
ATOM   931 O O   . VAL B 2 17 ? -20.362 29.495  2.508 1.00  95.65 0 B 1
ATOM   932 C CB  . VAL B 2 17 ? -19.644 26.261  2.297 1.00  95.38 0 B 1
ATOM   933 C CG1 . VAL B 2 17 ? -19.306 25.058  1.407 1.00  90.64 0 B 1
ATOM   934 C CG2 . VAL B 2 17 ? -18.334 26.875  2.799 1.00  90.88 0 B 1
ATOM   935 N N   . GLU B 2 18 ? -21.835 28.076  3.479 1.00  96.10 0 B 1
ATOM   936 C CA  . GLU B 2 18 ? -22.158 28.935  4.614 1.00  96.01 0 B 1
ATOM   937 C C   . GLU B 2 18 ? -21.610 28.334  5.915 1.00  96.69 0 B 1
ATOM   938 O O   . GLU B 2 18 ? -21.526 27.109  6.033 1.00  96.10 0 B 1
ATOM   939 C CB  . GLU B 2 18 ? -23.680 29.150  4.694 1.00  94.38 0 B 1
ATOM   940 C CG  . GLU B 2 18 ? -24.245 29.973  3.518 1.00  85.43 0 B 1
ATOM   941 C CD  . GLU B 2 18 ? -23.622 31.371  3.423 1.00  78.93 0 B 1
ATOM   942 O OE1 . GLU B 2 18 ? -23.537 31.894  2.298 1.00  70.95 0 B 1
ATOM   943 O OE2 . GLU B 2 18 ? -23.214 31.916  4.477 1.00  69.26 -1 B 1
ATOM   944 N N   . PRO B 2 19 ? -21.261 29.134  6.938 1.00  96.88 0 B 1
ATOM   945 C CA  . PRO B 2 19 ? -20.791 28.622  8.226 1.00  96.46 0 B 1
ATOM   946 C C   . PRO B 2 19 ? -21.776 27.663  8.912 1.00  96.66 0 B 1
ATOM   947 O O   . PRO B 2 19 ? -21.356 26.785  9.672 1.00  96.05 0 B 1
ATOM   948 C CB  . PRO B 2 19 ? -20.559 29.861  9.092 1.00  95.57 0 B 1
ATOM   949 C CG  . PRO B 2 19 ? -20.312 30.973  8.074 1.00  93.13 0 B 1
ATOM   950 C CD  . PRO B 2 19 ? -21.208 30.583  6.903 1.00  95.86 0 B 1
ATOM   951 N N   . SER B 2 20 ? -23.085 27.820  8.639 1.00  97.43 0 B 1
ATOM   952 C CA  . SER B 2 20 ? -24.164 26.964  9.134 1.00  97.15 0 B 1
ATOM   953 C C   . SER B 2 20 ? -24.325 25.652  8.364 1.00  97.30 0 B 1
ATOM   954 O O   . SER B 2 20 ? -25.117 24.811  8.790 1.00  95.93 0 B 1
ATOM   955 C CB  . SER B 2 20 ? -25.483 27.740  9.105 1.00  96.21 0 B 1
ATOM   956 O OG  . SER B 2 20 ? -25.735 28.227  7.798 1.00  88.40 0 B 1
ATOM   957 N N   . ASP B 2 21 ? -23.627 25.452  7.245 1.00  97.58 0 B 1
ATOM   958 C CA  . ASP B 2 21 ? -23.697 24.205  6.492 1.00  97.50 0 B 1
ATOM   959 C C   . ASP B 2 21 ? -23.165 23.044  7.343 1.00  97.87 0 B 1
ATOM   960 O O   . ASP B 2 21 ? -22.116 23.143  7.987 1.00  97.51 0 B 1
ATOM   961 C CB  . ASP B 2 21 ? -22.922 24.282  5.171 1.00  97.07 0 B 1
ATOM   962 C CG  . ASP B 2 21 ? -23.639 25.021  4.042 1.00  95.91 0 B 1
ATOM   963 O OD1 . ASP B 2 21 ? -24.889 25.036  4.022 1.00  91.05 0 B 1
ATOM   964 O OD2 . ASP B 2 21 ? -22.946 25.462  3.102 1.00  90.85 -1 B 1
ATOM   965 N N   . THR B 2 22 ? -23.883 21.911  7.319 1.00  97.91 0 B 1
ATOM   966 C CA  . THR B 2 22 ? -23.406 20.669  7.929 1.00  97.91 0 B 1
ATOM   967 C C   . THR B 2 22 ? -22.306 20.040  7.074 1.00  98.18 0 B 1
ATOM   968 O O   . THR B 2 22 ? -22.192 20.308  5.877 1.00  97.75 0 B 1
ATOM   969 C CB  . THR B 2 22 ? -24.547 19.666  8.149 1.00  97.17 0 B 1
ATOM   970 C CG2 . THR B 2 22 ? -25.649 20.228  9.045 1.00  91.66 0 B 1
ATOM   971 O OG1 . THR B 2 22 ? -25.121 19.294  6.925 1.00  91.91 0 B 1
ATOM   972 N N   . ILE B 2 23 ? -21.518 19.162  7.682 1.00  98.02 0 B 1
ATOM   973 C CA  . ILE B 2 23 ? -20.520 18.376  6.946 1.00  98.06 0 B 1
ATOM   974 C C   . ILE B 2 23 ? -21.178 17.511  5.873 1.00  98.03 0 B 1
ATOM   975 O O   . ILE B 2 23 ? -20.634 17.368  4.779 1.00  97.82 0 B 1
ATOM   976 C CB  . ILE B 2 23 ? -19.672 17.544  7.923 1.00  97.90 0 B 1
ATOM   977 C CG1 . ILE B 2 23 ? -18.903 18.422  8.937 1.00  96.55 0 B 1
ATOM   978 C CG2 . ILE B 2 23 ? -18.695 16.607  7.194 1.00  96.92 0 B 1
ATOM   979 C CD1 . ILE B 2 23 ? -18.025 19.524  8.330 1.00  94.20 0 B 1
ATOM   980 N N   . GLU B 2 24 ? -22.384 16.987  6.142 1.00  97.81 0 B 1
ATOM   981 C CA  . GLU B 2 24 ? -23.189 16.269  5.152 1.00  97.38 0 B 1
ATOM   982 C C   . GLU B 2 24 ? -23.519 17.148  3.938 1.00  97.37 0 B 1
ATOM   983 O O   . GLU B 2 24 ? -23.304 16.733  2.801 1.00  96.73 0 B 1
ATOM   984 C CB  . GLU B 2 24 ? -24.458 15.761  5.845 1.00  95.99 0 B 1
ATOM   985 C CG  . GLU B 2 24 ? -25.276 14.829  4.952 1.00  83.98 0 B 1
ATOM   986 C CD  . GLU B 2 24 ? -26.537 14.285  5.658 1.00  77.22 0 B 1
ATOM   987 O OE1 . GLU B 2 24 ? -27.176 13.389  5.067 1.00  71.12 0 B 1
ATOM   988 O OE2 . GLU B 2 24 ? -26.857 14.767  6.761 1.00  69.13 -1 B 1
ATOM   989 N N   . ASN B 2 25 ? -23.925 18.404  4.151 1.00  97.14 0 B 1
ATOM   990 C CA  . ASN B 2 25 ? -24.178 19.350  3.061 1.00  96.68 0 B 1
ATOM   991 C C   . ASN B 2 25 ? -22.905 19.641  2.251 1.00  96.77 0 B 1
ATOM   992 O O   . ASN B 2 25 ? -22.959 19.752  1.024 1.00  95.87 0 B 1
ATOM   993 C CB  . ASN B 2 25 ? -24.733 20.665  3.622 1.00  95.61 0 B 1
ATOM   994 C CG  . ASN B 2 25 ? -26.142 20.569  4.176 1.00  87.81 0 B 1
ATOM   995 N ND2 . ASN B 2 25 ? -26.596 21.607  4.849 1.00  76.11 0 B 1
ATOM   996 O OD1 . ASN B 2 25 ? -26.855 19.605  4.000 1.00  77.34 0 B 1
ATOM   997 N N   . VAL B 2 26 ? -21.754 19.742  2.910 1.00  97.69 0 B 1
ATOM   998 C CA  . VAL B 2 26 ? -20.469 19.930  2.225 1.00  97.63 0 B 1
ATOM   999 C C   . VAL B 2 26 ? -20.134 18.715  1.362 1.00  97.53 0 B 1
ATOM   1000 O O   . VAL B 2 26 ? -19.716 18.881  0.216 1.00  97.08 0 B 1
ATOM   1001 C CB  . VAL B 2 26 ? -19.341 20.230  3.220 1.00  97.52 0 B 1
ATOM   1002 C CG1 . VAL B 2 26 ? -17.981 20.378  2.523 1.00  95.42 0 B 1
ATOM   1003 C CG2 . VAL B 2 26 ? -19.610 21.551  3.953 1.00  95.33 0 B 1
ATOM   1004 N N   . LYS B 2 27 ? -20.367 17.492  1.868 1.00  97.59 0 B 1
ATOM   1005 C CA  . LYS B 2 27 ? -20.186 16.258  1.090 1.00  97.38 0 B 1
ATOM   1006 C C   . LYS B 2 27 ? -21.127 16.198 -0.122 1.00  96.75 0 B 1
ATOM   1007 O O   . LYS B 2 27 ? -20.676 15.805 -1.190 1.00  96.39 0 B 1
ATOM   1008 C CB  . LYS B 2 27 ? -20.387 15.031  1.991 1.00  97.23 0 B 1
ATOM   1009 C CG  . LYS B 2 27 ? -19.228 14.808  2.975 1.00  96.79 0 B 1
ATOM   1010 C CD  . LYS B 2 27 ? -19.550 13.582  3.833 1.00  95.92 0 B 1
ATOM   1011 C CE  . LYS B 2 27 ? -18.413 13.243  4.784 1.00  94.64 0 B 1
ATOM   1012 N NZ  . LYS B 2 27 ? -18.740 12.037  5.560 1.00  92.44 1 B 1
ATOM   1013 N N   . ALA B 2 28 ? -22.378 16.632  0.024 1.00  96.21 0 B 1
ATOM   1014 C CA  . ALA B 2 28 ? -23.317 16.736 -1.090 1.00  95.61 0 B 1
ATOM   1015 C C   . ALA B 2 28 ? -22.815 17.723 -2.160 1.00  95.21 0 B 1
ATOM   1016 O O   . ALA B 2 28 ? -22.766 17.377 -3.338 1.00  94.03 0 B 1
ATOM   1017 C CB  . ALA B 2 28 ? -24.692 17.124 -0.546 1.00  95.17 0 B 1
ATOM   1018 N N   . LYS B 2 29 ? -22.306 18.893 -1.762 1.00  95.68 0 B 1
ATOM   1019 C CA  . LYS B 2 29 ? -21.702 19.873 -2.689 1.00  94.61 0 B 1
ATOM   1020 C C   . LYS B 2 29 ? -20.463 19.314 -3.412 1.00  94.10 0 B 1
ATOM   1021 O O   . LYS B 2 29 ? -20.222 19.645 -4.566 1.00  93.63 0 B 1
ATOM   1022 C CB  . LYS B 2 29 ? -21.344 21.158 -1.931 1.00  94.78 0 B 1
ATOM   1023 C CG  . LYS B 2 29 ? -22.595 21.959 -1.519 1.00  93.69 0 B 1
ATOM   1024 C CD  . LYS B 2 29 ? -22.226 23.200 -0.682 1.00  91.59 0 B 1
ATOM   1025 C CE  . LYS B 2 29 ? -23.498 23.934 -0.279 1.00  88.57 0 B 1
ATOM   1026 N NZ  . LYS B 2 29 ? -23.248 25.178  0.487 1.00  81.84 1 B 1
ATOM   1027 N N   . ILE B 2 30 ? -19.672 18.464 -2.740 1.00  95.52 0 B 1
ATOM   1028 C CA  . ILE B 2 30 ? -18.559 17.757 -3.384 1.00  95.34 0 B 1
ATOM   1029 C C   . ILE B 2 30 ? -19.086 16.741 -4.402 1.00  94.72 0 B 1
ATOM   1030 O O   . ILE B 2 30 ? -18.527 16.651 -5.491 1.00  93.61 0 B 1
ATOM   1031 C CB  . ILE B 2 30 ? -17.629 17.095 -2.347 1.00  95.70 0 B 1
ATOM   1032 C CG1 . ILE B 2 30 ? -16.890 18.172 -1.519 1.00  95.17 0 B 1
ATOM   1033 C CG2 . ILE B 2 30 ? -16.584 16.184 -3.031 1.00  95.25 0 B 1
ATOM   1034 C CD1 . ILE B 2 30 ? -16.249 17.625 -0.244 1.00  94.42 0 B 1
ATOM   1035 N N   . GLN B 2 31 ? -20.172 16.010 -4.073 1.00  93.92 0 B 1
ATOM   1036 C CA  . GLN B 2 31 ? -20.801 15.076 -5.007 1.00  92.84 0 B 1
ATOM   1037 C C   . GLN B 2 31 ? -21.290 15.797 -6.267 1.00  90.78 0 B 1
ATOM   1038 O O   . GLN B 2 31 ? -21.010 15.334 -7.368 1.00  89.52 0 B 1
ATOM   1039 C CB  . GLN B 2 31 ? -21.951 14.331 -4.327 1.00  91.24 0 B 1
ATOM   1040 C CG  . GLN B 2 31 ? -22.560 13.267 -5.254 1.00  88.58 0 B 1
ATOM   1041 C CD  . GLN B 2 31 ? -23.768 12.553 -4.640 1.00  86.29 0 B 1
ATOM   1042 N NE2 . GLN B 2 31 ? -24.185 11.449 -5.209 1.00  78.11 0 B 1
ATOM   1043 O OE1 . GLN B 2 31 ? -24.345 12.952 -3.644 1.00  82.67 0 B 1
ATOM   1044 N N   . ASP B 2 32 ? -21.954 16.930 -6.117 1.00  92.62 0 B 1
ATOM   1045 C CA  . ASP B 2 32 ? -22.468 17.711 -7.243 1.00  91.59 0 B 1
ATOM   1046 C C   . ASP B 2 32 ? -21.350 18.171 -8.181 1.00  90.85 0 B 1
ATOM   1047 O O   . ASP B 2 32 ? -21.527 18.250 -9.397 1.00  88.99 0 B 1
ATOM   1048 C CB  . ASP B 2 32 ? -23.229 18.934 -6.720 1.00  90.48 0 B 1
ATOM   1049 C CG  . ASP B 2 32 ? -24.503 18.596 -5.947 1.00  86.06 0 B 1
ATOM   1050 O OD1 . ASP B 2 32 ? -25.052 17.500 -6.159 1.00  80.36 0 B 1
ATOM   1051 O OD2 . ASP B 2 32 ? -24.930 19.472 -5.154 1.00  80.01 -1 B 1
ATOM   1052 N N   . LYS B 2 33 ? -20.173 18.472 -7.632 1.00  90.73 0 B 1
ATOM   1053 C CA  . LYS B 2 33 ? -19.047 19.018 -8.389 1.00  89.48 0 B 1
ATOM   1054 C C   . LYS B 2 33 ? -18.099 17.955 -8.957 1.00  88.79 0 B 1
ATOM   1055 O O   . LYS B 2 33 ? -17.548 18.147 -10.042 1.00  86.01 0 B 1
ATOM   1056 C CB  . LYS B 2 33 ? -18.317 20.022 -7.491 1.00  87.40 0 B 1
ATOM   1057 C CG  . LYS B 2 33 ? -17.357 20.894 -8.311 1.00  83.02 0 B 1
ATOM   1058 C CD  . LYS B 2 33 ? -16.871 22.067 -7.468 1.00  82.41 0 B 1
ATOM   1059 C CE  . LYS B 2 33 ? -16.033 23.003 -8.333 1.00  77.04 0 B 1
ATOM   1060 N NZ  . LYS B 2 33 ? -15.810 24.295 -7.651 1.00  70.80 1 B 1
ATOM   1061 N N   . GLU B 2 34 ? -17.867 16.854 -8.207 1.00  91.55 0 B 1
ATOM   1062 C CA  . GLU B 2 34 ? -16.885 15.815 -8.546 1.00  89.92 0 B 1
ATOM   1063 C C   . GLU B 2 34 ? -17.509 14.436 -8.804 1.00  89.78 0 B 1
ATOM   1064 O O   . GLU B 2 34 ? -16.814 13.511 -9.211 1.00  86.53 0 B 1
ATOM   1065 C CB  . GLU B 2 34 ? -15.831 15.730 -7.429 1.00  88.76 0 B 1
ATOM   1066 C CG  . GLU B 2 34 ? -15.003 17.007 -7.254 1.00  85.20 0 B 1
ATOM   1067 C CD  . GLU B 2 34 ? -13.997 17.275 -8.393 1.00  86.08 0 B 1
ATOM   1068 O OE1 . GLU B 2 34 ? -13.693 18.446 -8.689 1.00  80.24 0 B 1
ATOM   1069 O OE2 . GLU B 2 34 ? -13.391 16.329 -8.934 1.00  79.97 -1 B 1
ATOM   1070 N N   . GLY B 2 35 ? -18.821 14.260 -8.552 1.00  89.27 0 B 1
ATOM   1071 C CA  . GLY B 2 35 ? -19.536 12.997 -8.740 1.00  88.11 0 B 1
ATOM   1072 C C   . GLY B 2 35 ? -19.215 11.921 -7.700 1.00  88.92 0 B 1
ATOM   1073 O O   . GLY B 2 35 ? -19.574 10.755 -7.888 1.00  86.37 0 B 1
ATOM   1074 N N   . ILE B 2 36 ? -18.535 12.267 -6.600 1.00  90.13 0 B 1
ATOM   1075 C CA  . ILE B 2 36 ? -18.114 11.312 -5.569 1.00  90.29 0 B 1
ATOM   1076 C C   . ILE B 2 36 ? -19.257 11.125 -4.557 1.00  91.54 0 B 1
ATOM   1077 O O   . ILE B 2 36 ? -19.631 12.101 -3.911 1.00  91.71 0 B 1
ATOM   1078 C CB  . ILE B 2 36 ? -16.829 11.779 -4.873 1.00  88.71 0 B 1
ATOM   1079 C CG1 . ILE B 2 36 ? -15.688 12.026 -5.894 1.00  85.57 0 B 1
ATOM   1080 C CG2 . ILE B 2 36 ? -16.394 10.722 -3.835 1.00  85.32 0 B 1
ATOM   1081 C CD1 . ILE B 2 36 ? -14.473 12.724 -5.296 1.00  81.84 0 B 1
ATOM   1082 N N   . PRO B 2 37 ? -19.767  9.891 -4.338 1.00  90.09 0 B 1
ATOM   1083 C CA  . PRO B 2 37 ? -20.821  9.648 -3.358 1.00  90.27 0 B 1
ATOM   1084 C C   . PRO B 2 37 ? -20.421 10.092 -1.937 1.00  91.32 0 B 1
ATOM   1085 O O   . PRO B 2 37 ? -19.304  9.805 -1.509 1.00  91.47 0 B 1
ATOM   1086 C CB  . PRO B 2 37 ? -21.101  8.145 -3.417 1.00  88.34 0 B 1
ATOM   1087 C CG  . PRO B 2 37 ? -20.648  7.747 -4.822 1.00  85.39 0 B 1
ATOM   1088 C CD  . PRO B 2 37 ? -19.473  8.677 -5.080 1.00  87.93 0 B 1
ATOM   1089 N N   . PRO B 2 38 ? -21.313 10.742 -1.155 1.00  92.51 0 B 1
ATOM   1090 C CA  . PRO B 2 38 ? -21.003 11.230  0.193 1.00  93.27 0 B 1
ATOM   1091 C C   . PRO B 2 38 ? -20.527 10.141  1.164 1.00  93.43 0 B 1
ATOM   1092 O O   . PRO B 2 38 ? -19.642 10.387  1.979 1.00  92.73 0 B 1
ATOM   1093 C CB  . PRO B 2 38 ? -22.290 11.877  0.702 1.00  92.53 0 B 1
ATOM   1094 C CG  . PRO B 2 38 ? -23.000 12.317 -0.576 1.00  90.23 0 B 1
ATOM   1095 C CD  . PRO B 2 38 ? -22.626 11.212 -1.562 1.00  92.65 0 B 1
ATOM   1096 N N   . ASP B 2 39 ? -21.079  8.936  1.049 1.00  93.02 0 B 1
ATOM   1097 C CA  . ASP B 2 39 ? -20.729  7.782  1.873 1.00  92.02 0 B 1
ATOM   1098 C C   . ASP B 2 39 ? -19.289  7.281  1.642 1.00  92.48 0 B 1
ATOM   1099 O O   . ASP B 2 39 ? -18.707  6.643  2.518 1.00  91.04 0 B 1
ATOM   1100 C CB  . ASP B 2 39 ? -21.745  6.648  1.612 1.00  89.94 0 B 1
ATOM   1101 C CG  . ASP B 2 39 ? -21.732  6.126  0.174 1.00  82.14 0 B 1
ATOM   1102 O OD1 . ASP B 2 39 ? -21.546  6.934 -0.754 1.00  76.07 0 B 1
ATOM   1103 O OD2 . ASP B 2 39 ? -21.899  4.906 -0.013 1.00  77.22 -1 B 1
ATOM   1104 N N   . GLN B 2 40 ? -18.683  7.625  0.507 1.00  91.92 0 B 1
ATOM   1105 C CA  . GLN B 2 40 ? -17.284  7.343  0.189 1.00  91.39 0 B 1
ATOM   1106 C C   . GLN B 2 40 ? -16.341  8.476  0.594 1.00  91.97 0 B 1
ATOM   1107 O O   . GLN B 2 40 ? -15.124  8.308  0.537 1.00  90.56 0 B 1
ATOM   1108 C CB  . GLN B 2 40 ? -17.139  7.028 -1.307 1.00  88.42 0 B 1
ATOM   1109 C CG  . GLN B 2 40 ? -17.931  5.782 -1.705 1.00  82.45 0 B 1
ATOM   1110 C CD  . GLN B 2 40 ? -17.758  5.408 -3.181 1.00  77.77 0 B 1
ATOM   1111 N NE2 . GLN B 2 40 ? -18.501  4.439 -3.665 1.00  67.34 0 B 1
ATOM   1112 O OE1 . GLN B 2 40 ? -16.975  5.971 -3.913 1.00  70.51 0 B 1
ATOM   1113 N N   . GLN B 2 41 ? -16.847  9.614  1.035 1.00  94.79 0 B 1
ATOM   1114 C CA  . GLN B 2 41 ? -16.032 10.763  1.391 1.00  95.23 0 B 1
ATOM   1115 C C   . GLN B 2 41 ? -15.687 10.777  2.883 1.00  95.19 0 B 1
ATOM   1116 O O   . GLN B 2 41 ? -16.546 10.618  3.748 1.00  94.44 0 B 1
ATOM   1117 C CB  . GLN B 2 41 ? -16.745 12.063  1.007 1.00  95.13 0 B 1
ATOM   1118 C CG  . GLN B 2 41 ? -17.062 12.185 -0.497 1.00  94.42 0 B 1
ATOM   1119 C CD  . GLN B 2 41 ? -17.838 13.461 -0.784 1.00  95.24 0 B 1
ATOM   1120 N NE2 . GLN B 2 41 ? -18.759 13.455 -1.718 1.00  89.32 0 B 1
ATOM   1121 O OE1 . GLN B 2 41 ? -17.628 14.490 -0.150 1.00  90.31 0 B 1
ATOM   1122 N N   . ARG B 2 42 ? -14.416 11.042  3.198 1.00  95.11 0 B 1
ATOM   1123 C CA  . ARG B 2 42 ? -13.954 11.423  4.535 1.00  95.03 0 B 1
ATOM   1124 C C   . ARG B 2 42 ? -13.344 12.816  4.462 1.00  96.07 0 B 1
ATOM   1125 O O   . ARG B 2 42 ? -12.357 13.010  3.760 1.00  95.01 0 B 1
ATOM   1126 C CB  . ARG B 2 42 ? -12.930 10.415  5.080 1.00  93.09 0 B 1
ATOM   1127 C CG  . ARG B 2 42 ? -13.518  9.019  5.306 1.00  84.26 0 B 1
ATOM   1128 C CD  . ARG B 2 42 ? -12.451  8.112  5.912 1.00  82.50 0 B 1
ATOM   1129 N NE  . ARG B 2 42 ? -12.879  6.716  6.009 1.00  78.69 0 B 1
ATOM   1130 C CZ  . ARG B 2 42 ? -13.147  6.011  7.100 1.00  73.49 0 B 1
ATOM   1131 N NH1 . ARG B 2 42 ? -13.211  6.547  8.282 1.00  65.35 1 B 1
ATOM   1132 N NH2 . ARG B 2 42 ? -13.341  4.734  6.993 1.00  67.80 0 B 1
ATOM   1133 N N   . LEU B 2 43 ? -13.909 13.762  5.206 1.00  96.30 0 B 1
ATOM   1134 C CA  . LEU B 2 43 ? -13.374 15.113  5.315 1.00  97.04 0 B 1
ATOM   1135 C C   . LEU B 2 43 ? -12.536 15.257  6.578 1.00  97.31 0 B 1
ATOM   1136 O O   . LEU B 2 43 ? -12.900 14.763  7.644 1.00  97.00 0 B 1
ATOM   1137 C CB  . LEU B 2 43 ? -14.512 16.142  5.239 1.00  97.24 0 B 1
ATOM   1138 C CG  . LEU B 2 43 ? -15.155 16.253  3.850 1.00  96.90 0 B 1
ATOM   1139 C CD1 . LEU B 2 43 ? -16.368 17.174  3.905 1.00  94.38 0 B 1
ATOM   1140 C CD2 . LEU B 2 43 ? -14.173 16.817  2.811 1.00  93.61 0 B 1
ATOM   1141 N N   . ILE B 2 44 ? -11.392 15.915  6.448 1.00  96.98 0 B 1
ATOM   1142 C CA  . ILE B 2 44 ? -10.419 16.136  7.518 1.00  96.92 0 B 1
ATOM   1143 C C   . ILE B 2 44 ? -10.051 17.620  7.555 1.00  97.01 0 B 1
ATOM   1144 O O   . ILE B 2 44 ? -9.785 18.226  6.520 1.00  96.74 0 B 1
ATOM   1145 C CB  . ILE B 2 44 ? -9.195 15.210  7.312 1.00  96.31 0 B 1
ATOM   1146 C CG1 . ILE B 2 44 ? -9.602 13.726  7.523 1.00  94.51 0 B 1
ATOM   1147 C CG2 . ILE B 2 44 ? -8.041 15.601  8.248 1.00  94.29 0 B 1
ATOM   1148 C CD1 . ILE B 2 44 ? -8.533 12.706  7.129 1.00  92.77 0 B 1
ATOM   1149 N N   . PHE B 2 45 ? -10.001 18.189  8.769 1.00  96.49 0 B 1
ATOM   1150 C CA  . PHE B 2 45 ? -9.558 19.559  9.000 1.00  96.33 0 B 1
ATOM   1151 C C   . PHE B 2 45 ? -8.797 19.656 10.322 1.00  95.82 0 B 1
ATOM   1152 O O   . PHE B 2 45 ? -9.214 19.067 11.323 1.00  94.58 0 B 1
ATOM   1153 C CB  . PHE B 2 45 ? -10.767 20.494  8.998 1.00  96.19 0 B 1
ATOM   1154 C CG  . PHE B 2 45 ? -10.411 21.937  9.275 1.00  96.51 0 B 1
ATOM   1155 C CD1 . PHE B 2 45 ? -10.735 22.535 10.511 1.00  94.12 0 B 1
ATOM   1156 C CD2 . PHE B 2 45 ? -9.744 22.696  8.296 1.00  94.02 0 B 1
ATOM   1157 C CE1 . PHE B 2 45 ? -10.401 23.873 10.762 1.00  93.24 0 B 1
ATOM   1158 C CE2 . PHE B 2 45 ? -9.406 24.035  8.539 1.00  92.97 0 B 1
ATOM   1159 C CZ  . PHE B 2 45 ? -9.743 24.624  9.768 1.00  95.00 0 B 1
ATOM   1160 N N   . ALA B 2 46 ? -7.695 20.377 10.334 1.00  95.33 0 B 1
ATOM   1161 C CA  . ALA B 2 46 ? -6.897 20.652 11.531 1.00  95.19 0 B 1
ATOM   1162 C C   . ALA B 2 46 ? -6.576 19.404 12.390 1.00  95.41 0 B 1
ATOM   1163 O O   . ALA B 2 46 ? -6.679 19.418 13.614 1.00  92.92 0 B 1
ATOM   1164 C CB  . ALA B 2 46 ? -7.568 21.786 12.312 1.00  93.46 0 B 1
ATOM   1165 N N   . GLY B 2 47 ? -6.232 18.285 11.740 1.00  93.95 0 B 1
ATOM   1166 C CA  . GLY B 2 47 ? -5.906 17.031 12.414 1.00  93.46 0 B 1
ATOM   1167 C C   . GLY B 2 47 ? -7.108 16.247 12.957 1.00  94.64 0 B 1
ATOM   1168 O O   . GLY B 2 47 ? -6.926 15.349 13.779 1.00  92.08 0 B 1
ATOM   1169 N N   . LYS B 2 48 ? -8.342 16.557 12.524 1.00  94.76 0 B 1
ATOM   1170 C CA  . LYS B 2 48 ? -9.561 15.871 12.958 1.00  94.60 0 B 1
ATOM   1171 C C   . LYS B 2 48 ? -10.394 15.402 11.767 1.00  95.42 0 B 1
ATOM   1172 O O   . LYS B 2 48 ? -10.525 16.125 10.784 1.00  94.79 0 B 1
ATOM   1173 C CB  . LYS B 2 48 ? -10.396 16.794 13.863 1.00  91.97 0 B 1
ATOM   1174 C CG  . LYS B 2 48 ? -9.663 17.138 15.169 1.00  82.57 0 B 1
ATOM   1175 C CD  . LYS B 2 48 ? -10.536 18.042 16.044 1.00  79.18 0 B 1
ATOM   1176 C CE  . LYS B 2 48 ? -9.777 18.421 17.316 1.00  67.94 0 B 1
ATOM   1177 N NZ  . LYS B 2 48 ? -10.573 19.345 18.162 1.00  60.81 1 B 1
ATOM   1178 N N   . GLN B 2 49 ? -10.998 14.206 11.894 1.00  95.86 0 B 1
ATOM   1179 C CA  . GLN B 2 49 ? -12.058 13.784 10.986 1.00  95.55 0 B 1
ATOM   1180 C C   . GLN B 2 49 ? -13.348 14.535 11.340 1.00  95.87 0 B 1
ATOM   1181 O O   . GLN B 2 49 ? -13.669 14.693 12.522 1.00  94.58 0 B 1
ATOM   1182 C CB  . GLN B 2 49 ? -12.283 12.265 11.027 1.00  93.24 0 B 1
ATOM   1183 C CG  . GLN B 2 49 ? -11.063 11.500 10.504 1.00  86.65 0 B 1
ATOM   1184 C CD  . GLN B 2 49 ? -11.315  9.990 10.398 1.00  84.93 0 B 1
ATOM   1185 N NE2 . GLN B 2 49 ? -10.399  9.166 10.847 1.00  74.96 0 B 1
ATOM   1186 O OE1 . GLN B 2 49 ? -12.331  9.540  9.904 1.00  79.07 0 B 1
ATOM   1187 N N   . LEU B 2 50 ? -14.067 14.992 10.338 1.00  97.16 0 B 1
ATOM   1188 C CA  . LEU B 2 50 ? -15.281 15.775 10.491 1.00  97.28 0 B 1
ATOM   1189 C C   . LEU B 2 50 ? -16.509 14.851 10.490 1.00  97.05 0 B 1
ATOM   1190 O O   . LEU B 2 50 ? -16.630 13.972  9.639 1.00  96.31 0 B 1
ATOM   1191 C CB  . LEU B 2 50 ? -15.353 16.855  9.404 1.00  97.41 0 B 1
ATOM   1192 C CG  . LEU B 2 50 ? -14.111 17.758  9.276 1.00  96.95 0 B 1
ATOM   1193 C CD1 . LEU B 2 50 ? -14.355 18.834  8.223 1.00  94.19 0 B 1
ATOM   1194 C CD2 . LEU B 2 50 ? -13.744 18.468 10.587 1.00  93.32 0 B 1
ATOM   1195 N N   . GLU B 2 51 ? -17.404 15.059 11.454 1.00  96.54 0 B 1
ATOM   1196 C CA  . GLU B 2 51 ? -18.635 14.286 11.624 1.00  96.02 0 B 1
ATOM   1197 C C   . GLU B 2 51 ? -19.796 14.923 10.839 1.00  96.21 0 B 1
ATOM   1198 O O   . GLU B 2 51 ? -19.990 16.134 10.899 1.00  95.41 0 B 1
ATOM   1199 C CB  . GLU B 2 51 ? -19.011 14.201 13.109 1.00  94.59 0 B 1
ATOM   1200 C CG  . GLU B 2 51 ? -18.030 13.354 13.945 1.00  84.80 0 B 1
ATOM   1201 C CD  . GLU B 2 51 ? -18.291 13.452 15.456 1.00  78.05 0 B 1
ATOM   1202 O OE1 . GLU B 2 51 ? -17.485 12.888 16.216 1.00  71.03 0 B 1
ATOM   1203 O OE2 . GLU B 2 51 ? -19.228 14.163 15.885 1.00  69.50 -1 B 1
ATOM   1204 N N   . ASP B 2 52 ? -20.618 14.096 10.179 1.00  95.91 0 B 1
ATOM   1205 C CA  . ASP B 2 52 ? -21.665 14.543  9.256 1.00  95.66 0 B 1
ATOM   1206 C C   . ASP B 2 52 ? -22.717 15.454  9.907 1.00  95.47 0 B 1
ATOM   1207 O O   . ASP B 2 52 ? -23.176 16.412  9.281 1.00  91.28 0 B 1
ATOM   1208 C CB  . ASP B 2 52 ? -22.338 13.312  8.617 1.00  94.30 0 B 1
ATOM   1209 C CG  . ASP B 2 52 ? -21.386 12.546  7.696 1.00  92.62 0 B 1
ATOM   1210 O OD1 . ASP B 2 52 ? -20.421 13.169  7.208 1.00  87.97 0 B 1
ATOM   1211 O OD2 . ASP B 2 52 ? -21.556 11.341  7.457 1.00  87.15 -1 B 1
ATOM   1212 N N   . GLY B 2 53 ? -23.062 15.200 11.163 1.00  94.98 0 B 1
ATOM   1213 C CA  . GLY B 2 53 ? -24.071 15.968 11.896 1.00  95.05 0 B 1
ATOM   1214 C C   . GLY B 2 53 ? -23.602 17.335 12.416 1.00  96.30 0 B 1
ATOM   1215 O O   . GLY B 2 53 ? -24.427 18.090 12.942 1.00  93.46 0 B 1
ATOM   1216 N N   . ARG B 2 54 ? -22.310 17.665 12.308 1.00  96.84 0 B 1
ATOM   1217 C CA  . ARG B 2 54 ? -21.773 18.959 12.767 1.00  97.30 0 B 1
ATOM   1218 C C   . ARG B 2 54 ? -21.719 19.978 11.635 1.00  97.79 0 B 1
ATOM   1219 O O   . ARG B 2 54 ? -21.711 19.613 10.465 1.00  97.02 0 B 1
ATOM   1220 C CB  . ARG B 2 54 ? -20.410 18.782 13.438 1.00  96.58 0 B 1
ATOM   1221 C CG  . ARG B 2 54 ? -20.474 17.832 14.639 1.00  92.53 0 B 1
ATOM   1222 C CD  . ARG B 2 54 ? -19.255 18.060 15.528 1.00  85.69 0 B 1
ATOM   1223 N NE  . ARG B 2 54 ? -19.092 16.980 16.503 1.00  77.78 0 B 1
ATOM   1224 C CZ  . ARG B 2 54 ? -18.351 16.982 17.583 1.00  70.65 0 B 1
ATOM   1225 N NH1 . ARG B 2 54 ? -17.719 18.053 17.990 1.00  64.39 1 B 1
ATOM   1226 N NH2 . ARG B 2 54 ? -18.230 15.877 18.251 1.00  65.62 0 B 1
ATOM   1227 N N   . THR B 2 55 ? -21.649 21.255 12.022 1.00  97.54 0 B 1
ATOM   1228 C CA  . THR B 2 55 ? -21.541 22.363 11.081 1.00  97.52 0 B 1
ATOM   1229 C C   . THR B 2 55 ? -20.082 22.791 10.872 1.00  97.50 0 B 1
ATOM   1230 O O   . THR B 2 55 ? -19.184 22.435 11.634 1.00  96.91 0 B 1
ATOM   1231 C CB  . THR B 2 55 ? -22.388 23.560 11.521 1.00  96.89 0 B 1
ATOM   1232 C CG2 . THR B 2 55 ? -23.860 23.208 11.715 1.00  92.63 0 B 1
ATOM   1233 O OG1 . THR B 2 55 ? -21.898 24.082 12.727 1.00  92.64 0 B 1
ATOM   1234 N N   . LEU B 2 56 ? -19.834 23.579  9.836 1.00  97.76 0 B 1
ATOM   1235 C CA  . LEU B 2 56 ? -18.520 24.177  9.606 1.00  97.63 0 B 1
ATOM   1236 C C   . LEU B 2 56 ? -18.111 25.110 10.759 1.00  97.34 0 B 1
ATOM   1237 O O   . LEU B 2 56 ? -16.946 25.112 11.152 1.00  96.88 0 B 1
ATOM   1238 C CB  . LEU B 2 56 ? -18.530 24.942  8.272 1.00  97.58 0 B 1
ATOM   1239 C CG  . LEU B 2 56 ? -18.690 24.052  7.018 1.00  97.09 0 B 1
ATOM   1240 C CD1 . LEU B 2 56 ? -18.779 24.949  5.781 1.00  94.45 0 B 1
ATOM   1241 C CD2 . LEU B 2 56 ? -17.511 23.101  6.828 1.00  93.76 0 B 1
ATOM   1242 N N   . SER B 2 57 ? -19.066 25.834 11.345 1.00  97.52 0 B 1
ATOM   1243 C CA  . SER B 2 57 ? -18.816 26.707 12.493 1.00  97.05 0 B 1
ATOM   1244 C C   . SER B 2 57 ? -18.406 25.939 13.750 1.00  96.87 0 B 1
ATOM   1245 O O   . SER B 2 57 ? -17.532 26.411 14.474 1.00  95.71 0 B 1
ATOM   1246 C CB  . SER B 2 57 ? -20.028 27.590 12.786 1.00  96.06 0 B 1
ATOM   1247 O OG  . SER B 2 57 ? -21.195 26.832 12.979 1.00  84.15 0 B 1
ATOM   1248 N N   . ASP B 2 58 ? -18.926 24.716 13.973 1.00  97.45 0 B 1
ATOM   1249 C CA  . ASP B 2 58 ? -18.542 23.870 15.113 1.00  97.03 0 B 1
ATOM   1250 C C   . ASP B 2 58 ? -17.057 23.488 15.089 1.00  96.77 0 B 1
ATOM   1251 O O   . ASP B 2 58 ? -16.439 23.248 16.126 1.00  95.59 0 B 1
ATOM   1252 C CB  . ASP B 2 58 ? -19.368 22.571 15.129 1.00  96.65 0 B 1
ATOM   1253 C CG  . ASP B 2 58 ? -20.862 22.779 15.344 1.00  94.56 0 B 1
ATOM   1254 O OD1 . ASP B 2 58 ? -21.242 23.701 16.092 1.00  90.26 0 B 1
ATOM   1255 O OD2 . ASP B 2 58 ? -21.631 21.981 14.754 1.00  90.08 -1 B 1
ATOM   1256 N N   . TYR B 2 59 ? -16.473 23.432 13.886 1.00  97.28 0 B 1
ATOM   1257 C CA  . TYR B 2 59 ? -15.049 23.153 13.688 1.00  96.96 0 B 1
ATOM   1258 C C   . TYR B 2 59 ? -14.201 24.420 13.503 1.00  96.53 0 B 1
ATOM   1259 O O   . TYR B 2 59 ? -13.013 24.318 13.196 1.00  94.76 0 B 1
ATOM   1260 C CB  . TYR B 2 59 ? -14.891 22.178 12.526 1.00  96.75 0 B 1
ATOM   1261 C CG  . TYR B 2 59 ? -15.425 20.794 12.820 1.00  97.28 0 B 1
ATOM   1262 C CD1 . TYR B 2 59 ? -14.759 19.961 13.744 1.00  95.64 0 B 1
ATOM   1263 C CD2 . TYR B 2 59 ? -16.580 20.318 12.176 1.00  95.70 0 B 1
ATOM   1264 C CE1 . TYR B 2 59 ? -15.217 18.666 14.008 1.00  95.37 0 B 1
ATOM   1265 C CE2 . TYR B 2 59 ? -17.050 19.017 12.429 1.00  95.21 0 B 1
ATOM   1266 C CZ  . TYR B 2 59 ? -16.361 18.193 13.343 1.00  96.90 0 B 1
ATOM   1267 O OH  . TYR B 2 59 ? -16.801 16.915 13.575 1.00  95.99 0 B 1
ATOM   1268 N N   . ASN B 2 60 ? -14.788 25.593 13.678 1.00  95.09 0 B 1
ATOM   1269 C CA  . ASN B 2 60 ? -14.141 26.887 13.433 1.00  94.16 0 B 1
ATOM   1270 C C   . ASN B 2 60 ? -13.546 27.010 12.013 1.00  94.60 0 B 1
ATOM   1271 O O   . ASN B 2 60 ? -12.481 27.589 11.810 1.00  92.84 0 B 1
ATOM   1272 C CB  . ASN B 2 60 ? -13.150 27.166 14.574 1.00  91.90 0 B 1
ATOM   1273 C CG  . ASN B 2 60 ? -12.751 28.631 14.651 1.00  82.56 0 B 1
ATOM   1274 N ND2 . ASN B 2 60 ? -11.564 28.907 15.125 1.00  69.37 0 B 1
ATOM   1275 O OD1 . ASN B 2 60 ? -13.504 29.535 14.324 1.00  73.08 0 B 1
ATOM   1276 N N   . ILE B 2 61 ? -14.236 26.419 11.038 1.00  96.42 0 B 1
ATOM   1277 C CA  . ILE B 2 61 ? -13.858 26.504  9.625 1.00  96.71 0 B 1
ATOM   1278 C C   . ILE B 2 61 ? -14.298 27.865  9.095 1.00  96.69 0 B 1
ATOM   1279 O O   . ILE B 2 61 ? -15.484 28.174  9.018 1.00  95.91 0 B 1
ATOM   1280 C CB  . ILE B 2 61 ? -14.438 25.324  8.824 1.00  96.90 0 B 1
ATOM   1281 C CG1 . ILE B 2 61 ? -13.790 24.001  9.296 1.00  96.01 0 B 1
ATOM   1282 C CG2 . ILE B 2 61 ? -14.196 25.516  7.315 1.00  95.92 0 B 1
ATOM   1283 C CD1 . ILE B 2 61 ? -14.529 22.747  8.833 1.00  94.15 0 B 1
ATOM   1284 N N   . GLN B 2 62 ? -13.316 28.687  8.730 1.00  95.84 0 B 1
ATOM   1285 C CA  . GLN B 2 62 ? -13.510 30.057  8.282 1.00  94.94 0 B 1
ATOM   1286 C C   . GLN B 2 62 ? -13.346 30.178  6.768 1.00  95.48 0 B 1
ATOM   1287 O O   . GLN B 2 62 ? -13.051 29.209  6.063 1.00  94.39 0 B 1
ATOM   1288 C CB  . GLN B 2 62 ? -12.562 30.980  9.056 1.00  92.25 0 B 1
ATOM   1289 C CG  . GLN B 2 62 ? -12.830 30.938 10.565 1.00  86.71 0 B 1
ATOM   1290 C CD  . GLN B 2 62 ? -11.987 31.953 11.345 1.00  81.42 0 B 1
ATOM   1291 N NE2 . GLN B 2 62 ? -12.070 31.953 12.652 1.00  67.17 0 B 1
ATOM   1292 O OE1 . GLN B 2 62 ? -11.261 32.764 10.797 1.00  73.08 0 B 1
ATOM   1293 N N   . LYS B 2 63 ? -13.548 31.374  6.257 1.00  94.49 0 B 1
ATOM   1294 C CA  . LYS B 2 63 ? -13.294 31.705  4.859 1.00  94.33 0 B 1
ATOM   1295 C C   . LYS B 2 63 ? -11.877 31.280  4.464 1.00  93.91 0 B 1
ATOM   1296 O O   . LYS B 2 63 ? -10.934 31.485  5.223 1.00  92.27 0 B 1
ATOM   1297 C CB  . LYS B 2 63 ? -13.489 33.221  4.661 1.00  92.82 0 B 1
ATOM   1298 C CG  . LYS B 2 63 ? -13.558 33.601  3.179 1.00  86.60 0 B 1
ATOM   1299 C CD  . LYS B 2 63 ? -13.382 35.102  2.977 1.00  83.83 0 B 1
ATOM   1300 C CE  . LYS B 2 63 ? -13.399 35.416  1.479 1.00  71.61 0 B 1
ATOM   1301 N NZ  . LYS B 2 63 ? -12.452 36.506  1.138 1.00  64.34 1 B 1
ATOM   1302 N N   . GLU B 2 64 ? -11.743 30.710  3.261 1.00  94.32 0 B 1
ATOM   1303 C CA  . GLU B 2 64 ? -10.461 30.285  2.680 1.00  94.34 0 B 1
ATOM   1304 C C   . GLU B 2 64 ? -9.745 29.158  3.454 1.00  94.50 0 B 1
ATOM   1305 O O   . GLU B 2 64 ? -8.600 28.830  3.149 1.00  92.61 0 B 1
ATOM   1306 C CB  . GLU B 2 64 ? -9.570 31.510  2.397 1.00  92.58 0 B 1
ATOM   1307 C CG  . GLU B 2 64 ? -10.205 32.449  1.360 1.00  88.59 0 B 1
ATOM   1308 C CD  . GLU B 2 64 ? -9.585 33.847  1.308 1.00  82.07 0 B 1
ATOM   1309 O OE1 . GLU B 2 64 ? -10.318 34.769  0.862 1.00  73.91 0 B 1
ATOM   1310 O OE2 . GLU B 2 64 ? -8.438 34.029  1.740 1.00  73.13 -1 B 1
ATOM   1311 N N   . SER B 2 65 ? -10.435 28.509  4.401 1.00  95.48 0 B 1
ATOM   1312 C CA  . SER B 2 65 ? -9.907 27.316  5.058 1.00  95.27 0 B 1
ATOM   1313 C C   . SER B 2 65 ? -9.757 26.165  4.061 1.00  95.69 0 B 1
ATOM   1314 O O   . SER B 2 65 ? -10.559 25.995  3.147 1.00  94.99 0 B 1
ATOM   1315 C CB  . SER B 2 65 ? -10.806 26.865  6.210 1.00  94.62 0 B 1
ATOM   1316 O OG  . SER B 2 65 ? -10.856 27.852  7.219 1.00  89.91 0 B 1
ATOM   1317 N N   . THR B 2 66 ? -8.742 25.316  4.274 1.00  95.36 0 B 1
ATOM   1318 C CA  . THR B 2 66 ? -8.495 24.119  3.466 1.00  95.36 0 B 1
ATOM   1319 C C   . THR B 2 66 ? -8.922 22.870  4.223 1.00  96.05 0 B 1
ATOM   1320 O O   . THR B 2 66 ? -8.325 22.494  5.231 1.00  95.50 0 B 1
ATOM   1321 C CB  . THR B 2 66 ? -7.034 24.030  3.022 1.00  94.04 0 B 1
ATOM   1322 C CG2 . THR B 2 66 ? -6.763 22.816  2.133 1.00  89.12 0 B 1
ATOM   1323 O OG1 . THR B 2 66 ? -6.707 25.163  2.240 1.00  89.39 0 B 1
ATOM   1324 N N   . LEU B 2 67 ? -9.949 22.175  3.704 1.00  96.53 0 B 1
ATOM   1325 C CA  . LEU B 2 67 ? -10.316 20.821  4.093 1.00  96.76 0 B 1
ATOM   1326 C C   . LEU B 2 67 ? -9.525 19.818  3.258 1.00  96.85 0 B 1
ATOM   1327 O O   . LEU B 2 67 ? -9.144 20.088  2.125 1.00  96.61 0 B 1
ATOM   1328 C CB  . LEU B 2 67 ? -11.827 20.599  3.910 1.00  96.72 0 B 1
ATOM   1329 C CG  . LEU B 2 67 ? -12.739 21.613  4.625 1.00  95.50 0 B 1
ATOM   1330 C CD1 . LEU B 2 67 ? -14.205 21.203  4.460 1.00  90.44 0 B 1
ATOM   1331 C CD2 . LEU B 2 67 ? -12.443 21.701  6.119 1.00  89.41 0 B 1
ATOM   1332 N N   . HIS B 2 68 ? -9.317 18.610  3.795 1.00  96.33 0 B 1
ATOM   1333 C CA  . HIS B 2 68 ? -8.704 17.506  3.074 1.00  95.96 0 B 1
ATOM   1334 C C   . HIS B 2 68 ? -9.737 16.420  2.829 1.00  96.01 0 B 1
ATOM   1335 O O   . HIS B 2 68 ? -10.463 16.037  3.744 1.00  95.31 0 B 1
ATOM   1336 C CB  . HIS B 2 68 ? -7.491 16.987  3.838 1.00  94.85 0 B 1
ATOM   1337 C CG  . HIS B 2 68 ? -6.358 17.978  3.894 1.00  93.58 0 B 1
ATOM   1338 C CD2 . HIS B 2 68 ? -6.283 19.097  4.680 1.00  84.23 0 B 1
ATOM   1339 N ND1 . HIS B 2 68 ? -5.199 17.925  3.135 1.00  84.23 0 B 1
ATOM   1340 C CE1 . HIS B 2 68 ? -4.456 18.986  3.475 1.00  85.81 0 B 1
ATOM   1341 N NE2 . HIS B 2 68 ? -5.086 19.714  4.403 1.00  86.42 0 B 1
ATOM   1342 N N   . LEU B 2 69 ? -9.791 15.896  1.602 1.00  95.99 0 B 1
ATOM   1343 C CA  . LEU B 2 69 ? -10.681 14.809  1.196 1.00  95.74 0 B 1
ATOM   1344 C C   . LEU B 2 69 ? -9.874 13.531  1.006 1.00  95.10 0 B 1
ATOM   1345 O O   . LEU B 2 69 ? -8.959 13.469  0.182 1.00  94.01 0 B 1
ATOM   1346 C CB  . LEU B 2 69 ? -11.428 15.231 -0.077 1.00  95.38 0 B 1
ATOM   1347 C CG  . LEU B 2 69 ? -12.358 14.147 -0.654 1.00  95.16 0 B 1
ATOM   1348 C CD1 . LEU B 2 69 ? -13.508 13.815  0.283 1.00  91.74 0 B 1
ATOM   1349 C CD2 . LEU B 2 69 ? -12.949 14.621 -1.988 1.00  91.27 0 B 1
ATOM   1350 N N   . VAL B 2 70 ? -10.281 12.486  1.740 1.00  93.89 0 B 1
ATOM   1351 C CA  . VAL B 2 70 ? -9.825 11.108  1.551 1.00  92.97 0 B 1
ATOM   1352 C C   . VAL B 2 70 ? -11.026 10.267  1.178 1.00  92.53 0 B 1
ATOM   1353 O O   . VAL B 2 70 ? -12.075 10.372  1.806 1.00  91.69 0 B 1
ATOM   1354 C CB  . VAL B 2 70 ? -9.137 10.558  2.811 1.00  90.78 0 B 1
ATOM   1355 C CG1 . VAL B 2 70 ? -8.577  9.156  2.590 1.00  82.04 0 B 1
ATOM   1356 C CG2 . VAL B 2 70 ? -7.964 11.450  3.224 1.00  83.38 0 B 1
ATOM   1357 N N   . LEU B 2 71 ? -10.886  9.425  0.159 1.00  91.20 0 B 1
ATOM   1358 C CA  . LEU B 2 71 ? -11.938  8.485 -0.204 1.00  89.78 0 B 1
ATOM   1359 C C   . LEU B 2 71 ? -11.804  7.209  0.608 1.00  88.64 0 B 1
ATOM   1360 O O   . LEU B 2 71 ? -10.698  6.732  0.844 1.00  86.66 0 B 1
ATOM   1361 C CB  . LEU B 2 71 ? -11.927  8.207 -1.720 1.00  87.61 0 B 1
ATOM   1362 C CG  . LEU B 2 71 ? -12.100  9.464 -2.585 1.00  83.51 0 B 1
ATOM   1363 C CD1 . LEU B 2 71 ? -12.213  9.064 -4.054 1.00  79.39 0 B 1
ATOM   1364 C CD2 . LEU B 2 71 ? -13.345 10.278 -2.209 1.00  79.47 0 B 1
ATOM   1365 N N   . ARG B 2 72 ? -12.952  6.651  1.022 1.00  89.27 0 B 1
ATOM   1366 C CA  . ARG B 2 72 ? -13.014  5.316  1.606 1.00  87.23 0 B 1
ATOM   1367 C C   . ARG B 2 72 ? -12.695  4.316  0.505 1.00  84.56 0 B 1
ATOM   1368 O O   . ARG B 2 72 ? -13.354  4.299 -0.533 1.00  81.45 0 B 1
ATOM   1369 C CB  . ARG B 2 72 ? -14.375  5.029  2.236 1.00  84.04 0 B 1
ATOM   1370 C CG  . ARG B 2 72 ? -14.688  5.989  3.389 1.00  77.05 0 B 1
ATOM   1371 C CD  . ARG B 2 72 ? -15.975  5.596  4.093 1.00  76.10 0 B 1
ATOM   1372 N NE  . ARG B 2 72 ? -16.325  6.576  5.142 1.00  70.41 0 B 1
ATOM   1373 C CZ  . ARG B 2 72 ? -17.114  6.367  6.181 1.00  65.89 0 B 1
ATOM   1374 N NH1 . ARG B 2 72 ? -17.690  5.217  6.396 1.00  60.56 1 B 1
ATOM   1375 N NH2 . ARG B 2 72 ? -17.343  7.335  7.018 1.00  59.56 0 B 1
ATOM   1376 N N   . LEU B 2 73 ? -11.721  3.455  0.769 1.00  85.26 0 B 1
ATOM   1377 C CA  . LEU B 2 73 ? -11.483  2.283 -0.049 1.00  79.96 0 B 1
ATOM   1378 C C   . LEU B 2 73 ? -12.561  1.270  0.332 1.00  74.68 0 B 1
ATOM   1379 O O   . LEU B 2 73 ? -12.454  0.562  1.321 1.00  67.81 0 B 1
ATOM   1380 C CB  . LEU B 2 73 ? -10.052  1.764  0.179 1.00  76.85 0 B 1
ATOM   1381 C CG  . LEU B 2 73 ? -8.949  2.767 -0.202 1.00  71.92 0 B 1
ATOM   1382 C CD1 . LEU B 2 73 ? -7.579  2.222  0.194 1.00  69.55 0 B 1
ATOM   1383 C CD2 . LEU B 2 73 ? -8.930  3.079 -1.702 1.00  66.48 0 B 1
ATOM   1384 N N   . ARG B 2 74 ? -13.647  1.231 -0.442 1.00  71.85 0 B 1
ATOM   1385 C CA  . ARG B 2 74 ? -14.586  0.113 -0.348 1.00  65.15 0 B 1
ATOM   1386 C C   . ARG B 2 74 ? -13.875 -1.098 -0.918 1.00  59.66 0 B 1
ATOM   1387 O O   . ARG B 2 74 ? -13.756 -1.209 -2.133 1.00  51.46 0 B 1
ATOM   1388 C CB  . ARG B 2 74 ? -15.904  0.415 -1.067 1.00  58.61 0 B 1
ATOM   1389 C CG  . ARG B 2 74 ? -16.853  1.226 -0.177 1.00  52.44 0 B 1
ATOM   1390 C CD  . ARG B 2 74 ? -18.220  1.380 -0.832 1.00  48.88 0 B 1
ATOM   1391 N NE  . ARG B 2 74 ? -19.194  1.918  0.134 1.00  44.31 0 B 1
ATOM   1392 C CZ  . ARG B 2 74 ? -20.406  2.382 -0.123 1.00  42.02 0 B 1
ATOM   1393 N NH1 . ARG B 2 74 ? -20.926  2.379 -1.318 1.00  39.30 1 B 1
ATOM   1394 N NH2 . ARG B 2 74 ? -21.097  2.864  0.848 1.00  38.51 0 B 1
ATOM   1395 N N   . GLY B 2 75 ? -13.415 -1.990 -0.029 1.00  56.92 0 B 1
ATOM   1396 C CA  . GLY B 2 75 ? -13.209 -3.380 -0.401 1.00  50.36 0 B 1
ATOM   1397 C C   . GLY B 2 75 ? -14.561 -3.932 -0.842 1.00  46.93 0 B 1
ATOM   1398 O O   . GLY B 2 75 ? -15.427 -4.171 -0.004 1.00  41.50 0 B 1
ATOM   1399 N N   . GLY B 2 76 ? -14.771 -3.982 -2.139 1.00  50.90 0 B 1
ATOM   1400 C CA  . GLY B 2 76 ? -15.892 -4.649 -2.784 1.00  44.52 0 B 1
ATOM   1401 C C   . GLY B 2 76 ? -15.543 -6.089 -3.053 1.00  39.20 0 B 1
ATOM   1402 O O   . GLY B 2 76 ? -14.347 -6.389 -3.217 1.00  33.71 0 B 1
ATOM   1403 O OXT . GLY B 2 76 ? -16.488 -6.923 -3.111 1.00  40.18 -1 B 1
HETATM 1404 P PA  . NAD C 3 1 ?  3.831 -25.094 -17.085 1.00  63.49 0 C 1
HETATM 1405 P PN  . NAD C 3 1 ?  3.548 -25.040 -14.175 1.00  62.79 0 C 1
HETATM 1406 C C1B . NAD C 3 1 ?  3.544 -30.227 -19.296 1.00  60.87 0 C 1
HETATM 1407 C C1D . NAD C 3 1 ?  4.993 -20.505 -11.404 1.00  51.98 0 C 1
HETATM 1408 N N1A . NAD C 3 1 ?  4.545 -32.478 -23.901 1.00  45.89 0 C 1
HETATM 1409 N N1N . NAD C 3 1 ?  3.873 -20.194 -10.486 1.00  54.64 0 C 1
HETATM 1410 O O1A . NAD C 3 1 ?  5.202 -25.568 -17.087 1.00  54.74 -1 C 1
HETATM 1411 O O1N . NAD C 3 1 ?  4.359 -26.115 -13.645 1.00  54.63 -1 C 1
HETATM 1412 C C2A . NAD C 3 1 ?  4.641 -33.012 -22.668 1.00  48.38 0 C 1
HETATM 1413 C C2B . NAD C 3 1 ?  4.881 -29.949 -18.702 1.00  61.58 0 C 1
HETATM 1414 C C2D . NAD C 3 1 ?  5.561 -21.851 -11.244 1.00  54.76 0 C 1
HETATM 1415 C C2N . NAD C 3 1 ?  3.639 -20.932 -9.369 1.00  56.86 0 C 1
HETATM 1416 O O2A . NAD C 3 1 ?  3.677 -23.666 -17.438 1.00  56.86 0 C 1
HETATM 1417 O O2B . NAD C 3 1 ?  5.393 -31.092 -18.076 1.00  56.32 0 C 1
HETATM 1418 O O2D . NAD C 3 1 ?  6.609 -21.846 -10.294 1.00  45.06 0 C 1
HETATM 1419 O O2N . NAD C 3 1 ?  2.314 -24.697 -13.381 1.00  55.48 0 C 1
HETATM 1420 C C3B . NAD C 3 1 ?  4.625 -28.799 -17.743 1.00  62.81 0 C 1
HETATM 1421 C C3D . NAD C 3 1 ?  6.046 -22.161 -12.621 1.00  54.33 0 C 1
HETATM 1422 C C3N . NAD C 3 1 ?  2.594 -20.622 -8.518 1.00  52.03 0 C 1
HETATM 1423 N N3A . NAD C 3 1 ?  4.338 -32.318 -21.547 1.00  53.72 0 C 1
HETATM 1424 O O3  . NAD C 3 1 ?  3.099 -25.373 -15.681 1.00  62.44 0 C 1
HETATM 1425 O O3B . NAD C 3 1 ?  4.756 -29.232 -16.419 1.00  58.21 0 C 1
HETATM 1426 O O3D . NAD C 3 1 ?  7.360 -21.708 -12.824 1.00  45.38 0 C 1
HETATM 1427 C C4A . NAD C 3 1 ?  3.937 -31.042 -21.676 1.00  56.59 0 C 1
HETATM 1428 C C4B . NAD C 3 1 ?  3.262 -28.332 -18.022 1.00  62.56 0 C 1
HETATM 1429 C C4D . NAD C 3 1 ?  5.098 -21.478 -13.556 1.00  55.91 0 C 1
HETATM 1430 C C4N . NAD C 3 1 ?  1.776 -19.545 -8.774 1.00  48.89 0 C 1
HETATM 1431 O O4B . NAD C 3 1 ?  2.604 -29.306 -18.771 1.00  62.05 0 C 1
HETATM 1432 O O4D . NAD C 3 1 ?  4.546 -20.437 -12.780 1.00  55.59 0 C 1
HETATM 1433 C C5A . NAD C 3 1 ?  3.827 -30.440 -22.938 1.00  55.40 0 C 1
HETATM 1434 C C5B . NAD C 3 1 ?  3.338 -27.039 -18.835 1.00  60.68 0 C 1
HETATM 1435 C C5D . NAD C 3 1 ?  3.992 -22.392 -14.096 1.00  56.44 0 C 1
HETATM 1436 C C5N . NAD C 3 1 ?  2.063 -18.800 -9.880 1.00  45.28 0 C 1
HETATM 1437 O O5B . NAD C 3 1 ?  2.921 -25.927 -18.094 1.00  60.44 0 C 1
HETATM 1438 O O5D . NAD C 3 1 ?  4.475 -23.709 -14.216 1.00  56.58 0 C 1
HETATM 1439 C C6A . NAD C 3 1 ?  4.162 -31.214 -24.082 1.00  51.34 0 C 1
HETATM 1440 C C6N . NAD C 3 1 ?  3.109 -19.130 -10.719 1.00  47.39 0 C 1
HETATM 1441 N N6A . NAD C 3 1 ?  4.089 -30.707 -25.327 1.00  47.27 0 C 1
HETATM 1442 C C7N . NAD C 3 1 ?  2.322 -21.421 -7.285 1.00  48.06 0 C 1
HETATM 1443 N N7A . NAD C 3 1 ?  3.403 -29.186 -22.745 1.00  54.04 0 C 1
HETATM 1444 N N7N . NAD C 3 1 ?  1.137 -21.278 -6.712 1.00  46.78 0 C 1
HETATM 1445 O O7N . NAD C 3 1 ?  3.175 -22.124 -6.799 1.00  46.94 0 C 1
HETATM 1446 C C8A . NAD C 3 1 ?  3.255 -28.998 -21.455 1.00  55.36 0 C 1
HETATM 1447 N N9A . NAD C 3 1 ?  3.575 -30.111 -20.760 1.00  59.88 0 C 1
HETATM 1448 ZN ZN  . ZN  D 4 1 ? -9.234 -14.515 -16.839 1.00  78.85 0 D 1
HETATM 1449 ZN ZN  . ZN  E 5 1 ? -11.214 -29.469 -15.727 1.00  92.62 0 E 1
