# Supplementary material for: RNF114 and RNF166 exemplify reader-writer E3 ligases that extend K11 polyubiquitin onto sites of MARUbylation
Source: EMBO J. 2025 Oct 2;44(21):5993–6018. doi: 10.1038/s44318-025-00577-z (PMC12583694; doi:10.1038/s44318-025-00577-z)
Supplement: Supplementary file 7 — Source data Fig. 5 [file 44318_2025_577_MOESM7_ESM.zip › Figure 5/5B/RNF138-MUBD-AF3-0.cif]

# generated by PyMOL 3.1.4.1
#
data_fold_2024_11_14_22_43_rnf138_mubd_ub_nad_2xzn_model_0
_entry.id fold_2024_11_14_22_43_rnf138_mubd_ub_nad_2xzn_model_0
#
loop_
_atom_site.group_PDB
_atom_site.id
_atom_site.type_symbol
_atom_site.label_atom_id
_atom_site.label_alt_id
_atom_site.label_comp_id
_atom_site.label_asym_id
_atom_site.label_entity_id
_atom_site.label_seq_id
_atom_site.pdbx_PDB_ins_code
_atom_site.Cartn_x
_atom_site.Cartn_y
_atom_site.Cartn_z
_atom_site.occupancy
_atom_site.B_iso_or_equiv
_atom_site.pdbx_formal_charge
_atom_site.auth_asym_id
_atom_site.pdbx_PDB_model_num
ATOM   1   N N   . HIS A 1 1 ?  9.272 -14.371 -5.778 1.00  78.97 0 A 1
ATOM   2   C CA  . HIS A 1 1 ?  9.214 -13.317 -6.801 1.00  85.43 0 A 1
ATOM   3   C C   . HIS A 1 1 ?  7.859 -13.290 -7.502 1.00  88.77 0 A 1
ATOM   4   O O   . HIS A 1 1 ?  7.244 -14.334 -7.714 1.00  83.78 0 A 1
ATOM   5   C CB  . HIS A 1 1 ? 10.338 -13.495 -7.832 1.00  78.46 0 A 1
ATOM   6   C CG  . HIS A 1 1 ? 11.469 -12.531 -7.670 1.00  73.31 0 A 1
ATOM   7   C CD2 . HIS A 1 1 ? 12.322 -12.315 -6.651 1.00  63.93 0 A 1
ATOM   8   N ND1 . HIS A 1 1 ? 11.810 -11.618 -8.638 1.00  66.58 0 A 1
ATOM   9   C CE1 . HIS A 1 1 ? 12.832 -10.882 -8.222 1.00  63.46 0 A 1
ATOM   10  N NE2 . HIS A 1 1 ? 13.154 -11.286 -7.012 1.00  63.15 0 A 1
ATOM   11  N N   . PRO A 1 2 ?  7.381 -12.105 -7.846 1.00  91.73 0 A 1
ATOM   12  C CA  . PRO A 1 2 ?  6.065 -11.969 -8.472 1.00  94.82 0 A 1
ATOM   13  C C   . PRO A 1 2 ?  6.017 -12.526 -9.892 1.00  97.09 0 A 1
ATOM   14  O O   . PRO A 1 2 ?  7.042 -12.633 -10.573 1.00  96.78 0 A 1
ATOM   15  C CB  . PRO A 1 2 ?  5.840 -10.454 -8.466 1.00  91.46 0 A 1
ATOM   16  C CG  . PRO A 1 2 ?  7.215 -9.906 -8.602 1.00  87.73 0 A 1
ATOM   17  C CD  . PRO A 1 2 ?  8.042 -10.797 -7.707 1.00  89.83 0 A 1
ATOM   18  N N   . THR A 1 3 ?  4.800 -12.890 -10.313 1.00  97.71 0 A 1
ATOM   19  C CA  . THR A 1 3 ?  4.592 -13.361 -11.675 1.00  98.24 0 A 1
ATOM   20  C C   . THR A 1 3 ?  3.560 -12.440 -12.317 1.00  98.52 0 A 1
ATOM   21  O O   . THR A 1 3 ?  2.802 -11.760 -11.627 1.00  98.23 0 A 1
ATOM   22  C CB  . THR A 1 3 ?  4.092 -14.821 -11.723 1.00  97.53 0 A 1
ATOM   23  C CG2 . THR A 1 3 ?  5.150 -15.755 -11.149 1.00  92.21 0 A 1
ATOM   24  O OG1 . THR A 1 3 ?  2.878 -14.940 -10.987 1.00  93.00 0 A 1
ATOM   25  N N   . PHE A 1 4 ?  3.539 -12.432 -13.637 1.00  98.86 0 A 1
ATOM   26  C CA  . PHE A 1 4 ?  2.686 -11.523 -14.384 1.00  98.94 0 A 1
ATOM   27  C C   . PHE A 1 4 ?  1.957 -12.205 -15.525 1.00  98.96 0 A 1
ATOM   28  O O   . PHE A 1 4 ?  2.421 -13.207 -16.058 1.00  98.80 0 A 1
ATOM   29  C CB  . PHE A 1 4 ?  3.528 -10.382 -14.962 1.00  98.84 0 A 1
ATOM   30  C CG  . PHE A 1 4 ?  4.453 -9.745 -13.971 1.00  98.83 0 A 1
ATOM   31  C CD1 . PHE A 1 4 ?  3.980 -8.795 -13.083 1.00  98.61 0 A 1
ATOM   32  C CD2 . PHE A 1 4 ?  5.792 -10.117 -13.907 1.00  98.60 0 A 1
ATOM   33  C CE1 . PHE A 1 4 ?  4.827 -8.212 -12.145 1.00  98.36 0 A 1
ATOM   34  C CE2 . PHE A 1 4 ?  6.648 -9.541 -12.972 1.00  98.37 0 A 1
ATOM   35  C CZ  . PHE A 1 4 ?  6.163 -8.583 -12.094 1.00  98.37 0 A 1
ATOM   36  N N   . LYS A 1 5 ?  0.819 -11.622 -15.901 1.00  98.83 0 A 1
ATOM   37  C CA  . LYS A 1 5 ?  0.084 -12.091 -17.060 1.00  98.81 0 A 1
ATOM   38  C C   . LYS A 1 5 ?  0.566 -11.281 -18.257 1.00  98.88 0 A 1
ATOM   39  O O   . LYS A 1 5 ?  0.825 -10.081 -18.140 1.00  98.77 0 A 1
ATOM   40  C CB  . LYS A 1 5 ? -1.420 -11.860 -16.905 1.00  98.56 0 A 1
ATOM   41  C CG  . LYS A 1 5 ? -2.159 -12.910 -16.114 1.00  95.55 0 A 1
ATOM   42  C CD  . LYS A 1 5 ? -3.659 -12.704 -16.249 1.00  94.09 0 A 1
ATOM   43  C CE  . LYS A 1 5 ? -4.441 -13.781 -15.522 1.00  85.77 0 A 1
ATOM   44  N NZ  . LYS A 1 5 ? -5.903 -13.608 -15.697 1.00  80.08 1 A 1
ATOM   45  N N   . CYS A 1 6 ?  0.688 -11.924 -19.408 1.00  98.84 0 A 1
ATOM   46  C CA  . CYS A 1 6 ?  1.027 -11.211 -20.620 1.00  98.81 0 A 1
ATOM   47  C C   . CYS A 1 6 ? -0.223 -10.436 -21.057 1.00  98.85 0 A 1
ATOM   48  O O   . CYS A 1 6 ? -1.282 -11.038 -21.237 1.00  98.78 0 A 1
ATOM   49  C CB  . CYS A 1 6 ?  1.425 -12.192 -21.729 1.00  98.85 0 A 1
ATOM   50  S SG  . CYS A 1 6 ?  1.646 -11.393 -23.333 1.00  98.81 0 A 1
ATOM   51  N N   . PRO A 1 7 ? -0.136 -9.119 -21.215 1.00  98.89 0 A 1
ATOM   52  C CA  . PRO A 1 7 ? -1.306 -8.324 -21.593 1.00  98.74 0 A 1
ATOM   53  C C   . PRO A 1 7 ? -1.708 -8.491 -23.051 1.00  98.69 0 A 1
ATOM   54  O O   . PRO A 1 7 ? -2.777 -8.031 -23.462 1.00  98.29 0 A 1
ATOM   55  C CB  . PRO A 1 7 ? -0.857 -6.895 -21.290 1.00  98.62 0 A 1
ATOM   56  C CG  . PRO A 1 7 ?  0.611 -6.937 -21.570 1.00  98.18 0 A 1
ATOM   57  C CD  . PRO A 1 7 ?  1.062 -8.274 -21.018 1.00  98.74 0 A 1
ATOM   58  N N   . LEU A 1 8 ? -0.870 -9.151 -23.832 1.00  98.70 0 A 1
ATOM   59  C CA  . LEU A 1 8 ? -1.151 -9.331 -25.255 1.00  98.68 0 A 1
ATOM   60  C C   . LEU A 1 8 ? -1.882 -10.640 -25.567 1.00  98.52 0 A 1
ATOM   61  O O   . LEU A 1 8 ? -2.655 -10.697 -26.522 1.00  98.01 0 A 1
ATOM   62  C CB  . LEU A 1 8 ?  0.153 -9.259 -26.056 1.00  98.54 0 A 1
ATOM   63  C CG  . LEU A 1 8 ?  0.891 -7.923 -25.953 1.00  98.34 0 A 1
ATOM   64  C CD1 . LEU A 1 8 ?  2.246 -8.012 -26.643 1.00  98.08 0 A 1
ATOM   65  C CD2 . LEU A 1 8 ?  0.042 -6.813 -26.564 1.00  97.96 0 A 1
ATOM   66  N N   . CYS A 1 9 ? -1.655 -11.681 -24.770 1.00  98.64 0 A 1
ATOM   67  C CA  . CYS A 1 9 ? -2.312 -12.966 -25.008 1.00  98.57 0 A 1
ATOM   68  C C   . CYS A 1 9 ? -2.954 -13.566 -23.756 1.00  98.57 0 A 1
ATOM   69  O O   . CYS A 1 9 ? -3.580 -14.616 -23.823 1.00  97.83 0 A 1
ATOM   70  C CB  . CYS A 1 9 ? -1.321 -13.960 -25.605 1.00  98.41 0 A 1
ATOM   71  S SG  . CYS A 1 9 ? -0.074 -14.569 -24.457 1.00  98.47 0 A 1
ATOM   72  N N   . GLN A 1 10 ? -2.792 -12.907 -22.624 1.00  98.42 0 A 1
ATOM   73  C CA  . GLN A 1 10 ? -3.399 -13.318 -21.350 1.00  98.42 0 A 1
ATOM   74  C C   . GLN A 1 10 ? -2.815 -14.577 -20.705 1.00  98.62 0 A 1
ATOM   75  O O   . GLN A 1 10 ? -3.321 -15.041 -19.689 1.00  98.06 0 A 1
ATOM   76  C CB  . GLN A 1 10 ? -4.912 -13.469 -21.490 1.00  98.03 0 A 1
ATOM   77  C CG  . GLN A 1 10 ? -5.608 -12.219 -22.050 1.00  96.36 0 A 1
ATOM   78  C CD  . GLN A 1 10 ? -5.279 -10.975 -21.254 1.00  93.42 0 A 1
ATOM   79  N NE2 . GLN A 1 10 ? -4.976 -9.895 -21.955 1.00  85.56 0 A 1
ATOM   80  O OE1 . GLN A 1 10 ? -5.296 -10.992 -20.021 1.00  86.22 0 A 1
ATOM   81  N N   . GLU A 1 11 ? -1.746 -15.115 -21.254 1.00  98.76 0 A 1
ATOM   82  C CA  . GLU A 1 11 ? -1.093 -16.250 -20.616 1.00  98.78 0 A 1
ATOM   83  C C   . GLU A 1 11 ? -0.492 -15.749 -19.305 1.00  98.87 0 A 1
ATOM   84  O O   . GLU A 1 11 ? -0.037 -14.610 -19.206 1.00  98.71 0 A 1
ATOM   85  C CB  . GLU A 1 11 ?  0.010 -16.823 -21.508 1.00  98.62 0 A 1
ATOM   86  C CG  . GLU A 1 11 ? -0.523 -17.673 -22.647 1.00  95.18 0 A 1
ATOM   87  C CD  . GLU A 1 11 ?  0.569 -18.444 -23.366 1.00  93.11 0 A 1
ATOM   88  O OE1 . GLU A 1 11 ?  1.625 -18.673 -22.757 1.00  88.50 0 A 1
ATOM   89  O OE2 . GLU A 1 11 ?  0.359 -18.814 -24.540 1.00  88.17 -1 A 1
ATOM   90  N N   . SER A 1 12 ? -0.491 -16.602 -18.278 1.00  98.75 0 A 1
ATOM   91  C CA  . SER A 1 12 ? -0.055 -16.189 -16.956 1.00  98.60 0 A 1
ATOM   92  C C   . SER A 1 12 ?  1.196 -16.896 -16.440 1.00  98.65 0 A 1
ATOM   93  O O   . SER A 1 12 ?  1.787 -17.733 -17.121 1.00  97.39 0 A 1
ATOM   94  C CB  . SER A 1 12 ? -1.200 -16.409 -15.963 1.00  97.61 0 A 1
ATOM   95  O OG  . SER A 1 12 ? -1.594 -17.763 -15.954 1.00  91.98 0 A 1
ATOM   96  N N   . ASN A 1 13 ?  1.559 -16.528 -15.225 1.00  98.46 0 A 1
ATOM   97  C CA  . ASN A 1 13 ?  2.695 -17.113 -14.524 1.00  98.49 0 A 1
ATOM   98  C C   . ASN A 1 13 ?  4.070 -16.862 -15.134 1.00  98.52 0 A 1
ATOM   99  O O   . ASN A 1 13 ?  4.937 -17.742 -15.108 1.00  97.88 0 A 1
ATOM   100 C CB  . ASN A 1 13 ?  2.476 -18.619 -14.323 1.00  97.66 0 A 1
ATOM   101 C CG  . ASN A 1 13 ?  1.249 -18.913 -13.500 1.00  92.89 0 A 1
ATOM   102 N ND2 . ASN A 1 13 ?  0.518 -19.946 -13.890 1.00  82.67 0 A 1
ATOM   103 O OD1 . ASN A 1 13 ?  0.957 -18.224 -12.522 1.00  85.99 0 A 1
ATOM   104 N N   . PHE A 1 14 ?  4.272 -15.652 -15.649 1.00  98.87 0 A 1
ATOM   105 C CA  . PHE A 1 14 ?  5.584 -15.274 -16.173 1.00  98.84 0 A 1
ATOM   106 C C   . PHE A 1 14 ?  6.338 -14.459 -15.135 1.00  98.86 0 A 1
ATOM   107 O O   . PHE A 1 14 ?  5.802 -13.514 -14.574 1.00  98.71 0 A 1
ATOM   108 C CB  . PHE A 1 14 ?  5.443 -14.406 -17.426 1.00  98.87 0 A 1
ATOM   109 C CG  . PHE A 1 14 ?  4.886 -15.129 -18.618 1.00  98.90 0 A 1
ATOM   110 C CD1 . PHE A 1 14 ?  5.617 -16.118 -19.244 1.00  98.76 0 A 1
ATOM   111 C CD2 . PHE A 1 14 ?  3.633 -14.796 -19.114 1.00  98.78 0 A 1
ATOM   112 C CE1 . PHE A 1 14 ?  5.107 -16.773 -20.359 1.00  98.68 0 A 1
ATOM   113 C CE2 . PHE A 1 14 ?  3.119 -15.447 -20.225 1.00  98.68 0 A 1
ATOM   114 C CZ  . PHE A 1 14 ?  3.858 -16.437 -20.853 1.00  98.73 0 A 1
ATOM   115 N N   . THR A 1 15 ?  7.589 -14.821 -14.875 1.00  98.74 0 A 1
ATOM   116 C CA  . THR A 1 15 ?  8.443 -13.976 -14.055 1.00  98.72 0 A 1
ATOM   117 C C   . THR A 1 15 ?  8.808 -12.815 -14.976 1.00  98.74 0 A 1
ATOM   118 O O   . THR A 1 15 ?  8.504 -12.836 -16.171 1.00  98.72 0 A 1
ATOM   119 C CB  . THR A 1 15 ?  9.726 -14.700 -13.639 1.00  98.44 0 A 1
ATOM   120 C CG2 . THR A 1 15 ?  9.399 -15.911 -12.773 1.00  96.81 0 A 1
ATOM   121 O OG1 . THR A 1 15 ? 10.421 -15.131 -14.817 1.00  97.00 0 A 1
ATOM   122 N N   . ARG A 1 16 ?  9.479 -11.800 -14.437 1.00  98.64 0 A 1
ATOM   123 C CA  . ARG A 1 16 ?  9.889 -10.659 -15.242 1.00  98.62 0 A 1
ATOM   124 C C   . ARG A 1 16 ? 10.689 -11.097 -16.473 1.00  98.71 0 A 1
ATOM   125 O O   . ARG A 1 16 ? 10.382 -10.717 -17.602 1.00  98.71 0 A 1
ATOM   126 C CB  . ARG A 1 16 ? 10.744 -9.700 -14.415 1.00  98.51 0 A 1
ATOM   127 C CG  . ARG A 1 16 ? 10.995 -8.358 -15.091 1.00  97.98 0 A 1
ATOM   128 C CD  . ARG A 1 16 ? 12.164 -7.609 -14.492 1.00  97.69 0 A 1
ATOM   129 N NE  . ARG A 1 16 ? 13.426 -7.969 -15.137 1.00  97.01 0 A 1
ATOM   130 C CZ  . ARG A 1 16 ? 14.362 -8.753 -14.607 1.00  97.24 0 A 1
ATOM   131 N NH1 . ARG A 1 16 ? 14.195 -9.273 -13.397 1.00  94.41 1 A 1
ATOM   132 N NH2 . ARG A 1 16 ? 15.462 -9.020 -15.283 1.00  94.87 0 A 1
ATOM   133 N N   . GLN A 1 17 ? 11.699 -11.894 -16.246 1.00  98.61 0 A 1
ATOM   134 C CA  . GLN A 1 17 ? 12.551 -12.349 -17.335 1.00  98.66 0 A 1
ATOM   135 C C   . GLN A 1 17 ? 11.803 -13.226 -18.332 1.00  98.78 0 A 1
ATOM   136 O O   . GLN A 1 17 ? 12.003 -13.114 -19.545 1.00  98.64 0 A 1
ATOM   137 C CB  . GLN A 1 17 ? 13.765 -13.112 -16.801 1.00  98.24 0 A 1
ATOM   138 C CG  . GLN A 1 17 ? 14.782 -13.470 -17.869 1.00  96.09 0 A 1
ATOM   139 C CD  . GLN A 1 17 ? 15.318 -12.249 -18.597 1.00  94.33 0 A 1
ATOM   140 N NE2 . GLN A 1 17 ? 15.176 -12.225 -19.908 1.00  86.50 0 A 1
ATOM   141 O OE1 . GLN A 1 17 ? 15.845 -11.339 -17.965 1.00  88.87 0 A 1
ATOM   142 N N   . ARG A 1 18 ? 10.928 -14.093 -17.828 1.00  98.71 0 A 1
ATOM   143 C CA  . ARG A 1 18 ? 10.181 -14.970 -18.716 1.00  98.73 0 A 1
ATOM   144 C C   . ARG A 1 18 ?  9.147 -14.207 -19.534 1.00  98.87 0 A 1
ATOM   145 O O   . ARG A 1 18 ?  8.817 -14.608 -20.645 1.00  98.76 0 A 1
ATOM   146 C CB  . ARG A 1 18 ?  9.522 -16.101 -17.924 1.00  98.62 0 A 1
ATOM   147 C CG  . ARG A 1 18 ? 10.519 -17.176 -17.514 1.00  95.60 0 A 1
ATOM   148 C CD  . ARG A 1 18 ?  9.886 -18.298 -16.726 1.00  92.05 0 A 1
ATOM   149 N NE  . ARG A 1 18 ? 10.844 -19.363 -16.445 1.00  84.35 0 A 1
ATOM   150 C CZ  . ARG A 1 18 ? 10.602 -20.416 -15.673 1.00  78.72 0 A 1
ATOM   151 N NH1 . ARG A 1 18 ?  9.426 -20.554 -15.083 1.00  72.82 1 A 1
ATOM   152 N NH2 . ARG A 1 18 ? 11.545 -21.330 -15.483 1.00  74.57 0 A 1
ATOM   153 N N   . LEU A 1 19 ?  8.635 -13.097 -18.996 1.00  98.83 0 A 1
ATOM   154 C CA  . LEU A 1 19 ?  7.701 -12.279 -19.755 1.00  98.89 0 A 1
ATOM   155 C C   . LEU A 1 19 ?  8.455 -11.615 -20.905 1.00  98.80 0 A 1
ATOM   156 O O   . LEU A 1 19 ?  7.951 -11.525 -22.025 1.00  98.83 0 A 1
ATOM   157 C CB  . LEU A 1 19 ?  7.042 -11.217 -18.872 1.00  98.88 0 A 1
ATOM   158 C CG  . LEU A 1 19 ?  5.983 -10.351 -19.572 1.00  98.76 0 A 1
ATOM   159 C CD1 . LEU A 1 19 ?  4.836 -11.220 -20.067 1.00  98.62 0 A 1
ATOM   160 C CD2 . LEU A 1 19 ?  5.456 -9.285 -18.618 1.00  98.60 0 A 1
ATOM   161 N N   . LEU A 1 20 ?  9.664 -11.159 -20.626 1.00  98.80 0 A 1
ATOM   162 C CA  . LEU A 1 20 ? 10.511 -10.563 -21.661 1.00  98.83 0 A 1
ATOM   163 C C   . LEU A 1 20 ? 10.769 -11.586 -22.770 1.00  98.88 0 A 1
ATOM   164 O O   . LEU A 1 20 ? 10.598 -11.283 -23.952 1.00  98.69 0 A 1
ATOM   165 C CB  . LEU A 1 20 ? 11.847 -10.116 -21.070 1.00  98.59 0 A 1
ATOM   166 C CG  . LEU A 1 20 ? 11.886 -8.763 -20.348 1.00  95.58 0 A 1
ATOM   167 C CD1 . LEU A 1 20 ? 13.199 -8.613 -19.602 1.00  91.99 0 A 1
ATOM   168 C CD2 . LEU A 1 20 ? 11.749 -7.646 -21.377 1.00  92.05 0 A 1
ATOM   169 N N   . ASP A 1 21 ? 11.175 -12.778 -22.392 1.00  98.85 0 A 1
ATOM   170 C CA  . ASP A 1 21 ? 11.464 -13.830 -23.363 1.00  98.86 0 A 1
ATOM   171 C C   . ASP A 1 21 ? 10.223 -14.197 -24.174 1.00  98.84 0 A 1
ATOM   172 O O   . ASP A 1 21 ? 10.281 -14.342 -25.394 1.00  98.74 0 A 1
ATOM   173 C CB  . ASP A 1 21 ? 12.009 -15.075 -22.660 1.00  98.66 0 A 1
ATOM   174 C CG  . ASP A 1 21 ? 13.339 -14.829 -21.969 1.00  97.77 0 A 1
ATOM   175 O OD1 . ASP A 1 21 ? 14.029 -13.843 -22.300 1.00  96.61 0 A 1
ATOM   176 O OD2 . ASP A 1 21 ? 13.703 -15.639 -21.085 1.00  96.25 -1 A 1
ATOM   177 N N   . HIS A 1 22 ?  9.105 -14.339 -23.476 1.00  98.81 0 A 1
ATOM   178 C CA  . HIS A 1 22 ?  7.838 -14.689 -24.109 1.00  98.98 0 A 1
ATOM   179 C C   . HIS A 1 22 ?  7.425 -13.653 -25.146 1.00  98.80 0 A 1
ATOM   180 O O   . HIS A 1 22 ?  7.054 -13.995 -26.278 1.00  98.79 0 A 1
ATOM   181 C CB  . HIS A 1 22 ?  6.752 -14.815 -23.037 1.00  98.89 0 A 1
ATOM   182 C CG  . HIS A 1 22 ?  5.357 -14.836 -23.579 1.00  98.90 0 A 1
ATOM   183 C CD2 . HIS A 1 22 ?  4.421 -13.865 -23.659 1.00  98.53 0 A 1
ATOM   184 N ND1 . HIS A 1 22 ?  4.779 -15.972 -24.111 1.00  98.54 0 A 1
ATOM   185 C CE1 . HIS A 1 22 ?  3.546 -15.686 -24.507 1.00  98.47 0 A 1
ATOM   186 N NE2 . HIS A 1 22 ?  3.303 -14.416 -24.241 1.00  98.53 0 A 1
ATOM   187 N N   . CYS A 1 23 ?  7.468 -12.382 -24.779 1.00  98.84 0 A 1
ATOM   188 C CA  . CYS A 1 23 ?  7.045 -11.326 -25.691 1.00  98.71 0 A 1
ATOM   189 C C   . CYS A 1 23 ?  7.983 -11.161 -26.884 1.00  98.70 0 A 1
ATOM   190 O O   . CYS A 1 23 ?  7.527 -10.911 -27.996 1.00  98.53 0 A 1
ATOM   191 C CB  . CYS A 1 23 ?  6.891 -10.011 -24.931 1.00  98.75 0 A 1
ATOM   192 S SG  . CYS A 1 23 ?  5.449 -10.004 -23.834 1.00  98.48 0 A 1
ATOM   193 N N   . ASN A 1 24 ?  9.269 -11.291 -26.652 1.00  98.70 0 A 1
ATOM   194 C CA  . ASN A 1 24 ? 10.216 -11.183 -27.755 1.00  98.64 0 A 1
ATOM   195 C C   . ASN A 1 24 ? 10.066 -12.338 -28.742 1.00  98.63 0 A 1
ATOM   196 O O   . ASN A 1 24 ? 10.308 -12.172 -29.934 1.00  98.24 0 A 1
ATOM   197 C CB  . ASN A 1 24 ? 11.653 -11.134 -27.225 1.00  98.55 0 A 1
ATOM   198 C CG  . ASN A 1 24 ? 12.049 -9.751 -26.753 1.00  98.34 0 A 1
ATOM   199 N ND2 . ASN A 1 24 ? 12.587 -9.670 -25.550 1.00  95.97 0 A 1
ATOM   200 O OD1 . ASN A 1 24 ? 11.865 -8.762 -27.463 1.00  96.30 0 A 1
ATOM   201 N N   . SER A 1 25 ?  9.654 -13.483 -28.247 1.00  98.68 0 A 1
ATOM   202 C CA  . SER A 1 25 ?  9.477 -14.653 -29.095 1.00  98.59 0 A 1
ATOM   203 C C   . SER A 1 25 ?  8.131 -14.697 -29.809 1.00  98.51 0 A 1
ATOM   204 O O   . SER A 1 25 ?  8.038 -15.192 -30.930 1.00  97.98 0 A 1
ATOM   205 C CB  . SER A 1 25 ?  9.634 -15.937 -28.276 1.00  98.20 0 A 1
ATOM   206 O OG  . SER A 1 25 ? 10.956 -16.082 -27.794 1.00  91.94 0 A 1
ATOM   207 N N   . ASN A 1 26 ?  7.096 -14.160 -29.153 1.00  98.50 0 A 1
ATOM   208 C CA  . ASN A 1 26 ?  5.736 -14.313 -29.664 1.00  98.55 0 A 1
ATOM   209 C C   . ASN A 1 26 ?  4.955 -13.063 -30.056 1.00  98.45 0 A 1
ATOM   210 O O   . ASN A 1 26 ?  3.918 -13.180 -30.715 1.00  97.62 0 A 1
ATOM   211 C CB  . ASN A 1 26 ?  4.909 -15.090 -28.639 1.00  98.37 0 A 1
ATOM   212 C CG  . ASN A 1 26 ?  5.488 -16.457 -28.332 1.00  97.66 0 A 1
ATOM   213 N ND2 . ASN A 1 26 ?  6.098 -16.587 -27.162 1.00  87.80 0 A 1
ATOM   214 O OD1 . ASN A 1 26 ?  5.392 -17.377 -29.143 1.00  89.56 0 A 1
ATOM   215 N N   . HIS A 1 27 ?  5.422 -11.877 -29.675 1.00  98.54 0 A 1
ATOM   216 C CA  . HIS A 1 27 ?  4.615 -10.684 -29.881 1.00  98.43 0 A 1
ATOM   217 C C   . HIS A 1 27 ?  5.291 -9.499 -30.572 1.00  97.88 0 A 1
ATOM   218 O O   . HIS A 1 27 ?  4.868 -8.354 -30.394 1.00  95.95 0 A 1
ATOM   219 C CB  . HIS A 1 27 ?  4.055 -10.216 -28.535 1.00  98.47 0 A 1
ATOM   220 C CG  . HIS A 1 27 ?  3.185 -11.229 -27.858 1.00  98.72 0 A 1
ATOM   221 C CD2 . HIS A 1 27 ?  3.249 -11.771 -26.621 1.00  98.50 0 A 1
ATOM   222 N ND1 . HIS A 1 27 ?  2.078 -11.786 -28.467 1.00  98.41 0 A 1
ATOM   223 C CE1 . HIS A 1 27 ?  1.496 -12.640 -27.626 1.00  98.42 0 A 1
ATOM   224 N NE2 . HIS A 1 27 ?  2.188 -12.640 -26.500 1.00  98.51 0 A 1
ATOM   225 N N   . LEU A 1 28 ?  6.304 -9.741 -31.356 1.00  96.69 0 A 1
ATOM   226 C CA  . LEU A 1 28 ?  6.985 -8.655 -32.042 1.00  95.55 0 A 1
ATOM   227 C C   . LEU A 1 28 ?  6.069 -7.895 -33.002 1.00  94.95 0 A 1
ATOM   228 O O   . LEU A 1 28 ?  6.273 -6.709 -33.256 1.00  90.53 0 A 1
ATOM   229 C CB  . LEU A 1 28 ?  8.209 -9.174 -32.808 1.00  93.43 0 A 1
ATOM   230 C CG  . LEU A 1 28 ?  9.390 -9.642 -31.948 1.00  88.72 0 A 1
ATOM   231 C CD1 . LEU A 1 28 ? 10.532 -10.107 -32.848 1.00  85.68 0 A 1
ATOM   232 C CD2 . LEU A 1 28 ?  9.858 -8.517 -31.036 1.00  85.34 0 A 1
ATOM   233 N N   . PHE A 1 29 ?  5.042 -8.572 -33.528 1.00  95.35 0 A 1
ATOM   234 C CA  . PHE A 1 29 ?  4.117 -7.963 -34.479 1.00  94.91 0 A 1
ATOM   235 C C   . PHE A 1 29 ?  2.919 -7.286 -33.822 1.00  95.34 0 A 1
ATOM   236 O O   . PHE A 1 29 ?  2.194 -6.534 -34.470 1.00  92.61 0 A 1
ATOM   237 C CB  . PHE A 1 29 ?  3.631 -9.024 -35.472 1.00  93.25 0 A 1
ATOM   238 C CG  . PHE A 1 29 ?  3.002 -8.471 -36.708 1.00  91.16 0 A 1
ATOM   239 C CD1 . PHE A 1 29 ?  3.778 -7.913 -37.715 1.00  87.13 0 A 1
ATOM   240 C CD2 . PHE A 1 29 ?  1.621 -8.494 -36.881 1.00  86.65 0 A 1
ATOM   241 C CE1 . PHE A 1 29 ?  3.210 -7.399 -38.857 1.00  85.58 0 A 1
ATOM   242 C CE2 . PHE A 1 29 ?  1.037 -7.977 -38.027 1.00  84.22 0 A 1
ATOM   243 C CZ  . PHE A 1 29 ?  1.834 -7.425 -39.021 1.00  84.77 0 A 1
ATOM   244 N N   . GLN A 1 30 ?  2.705 -7.533 -32.533 1.00  95.69 0 A 1
ATOM   245 C CA  . GLN A 1 30 ?  1.579 -6.949 -31.813 1.00  95.77 0 A 1
ATOM   246 C C   . GLN A 1 30 ?  1.737 -5.432 -31.678 1.00  95.49 0 A 1
ATOM   247 O O   . GLN A 1 30 ?  2.780 -4.947 -31.255 1.00  93.11 0 A 1
ATOM   248 C CB  . GLN A 1 30 ?  1.453 -7.564 -30.421 1.00  94.54 0 A 1
ATOM   249 C CG  . GLN A 1 30 ?  1.128 -9.055 -30.419 1.00  90.89 0 A 1
ATOM   250 C CD  . GLN A 1 30 ? -0.312 -9.349 -30.749 1.00  90.90 0 A 1
ATOM   251 N NE2 . GLN A 1 30 ? -0.618 -10.613 -30.976 1.00  83.33 0 A 1
ATOM   252 O OE1 . GLN A 1 30 ? -1.150 -8.450 -30.796 1.00  87.04 0 A 1
ATOM   253 N N   . ILE A 1 31 ?  0.682 -4.695 -32.040 1.00  94.16 0 A 1
ATOM   254 C CA  . ILE A 1 31 ?  0.728 -3.237 -31.966 1.00  93.38 0 A 1
ATOM   255 C C   . ILE A 1 31 ? -0.413 -2.629 -31.161 1.00  94.01 0 A 1
ATOM   256 O O   . ILE A 1 31 ? -0.574 -1.407 -31.139 1.00  90.31 0 A 1
ATOM   257 C CB  . ILE A 1 31 ?  0.739 -2.607 -33.372 1.00  90.27 0 A 1
ATOM   258 C CG1 . ILE A 1 31 ? -0.448 -3.112 -34.186 1.00  85.02 0 A 1
ATOM   259 C CG2 . ILE A 1 31 ?  2.048 -2.917 -34.072 1.00  83.75 0 A 1
ATOM   260 C CD1 . ILE A 1 31 ? -0.561 -2.473 -35.566 1.00  76.65 0 A 1
ATOM   261 N N   . VAL A 1 32 ? -1.205 -3.446 -30.499 1.00  95.23 0 A 1
ATOM   262 C CA  . VAL A 1 32 ? -2.296 -2.955 -29.665 1.00  95.60 0 A 1
ATOM   263 C C   . VAL A 1 32 ? -1.719 -2.367 -28.372 1.00  96.82 0 A 1
ATOM   264 O O   . VAL A 1 32 ? -0.987 -3.052 -27.663 1.00  95.62 0 A 1
ATOM   265 C CB  . VAL A 1 32 ? -3.286 -4.080 -29.309 1.00  93.42 0 A 1
ATOM   266 C CG1 . VAL A 1 32 ? -4.380 -3.552 -28.391 1.00  87.95 0 A 1
ATOM   267 C CG2 . VAL A 1 32 ? -3.888 -4.657 -30.574 1.00  88.52 0 A 1
ATOM   268 N N   . PRO A 1 33 ? -2.055 -1.106 -28.060 1.00  97.70 0 A 1
ATOM   269 C CA  . PRO A 1 33 ? -1.554 -0.482 -26.833 1.00  97.89 0 A 1
ATOM   270 C C   . PRO A 1 33 ? -2.070 -1.228 -25.602 1.00  98.18 0 A 1
ATOM   271 O O   . PRO A 1 33 ? -3.243 -1.582 -25.542 1.00  97.53 0 A 1
ATOM   272 C CB  . PRO A 1 33 ? -2.118  0.928 -26.898 1.00  97.05 0 A 1
ATOM   273 C CG  . PRO A 1 33 ? -2.345  1.169 -28.355 1.00  94.43 0 A 1
ATOM   274 C CD  . PRO A 1 33 ? -2.838 -0.156 -28.860 1.00  96.90 0 A 1
ATOM   275 N N   . VAL A 1 34 ? -1.193 -1.450 -24.627 1.00  98.54 0 A 1
ATOM   276 C CA  . VAL A 1 34 ? -1.582 -2.152 -23.401 1.00  98.58 0 A 1
ATOM   277 C C   . VAL A 1 34 ? -0.905 -1.520 -22.197 1.00  98.64 0 A 1
ATOM   278 O O   . VAL A 1 34 ? -0.018 -0.689 -22.333 1.00  98.44 0 A 1
ATOM   279 C CB  . VAL A 1 34 ? -1.201 -3.652 -23.452 1.00  98.19 0 A 1
ATOM   280 C CG1 . VAL A 1 34 ? -1.946 -4.358 -24.570 1.00  97.27 0 A 1
ATOM   281 C CG2 . VAL A 1 34 ?  0.306 -3.803 -23.627 1.00  97.17 0 A 1
ATOM   282 N N   . THR A 1 35 ? -1.353 -1.931 -21.014 1.00  98.71 0 A 1
ATOM   283 C CA  . THR A 1 35 ? -0.756 -1.454 -19.772 1.00  98.71 0 A 1
ATOM   284 C C   . THR A 1 35 ?  0.251 -2.499 -19.300 1.00  98.83 0 A 1
ATOM   285 O O   . THR A 1 35 ? -0.041 -3.696 -19.289 1.00  98.68 0 A 1
ATOM   286 C CB  . THR A 1 35 ? -1.827 -1.245 -18.692 1.00  98.55 0 A 1
ATOM   287 C CG2 . THR A 1 35 ? -1.192 -0.819 -17.381 1.00  95.57 0 A 1
ATOM   288 O OG1 . THR A 1 35 ? -2.732 -0.216 -19.129 1.00  95.77 0 A 1
ATOM   289 N N   . CYS A 1 36 ?  1.439 -2.042 -18.916 1.00  98.72 0 A 1
ATOM   290 C CA  . CYS A 1 36 ?  2.487 -2.945 -18.468 1.00  98.78 0 A 1
ATOM   291 C C   . CYS A 1 36 ?  2.209 -3.484 -17.063 1.00  98.76 0 A 1
ATOM   292 O O   . CYS A 1 36 ?  2.131 -2.715 -16.113 1.00  98.70 0 A 1
ATOM   293 C CB  . CYS A 1 36 ?  3.836 -2.228 -18.477 1.00  98.76 0 A 1
ATOM   294 S SG  . CYS A 1 36 ?  5.187 -3.230 -17.812 1.00  98.73 0 A 1
ATOM   295 N N   . PRO A 1 37 ?  2.082 -4.800 -16.925 1.00  98.86 0 A 1
ATOM   296 C CA  . PRO A 1 37 ?  1.797 -5.374 -15.608 1.00  98.78 0 A 1
ATOM   297 C C   . PRO A 1 37 ?  2.955 -5.235 -14.629 1.00  98.74 0 A 1
ATOM   298 O O   . PRO A 1 37 ?  2.737 -5.176 -13.412 1.00  98.46 0 A 1
ATOM   299 C CB  . PRO A 1 37 ?  1.502 -6.845 -15.933 1.00  98.74 0 A 1
ATOM   300 C CG  . PRO A 1 37 ?  2.334 -7.101 -17.146 1.00  98.47 0 A 1
ATOM   301 C CD  . PRO A 1 37 ?  2.197 -5.838 -17.962 1.00  98.80 0 A 1
ATOM   302 N N   . ILE A 1 38 ?  4.178 -5.168 -15.135 1.00  98.69 0 A 1
ATOM   303 C CA  . ILE A 1 38 ?  5.336 -5.028 -14.264 1.00  98.69 0 A 1
ATOM   304 C C   . ILE A 1 38 ?  5.336 -3.627 -13.650 1.00  98.42 0 A 1
ATOM   305 O O   . ILE A 1 38 ?  5.482 -3.471 -12.441 1.00  98.12 0 A 1
ATOM   306 C CB  . ILE A 1 38 ?  6.659 -5.261 -15.024 1.00  98.64 0 A 1
ATOM   307 C CG1 . ILE A 1 38 ?  6.679 -6.681 -15.587 1.00  98.46 0 A 1
ATOM   308 C CG2 . ILE A 1 38 ?  7.849 -5.046 -14.088 1.00  98.39 0 A 1
ATOM   309 C CD1 . ILE A 1 38 ?  7.891 -6.995 -16.464 1.00  98.13 0 A 1
ATOM   310 N N   . CYS A 1 39 ?  5.138 -2.606 -14.472 1.00  98.33 0 A 1
ATOM   311 C CA  . CYS A 1 39 ?  5.082 -1.239 -13.965 1.00  98.28 0 A 1
ATOM   312 C C   . CYS A 1 39 ?  3.953 -1.062 -12.955 1.00  97.91 0 A 1
ATOM   313 O O   . CYS A 1 39 ?  4.133 -0.425 -11.921 1.00  97.45 0 A 1
ATOM   314 C CB  . CYS A 1 39 ?  4.892 -0.253 -15.123 1.00  98.20 0 A 1
ATOM   315 S SG  . CYS A 1 39 ?  6.385  0.040 -16.105 1.00  98.21 0 A 1
ATOM   316 N N   . VAL A 1 40 ?  2.793 -1.627 -13.259 1.00  98.24 0 A 1
ATOM   317 C CA  . VAL A 1 40 ?  1.643 -1.511 -12.364 1.00  98.21 0 A 1
ATOM   318 C C   . VAL A 1 40 ?  1.900 -2.150 -11.001 1.00  97.89 0 A 1
ATOM   319 O O   . VAL A 1 40 ?  1.368 -1.699 -9.987 1.00  97.14 0 A 1
ATOM   320 C CB  . VAL A 1 40 ?  0.382 -2.137 -13.014 1.00  98.14 0 A 1
ATOM   321 C CG1 . VAL A 1 40 ? -0.767 -2.209 -12.005 1.00  96.43 0 A 1
ATOM   322 C CG2 . VAL A 1 40 ? -0.034 -1.316 -14.221 1.00  96.69 0 A 1
ATOM   323 N N   . SER A 1 41 ?  2.724 -3.175 -10.968 1.00  97.71 0 A 1
ATOM   324 C CA  . SER A 1 41 ?  3.018 -3.876 -9.720 1.00  97.32 0 A 1
ATOM   325 C C   . SER A 1 41 ?  3.916 -3.076 -8.781 1.00  96.97 0 A 1
ATOM   326 O O   . SER A 1 41 ?  4.058 -3.404 -7.610 1.00  96.21 0 A 1
ATOM   327 C CB  . SER A 1 41 ?  3.671 -5.231 -10.011 1.00  97.29 0 A 1
ATOM   328 O OG  . SER A 1 41 ?  5.021 -5.074 -10.406 1.00  96.62 0 A 1
ATOM   329 N N   . LEU A 1 42 ?  4.526 -2.007 -9.297 1.00  97.21 0 A 1
ATOM   330 C CA  . LEU A 1 42 ?  5.430 -1.191 -8.508 1.00  96.86 0 A 1
ATOM   331 C C   . LEU A 1 42 ?  4.659 -0.130 -7.712 1.00  96.66 0 A 1
ATOM   332 O O   . LEU A 1 42 ?  3.547  0.245 -8.083 1.00  96.14 0 A 1
ATOM   333 C CB  . LEU A 1 42 ?  6.464 -0.535 -9.425 1.00  96.90 0 A 1
ATOM   334 C CG  . LEU A 1 42 ?  7.329 -1.539 -10.196 1.00  96.73 0 A 1
ATOM   335 C CD1 . LEU A 1 42 ?  8.165 -0.836 -11.255 1.00  96.14 0 A 1
ATOM   336 C CD2 . LEU A 1 42 ?  8.222 -2.304 -9.226 1.00  95.85 0 A 1
ATOM   337 N N   . PRO A 1 43 ?  5.241  0.374 -6.625 1.00  95.61 0 A 1
ATOM   338 C CA  . PRO A 1 43 ?  4.567  1.376 -5.789 1.00  95.18 0 A 1
ATOM   339 C C   . PRO A 1 43 ?  4.076  2.607 -6.545 1.00  95.49 0 A 1
ATOM   340 O O   . PRO A 1 43 ?  3.037  3.187 -6.192 1.00  94.55 0 A 1
ATOM   341 C CB  . PRO A 1 43 ?  5.635  1.746 -4.758 1.00  94.14 0 A 1
ATOM   342 C CG  . PRO A 1 43 ?  6.425  0.489 -4.625 1.00  92.77 0 A 1
ATOM   343 C CD  . PRO A 1 43 ?  6.536 -0.021 -6.037 1.00  94.92 0 A 1
ATOM   344 N N   . TRP A 1 44 ?  4.801  3.024 -7.567 1.00  95.15 0 A 1
ATOM   345 C CA  . TRP A 1 44 ?  4.441  4.182 -8.368 1.00  95.39 0 A 1
ATOM   346 C C   . TRP A 1 44 ?  3.686  3.797 -9.636 1.00  95.91 0 A 1
ATOM   347 O O   . TRP A 1 44 ?  3.500  4.619 -10.539 1.00  95.46 0 A 1
ATOM   348 C CB  . TRP A 1 44 ?  5.696  4.970 -8.741 1.00  94.77 0 A 1
ATOM   349 C CG  . TRP A 1 44 ?  6.722  4.154 -9.478 1.00  94.67 0 A 1
ATOM   350 C CD1 . TRP A 1 44 ?  6.844  4.001 -10.831 1.00  92.72 0 A 1
ATOM   351 C CD2 . TRP A 1 44 ?  7.756  3.338 -8.895 1.00  94.69 0 A 1
ATOM   352 C CE2 . TRP A 1 44 ?  8.465  2.732 -9.962 1.00  93.55 0 A 1
ATOM   353 C CE3 . TRP A 1 44 ?  8.152  3.075 -7.582 1.00  92.18 0 A 1
ATOM   354 N NE1 . TRP A 1 44 ?  7.881  3.155 -11.121 1.00  92.01 0 A 1
ATOM   355 C CZ2 . TRP A 1 44 ?  9.551  1.873 -9.736 1.00  91.61 0 A 1
ATOM   356 C CZ3 . TRP A 1 44 ?  9.230  2.221 -7.372 1.00  91.40 0 A 1
ATOM   357 C CH2 . TRP A 1 44 ?  9.915  1.628 -8.438 1.00  91.72 0 A 1
ATOM   358 N N   . GLY A 1 45 ?  3.265  2.550 -9.714 1.00  96.40 0 A 1
ATOM   359 C CA  . GLY A 1 45 ?  2.544  2.070 -10.873 1.00  96.70 0 A 1
ATOM   360 C C   . GLY A 1 45 ?  1.233  2.789 -11.127 1.00  97.07 0 A 1
ATOM   361 O O   . GLY A 1 45 ?  0.489  3.087 -10.199 1.00  96.83 0 A 1
ATOM   362 N N   . ASP A 1 46 ?  0.956  3.058 -12.401 1.00  97.18 0 A 1
ATOM   363 C CA  . ASP A 1 46 ? -0.284  3.710 -12.810 1.00  97.50 0 A 1
ATOM   364 C C   . ASP A 1 46 ? -1.061  2.722 -13.671 1.00  97.96 0 A 1
ATOM   365 O O   . ASP A 1 46 ? -0.695  2.480 -14.820 1.00  98.05 0 A 1
ATOM   366 C CB  . ASP A 1 46 ?  0.029  4.981 -13.605 1.00  97.42 0 A 1
ATOM   367 C CG  . ASP A 1 46 ? -1.219  5.725 -14.036 1.00  96.96 0 A 1
ATOM   368 O OD1 . ASP A 1 46 ? -2.342  5.212 -13.826 1.00  96.06 0 A 1
ATOM   369 O OD2 . ASP A 1 46 ? -1.080  6.836 -14.594 1.00  95.41 -1 A 1
ATOM   370 N N   . PRO A 1 47 ? -2.140  2.158 -13.135 1.00  98.28 0 A 1
ATOM   371 C CA  . PRO A 1 47 ? -2.926  1.176 -13.881 1.00  98.23 0 A 1
ATOM   372 C C   . PRO A 1 47 ? -3.610  1.723 -15.128 1.00  98.40 0 A 1
ATOM   373 O O   . PRO A 1 47 ? -4.094  0.949 -15.956 1.00  97.98 0 A 1
ATOM   374 C CB  . PRO A 1 47 ? -3.939  0.677 -12.847 1.00  97.70 0 A 1
ATOM   375 C CG  . PRO A 1 47 ? -4.092  1.840 -11.920 1.00  95.36 0 A 1
ATOM   376 C CD  . PRO A 1 47 ? -2.695  2.395 -11.801 1.00  97.81 0 A 1
ATOM   377 N N   . SER A 1 48 ? -3.642  3.042 -15.268 1.00  98.31 0 A 1
ATOM   378 C CA  . SER A 1 48 ? -4.281  3.650 -16.433 1.00  98.22 0 A 1
ATOM   379 C C   . SER A 1 48 ? -3.297  4.054 -17.525 1.00  98.45 0 A 1
ATOM   380 O O   . SER A 1 48 ? -3.702  4.434 -18.620 1.00  97.85 0 A 1
ATOM   381 C CB  . SER A 1 48 ? -5.088  4.883 -16.011 1.00  97.75 0 A 1
ATOM   382 O OG  . SER A 1 48 ? -4.232  5.941 -15.632 1.00  93.35 0 A 1
ATOM   383 N N   . GLN A 1 49 ? -2.006  3.967 -17.229 1.00  98.12 0 A 1
ATOM   384 C CA  . GLN A 1 49 ? -1.009  4.364 -18.217 1.00  98.18 0 A 1
ATOM   385 C C   . GLN A 1 49 ? -0.854  3.315 -19.315 1.00  98.37 0 A 1
ATOM   386 O O   . GLN A 1 49 ? -0.706  2.130 -19.038 1.00  98.24 0 A 1
ATOM   387 C CB  . GLN A 1 49 ?  0.350  4.629 -17.566 1.00  97.67 0 A 1
ATOM   388 C CG  . GLN A 1 49 ?  1.373  5.187 -18.550 1.00  96.66 0 A 1
ATOM   389 C CD  . GLN A 1 49 ?  2.653  5.639 -17.874 1.00  96.15 0 A 1
ATOM   390 N NE2 . GLN A 1 49 ?  3.721  5.756 -18.648 1.00  90.99 0 A 1
ATOM   391 O OE1 . GLN A 1 49 ?  2.674  5.885 -16.674 1.00  92.66 0 A 1
ATOM   392 N N   . ILE A 1 50 ? -0.880  3.781 -20.549 1.00  98.30 0 A 1
ATOM   393 C CA  . ILE A 1 50 ? -0.788  2.893 -21.697 1.00  98.27 0 A 1
ATOM   394 C C   . ILE A 1 50 ?  0.597  2.930 -22.348 1.00  98.28 0 A 1
ATOM   395 O O   . ILE A 1 50 ?  1.205  3.993 -22.473 1.00  97.65 0 A 1
ATOM   396 C CB  . ILE A 1 50 ? -1.836  3.289 -22.767 1.00  97.69 0 A 1
ATOM   397 C CG1 . ILE A 1 50 ? -3.251  3.150 -22.188 1.00  92.79 0 A 1
ATOM   398 C CG2 . ILE A 1 50 ? -1.684  2.449 -24.018 1.00  92.03 0 A 1
ATOM   399 C CD1 . ILE A 1 50 ? -3.590  1.757 -21.733 1.00  81.96 0 A 1
ATOM   400 N N   . THR A 1 51 ?  1.079  1.769 -22.747 1.00  98.32 0 A 1
ATOM   401 C CA  . THR A 1 51 ?  2.347  1.648 -23.447 1.00  98.26 0 A 1
ATOM   402 C C   . THR A 1 51 ?  2.039  1.311 -24.901 1.00  98.23 0 A 1
ATOM   403 O O   . THR A 1 51 ?  1.388  0.305 -25.179 1.00  97.75 0 A 1
ATOM   404 C CB  . THR A 1 51 ?  3.211  0.532 -22.832 1.00  97.46 0 A 1
ATOM   405 C CG2 . THR A 1 51 ?  4.464  0.303 -23.670 1.00  90.65 0 A 1
ATOM   406 O OG1 . THR A 1 51 ?  3.603  0.910 -21.505 1.00  91.04 0 A 1
ATOM   407 N N   . ARG A 1 52 ?  2.486  2.152 -25.817 1.00  97.60 0 A 1
ATOM   408 C CA  . ARG A 1 52 ?  2.212  1.952 -27.240 1.00  97.28 0 A 1
ATOM   409 C C   . ARG A 1 52 ?  2.914  0.733 -27.819 1.00  97.33 0 A 1
ATOM   410 O O   . ARG A 1 52 ?  2.297 -0.083 -28.507 1.00  96.14 0 A 1
ATOM   411 C CB  . ARG A 1 52 ?  2.624  3.194 -28.033 1.00  96.23 0 A 1
ATOM   412 C CG  . ARG A 1 52 ?  1.845  4.444 -27.682 1.00  89.41 0 A 1
ATOM   413 C CD  . ARG A 1 52 ?  2.410  5.650 -28.406 1.00  86.12 0 A 1
ATOM   414 N NE  . ARG A 1 52 ?  1.723  6.896 -28.047 1.00  79.20 0 A 1
ATOM   415 C CZ  . ARG A 1 52 ?  2.148  8.108 -28.377 1.00  74.84 0 A 1
ATOM   416 N NH1 . ARG A 1 52 ?  3.254  8.249 -29.087 1.00  68.40 1 A 1
ATOM   417 N NH2 . ARG A 1 52 ?  1.463  9.165 -27.992 1.00  68.73 0 A 1
ATOM   418 N N   . ASN A 1 53 ?  4.200  0.615 -27.548 1.00  97.41 0 A 1
ATOM   419 C CA  . ASN A 1 53 ?  4.981 -0.513 -28.036 1.00  97.65 0 A 1
ATOM   420 C C   . ASN A 1 53 ?  5.457 -1.294 -26.822 1.00  97.99 0 A 1
ATOM   421 O O   . ASN A 1 53 ?  6.537 -1.035 -26.285 1.00  97.82 0 A 1
ATOM   422 C CB  . ASN A 1 53 ?  6.173 -0.012 -28.853 1.00  97.32 0 A 1
ATOM   423 C CG  . ASN A 1 53 ?  6.896 -1.134 -29.576 1.00  96.86 0 A 1
ATOM   424 N ND2 . ASN A 1 53 ?  7.569 -0.797 -30.670 1.00  94.24 0 A 1
ATOM   425 O OD1 . ASN A 1 53 ?  6.859 -2.288 -29.158 1.00  95.65 0 A 1
ATOM   426 N N   . PHE A 1 54 ?  4.644 -2.240 -26.393 1.00  98.49 0 A 1
ATOM   427 C CA  . PHE A 1 54 ?  4.920 -2.996 -25.182 1.00  98.57 0 A 1
ATOM   428 C C   . PHE A 1 54 ?  6.221 -3.790 -25.211 1.00  98.57 0 A 1
ATOM   429 O O   . PHE A 1 54 ?  6.973 -3.788 -24.236 1.00  98.47 0 A 1
ATOM   430 C CB  . PHE A 1 54 ?  3.745 -3.936 -24.878 1.00  98.58 0 A 1
ATOM   431 C CG  . PHE A 1 54 ?  3.918 -4.715 -23.610 1.00  98.72 0 A 1
ATOM   432 C CD1 . PHE A 1 54 ?  4.064 -4.069 -22.394 1.00  98.56 0 A 1
ATOM   433 C CD2 . PHE A 1 54 ?  3.947 -6.109 -23.628 1.00  98.57 0 A 1
ATOM   434 C CE1 . PHE A 1 54 ?  4.226 -4.787 -21.212 1.00  98.46 0 A 1
ATOM   435 C CE2 . PHE A 1 54 ?  4.107 -6.833 -22.462 1.00  98.47 0 A 1
ATOM   436 C CZ  . PHE A 1 54 ?  4.247 -6.174 -21.246 1.00  98.58 0 A 1
ATOM   437 N N   . VAL A 1 55 ?  6.496 -4.463 -26.307 1.00  98.59 0 A 1
ATOM   438 C CA  . VAL A 1 55 ?  7.715 -5.250 -26.406 1.00  98.45 0 A 1
ATOM   439 C C   . VAL A 1 55 ?  8.950 -4.362 -26.310 1.00  98.43 0 A 1
ATOM   440 O O   . VAL A 1 55 ?  9.919 -4.694 -25.624 1.00  98.16 0 A 1
ATOM   441 C CB  . VAL A 1 55 ?  7.748 -6.083 -27.713 1.00  98.28 0 A 1
ATOM   442 C CG1 . VAL A 1 55 ?  9.052 -6.860 -27.805 1.00  97.08 0 A 1
ATOM   443 C CG2 . VAL A 1 55 ?  6.564 -7.038 -27.734 1.00  97.22 0 A 1
ATOM   444 N N   . SER A 1 56 ?  8.913 -3.224 -26.987 1.00  98.06 0 A 1
ATOM   445 C CA  . SER A 1 56 ? 10.021 -2.284 -26.926 1.00  97.86 0 A 1
ATOM   446 C C   . SER A 1 56 ? 10.182 -1.753 -25.500 1.00  97.85 0 A 1
ATOM   447 O O   . SER A 1 56 ? 11.298 -1.612 -24.993 1.00  97.57 0 A 1
ATOM   448 C CB  . SER A 1 56 ?  9.785 -1.111 -27.892 1.00  97.28 0 A 1
ATOM   449 O OG  . SER A 1 56 ? 10.857 -0.201 -27.847 1.00  90.45 0 A 1
ATOM   450 N N   . HIS A 1 57 ?  9.063 -1.473 -24.851 1.00  98.04 0 A 1
ATOM   451 C CA  . HIS A 1 57 ?  9.063 -1.005 -23.471 1.00  98.29 0 A 1
ATOM   452 C C   . HIS A 1 57 ?  9.712 -2.037 -22.546 1.00  98.11 0 A 1
ATOM   453 O O   . HIS A 1 57 ? 10.537 -1.694 -21.702 1.00  97.98 0 A 1
ATOM   454 C CB  . HIS A 1 57 ?  7.630 -0.723 -23.015 1.00  98.33 0 A 1
ATOM   455 C CG  . HIS A 1 57 ?  7.471 -0.611 -21.524 1.00  98.48 0 A 1
ATOM   456 C CD2 . HIS A 1 57 ?  7.068 -1.511 -20.608 1.00  98.14 0 A 1
ATOM   457 N ND1 . HIS A 1 57 ?  7.783  0.533 -20.833 1.00  98.08 0 A 1
ATOM   458 C CE1 . HIS A 1 57 ?  7.573  0.328 -19.540 1.00  98.08 0 A 1
ATOM   459 N NE2 . HIS A 1 57 ?  7.139 -0.898 -19.371 1.00  98.12 0 A 1
ATOM   460 N N   . LEU A 1 58 ?  9.329 -3.301 -22.696 1.00  98.40 0 A 1
ATOM   461 C CA  . LEU A 1 58 ?  9.893 -4.364 -21.879 1.00  98.47 0 A 1
ATOM   462 C C   . LEU A 1 58 ? 11.410 -4.425 -22.029 1.00  98.46 0 A 1
ATOM   463 O O   . LEU A 1 58 ? 12.141 -4.481 -21.033 1.00  98.21 0 A 1
ATOM   464 C CB  . LEU A 1 58 ?  9.299 -5.723 -22.262 1.00  98.34 0 A 1
ATOM   465 C CG  . LEU A 1 58 ?  7.876 -6.060 -21.819 1.00  96.51 0 A 1
ATOM   466 C CD1 . LEU A 1 58 ?  7.507 -7.439 -22.352 1.00  97.01 0 A 1
ATOM   467 C CD2 . LEU A 1 58 ?  7.778 -6.035 -20.296 1.00  96.82 0 A 1
ATOM   468 N N   . ASN A 1 59 ? 11.876 -4.416 -23.267 1.00  98.31 0 A 1
ATOM   469 C CA  . ASN A 1 59 ? 13.304 -4.506 -23.530 1.00  98.23 0 A 1
ATOM   470 C C   . ASN A 1 59 ? 14.088 -3.296 -23.036 1.00  98.19 0 A 1
ATOM   471 O O   . ASN A 1 59 ? 15.263 -3.412 -22.694 1.00  97.76 0 A 1
ATOM   472 C CB  . ASN A 1 59 ? 13.553 -4.710 -25.019 1.00  98.08 0 A 1
ATOM   473 C CG  . ASN A 1 59 ? 13.119 -6.084 -25.500 1.00  97.98 0 A 1
ATOM   474 N ND2 . ASN A 1 59 ? 12.603 -6.150 -26.720 1.00  95.96 0 A 1
ATOM   475 O OD1 . ASN A 1 59 ? 13.254 -7.071 -24.781 1.00  96.16 0 A 1
ATOM   476 N N   . GLN A 1 60 ? 13.439 -2.151 -22.995 1.00  97.65 0 A 1
ATOM   477 C CA  . GLN A 1 60 ? 14.093 -0.923 -22.568 1.00  97.42 0 A 1
ATOM   478 C C   . GLN A 1 60 ? 14.057 -0.711 -21.053 1.00  97.86 0 A 1
ATOM   479 O O   . GLN A 1 60 ? 15.053 -0.288 -20.452 1.00  97.34 0 A 1
ATOM   480 C CB  . GLN A 1 60 ? 13.447  0.273 -23.268 1.00  96.61 0 A 1
ATOM   481 C CG  . GLN A 1 60 ? 14.152  1.593 -23.041 1.00  90.75 0 A 1
ATOM   482 C CD  . GLN A 1 60 ? 13.572  2.708 -23.909 1.00  88.12 0 A 1
ATOM   483 N NE2 . GLN A 1 60 ? 13.762  3.955 -23.490 1.00  79.56 0 A 1
ATOM   484 O OE1 . GLN A 1 60 ? 12.969  2.447 -24.950 1.00  81.87 0 A 1
ATOM   485 N N   . ARG A 1 61 ? 12.916 -0.989 -20.447 1.00  98.11 0 A 1
ATOM   486 C CA  . ARG A 1 61 ? 12.707 -0.663 -19.034 1.00  98.24 0 A 1
ATOM   487 C C   . ARG A 1 61 ? 12.746 -1.812 -18.043 1.00  98.21 0 A 1
ATOM   488 O O   . ARG A 1 61 ? 12.793 -1.580 -16.834 1.00  97.99 0 A 1
ATOM   489 C CB  . ARG A 1 61 ? 11.370  0.058 -18.876 1.00  98.09 0 A 1
ATOM   490 C CG  . ARG A 1 61 ? 11.217  1.292 -19.765 1.00  97.67 0 A 1
ATOM   491 C CD  . ARG A 1 61 ? 12.229  2.354 -19.392 1.00  97.10 0 A 1
ATOM   492 N NE  . ARG A 1 61 ? 12.112  3.528 -20.270 1.00  96.97 0 A 1
ATOM   493 C CZ  . ARG A 1 61 ? 12.977  4.527 -20.298 1.00  97.06 0 A 1
ATOM   494 N NH1 . ARG A 1 61 ? 14.039  4.516 -19.508 1.00  95.18 1 A 1
ATOM   495 N NH2 . ARG A 1 61 ? 12.789  5.535 -21.133 1.00  95.17 0 A 1
ATOM   496 N N   . HIS A 1 62 ? 12.725 -3.039 -18.516 1.00  98.42 0 A 1
ATOM   497 C CA  . HIS A 1 62 ? 12.669 -4.161 -17.597 1.00  98.55 0 A 1
ATOM   498 C C   . HIS A 1 62 ? 13.762 -5.211 -17.784 1.00  98.48 0 A 1
ATOM   499 O O   . HIS A 1 62 ? 13.540 -6.407 -17.580 1.00  97.97 0 A 1
ATOM   500 C CB  . HIS A 1 62 ? 11.278 -4.797 -17.658 1.00  98.52 0 A 1
ATOM   501 C CG  . HIS A 1 62 ? 10.185 -3.863 -17.259 1.00  98.62 0 A 1
ATOM   502 C CD2 . HIS A 1 62 ?  9.086 -3.438 -17.923 1.00  98.33 0 A 1
ATOM   503 N ND1 . HIS A 1 62 ? 10.167 -3.219 -16.041 1.00  98.26 0 A 1
ATOM   504 C CE1 . HIS A 1 62 ?  9.109 -2.435 -15.968 1.00  98.24 0 A 1
ATOM   505 N NE2 . HIS A 1 62 ?  8.428 -2.546 -17.098 1.00  98.28 0 A 1
ATOM   506 N N   . GLN A 1 63 ? 14.944 -4.737 -18.133 1.00  98.55 0 A 1
ATOM   507 C CA  . GLN A 1 63 ? 16.104 -5.609 -18.264 1.00  98.45 0 A 1
ATOM   508 C C   . GLN A 1 63 ? 16.737 -5.815 -16.884 1.00  98.47 0 A 1
ATOM   509 O O   . GLN A 1 63 ? 17.710 -6.560 -16.747 1.00  97.82 0 A 1
ATOM   510 C CB  . GLN A 1 63 ? 17.130 -4.997 -19.221 1.00  98.17 0 A 1
ATOM   511 C CG  . GLN A 1 63 ? 16.728 -5.029 -20.688 1.00  96.72 0 A 1
ATOM   512 C CD  . GLN A 1 63 ? 16.785 -6.427 -21.266 1.00  95.70 0 A 1
ATOM   513 N NE2 . GLN A 1 63 ? 16.056 -6.643 -22.356 1.00  88.00 0 A 1
ATOM   514 O OE1 . GLN A 1 63 ? 17.474 -7.306 -20.752 1.00  89.57 0 A 1
ATOM   515 N N   . PHE A 1 64 ? 16.207 -5.126 -15.878 1.00  98.58 0 A 1
ATOM   516 C CA  . PHE A 1 64 ? 16.715 -5.249 -14.518 1.00  98.57 0 A 1
ATOM   517 C C   . PHE A 1 64 ? 15.554 -5.302 -13.530 1.00  98.57 0 A 1
ATOM   518 O O   . PHE A 1 64 ? 14.420 -4.991 -13.874 1.00  98.33 0 A 1
ATOM   519 C CB  . PHE A 1 64 ? 17.627 -4.072 -14.162 1.00  98.40 0 A 1
ATOM   520 C CG  . PHE A 1 64 ? 16.900 -2.760 -14.024 1.00  98.44 0 A 1
ATOM   521 C CD1 . PHE A 1 64 ? 16.532 -2.027 -15.146 1.00  98.22 0 A 1
ATOM   522 C CD2 . PHE A 1 64 ? 16.578 -2.261 -12.770 1.00  98.19 0 A 1
ATOM   523 C CE1 . PHE A 1 64 ? 15.845 -0.829 -15.019 1.00  97.88 0 A 1
ATOM   524 C CE2 . PHE A 1 64 ? 15.895 -1.068 -12.633 1.00  97.83 0 A 1
ATOM   525 C CZ  . PHE A 1 64 ? 15.528 -0.348 -13.759 1.00  97.85 0 A 1
ATOM   526 N N   . ASP A 1 65 ? 15.854 -5.690 -12.296 1.00  97.72 0 A 1
ATOM   527 C CA  . ASP A 1 65 ? 14.850 -5.783 -11.244 1.00  97.64 0 A 1
ATOM   528 C C   . ASP A 1 65 ? 14.982 -4.546 -10.351 1.00  97.77 0 A 1
ATOM   529 O O   . ASP A 1 65 ? 16.008 -4.362 -9.695 1.00  97.33 0 A 1
ATOM   530 C CB  . ASP A 1 65 ? 15.072 -7.054 -10.430 1.00  96.83 0 A 1
ATOM   531 C CG  . ASP A 1 65 ? 13.931 -7.352 -9.481 1.00  93.53 0 A 1
ATOM   532 O OD1 . ASP A 1 65 ? 13.300 -6.409 -8.967 1.00  90.71 0 A 1
ATOM   533 O OD2 . ASP A 1 65 ? 13.662 -8.553 -9.238 1.00  88.12 -1 A 1
ATOM   534 N N   . TYR A 1 66 ? 13.948 -3.716 -10.318 1.00  97.52 0 A 1
ATOM   535 C CA  . TYR A 1 66 ? 13.962 -2.511 -9.499 1.00  97.50 0 A 1
ATOM   536 C C   . TYR A 1 66 ? 14.306 -2.793 -8.037 1.00  97.61 0 A 1
ATOM   537 O O   . TYR A 1 66 ? 15.029 -2.029 -7.402 1.00  96.88 0 A 1
ATOM   538 C CB  . TYR A 1 66 ? 12.600 -1.809 -9.544 1.00  97.16 0 A 1
ATOM   539 C CG  . TYR A 1 66 ? 12.404 -0.893 -10.729 1.00  96.99 0 A 1
ATOM   540 C CD1 . TYR A 1 66 ? 11.875 -1.366 -11.921 1.00  95.74 0 A 1
ATOM   541 C CD2 . TYR A 1 66 ? 12.733  0.452 -10.646 1.00  95.87 0 A 1
ATOM   542 C CE1 . TYR A 1 66 ? 11.683 -0.522 -13.003 1.00  95.08 0 A 1
ATOM   543 C CE2 . TYR A 1 66 ? 12.551  1.306 -11.719 1.00  94.96 0 A 1
ATOM   544 C CZ  . TYR A 1 66 ? 12.021  0.811 -12.899 1.00  95.25 0 A 1
ATOM   545 O OH  . TYR A 1 66 ? 11.836  1.657 -13.964 1.00  93.36 0 A 1
ATOM   546 N N   . GLY A 1 67 ? 13.786 -3.878 -7.504 1.00  96.47 0 A 1
ATOM   547 C CA  . GLY A 1 67 ? 14.011 -4.231 -6.108 1.00  95.91 0 A 1
ATOM   548 C C   . GLY A 1 67 ? 15.465 -4.395 -5.727 1.00  96.41 0 A 1
ATOM   549 O O   . GLY A 1 67 ? 15.823 -4.260 -4.553 1.00  95.39 0 A 1
ATOM   550 N N   . GLU A 1 68 ? 16.305 -4.670 -6.701 1.00  97.48 0 A 1
ATOM   551 C CA  . GLU A 1 68 ? 17.729 -4.836 -6.441 1.00  97.50 0 A 1
ATOM   552 C C   . GLU A 1 68 ? 18.455 -3.506 -6.258 1.00  97.85 0 A 1
ATOM   553 O O   . GLU A 1 68 ? 19.543 -3.466 -5.684 1.00  97.39 0 A 1
ATOM   554 C CB  . GLU A 1 68 ? 18.396 -5.579 -7.602 1.00  97.01 0 A 1
ATOM   555 C CG  . GLU A 1 68 ? 18.459 -7.081 -7.457 1.00  93.16 0 A 1
ATOM   556 C CD  . GLU A 1 68 ? 19.440 -7.690 -8.442 1.00  90.59 0 A 1
ATOM   557 O OE1 . GLU A 1 68 ? 19.063 -7.876 -9.608 1.00  86.31 0 A 1
ATOM   558 O OE2 . GLU A 1 68 ? 20.595 -7.963 -8.037 1.00  85.78 -1 A 1
ATOM   559 N N   . PHE A 1 69 ? 17.854 -2.425 -6.755 1.00  98.17 0 A 1
ATOM   560 C CA  . PHE A 1 69 ? 18.536 -1.136 -6.755 1.00  98.24 0 A 1
ATOM   561 C C   . PHE A 1 69 ? 17.851 -0.000 -6.018 1.00  98.15 0 A 1
ATOM   562 O O   . PHE A 1 69 ? 18.492  0.999 -5.680 1.00  97.25 0 A 1
ATOM   563 C CB  . PHE A 1 69 ? 18.795 -0.696 -8.196 1.00  98.27 0 A 1
ATOM   564 C CG  . PHE A 1 69 ? 19.619 -1.674 -8.989 1.00  98.38 0 A 1
ATOM   565 C CD1 . PHE A 1 69 ? 19.008 -2.702 -9.691 1.00  98.03 0 A 1
ATOM   566 C CD2 . PHE A 1 69 ? 21.001 -1.578 -8.999 1.00  98.12 0 A 1
ATOM   567 C CE1 . PHE A 1 69 ? 19.768 -3.623 -10.393 1.00  97.78 0 A 1
ATOM   568 C CE2 . PHE A 1 69 ? 21.766 -2.493 -9.700 1.00  97.77 0 A 1
ATOM   569 C CZ  . PHE A 1 69 ? 21.154 -3.523 -10.398 1.00  97.83 0 A 1
ATOM   570 N N   . VAL A 1 70 ? 16.557 -0.124 -5.781 1.00  97.64 0 A 1
ATOM   571 C CA  . VAL A 1 70 ? 15.834  0.955 -5.125 1.00  97.11 0 A 1
ATOM   572 C C   . VAL A 1 70 ? 15.150  0.496 -3.846 1.00  97.07 0 A 1
ATOM   573 O O   . VAL A 1 70 ? 14.820 -0.680 -3.687 1.00  95.75 0 A 1
ATOM   574 C CB  . VAL A 1 70 ? 14.764  1.571 -6.060 1.00  95.84 0 A 1
ATOM   575 C CG1 . VAL A 1 70 ? 15.392  1.965 -7.389 1.00  90.70 0 A 1
ATOM   576 C CG2 . VAL A 1 70 ? 13.625  0.595 -6.283 1.00  91.53 0 A 1
ATOM   577 N N   . ASN A 1 71 ? 14.957  1.444 -2.933 1.00  96.43 0 A 1
ATOM   578 C CA  . ASN A 1 71 ? 14.233  1.170 -1.702 1.00  96.01 0 A 1
ATOM   579 C C   . ASN A 1 71 ? 12.768  1.437 -2.031 1.00  95.88 0 A 1
ATOM   580 O O   . ASN A 1 71 ? 12.349  2.592 -2.136 1.00  94.70 0 A 1
ATOM   581 C CB  . ASN A 1 71 ? 14.703  2.103 -0.582 1.00  95.26 0 A 1
ATOM   582 C CG  . ASN A 1 71 ? 14.060  1.780  0.749 1.00  94.20 0 A 1
ATOM   583 N ND2 . ASN A 1 71 ? 14.766  2.067  1.833 1.00  89.06 0 A 1
ATOM   584 O OD1 . ASN A 1 71 ? 12.943  1.271  0.809 1.00  90.30 0 A 1
ATOM   585 N N   . LEU A 1 72 ? 12.000  0.378 -2.185 1.00  94.30 0 A 1
ATOM   586 C CA  . LEU A 1 72 ? 10.605  0.499 -2.578 1.00  93.55 0 A 1
ATOM   587 C C   . LEU A 1 72 ?  9.715  1.195 -1.549 1.00  93.48 0 A 1
ATOM   588 O O   . LEU A 1 72 ?  8.568  1.530 -1.844 1.00  90.85 0 A 1
ATOM   589 C CB  . LEU A 1 72 ? 10.032 -0.885 -2.905 1.00  92.15 0 A 1
ATOM   590 C CG  . LEU A 1 72 ? 10.691 -1.597 -4.094 1.00  90.15 0 A 1
ATOM   591 C CD1 . LEU A 1 72 ? 10.137 -3.007 -4.231 1.00  87.09 0 A 1
ATOM   592 C CD2 . LEU A 1 72 ? 10.448 -0.803 -5.367 1.00  86.84 0 A 1
ATOM   593 N N   . GLN A 1 73 ? 10.240  1.426 -0.351 1.00  93.76 0 A 1
ATOM   594 C CA  . GLN A 1 73 ?  9.473  2.099  0.678 1.00  93.40 0 A 1
ATOM   595 C C   . GLN A 1 73 ?  9.679  3.617  0.682 1.00  94.27 0 A 1
ATOM   596 O O   . GLN A 1 73 ?  9.006  4.333  1.421 1.00  92.22 0 A 1
ATOM   597 C CB  . GLN A 1 73 ?  9.824  1.531  2.059 1.00  92.00 0 A 1
ATOM   598 C CG  . GLN A 1 73 ?  9.533  0.051  2.216 1.00  86.42 0 A 1
ATOM   599 C CD  . GLN A 1 73 ?  9.724 -0.423  3.638 1.00  80.04 0 A 1
ATOM   600 N NE2 . GLN A 1 73 ? 10.629 -1.370  3.833 1.00  70.28 0 A 1
ATOM   601 O OE1 . GLN A 1 73 ?  9.062  0.049  4.561 1.00  72.90 0 A 1
ATOM   602 N N   . LEU A 1 74 ? 10.600  4.097 -0.131 1.00  95.66 0 A 1
ATOM   603 C CA  . LEU A 1 74 ? 10.888  5.530 -0.209 1.00  95.76 0 A 1
ATOM   604 C C   . LEU A 1 74 ? 10.611  6.061 -1.609 1.00  95.81 0 A 1
ATOM   605 O O   . LEU A 1 74 ? 10.823  5.354 -2.592 1.00  95.08 0 A 1
ATOM   606 C CB  . LEU A 1 74 ? 12.347  5.799  0.152 1.00  95.30 0 A 1
ATOM   607 C CG  . LEU A 1 74 ? 12.825  5.374  1.534 1.00  93.48 0 A 1
ATOM   608 C CD1 . LEU A 1 74 ? 14.321  5.637  1.670 1.00  91.32 0 A 1
ATOM   609 C CD2 . LEU A 1 74 ? 12.048  6.128  2.607 1.00  91.10 0 A 1
ATOM   610 N N   . ASP A 1 75 ? 10.152  7.320 -1.691 1.00  95.53 0 A 1
ATOM   611 C CA  . ASP A 1 75 ?  9.915  7.897 -3.000 1.00  95.41 0 A 1
ATOM   612 C C   . ASP A 1 75 ? 11.248  8.307 -3.628 1.00  96.44 0 A 1
ATOM   613 O O   . ASP A 1 75 ? 12.294  8.314 -2.968 1.00  96.34 0 A 1
ATOM   614 C CB  . ASP A 1 75 ?  8.934  9.079 -2.948 1.00  94.27 0 A 1
ATOM   615 C CG  . ASP A 1 75 ?  9.481 10.281 -2.197 1.00  93.45 0 A 1
ATOM   616 O OD1 . ASP A 1 75 ? 10.592 10.217 -1.651 1.00  90.17 0 A 1
ATOM   617 O OD2 . ASP A 1 75 ?  8.773 11.298 -2.156 1.00  88.99 -1 A 1
ATOM   618 N N   . GLU A 1 76 ? 11.218  8.638 -4.911 1.00  96.17 0 A 1
ATOM   619 C CA  . GLU A 1 76 ? 12.423  8.964 -5.662 1.00  96.43 0 A 1
ATOM   620 C C   . GLU A 1 76 ? 13.246 10.095 -5.056 1.00  97.19 0 A 1
ATOM   621 O O   . GLU A 1 76 ? 14.471  9.991 -4.936 1.00  97.04 0 A 1
ATOM   622 C CB  . GLU A 1 76 ? 12.054  9.307 -7.104 1.00  94.78 0 A 1
ATOM   623 C CG  . GLU A 1 76 ? 13.250  9.614 -7.998 1.00  91.36 0 A 1
ATOM   624 C CD  . GLU A 1 76 ? 12.843  9.899 -9.433 1.00  92.09 0 A 1
ATOM   625 O OE1 . GLU A 1 76 ? 11.952  9.188 -9.947 1.00  87.97 0 A 1
ATOM   626 O OE2 . GLU A 1 76 ? 13.413 10.827 -10.040 1.00  87.88 -1 A 1
ATOM   627 N N   . GLU A 1 77 ? 12.584 11.171 -4.681 1.00  96.58 0 A 1
ATOM   628 C CA  . GLU A 1 77 ? 13.297 12.330 -4.149 1.00  96.42 0 A 1
ATOM   629 C C   . GLU A 1 77 ? 13.965 12.045 -2.807 1.00  97.23 0 A 1
ATOM   630 O O   . GLU A 1 77 ? 15.067 12.533 -2.546 1.00  97.05 0 A 1
ATOM   631 C CB  . GLU A 1 77 ? 12.347 13.522 -4.039 1.00  95.21 0 A 1
ATOM   632 C CG  . GLU A 1 77 ? 11.619 13.850 -5.340 1.00  85.15 0 A 1
ATOM   633 C CD  . GLU A 1 77 ? 12.546 13.881 -6.552 1.00  82.02 0 A 1
ATOM   634 O OE1 . GLU A 1 77 ? 13.677 14.384 -6.425 1.00  77.03 0 A 1
ATOM   635 O OE2 . GLU A 1 77 ? 12.122 13.396 -7.624 1.00  77.09 -1 A 1
ATOM   636 N N   . THR A 1 78 ? 13.315 11.261 -1.966 1.00  97.50 0 A 1
ATOM   637 C CA  . THR A 1 78 ? 13.892 10.917 -0.673 1.00  97.83 0 A 1
ATOM   638 C C   . THR A 1 78 ? 15.116 10.009 -0.869 1.00  98.00 0 A 1
ATOM   639 O O   . THR A 1 78 ? 16.121 10.149 -0.173 1.00  97.99 0 A 1
ATOM   640 C CB  . THR A 1 78 ? 12.866 10.209  0.226 1.00  97.59 0 A 1
ATOM   641 C CG2 . THR A 1 78 ? 13.488  9.836  1.563 1.00  95.11 0 A 1
ATOM   642 O OG1 . THR A 1 78 ? 11.763 11.091  0.465 1.00  95.46 0 A 1
ATOM   643 N N   . GLN A 1 79 ? 15.035  9.098 -1.817 1.00  98.07 0 A 1
ATOM   644 C CA  . GLN A 1 79 ? 16.161  8.229 -2.113 1.00  97.93 0 A 1
ATOM   645 C C   . GLN A 1 79 ? 17.341  9.057 -2.606 1.00  98.22 0 A 1
ATOM   646 O O   . GLN A 1 79 ? 18.488  8.825 -2.216 1.00  98.01 0 A 1
ATOM   647 C CB  . GLN A 1 79 ? 15.782  7.175 -3.154 1.00  97.31 0 A 1
ATOM   648 C CG  . GLN A 1 79 ? 14.785  6.145 -2.652 1.00  94.89 0 A 1
ATOM   649 C CD  . GLN A 1 79 ? 14.524  5.050 -3.658 1.00  93.70 0 A 1
ATOM   650 N NE2 . GLN A 1 79 ? 13.293  4.983 -4.158 1.00  83.91 0 A 1
ATOM   651 O OE1 . GLN A 1 79 ? 15.412  4.277 -3.986 1.00  85.22 0 A 1
ATOM   652 N N   . TYR A 1 80 ? 17.066 10.030 -3.456 1.00  98.02 0 A 1
ATOM   653 C CA  . TYR A 1 80 ? 18.117 10.891 -3.974 1.00  98.19 0 A 1
ATOM   654 C C   . TYR A 1 80 ? 18.796 11.658 -2.836 1.00  98.16 0 A 1
ATOM   655 O O   . TYR A 1 80 ? 20.024 11.697 -2.746 1.00  98.06 0 A 1
ATOM   656 C CB  . TYR A 1 80 ? 17.548 11.881 -4.991 1.00  97.99 0 A 1
ATOM   657 C CG  . TYR A 1 80 ? 18.569 12.898 -5.464 1.00  97.77 0 A 1
ATOM   658 C CD1 . TYR A 1 80 ? 19.592 12.528 -6.333 1.00  97.13 0 A 1
ATOM   659 C CD2 . TYR A 1 80 ? 18.517 14.210 -5.019 1.00  97.19 0 A 1
ATOM   660 C CE1 . TYR A 1 80 ? 20.549 13.451 -6.745 1.00  96.61 0 A 1
ATOM   661 C CE2 . TYR A 1 80 ? 19.473 15.143 -5.424 1.00  96.50 0 A 1
ATOM   662 C CZ  . TYR A 1 80 ? 20.484 14.754 -6.285 1.00  96.47 0 A 1
ATOM   663 O OH  . TYR A 1 80 ? 21.428 15.675 -6.688 1.00  95.09 0 A 1
ATOM   664 N N   . GLN A 1 81 ? 18.005 12.271 -1.964 1.00  98.00 0 A 1
ATOM   665 C CA  . GLN A 1 81 ? 18.555 13.030 -0.848 1.00  98.02 0 A 1
ATOM   666 C C   . GLN A 1 81 ? 19.379 12.153  0.087 1.00  98.13 0 A 1
ATOM   667 O O   . GLN A 1 81 ? 20.417 12.569  0.594 1.00  97.91 0 A 1
ATOM   668 C CB  . GLN A 1 81 ? 17.435 13.724 -0.070 1.00  97.68 0 A 1
ATOM   669 C CG  . GLN A 1 81 ? 16.829 14.902 -0.821 1.00  92.09 0 A 1
ATOM   670 C CD  . GLN A 1 81 ? 17.850 15.984 -1.128 1.00  88.39 0 A 1
ATOM   671 N NE2 . GLN A 1 81 ? 18.683 16.300 -0.149 1.00  79.22 0 A 1
ATOM   672 O OE1 . GLN A 1 81 ? 17.891 16.513 -2.230 1.00  82.23 0 A 1
ATOM   673 N N   . THR A 1 82 ? 18.912 10.931  0.303 1.00  97.91 0 A 1
ATOM   674 C CA  . THR A 1 82 ? 19.635  9.998  1.163 1.00  97.84 0 A 1
ATOM   675 C C   . THR A 1 82 ? 20.987  9.654  0.541 1.00  97.97 0 A 1
ATOM   676 O O   . THR A 1 82 ? 22.005  9.602  1.231 1.00  97.65 0 A 1
ATOM   677 C CB  . THR A 1 82 ? 18.824  8.709  1.380 1.00  97.48 0 A 1
ATOM   678 C CG2 . THR A 1 82 ? 19.586  7.735  2.268 1.00  94.74 0 A 1
ATOM   679 O OG1 . THR A 1 82 ? 17.579  9.034  2.012 1.00  95.00 0 A 1
ATOM   680 N N   . ALA A 1 83 ? 21.002  9.435 -0.766 1.00  98.02 0 A 1
ATOM   681 C CA  . ALA A 1 83 ? 22.240  9.114 -1.467 1.00  98.13 0 A 1
ATOM   682 C C   . ALA A 1 83 ? 23.203 10.293 -1.432 1.00  98.08 0 A 1
ATOM   683 O O   . ALA A 1 83 ? 24.419 10.111 -1.290 1.00  97.71 0 A 1
ATOM   684 C CB  . ALA A 1 83 ? 21.947  8.710 -2.907 1.00  98.08 0 A 1
ATOM   685 N N   . VAL A 1 84 ? 22.682 11.499 -1.564 1.00  98.17 0 A 1
ATOM   686 C CA  . VAL A 1 84 ? 23.514 12.696 -1.506 1.00  98.07 0 A 1
ATOM   687 C C   . VAL A 1 84 ? 24.198 12.765 -0.141 1.00  97.88 0 A 1
ATOM   688 O O   . VAL A 1 84 ? 25.406 12.996 -0.046 1.00  97.34 0 A 1
ATOM   689 C CB  . VAL A 1 84 ? 22.680 13.977 -1.731 1.00  97.88 0 A 1
ATOM   690 C CG1 . VAL A 1 84 ? 23.485 15.211 -1.352 1.00  97.03 0 A 1
ATOM   691 C CG2 . VAL A 1 84 ? 22.256 14.061 -3.196 1.00  97.22 0 A 1
ATOM   692 N N   . GLU A 1 85 ? 23.436 12.545  0.918 1.00  97.73 0 A 1
ATOM   693 C CA  . GLU A 1 85 ? 23.976 12.582  2.272 1.00  97.44 0 A 1
ATOM   694 C C   . GLU A 1 85 ? 25.058 11.520  2.466 1.00  97.36 0 A 1
ATOM   695 O O   . GLU A 1 85 ? 26.114 11.792  3.029 1.00  96.51 0 A 1
ATOM   696 C CB  . GLU A 1 85 ? 22.848 12.380  3.287 1.00  96.81 0 A 1
ATOM   697 C CG  . GLU A 1 85 ? 21.843 13.524  3.310 1.00  88.33 0 A 1
ATOM   698 C CD  . GLU A 1 85 ? 20.609 13.208  4.142 1.00  82.86 0 A 1
ATOM   699 O OE1 . GLU A 1 85 ? 20.504 12.077  4.661 1.00  75.99 0 A 1
ATOM   700 O OE2 . GLU A 1 85 ? 19.738 14.094  4.262 1.00  74.55 -1 A 1
ATOM   701 N N   . GLU A 1 86 ? 24.799 10.321  1.984 1.00  97.01 0 A 1
ATOM   702 C CA  . GLU A 1 86 ? 25.758  9.237  2.114 1.00  96.68 0 A 1
ATOM   703 C C   . GLU A 1 86 ? 27.029  9.495  1.302 1.00  96.55 0 A 1
ATOM   704 O O   . GLU A 1 86 ? 28.124  9.108  1.714 1.00  95.27 0 A 1
ATOM   705 C CB  . GLU A 1 86 ? 25.130  7.911  1.671 1.00  95.81 0 A 1
ATOM   706 C CG  . GLU A 1 86 ? 24.065  7.373  2.621 1.00  89.66 0 A 1
ATOM   707 C CD  . GLU A 1 86 ? 24.635  7.029  3.985 1.00  85.82 0 A 1
ATOM   708 O OE1 . GLU A 1 86 ? 25.795  6.575  4.044 1.00  80.34 0 A 1
ATOM   709 O OE2 . GLU A 1 86 ? 23.918  7.214  4.990 1.00  80.12 -1 A 1
ATOM   710 N N   . SER A 1 87 ? 26.895 10.159  0.162 1.00  97.37 0 A 1
ATOM   711 C CA  . SER A 1 87 ? 28.043 10.418 -0.697 1.00  97.07 0 A 1
ATOM   712 C C   . SER A 1 87 ? 29.065 11.351 -0.045 1.00  96.43 0 A 1
ATOM   713 O O   . SER A 1 87 ? 30.250 11.290 -0.358 1.00  94.59 0 A 1
ATOM   714 C CB  . SER A 1 87 ? 27.588 10.988 -2.045 1.00  96.85 0 A 1
ATOM   715 O OG  . SER A 1 87 ? 27.178 12.340 -1.926 1.00  96.34 0 A 1
ATOM   716 N N   . PHE A 1 88 ? 28.608 12.200  0.845 1.00  95.03 0 A 1
ATOM   717 C CA  . PHE A 1 88 ? 29.521 13.081  1.569 1.00  93.65 0 A 1
ATOM   718 C C   . PHE A 1 88 ? 30.339 12.268  2.552 1.00  91.71 0 A 1
ATOM   719 O O   . PHE A 1 88 ? 31.556 12.428  2.659 1.00  85.62 0 A 1
ATOM   720 C CB  . PHE A 1 88 ? 28.738 14.143  2.354 1.00  92.47 0 A 1
ATOM   721 C CG  . PHE A 1 88 ? 28.226 15.279  1.505 1.00  93.50 0 A 1
ATOM   722 C CD1 . PHE A 1 88 ? 29.106 16.169  0.906 1.00  90.56 0 A 1
ATOM   723 C CD2 . PHE A 1 88 ? 26.867 15.468  1.331 1.00  90.65 0 A 1
ATOM   724 C CE1 . PHE A 1 88 ? 28.642 17.222  0.146 1.00  89.50 0 A 1
ATOM   725 C CE2 . PHE A 1 88 ? 26.392 16.525  0.569 1.00  89.22 0 A 1
ATOM   726 C CZ  . PHE A 1 88 ? 27.278 17.403 -0.026 1.00  89.35 0 A 1
ATOM   727 N N   . GLN A 1 89 ? 29.672 11.386  3.253 1.00  87.26 0 A 1
ATOM   728 C CA  . GLN A 1 89 ? 30.293 10.559  4.282 1.00  84.17 0 A 1
ATOM   729 C C   . GLN A 1 89 ? 31.358  9.601  3.771 1.00  80.70 0 A 1
ATOM   730 O O   . GLN A 1 89 ? 32.404  9.432  4.393 1.00  71.68 0 A 1
ATOM   731 C CB  . GLN A 1 89 ? 29.213  9.771  5.019 1.00  79.06 0 A 1
ATOM   732 C CG  . GLN A 1 89 ? 29.728  8.874  6.139 1.00  71.26 0 A 1
ATOM   733 C CD  . GLN A 1 89 ? 28.617  8.067  6.785 1.00  66.57 0 A 1
ATOM   734 N NE2 . GLN A 1 89 ? 28.958  6.892  7.292 1.00  59.20 0 A 1
ATOM   735 O OE1 . GLN A 1 89 ? 27.463  8.494  6.826 1.00  61.43 0 A 1
ATOM   736 N N   . VAL A 1 90 ? 31.092  8.996  2.641 1.00  85.03 0 A 1
ATOM   737 C CA  . VAL A 1 90 ? 31.989  7.979  2.096 1.00  82.71 0 A 1
ATOM   738 C C   . VAL A 1 90 ? 33.331  8.479  1.568 1.00  80.48 0 A 1
ATOM   739 O O   . VAL A 1 90 ? 34.373  7.886  1.857 1.00  72.23 0 A 1
ATOM   740 C CB  . VAL A 1 90 ? 31.284  7.192  0.963 1.00  78.97 0 A 1
ATOM   741 C CG1 . VAL A 1 90 ? 32.272  6.264  0.270 1.00  72.44 0 A 1
ATOM   742 C CG2 . VAL A 1 90 ? 30.123  6.405  1.535 1.00  76.43 0 A 1
ATOM   743 N N   . ASN A 1 91 ? 33.314  9.554  0.806 1.00  78.49 0 A 1
ATOM   744 C CA  . ASN A 1 91 ? 34.530 10.010  0.144 1.00  76.85 0 A 1
ATOM   745 C C   . ASN A 1 91 ? 35.312 11.157  0.783 1.00  74.57 0 A 1
ATOM   746 O O   . ASN A 1 91 ? 36.235 11.692  0.173 1.00  69.79 0 A 1
ATOM   747 C CB  . ASN A 1 91 ? 34.215 10.350 -1.314 1.00  72.82 0 A 1
ATOM   748 C CG  . ASN A 1 91 ? 33.881  9.132 -2.144 1.00  70.33 0 A 1
ATOM   749 N ND2 . ASN A 1 91 ? 32.627  9.013 -2.553 1.00  64.00 0 A 1
ATOM   750 O OD1 . ASN A 1 91 ? 34.733  8.276 -2.386 1.00  65.39 0 A 1
ATOM   751 N N   . ILE A 1 92 ? 34.969 11.529  1.995 1.00  74.41 0 A 1
ATOM   752 C CA  . ILE A 1 92 ? 35.719 12.563  2.693 1.00  74.10 0 A 1
ATOM   753 C C   . ILE A 1 92 ? 36.048 12.152  4.123 1.00  70.08 0 A 1
ATOM   754 O O   . ILE A 1 92 ? 36.693 12.907  4.856 1.00  65.02 0 A 1
ATOM   755 C CB  . ILE A 1 92 ? 34.977 13.927  2.711 1.00  68.17 0 A 1
ATOM   756 C CG1 . ILE A 1 92 ? 33.678 13.807  3.502 1.00  64.28 0 A 1
ATOM   757 C CG2 . ILE A 1 92 ? 34.719 14.392  1.300 1.00  62.20 0 A 1
ATOM   758 C CD1 . ILE A 1 92 ? 32.937 15.133  3.605 1.00  62.14 0 A 1
ATOM   759 O OXT . ILE A 1 92 ? 35.683 11.050  4.532 1.00  62.01 -1 A 1
ATOM   760 N N   . MET B 2 1 ? 41.464  1.566 -14.150 1.00  97.58 0 B 1
ATOM   761 C CA  . MET B 2 1 ? 41.352  1.621 -12.687 1.00  98.31 0 B 1
ATOM   762 C C   . MET B 2 1 ? 39.956  1.194 -12.269 1.00  98.62 0 B 1
ATOM   763 O O   . MET B 2 1 ? 39.019  1.250 -13.055 1.00  98.43 0 B 1
ATOM   764 C CB  . MET B 2 1 ? 41.624  3.040 -12.175 1.00  96.70 0 B 1
ATOM   765 C CG  . MET B 2 1 ? 40.551  4.062 -12.553 1.00  95.97 0 B 1
ATOM   766 S SD  . MET B 2 1 ? 40.933  5.707 -11.922 1.00  96.13 0 B 1
ATOM   767 C CE  . MET B 2 1 ? 39.401  6.570 -12.292 1.00  93.45 0 B 1
ATOM   768 N N   . GLN B 2 2 ? 39.836  0.764 -11.035 1.00  98.67 0 B 1
ATOM   769 C CA  . GLN B 2 2 ? 38.546  0.366 -10.505 1.00  98.66 0 B 1
ATOM   770 C C   . GLN B 2 2 ? 37.891  1.476 -9.704 1.00  98.66 0 B 1
ATOM   771 O O   . GLN B 2 2 ? 38.566  2.232 -9.001 1.00  98.22 0 B 1
ATOM   772 C CB  . GLN B 2 2 ? 38.694 -0.848 -9.585 1.00  98.08 0 B 1
ATOM   773 C CG  . GLN B 2 2 ? 38.894 -2.176 -10.284 1.00  91.38 0 B 1
ATOM   774 C CD  . GLN B 2 2 ? 38.820 -3.346 -9.328 1.00  91.79 0 B 1
ATOM   775 N NE2 . GLN B 2 2 ? 39.081 -3.096 -8.052 1.00  79.22 0 B 1
ATOM   776 O OE1 . GLN B 2 2 ? 38.524 -4.466 -9.724 1.00  83.42 0 B 1
ATOM   777 N N   . ILE B 2 3 ? 36.577  1.580 -9.834 1.00  98.77 0 B 1
ATOM   778 C CA  . ILE B 2 3 ? 35.788  2.463 -8.983 1.00  98.76 0 B 1
ATOM   779 C C   . ILE B 2 3 ? 34.594  1.639 -8.533 1.00  98.79 0 B 1
ATOM   780 O O   . ILE B 2 3 ? 34.300  0.587 -9.101 1.00  98.74 0 B 1
ATOM   781 C CB  . ILE B 2 3 ? 35.287  3.746 -9.687 1.00  98.69 0 B 1
ATOM   782 C CG1 . ILE B 2 3 ? 34.391  3.398 -10.878 1.00  98.12 0 B 1
ATOM   783 C CG2 . ILE B 2 3 ? 36.467  4.611 -10.103 1.00  96.97 0 B 1
ATOM   784 C CD1 . ILE B 2 3 ? 33.680  4.608 -11.476 1.00  97.71 0 B 1
ATOM   785 N N   . PHE B 2 4 ? 33.919  2.117 -7.505 1.00  98.52 0 B 1
ATOM   786 C CA  . PHE B 2 4 ? 32.770  1.413 -6.978 1.00  98.56 0 B 1
ATOM   787 C C   . PHE B 2 4 ? 31.514  2.266 -7.086 1.00  98.52 0 B 1
ATOM   788 O O   . PHE B 2 4 ? 31.576  3.487 -6.971 1.00  98.42 0 B 1
ATOM   789 C CB  . PHE B 2 4 ? 33.015  1.036 -5.512 1.00  98.41 0 B 1
ATOM   790 C CG  . PHE B 2 4 ? 34.286  0.272 -5.296 1.00  98.27 0 B 1
ATOM   791 C CD1 . PHE B 2 4 ? 34.389 -1.050 -5.707 1.00  97.48 0 B 1
ATOM   792 C CD2 . PHE B 2 4 ? 35.390  0.881 -4.715 1.00  97.50 0 B 1
ATOM   793 C CE1 . PHE B 2 4 ? 35.571 -1.758 -5.533 1.00  96.75 0 B 1
ATOM   794 C CE2 . PHE B 2 4 ? 36.573  0.181 -4.535 1.00  96.70 0 B 1
ATOM   795 C CZ  . PHE B 2 4 ? 36.668 -1.138 -4.944 1.00  96.91 0 B 1
ATOM   796 N N   . VAL B 2 5 ? 30.394  1.611 -7.327 1.00  98.78 0 B 1
ATOM   797 C CA  . VAL B 2 5 ? 29.112  2.299 -7.412 1.00  98.76 0 B 1
ATOM   798 C C   . VAL B 2 5 ? 28.177  1.618 -6.430 1.00  98.73 0 B 1
ATOM   799 O O   . VAL B 2 5 ? 27.847  0.445 -6.586 1.00  98.58 0 B 1
ATOM   800 C CB  . VAL B 2 5 ? 28.526  2.217 -8.833 1.00  98.76 0 B 1
ATOM   801 C CG1 . VAL B 2 5 ? 27.180  2.928 -8.886 1.00  98.55 0 B 1
ATOM   802 C CG2 . VAL B 2 5 ? 29.489  2.854 -9.833 1.00  98.61 0 B 1
ATOM   803 N N   . LYS B 2 6 ? 27.762  2.348 -5.403 1.00  98.47 0 B 1
ATOM   804 C CA  . LYS B 2 6 ? 26.908  1.793 -4.368 1.00  98.31 0 B 1
ATOM   805 C C   . LYS B 2 6 ? 25.464  2.258 -4.502 1.00  98.43 0 B 1
ATOM   806 O O   . LYS B 2 6 ? 25.196  3.382 -4.930 1.00  98.39 0 B 1
ATOM   807 C CB  . LYS B 2 6 ? 27.440  2.171 -2.985 1.00  97.84 0 B 1
ATOM   808 C CG  . LYS B 2 6 ? 28.857  1.677 -2.709 1.00  87.13 0 B 1
ATOM   809 C CD  . LYS B 2 6 ? 29.324  2.045 -1.309 1.00  84.44 0 B 1
ATOM   810 C CE  . LYS B 2 6 ? 28.560  1.271 -0.252 1.00  76.24 0 B 1
ATOM   811 N NZ  . LYS B 2 6 ? 29.087  1.550  1.120 1.00  68.52 1 B 1
ATOM   812 N N   . THR B 2 7 ? 24.543  1.378 -4.130 1.00  98.37 0 B 1
ATOM   813 C CA  . THR B 2 7 ? 23.125  1.728 -4.156 1.00  98.28 0 B 1
ATOM   814 C C   . THR B 2 7 ? 22.600  1.743 -2.724 1.00  98.07 0 B 1
ATOM   815 O O   . THR B 2 7 ? 23.261  1.268 -1.801 1.00  97.34 0 B 1
ATOM   816 C CB  . THR B 2 7 ? 22.300  0.707 -4.953 1.00  97.90 0 B 1
ATOM   817 C CG2 . THR B 2 7 ? 22.929  0.463 -6.322 1.00  95.14 0 B 1
ATOM   818 O OG1 . THR B 2 7 ? 22.223 -0.527 -4.242 1.00  95.45 0 B 1
ATOM   819 N N   . LEU B 2 8 ? 21.400  2.276 -2.549 1.00  97.43 0 B 1
ATOM   820 C CA  . LEU B 2 8 ? 20.794  2.344 -1.224 1.00  97.02 0 B 1
ATOM   821 C C   . LEU B 2 8 ? 20.355  0.974 -0.711 1.00  96.98 0 B 1
ATOM   822 O O   . LEU B 2 8 ? 20.033  0.824  0.467 1.00  95.26 0 B 1
ATOM   823 C CB  . LEU B 2 8 ? 19.604  3.308 -1.237 1.00  96.11 0 B 1
ATOM   824 C CG  . LEU B 2 8 ? 19.953  4.766 -1.487 1.00  94.51 0 B 1
ATOM   825 C CD1 . LEU B 2 8 ? 18.691  5.612 -1.520 1.00  92.68 0 B 1
ATOM   826 C CD2 . LEU B 2 8 ? 20.900  5.277 -0.406 1.00  92.29 0 B 1
ATOM   827 N N   . THR B 2 9 ? 20.349 -0.016 -1.586 1.00  97.74 0 B 1
ATOM   828 C CA  . THR B 2 9 ? 19.974 -1.369 -1.192 1.00  97.68 0 B 1
ATOM   829 C C   . THR B 2 9 ? 21.183 -2.152 -0.694 1.00  97.40 0 B 1
ATOM   830 O O   . THR B 2 9 ? 21.063 -3.317 -0.316 1.00  96.49 0 B 1
ATOM   831 C CB  . THR B 2 9 ? 19.334 -2.130 -2.357 1.00  97.51 0 B 1
ATOM   832 C CG2 . THR B 2 9 ? 18.023 -1.487 -2.771 1.00  96.38 0 B 1
ATOM   833 O OG1 . THR B 2 9 ? 20.229 -2.136 -3.476 1.00  96.65 0 B 1
ATOM   834 N N   . GLY B 2 10 ? 22.344 -1.514 -0.695 1.00  96.12 0 B 1
ATOM   835 C CA  . GLY B 2 10 ? 23.553 -2.164 -0.217 1.00  95.66 0 B 1
ATOM   836 C C   . GLY B 2 10 ? 24.350 -2.863 -1.295 1.00  96.42 0 B 1
ATOM   837 O O   . GLY B 2 10 ? 25.382 -3.473 -1.013 1.00  95.10 0 B 1
ATOM   838 N N   . LYS B 2 11 ? 23.880 -2.784 -2.522 1.00  97.51 0 B 1
ATOM   839 C CA  . LYS B 2 11 ? 24.579 -3.417 -3.631 1.00  97.83 0 B 1
ATOM   840 C C   . LYS B 2 11 ? 25.775 -2.568 -4.051 1.00  98.11 0 B 1
ATOM   841 O O   . LYS B 2 11 ? 25.698 -1.342 -4.095 1.00  97.87 0 B 1
ATOM   842 C CB  . LYS B 2 11 ? 23.639 -3.611 -4.819 1.00  97.23 0 B 1
ATOM   843 C CG  . LYS B 2 11 ? 24.281 -4.297 -6.017 1.00  93.49 0 B 1
ATOM   844 C CD  . LYS B 2 11 ? 23.246 -4.814 -6.998 1.00  91.62 0 B 1
ATOM   845 C CE  . LYS B 2 11 ? 23.886 -5.631 -8.102 1.00  86.50 0 B 1
ATOM   846 N NZ  . LYS B 2 11 ? 22.881 -6.402 -8.877 1.00  80.28 1 B 1
ATOM   847 N N   . THR B 2 12 ? 26.889 -3.227 -4.359 1.00  98.29 0 B 1
ATOM   848 C CA  . THR B 2 12 ? 28.086 -2.531 -4.811 1.00  98.21 0 B 1
ATOM   849 C C   . THR B 2 12 ? 28.473 -3.060 -6.184 1.00  98.40 0 B 1
ATOM   850 O O   . THR B 2 12 ? 28.643 -4.267 -6.366 1.00  98.17 0 B 1
ATOM   851 C CB  . THR B 2 12 ? 29.267 -2.729 -3.846 1.00  97.69 0 B 1
ATOM   852 C CG2 . THR B 2 12 ? 30.516 -2.043 -4.383 1.00  93.40 0 B 1
ATOM   853 O OG1 . THR B 2 12 ? 28.944 -2.172 -2.568 1.00  93.31 0 B 1
ATOM   854 N N   . ILE B 2 13 ? 28.599 -2.148 -7.145 1.00  98.59 0 B 1
ATOM   855 C CA  . ILE B 2 13 ? 28.975 -2.498 -8.498 1.00  98.50 0 B 1
ATOM   856 C C   . ILE B 2 13 ? 30.423 -2.062 -8.711 1.00  98.60 0 B 1
ATOM   857 O O   . ILE B 2 13 ? 30.772 -0.908 -8.453 1.00  98.51 0 B 1
ATOM   858 C CB  . ILE B 2 13 ? 28.092 -1.762 -9.525 1.00  98.16 0 B 1
ATOM   859 C CG1 . ILE B 2 13 ? 26.608 -2.054 -9.255 1.00  95.97 0 B 1
ATOM   860 C CG2 . ILE B 2 13 ? 28.471 -2.179 -10.942 1.00  95.39 0 B 1
ATOM   861 C CD1 . ILE B 2 13 ? 25.660 -1.118 -9.990 1.00  93.19 0 B 1
ATOM   862 N N   . THR B 2 14 ? 31.262 -2.979 -9.168 1.00  98.72 0 B 1
ATOM   863 C CA  . THR B 2 14 ? 32.656 -2.649 -9.431 1.00  98.79 0 B 1
ATOM   864 C C   . THR B 2 14 ? 32.830 -2.425 -10.933 1.00  98.77 0 B 1
ATOM   865 O O   . THR B 2 14 ? 32.440 -3.265 -11.740 1.00  98.59 0 B 1
ATOM   866 C CB  . THR B 2 14 ? 33.590 -3.787 -8.972 1.00  98.42 0 B 1
ATOM   867 C CG2 . THR B 2 14 ? 35.043 -3.414 -9.231 1.00  93.59 0 B 1
ATOM   868 O OG1 . THR B 2 14 ? 33.408 -4.011 -7.571 1.00  94.66 0 B 1
ATOM   869 N N   . LEU B 2 15 ? 33.408 -1.276 -11.292 1.00  98.87 0 B 1
ATOM   870 C CA  . LEU B 2 15 ? 33.596 -0.933 -12.692 1.00  98.88 0 B 1
ATOM   871 C C   . LEU B 2 15 ? 35.054 -0.706 -13.035 1.00  98.85 0 B 1
ATOM   872 O O   . LEU B 2 15 ? 35.821 -0.182 -12.225 1.00  98.73 0 B 1
ATOM   873 C CB  . LEU B 2 15 ? 32.814  0.336 -13.042 1.00  98.75 0 B 1
ATOM   874 C CG  . LEU B 2 15 ? 31.294  0.332 -12.872 1.00  98.03 0 B 1
ATOM   875 C CD1 . LEU B 2 15 ? 30.763  1.718 -13.195 1.00  97.45 0 B 1
ATOM   876 C CD2 . LEU B 2 15 ? 30.668 -0.715 -13.775 1.00  97.45 0 B 1
ATOM   877 N N   . GLU B 2 16 ? 35.428 -1.081 -14.249 1.00  98.83 0 B 1
ATOM   878 C CA  . GLU B 2 16 ? 36.766 -0.829 -14.743 1.00  98.87 0 B 1
ATOM   879 C C   . GLU B 2 16 ? 36.644  0.404 -15.639 1.00  98.88 0 B 1
ATOM   880 O O   . GLU B 2 16 ? 35.941  0.376 -16.645 1.00  98.69 0 B 1
ATOM   881 C CB  . GLU B 2 16 ? 37.293 -2.016 -15.547 1.00  98.49 0 B 1
ATOM   882 C CG  . GLU B 2 16 ? 38.791 -1.986 -15.798 1.00  86.72 0 B 1
ATOM   883 C CD  . GLU B 2 16 ? 39.593 -2.135 -14.513 1.00  85.25 0 B 1
ATOM   884 O OE1 . GLU B 2 16 ? 39.123 -2.826 -13.593 1.00  81.13 0 B 1
ATOM   885 O OE2 . GLU B 2 16 ? 40.698 -1.556 -14.430 1.00  80.68 -1 B 1
ATOM   886 N N   . VAL B 2 17 ? 37.299  1.487 -15.256 1.00  98.87 0 B 1
ATOM   887 C CA  . VAL B 2 17 ? 37.189  2.757 -15.979 1.00  98.83 0 B 1
ATOM   888 C C   . VAL B 2 17 ? 38.532  3.446 -16.138 1.00  98.89 0 B 1
ATOM   889 O O   . VAL B 2 17 ? 39.540  3.015 -15.574 1.00  98.66 0 B 1
ATOM   890 C CB  . VAL B 2 17 ? 36.250  3.724 -15.231 1.00  98.73 0 B 1
ATOM   891 C CG1 . VAL B 2 17 ? 34.853  3.126 -15.097 1.00  98.42 0 B 1
ATOM   892 C CG2 . VAL B 2 17 ? 36.818  4.052 -13.849 1.00  98.33 0 B 1
ATOM   893 N N   . GLU B 2 18 ? 38.534  4.528 -16.914 1.00  98.72 0 B 1
ATOM   894 C CA  . GLU B 2 18 ? 39.710  5.357 -17.100 1.00  98.74 0 B 1
ATOM   895 C C   . GLU B 2 18 ? 39.333  6.765 -16.661 1.00  98.88 0 B 1
ATOM   896 O O   . GLU B 2 18 ? 38.170  7.163 -16.773 1.00  98.54 0 B 1
ATOM   897 C CB  . GLU B 2 18 ? 40.145  5.377 -18.566 1.00  98.19 0 B 1
ATOM   898 C CG  . GLU B 2 18 ? 40.566  4.019 -19.124 1.00  92.78 0 B 1
ATOM   899 C CD  . GLU B 2 18 ? 41.777  3.458 -18.402 1.00  87.04 0 B 1
ATOM   900 O OE1 . GLU B 2 18 ? 42.617  4.246 -17.911 1.00  80.81 0 B 1
ATOM   901 O OE2 . GLU B 2 18 ? 41.891  2.218 -18.325 1.00  78.84 -1 B 1
ATOM   902 N N   . PRO B 2 19 ? 40.287  7.549 -16.164 1.00  98.77 0 B 1
ATOM   903 C CA  . PRO B 2 19 ? 39.995  8.916 -15.720 1.00  98.79 0 B 1
ATOM   904 C C   . PRO B 2 19 ? 39.345  9.759 -16.819 1.00  98.76 0 B 1
ATOM   905 O O   . PRO B 2 19 ? 38.574 10.677 -16.528 1.00  98.54 0 B 1
ATOM   906 C CB  . PRO B 2 19 ? 41.372  9.464 -15.341 1.00  98.48 0 B 1
ATOM   907 C CG  . PRO B 2 19 ? 42.118  8.246 -14.895 1.00  97.03 0 B 1
ATOM   908 C CD  . PRO B 2 19 ? 41.688  7.184 -15.877 1.00  98.49 0 B 1
ATOM   909 N N   . SER B 2 20 ? 39.670  9.455 -18.076 1.00  98.83 0 B 1
ATOM   910 C CA  . SER B 2 20 ? 39.134 10.201 -19.212 1.00  98.78 0 B 1
ATOM   911 C C   . SER B 2 20 ? 37.728  9.772 -19.633 1.00  98.84 0 B 1
ATOM   912 O O   . SER B 2 20 ? 37.136 10.390 -20.520 1.00  98.51 0 B 1
ATOM   913 C CB  . SER B 2 20 ? 40.083 10.076 -20.408 1.00  98.51 0 B 1
ATOM   914 O OG  . SER B 2 20 ? 40.235  8.720 -20.775 1.00  94.78 0 B 1
ATOM   915 N N   . ASP B 2 21 ? 37.191  8.735 -19.009 1.00  98.86 0 B 1
ATOM   916 C CA  . ASP B 2 21 ? 35.836  8.300 -19.329 1.00  98.81 0 B 1
ATOM   917 C C   . ASP B 2 21 ? 34.833  9.371 -18.921 1.00  98.98 0 B 1
ATOM   918 O O   . ASP B 2 21 ? 34.970  9.995 -17.872 1.00  98.82 0 B 1
ATOM   919 C CB  . ASP B 2 21 ? 35.481  7.004 -18.588 1.00  98.82 0 B 1
ATOM   920 C CG  . ASP B 2 21 ? 36.076  5.769 -19.240 1.00  98.66 0 B 1
ATOM   921 O OD1 . ASP B 2 21 ? 36.417  5.826 -20.440 1.00  97.50 0 B 1
ATOM   922 O OD2 . ASP B 2 21 ? 36.183  4.733 -18.556 1.00  97.51 -1 B 1
ATOM   923 N N   . THR B 2 22 ? 33.827  9.588 -19.759 1.00  98.94 0 B 1
ATOM   924 C CA  . THR B 2 22 ? 32.783 10.538 -19.423 1.00  98.90 0 B 1
ATOM   925 C C   . THR B 2 22 ? 31.758  9.855 -18.523 1.00  98.99 0 B 1
ATOM   926 O O   . THR B 2 22 ? 31.729  8.624 -18.422 1.00  98.92 0 B 1
ATOM   927 C CB  . THR B 2 22 ? 32.043 11.048 -20.676 1.00  98.85 0 B 1
ATOM   928 C CG2 . THR B 2 22 ? 33.013 11.714 -21.646 1.00  97.63 0 B 1
ATOM   929 O OG1 . THR B 2 22 ? 31.395  9.947 -21.326 1.00  97.59 0 B 1
ATOM   930 N N   . ILE B 2 23 ? 30.936 10.646 -17.879 1.00  98.94 0 B 1
ATOM   931 C CA  . ILE B 2 23 ? 29.884 10.095 -17.033 1.00  98.96 0 B 1
ATOM   932 C C   . ILE B 2 23 ? 28.939  9.276 -17.906 1.00  98.92 0 B 1
ATOM   933 O O   . ILE B 2 23 ? 28.417  8.247 -17.477 1.00  98.93 0 B 1
ATOM   934 C CB  . ILE B 2 23 ? 29.119 11.220 -16.315 1.00  98.91 0 B 1
ATOM   935 C CG1 . ILE B 2 23 ? 30.083 11.986 -15.396 1.00  98.62 0 B 1
ATOM   936 C CG2 . ILE B 2 23 ? 27.945 10.664 -15.520 1.00  98.76 0 B 1
ATOM   937 C CD1 . ILE B 2 23 ? 30.841 11.102 -14.405 1.00  97.78 0 B 1
ATOM   938 N N   . GLU B 2 24 ? 28.737  9.724 -19.145 1.00  98.93 0 B 1
ATOM   939 C CA  . GLU B 2 24 ? 27.903  8.985 -20.086 1.00  98.85 0 B 1
ATOM   940 C C   . GLU B 2 24 ? 28.501  7.593 -20.325 1.00  98.85 0 B 1
ATOM   941 O O   . GLU B 2 24 ? 27.778  6.594 -20.386 1.00  98.74 0 B 1
ATOM   942 C CB  . GLU B 2 24 ? 27.795  9.746 -21.411 1.00  98.44 0 B 1
ATOM   943 C CG  . GLU B 2 24 ? 26.959  9.050 -22.471 1.00  89.80 0 B 1
ATOM   944 C CD  . GLU B 2 24 ? 26.860  9.860 -23.755 1.00  86.05 0 B 1
ATOM   945 O OE1 . GLU B 2 24 ? 27.770 10.676 -24.016 1.00  81.40 0 B 1
ATOM   946 O OE2 . GLU B 2 24 ? 25.882  9.668 -24.500 1.00  79.07 -1 B 1
ATOM   947 N N   . ASN B 2 25 ? 29.828  7.529 -20.442 1.00  98.80 0 B 1
ATOM   948 C CA  . ASN B 2 25 ? 30.513  6.247 -20.625 1.00  98.88 0 B 1
ATOM   949 C C   . ASN B 2 25 ? 30.300  5.350 -19.412 1.00  98.87 0 B 1
ATOM   950 O O   . ASN B 2 25 ? 30.067  4.143 -19.548 1.00  98.80 0 B 1
ATOM   951 C CB  . ASN B 2 25 ? 32.024  6.458 -20.809 1.00  98.46 0 B 1
ATOM   952 C CG  . ASN B 2 25 ? 32.379  7.149 -22.107 1.00  90.49 0 B 1
ATOM   953 N ND2 . ASN B 2 25 ? 31.546  6.992 -23.126 1.00  80.30 0 B 1
ATOM   954 O OD1 . ASN B 2 25 ? 33.420  7.809 -22.204 1.00  81.70 0 B 1
ATOM   955 N N   . VAL B 2 26 ? 30.394  5.933 -18.226 1.00  98.95 0 B 1
ATOM   956 C CA  . VAL B 2 26 ? 30.208  5.173 -16.993 1.00  98.92 0 B 1
ATOM   957 C C   . VAL B 2 26 ? 28.794  4.596 -16.925 1.00  98.90 0 B 1
ATOM   958 O O   . VAL B 2 26 ? 28.606  3.438 -16.560 1.00  98.94 0 B 1
ATOM   959 C CB  . VAL B 2 26 ? 30.473  6.058 -15.753 1.00  98.91 0 B 1
ATOM   960 C CG1 . VAL B 2 26 ? 30.180  5.278 -14.477 1.00  98.69 0 B 1
ATOM   961 C CG2 . VAL B 2 26 ? 31.926  6.517 -15.758 1.00  98.73 0 B 1
ATOM   962 N N   . LYS B 2 27 ? 27.802  5.407 -17.278 1.00  98.95 0 B 1
ATOM   963 C CA  . LYS B 2 27 ? 26.421  4.928 -17.268 1.00  98.96 0 B 1
ATOM   964 C C   . LYS B 2 27 ? 26.226  3.798 -18.274 1.00  98.99 0 B 1
ATOM   965 O O   . LYS B 2 27 ? 25.464  2.868 -18.030 1.00  98.89 0 B 1
ATOM   966 C CB  . LYS B 2 27 ? 25.454  6.077 -17.558 1.00  98.93 0 B 1
ATOM   967 C CG  . LYS B 2 27 ? 25.366  7.087 -16.419 1.00  98.82 0 B 1
ATOM   968 C CD  . LYS B 2 27 ? 24.378  8.197 -16.728 1.00  98.62 0 B 1
ATOM   969 C CE  . LYS B 2 27 ? 24.265  9.176 -15.560 1.00  98.08 0 B 1
ATOM   970 N NZ  . LYS B 2 27 ? 23.327 10.286 -15.858 1.00  97.52 1 B 1
ATOM   971 N N   . ALA B 2 28 ? 26.924  3.882 -19.400 1.00  98.94 0 B 1
ATOM   972 C CA  . ALA B 2 28 ? 26.837  2.824 -20.402 1.00  98.94 0 B 1
ATOM   973 C C   . ALA B 2 28 ? 27.432  1.530 -19.850 1.00  98.92 0 B 1
ATOM   974 O O   . ALA B 2 28 ? 26.917  0.435 -20.107 1.00  98.84 0 B 1
ATOM   975 C CB  . ALA B 2 28 ? 27.567  3.244 -21.677 1.00  98.86 0 B 1
ATOM   976 N N   . LYS B 2 29 ? 28.507  1.649 -19.087 1.00  98.99 0 B 1
ATOM   977 C CA  . LYS B 2 29 ? 29.128  0.477 -18.470 1.00  98.90 0 B 1
ATOM   978 C C   . LYS B 2 29 ? 28.188 -0.143 -17.439 1.00  98.93 0 B 1
ATOM   979 O O   . LYS B 2 29 ? 28.100 -1.372 -17.316 1.00  98.81 0 B 1
ATOM   980 C CB  . LYS B 2 29 ? 30.454  0.861 -17.811 1.00  98.90 0 B 1
ATOM   981 C CG  . LYS B 2 29 ? 31.565  1.219 -18.790 1.00  98.59 0 B 1
ATOM   982 C CD  . LYS B 2 29 ? 32.811  1.706 -18.055 1.00  97.88 0 B 1
ATOM   983 C CE  . LYS B 2 29 ? 33.907  2.120 -19.023 1.00  96.16 0 B 1
ATOM   984 N NZ  . LYS B 2 29 ? 34.489  0.979 -19.766 1.00  92.12 1 B 1
ATOM   985 N N   . ILE B 2 30 ? 27.487  0.705 -16.702 1.00  98.94 0 B 1
ATOM   986 C CA  . ILE B 2 30 ? 26.533  0.219 -15.719 1.00  98.92 0 B 1
ATOM   987 C C   . ILE B 2 30 ? 25.380 -0.497 -16.432 1.00  98.83 0 B 1
ATOM   988 O O   . ILE B 2 30 ? 24.898 -1.531 -15.974 1.00  98.78 0 B 1
ATOM   989 C CB  . ILE B 2 30 ? 25.993  1.367 -14.842 1.00  98.94 0 B 1
ATOM   990 C CG1 . ILE B 2 30 ? 27.127  1.901 -13.956 1.00  98.86 0 B 1
ATOM   991 C CG2 . ILE B 2 30 ? 24.820  0.897 -13.985 1.00  98.87 0 B 1
ATOM   992 C CD1 . ILE B 2 30 ? 26.776  3.153 -13.177 1.00  98.71 0 B 1
ATOM   993 N N   . GLN B 2 31 ? 24.943  0.065 -17.562 1.00  98.81 0 B 1
ATOM   994 C CA  . GLN B 2 31 ? 23.884 -0.575 -18.338 1.00  98.74 0 B 1
ATOM   995 C C   . GLN B 2 31 ? 24.334 -1.947 -18.840 1.00  98.68 0 B 1
ATOM   996 O O   . GLN B 2 31 ? 23.585 -2.922 -18.765 1.00  98.38 0 B 1
ATOM   997 C CB  . GLN B 2 31 ? 23.479  0.289 -19.534 1.00  98.56 0 B 1
ATOM   998 C CG  . GLN B 2 31 ? 22.417 -0.365 -20.412 1.00  97.83 0 B 1
ATOM   999 C CD  . GLN B 2 31 ? 22.065  0.469 -21.631 1.00  96.94 0 B 1
ATOM   1000 N NE2 . GLN B 2 31 ? 20.803  0.432 -22.032 1.00  89.63 0 B 1
ATOM   1001 O OE1 . GLN B 2 31 ? 22.928  1.138 -22.203 1.00  92.99 0 B 1
ATOM   1002 N N   . ASP B 2 32 ? 25.555 -2.024 -19.341 1.00  98.60 0 B 1
ATOM   1003 C CA  . ASP B 2 32 ? 26.082 -3.283 -19.842 1.00  98.57 0 B 1
ATOM   1004 C C   . ASP B 2 32 ? 26.138 -4.347 -18.755 1.00  98.57 0 B 1
ATOM   1005 O O   . ASP B 2 32 ? 25.888 -5.527 -19.004 1.00  98.08 0 B 1
ATOM   1006 C CB  . ASP B 2 32 ? 27.482 -3.098 -20.423 1.00  98.37 0 B 1
ATOM   1007 C CG  . ASP B 2 32 ? 27.480 -2.329 -21.731 1.00  93.82 0 B 1
ATOM   1008 O OD1 . ASP B 2 32 ? 26.430 -2.276 -22.396 1.00  91.46 0 B 1
ATOM   1009 O OD2 . ASP B 2 32 ? 28.544 -1.794 -22.099 1.00  90.58 -1 B 1
ATOM   1010 N N   . LYS B 2 33 ? 26.463 -3.917 -17.550 1.00  98.51 0 B 1
ATOM   1011 C CA  . LYS B 2 33 ? 26.614 -4.851 -16.432 1.00  98.48 0 B 1
ATOM   1012 C C   . LYS B 2 33 ? 25.315 -5.173 -15.699 1.00  98.35 0 B 1
ATOM   1013 O O   . LYS B 2 33 ? 25.102 -6.320 -15.298 1.00  97.69 0 B 1
ATOM   1014 C CB  . LYS B 2 33 ? 27.643 -4.286 -15.449 1.00  97.82 0 B 1
ATOM   1015 C CG  . LYS B 2 33 ? 28.143 -5.284 -14.424 1.00  91.15 0 B 1
ATOM   1016 C CD  . LYS B 2 33 ? 29.452 -4.807 -13.808 1.00  92.63 0 B 1
ATOM   1017 C CE  . LYS B 2 33 ? 30.070 -5.866 -12.918 1.00  88.92 0 B 1
ATOM   1018 N NZ  . LYS B 2 33 ? 31.452 -5.495 -12.499 1.00  84.33 1 B 1
ATOM   1019 N N   . GLU B 2 34 ? 24.455 -4.166 -15.534 1.00  98.79 0 B 1
ATOM   1020 C CA  . GLU B 2 34 ? 23.244 -4.350 -14.739 1.00  98.61 0 B 1
ATOM   1021 C C   . GLU B 2 34 ? 21.924 -4.219 -15.503 1.00  98.56 0 B 1
ATOM   1022 O O   . GLU B 2 34 ? 20.865 -4.526 -14.957 1.00  98.12 0 B 1
ATOM   1023 C CB  . GLU B 2 34 ? 23.244 -3.354 -13.572 1.00  98.56 0 B 1
ATOM   1024 C CG  . GLU B 2 34 ? 24.476 -3.427 -12.684 1.00  98.15 0 B 1
ATOM   1025 C CD  . GLU B 2 34 ? 24.583 -4.741 -11.925 1.00  97.88 0 B 1
ATOM   1026 O OE1 . GLU B 2 34 ? 23.564 -5.447 -11.791 1.00  96.28 0 B 1
ATOM   1027 O OE2 . GLU B 2 34 ? 25.698 -5.071 -11.454 1.00  95.52 -1 B 1
ATOM   1028 N N   . GLY B 2 35 ? 21.968 -3.744 -16.737 1.00  98.47 0 B 1
ATOM   1029 C CA  . GLY B 2 35 ? 20.759 -3.610 -17.538 1.00  98.30 0 B 1
ATOM   1030 C C   . GLY B 2 35 ? 19.943 -2.346 -17.311 1.00  98.43 0 B 1
ATOM   1031 O O   . GLY B 2 35 ? 18.850 -2.209 -17.848 1.00  98.06 0 B 1
ATOM   1032 N N   . ILE B 2 36 ? 20.460 -1.424 -16.522 1.00  98.43 0 B 1
ATOM   1033 C CA  . ILE B 2 36 ? 19.743 -0.188 -16.220 1.00  98.55 0 B 1
ATOM   1034 C C   . ILE B 2 36 ? 19.949  0.853 -17.317 1.00  98.60 0 B 1
ATOM   1035 O O   . ILE B 2 36 ? 21.080  1.199 -17.640 1.00  98.62 0 B 1
ATOM   1036 C CB  . ILE B 2 36 ? 20.221  0.412 -14.877 1.00  98.51 0 B 1
ATOM   1037 C CG1 . ILE B 2 36 ? 20.138 -0.631 -13.763 1.00  97.77 0 B 1
ATOM   1038 C CG2 . ILE B 2 36 ? 19.379  1.639 -14.528 1.00  98.05 0 B 1
ATOM   1039 C CD1 . ILE B 2 36 ? 20.838 -0.203 -12.489 1.00  96.55 0 B 1
ATOM   1040 N N   . PRO B 2 37 ? 18.853  1.380 -17.889 1.00  98.35 0 B 1
ATOM   1041 C CA  . PRO B 2 37 ? 18.971  2.397 -18.938 1.00  98.35 0 B 1
ATOM   1042 C C   . PRO B 2 37 ? 19.691  3.641 -18.407 1.00  98.52 0 B 1
ATOM   1043 O O   . PRO B 2 37 ? 19.424  4.074 -17.286 1.00  98.44 0 B 1
ATOM   1044 C CB  . PRO B 2 37 ? 17.515  2.725 -19.288 1.00  97.89 0 B 1
ATOM   1045 C CG  . PRO B 2 37 ? 16.769  1.489 -18.903 1.00  95.98 0 B 1
ATOM   1046 C CD  . PRO B 2 37 ? 17.446  1.027 -17.643 1.00  98.02 0 B 1
ATOM   1047 N N   . PRO B 2 38 ? 20.599  4.213 -19.183 1.00  98.24 0 B 1
ATOM   1048 C CA  . PRO B 2 38 ? 21.319  5.423 -18.752 1.00  98.39 0 B 1
ATOM   1049 C C   . PRO B 2 38 ? 20.403  6.572 -18.337 1.00  98.41 0 B 1
ATOM   1050 O O   . PRO B 2 38 ? 20.725  7.301 -17.396 1.00  98.36 0 B 1
ATOM   1051 C CB  . PRO B 2 38 ? 22.160  5.781 -19.977 1.00  98.25 0 B 1
ATOM   1052 C CG  . PRO B 2 38 ? 22.436  4.453 -20.604 1.00  97.55 0 B 1
ATOM   1053 C CD  . PRO B 2 38 ? 21.124  3.719 -20.468 1.00  98.40 0 B 1
ATOM   1054 N N   . ASP B 2 39 ? 19.273  6.729 -19.021 1.00  98.14 0 B 1
ATOM   1055 C CA  . ASP B 2 39 ? 18.375  7.832 -18.704 1.00  97.91 0 B 1
ATOM   1056 C C   . ASP B 2 39 ? 17.648  7.669 -17.370 1.00  98.05 0 B 1
ATOM   1057 O O   . ASP B 2 39 ? 16.981  8.588 -16.911 1.00  97.82 0 B 1
ATOM   1058 C CB  . ASP B 2 39 ? 17.376  8.098 -19.851 1.00  97.47 0 B 1
ATOM   1059 C CG  . ASP B 2 39 ? 16.283  7.049 -19.942 1.00  96.73 0 B 1
ATOM   1060 O OD1 . ASP B 2 39 ? 16.407  5.973 -19.334 1.00  95.85 0 B 1
ATOM   1061 O OD2 . ASP B 2 39 ? 15.283  7.308 -20.649 1.00  94.64 -1 B 1
ATOM   1062 N N   . GLN B 2 40 ? 17.788  6.502 -16.757 1.00  98.20 0 B 1
ATOM   1063 C CA  . GLN B 2 40 ? 17.205  6.276 -15.437 1.00  98.35 0 B 1
ATOM   1064 C C   . GLN B 2 40 ? 18.270  6.306 -14.345 1.00  98.58 0 B 1
ATOM   1065 O O   . GLN B 2 40 ? 17.964  6.164 -13.162 1.00  98.37 0 B 1
ATOM   1066 C CB  . GLN B 2 40 ? 16.463  4.938 -15.387 1.00  98.24 0 B 1
ATOM   1067 C CG  . GLN B 2 40 ? 15.150  4.937 -16.148 1.00  97.72 0 B 1
ATOM   1068 C CD  . GLN B 2 40 ? 14.333  3.691 -15.880 1.00  97.80 0 B 1
ATOM   1069 N NE2 . GLN B 2 40 ? 13.752  3.601 -14.687 1.00  93.83 0 B 1
ATOM   1070 O OE1 . GLN B 2 40 ? 14.233  2.809 -16.728 1.00  94.23 0 B 1
ATOM   1071 N N   . GLN B 2 41 ? 19.520  6.497 -14.727 1.00  98.57 0 B 1
ATOM   1072 C CA  . GLN B 2 41 ? 20.612  6.535 -13.765 1.00  98.63 0 B 1
ATOM   1073 C C   . GLN B 2 41 ? 20.969  7.940 -13.316 1.00  98.65 0 B 1
ATOM   1074 O O   . GLN B 2 41 ? 21.083  8.855 -14.123 1.00  98.54 0 B 1
ATOM   1075 C CB  . GLN B 2 41 ? 21.874  5.903 -14.354 1.00  98.76 0 B 1
ATOM   1076 C CG  . GLN B 2 41 ? 21.762  4.434 -14.724 1.00  98.74 0 B 1
ATOM   1077 C CD  . GLN B 2 41 ? 23.058  3.915 -15.319 1.00  98.80 0 B 1
ATOM   1078 N NE2 . GLN B 2 41 ? 22.960  3.067 -16.335 1.00  97.44 0 B 1
ATOM   1079 O OE1 . GLN B 2 41 ? 24.145  4.286 -14.864 1.00  96.86 0 B 1
ATOM   1080 N N   . ARG B 2 42 ? 21.165  8.108 -12.011 1.00  98.72 0 B 1
ATOM   1081 C CA  . ARG B 2 42 ? 21.635  9.364 -11.456 1.00  98.62 0 B 1
ATOM   1082 C C   . ARG B 2 42 ? 22.850  8.999 -10.606 1.00  98.75 0 B 1
ATOM   1083 O O   . ARG B 2 42 ? 22.729  8.266 -9.622 1.00  98.59 0 B 1
ATOM   1084 C CB  . ARG B 2 42 ? 20.557 10.032 -10.590 1.00  98.19 0 B 1
ATOM   1085 C CG  . ARG B 2 42 ? 19.298 10.395 -11.368 1.00  94.87 0 B 1
ATOM   1086 C CD  . ARG B 2 42 ? 18.202 10.924 -10.457 1.00  93.31 0 B 1
ATOM   1087 N NE  . ARG B 2 42 ? 18.427 12.306 -10.054 1.00  90.71 0 B 1
ATOM   1088 C CZ  . ARG B 2 42 ? 17.620 12.987 -9.237 1.00  90.65 0 B 1
ATOM   1089 N NH1 . ARG B 2 42 ? 16.553 12.398 -8.713 1.00  84.83 1 B 1
ATOM   1090 N NH2 . ARG B 2 42 ? 17.883 14.257 -8.937 1.00  84.22 0 B 1
ATOM   1091 N N   . LEU B 2 43 ? 24.024  9.485 -11.005 1.00  98.80 0 B 1
ATOM   1092 C CA  . LEU B 2 43 ? 25.256  9.192 -10.283 1.00  98.83 0 B 1
ATOM   1093 C C   . LEU B 2 43 ? 25.644 10.385 -9.418 1.00  98.81 0 B 1
ATOM   1094 O O   . LEU B 2 43 ? 25.548 11.536 -9.856 1.00  98.79 0 B 1
ATOM   1095 C CB  . LEU B 2 43 ? 26.383  8.856 -11.262 1.00  98.87 0 B 1
ATOM   1096 C CG  . LEU B 2 43 ? 26.211  7.527 -11.996 1.00  98.74 0 B 1
ATOM   1097 C CD1 . LEU B 2 43 ? 27.252  7.386 -13.091 1.00  98.66 0 B 1
ATOM   1098 C CD2 . LEU B 2 43 ? 26.329  6.375 -11.002 1.00  98.58 0 B 1
ATOM   1099 N N   . ILE B 2 44 ? 26.081 10.105 -8.207 1.00  98.78 0 B 1
ATOM   1100 C CA  . ILE B 2 44 ? 26.424 11.141 -7.247 1.00  98.73 0 B 1
ATOM   1101 C C   . ILE B 2 44 ? 27.812 10.901 -6.663 1.00  98.64 0 B 1
ATOM   1102 O O   . ILE B 2 44 ? 28.172  9.770 -6.340 1.00  98.53 0 B 1
ATOM   1103 C CB  . ILE B 2 44 ? 25.395 11.171 -6.090 1.00  98.61 0 B 1
ATOM   1104 C CG1 . ILE B 2 44 ? 23.981 11.346 -6.654 1.00  97.99 0 B 1
ATOM   1105 C CG2 . ILE B 2 44 ? 25.723 12.281 -5.102 1.00  98.00 0 B 1
ATOM   1106 C CD1 . ILE B 2 44 ? 22.885 10.981 -5.676 1.00  94.98 0 B 1
ATOM   1107 N N   . PHE B 2 45 ? 28.590 11.980 -6.549 1.00  98.57 0 B 1
ATOM   1108 C CA  . PHE B 2 45 ? 29.912 11.895 -5.951 1.00  98.43 0 B 1
ATOM   1109 C C   . PHE B 2 45 ? 30.138 13.126 -5.089 1.00  98.23 0 B 1
ATOM   1110 O O   . PHE B 2 45 ? 30.029 14.251 -5.561 1.00  97.69 0 B 1
ATOM   1111 C CB  . PHE B 2 45 ? 31.002 11.815 -7.015 1.00  98.28 0 B 1
ATOM   1112 C CG  . PHE B 2 45 ? 32.401 11.753 -6.449 1.00  98.24 0 B 1
ATOM   1113 C CD1 . PHE B 2 45 ? 32.851 10.618 -5.792 1.00  97.90 0 B 1
ATOM   1114 C CD2 . PHE B 2 45 ? 33.256 12.841 -6.564 1.00  97.87 0 B 1
ATOM   1115 C CE1 . PHE B 2 45 ? 34.135 10.562 -5.258 1.00  97.43 0 B 1
ATOM   1116 C CE2 . PHE B 2 45 ? 34.550 12.792 -6.028 1.00  97.46 0 B 1
ATOM   1117 C CZ  . PHE B 2 45 ? 34.981 11.651 -5.378 1.00  97.48 0 B 1
ATOM   1118 N N   . ALA B 2 46 ? 30.451 12.901 -3.825 1.00  97.54 0 B 1
ATOM   1119 C CA  . ALA B 2 46 ? 30.712 13.990 -2.888 1.00  97.08 0 B 1
ATOM   1120 C C   . ALA B 2 46 ? 29.600 15.035 -2.890 1.00  97.14 0 B 1
ATOM   1121 O O   . ALA B 2 46 ? 29.862 16.243 -2.883 1.00  95.80 0 B 1
ATOM   1122 C CB  . ALA B 2 46 ? 32.062 14.644 -3.199 1.00  95.79 0 B 1
ATOM   1123 N N   . GLY B 2 47 ? 28.367 14.570 -2.892 1.00  97.29 0 B 1
ATOM   1124 C CA  . GLY B 2 47 ? 27.214 15.449 -2.835 1.00  97.07 0 B 1
ATOM   1125 C C   . GLY B 2 47 ? 26.770 16.068 -4.147 1.00  97.21 0 B 1
ATOM   1126 O O   . GLY B 2 47 ? 25.782 16.803 -4.175 1.00  96.12 0 B 1
ATOM   1127 N N   . LYS B 2 48 ? 27.482 15.779 -5.236 1.00  96.98 0 B 1
ATOM   1128 C CA  . LYS B 2 48 ? 27.156 16.363 -6.534 1.00  96.81 0 B 1
ATOM   1129 C C   . LYS B 2 48 ? 26.600 15.330 -7.502 1.00  97.71 0 B 1
ATOM   1130 O O   . LYS B 2 48 ? 27.152 14.240 -7.639 1.00  97.54 0 B 1
ATOM   1131 C CB  . LYS B 2 48 ? 28.405 16.987 -7.156 1.00  94.51 0 B 1
ATOM   1132 C CG  . LYS B 2 48 ? 29.080 18.048 -6.309 1.00  82.46 0 B 1
ATOM   1133 C CD  . LYS B 2 48 ? 30.278 18.641 -7.046 1.00  79.65 0 B 1
ATOM   1134 C CE  . LYS B 2 48 ? 31.401 17.634 -7.223 1.00  68.36 0 B 1
ATOM   1135 N NZ  . LYS B 2 48 ? 32.038 17.260 -5.938 1.00  62.14 1 B 1
ATOM   1136 N N   . GLN B 2 49 ? 25.504 15.691 -8.187 1.00  98.19 0 B 1
ATOM   1137 C CA  . GLN B 2 49 ? 24.988 14.813 -9.230 1.00  98.39 0 B 1
ATOM   1138 C C   . GLN B 2 49 ? 25.867 15.059 -10.454 1.00  98.48 0 B 1
ATOM   1139 O O   . GLN B 2 49 ? 26.067 16.193 -10.876 1.00  98.26 0 B 1
ATOM   1140 C CB  . GLN B 2 49 ? 23.528 15.115 -9.564 1.00  97.80 0 B 1
ATOM   1141 C CG  . GLN B 2 49 ? 22.968 14.158 -10.619 1.00  96.28 0 B 1
ATOM   1142 C CD  . GLN B 2 49 ? 21.485 14.346 -10.866 1.00  95.82 0 B 1
ATOM   1143 N NE2 . GLN B 2 49 ? 21.074 14.188 -12.111 1.00  88.04 0 B 1
ATOM   1144 O OE1 . GLN B 2 49 ? 20.712 14.615 -9.944 1.00  90.68 0 B 1
ATOM   1145 N N   . LEU B 2 50 ? 26.412 13.996 -11.002 1.00  98.76 0 B 1
ATOM   1146 C CA  . LEU B 2 50 ? 27.348 14.086 -12.108 1.00  98.85 0 B 1
ATOM   1147 C C   . LEU B 2 50 ? 26.679 14.297 -13.465 1.00  98.85 0 B 1
ATOM   1148 O O   . LEU B 2 50 ? 25.644 13.698 -13.757 1.00  98.67 0 B 1
ATOM   1149 C CB  . LEU B 2 50 ? 28.224 12.831 -12.124 1.00  98.76 0 B 1
ATOM   1150 C CG  . LEU B 2 50 ? 28.847 12.478 -10.763 1.00  98.45 0 B 1
ATOM   1151 C CD1 . LEU B 2 50 ? 29.741 11.246 -10.892 1.00  98.23 0 B 1
ATOM   1152 C CD2 . LEU B 2 50 ? 29.634 13.651 -10.208 1.00  98.07 0 B 1
ATOM   1153 N N   . GLU B 2 51 ? 27.294 15.151 -14.282 1.00  98.73 0 B 1
ATOM   1154 C CA  . GLU B 2 51 ? 26.768 15.474 -15.605 1.00  98.60 0 B 1
ATOM   1155 C C   . GLU B 2 51 ? 27.360 14.576 -16.693 1.00  98.73 0 B 1
ATOM   1156 O O   . GLU B 2 51 ? 28.562 14.317 -16.704 1.00  98.53 0 B 1
ATOM   1157 C CB  . GLU B 2 51 ? 27.054 16.943 -15.927 1.00  98.23 0 B 1
ATOM   1158 C CG  . GLU B 2 51 ? 26.408 17.915 -14.950 1.00  91.78 0 B 1
ATOM   1159 C CD  . GLU B 2 51 ? 26.799 19.363 -15.218 1.00  85.27 0 B 1
ATOM   1160 O OE1 . GLU B 2 51 ? 27.278 19.666 -16.326 1.00  79.69 0 B 1
ATOM   1161 O OE2 . GLU B 2 51 ? 26.620 20.201 -14.310 1.00  78.49 -1 B 1
ATOM   1162 N N   . ASP B 2 52 ? 26.508 14.125 -17.592 1.00  98.61 0 B 1
ATOM   1163 C CA  . ASP B 2 52 ? 26.910 13.199 -18.652 1.00  98.68 0 B 1
ATOM   1164 C C   . ASP B 2 52 ? 28.132 13.603 -19.472 1.00  98.58 0 B 1
ATOM   1165 O O   . ASP B 2 52 ? 28.962 12.752 -19.808 1.00  97.34 0 B 1
ATOM   1166 C CB  . ASP B 2 52 ? 25.742 12.944 -19.615 1.00  98.25 0 B 1
ATOM   1167 C CG  . ASP B 2 52 ? 24.626 12.133 -18.986 1.00  97.81 0 B 1
ATOM   1168 O OD1 . ASP B 2 52 ? 24.823 11.573 -17.894 1.00  96.38 0 B 1
ATOM   1169 O OD2 . ASP B 2 52 ? 23.543 12.039 -19.604 1.00  95.68 -1 B 1
ATOM   1170 N N   . GLY B 2 53 ? 28.241 14.870 -19.792 1.00  98.38 0 B 1
ATOM   1171 C CA  . GLY B 2 53 ? 29.325 15.348 -20.638 1.00  98.27 0 B 1
ATOM   1172 C C   . GLY B 2 53 ? 30.682 15.520 -19.982 1.00  98.50 0 B 1
ATOM   1173 O O   . GLY B 2 53 ? 31.687 15.687 -20.674 1.00  97.50 0 B 1
ATOM   1174 N N   . ARG B 2 54 ? 30.727 15.473 -18.662 1.00  98.70 0 B 1
ATOM   1175 C CA  . ARG B 2 54 ? 31.979 15.644 -17.944 1.00  98.72 0 B 1
ATOM   1176 C C   . ARG B 2 54 ? 32.690 14.306 -17.772 1.00  98.89 0 B 1
ATOM   1177 O O   . ARG B 2 54 ? 32.089 13.245 -17.925 1.00  98.67 0 B 1
ATOM   1178 C CB  . ARG B 2 54 ? 31.713 16.276 -16.579 1.00  98.57 0 B 1
ATOM   1179 C CG  . ARG B 2 54 ? 30.931 17.583 -16.641 1.00  96.04 0 B 1
ATOM   1180 C CD  . ARG B 2 54 ? 31.799 18.773 -16.346 1.00  90.13 0 B 1
ATOM   1181 N NE  . ARG B 2 54 ? 31.042 20.022 -16.364 1.00  82.17 0 B 1
ATOM   1182 C CZ  . ARG B 2 54 ? 30.934 20.799 -17.424 1.00  74.71 0 B 1
ATOM   1183 N NH1 . ARG B 2 54 ? 31.533 20.475 -18.560 1.00  68.67 1 B 1
ATOM   1184 N NH2 . ARG B 2 54 ? 30.218 21.910 -17.356 1.00  69.69 0 B 1
ATOM   1185 N N   . THR B 2 55 ? 33.986 14.367 -17.457 1.00  98.83 0 B 1
ATOM   1186 C CA  . THR B 2 55 ? 34.763 13.146 -17.256 1.00  98.84 0 B 1
ATOM   1187 C C   . THR B 2 55 ? 34.972 12.869 -15.771 1.00  98.73 0 B 1
ATOM   1188 O O   . THR B 2 55 ? 34.730 13.725 -14.918 1.00  98.60 0 B 1
ATOM   1189 C CB  . THR B 2 55 ? 36.159 13.258 -17.906 1.00  98.76 0 B 1
ATOM   1190 C CG2 . THR B 2 55 ? 36.033 13.597 -19.390 1.00  97.58 0 B 1
ATOM   1191 O OG1 . THR B 2 55 ? 36.919 14.270 -17.240 1.00  97.80 0 B 1
ATOM   1192 N N   . LEU B 2 56 ? 35.431 11.665 -15.476 1.00  98.86 0 B 1
ATOM   1193 C CA  . LEU B 2 56 ? 35.706 11.299 -14.093 1.00  98.74 0 B 1
ATOM   1194 C C   . LEU B 2 56 ? 36.792 12.210 -13.525 1.00  98.60 0 B 1
ATOM   1195 O O   . LEU B 2 56 ? 36.708 12.641 -12.373 1.00  98.44 0 B 1
ATOM   1196 C CB  . LEU B 2 56 ? 36.152  9.836 -14.017 1.00  98.75 0 B 1
ATOM   1197 C CG  . LEU B 2 56 ? 35.062  8.798 -14.349 1.00  98.53 0 B 1
ATOM   1198 C CD1 . LEU B 2 56 ? 35.660  7.403 -14.376 1.00  98.38 0 B 1
ATOM   1199 C CD2 . LEU B 2 56 ? 33.935  8.876 -13.334 1.00  98.26 0 B 1
ATOM   1200 N N   . SER B 2 57 ? 37.804 12.516 -14.316 1.00  98.61 0 B 1
ATOM   1201 C CA  . SER B 2 57 ? 38.887 13.385 -13.860 1.00  98.56 0 B 1
ATOM   1202 C C   . SER B 2 57 ? 38.407 14.802 -13.571 1.00  98.49 0 B 1
ATOM   1203 O O   . SER B 2 57 ? 38.954 15.479 -12.705 1.00  98.03 0 B 1
ATOM   1204 C CB  . SER B 2 57 ? 40.031 13.408 -14.879 1.00  98.16 0 B 1
ATOM   1205 O OG  . SER B 2 57 ? 39.594 13.886 -16.126 1.00  89.99 0 B 1
ATOM   1206 N N   . ASP B 2 58 ? 37.376 15.250 -14.288 1.00  98.59 0 B 1
ATOM   1207 C CA  . ASP B 2 58 ? 36.820 16.576 -14.046 1.00  98.40 0 B 1
ATOM   1208 C C   . ASP B 2 58 ? 36.282 16.683 -12.617 1.00  98.36 0 B 1
ATOM   1209 O O   . ASP B 2 58 ? 36.288 17.758 -12.020 1.00  97.87 0 B 1
ATOM   1210 C CB  . ASP B 2 58 ? 35.674 16.885 -15.018 1.00  98.43 0 B 1
ATOM   1211 C CG  . ASP B 2 58 ? 36.156 17.163 -16.426 1.00  97.96 0 B 1
ATOM   1212 O OD1 . ASP B 2 58 ? 37.322 17.576 -16.604 1.00  96.55 0 B 1
ATOM   1213 O OD2 . ASP B 2 58 ? 35.354 16.983 -17.371 1.00  96.38 -1 B 1
ATOM   1214 N N   . TYR B 2 59 ? 35.821 15.561 -12.082 1.00  98.39 0 B 1
ATOM   1215 C CA  . TYR B 2 59 ? 35.277 15.522 -10.725 1.00  98.19 0 B 1
ATOM   1216 C C   . TYR B 2 59 ? 36.297 15.010 -9.705 1.00  97.80 0 B 1
ATOM   1217 O O   . TYR B 2 59 ? 35.965 14.784 -8.545 1.00  97.10 0 B 1
ATOM   1218 C CB  . TYR B 2 59 ? 34.040 14.624 -10.685 1.00  98.14 0 B 1
ATOM   1219 C CG  . TYR B 2 59 ? 32.840 15.200 -11.411 1.00  98.38 0 B 1
ATOM   1220 C CD1 . TYR B 2 59 ? 32.156 16.301 -10.894 1.00  98.17 0 B 1
ATOM   1221 C CD2 . TYR B 2 59 ? 32.387 14.646 -12.597 1.00  98.27 0 B 1
ATOM   1222 C CE1 . TYR B 2 59 ? 31.050 16.827 -11.544 1.00  98.16 0 B 1
ATOM   1223 C CE2 . TYR B 2 59 ? 31.279 15.170 -13.256 1.00  98.18 0 B 1
ATOM   1224 C CZ  . TYR B 2 59 ? 30.617 16.263 -12.724 1.00  98.35 0 B 1
ATOM   1225 O OH  . TYR B 2 59 ? 29.509 16.785 -13.374 1.00  98.06 0 B 1
ATOM   1226 N N   . ASN B 2 60 ? 37.534 14.845 -10.150 1.00  97.68 0 B 1
ATOM   1227 C CA  . ASN B 2 60 ? 38.601 14.345 -9.301 1.00  97.27 0 B 1
ATOM   1228 C C   . ASN B 2 60 ? 38.260 12.970 -8.714 1.00  97.20 0 B 1
ATOM   1229 O O   . ASN B 2 60 ? 38.560 12.673 -7.562 1.00  96.44 0 B 1
ATOM   1230 C CB  . ASN B 2 60 ? 38.915 15.331 -8.164 1.00  96.37 0 B 1
ATOM   1231 C CG  . ASN B 2 60 ? 40.230 15.028 -7.473 1.00  87.25 0 B 1
ATOM   1232 N ND2 . ASN B 2 60 ? 40.298 15.301 -6.173 1.00  73.26 0 B 1
ATOM   1233 O OD1 . ASN B 2 60 ? 41.180 14.573 -8.105 1.00  77.18 0 B 1
ATOM   1234 N N   . ILE B 2 61 ? 37.638 12.150 -9.539 1.00  97.91 0 B 1
ATOM   1235 C CA  . ILE B 2 61 ? 37.293 10.786 -9.138 1.00  98.12 0 B 1
ATOM   1236 C C   . ILE B 2 61 ? 38.501  9.915 -9.465 1.00  98.19 0 B 1
ATOM   1237 O O   . ILE B 2 61 ? 38.896  9.790 -10.620 1.00  97.89 0 B 1
ATOM   1238 C CB  . ILE B 2 61 ? 36.042 10.294 -9.887 1.00  98.25 0 B 1
ATOM   1239 C CG1 . ILE B 2 61 ? 34.828 11.092 -9.417 1.00  97.96 0 B 1
ATOM   1240 C CG2 . ILE B 2 61 ? 35.831  8.800 -9.652 1.00  97.98 0 B 1
ATOM   1241 C CD1 . ILE B 2 61 ? 33.575 10.888 -10.250 1.00  97.52 0 B 1
ATOM   1242 N N   . GLN B 2 62 ? 39.083  9.338 -8.422 1.00  97.62 0 B 1
ATOM   1243 C CA  . GLN B 2 62 ? 40.296  8.544 -8.561 1.00  97.41 0 B 1
ATOM   1244 C C   . GLN B 2 62 ? 40.043  7.062 -8.342 1.00  97.75 0 B 1
ATOM   1245 O O   . GLN B 2 62 ? 38.923  6.638 -8.076 1.00  97.21 0 B 1
ATOM   1246 C CB  . GLN B 2 62 ? 41.338  9.054 -7.564 1.00  96.06 0 B 1
ATOM   1247 C CG  . GLN B 2 62 ? 41.644 10.530 -7.704 1.00  92.30 0 B 1
ATOM   1248 C CD  . GLN B 2 62 ? 42.553 11.051 -6.607 1.00  88.35 0 B 1
ATOM   1249 N NE2 . GLN B 2 62 ? 42.723 12.359 -6.541 1.00  75.05 0 B 1
ATOM   1250 O OE1 . GLN B 2 62 ? 43.101 10.267 -5.822 1.00  79.66 0 B 1
ATOM   1251 N N   . LYS B 2 63 ? 41.105  6.270 -8.461 1.00  97.68 0 B 1
ATOM   1252 C CA  . LYS B 2 63 ? 40.970  4.830 -8.271 1.00  97.80 0 B 1
ATOM   1253 C C   . LYS B 2 63 ? 40.401  4.539 -6.890 1.00  97.84 0 B 1
ATOM   1254 O O   . LYS B 2 63 ? 40.728  5.206 -5.910 1.00  97.21 0 B 1
ATOM   1255 C CB  . LYS B 2 63 ? 42.321  4.135 -8.442 1.00  97.39 0 B 1
ATOM   1256 C CG  . LYS B 2 63 ? 43.353  4.498 -7.395 1.00  92.99 0 B 1
ATOM   1257 C CD  . LYS B 2 63 ? 44.641  3.689 -7.583 1.00  91.62 0 B 1
ATOM   1258 C CE  . LYS B 2 63 ? 45.651  3.992 -6.503 1.00  79.75 0 B 1
ATOM   1259 N NZ  . LYS B 2 63 ? 46.890  3.179 -6.669 1.00  71.74 1 B 1
ATOM   1260 N N   . GLU B 2 64 ? 39.528  3.532 -6.835 1.00  97.72 0 B 1
ATOM   1261 C CA  . GLU B 2 64 ? 38.889  3.108 -5.595 1.00  97.64 0 B 1
ATOM   1262 C C   . GLU B 2 64 ? 37.863  4.099 -5.040 1.00  97.62 0 B 1
ATOM   1263 O O   . GLU B 2 64 ? 37.356  3.911 -3.940 1.00  96.79 0 B 1
ATOM   1264 C CB  . GLU B 2 64 ? 39.934  2.798 -4.517 1.00  97.04 0 B 1
ATOM   1265 C CG  . GLU B 2 64 ? 41.064  1.870 -4.952 1.00  94.15 0 B 1
ATOM   1266 C CD  . GLU B 2 64 ? 40.601  0.443 -5.154 1.00  89.32 0 B 1
ATOM   1267 O OE1 . GLU B 2 64 ? 39.998 -0.126 -4.223 1.00  82.50 0 B 1
ATOM   1268 O OE2 . GLU B 2 64 ? 40.862 -0.120 -6.230 1.00  81.76 -1 B 1
ATOM   1269 N N   . SER B 2 65 ? 37.559  5.142 -5.798 1.00  97.57 0 B 1
ATOM   1270 C CA  . SER B 2 65 ? 36.530  6.083 -5.376 1.00  97.59 0 B 1
ATOM   1271 C C   . SER B 2 65 ? 35.176  5.384 -5.403 1.00  97.85 0 B 1
ATOM   1272 O O   . SER B 2 65 ? 34.981  4.411 -6.135 1.00  97.74 0 B 1
ATOM   1273 C CB  . SER B 2 65 ? 36.477  7.297 -6.300 1.00  97.35 0 B 1
ATOM   1274 O OG  . SER B 2 65 ? 37.597  8.141 -6.097 1.00  94.60 0 B 1
ATOM   1275 N N   . THR B 2 66 ? 34.246  5.895 -4.607 1.00  97.89 0 B 1
ATOM   1276 C CA  . THR B 2 66 ? 32.906  5.331 -4.555 1.00  97.97 0 B 1
ATOM   1277 C C   . THR B 2 66 ? 31.870  6.352 -5.001 1.00  98.18 0 B 1
ATOM   1278 O O   . THR B 2 66 ? 31.798  7.457 -4.461 1.00  98.03 0 B 1
ATOM   1279 C CB  . THR B 2 66 ? 32.552  4.864 -3.129 1.00  97.76 0 B 1
ATOM   1280 C CG2 . THR B 2 66 ? 31.105  4.385 -3.057 1.00  96.26 0 B 1
ATOM   1281 O OG1 . THR B 2 66 ? 33.410  3.784 -2.752 1.00  96.05 0 B 1
ATOM   1282 N N   . LEU B 2 67 ? 31.083  5.974 -6.009 1.00  98.41 0 B 1
ATOM   1283 C CA  . LEU B 2 67 ? 29.985  6.807 -6.477 1.00  98.59 0 B 1
ATOM   1284 C C   . LEU B 2 67 ? 28.707  6.212 -5.905 1.00  98.57 0 B 1
ATOM   1285 O O   . LEU B 2 67 ? 28.685  5.049 -5.491 1.00  98.49 0 B 1
ATOM   1286 C CB  . LEU B 2 67 ? 29.888  6.788 -8.007 1.00  98.57 0 B 1
ATOM   1287 C CG  . LEU B 2 67 ? 31.141  7.092 -8.834 1.00  97.68 0 B 1
ATOM   1288 C CD1 . LEU B 2 67 ? 30.763  7.168 -10.300 1.00  96.00 0 B 1
ATOM   1289 C CD2 . LEU B 2 67 ? 31.775  8.381 -8.369 1.00  95.54 0 B 1
ATOM   1290 N N   . HIS B 2 68 ? 27.660  7.014 -5.862 1.00  98.50 0 B 1
ATOM   1291 C CA  . HIS B 2 68 ? 26.371  6.507 -5.425 1.00  98.59 0 B 1
ATOM   1292 C C   . HIS B 2 68 ? 25.409  6.553 -6.597 1.00  98.63 0 B 1
ATOM   1293 O O   . HIS B 2 68 ? 25.406  7.501 -7.382 1.00  98.63 0 B 1
ATOM   1294 C CB  . HIS B 2 68 ? 25.821  7.333 -4.257 1.00  98.36 0 B 1
ATOM   1295 C CG  . HIS B 2 68 ? 26.454  6.996 -2.947 1.00  97.56 0 B 1
ATOM   1296 C CD2 . HIS B 2 68 ? 26.005  6.291 -1.892 1.00  91.10 0 B 1
ATOM   1297 N ND1 . HIS B 2 68 ? 27.734  7.380 -2.629 1.00  89.57 0 B 1
ATOM   1298 C CE1 . HIS B 2 68 ? 28.049  6.917 -1.433 1.00  91.63 0 B 1
ATOM   1299 N NE2 . HIS B 2 68 ? 27.019  6.250 -0.960 1.00  92.64 0 B 1
ATOM   1300 N N   . LEU B 2 69 ? 24.595  5.509 -6.715 1.00  98.79 0 B 1
ATOM   1301 C CA  . LEU B 2 69 ? 23.627  5.411 -7.800 1.00  98.84 0 B 1
ATOM   1302 C C   . LEU B 2 69 ? 22.213  5.345 -7.258 1.00  98.73 0 B 1
ATOM   1303 O O   . LEU B 2 69 ? 21.910  4.526 -6.395 1.00  98.61 0 B 1
ATOM   1304 C CB  . LEU B 2 69 ? 23.895  4.157 -8.637 1.00  98.81 0 B 1
ATOM   1305 C CG  . LEU B 2 69 ? 22.802  3.743 -9.640 1.00  98.71 0 B 1
ATOM   1306 C CD1 . LEU B 2 69 ? 22.734  4.749 -10.777 1.00  98.60 0 B 1
ATOM   1307 C CD2 . LEU B 2 69 ? 23.090  2.344 -10.175 1.00  98.56 0 B 1
ATOM   1308 N N   . VAL B 2 70 ? 21.362  6.226 -7.770 1.00  98.57 0 B 1
ATOM   1309 C CA  . VAL B 2 70 ? 19.939  6.154 -7.473 1.00  98.47 0 B 1
ATOM   1310 C C   . VAL B 2 70 ? 19.261  6.166 -8.837 1.00  98.51 0 B 1
ATOM   1311 O O   . VAL B 2 70 ? 19.835  6.643 -9.826 1.00  98.26 0 B 1
ATOM   1312 C CB  . VAL B 2 70 ? 19.414  7.335 -6.621 1.00  97.64 0 B 1
ATOM   1313 C CG1 . VAL B 2 70 ? 19.976  7.226 -5.215 1.00  92.00 0 B 1
ATOM   1314 C CG2 . VAL B 2 70 ? 19.765  8.663 -7.258 1.00  93.06 0 B 1
ATOM   1315 N N   . LEU B 2 71 ? 18.054  5.631 -8.893 1.00  98.44 0 B 1
ATOM   1316 C CA  . LEU B 2 71 ? 17.352  5.543 -10.163 1.00  98.36 0 B 1
ATOM   1317 C C   . LEU B 2 71 ? 16.160  6.473 -10.269 1.00  98.22 0 B 1
ATOM   1318 O O   . LEU B 2 71 ? 15.482  6.742 -9.277 1.00  97.55 0 B 1
ATOM   1319 C CB  . LEU B 2 71 ? 16.862  4.111 -10.404 1.00  98.09 0 B 1
ATOM   1320 C CG  . LEU B 2 71 ? 17.873  2.971 -10.327 1.00  96.76 0 B 1
ATOM   1321 C CD1 . LEU B 2 71 ? 17.213  1.685 -10.805 1.00  95.24 0 B 1
ATOM   1322 C CD2 . LEU B 2 71 ? 19.102  3.290 -11.155 1.00  94.61 0 B 1
ATOM   1323 N N   . ARG B 2 72 ? 15.928  6.955 -11.478 1.00  98.05 0 B 1
ATOM   1324 C CA  . ARG B 2 72 ? 14.698  7.658 -11.763 1.00  97.73 0 B 1
ATOM   1325 C C   . ARG B 2 72 ? 13.695  6.516 -11.930 1.00  97.67 0 B 1
ATOM   1326 O O   . ARG B 2 72 ? 13.925  5.595 -12.716 1.00  96.90 0 B 1
ATOM   1327 C CB  . ARG B 2 72 ? 14.812  8.459 -13.062 1.00  97.17 0 B 1
ATOM   1328 C CG  . ARG B 2 72 ? 15.859  9.565 -13.021 1.00  93.76 0 B 1
ATOM   1329 C CD  . ARG B 2 72 ? 15.853 10.361 -14.307 1.00  90.13 0 B 1
ATOM   1330 N NE  . ARG B 2 72 ? 16.956 11.317 -14.384 1.00  86.00 0 B 1
ATOM   1331 C CZ  . ARG B 2 72 ? 16.951 12.514 -13.822 1.00  82.85 0 B 1
ATOM   1332 N NH1 . ARG B 2 72 ? 15.902 12.923 -13.131 1.00  75.93 1 B 1
ATOM   1333 N NH2 . ARG B 2 72 ? 18.000 13.302 -13.934 1.00  78.18 0 B 1
ATOM   1334 N N   . LEU B 2 73 ? 12.611  6.565 -11.187 1.00  96.36 0 B 1
ATOM   1335 C CA  . LEU B 2 73 ? 11.638  5.479 -11.233 1.00  95.55 0 B 1
ATOM   1336 C C   . LEU B 2 73 ? 10.883  5.436 -12.552 1.00  94.07 0 B 1
ATOM   1337 O O   . LEU B 2 73 ? 10.426  4.376 -12.985 1.00  89.56 0 B 1
ATOM   1338 C CB  . LEU B 2 73 ? 10.675  5.605 -10.051 1.00  94.83 0 B 1
ATOM   1339 C CG  . LEU B 2 73 ? 11.391  5.661 -8.695 1.00  94.45 0 B 1
ATOM   1340 C CD1 . LEU B 2 73 ? 10.379  5.730 -7.562 1.00  92.77 0 B 1
ATOM   1341 C CD2 . LEU B 2 73 ? 12.306  4.450 -8.525 1.00  93.06 0 B 1
ATOM   1342 N N   . ARG B 2 74 ? 10.767  6.600 -13.187 1.00  93.36 0 B 1
ATOM   1343 C CA  . ARG B 2 74 ? 10.143  6.685 -14.505 1.00  91.66 0 B 1
ATOM   1344 C C   . ARG B 2 74 ? 11.147  7.311 -15.460 1.00  88.77 0 B 1
ATOM   1345 O O   . ARG B 2 74 ? 11.697  8.379 -15.195 1.00  77.21 0 B 1
ATOM   1346 C CB  . ARG B 2 74 ?  8.880  7.537 -14.447 1.00  87.82 0 B 1
ATOM   1347 C CG  . ARG B 2 74 ?  7.764  6.956 -13.597 1.00  81.97 0 B 1
ATOM   1348 C CD  . ARG B 2 74 ?  6.639  7.949 -13.415 1.00  80.91 0 B 1
ATOM   1349 N NE  . ARG B 2 74 ?  6.015  8.329 -14.677 1.00  77.39 0 B 1
ATOM   1350 C CZ  . ARG B 2 74 ?  4.852  7.865 -15.107 1.00  73.96 0 B 1
ATOM   1351 N NH1 . ARG B 2 74 ?  4.156  7.014 -14.361 1.00  66.85 1 B 1
ATOM   1352 N NH2 . ARG B 2 74 ?  4.371  8.249 -16.277 1.00  67.20 0 B 1
ATOM   1353 N N   . GLY B 2 75 ? 11.411  6.644 -16.569 1.00  90.50 0 B 1
ATOM   1354 C CA  . GLY B 2 75 ? 12.339  7.165 -17.554 1.00  88.29 0 B 1
ATOM   1355 C C   . GLY B 2 75 ? 11.699  8.198 -18.454 1.00  85.54 0 B 1
ATOM   1356 O O   . GLY B 2 75 ? 10.573  8.639 -18.204 1.00  75.32 0 B 1
ATOM   1357 N N   . GLY B 2 76 ? 12.415  8.578 -19.512 1.00  80.14 0 B 1
ATOM   1358 C CA  . GLY B 2 76 ? 11.910  9.574 -20.439 1.00  75.14 0 B 1
ATOM   1359 C C   . GLY B 2 76 ? 12.534 10.939 -20.252 1.00  70.50 0 B 1
ATOM   1360 O O   . GLY B 2 76 ? 11.802 11.932 -20.290 1.00  62.45 0 B 1
ATOM   1361 O OXT . GLY B 2 76 ? 13.771 11.024 -20.079 1.00  65.44 -1 B 1
HETATM 1362 P PA  . NAD C 3 1 ?  6.434  4.223 -22.253 1.00  95.83 0 C 1
HETATM 1363 P PN  . NAD C 3 1 ?  9.184  3.812 -22.905 1.00  95.98 0 C 1
HETATM 1364 C C1B . NAD C 3 1 ?  6.913  4.214 -17.425 1.00  97.47 0 C 1
HETATM 1365 C C1D . NAD C 3 1 ?  8.117  4.453 -27.561 1.00  89.90 0 C 1
HETATM 1366 N N1A . NAD C 3 1 ?  2.942  2.887 -14.509 1.00  97.80 0 C 1
HETATM 1367 N N1N . NAD C 3 1 ?  7.578  5.730 -27.076 1.00  90.95 0 C 1
HETATM 1368 O O1A . NAD C 3 1 ?  6.044  2.795 -22.346 1.00  90.98 -1 C 1
HETATM 1369 O O1N . NAD C 3 1 ?  9.148  2.626 -22.023 1.00  94.04 -1 C 1
HETATM 1370 C C2A . NAD C 3 1 ?  4.025  3.640 -14.210 1.00  97.37 0 C 1
HETATM 1371 C C2B . NAD C 3 1 ?  8.023  3.601 -18.241 1.00  96.97 0 C 1
HETATM 1372 C C2D . NAD C 3 1 ?  9.616  4.390 -27.348 1.00  91.97 0 C 1
HETATM 1373 C C2N . NAD C 3 1 ?  6.463  5.743 -26.293 1.00  89.72 0 C 1
HETATM 1374 O O2A . NAD C 3 1 ?  5.450  5.212 -22.746 1.00  89.81 0 C 1
HETATM 1375 O O2B . NAD C 3 1 ?  8.861  2.805 -17.459 1.00  95.78 0 C 1
HETATM 1376 O O2D . NAD C 3 1 ? 10.271  4.849 -28.507 1.00  85.61 0 C 1
HETATM 1377 O O2N . NAD C 3 1 ? 10.186  4.880 -22.575 1.00  92.06 0 C 1
HETATM 1378 C C3B . NAD C 3 1 ?  8.740  4.806 -18.798 1.00  96.40 0 C 1
HETATM 1379 C C3D . NAD C 3 1 ?  9.880  2.963 -27.103 1.00  92.41 0 C 1
HETATM 1380 C C3N . NAD C 3 1 ?  5.973  6.947 -25.855 1.00  88.76 0 C 1
HETATM 1381 N N3A . NAD C 3 1 ?  4.995  3.882 -15.067 1.00  97.54 0 C 1
HETATM 1382 O O3  . NAD C 3 1 ?  7.791  4.514 -23.006 1.00  94.89 0 C 1
HETATM 1383 O O3B . NAD C 3 1 ?  9.679  5.285 -17.880 1.00  95.51 0 C 1
HETATM 1384 O O3D . NAD C 3 1 ? 10.150  2.290 -28.295 1.00  88.70 0 C 1
HETATM 1385 C C4A . NAD C 3 1 ?  4.891  3.341 -16.288 1.00  98.08 0 C 1
HETATM 1386 C C4B . NAD C 3 1 ?  7.656  5.821 -18.974 1.00  96.49 0 C 1
HETATM 1387 C C4D . NAD C 3 1 ?  8.607  2.439 -26.492 1.00  93.55 0 C 1
HETATM 1388 C C4N . NAD C 3 1 ?  6.597  8.138 -26.166 1.00  86.69 0 C 1
HETATM 1389 O O4B . NAD C 3 1 ?  6.602  5.433 -18.102 1.00  96.55 0 C 1
HETATM 1390 O O4D . NAD C 3 1 ?  7.579  3.371 -26.816 1.00  92.17 0 C 1
HETATM 1391 C C5A . NAD C 3 1 ?  3.806  2.552 -16.677 1.00  98.17 0 C 1
HETATM 1392 C C5B . NAD C 3 1 ?  7.146  5.870 -20.393 1.00  94.71 0 C 1
HETATM 1393 C C5D . NAD C 3 1 ?  8.677  2.288 -24.985 1.00  93.23 0 C 1
HETATM 1394 C C5N . NAD C 3 1 ?  7.692  8.097 -26.966 1.00  85.94 0 C 1
HETATM 1395 O O5B . NAD C 3 1 ?  6.782  4.559 -20.767 1.00  95.58 0 C 1
HETATM 1396 O O5D . NAD C 3 1 ?  9.417  3.381 -24.423 1.00  94.74 0 C 1
HETATM 1397 C C6A . NAD C 3 1 ?  2.803  2.329 -15.720 1.00  98.13 0 C 1
HETATM 1398 C C6N . NAD C 3 1 ?  8.162  6.895 -27.399 1.00  88.26 0 C 1
HETATM 1399 N N6A . NAD C 3 1 ?  1.718  1.599 -15.989 1.00  98.16 0 C 1
HETATM 1400 C C7N . NAD C 3 1 ?  4.747  6.938 -25.023 1.00  86.34 0 C 1
HETATM 1401 N N7A . NAD C 3 1 ?  3.974  2.164 -17.958 1.00  98.11 0 C 1
HETATM 1402 N N7N . NAD C 3 1 ?  4.652  7.797 -24.012 1.00  83.52 0 C 1
HETATM 1403 O O7N . NAD C 3 1 ?  3.817  6.159 -25.282 1.00  84.11 0 C 1
HETATM 1404 C C8A . NAD C 3 1 ?  5.106  2.692 -18.353 1.00  98.17 0 C 1
HETATM 1405 N N9A . NAD C 3 1 ?  5.691  3.418 -17.359 1.00  98.03 0 C 1
HETATM 1406 ZN ZN  . ZN  D 4 1 ?  6.760 -1.611 -17.561 1.00  98.73 0 D 1
HETATM 1407 ZN ZN  . ZN  E 5 1 ?  1.706 -13.246 -24.625 1.00  98.86 0 E 1
