# Supplementary material for: RNF114 and RNF166 exemplify reader-writer E3 ligases that extend K11 polyubiquitin onto sites of MARUbylation
Source: EMBO J. 2025 Oct 2;44(21):5993–6018. doi: 10.1038/s44318-025-00577-z (PMC12583694; doi:10.1038/s44318-025-00577-z)
Supplement: Supplementary file 7 — Source data Fig. 5 [file 44318_2025_577_MOESM7_ESM.zip › Figure 5/5B/RNF138-MUBD-AF3-1.cif]

# generated by PyMOL 3.1.4.1
#
data_fold_2024_11_14_22_43_rnf138_mubd_ub_nad_2xzn_model_1
_entry.id fold_2024_11_14_22_43_rnf138_mubd_ub_nad_2xzn_model_1
#
loop_
_atom_site.group_PDB
_atom_site.id
_atom_site.type_symbol
_atom_site.label_atom_id
_atom_site.label_alt_id
_atom_site.label_comp_id
_atom_site.label_asym_id
_atom_site.label_entity_id
_atom_site.label_seq_id
_atom_site.pdbx_PDB_ins_code
_atom_site.Cartn_x
_atom_site.Cartn_y
_atom_site.Cartn_z
_atom_site.occupancy
_atom_site.B_iso_or_equiv
_atom_site.pdbx_formal_charge
_atom_site.auth_asym_id
_atom_site.pdbx_PDB_model_num
ATOM   1   N N   . HIS A 1 1 ?  9.113 -13.419 -5.518 1.00  77.09 0 A 1
ATOM   2   C CA  . HIS A 1 1 ?  9.052 -12.699 -6.794 1.00  83.43 0 A 1
ATOM   3   C C   . HIS A 1 1 ?  7.662 -12.829 -7.413 1.00  87.15 0 A 1
ATOM   4   O O   . HIS A 1 1 ?  7.152 -13.941 -7.562 1.00  81.97 0 A 1
ATOM   5   C CB  . HIS A 1 1 ? 10.101 -13.224 -7.764 1.00  75.87 0 A 1
ATOM   6   C CG  . HIS A 1 1 ? 11.507 -12.867 -7.382 1.00  70.51 0 A 1
ATOM   7   C CD2 . HIS A 1 1 ? 12.465 -13.579 -6.753 1.00  61.37 0 A 1
ATOM   8   N ND1 . HIS A 1 1 ? 12.051 -11.637 -7.652 1.00  63.92 0 A 1
ATOM   9   C CE1 . HIS A 1 1 ? 13.298 -11.599 -7.191 1.00  60.47 0 A 1
ATOM   10  N NE2 . HIS A 1 1 ? 13.569 -12.766 -6.645 1.00  60.30 0 A 1
ATOM   11  N N   . PRO A 1 2 ?  7.049 -11.706 -7.778 1.00  89.83 0 A 1
ATOM   12  C CA  . PRO A 1 2 ?  5.720 -11.756 -8.375 1.00  93.42 0 A 1
ATOM   13  C C   . PRO A 1 2 ?  5.758 -12.333 -9.784 1.00  96.36 0 A 1
ATOM   14  O O   . PRO A 1 2 ?  6.803 -12.338 -10.445 1.00  95.99 0 A 1
ATOM   15  C CB  . PRO A 1 2 ?  5.295 -10.284 -8.406 1.00  88.97 0 A 1
ATOM   16  C CG  . PRO A 1 2 ?  6.576 -9.539 -8.503 1.00  84.39 0 A 1
ATOM   17  C CD  . PRO A 1 2 ?  7.567 -10.329 -7.687 1.00  86.91 0 A 1
ATOM   18  N N   . THR A 1 3 ?  4.610 -12.837 -10.228 1.00  97.11 0 A 1
ATOM   19  C CA  . THR A 1 3 ?  4.454 -13.287 -11.597 1.00  97.94 0 A 1
ATOM   20  C C   . THR A 1 3 ?  3.439 -12.396 -12.297 1.00  98.32 0 A 1
ATOM   21  O O   . THR A 1 3 ?  2.644 -11.705 -11.660 1.00  97.89 0 A 1
ATOM   22  C CB  . THR A 1 3 ?  4.011 -14.756 -11.669 1.00  96.95 0 A 1
ATOM   23  C CG2 . THR A 1 3 ?  5.064 -15.656 -11.029 1.00  90.76 0 A 1
ATOM   24  O OG1 . THR A 1 3 ?  2.756 -14.914 -10.995 1.00  91.37 0 A 1
ATOM   25  N N   . PHE A 1 4 ?  3.486 -12.416 -13.619 1.00  98.87 0 A 1
ATOM   26  C CA  . PHE A 1 4 ?  2.713 -11.493 -14.436 1.00  98.84 0 A 1
ATOM   27  C C   . PHE A 1 4 ?  2.009 -12.229 -15.557 1.00  98.86 0 A 1
ATOM   28  O O   . PHE A 1 4 ?  2.474 -13.260 -16.033 1.00  98.75 0 A 1
ATOM   29  C CB  . PHE A 1 4 ?  3.620 -10.413 -15.034 1.00  98.78 0 A 1
ATOM   30  C CG  . PHE A 1 4 ?  4.501 -9.744 -14.024 1.00  98.76 0 A 1
ATOM   31  C CD1 . PHE A 1 4 ?  3.991 -8.778 -13.186 1.00  98.49 0 A 1
ATOM   32  C CD2 . PHE A 1 4 ?  5.836 -10.102 -13.901 1.00  98.47 0 A 1
ATOM   33  C CE1 . PHE A 1 4 ?  4.795 -8.159 -12.239 1.00  98.17 0 A 1
ATOM   34  C CE2 . PHE A 1 4 ?  6.644 -9.491 -12.959 1.00  98.18 0 A 1
ATOM   35  C CZ  . PHE A 1 4 ?  6.124 -8.516 -12.128 1.00  98.18 0 A 1
ATOM   36  N N   . LYS A 1 5 ?  0.871 -11.663 -15.974 1.00  98.83 0 A 1
ATOM   37  C CA  . LYS A 1 5 ?  0.140 -12.152 -17.127 1.00  98.81 0 A 1
ATOM   38  C C   . LYS A 1 5 ?  0.534 -11.323 -18.346 1.00  98.89 0 A 1
ATOM   39  O O   . LYS A 1 5 ?  0.635 -10.101 -18.267 1.00  98.74 0 A 1
ATOM   40  C CB  . LYS A 1 5 ? -1.365 -12.059 -16.877 1.00  98.47 0 A 1
ATOM   41  C CG  . LYS A 1 5 ? -2.231 -12.510 -18.044 1.00  95.25 0 A 1
ATOM   42  C CD  . LYS A 1 5 ? -3.715 -12.368 -17.730 1.00  93.85 0 A 1
ATOM   43  C CE  . LYS A 1 5 ? -4.157 -13.325 -16.640 1.00  85.30 0 A 1
ATOM   44  N NZ  . LYS A 1 5 ? -5.618 -13.260 -16.404 1.00  79.43 1 A 1
ATOM   45  N N   . CYS A 1 6 ?  0.779 -11.990 -19.476 1.00  98.94 0 A 1
ATOM   46  C CA  . CYS A 1 6 ?  1.074 -11.281 -20.708 1.00  98.91 0 A 1
ATOM   47  C C   . CYS A 1 6 ? -0.169 -10.525 -21.181 1.00  98.96 0 A 1
ATOM   48  O O   . CYS A 1 6 ? -1.219 -11.137 -21.379 1.00  98.84 0 A 1
ATOM   49  C CB  . CYS A 1 6 ?  1.517 -12.259 -21.797 1.00  98.89 0 A 1
ATOM   50  S SG  . CYS A 1 6 ?  1.751 -11.481 -23.406 1.00  98.85 0 A 1
ATOM   51  N N   . PRO A 1 7 ? -0.071 -9.197 -21.366 1.00  98.87 0 A 1
ATOM   52  C CA  . PRO A 1 7 ? -1.255 -8.438 -21.771 1.00  98.84 0 A 1
ATOM   53  C C   . PRO A 1 7 ? -1.598 -8.606 -23.246 1.00  98.79 0 A 1
ATOM   54  O O   . PRO A 1 7 ? -2.650 -8.127 -23.679 1.00  98.42 0 A 1
ATOM   55  C CB  . PRO A 1 7 ? -0.862 -6.995 -21.464 1.00  98.68 0 A 1
ATOM   56  C CG  . PRO A 1 7 ?  0.626 -6.984 -21.637 1.00  98.12 0 A 1
ATOM   57  C CD  . PRO A 1 7 ?  1.108 -8.338 -21.160 1.00  98.76 0 A 1
ATOM   58  N N   . LEU A 1 8 ? -0.739 -9.275 -24.012 1.00  98.80 0 A 1
ATOM   59  C CA  . LEU A 1 8 ? -0.977 -9.446 -25.436 1.00  98.78 0 A 1
ATOM   60  C C   . LEU A 1 8 ? -1.700 -10.746 -25.765 1.00  98.72 0 A 1
ATOM   61  O O   . LEU A 1 8 ? -2.465 -10.798 -26.732 1.00  98.16 0 A 1
ATOM   62  C CB  . LEU A 1 8 ?  0.349 -9.373 -26.209 1.00  98.67 0 A 1
ATOM   63  C CG  . LEU A 1 8 ?  1.096 -8.040 -26.095 1.00  98.47 0 A 1
ATOM   64  C CD1 . LEU A 1 8 ?  2.448 -8.114 -26.800 1.00  98.22 0 A 1
ATOM   65  C CD2 . LEU A 1 8 ?  0.257 -6.901 -26.647 1.00  98.10 0 A 1
ATOM   66  N N   . CYS A 1 9 ? -1.481 -11.805 -24.966 1.00  98.74 0 A 1
ATOM   67  C CA  . CYS A 1 9 ? -2.124 -13.089 -25.222 1.00  98.79 0 A 1
ATOM   68  C C   . CYS A 1 9 ? -2.778 -13.699 -23.987 1.00  98.77 0 A 1
ATOM   69  O O   . CYS A 1 9 ? -3.402 -14.755 -24.082 1.00  98.03 0 A 1
ATOM   70  C CB  . CYS A 1 9 ? -1.126 -14.086 -25.812 1.00  98.53 0 A 1
ATOM   71  S SG  . CYS A 1 9 ?  0.099 -14.702 -24.633 1.00  98.58 0 A 1
ATOM   72  N N   . GLN A 1 10 ? -2.627 -13.068 -22.821 1.00  98.52 0 A 1
ATOM   73  C CA  . GLN A 1 10 ? -3.262 -13.462 -21.566 1.00  98.52 0 A 1
ATOM   74  C C   . GLN A 1 10 ? -2.666 -14.710 -20.915 1.00  98.62 0 A 1
ATOM   75  O O   . GLN A 1 10 ? -3.168 -15.161 -19.881 1.00  98.00 0 A 1
ATOM   76  C CB  . GLN A 1 10 ? -4.776 -13.624 -21.728 1.00  98.10 0 A 1
ATOM   77  C CG  . GLN A 1 10 ? -5.459 -12.432 -22.395 1.00  96.32 0 A 1
ATOM   78  C CD  . GLN A 1 10 ? -5.178 -11.133 -21.667 1.00  93.06 0 A 1
ATOM   79  N NE2 . GLN A 1 10 ? -4.900 -10.082 -22.427 1.00  84.94 0 A 1
ATOM   80  O OE1 . GLN A 1 10 ? -5.207 -11.077 -20.437 1.00  85.71 0 A 1
ATOM   81  N N   . GLU A 1 11 ? -1.595 -15.267 -21.464 1.00  98.78 0 A 1
ATOM   82  C CA  . GLU A 1 11 ? -0.907 -16.370 -20.802 1.00  98.78 0 A 1
ATOM   83  C C   . GLU A 1 11 ? -0.278 -15.860 -19.509 1.00  98.87 0 A 1
ATOM   84  O O   . GLU A 1 11 ?  0.255 -14.747 -19.456 1.00  98.66 0 A 1
ATOM   85  C CB  . GLU A 1 11 ?  0.153 -16.980 -21.719 1.00  98.59 0 A 1
ATOM   86  C CG  . GLU A 1 11 ?  0.776 -18.259 -21.167 1.00  95.12 0 A 1
ATOM   87  C CD  . GLU A 1 11 ?  1.682 -18.959 -22.156 1.00  92.97 0 A 1
ATOM   88  O OE1 . GLU A 1 11 ?  1.681 -18.581 -23.338 1.00  88.29 0 A 1
ATOM   89  O OE2 . GLU A 1 11 ?  2.401 -19.892 -21.745 1.00  87.93 -1 A 1
ATOM   90  N N   . SER A 1 12 ? -0.331 -16.660 -18.444 1.00  98.67 0 A 1
ATOM   91  C CA  . SER A 1 12 ?  0.020 -16.182 -17.122 1.00  98.40 0 A 1
ATOM   92  C C   . SER A 1 12 ?  1.238 -16.891 -16.534 1.00  98.48 0 A 1
ATOM   93  O O   . SER A 1 12 ?  1.835 -17.768 -17.157 1.00  96.85 0 A 1
ATOM   94  C CB  . SER A 1 12 ? -1.175 -16.348 -16.168 1.00  97.17 0 A 1
ATOM   95  O OG  . SER A 1 12 ? -1.557 -17.703 -16.085 1.00  90.88 0 A 1
ATOM   96  N N   . ASN A 1 13 ?  1.599 -16.466 -15.323 1.00  98.37 0 A 1
ATOM   97  C CA  . ASN A 1 13 ?  2.665 -17.063 -14.519 1.00  98.25 0 A 1
ATOM   98  C C   . ASN A 1 13 ?  4.062 -16.846 -15.082 1.00  98.42 0 A 1
ATOM   99  O O   . ASN A 1 13 ?  4.918 -17.729 -15.009 1.00  97.53 0 A 1
ATOM   100 C CB  . ASN A 1 13 ?  2.398 -18.554 -14.277 1.00  97.20 0 A 1
ATOM   101 C CG  . ASN A 1 13 ?  1.165 -18.788 -13.448 1.00  91.72 0 A 1
ATOM   102 N ND2 . ASN A 1 13 ?  0.490 -19.902 -13.702 1.00  81.24 0 A 1
ATOM   103 O OD1 . ASN A 1 13 ?  0.811 -17.988 -12.585 1.00  84.79 0 A 1
ATOM   104 N N   . PHE A 1 14 ?  4.319 -15.643 -15.614 1.00  98.86 0 A 1
ATOM   105 C CA  . PHE A 1 14 ?  5.652 -15.258 -16.059 1.00  98.84 0 A 1
ATOM   106 C C   . PHE A 1 14 ?  6.354 -14.446 -14.987 1.00  98.88 0 A 1
ATOM   107 O O   . PHE A 1 14 ?  5.788 -13.489 -14.460 1.00  98.62 0 A 1
ATOM   108 C CB  . PHE A 1 14 ?  5.585 -14.415 -17.334 1.00  98.82 0 A 1
ATOM   109 C CG  . PHE A 1 14 ?  5.056 -15.150 -18.530 1.00  98.86 0 A 1
ATOM   110 C CD1 . PHE A 1 14 ?  5.787 -16.163 -19.111 1.00  98.69 0 A 1
ATOM   111 C CD2 . PHE A 1 14 ?  3.828 -14.809 -19.074 1.00  98.71 0 A 1
ATOM   112 C CE1 . PHE A 1 14 ?  5.298 -16.834 -20.225 1.00  98.60 0 A 1
ATOM   113 C CE2 . PHE A 1 14 ?  3.339 -15.473 -20.180 1.00  98.59 0 A 1
ATOM   114 C CZ  . PHE A 1 14 ?  4.076 -16.487 -20.755 1.00  98.67 0 A 1
ATOM   115 N N   . THR A 1 15 ?  7.598 -14.798 -14.659 1.00  98.64 0 A 1
ATOM   116 C CA  . THR A 1 15 ?  8.456 -13.862 -13.960 1.00  98.62 0 A 1
ATOM   117 C C   . THR A 1 15 ?  8.795 -12.721 -14.914 1.00  98.74 0 A 1
ATOM   118 O O   . THR A 1 15 ?  8.496 -12.772 -16.112 1.00  98.64 0 A 1
ATOM   119 C CB  . THR A 1 15 ?  9.751 -14.531 -13.493 1.00  98.26 0 A 1
ATOM   120 C CG2 . THR A 1 15 ?  9.450 -15.720 -12.593 1.00  96.30 0 A 1
ATOM   121 O OG1 . THR A 1 15 ? 10.479 -14.976 -14.641 1.00  96.58 0 A 1
ATOM   122 N N   . ARG A 1 16 ?  9.446 -11.672 -14.381 1.00  98.54 0 A 1
ATOM   123 C CA  . ARG A 1 16 ?  9.856 -10.551 -15.227 1.00  98.52 0 A 1
ATOM   124 C C   . ARG A 1 16 ? 10.679 -11.030 -16.421 1.00  98.61 0 A 1
ATOM   125 O O   . ARG A 1 16 ? 10.387 -10.691 -17.566 1.00  98.60 0 A 1
ATOM   126 C CB  . ARG A 1 16 ? 10.664 -9.535 -14.406 1.00  98.33 0 A 1
ATOM   127 C CG  . ARG A 1 16 ? 11.199 -8.363 -15.218 1.00  97.65 0 A 1
ATOM   128 C CD  . ARG A 1 16 ? 12.171 -7.509 -14.410 1.00  97.34 0 A 1
ATOM   129 N NE  . ARG A 1 16 ? 13.335 -8.275 -13.977 1.00  96.52 0 A 1
ATOM   130 C CZ  . ARG A 1 16 ? 14.403 -8.513 -14.733 1.00  96.86 0 A 1
ATOM   131 N NH1 . ARG A 1 16 ? 14.468 -8.035 -15.964 1.00  93.39 1 A 1
ATOM   132 N NH2 . ARG A 1 16 ? 15.409 -9.226 -14.252 1.00  94.04 0 A 1
ATOM   133 N N   . GLN A 1 17 ? 11.706 -11.825 -16.160 1.00  98.51 0 A 1
ATOM   134 C CA  . GLN A 1 17 ? 12.577 -12.271 -17.241 1.00  98.48 0 A 1
ATOM   135 C C   . GLN A 1 17 ? 11.840 -13.187 -18.209 1.00  98.65 0 A 1
ATOM   136 O O   . GLN A 1 17 ? 12.037 -13.107 -19.428 1.00  98.53 0 A 1
ATOM   137 C CB  . GLN A 1 17 ? 13.812 -12.979 -16.687 1.00  97.99 0 A 1
ATOM   138 C CG  . GLN A 1 17 ? 14.824 -13.353 -17.757 1.00  95.60 0 A 1
ATOM   139 C CD  . GLN A 1 17 ? 15.353 -12.142 -18.504 1.00  93.65 0 A 1
ATOM   140 N NE2 . GLN A 1 17 ? 15.178 -12.125 -19.810 1.00  85.48 0 A 1
ATOM   141 O OE1 . GLN A 1 17 ? 15.901 -11.232 -17.889 1.00  88.06 0 A 1
ATOM   142 N N   . ARG A 1 18 ? 10.974 -14.064 -17.679 1.00  98.61 0 A 1
ATOM   143 C CA  . ARG A 1 18 ? 10.229 -14.967 -18.545 1.00  98.63 0 A 1
ATOM   144 C C   . ARG A 1 18 ?  9.227 -14.211 -19.405 1.00  98.78 0 A 1
ATOM   145 O O   . ARG A 1 18 ?  8.942 -14.621 -20.535 1.00  98.69 0 A 1
ATOM   146 C CB  . ARG A 1 18 ?  9.524 -16.042 -17.719 1.00  98.48 0 A 1
ATOM   147 C CG  . ARG A 1 18 ? 10.469 -17.107 -17.184 1.00  95.17 0 A 1
ATOM   148 C CD  . ARG A 1 18 ?  9.764 -18.067 -16.243 1.00  91.42 0 A 1
ATOM   149 N NE  . ARG A 1 18 ? 10.683 -19.029 -15.651 1.00  83.54 0 A 1
ATOM   150 C CZ  . ARG A 1 18 ? 10.492 -19.646 -14.495 1.00  77.45 0 A 1
ATOM   151 N NH1 . ARG A 1 18 ?  9.399 -19.412 -13.781 1.00  71.41 1 A 1
ATOM   152 N NH2 . ARG A 1 18 ? 11.402 -20.505 -14.040 1.00  73.06 0 A 1
ATOM   153 N N   . LEU A 1 19 ?  8.685 -13.101 -18.891 1.00  98.83 0 A 1
ATOM   154 C CA  . LEU A 1 19 ?  7.790 -12.283 -19.701 1.00  98.85 0 A 1
ATOM   155 C C   . LEU A 1 19 ?  8.554 -11.628 -20.850 1.00  98.80 0 A 1
ATOM   156 O O   . LEU A 1 19 ?  8.065 -11.582 -21.985 1.00  98.84 0 A 1
ATOM   157 C CB  . LEU A 1 19 ?  7.089 -11.228 -18.849 1.00  98.88 0 A 1
ATOM   158 C CG  . LEU A 1 19 ?  6.041 -10.388 -19.579 1.00  98.74 0 A 1
ATOM   159 C CD1 . LEU A 1 19 ?  4.907 -11.269 -20.088 1.00  98.59 0 A 1
ATOM   160 C CD2 . LEU A 1 19 ?  5.486 -9.294 -18.669 1.00  98.57 0 A 1
ATOM   161 N N   . LEU A 1 20 ?  9.759 -11.124 -20.572 1.00  98.80 0 A 1
ATOM   162 C CA  . LEU A 1 20 ? 10.608 -10.597 -21.631 1.00  98.73 0 A 1
ATOM   163 C C   . LEU A 1 20 ? 10.861 -11.644 -22.703 1.00  98.76 0 A 1
ATOM   164 O O   . LEU A 1 20 ? 10.693 -11.391 -23.896 1.00  98.62 0 A 1
ATOM   165 C CB  . LEU A 1 20 ? 11.952 -10.113 -21.073 1.00  98.44 0 A 1
ATOM   166 C CG  . LEU A 1 20 ? 12.068 -8.809 -20.283 1.00  95.32 0 A 1
ATOM   167 C CD1 . LEU A 1 20 ? 13.453 -8.216 -20.495 1.00  91.58 0 A 1
ATOM   168 C CD2 . LEU A 1 20 ? 11.024 -7.816 -20.699 1.00  91.57 0 A 1
ATOM   169 N N   . ASP A 1 21 ? 11.279 -12.834 -22.276 1.00  98.76 0 A 1
ATOM   170 C CA  . ASP A 1 21 ? 11.596 -13.900 -23.219 1.00  98.79 0 A 1
ATOM   171 C C   . ASP A 1 21 ? 10.372 -14.298 -24.031 1.00  98.84 0 A 1
ATOM   172 O O   . ASP A 1 21 ? 10.451 -14.477 -25.254 1.00  98.72 0 A 1
ATOM   173 C CB  . ASP A 1 21 ? 12.148 -15.116 -22.468 1.00  98.54 0 A 1
ATOM   174 C CG  . ASP A 1 21 ? 13.475 -14.836 -21.782 1.00  97.51 0 A 1
ATOM   175 O OD1 . ASP A 1 21 ? 14.147 -13.847 -22.138 1.00  96.17 0 A 1
ATOM   176 O OD2 . ASP A 1 21 ? 13.845 -15.615 -20.878 1.00  95.72 -1 A 1
ATOM   177 N N   . HIS A 1 22 ?  9.240 -14.417 -23.355 1.00  98.81 0 A 1
ATOM   178 C CA  . HIS A 1 22 ?  7.995 -14.785 -24.013 1.00  98.95 0 A 1
ATOM   179 C C   . HIS A 1 22 ?  7.597 -13.769 -25.073 1.00  98.90 0 A 1
ATOM   180 O O   . HIS A 1 22 ?  7.244 -14.129 -26.201 1.00  98.83 0 A 1
ATOM   181 C CB  . HIS A 1 22 ?  6.884 -14.929 -22.966 1.00  98.90 0 A 1
ATOM   182 C CG  . HIS A 1 22 ?  5.500 -14.945 -23.540 1.00  98.91 0 A 1
ATOM   183 C CD2 . HIS A 1 22 ?  4.576 -13.962 -23.653 1.00  98.54 0 A 1
ATOM   184 N ND1 . HIS A 1 22 ?  4.930 -16.079 -24.075 1.00  98.56 0 A 1
ATOM   185 C CE1 . HIS A 1 22 ?  3.707 -15.788 -24.496 1.00  98.48 0 A 1
ATOM   186 N NE2 . HIS A 1 22 ?  3.471 -14.516 -24.252 1.00  98.54 0 A 1
ATOM   187 N N   . CYS A 1 23 ?  7.650 -12.491 -24.737 1.00  98.84 0 A 1
ATOM   188 C CA  . CYS A 1 23 ?  7.215 -11.462 -25.667 1.00  98.81 0 A 1
ATOM   189 C C   . CYS A 1 23 ?  8.173 -11.325 -26.842 1.00  98.80 0 A 1
ATOM   190 O O   . CYS A 1 23 ?  7.739 -11.112 -27.974 1.00  98.64 0 A 1
ATOM   191 C CB  . CYS A 1 23 ?  7.041 -10.133 -24.940 1.00  98.77 0 A 1
ATOM   192 S SG  . CYS A 1 23 ?  5.590 -10.109 -23.860 1.00  98.50 0 A 1
ATOM   193 N N   . ASN A 1 24 ?  9.470 -11.454 -26.587 1.00  98.70 0 A 1
ATOM   194 C CA  . ASN A 1 24 ? 10.434 -11.396 -27.681 1.00  98.74 0 A 1
ATOM   195 C C   . ASN A 1 24 ? 10.320 -12.598 -28.603 1.00  98.63 0 A 1
ATOM   196 O O   . ASN A 1 24 ? 10.622 -12.500 -29.795 1.00  98.26 0 A 1
ATOM   197 C CB  . ASN A 1 24 ? 11.857 -11.272 -27.128 1.00  98.55 0 A 1
ATOM   198 C CG  . ASN A 1 24 ? 12.189 -9.872 -26.679 1.00  98.29 0 A 1
ATOM   199 N ND2 . ASN A 1 24 ? 12.753 -9.748 -25.492 1.00  95.29 0 A 1
ATOM   200 O OD1 . ASN A 1 24 ? 11.929 -8.901 -27.389 1.00  95.73 0 A 1
ATOM   201 N N   . SER A 1 25 ?  9.870 -13.733 -28.070 1.00  98.66 0 A 1
ATOM   202 C CA  . SER A 1 25 ?  9.726 -14.940 -28.878 1.00  98.57 0 A 1
ATOM   203 C C   . SER A 1 25 ?  8.409 -14.973 -29.646 1.00  98.51 0 A 1
ATOM   204 O O   . SER A 1 25 ?  8.354 -15.515 -30.752 1.00  97.94 0 A 1
ATOM   205 C CB  . SER A 1 25 ?  9.839 -16.181 -28.001 1.00  98.15 0 A 1
ATOM   206 O OG  . SER A 1 25 ? 11.136 -16.308 -27.461 1.00  91.31 0 A 1
ATOM   207 N N   . ASN A 1 26 ?  7.357 -14.387 -29.061 1.00  98.60 0 A 1
ATOM   208 C CA  . ASN A 1 26 ?  6.010 -14.595 -29.583 1.00  98.66 0 A 1
ATOM   209 C C   . ASN A 1 26 ?  5.281 -13.338 -30.052 1.00  98.57 0 A 1
ATOM   210 O O   . ASN A 1 26 ?  4.267 -13.454 -30.741 1.00  97.73 0 A 1
ATOM   211 C CB  . ASN A 1 26 ?  5.149 -15.300 -28.534 1.00  98.41 0 A 1
ATOM   212 C CG  . ASN A 1 26 ?  5.675 -16.670 -28.179 1.00  97.59 0 A 1
ATOM   213 N ND2 . ASN A 1 26 ?  6.325 -16.773 -27.033 1.00  87.42 0 A 1
ATOM   214 O OD1 . ASN A 1 26 ?  5.498 -17.627 -28.932 1.00  89.05 0 A 1
ATOM   215 N N   . HIS A 1 27 ?  5.776 -12.140 -29.701 1.00  98.64 0 A 1
ATOM   216 C CA  . HIS A 1 27 ?  5.012 -10.922 -29.959 1.00  98.53 0 A 1
ATOM   217 C C   . HIS A 1 27 ?  5.852 -9.810 -30.596 1.00  97.95 0 A 1
ATOM   218 O O   . HIS A 1 27 ?  5.541 -8.627 -30.423 1.00  96.23 0 A 1
ATOM   219 C CB  . HIS A 1 27 ?  4.386 -10.400 -28.666 1.00  98.56 0 A 1
ATOM   220 C CG  . HIS A 1 27 ?  3.467 -11.377 -27.995 1.00  98.79 0 A 1
ATOM   221 C CD2 . HIS A 1 27 ?  3.467 -11.872 -26.736 1.00  98.56 0 A 1
ATOM   222 N ND1 . HIS A 1 27 ?  2.383 -11.941 -28.632 1.00  98.48 0 A 1
ATOM   223 C CE1 . HIS A 1 27 ?  1.749 -12.745 -27.796 1.00  98.48 0 A 1
ATOM   224 N NE2 . HIS A 1 27 ?  2.385 -12.720 -26.632 1.00  98.57 0 A 1
ATOM   225 N N   . LEU A 1 28 ?  6.882 -10.154 -31.350 1.00  96.57 0 A 1
ATOM   226 C CA  . LEU A 1 28 ?  7.800 -9.152 -31.886 1.00  94.99 0 A 1
ATOM   227 C C   . LEU A 1 28 ?  7.104 -8.072 -32.704 1.00  94.08 0 A 1
ATOM   228 O O   . LEU A 1 28 ?  7.497 -6.906 -32.655 1.00  88.39 0 A 1
ATOM   229 C CB  . LEU A 1 28 ?  8.878 -9.818 -32.748 1.00  92.22 0 A 1
ATOM   230 C CG  . LEU A 1 28 ? 10.042 -10.484 -32.015 1.00  86.89 0 A 1
ATOM   231 C CD1 . LEU A 1 28 ? 10.991 -11.118 -33.012 1.00  83.13 0 A 1
ATOM   232 C CD2 . LEU A 1 28 ? 10.767 -9.463 -31.145 1.00  82.73 0 A 1
ATOM   233 N N   . PHE A 1 29 ?  6.072 -8.442 -33.449 1.00  95.86 0 A 1
ATOM   234 C CA  . PHE A 1 29 ?  5.431 -7.501 -34.362 1.00  95.51 0 A 1
ATOM   235 C C   . PHE A 1 29 ?  4.041 -7.069 -33.888 1.00  96.24 0 A 1
ATOM   236 O O   . PHE A 1 29 ?  3.302 -6.446 -34.644 1.00  94.02 0 A 1
ATOM   237 C CB  . PHE A 1 29 ?  5.345 -8.098 -35.770 1.00  93.83 0 A 1
ATOM   238 C CG  . PHE A 1 29 ?  6.687 -8.281 -36.416 1.00  91.75 0 A 1
ATOM   239 C CD1 . PHE A 1 29 ?  7.426 -9.430 -36.212 1.00  87.57 0 A 1
ATOM   240 C CD2 . PHE A 1 29 ?  7.213 -7.295 -37.234 1.00  87.13 0 A 1
ATOM   241 C CE1 . PHE A 1 29 ?  8.664 -9.598 -36.794 1.00  86.10 0 A 1
ATOM   242 C CE2 . PHE A 1 29 ?  8.451 -7.453 -37.827 1.00  84.71 0 A 1
ATOM   243 C CZ  . PHE A 1 29 ?  9.178 -8.609 -37.610 1.00  85.14 0 A 1
ATOM   244 N N   . GLN A 1 30 ?  3.698 -7.384 -32.641 1.00  96.67 0 A 1
ATOM   245 C CA  . GLN A 1 30 ?  2.406 -6.982 -32.106 1.00  97.17 0 A 1
ATOM   246 C C   . GLN A 1 30 ?  2.534 -5.625 -31.419 1.00  97.35 0 A 1
ATOM   247 O O   . GLN A 1 30 ?  3.129 -5.516 -30.344 1.00  96.24 0 A 1
ATOM   248 C CB  . GLN A 1 30 ?  1.865 -8.020 -31.125 1.00  96.44 0 A 1
ATOM   249 C CG  . GLN A 1 30 ?  1.389 -9.291 -31.789 1.00  93.39 0 A 1
ATOM   250 C CD  . GLN A 1 30 ?  0.569 -10.162 -30.860 1.00  93.58 0 A 1
ATOM   251 N NE2 . GLN A 1 30 ?  0.773 -11.463 -30.929 1.00  86.84 0 A 1
ATOM   252 O OE1 . GLN A 1 30 ? -0.247 -9.655 -30.085 1.00  89.85 0 A 1
ATOM   253 N N   . ILE A 1 31 ?  1.994 -4.590 -32.053 1.00  97.45 0 A 1
ATOM   254 C CA  . ILE A 1 31 ?  1.996 -3.247 -31.491 1.00  97.16 0 A 1
ATOM   255 C C   . ILE A 1 31 ?  0.558 -2.897 -31.153 1.00  97.11 0 A 1
ATOM   256 O O   . ILE A 1 31 ? -0.208 -2.438 -31.996 1.00  94.42 0 A 1
ATOM   257 C CB  . ILE A 1 31 ?  2.614 -2.231 -32.460 1.00  95.71 0 A 1
ATOM   258 C CG1 . ILE A 1 31 ?  4.047 -2.666 -32.809 1.00  91.35 0 A 1
ATOM   259 C CG2 . ILE A 1 31 ?  2.612 -0.840 -31.847 1.00  90.99 0 A 1
ATOM   260 C CD1 . ILE A 1 31 ?  4.744 -1.761 -33.798 1.00  83.69 0 A 1
ATOM   261 N N   . VAL A 1 32 ?  0.196 -3.151 -29.897 1.00  97.03 0 A 1
ATOM   262 C CA  . VAL A 1 32 ? -1.153 -2.935 -29.395 1.00  96.70 0 A 1
ATOM   263 C C   . VAL A 1 32 ? -1.030 -2.130 -28.108 1.00  97.52 0 A 1
ATOM   264 O O   . VAL A 1 32 ? -0.206 -2.459 -27.261 1.00  96.38 0 A 1
ATOM   265 C CB  . VAL A 1 32 ? -1.872 -4.271 -29.114 1.00  94.59 0 A 1
ATOM   266 C CG1 . VAL A 1 32 ? -3.277 -4.030 -28.589 1.00  89.79 0 A 1
ATOM   267 C CG2 . VAL A 1 32 ? -1.900 -5.129 -30.369 1.00  90.29 0 A 1
ATOM   268 N N   . PRO A 1 33 ? -1.836 -1.069 -27.945 1.00  98.00 0 A 1
ATOM   269 C CA  . PRO A 1 33 ? -1.750 -0.302 -26.696 1.00  98.08 0 A 1
ATOM   270 C C   . PRO A 1 33 ? -2.271 -1.113 -25.522 1.00  98.28 0 A 1
ATOM   271 O O   . PRO A 1 33 ? -3.441 -1.489 -25.478 1.00  97.62 0 A 1
ATOM   272 C CB  . PRO A 1 33 ? -2.636  0.917 -26.980 1.00  97.24 0 A 1
ATOM   273 C CG  . PRO A 1 33 ? -3.566  0.469 -28.051 1.00  94.36 0 A 1
ATOM   274 C CD  . PRO A 1 33 ? -2.800 -0.506 -28.887 1.00  97.06 0 A 1
ATOM   275 N N   . VAL A 1 34 ? -1.381 -1.391 -24.559 1.00  98.64 0 A 1
ATOM   276 C CA  . VAL A 1 34 ? -1.735 -2.159 -23.378 1.00  98.79 0 A 1
ATOM   277 C C   . VAL A 1 34 ? -1.077 -1.534 -22.161 1.00  98.74 0 A 1
ATOM   278 O O   . VAL A 1 34 ? -0.190 -0.686 -22.275 1.00  98.56 0 A 1
ATOM   279 C CB  . VAL A 1 34 ? -1.309 -3.641 -23.491 1.00  98.33 0 A 1
ATOM   280 C CG1 . VAL A 1 34 ? -2.028 -4.328 -24.641 1.00  97.39 0 A 1
ATOM   281 C CG2 . VAL A 1 34 ?  0.205 -3.745 -23.654 1.00  97.27 0 A 1
ATOM   282 N N   . THR A 1 35 ? -1.522 -1.964 -20.985 1.00  98.71 0 A 1
ATOM   283 C CA  . THR A 1 35 ? -0.924 -1.530 -19.727 1.00  98.71 0 A 1
ATOM   284 C C   . THR A 1 35 ?  0.111 -2.561 -19.290 1.00  98.83 0 A 1
ATOM   285 O O   . THR A 1 35 ? -0.157 -3.760 -19.290 1.00  98.65 0 A 1
ATOM   286 C CB  . THR A 1 35 ? -1.996 -1.357 -18.648 1.00  98.49 0 A 1
ATOM   287 C CG2 . THR A 1 35 ? -1.367 -0.959 -17.329 1.00  94.58 0 A 1
ATOM   288 O OG1 . THR A 1 35 ? -2.920 -0.346 -19.061 1.00  94.98 0 A 1
ATOM   289 N N   . CYS A 1 36 ?  1.308 -2.089 -18.916 1.00  98.72 0 A 1
ATOM   290 C CA  . CYS A 1 36 ?  2.382 -2.983 -18.507 1.00  98.86 0 A 1
ATOM   291 C C   . CYS A 1 36 ?  2.122 -3.533 -17.110 1.00  98.78 0 A 1
ATOM   292 O O   . CYS A 1 36 ?  2.039 -2.766 -16.152 1.00  98.65 0 A 1
ATOM   293 C CB  . CYS A 1 36 ?  3.721 -2.242 -18.528 1.00  98.76 0 A 1
ATOM   294 S SG  . CYS A 1 36 ?  5.089 -3.224 -17.864 1.00  98.72 0 A 1
ATOM   295 N N   . PRO A 1 37 ?  2.023 -4.855 -16.951 1.00  98.86 0 A 1
ATOM   296 C CA  . PRO A 1 37 ?  1.754 -5.413 -15.629 1.00  98.77 0 A 1
ATOM   297 C C   . PRO A 1 37 ?  2.916 -5.244 -14.662 1.00  98.64 0 A 1
ATOM   298 O O   . PRO A 1 37 ?  2.699 -5.177 -13.444 1.00  98.33 0 A 1
ATOM   299 C CB  . PRO A 1 37 ?  1.473 -6.895 -15.919 1.00  98.71 0 A 1
ATOM   300 C CG  . PRO A 1 37 ?  2.234 -7.167 -17.178 1.00  98.42 0 A 1
ATOM   301 C CD  . PRO A 1 37 ?  2.148 -5.892 -17.984 1.00  98.79 0 A 1
ATOM   302 N N   . ILE A 1 38 ?  4.141 -5.174 -15.170 1.00  98.65 0 A 1
ATOM   303 C CA  . ILE A 1 38 ?  5.295 -4.983 -14.298 1.00  98.58 0 A 1
ATOM   304 C C   . ILE A 1 38 ?  5.258 -3.579 -13.701 1.00  98.32 0 A 1
ATOM   305 O O   . ILE A 1 38 ?  5.401 -3.404 -12.494 1.00  97.93 0 A 1
ATOM   306 C CB  . ILE A 1 38 ?  6.620 -5.234 -15.042 1.00  98.55 0 A 1
ATOM   307 C CG1 . ILE A 1 38 ?  6.654 -6.653 -15.600 1.00  98.35 0 A 1
ATOM   308 C CG2 . ILE A 1 38 ?  7.805 -4.985 -14.107 1.00  98.27 0 A 1
ATOM   309 C CD1 . ILE A 1 38 ?  7.866 -6.946 -16.482 1.00  97.96 0 A 1
ATOM   310 N N   . CYS A 1 39 ?  5.044 -2.568 -14.535 1.00  98.33 0 A 1
ATOM   311 C CA  . CYS A 1 39 ?  4.951 -1.202 -14.037 1.00  98.17 0 A 1
ATOM   312 C C   . CYS A 1 39 ?  3.823 -1.055 -13.020 1.00  97.81 0 A 1
ATOM   313 O O   . CYS A 1 39 ?  3.992 -0.404 -11.992 1.00  97.25 0 A 1
ATOM   314 C CB  . CYS A 1 39 ?  4.737 -0.233 -15.198 1.00  98.12 0 A 1
ATOM   315 S SG  . CYS A 1 39 ?  6.233  0.104 -16.169 1.00  98.09 0 A 1
ATOM   316 N N   . VAL A 1 40 ?  2.673 -1.654 -13.304 1.00  98.14 0 A 1
ATOM   317 C CA  . VAL A 1 40 ?  1.525 -1.525 -12.405 1.00  98.01 0 A 1
ATOM   318 C C   . VAL A 1 40 ?  1.814 -2.153 -11.044 1.00  97.66 0 A 1
ATOM   319 O O   . VAL A 1 40 ?  1.299 -1.696 -10.019 1.00  96.81 0 A 1
ATOM   320 C CB  . VAL A 1 40 ?  0.270 -2.154 -13.047 1.00  97.95 0 A 1
ATOM   321 C CG1 . VAL A 1 40 ? -0.880 -2.251 -12.046 1.00  95.97 0 A 1
ATOM   322 C CG2 . VAL A 1 40 ? -0.155 -1.331 -14.256 1.00  96.30 0 A 1
ATOM   323 N N   . SER A 1 41 ?  2.664 -3.175 -11.008 1.00  97.51 0 A 1
ATOM   324 C CA  . SER A 1 41 ?  2.982 -3.856 -9.757 1.00  97.02 0 A 1
ATOM   325 C C   . SER A 1 41 ?  3.868 -3.021 -8.838 1.00  96.58 0 A 1
ATOM   326 O O   . SER A 1 41 ?  4.013 -3.346 -7.659 1.00  95.80 0 A 1
ATOM   327 C CB  . SER A 1 41 ?  3.667 -5.196 -10.041 1.00  96.97 0 A 1
ATOM   328 O OG  . SER A 1 41 ?  5.018 -5.015 -10.431 1.00  96.18 0 A 1
ATOM   329 N N   . LEU A 1 42 ?  4.464 -1.948 -9.352 1.00  97.01 0 A 1
ATOM   330 C CA  . LEU A 1 42 ?  5.362 -1.115 -8.570 1.00  96.68 0 A 1
ATOM   331 C C   . LEU A 1 42 ?  4.570 -0.093 -7.751 1.00  96.45 0 A 1
ATOM   332 O O   . LEU A 1 42 ?  3.435  0.242 -8.101 1.00  95.79 0 A 1
ATOM   333 C CB  . LEU A 1 42 ?  6.355 -0.404 -9.493 1.00  96.61 0 A 1
ATOM   334 C CG  . LEU A 1 42 ?  7.246 -1.351 -10.308 1.00  96.38 0 A 1
ATOM   335 C CD1 . LEU A 1 42 ?  8.033 -0.598 -11.370 1.00  95.73 0 A 1
ATOM   336 C CD2 . LEU A 1 42 ?  8.183 -2.123 -9.394 1.00  95.43 0 A 1
ATOM   337 N N   . PRO A 1 43 ?  5.157  0.421 -6.663 1.00  95.21 0 A 1
ATOM   338 C CA  . PRO A 1 43 ?  4.415  1.365 -5.814 1.00  94.77 0 A 1
ATOM   339 C C   . PRO A 1 43 ?  3.918  2.603 -6.542 1.00  94.98 0 A 1
ATOM   340 O O   . PRO A 1 43 ?  2.877  3.162 -6.170 1.00  94.07 0 A 1
ATOM   341 C CB  . PRO A 1 43 ?  5.440  1.732 -4.733 1.00  93.76 0 A 1
ATOM   342 C CG  . PRO A 1 43 ?  6.331  0.540 -4.653 1.00  92.44 0 A 1
ATOM   343 C CD  . PRO A 1 43 ?  6.441  0.030 -6.060 1.00  94.63 0 A 1
ATOM   344 N N   . TRP A 1 44 ?  4.625  3.055 -7.565 1.00  94.65 0 A 1
ATOM   345 C CA  . TRP A 1 44 ?  4.240  4.217 -8.350 1.00  94.85 0 A 1
ATOM   346 C C   . TRP A 1 44 ?  3.488  3.823 -9.622 1.00  95.41 0 A 1
ATOM   347 O O   . TRP A 1 44 ?  3.286  4.658 -10.509 1.00  94.95 0 A 1
ATOM   348 C CB  . TRP A 1 44 ?  5.467  5.054 -8.714 1.00  94.22 0 A 1
ATOM   349 C CG  . TRP A 1 44 ?  6.516  4.282 -9.466 1.00  94.07 0 A 1
ATOM   350 C CD1 . TRP A 1 44 ?  6.648  4.173 -10.817 1.00  92.16 0 A 1
ATOM   351 C CD2 . TRP A 1 44 ?  7.581  3.504 -8.902 1.00  94.14 0 A 1
ATOM   352 C CE2 . TRP A 1 44 ?  8.322  2.951 -9.976 1.00  92.94 0 A 1
ATOM   353 C CE3 . TRP A 1 44 ?  7.988  3.224 -7.597 1.00  91.58 0 A 1
ATOM   354 N NE1 . TRP A 1 44 ?  7.722  3.381 -11.128 1.00  91.43 0 A 1
ATOM   355 C CZ2 . TRP A 1 44 ?  9.440  2.135 -9.774 1.00  90.98 0 A 1
ATOM   356 C CZ3 . TRP A 1 44 ?  9.103  2.410 -7.408 1.00  90.81 0 A 1
ATOM   357 C CH2 . TRP A 1 44 ?  9.811  1.873 -8.484 1.00  91.11 0 A 1
ATOM   358 N N   . GLY A 1 45 ?  3.087  2.567 -9.723 1.00  96.00 0 A 1
ATOM   359 C CA  . GLY A 1 45 ?  2.401  2.091 -10.900 1.00  96.40 0 A 1
ATOM   360 C C   . GLY A 1 45 ?  1.068  2.785 -11.119 1.00  96.86 0 A 1
ATOM   361 O O   . GLY A 1 45 ?  0.327  3.061 -10.178 1.00  96.61 0 A 1
ATOM   362 N N   . ASP A 1 46 ?  0.759  3.042 -12.390 1.00  96.98 0 A 1
ATOM   363 C CA  . ASP A 1 46 ? -0.484  3.682 -12.787 1.00  97.50 0 A 1
ATOM   364 C C   . ASP A 1 46 ? -1.266  2.699 -13.647 1.00  97.96 0 A 1
ATOM   365 O O   . ASP A 1 46 ? -0.904  2.469 -14.806 1.00  98.01 0 A 1
ATOM   366 C CB  . ASP A 1 46 ? -0.202  4.971 -13.557 1.00  97.36 0 A 1
ATOM   367 C CG  . ASP A 1 46 ? -1.463  5.711 -13.965 1.00  96.87 0 A 1
ATOM   368 O OD1 . ASP A 1 46 ? -2.578  5.190 -13.734 1.00  95.84 0 A 1
ATOM   369 O OD2 . ASP A 1 46 ? -1.343  6.825 -14.522 1.00  95.18 -1 A 1
ATOM   370 N N   . PRO A 1 47 ? -2.342  2.109 -13.121 1.00  98.05 0 A 1
ATOM   371 C CA  . PRO A 1 47 ? -3.089  1.112 -13.896 1.00  98.13 0 A 1
ATOM   372 C C   . PRO A 1 47 ? -3.796  1.685 -15.115 1.00  98.30 0 A 1
ATOM   373 O O   . PRO A 1 47 ? -4.260  0.916 -15.961 1.00  97.89 0 A 1
ATOM   374 C CB  . PRO A 1 47 ? -4.094  0.559 -12.883 1.00  97.50 0 A 1
ATOM   375 C CG  . PRO A 1 47 ? -4.237  1.637 -11.862 1.00  94.95 0 A 1
ATOM   376 C CD  . PRO A 1 47 ? -2.895  2.302 -11.778 1.00  97.62 0 A 1
ATOM   377 N N   . SER A 1 48 ? -3.864  3.018 -15.222 1.00  98.21 0 A 1
ATOM   378 C CA  . SER A 1 48 ? -4.521  3.645 -16.357 1.00  98.12 0 A 1
ATOM   379 C C   . SER A 1 48 ? -3.546  4.035 -17.463 1.00  98.35 0 A 1
ATOM   380 O O   . SER A 1 48 ? -3.975  4.416 -18.553 1.00  97.69 0 A 1
ATOM   381 C CB  . SER A 1 48 ? -5.301  4.882 -15.912 1.00  97.63 0 A 1
ATOM   382 O OG  . SER A 1 48 ? -4.424  5.927 -15.544 1.00  92.97 0 A 1
ATOM   383 N N   . GLN A 1 49 ? -2.235  3.952 -17.198 1.00  98.02 0 A 1
ATOM   384 C CA  . GLN A 1 49 ? -1.254  4.368 -18.188 1.00  98.16 0 A 1
ATOM   385 C C   . GLN A 1 49 ? -1.093  3.300 -19.262 1.00  98.35 0 A 1
ATOM   386 O O   . GLN A 1 49 ? -0.932  2.120 -18.971 1.00  98.21 0 A 1
ATOM   387 C CB  . GLN A 1 49 ?  0.097  4.676 -17.548 1.00  97.51 0 A 1
ATOM   388 C CG  . GLN A 1 49 ?  1.137  5.146 -18.560 1.00  96.35 0 A 1
ATOM   389 C CD  . GLN A 1 49 ?  2.411  5.655 -17.917 1.00  95.74 0 A 1
ATOM   390 N NE2 . GLN A 1 49 ?  3.477  5.760 -18.702 1.00  90.07 0 A 1
ATOM   391 O OE1 . GLN A 1 49 ?  2.438  5.953 -16.727 1.00  91.95 0 A 1
ATOM   392 N N   . ILE A 1 50 ? -1.104  3.742 -20.518 1.00  98.40 0 A 1
ATOM   393 C CA  . ILE A 1 50 ? -1.023  2.853 -21.659 1.00  98.39 0 A 1
ATOM   394 C C   . ILE A 1 50 ?  0.357  2.937 -22.292 1.00  98.38 0 A 1
ATOM   395 O O   . ILE A 1 50 ?  0.914  4.027 -22.459 1.00  97.66 0 A 1
ATOM   396 C CB  . ILE A 1 50 ? -2.106  3.208 -22.703 1.00  97.79 0 A 1
ATOM   397 C CG1 . ILE A 1 50 ? -3.507  3.011 -22.106 1.00  92.25 0 A 1
ATOM   398 C CG2 . ILE A 1 50 ? -1.931  2.387 -23.973 1.00  91.53 0 A 1
ATOM   399 C CD1 . ILE A 1 50 ? -3.778  1.603 -21.658 1.00  81.55 0 A 1
ATOM   400 N N   . THR A 1 51 ?  0.916  1.785 -22.646 1.00  98.42 0 A 1
ATOM   401 C CA  . THR A 1 51 ?  2.161  1.685 -23.389 1.00  98.38 0 A 1
ATOM   402 C C   . THR A 1 51 ?  1.833  1.293 -24.824 1.00  98.43 0 A 1
ATOM   403 O O   . THR A 1 51 ?  1.190  0.265 -25.050 1.00  97.81 0 A 1
ATOM   404 C CB  . THR A 1 51 ?  3.100  0.657 -22.747 1.00  97.26 0 A 1
ATOM   405 C CG2 . THR A 1 51 ?  4.310  0.395 -23.633 1.00  89.30 0 A 1
ATOM   406 O OG1 . THR A 1 51 ?  3.536  1.143 -21.474 1.00  89.96 0 A 1
ATOM   407 N N   . ARG A 1 52 ?  2.271  2.107 -25.790 1.00  97.90 0 A 1
ATOM   408 C CA  . ARG A 1 52 ?  1.891  1.874 -27.178 1.00  97.69 0 A 1
ATOM   409 C C   . ARG A 1 52 ?  2.627  0.688 -27.790 1.00  97.73 0 A 1
ATOM   410 O O   . ARG A 1 52 ?  2.023 -0.110 -28.517 1.00  96.55 0 A 1
ATOM   411 C CB  . ARG A 1 52 ?  2.145  3.135 -28.011 1.00  96.64 0 A 1
ATOM   412 C CG  . ARG A 1 52 ?  1.284  4.308 -27.607 1.00  89.29 0 A 1
ATOM   413 C CD  . ARG A 1 52 ?  1.579  5.546 -28.447 1.00  85.69 0 A 1
ATOM   414 N NE  . ARG A 1 52 ?  1.512  6.779 -27.667 1.00  78.51 0 A 1
ATOM   415 C CZ  . ARG A 1 52 ?  1.785  7.981 -28.142 1.00  73.69 0 A 1
ATOM   416 N NH1 . ARG A 1 52 ?  2.136  8.131 -29.413 1.00  66.99 1 A 1
ATOM   417 N NH2 . ARG A 1 52 ?  1.705  9.039 -27.347 1.00  67.55 0 A 1
ATOM   418 N N   . ASN A 1 53 ?  3.916  0.559 -27.524 1.00  97.91 0 A 1
ATOM   419 C CA  . ASN A 1 53 ?  4.718 -0.550 -28.029 1.00  98.05 0 A 1
ATOM   420 C C   . ASN A 1 53 ?  5.238 -1.339 -26.832 1.00  98.29 0 A 1
ATOM   421 O O   . ASN A 1 53 ?  6.305 -1.033 -26.291 1.00  98.03 0 A 1
ATOM   422 C CB  . ASN A 1 53 ?  5.866 -0.042 -28.905 1.00  97.68 0 A 1
ATOM   423 C CG  . ASN A 1 53 ?  6.609 -1.171 -29.597 1.00  97.20 0 A 1
ATOM   424 N ND2 . ASN A 1 53 ?  7.287 -0.836 -30.694 1.00  94.40 0 A 1
ATOM   425 O OD1 . ASN A 1 53 ?  6.585 -2.319 -29.165 1.00  95.91 0 A 1
ATOM   426 N N   . PHE A 1 54 ?  4.476 -2.340 -26.422 1.00  98.46 0 A 1
ATOM   427 C CA  . PHE A 1 54 ?  4.758 -3.038 -25.180 1.00  98.67 0 A 1
ATOM   428 C C   . PHE A 1 54 ?  6.071 -3.813 -25.230 1.00  98.67 0 A 1
ATOM   429 O O   . PHE A 1 54 ?  6.839 -3.806 -24.260 1.00  98.48 0 A 1
ATOM   430 C CB  . PHE A 1 54 ?  3.598 -3.980 -24.836 1.00  98.62 0 A 1
ATOM   431 C CG  . PHE A 1 54 ?  3.828 -4.779 -23.593 1.00  98.74 0 A 1
ATOM   432 C CD1 . PHE A 1 54 ?  3.990 -4.165 -22.371 1.00  98.57 0 A 1
ATOM   433 C CD2 . PHE A 1 54 ?  3.882 -6.169 -23.642 1.00  98.58 0 A 1
ATOM   434 C CE1 . PHE A 1 54 ?  4.204 -4.903 -21.220 1.00  98.46 0 A 1
ATOM   435 C CE2 . PHE A 1 54 ?  4.094 -6.918 -22.501 1.00  98.46 0 A 1
ATOM   436 C CZ  . PHE A 1 54 ?  4.253 -6.288 -21.285 1.00  98.58 0 A 1
ATOM   437 N N   . VAL A 1 55 ?  6.350 -4.488 -26.329 1.00  98.59 0 A 1
ATOM   438 C CA  . VAL A 1 55 ?  7.571 -5.289 -26.419 1.00  98.58 0 A 1
ATOM   439 C C   . VAL A 1 55 ?  8.803 -4.393 -26.353 1.00  98.43 0 A 1
ATOM   440 O O   . VAL A 1 55 ?  9.788 -4.705 -25.670 1.00  98.11 0 A 1
ATOM   441 C CB  . VAL A 1 55 ?  7.574 -6.162 -27.691 1.00  98.30 0 A 1
ATOM   442 C CG1 . VAL A 1 55 ?  8.855 -6.977 -27.768 1.00  96.99 0 A 1
ATOM   443 C CG2 . VAL A 1 55 ?  6.357 -7.069 -27.694 1.00  97.13 0 A 1
ATOM   444 N N   . SER A 1 56 ?  8.765 -3.257 -27.060 1.00  98.27 0 A 1
ATOM   445 C CA  . SER A 1 56 ?  9.862 -2.305 -26.993 1.00  98.09 0 A 1
ATOM   446 C C   . SER A 1 56 ? 10.020 -1.759 -25.573 1.00  98.08 0 A 1
ATOM   447 O O   . SER A 1 56 ? 11.143 -1.614 -25.070 1.00  97.63 0 A 1
ATOM   448 C CB  . SER A 1 56 ?  9.624 -1.149 -27.969 1.00  97.50 0 A 1
ATOM   449 O OG  . SER A 1 56 ? 10.686 -0.223 -27.925 1.00  90.06 0 A 1
ATOM   450 N N   . HIS A 1 57 ?  8.910 -1.469 -24.911 1.00  98.14 0 A 1
ATOM   451 C CA  . HIS A 1 57 ?  8.924 -1.007 -23.526 1.00  98.27 0 A 1
ATOM   452 C C   . HIS A 1 57 ?  9.582 -2.030 -22.609 1.00  98.21 0 A 1
ATOM   453 O O   . HIS A 1 57 ? 10.418 -1.679 -21.774 1.00  97.95 0 A 1
ATOM   454 C CB  . HIS A 1 57 ?  7.500 -0.700 -23.062 1.00  98.34 0 A 1
ATOM   455 C CG  . HIS A 1 57 ?  7.358 -0.579 -21.572 1.00  98.46 0 A 1
ATOM   456 C CD2 . HIS A 1 57 ?  6.973 -1.478 -20.647 1.00  98.04 0 A 1
ATOM   457 N ND1 . HIS A 1 57 ?  7.649  0.580 -20.900 1.00  97.98 0 A 1
ATOM   458 C CE1 . HIS A 1 57 ?  7.444  0.392 -19.599 1.00  97.94 0 A 1
ATOM   459 N NE2 . HIS A 1 57 ?  7.030 -0.845 -19.414 1.00  97.96 0 A 1
ATOM   460 N N   . LEU A 1 58 ?  9.213 -3.304 -22.736 1.00  98.30 0 A 1
ATOM   461 C CA  . LEU A 1 58 ?  9.808 -4.351 -21.915 1.00  98.45 0 A 1
ATOM   462 C C   . LEU A 1 58 ? 11.324 -4.374 -22.079 1.00  98.37 0 A 1
ATOM   463 O O   . LEU A 1 58 ? 12.065 -4.412 -21.091 1.00  98.17 0 A 1
ATOM   464 C CB  . LEU A 1 58 ?  9.238 -5.718 -22.294 1.00  98.26 0 A 1
ATOM   465 C CG  . LEU A 1 58 ?  7.831 -6.089 -21.833 1.00  96.10 0 A 1
ATOM   466 C CD1 . LEU A 1 58 ?  7.504 -7.493 -22.342 1.00  96.69 0 A 1
ATOM   467 C CD2 . LEU A 1 58 ?  7.723 -6.037 -20.316 1.00  96.48 0 A 1
ATOM   468 N N   . ASN A 1 59 ? 11.787 -4.357 -23.326 1.00  98.21 0 A 1
ATOM   469 C CA  . ASN A 1 59 ? 13.212 -4.455 -23.588 1.00  98.13 0 A 1
ATOM   470 C C   . ASN A 1 59 ? 13.977 -3.220 -23.129 1.00  97.97 0 A 1
ATOM   471 O O   . ASN A 1 59 ? 15.160 -3.312 -22.796 1.00  97.59 0 A 1
ATOM   472 C CB  . ASN A 1 59 ? 13.454 -4.706 -25.074 1.00  98.01 0 A 1
ATOM   473 C CG  . ASN A 1 59 ? 13.056 -6.105 -25.499 1.00  97.93 0 A 1
ATOM   474 N ND2 . ASN A 1 59 ? 12.519 -6.238 -26.702 1.00  95.65 0 A 1
ATOM   475 O OD1 . ASN A 1 59 ? 13.234 -7.061 -24.745 1.00  95.90 0 A 1
ATOM   476 N N   . GLN A 1 60 ? 13.319 -2.070 -23.099 1.00  97.56 0 A 1
ATOM   477 C CA  . GLN A 1 60 ? 13.974 -0.834 -22.701 1.00  97.22 0 A 1
ATOM   478 C C   . GLN A 1 60 ? 13.958 -0.634 -21.186 1.00  97.57 0 A 1
ATOM   479 O O   . GLN A 1 60 ? 14.960 -0.200 -20.602 1.00  96.98 0 A 1
ATOM   480 C CB  . GLN A 1 60 ? 13.292  0.355 -23.394 1.00  96.15 0 A 1
ATOM   481 C CG  . GLN A 1 60 ? 13.960  1.690 -23.150 1.00  89.42 0 A 1
ATOM   482 C CD  . GLN A 1 60 ? 13.334  2.809 -23.984 1.00  86.33 0 A 1
ATOM   483 N NE2 . GLN A 1 60 ? 13.756  4.044 -23.738 1.00  77.23 0 A 1
ATOM   484 O OE1 . GLN A 1 60 ? 12.485  2.560 -24.845 1.00  80.03 0 A 1
ATOM   485 N N   . ARG A 1 61 ? 12.837 -0.942 -20.536 1.00  98.01 0 A 1
ATOM   486 C CA  . ARG A 1 61 ? 12.623 -0.547 -19.148 1.00  98.14 0 A 1
ATOM   487 C C   . ARG A 1 61 ? 12.664 -1.691 -18.140 1.00  98.11 0 A 1
ATOM   488 O O   . ARG A 1 61 ? 12.689 -1.420 -16.937 1.00  97.80 0 A 1
ATOM   489 C CB  . ARG A 1 61 ? 11.287  0.178 -19.014 1.00  97.92 0 A 1
ATOM   490 C CG  . ARG A 1 61 ? 11.157  1.412 -19.905 1.00  97.39 0 A 1
ATOM   491 C CD  . ARG A 1 61 ? 12.155  2.483 -19.508 1.00  96.71 0 A 1
ATOM   492 N NE  . ARG A 1 61 ? 12.081  3.637 -20.413 1.00  96.55 0 A 1
ATOM   493 C CZ  . ARG A 1 61 ? 12.968  4.621 -20.438 1.00  96.70 0 A 1
ATOM   494 N NH1 . ARG A 1 61 ? 14.003  4.608 -19.608 1.00  94.36 1 A 1
ATOM   495 N NH2 . ARG A 1 61 ? 12.825  5.615 -21.300 1.00  94.39 0 A 1
ATOM   496 N N   . HIS A 1 62 ? 12.665 -2.936 -18.580 1.00  98.32 0 A 1
ATOM   497 C CA  . HIS A 1 62 ? 12.580 -4.050 -17.643 1.00  98.45 0 A 1
ATOM   498 C C   . HIS A 1 62 ? 13.693 -5.075 -17.840 1.00  98.35 0 A 1
ATOM   499 O O   . HIS A 1 62 ? 13.500 -6.271 -17.593 1.00  97.84 0 A 1
ATOM   500 C CB  . HIS A 1 62 ? 11.199 -4.699 -17.719 1.00  98.45 0 A 1
ATOM   501 C CG  . HIS A 1 62 ? 10.098 -3.773 -17.323 1.00  98.56 0 A 1
ATOM   502 C CD2 . HIS A 1 62 ?  9.000 -3.360 -17.987 1.00  98.25 0 A 1
ATOM   503 N ND1 . HIS A 1 62 ? 10.071 -3.130 -16.104 1.00  98.17 0 A 1
ATOM   504 C CE1 . HIS A 1 62 ?  8.999 -2.363 -16.026 1.00  98.14 0 A 1
ATOM   505 N NE2 . HIS A 1 62 ?  8.322 -2.484 -17.159 1.00  98.17 0 A 1
ATOM   506 N N   . GLN A 1 63 ? 14.868 -4.600 -18.234 1.00  98.35 0 A 1
ATOM   507 C CA  . GLN A 1 63 ? 16.056 -5.435 -18.287 1.00  98.36 0 A 1
ATOM   508 C C   . GLN A 1 63 ? 16.686 -5.613 -16.900 1.00  98.35 0 A 1
ATOM   509 O O   . GLN A 1 63 ? 17.683 -6.321 -16.763 1.00  97.60 0 A 1
ATOM   510 C CB  . GLN A 1 63 ? 17.090 -4.841 -19.251 1.00  98.02 0 A 1
ATOM   511 C CG  . GLN A 1 63 ? 16.673 -4.878 -20.711 1.00  96.56 0 A 1
ATOM   512 C CD  . GLN A 1 63 ? 16.770 -6.270 -21.307 1.00  95.39 0 A 1
ATOM   513 N NE2 . GLN A 1 63 ? 16.108 -6.478 -22.436 1.00  87.41 0 A 1
ATOM   514 O OE1 . GLN A 1 63 ? 17.438 -7.153 -20.754 1.00  89.11 0 A 1
ATOM   515 N N   . PHE A 1 64 ? 16.125 -4.961 -15.884 1.00  98.58 0 A 1
ATOM   516 C CA  . PHE A 1 64 ? 16.632 -5.051 -14.522 1.00  98.46 0 A 1
ATOM   517 C C   . PHE A 1 64 ? 15.457 -5.099 -13.556 1.00  98.46 0 A 1
ATOM   518 O O   . PHE A 1 64 ? 14.325 -4.775 -13.911 1.00  98.14 0 A 1
ATOM   519 C CB  . PHE A 1 64 ? 17.540 -3.862 -14.191 1.00  98.29 0 A 1
ATOM   520 C CG  . PHE A 1 64 ? 16.809 -2.546 -14.105 1.00  98.36 0 A 1
ATOM   521 C CD1 . PHE A 1 64 ? 16.479 -1.849 -15.254 1.00  98.11 0 A 1
ATOM   522 C CD2 . PHE A 1 64 ? 16.457 -2.019 -12.875 1.00  98.06 0 A 1
ATOM   523 C CE1 . PHE A 1 64 ? 15.801 -0.645 -15.177 1.00  97.73 0 A 1
ATOM   524 C CE2 . PHE A 1 64 ? 15.777 -0.817 -12.792 1.00  97.66 0 A 1
ATOM   525 C CZ  . PHE A 1 64 ? 15.451 -0.127 -13.943 1.00  97.70 0 A 1
ATOM   526 N N   . ASP A 1 65 ? 15.748 -5.508 -12.324 1.00  97.62 0 A 1
ATOM   527 C CA  . ASP A 1 65 ? 14.751 -5.588 -11.270 1.00  97.44 0 A 1
ATOM   528 C C   . ASP A 1 65 ? 14.895 -4.352 -10.385 1.00  97.56 0 A 1
ATOM   529 O O   . ASP A 1 65 ? 15.924 -4.177 -9.734 1.00  97.06 0 A 1
ATOM   530 C CB  . ASP A 1 65 ? 14.957 -6.867 -10.457 1.00  96.53 0 A 1
ATOM   531 C CG  . ASP A 1 65 ? 13.838 -7.134 -9.473 1.00  93.07 0 A 1
ATOM   532 O OD1 . ASP A 1 65 ? 13.202 -6.177 -8.995 1.00  90.13 0 A 1
ATOM   533 O OD2 . ASP A 1 65 ? 13.597 -8.326 -9.158 1.00  87.59 -1 A 1
ATOM   534 N N   . TYR A 1 66 ? 13.869 -3.509 -10.346 1.00  97.32 0 A 1
ATOM   535 C CA  . TYR A 1 66 ? 13.911 -2.290 -9.541 1.00  97.40 0 A 1
ATOM   536 C C   . TYR A 1 66 ? 14.276 -2.572 -8.084 1.00  97.51 0 A 1
ATOM   537 O O   . TYR A 1 66 ? 14.994 -1.805 -7.454 1.00  96.77 0 A 1
ATOM   538 C CB  . TYR A 1 66 ? 12.558 -1.570 -9.583 1.00  97.04 0 A 1
ATOM   539 C CG  . TYR A 1 66 ? 12.363 -0.660 -10.772 1.00  96.89 0 A 1
ATOM   540 C CD1 . TYR A 1 66 ? 11.798 -1.137 -11.946 1.00  95.58 0 A 1
ATOM   541 C CD2 . TYR A 1 66 ? 12.720  0.672 -10.719 1.00  95.69 0 A 1
ATOM   542 C CE1 . TYR A 1 66 ? 11.606 -0.303 -13.034 1.00  94.91 0 A 1
ATOM   543 C CE2 . TYR A 1 66 ? 12.534  1.517 -11.801 1.00  94.79 0 A 1
ATOM   544 C CZ  . TYR A 1 66 ? 11.977  1.027 -12.957 1.00  95.13 0 A 1
ATOM   545 O OH  . TYR A 1 66 ? 11.790  1.850 -14.032 1.00  93.23 0 A 1
ATOM   546 N N   . GLY A 1 67 ? 13.768 -3.668 -7.534 1.00  96.27 0 A 1
ATOM   547 C CA  . GLY A 1 67 ? 13.983 -3.979 -6.132 1.00  95.91 0 A 1
ATOM   548 C C   . GLY A 1 67 ? 15.435 -4.198 -5.770 1.00  96.41 0 A 1
ATOM   549 O O   . GLY A 1 67 ? 15.806 -4.083 -4.595 1.00  95.47 0 A 1
ATOM   550 N N   . GLU A 1 68 ? 16.280 -4.506 -6.748 1.00  97.39 0 A 1
ATOM   551 C CA  . GLU A 1 68 ? 17.698 -4.685 -6.486 1.00  97.40 0 A 1
ATOM   552 C C   . GLU A 1 68 ? 18.433 -3.357 -6.326 1.00  97.76 0 A 1
ATOM   553 O O   . GLU A 1 68 ? 19.552 -3.336 -5.794 1.00  97.21 0 A 1
ATOM   554 C CB  . GLU A 1 68 ? 18.366 -5.473 -7.617 1.00  96.91 0 A 1
ATOM   555 C CG  . GLU A 1 68 ? 17.954 -6.934 -7.701 1.00  92.97 0 A 1
ATOM   556 C CD  . GLU A 1 68 ? 18.836 -7.711 -8.664 1.00  90.34 0 A 1
ATOM   557 O OE1 . GLU A 1 68 ? 18.291 -8.347 -9.580 1.00  86.13 0 A 1
ATOM   558 O OE2 . GLU A 1 68 ? 20.075 -7.672 -8.492 1.00  85.54 -1 A 1
ATOM   559 N N   . PHE A 1 69 ? 17.834 -2.256 -6.780 1.00  98.05 0 A 1
ATOM   560 C CA  . PHE A 1 69 ? 18.537 -0.975 -6.842 1.00  98.14 0 A 1
ATOM   561 C C   . PHE A 1 69 ? 17.872  0.149 -6.068 1.00  98.05 0 A 1
ATOM   562 O O   . PHE A 1 69 ? 18.541  1.131 -5.728 1.00  97.05 0 A 1
ATOM   563 C CB  . PHE A 1 69 ? 18.712 -0.547 -8.299 1.00  98.21 0 A 1
ATOM   564 C CG  . PHE A 1 69 ? 19.509 -1.514 -9.122 1.00  98.33 0 A 1
ATOM   565 C CD1 . PHE A 1 69 ? 18.878 -2.539 -9.814 1.00  97.94 0 A 1
ATOM   566 C CD2 . PHE A 1 69 ? 20.885 -1.424 -9.175 1.00  98.05 0 A 1
ATOM   567 C CE1 . PHE A 1 69 ? 19.609 -3.442 -10.548 1.00  97.69 0 A 1
ATOM   568 C CE2 . PHE A 1 69 ? 21.626 -2.328 -9.913 1.00  97.70 0 A 1
ATOM   569 C CZ  . PHE A 1 69 ? 20.990 -3.340 -10.606 1.00  97.77 0 A 1
ATOM   570 N N   . VAL A 1 70 ? 16.579  0.051 -5.799 1.00  97.24 0 A 1
ATOM   571 C CA  . VAL A 1 70 ? 15.874  1.124 -5.123 1.00  96.81 0 A 1
ATOM   572 C C   . VAL A 1 70 ? 15.120  0.582 -3.921 1.00  96.77 0 A 1
ATOM   573 O O   . VAL A 1 70 ? 14.754 -0.603 -3.874 1.00  95.57 0 A 1
ATOM   574 C CB  . VAL A 1 70 ? 14.888  1.855 -6.060 1.00  95.14 0 A 1
ATOM   575 C CG1 . VAL A 1 70 ? 15.603  2.357 -7.306 1.00  89.45 0 A 1
ATOM   576 C CG2 . VAL A 1 70 ? 13.728  0.951 -6.441 1.00  90.37 0 A 1
ATOM   577 N N   . ASN A 1 71 ? 14.910  1.453 -2.937 1.00  96.13 0 A 1
ATOM   578 C CA  . ASN A 1 71 ? 14.049  1.148 -1.806 1.00  95.81 0 A 1
ATOM   579 C C   . ASN A 1 71 ? 12.615  1.449 -2.236 1.00  95.67 0 A 1
ATOM   580 O O   . ASN A 1 71 ? 12.229  2.615 -2.357 1.00  94.61 0 A 1
ATOM   581 C CB  . ASN A 1 71 ? 14.437  1.978 -0.591 1.00  94.92 0 A 1
ATOM   582 C CG  . ASN A 1 71 ? 13.674  1.587  0.660 1.00  93.72 0 A 1
ATOM   583 N ND2 . ASN A 1 71 ? 14.282  1.808  1.818 1.00  88.31 0 A 1
ATOM   584 O OD1 . ASN A 1 71 ? 12.550  1.096  0.589 1.00  89.58 0 A 1
ATOM   585 N N   . LEU A 1 72 ? 11.836  0.399 -2.454 1.00  94.50 0 A 1
ATOM   586 C CA  . LEU A 1 72 ? 10.493  0.568 -2.988 1.00  94.09 0 A 1
ATOM   587 C C   . LEU A 1 72 ?  9.555  1.283 -2.028 1.00  93.85 0 A 1
ATOM   588 O O   . LEU A 1 72 ?  8.466  1.698 -2.423 1.00  91.52 0 A 1
ATOM   589 C CB  . LEU A 1 72 ?  9.901 -0.796 -3.369 1.00  93.13 0 A 1
ATOM   590 C CG  . LEU A 1 72 ? 10.629 -1.538 -4.496 1.00  91.68 0 A 1
ATOM   591 C CD1 . LEU A 1 72 ? 10.036 -2.925 -4.687 1.00  89.08 0 A 1
ATOM   592 C CD2 . LEU A 1 72 ? 10.555 -0.743 -5.786 1.00  88.78 0 A 1
ATOM   593 N N   . GLN A 1 73 ?  9.971  1.445 -0.771 1.00  93.58 0 A 1
ATOM   594 C CA  . GLN A 1 73 ?  9.144  2.118  0.215 1.00  92.90 0 A 1
ATOM   595 C C   . GLN A 1 73 ?  9.424  3.614  0.302 1.00  93.65 0 A 1
ATOM   596 O O   . GLN A 1 73 ?  8.721  4.324  1.030 1.00  91.38 0 A 1
ATOM   597 C CB  . GLN A 1 73 ?  9.345  1.483  1.594 1.00  91.39 0 A 1
ATOM   598 C CG  . GLN A 1 73 ?  8.901  0.036  1.685 1.00  85.74 0 A 1
ATOM   599 C CD  . GLN A 1 73 ?  9.065 -0.536  3.075 1.00  79.44 0 A 1
ATOM   600 N NE2 . GLN A 1 73 ?  7.965 -0.965  3.669 1.00  69.69 0 A 1
ATOM   601 O OE1 . GLN A 1 73 ? 10.169 -0.579  3.619 1.00  72.39 0 A 1
ATOM   602 N N   . LEU A 1 74 ? 10.431  4.105 -0.412 1.00  95.37 0 A 1
ATOM   603 C CA  . LEU A 1 74 ? 10.839  5.501 -0.308 1.00  95.46 0 A 1
ATOM   604 C C   . LEU A 1 74 ? 10.599  6.260 -1.603 1.00  95.41 0 A 1
ATOM   605 O O   . LEU A 1 74 ? 10.768  5.734 -2.704 1.00  94.63 0 A 1
ATOM   606 C CB  . LEU A 1 74 ? 12.314  5.613  0.077 1.00  94.85 0 A 1
ATOM   607 C CG  . LEU A 1 74 ? 12.703  5.134  1.470 1.00  92.88 0 A 1
ATOM   608 C CD1 . LEU A 1 74 ? 14.196  5.345  1.700 1.00  90.58 0 A 1
ATOM   609 C CD2 . LEU A 1 74 ? 11.897  5.870  2.536 1.00  90.35 0 A 1
ATOM   610 N N   . ASP A 1 75 ? 10.219  7.536 -1.436 1.00  95.23 0 A 1
ATOM   611 C CA  . ASP A 1 75 ? 10.076  8.462 -2.544 1.00  95.11 0 A 1
ATOM   612 C C   . ASP A 1 75 ? 11.404  8.646 -3.276 1.00  96.24 0 A 1
ATOM   613 O O   . ASP A 1 75 ? 12.479  8.557 -2.669 1.00  96.07 0 A 1
ATOM   614 C CB  . ASP A 1 75 ?  9.560  9.801 -2.013 1.00  93.14 0 A 1
ATOM   615 C CG  . ASP A 1 75 ?  9.619 10.919 -3.031 1.00  91.05 0 A 1
ATOM   616 O OD1 . ASP A 1 75 ?  8.739 10.951 -3.914 1.00  86.27 0 A 1
ATOM   617 O OD2 . ASP A 1 75 ? 10.526 11.754 -2.923 1.00  85.17 -1 A 1
ATOM   618 N N   . GLU A 1 76 ? 11.340  8.915 -4.583 1.00  96.07 0 A 1
ATOM   619 C CA  . GLU A 1 76 ? 12.545  9.049 -5.396 1.00  96.33 0 A 1
ATOM   620 C C   . GLU A 1 76 ? 13.482 10.135 -4.875 1.00  97.17 0 A 1
ATOM   621 O O   . GLU A 1 76 ? 14.692  9.922 -4.766 1.00  96.97 0 A 1
ATOM   622 C CB  . GLU A 1 76 ? 12.158  9.343 -6.853 1.00  94.60 0 A 1
ATOM   623 C CG  . GLU A 1 76 ? 13.351  9.582 -7.770 1.00  90.83 0 A 1
ATOM   624 C CD  . GLU A 1 76 ? 12.934  9.884 -9.199 1.00  91.43 0 A 1
ATOM   625 O OE1 . GLU A 1 76 ? 12.128  9.105 -9.753 1.00  87.13 0 A 1
ATOM   626 O OE2 . GLU A 1 76 ? 13.411 10.886 -9.762 1.00  87.01 -1 A 1
ATOM   627 N N   . GLU A 1 77 ? 12.950 11.300 -4.553 1.00  96.68 0 A 1
ATOM   628 C CA  . GLU A 1 77 ? 13.812 12.395 -4.117 1.00  96.52 0 A 1
ATOM   629 C C   . GLU A 1 77 ? 14.390 12.125 -2.731 1.00  97.13 0 A 1
ATOM   630 O O   . GLU A 1 77 ? 15.513 12.541 -2.435 1.00  96.95 0 A 1
ATOM   631 C CB  . GLU A 1 77 ? 13.053 13.722 -4.136 1.00  95.42 0 A 1
ATOM   632 C CG  . GLU A 1 77 ? 13.957 14.947 -4.117 1.00  86.42 0 A 1
ATOM   633 C CD  . GLU A 1 77 ? 14.905 15.005 -5.317 1.00  83.82 0 A 1
ATOM   634 O OE1 . GLU A 1 77 ? 14.569 14.436 -6.379 1.00  79.17 0 A 1
ATOM   635 O OE2 . GLU A 1 77 ? 15.978 15.629 -5.186 1.00  79.43 -1 A 1
ATOM   636 N N   . THR A 1 78 ? 13.658 11.407 -1.878 1.00  97.50 0 A 1
ATOM   637 C CA  . THR A 1 78 ? 14.188 11.011 -0.582 1.00  97.73 0 A 1
ATOM   638 C C   . THR A 1 78 ? 15.380 10.068 -0.757 1.00  98.00 0 A 1
ATOM   639 O O   . THR A 1 78 ? 16.393 10.191 -0.063 1.00  97.84 0 A 1
ATOM   640 C CB  . THR A 1 78 ? 13.106 10.342  0.273 1.00  97.46 0 A 1
ATOM   641 C CG2 . THR A 1 78 ? 13.668  9.904  1.620 1.00  94.49 0 A 1
ATOM   642 O OG1 . THR A 1 78 ? 12.035 11.266  0.489 1.00  94.95 0 A 1
ATOM   643 N N   . GLN A 1 79 ? 15.277  9.142 -1.697 1.00  98.06 0 A 1
ATOM   644 C CA  . GLN A 1 79 ? 16.396  8.250 -1.983 1.00  97.93 0 A 1
ATOM   645 C C   . GLN A 1 79 ? 17.591  9.034 -2.496 1.00  98.12 0 A 1
ATOM   646 O O   . GLN A 1 79 ? 18.736  8.766 -2.114 1.00  97.88 0 A 1
ATOM   647 C CB  . GLN A 1 79 ? 15.984  7.180 -2.992 1.00  97.13 0 A 1
ATOM   648 C CG  . GLN A 1 79 ? 14.927  6.219 -2.465 1.00  94.56 0 A 1
ATOM   649 C CD  . GLN A 1 79 ? 14.656  5.078 -3.414 1.00  93.28 0 A 1
ATOM   650 N NE2 . GLN A 1 79 ? 13.454  5.048 -3.984 1.00  83.45 0 A 1
ATOM   651 O OE1 . GLN A 1 79 ? 15.514  4.233 -3.637 1.00  84.85 0 A 1
ATOM   652 N N   . TYR A 1 80 ? 17.353 10.019 -3.359 1.00  97.92 0 A 1
ATOM   653 C CA  . TYR A 1 80 ? 18.440 10.846 -3.864 1.00  98.07 0 A 1
ATOM   654 C C   . TYR A 1 80 ? 19.153 11.570 -2.725 1.00  98.06 0 A 1
ATOM   655 O O   . TYR A 1 80 ? 20.385 11.548 -2.637 1.00  98.01 0 A 1
ATOM   656 C CB  . TYR A 1 80 ? 17.913 11.849 -4.887 1.00  97.95 0 A 1
ATOM   657 C CG  . TYR A 1 80 ? 18.953 12.864 -5.311 1.00  97.71 0 A 1
ATOM   658 C CD1 . TYR A 1 80 ? 19.979 12.513 -6.179 1.00  97.06 0 A 1
ATOM   659 C CD2 . TYR A 1 80 ? 18.918 14.158 -4.831 1.00  97.13 0 A 1
ATOM   660 C CE1 . TYR A 1 80 ? 20.940 13.432 -6.558 1.00  96.56 0 A 1
ATOM   661 C CE2 . TYR A 1 80 ? 19.883 15.091 -5.202 1.00  96.44 0 A 1
ATOM   662 C CZ  . TYR A 1 80 ? 20.888 14.718 -6.070 1.00  96.41 0 A 1
ATOM   663 O OH  . TYR A 1 80 ? 21.843 15.638 -6.443 1.00  95.01 0 A 1
ATOM   664 N N   . GLN A 1 81 ? 18.404 12.210 -1.840 1.00  97.90 0 A 1
ATOM   665 C CA  . GLN A 1 81 ? 19.013 12.953 -0.746 1.00  97.92 0 A 1
ATOM   666 C C   . GLN A 1 81 ? 19.764 12.027  0.205 1.00  98.03 0 A 1
ATOM   667 O O   . GLN A 1 81 ? 20.814 12.388  0.739 1.00  97.79 0 A 1
ATOM   668 C CB  . GLN A 1 81 ? 17.955 13.766  0.000 1.00  97.52 0 A 1
ATOM   669 C CG  . GLN A 1 81 ? 17.360 14.902 -0.829 1.00  91.65 0 A 1
ATOM   670 C CD  . GLN A 1 81 ? 18.391 15.927 -1.254 1.00  87.86 0 A 1
ATOM   671 N NE2 . GLN A 1 81 ? 18.152 16.573 -2.384 1.00  78.88 0 A 1
ATOM   672 O OE1 . GLN A 1 81 ? 19.398 16.131 -0.564 1.00  81.86 0 A 1
ATOM   673 N N   . THR A 1 82 ? 19.235 10.826  0.424 1.00  97.81 0 A 1
ATOM   674 C CA  . THR A 1 82 ? 19.923  9.856  1.265 1.00  97.64 0 A 1
ATOM   675 C C   . THR A 1 82 ? 21.255  9.451  0.638 1.00  97.88 0 A 1
ATOM   676 O O   . THR A 1 82 ? 22.280  9.341  1.335 1.00  97.56 0 A 1
ATOM   677 C CB  . THR A 1 82 ? 19.048  8.618  1.491 1.00  97.31 0 A 1
ATOM   678 C CG2 . THR A 1 82 ? 19.753  7.611  2.393 1.00  94.27 0 A 1
ATOM   679 O OG1 . THR A 1 82 ? 17.814  9.011  2.106 1.00  94.63 0 A 1
ATOM   680 N N   . ALA A 1 83 ? 21.271  9.242 -0.671 1.00  97.82 0 A 1
ATOM   681 C CA  . ALA A 1 83 ? 22.503  8.888 -1.363 1.00  97.93 0 A 1
ATOM   682 C C   . ALA A 1 83 ? 23.508 10.035 -1.316 1.00  97.99 0 A 1
ATOM   683 O O   . ALA A 1 83 ? 24.715  9.802 -1.185 1.00  97.61 0 A 1
ATOM   684 C CB  . ALA A 1 83 ? 22.207  8.501 -2.807 1.00  97.89 0 A 1
ATOM   685 N N   . VAL A 1 84 ? 23.035 11.275 -1.426 1.00  97.95 0 A 1
ATOM   686 C CA  . VAL A 1 84 ? 23.918 12.428 -1.305 1.00  97.86 0 A 1
ATOM   687 C C   . VAL A 1 84 ? 24.609 12.405  0.056 1.00  97.67 0 A 1
ATOM   688 O O   . VAL A 1 84 ? 25.827 12.584  0.149 1.00  97.18 0 A 1
ATOM   689 C CB  . VAL A 1 84 ? 23.138 13.740 -1.506 1.00  97.70 0 A 1
ATOM   690 C CG1 . VAL A 1 84 ? 23.979 14.936 -1.077 1.00  96.81 0 A 1
ATOM   691 C CG2 . VAL A 1 84 ? 22.727 13.885 -2.969 1.00  96.99 0 A 1
ATOM   692 N N   . GLU A 1 85 ? 23.844 12.164  1.114 1.00  97.53 0 A 1
ATOM   693 C CA  . GLU A 1 85 ? 24.409 12.125  2.456 1.00  97.14 0 A 1
ATOM   694 C C   . GLU A 1 85 ? 25.433 11.003  2.589 1.00  97.06 0 A 1
ATOM   695 O O   . GLU A 1 85 ? 26.522 11.202  3.155 1.00  96.28 0 A 1
ATOM   696 C CB  . GLU A 1 85 ? 23.300 11.968  3.495 1.00  96.49 0 A 1
ATOM   697 C CG  . GLU A 1 85 ? 22.370 13.166  3.585 1.00  87.74 0 A 1
ATOM   698 C CD  . GLU A 1 85 ? 21.219 12.949  4.548 1.00  82.17 0 A 1
ATOM   699 O OE1 . GLU A 1 85 ? 21.184 11.893  5.214 1.00  75.41 0 A 1
ATOM   700 O OE2 . GLU A 1 85 ? 20.345 13.836  4.634 1.00  73.94 -1 A 1
ATOM   701 N N   . GLU A 1 86 ? 25.115  9.822  2.070 1.00  96.71 0 A 1
ATOM   702 C CA  . GLU A 1 86 ? 26.047  8.696  2.151 1.00  96.38 0 A 1
ATOM   703 C C   . GLU A 1 86 ? 27.316  8.968  1.347 1.00  96.36 0 A 1
ATOM   704 O O   . GLU A 1 86 ? 28.400  8.516  1.730 1.00  95.10 0 A 1
ATOM   705 C CB  . GLU A 1 86 ? 25.386  7.409  1.659 1.00  95.46 0 A 1
ATOM   706 C CG  . GLU A 1 86 ? 24.386  6.801  2.636 1.00  88.94 0 A 1
ATOM   707 C CD  . GLU A 1 86 ? 24.145  5.324  2.388 1.00  84.88 0 A 1
ATOM   708 O OE1 . GLU A 1 86 ? 24.717  4.784  1.415 1.00  79.66 0 A 1
ATOM   709 O OE2 . GLU A 1 86 ? 23.394  4.713  3.176 1.00  79.40 -1 A 1
ATOM   710 N N   . SER A 1 87 ? 27.202  9.704  0.248 1.00  97.17 0 A 1
ATOM   711 C CA  . SER A 1 87 ? 28.351  9.949 -0.611 1.00  96.76 0 A 1
ATOM   712 C C   . SER A 1 87 ? 29.401 10.819  0.070 1.00  96.03 0 A 1
ATOM   713 O O   . SER A 1 87 ? 30.577 10.757 -0.285 1.00  94.06 0 A 1
ATOM   714 C CB  . SER A 1 87 ? 27.912 10.591 -1.932 1.00  96.58 0 A 1
ATOM   715 O OG  . SER A 1 87 ? 27.583 11.958 -1.760 1.00  95.93 0 A 1
ATOM   716 N N   . PHE A 1 88 ? 28.997 11.622  1.036 1.00  94.53 0 A 1
ATOM   717 C CA  . PHE A 1 88 ? 29.963 12.378  1.823 1.00  92.88 0 A 1
ATOM   718 C C   . PHE A 1 88 ? 30.755 11.453  2.731 1.00  90.71 0 A 1
ATOM   719 O O   . PHE A 1 88 ? 31.985 11.546  2.813 1.00  84.49 0 A 1
ATOM   720 C CB  . PHE A 1 88 ? 29.260 13.442  2.670 1.00  91.49 0 A 1
ATOM   721 C CG  . PHE A 1 88 ? 28.741 14.618  1.882 1.00  92.56 0 A 1
ATOM   722 C CD1 . PHE A 1 88 ? 29.613 15.477  1.245 1.00  89.35 0 A 1
ATOM   723 C CD2 . PHE A 1 88 ? 27.386 14.861  1.797 1.00  89.42 0 A 1
ATOM   724 C CE1 . PHE A 1 88 ? 29.145 16.562  0.533 1.00  88.14 0 A 1
ATOM   725 C CE2 . PHE A 1 88 ? 26.904 15.945  1.083 1.00  87.79 0 A 1
ATOM   726 C CZ  . PHE A 1 88 ? 27.789 16.804  0.451 1.00  87.88 0 A 1
ATOM   727 N N   . GLN A 1 89 ? 30.062 10.538  3.411 1.00  86.35 0 A 1
ATOM   728 C CA  . GLN A 1 89 ? 30.692  9.681  4.401 1.00  83.06 0 A 1
ATOM   729 C C   . GLN A 1 89 ? 31.686  8.706  3.783 1.00  79.70 0 A 1
ATOM   730 O O   . GLN A 1 89 ? 32.748  8.451  4.346 1.00  70.77 0 A 1
ATOM   731 C CB  . GLN A 1 89 ? 29.631  8.909  5.181 1.00  77.55 0 A 1
ATOM   732 C CG  . GLN A 1 89 ? 28.793  9.778  6.103 1.00  69.47 0 A 1
ATOM   733 C CD  . GLN A 1 89 ? 29.614 10.353  7.235 1.00  64.61 0 A 1
ATOM   734 N NE2 . GLN A 1 89 ? 29.316 11.583  7.617 1.00  57.59 0 A 1
ATOM   735 O OE1 . GLN A 1 89 ? 30.518  9.696  7.754 1.00  59.69 0 A 1
ATOM   736 N N   . VAL A 1 90 ? 31.357  8.166  2.628 1.00  84.33 0 A 1
ATOM   737 C CA  . VAL A 1 90 ? 32.169  7.096  2.058 1.00  81.61 0 A 1
ATOM   738 C C   . VAL A 1 90 ? 33.464  7.626  1.443 1.00  79.17 0 A 1
ATOM   739 O O   . VAL A 1 90 ? 34.413  6.872  1.249 1.00  70.62 0 A 1
ATOM   740 C CB  . VAL A 1 90 ? 31.360  6.302  1.005 1.00  77.65 0 A 1
ATOM   741 C CG1 . VAL A 1 90 ? 31.230  7.098 -0.282 1.00  71.17 0 A 1
ATOM   742 C CG2 . VAL A 1 90 ? 32.012  4.949  0.744 1.00  74.96 0 A 1
ATOM   743 N N   . ASN A 1 91 ? 33.526  8.920  1.157 1.00  77.29 0 A 1
ATOM   744 C CA  . ASN A 1 91 ? 34.685  9.503  0.485 1.00  75.49 0 A 1
ATOM   745 C C   . ASN A 1 91 ? 35.480 10.466  1.360 1.00  73.57 0 A 1
ATOM   746 O O   . ASN A 1 91 ? 36.270 11.266  0.857 1.00  68.72 0 A 1
ATOM   747 C CB  . ASN A 1 91 ? 34.254 10.201 -0.807 1.00  71.10 0 A 1
ATOM   748 C CG  . ASN A 1 91 ? 33.826  9.214 -1.877 1.00  68.58 0 A 1
ATOM   749 N ND2 . ASN A 1 91 ? 32.549  9.253 -2.232 1.00  62.50 0 A 1
ATOM   750 O OD1 . ASN A 1 91 ? 34.624  8.421 -2.367 1.00  63.65 0 A 1
ATOM   751 N N   . ILE A 1 92 ? 35.278 10.403  2.663 1.00  72.61 0 A 1
ATOM   752 C CA  . ILE A 1 92 ? 36.075 11.207  3.577 1.00  72.60 0 A 1
ATOM   753 C C   . ILE A 1 92 ? 37.187 10.357  4.199 1.00  68.78 0 A 1
ATOM   754 O O   . ILE A 1 92 ? 37.154  9.125  4.104 1.00  63.58 0 A 1
ATOM   755 C CB  . ILE A 1 92 ? 35.220 11.843  4.693 1.00  66.71 0 A 1
ATOM   756 C CG1 . ILE A 1 92 ? 34.492 10.766  5.483 1.00  62.66 0 A 1
ATOM   757 C CG2 . ILE A 1 92 ? 34.274 12.862  4.104 1.00  60.89 0 A 1
ATOM   758 C CD1 . ILE A 1 92 ? 33.685 11.318  6.652 1.00  60.62 0 A 1
ATOM   759 O OXT . ILE A 1 92 ? 38.103 10.910  4.767 1.00  60.74 -1 A 1
ATOM   760 N N   . MET B 2 1 ? 41.514  1.511 -14.585 1.00  97.28 0 B 1
ATOM   761 C CA  . MET B 2 1 ? 41.431  1.505 -13.121 1.00  98.21 0 B 1
ATOM   762 C C   . MET B 2 1 ? 40.053  1.028 -12.707 1.00  98.52 0 B 1
ATOM   763 O O   . MET B 2 1 ? 39.105  1.060 -13.489 1.00  98.30 0 B 1
ATOM   764 C CB  . MET B 2 1 ? 41.701  2.897 -12.546 1.00  96.34 0 B 1
ATOM   765 C CG  . MET B 2 1 ? 40.606  3.916 -12.833 1.00  95.50 0 B 1
ATOM   766 S SD  . MET B 2 1 ? 41.010  5.543 -12.160 1.00  95.67 0 B 1
ATOM   767 C CE  . MET B 2 1 ? 39.482  6.432 -12.463 1.00  92.69 0 B 1
ATOM   768 N N   . GLN B 2 2 ? 39.949  0.600 -11.458 1.00  98.57 0 B 1
ATOM   769 C CA  . GLN B 2 2 ? 38.708  0.055 -10.935 1.00  98.47 0 B 1
ATOM   770 C C   . GLN B 2 2 ? 38.028  1.071 -10.031 1.00  98.57 0 B 1
ATOM   771 O O   . GLN B 2 2 ? 38.683  1.696 -9.186 1.00  98.04 0 B 1
ATOM   772 C CB  . GLN B 2 2 ? 39.002 -1.228 -10.163 1.00  97.67 0 B 1
ATOM   773 C CG  . GLN B 2 2 ? 37.797 -2.024 -9.725 1.00  89.61 0 B 1
ATOM   774 C CD  . GLN B 2 2 ? 38.191 -3.369 -9.176 1.00  90.22 0 B 1
ATOM   775 N NE2 . GLN B 2 2 ? 38.397 -3.433 -7.869 1.00  77.60 0 B 1
ATOM   776 O OE1 . GLN B 2 2 ? 38.329 -4.339 -9.910 1.00  82.14 0 B 1
ATOM   777 N N   . ILE B 2 3 ? 36.717  1.261 -10.214 1.00  98.69 0 B 1
ATOM   778 C CA  . ILE B 2 3 ? 35.915  2.064 -9.295 1.00  98.65 0 B 1
ATOM   779 C C   . ILE B 2 3 ? 34.705  1.252 -8.872 1.00  98.76 0 B 1
ATOM   780 O O   . ILE B 2 3 ? 34.397  0.212 -9.454 1.00  98.67 0 B 1
ATOM   781 C CB  . ILE B 2 3 ? 35.459  3.408 -9.903 1.00  98.59 0 B 1
ATOM   782 C CG1 . ILE B 2 3 ? 34.548  3.178 -11.112 1.00  97.82 0 B 1
ATOM   783 C CG2 . ILE B 2 3 ? 36.665  4.267 -10.264 1.00  96.28 0 B 1
ATOM   784 C CD1 . ILE B 2 3 ? 33.855  4.441 -11.607 1.00  97.32 0 B 1
ATOM   785 N N   . PHE B 2 4 ? 34.019  1.734 -7.849 1.00  98.42 0 B 1
ATOM   786 C CA  . PHE B 2 4 ? 32.850  1.053 -7.310 1.00  98.45 0 B 1
ATOM   787 C C   . PHE B 2 4 ? 31.636  1.963 -7.398 1.00  98.52 0 B 1
ATOM   788 O O   . PHE B 2 4 ? 31.740  3.182 -7.265 1.00  98.36 0 B 1
ATOM   789 C CB  . PHE B 2 4 ? 33.087  0.628 -5.859 1.00  98.31 0 B 1
ATOM   790 C CG  . PHE B 2 4 ? 34.352 -0.162 -5.673 1.00  98.15 0 B 1
ATOM   791 C CD1 . PHE B 2 4 ? 34.442 -1.463 -6.134 1.00  97.24 0 B 1
ATOM   792 C CD2 . PHE B 2 4 ? 35.449  0.402 -5.045 1.00  97.26 0 B 1
ATOM   793 C CE1 . PHE B 2 4 ? 35.603 -2.193 -5.973 1.00  96.42 0 B 1
ATOM   794 C CE2 . PHE B 2 4 ? 36.616 -0.319 -4.882 1.00  96.37 0 B 1
ATOM   795 C CZ  . PHE B 2 4 ? 36.692 -1.620 -5.345 1.00  96.61 0 B 1
ATOM   796 N N   . VAL B 2 5 ? 30.480  1.357 -7.626 1.00  98.69 0 B 1
ATOM   797 C CA  . VAL B 2 5 ? 29.216  2.075 -7.674 1.00  98.78 0 B 1
ATOM   798 C C   . VAL B 2 5 ? 28.281  1.403 -6.686 1.00  98.63 0 B 1
ATOM   799 O O   . VAL B 2 5 ? 27.937  0.230 -6.844 1.00  98.49 0 B 1
ATOM   800 C CB  . VAL B 2 5 ? 28.610  2.066 -9.087 1.00  98.70 0 B 1
ATOM   801 C CG1 . VAL B 2 5 ? 27.277  2.804 -9.098 1.00  98.43 0 B 1
ATOM   802 C CG2 . VAL B 2 5 ? 29.576  2.698 -10.082 1.00  98.51 0 B 1
ATOM   803 N N   . LYS B 2 6 ? 27.874  2.136 -5.661 1.00  98.47 0 B 1
ATOM   804 C CA  . LYS B 2 6 ? 27.074  1.584 -4.571 1.00  98.31 0 B 1
ATOM   805 C C   . LYS B 2 6 ? 25.647  2.112 -4.645 1.00  98.43 0 B 1
ATOM   806 O O   . LYS B 2 6 ? 25.415  3.275 -4.974 1.00  98.32 0 B 1
ATOM   807 C CB  . LYS B 2 6 ? 27.700  1.939 -3.222 1.00  97.72 0 B 1
ATOM   808 C CG  . LYS B 2 6 ? 27.024  1.300 -2.016 1.00  86.50 0 B 1
ATOM   809 C CD  . LYS B 2 6 ? 27.707  1.704 -0.724 1.00  84.04 0 B 1
ATOM   810 C CE  . LYS B 2 6 ? 27.015  1.096  0.479 1.00  75.62 0 B 1
ATOM   811 N NZ  . LYS B 2 6 ? 27.634  1.538  1.766 1.00  68.03 1 B 1
ATOM   812 N N   . THR B 2 7 ? 24.689  1.246 -4.323 1.00  98.35 0 B 1
ATOM   813 C CA  . THR B 2 7 ? 23.290  1.641 -4.256 1.00  98.25 0 B 1
ATOM   814 C C   . THR B 2 7 ? 22.830  1.662 -2.808 1.00  97.96 0 B 1
ATOM   815 O O   . THR B 2 7 ? 23.490  1.119 -1.915 1.00  97.31 0 B 1
ATOM   816 C CB  . THR B 2 7 ? 22.390  0.688 -5.050 1.00  97.88 0 B 1
ATOM   817 C CG2 . THR B 2 7 ? 22.959  0.451 -6.446 1.00  94.98 0 B 1
ATOM   818 O OG1 . THR B 2 7 ? 22.278 -0.552 -4.358 1.00  95.36 0 B 1
ATOM   819 N N   . LEU B 2 8 ? 21.663  2.264 -2.572 1.00  97.33 0 B 1
ATOM   820 C CA  . LEU B 2 8 ? 21.104  2.324 -1.225 1.00  96.82 0 B 1
ATOM   821 C C   . LEU B 2 8 ? 20.623  0.960 -0.737 1.00  96.77 0 B 1
ATOM   822 O O   . LEU B 2 8 ? 20.403  0.783  0.465 1.00  95.05 0 B 1
ATOM   823 C CB  . LEU B 2 8 ? 19.960  3.334 -1.163 1.00  95.83 0 B 1
ATOM   824 C CG  . LEU B 2 8 ? 20.361  4.790 -1.342 1.00  94.15 0 B 1
ATOM   825 C CD1 . LEU B 2 8 ? 19.136  5.692 -1.328 1.00  92.35 0 B 1
ATOM   826 C CD2 . LEU B 2 8 ? 21.347  5.220 -0.260 1.00  91.95 0 B 1
ATOM   827 N N   . THR B 2 9 ? 20.469  0.006 -1.633 1.00  97.74 0 B 1
ATOM   828 C CA  . THR B 2 9 ? 20.073 -1.347 -1.260 1.00  97.65 0 B 1
ATOM   829 C C   . THR B 2 9 ? 21.262 -2.203 -0.848 1.00  97.40 0 B 1
ATOM   830 O O   . THR B 2 9 ? 21.084 -3.373 -0.503 1.00  96.51 0 B 1
ATOM   831 C CB  . THR B 2 9 ? 19.332 -2.028 -2.407 1.00  97.51 0 B 1
ATOM   832 C CG2 . THR B 2 9 ? 18.007 -1.335 -2.682 1.00  96.25 0 B 1
ATOM   833 O OG1 . THR B 2 9 ? 20.139 -1.986 -3.589 1.00  96.55 0 B 1
ATOM   834 N N   . GLY B 2 10 ? 22.467 -1.642 -0.873 1.00  95.92 0 B 1
ATOM   835 C CA  . GLY B 2 10 ? 23.660 -2.366 -0.487 1.00  95.48 0 B 1
ATOM   836 C C   . GLY B 2 10 ? 24.362 -3.085 -1.617 1.00  96.42 0 B 1
ATOM   837 O O   . GLY B 2 10 ? 25.350 -3.781 -1.383 1.00  95.12 0 B 1
ATOM   838 N N   . LYS B 2 11 ? 23.861 -2.939 -2.830 1.00  97.51 0 B 1
ATOM   839 C CA  . LYS B 2 11 ? 24.492 -3.549 -3.990 1.00  97.83 0 B 1
ATOM   840 C C   . LYS B 2 11 ? 25.723 -2.752 -4.392 1.00  98.01 0 B 1
ATOM   841 O O   . LYS B 2 11 ? 25.716 -1.517 -4.376 1.00  97.80 0 B 1
ATOM   842 C CB  . LYS B 2 11 ? 23.505 -3.627 -5.159 1.00  97.28 0 B 1
ATOM   843 C CG  . LYS B 2 11 ? 24.019 -4.351 -6.382 1.00  93.86 0 B 1
ATOM   844 C CD  . LYS B 2 11 ? 22.951 -4.388 -7.478 1.00  92.03 0 B 1
ATOM   845 C CE  . LYS B 2 11 ? 23.441 -5.153 -8.706 1.00  86.81 0 B 1
ATOM   846 N NZ  . LYS B 2 11 ? 23.596 -6.604 -8.432 1.00  80.54 1 B 1
ATOM   847 N N   . THR B 2 12 ? 26.800 -3.453 -4.748 1.00  98.26 0 B 1
ATOM   848 C CA  . THR B 2 12 ? 28.019 -2.810 -5.211 1.00  98.21 0 B 1
ATOM   849 C C   . THR B 2 12 ? 28.351 -3.317 -6.606 1.00  98.40 0 B 1
ATOM   850 O O   . THR B 2 12 ? 28.432 -4.519 -6.834 1.00  98.12 0 B 1
ATOM   851 C CB  . THR B 2 12 ? 29.200 -3.082 -4.263 1.00  97.53 0 B 1
ATOM   852 C CG2 . THR B 2 12 ? 30.473 -2.442 -4.800 1.00  92.62 0 B 1
ATOM   853 O OG1 . THR B 2 12 ? 28.912 -2.535 -2.979 1.00  92.62 0 B 1
ATOM   854 N N   . ILE B 2 13 ? 28.540 -2.379 -7.536 1.00  98.57 0 B 1
ATOM   855 C CA  . ILE B 2 13 ? 28.911 -2.672 -8.910 1.00  98.40 0 B 1
ATOM   856 C C   . ILE B 2 13 ? 30.368 -2.274 -9.096 1.00  98.60 0 B 1
ATOM   857 O O   . ILE B 2 13 ? 30.757 -1.159 -8.754 1.00  98.45 0 B 1
ATOM   858 C CB  . ILE B 2 13 ? 28.033 -1.899 -9.903 1.00  98.07 0 B 1
ATOM   859 C CG1 . ILE B 2 13 ? 26.547 -2.177 -9.640 1.00  95.78 0 B 1
ATOM   860 C CG2 . ILE B 2 13 ? 28.406 -2.249 -11.342 1.00  95.10 0 B 1
ATOM   861 C CD1 . ILE B 2 13 ? 25.619 -1.146 -10.266 1.00  93.18 0 B 1
ATOM   862 N N   . THR B 2 14 ? 31.174 -3.185 -9.634 1.00  98.62 0 B 1
ATOM   863 C CA  . THR B 2 14 ? 32.579 -2.901 -9.904 1.00  98.69 0 B 1
ATOM   864 C C   . THR B 2 14 ? 32.754 -2.616 -11.387 1.00  98.76 0 B 1
ATOM   865 O O   . THR B 2 14 ? 32.304 -3.390 -12.234 1.00  98.54 0 B 1
ATOM   866 C CB  . THR B 2 14 ? 33.472 -4.076 -9.484 1.00  98.29 0 B 1
ATOM   867 C CG2 . THR B 2 14 ? 34.928 -3.757 -9.747 1.00  92.54 0 B 1
ATOM   868 O OG1 . THR B 2 14 ? 33.287 -4.337 -8.090 1.00  93.86 0 B 1
ATOM   869 N N   . LEU B 2 15 ? 33.407 -1.488 -11.708 1.00  98.89 0 B 1
ATOM   870 C CA  . LEU B 2 15 ? 33.595 -1.069 -13.087 1.00  98.85 0 B 1
ATOM   871 C C   . LEU B 2 15 ? 35.067 -0.882 -13.402 1.00  98.85 0 B 1
ATOM   872 O O   . LEU B 2 15 ? 35.838 -0.407 -12.569 1.00  98.67 0 B 1
ATOM   873 C CB  . LEU B 2 15 ? 32.862  0.242 -13.373 1.00  98.68 0 B 1
ATOM   874 C CG  . LEU B 2 15 ? 31.344  0.271 -13.216 1.00  97.80 0 B 1
ATOM   875 C CD1 . LEU B 2 15 ? 30.841  1.683 -13.485 1.00  97.16 0 B 1
ATOM   876 C CD2 . LEU B 2 15 ? 30.687 -0.723 -14.151 1.00  97.14 0 B 1
ATOM   877 N N   . GLU B 2 16 ? 35.447 -1.237 -14.627 1.00  98.83 0 B 1
ATOM   878 C CA  . GLU B 2 16 ? 36.763 -0.921 -15.160 1.00  98.78 0 B 1
ATOM   879 C C   . GLU B 2 16 ? 36.635  0.325 -16.022 1.00  98.85 0 B 1
ATOM   880 O O   . GLU B 2 16 ? 35.901  0.332 -17.007 1.00  98.64 0 B 1
ATOM   881 C CB  . GLU B 2 16 ? 37.326 -2.091 -15.970 1.00  98.41 0 B 1
ATOM   882 C CG  . GLU B 2 16 ? 38.751 -1.880 -16.447 1.00  85.96 0 B 1
ATOM   883 C CD  . GLU B 2 16 ? 39.755 -1.881 -15.301 1.00  84.24 0 B 1
ATOM   884 O OE1 . GLU B 2 16 ? 39.471 -2.500 -14.257 1.00  80.03 0 B 1
ATOM   885 O OE2 . GLU B 2 16 ? 40.823 -1.256 -15.450 1.00  79.28 -1 B 1
ATOM   886 N N   . VAL B 2 17 ? 37.339  1.394 -15.635 1.00  98.87 0 B 1
ATOM   887 C CA  . VAL B 2 17 ? 37.201  2.693 -16.282 1.00  98.83 0 B 1
ATOM   888 C C   . VAL B 2 17 ? 38.564  3.336 -16.468 1.00  98.86 0 B 1
ATOM   889 O O   . VAL B 2 17 ? 39.575  2.877 -15.922 1.00  98.62 0 B 1
ATOM   890 C CB  . VAL B 2 17 ? 36.302  3.647 -15.466 1.00  98.68 0 B 1
ATOM   891 C CG1 . VAL B 2 17 ? 34.895  3.086 -15.329 1.00  98.31 0 B 1
ATOM   892 C CG2 . VAL B 2 17 ? 36.921  3.903 -14.090 1.00  98.24 0 B 1
ATOM   893 N N   . GLU B 2 18 ? 38.590  4.414 -17.251 1.00  98.72 0 B 1
ATOM   894 C CA  . GLU B 2 18 ? 39.761  5.262 -17.407 1.00  98.64 0 B 1
ATOM   895 C C   . GLU B 2 18 ? 39.427  6.658 -16.897 1.00  98.76 0 B 1
ATOM   896 O O   . GLU B 2 18 ? 38.274  7.081 -16.972 1.00  98.48 0 B 1
ATOM   897 C CB  . GLU B 2 18 ? 40.201  5.332 -18.872 1.00  98.05 0 B 1
ATOM   898 C CG  . GLU B 2 18 ? 40.542  3.978 -19.487 1.00  92.31 0 B 1
ATOM   899 C CD  . GLU B 2 18 ? 41.768  3.357 -18.847 1.00  86.40 0 B 1
ATOM   900 O OE1 . GLU B 2 18 ? 42.622  4.105 -18.308 1.00  80.17 0 B 1
ATOM   901 O OE2 . GLU B 2 18 ? 41.882  2.122 -18.882 1.00  78.09 -1 B 1
ATOM   902 N N   . PRO B 2 19 ? 40.420  7.398 -16.392 1.00  98.78 0 B 1
ATOM   903 C CA  . PRO B 2 19 ? 40.140  8.764 -15.921 1.00  98.68 0 B 1
ATOM   904 C C   . PRO B 2 19 ? 39.519  9.652 -16.994 1.00  98.68 0 B 1
ATOM   905 O O   . PRO B 2 19 ? 38.785 10.589 -16.658 1.00  98.45 0 B 1
ATOM   906 C CB  . PRO B 2 19 ? 41.520  9.284 -15.499 1.00  98.39 0 B 1
ATOM   907 C CG  . PRO B 2 19 ? 42.294  8.050 -15.158 1.00  96.83 0 B 1
ATOM   908 C CD  . PRO B 2 19 ? 41.807  6.995 -16.112 1.00  98.40 0 B 1
ATOM   909 N N   . SER B 2 20 ? 39.808  9.381 -18.262 1.00  98.73 0 B 1
ATOM   910 C CA  . SER B 2 20 ? 39.279 10.175 -19.367 1.00  98.78 0 B 1
ATOM   911 C C   . SER B 2 20 ? 37.856  9.782 -19.762 1.00  98.74 0 B 1
ATOM   912 O O   . SER B 2 20 ? 37.267 10.429 -20.630 1.00  98.44 0 B 1
ATOM   913 C CB  . SER B 2 20 ? 40.195 10.055 -20.586 1.00  98.41 0 B 1
ATOM   914 O OG  . SER B 2 20 ? 40.325  8.707 -20.975 1.00  94.21 0 B 1
ATOM   915 N N   . ASP B 2 21 ? 37.298  8.734 -19.158 1.00  98.85 0 B 1
ATOM   916 C CA  . ASP B 2 21 ? 35.921  8.340 -19.438 1.00  98.81 0 B 1
ATOM   917 C C   . ASP B 2 21 ? 34.962  9.444 -19.001 1.00  98.87 0 B 1
ATOM   918 O O   . ASP B 2 21 ? 35.122 10.035 -17.931 1.00  98.78 0 B 1
ATOM   919 C CB  . ASP B 2 21 ? 35.550  7.042 -18.724 1.00  98.77 0 B 1
ATOM   920 C CG  . ASP B 2 21 ? 36.059  5.812 -19.440 1.00  98.58 0 B 1
ATOM   921 O OD1 . ASP B 2 21 ? 36.335  5.885 -20.657 1.00  97.29 0 B 1
ATOM   922 O OD2 . ASP B 2 21 ? 36.170  4.752 -18.783 1.00  97.28 -1 B 1
ATOM   923 N N   . THR B 2 22 ? 33.958  9.715 -19.826 1.00  98.84 0 B 1
ATOM   924 C CA  . THR B 2 22 ? 32.916 10.644 -19.433 1.00  98.90 0 B 1
ATOM   925 C C   . THR B 2 22 ? 31.910  9.945 -18.521 1.00  98.99 0 B 1
ATOM   926 O O   . THR B 2 22 ? 31.851  8.709 -18.453 1.00  98.90 0 B 1
ATOM   927 C CB  . THR B 2 22 ? 32.169 11.208 -20.650 1.00  98.82 0 B 1
ATOM   928 C CG2 . THR B 2 22 ? 33.134 11.889 -21.611 1.00  97.43 0 B 1
ATOM   929 O OG1 . THR B 2 22 ? 31.492 10.142 -21.319 1.00  97.37 0 B 1
ATOM   930 N N   . ILE B 2 23 ? 31.110 10.734 -17.818 1.00  98.94 0 B 1
ATOM   931 C CA  . ILE B 2 23 ? 30.040 10.184 -17.009 1.00  98.99 0 B 1
ATOM   932 C C   . ILE B 2 23 ? 29.063  9.414 -17.882 1.00  98.92 0 B 1
ATOM   933 O O   . ILE B 2 23 ? 28.537  8.367 -17.486 1.00  98.92 0 B 1
ATOM   934 C CB  . ILE B 2 23 ? 29.335 11.297 -16.219 1.00  98.88 0 B 1
ATOM   935 C CG1 . ILE B 2 23 ? 30.332 12.016 -15.299 1.00  98.53 0 B 1
ATOM   936 C CG2 . ILE B 2 23 ? 28.157 10.753 -15.426 1.00  98.70 0 B 1
ATOM   937 C CD1 . ILE B 2 23 ? 31.095 11.091 -14.350 1.00  97.54 0 B 1
ATOM   938 N N   . GLU B 2 24 ? 28.834  9.903 -19.104 1.00  98.83 0 B 1
ATOM   939 C CA  . GLU B 2 24 ? 27.998  9.180 -20.057 1.00  98.87 0 B 1
ATOM   940 C C   . GLU B 2 24 ? 28.571  7.794 -20.344 1.00  98.89 0 B 1
ATOM   941 O O   . GLU B 2 24 ? 27.828  6.806 -20.418 1.00  98.72 0 B 1
ATOM   942 C CB  . GLU B 2 24 ? 27.867  9.984 -21.353 1.00  98.39 0 B 1
ATOM   943 C CG  . GLU B 2 24 ? 26.924  9.380 -22.381 1.00  90.03 0 B 1
ATOM   944 C CD  . GLU B 2 24 ? 26.822 10.225 -23.640 1.00  86.15 0 B 1
ATOM   945 O OE1 . GLU B 2 24 ? 27.619 11.181 -23.782 1.00  81.64 0 B 1
ATOM   946 O OE2 . GLU B 2 24 ? 25.956  9.933 -24.482 1.00  79.37 -1 B 1
ATOM   947 N N   . ASN B 2 25 ? 29.903  7.700 -20.495 1.00  98.80 0 B 1
ATOM   948 C CA  . ASN B 2 25 ? 30.542  6.403 -20.705 1.00  98.78 0 B 1
ATOM   949 C C   . ASN B 2 25 ? 30.331  5.479 -19.505 1.00  98.86 0 B 1
ATOM   950 O O   . ASN B 2 25 ? 30.080  4.286 -19.663 1.00  98.77 0 B 1
ATOM   951 C CB  . ASN B 2 25 ? 32.049  6.572 -20.935 1.00  98.39 0 B 1
ATOM   952 C CG  . ASN B 2 25 ? 32.388  7.300 -22.214 1.00  90.33 0 B 1
ATOM   953 N ND2 . ASN B 2 25 ? 31.548  7.175 -23.233 1.00  80.09 0 B 1
ATOM   954 O OD1 . ASN B 2 25 ? 33.424  7.976 -22.294 1.00  81.28 0 B 1
ATOM   955 N N   . VAL B 2 26 ? 30.441  6.035 -18.303 1.00  98.95 0 B 1
ATOM   956 C CA  . VAL B 2 26 ? 30.265  5.236 -17.094 1.00  98.92 0 B 1
ATOM   957 C C   . VAL B 2 26 ? 28.846  4.683 -17.028 1.00  98.90 0 B 1
ATOM   958 O O   . VAL B 2 26 ? 28.636  3.510 -16.699 1.00  98.92 0 B 1
ATOM   959 C CB  . VAL B 2 26 ? 30.588  6.072 -15.839 1.00  98.88 0 B 1
ATOM   960 C CG1 . VAL B 2 26 ? 30.296  5.277 -14.575 1.00  98.62 0 B 1
ATOM   961 C CG2 . VAL B 2 26 ? 32.050  6.498 -15.870 1.00  98.67 0 B 1
ATOM   962 N N   . LYS B 2 27 ? 27.857  5.515 -17.340 1.00  98.96 0 B 1
ATOM   963 C CA  . LYS B 2 27 ? 26.473  5.051 -17.336 1.00  98.95 0 B 1
ATOM   964 C C   . LYS B 2 27 ? 26.251  3.957 -18.370 1.00  98.99 0 B 1
ATOM   965 O O   . LYS B 2 27 ? 25.479  3.028 -18.132 1.00  98.87 0 B 1
ATOM   966 C CB  . LYS B 2 27 ? 25.520  6.225 -17.574 1.00  98.91 0 B 1
ATOM   967 C CG  . LYS B 2 27 ? 25.457  7.205 -16.404 1.00  98.79 0 B 1
ATOM   968 C CD  . LYS B 2 27 ? 24.493  8.342 -16.677 1.00  98.56 0 B 1
ATOM   969 C CE  . LYS B 2 27 ? 24.406  9.296 -15.490 1.00  97.95 0 B 1
ATOM   970 N NZ  . LYS B 2 27 ? 23.503 10.441 -15.752 1.00  97.32 1 B 1
ATOM   971 N N   . ALA B 2 28 ? 26.924  4.051 -19.513 1.00  98.94 0 B 1
ATOM   972 C CA  . ALA B 2 28 ? 26.822  3.000 -20.519 1.00  98.94 0 B 1
ATOM   973 C C   . ALA B 2 28 ? 27.403  1.688 -20.001 1.00  98.92 0 B 1
ATOM   974 O O   . ALA B 2 28 ? 26.860  0.607 -20.266 1.00  98.81 0 B 1
ATOM   975 C CB  . ALA B 2 28 ? 27.524  3.426 -21.808 1.00  98.82 0 B 1
ATOM   976 N N   . LYS B 2 29 ? 28.502  1.761 -19.251 1.00  98.97 0 B 1
ATOM   977 C CA  . LYS B 2 29 ? 29.090  0.563 -18.658 1.00  98.90 0 B 1
ATOM   978 C C   . LYS B 2 29 ? 28.150 -0.053 -17.630 1.00  98.83 0 B 1
ATOM   979 O O   . LYS B 2 29 ? 28.043 -1.283 -17.521 1.00  98.77 0 B 1
ATOM   980 C CB  . LYS B 2 29 ? 30.443  0.894 -18.024 1.00  98.87 0 B 1
ATOM   981 C CG  . LYS B 2 29 ? 31.534  1.262 -19.022 1.00  98.51 0 B 1
ATOM   982 C CD  . LYS B 2 29 ? 32.808  1.689 -18.294 1.00  97.75 0 B 1
ATOM   983 C CE  . LYS B 2 29 ? 33.876  2.161 -19.272 1.00  95.97 0 B 1
ATOM   984 N NZ  . LYS B 2 29 ? 34.420  1.064 -20.106 1.00  91.86 1 B 1
ATOM   985 N N   . ILE B 2 30 ? 27.467  0.788 -16.855 1.00  98.94 0 B 1
ATOM   986 C CA  . ILE B 2 30 ? 26.499  0.289 -15.888 1.00  98.92 0 B 1
ATOM   987 C C   . ILE B 2 30 ? 25.337 -0.398 -16.610 1.00  98.83 0 B 1
ATOM   988 O O   . ILE B 2 30 ? 24.864 -1.451 -16.180 1.00  98.72 0 B 1
ATOM   989 C CB  . ILE B 2 30 ? 26.000  1.431 -14.979 1.00  98.91 0 B 1
ATOM   990 C CG1 . ILE B 2 30 ? 27.148  1.926 -14.095 1.00  98.80 0 B 1
ATOM   991 C CG2 . ILE B 2 30 ? 24.824  0.968 -14.122 1.00  98.82 0 B 1
ATOM   992 C CD1 . ILE B 2 30 ? 26.832  3.189 -13.319 1.00  98.61 0 B 1
ATOM   993 N N   . GLN B 2 31 ? 24.885  0.193 -17.720 1.00  98.71 0 B 1
ATOM   994 C CA  . GLN B 2 31 ? 23.832 -0.448 -18.501 1.00  98.74 0 B 1
ATOM   995 C C   . GLN B 2 31 ? 24.284 -1.806 -19.031 1.00  98.68 0 B 1
ATOM   996 O O   . GLN B 2 31 ? 23.515 -2.777 -18.992 1.00  98.34 0 B 1
ATOM   997 C CB  . GLN B 2 31 ? 23.399  0.448 -19.669 1.00  98.50 0 B 1
ATOM   998 C CG  . GLN B 2 31 ? 22.270 -0.169 -20.491 1.00  97.78 0 B 1
ATOM   999 C CD  . GLN B 2 31 ? 21.887  0.676 -21.694 1.00  96.88 0 B 1
ATOM   1000 N NE2 . GLN B 2 31 ? 20.622  0.614 -22.082 1.00  89.74 0 B 1
ATOM   1001 O OE1 . GLN B 2 31 ? 22.728  1.373 -22.267 1.00  93.07 0 B 1
ATOM   1002 N N   . ASP B 2 32 ? 25.516 -1.891 -19.507 1.00  98.60 0 B 1
ATOM   1003 C CA  . ASP B 2 32 ? 26.028 -3.146 -20.034 1.00  98.58 0 B 1
ATOM   1004 C C   . ASP B 2 32 ? 26.027 -4.241 -18.969 1.00  98.49 0 B 1
ATOM   1005 O O   . ASP B 2 32 ? 25.735 -5.398 -19.268 1.00  98.00 0 B 1
ATOM   1006 C CB  . ASP B 2 32 ? 27.444 -2.958 -20.586 1.00  98.27 0 B 1
ATOM   1007 C CG  . ASP B 2 32 ? 27.475 -2.182 -21.880 1.00  93.22 0 B 1
ATOM   1008 O OD1 . ASP B 2 32 ? 26.428 -2.080 -22.551 1.00  90.94 0 B 1
ATOM   1009 O OD2 . ASP B 2 32 ? 28.555 -1.669 -22.239 1.00  90.00 -1 B 1
ATOM   1010 N N   . LYS B 2 33 ? 26.339 -3.878 -17.733 1.00  98.41 0 B 1
ATOM   1011 C CA  . LYS B 2 33 ? 26.419 -4.857 -16.655 1.00  98.39 0 B 1
ATOM   1012 C C   . LYS B 2 33 ? 25.066 -5.158 -16.019 1.00  98.36 0 B 1
ATOM   1013 O O   . LYS B 2 33 ? 24.772 -6.316 -15.703 1.00  97.63 0 B 1
ATOM   1014 C CB  . LYS B 2 33 ? 27.385 -4.384 -15.562 1.00  97.77 0 B 1
ATOM   1015 C CG  . LYS B 2 33 ? 28.834 -4.737 -15.813 1.00  91.79 0 B 1
ATOM   1016 C CD  . LYS B 2 33 ? 29.614 -4.739 -14.507 1.00  92.98 0 B 1
ATOM   1017 C CE  . LYS B 2 33 ? 31.001 -5.323 -14.685 1.00  89.44 0 B 1
ATOM   1018 N NZ  . LYS B 2 33 ? 31.677 -5.543 -13.382 1.00  85.14 1 B 1
ATOM   1019 N N   . GLU B 2 34 ? 24.252 -4.121 -15.803 1.00  98.67 0 B 1
ATOM   1020 C CA  . GLU B 2 34 ? 23.061 -4.259 -14.974 1.00  98.61 0 B 1
ATOM   1021 C C   . GLU B 2 34 ? 21.753 -4.069 -15.720 1.00  98.59 0 B 1
ATOM   1022 O O   . GLU B 2 34 ? 20.687 -4.349 -15.163 1.00  98.04 0 B 1
ATOM   1023 C CB  . GLU B 2 34 ? 23.123 -3.267 -13.804 1.00  98.50 0 B 1
ATOM   1024 C CG  . GLU B 2 34 ? 24.379 -3.383 -12.955 1.00  98.06 0 B 1
ATOM   1025 C CD  . GLU B 2 34 ? 24.466 -4.714 -12.210 1.00  97.79 0 B 1
ATOM   1026 O OE1 . GLU B 2 34 ? 23.422 -5.366 -12.010 1.00  96.05 0 B 1
ATOM   1027 O OE2 . GLU B 2 34 ? 25.594 -5.102 -11.828 1.00  95.34 -1 B 1
ATOM   1028 N N   . GLY B 2 35 ? 21.785 -3.572 -16.944 1.00  98.39 0 B 1
ATOM   1029 C CA  . GLY B 2 35 ? 20.586 -3.405 -17.741 1.00  98.20 0 B 1
ATOM   1030 C C   . GLY B 2 35 ? 19.811 -2.129 -17.489 1.00  98.33 0 B 1
ATOM   1031 O O   . GLY B 2 35 ? 18.714 -1.961 -18.021 1.00  97.99 0 B 1
ATOM   1032 N N   . ILE B 2 36 ? 20.355 -1.216 -16.691 1.00  98.43 0 B 1
ATOM   1033 C CA  . ILE B 2 36 ? 19.650  0.010 -16.334 1.00  98.58 0 B 1
ATOM   1034 C C   . ILE B 2 36 ? 19.848  1.058 -17.434 1.00  98.60 0 B 1
ATOM   1035 O O   . ILE B 2 36 ? 20.989  1.390 -17.761 1.00  98.58 0 B 1
ATOM   1036 C CB  . ILE B 2 36 ? 20.141  0.581 -14.995 1.00  98.46 0 B 1
ATOM   1037 C CG1 . ILE B 2 36 ? 20.070 -0.484 -13.896 1.00  97.67 0 B 1
ATOM   1038 C CG2 . ILE B 2 36 ? 19.322  1.807 -14.609 1.00  97.92 0 B 1
ATOM   1039 C CD1 . ILE B 2 36 ? 20.811 -0.088 -12.635 1.00  96.39 0 B 1
ATOM   1040 N N   . PRO B 2 37 ? 18.765  1.602 -18.002 1.00  98.38 0 B 1
ATOM   1041 C CA  . PRO B 2 37 ? 18.918  2.646 -19.024 1.00  98.39 0 B 1
ATOM   1042 C C   . PRO B 2 37 ? 19.650  3.865 -18.460 1.00  98.42 0 B 1
ATOM   1043 O O   . PRO B 2 37 ? 19.379  4.282 -17.330 1.00  98.40 0 B 1
ATOM   1044 C CB  . PRO B 2 37 ? 17.470  3.003 -19.390 1.00  97.79 0 B 1
ATOM   1045 C CG  . PRO B 2 37 ? 16.672  1.808 -18.996 1.00  95.82 0 B 1
ATOM   1046 C CD  . PRO B 2 37 ? 17.356  1.249 -17.779 1.00  97.93 0 B 1
ATOM   1047 N N   . PRO B 2 38 ? 20.574  4.449 -19.225 1.00  98.24 0 B 1
ATOM   1048 C CA  . PRO B 2 38 ? 21.308  5.621 -18.727 1.00  98.35 0 B 1
ATOM   1049 C C   . PRO B 2 38 ? 20.412  6.780 -18.316 1.00  98.31 0 B 1
ATOM   1050 O O   . PRO B 2 38 ? 20.748  7.501 -17.370 1.00  98.29 0 B 1
ATOM   1051 C CB  . PRO B 2 38 ? 22.206  6.006 -19.913 1.00  98.21 0 B 1
ATOM   1052 C CG  . PRO B 2 38 ? 22.422  4.713 -20.634 1.00  97.46 0 B 1
ATOM   1053 C CD  . PRO B 2 38 ? 21.119  3.964 -20.505 1.00  98.37 0 B 1
ATOM   1054 N N   . ASP B 2 39 ? 19.268  6.960 -18.980 1.00  98.14 0 B 1
ATOM   1055 C CA  . ASP B 2 39 ? 18.397  8.083 -18.652 1.00  97.91 0 B 1
ATOM   1056 C C   . ASP B 2 39 ? 17.695  7.901 -17.307 1.00  98.09 0 B 1
ATOM   1057 O O   . ASP B 2 39 ? 17.068  8.844 -16.817 1.00  97.77 0 B 1
ATOM   1058 C CB  . ASP B 2 39 ? 17.383  8.355 -19.779 1.00  97.41 0 B 1
ATOM   1059 C CG  . ASP B 2 39 ? 16.303  7.292 -19.896 1.00  96.56 0 B 1
ATOM   1060 O OD1 . ASP B 2 39 ? 16.379  6.248 -19.224 1.00  95.61 0 B 1
ATOM   1061 O OD2 . ASP B 2 39 ? 15.355  7.508 -20.679 1.00  94.27 -1 B 1
ATOM   1062 N N   . GLN B 2 40 ? 17.799  6.709 -16.707 1.00  98.20 0 B 1
ATOM   1063 C CA  . GLN B 2 40 ? 17.265  6.484 -15.370 1.00  98.37 0 B 1
ATOM   1064 C C   . GLN B 2 40 ? 18.348  6.502 -14.297 1.00  98.49 0 B 1
ATOM   1065 O O   . GLN B 2 40 ? 18.041  6.348 -13.112 1.00  98.33 0 B 1
ATOM   1066 C CB  . GLN B 2 40 ? 16.498  5.166 -15.308 1.00  98.16 0 B 1
ATOM   1067 C CG  . GLN B 2 40 ? 15.198  5.173 -16.092 1.00  97.55 0 B 1
ATOM   1068 C CD  . GLN B 2 40 ? 14.384  3.915 -15.869 1.00  97.64 0 B 1
ATOM   1069 N NE2 . GLN B 2 40 ? 13.762  3.809 -14.701 1.00  93.31 0 B 1
ATOM   1070 O OE1 . GLN B 2 40 ? 14.328  3.042 -16.730 1.00  93.94 0 B 1
ATOM   1071 N N   . GLN B 2 41 ? 19.609  6.697 -14.677 1.00  98.56 0 B 1
ATOM   1072 C CA  . GLN B 2 41 ? 20.714  6.679 -13.724 1.00  98.63 0 B 1
ATOM   1073 C C   . GLN B 2 41 ? 21.068  8.079 -13.249 1.00  98.66 0 B 1
ATOM   1074 O O   . GLN B 2 41 ? 21.201  9.004 -14.048 1.00  98.53 0 B 1
ATOM   1075 C CB  . GLN B 2 41 ? 21.956  6.041 -14.340 1.00  98.75 0 B 1
ATOM   1076 C CG  . GLN B 2 41 ? 21.801  4.597 -14.770 1.00  98.71 0 B 1
ATOM   1077 C CD  . GLN B 2 41 ? 23.088  4.060 -15.370 1.00  98.78 0 B 1
ATOM   1078 N NE2 . GLN B 2 41 ? 22.975  3.220 -16.390 1.00  97.10 0 B 1
ATOM   1079 O OE1 . GLN B 2 41 ? 24.181  4.414 -14.917 1.00  96.64 0 B 1
ATOM   1080 N N   . ARG B 2 42 ? 21.252  8.226 -11.934 1.00  98.72 0 B 1
ATOM   1081 C CA  . ARG B 2 42 ? 21.804  9.432 -11.351 1.00  98.62 0 B 1
ATOM   1082 C C   . ARG B 2 42 ? 23.024  9.023 -10.536 1.00  98.77 0 B 1
ATOM   1083 O O   . ARG B 2 42 ? 22.902  8.253 -9.584 1.00  98.56 0 B 1
ATOM   1084 C CB  . ARG B 2 42 ? 20.778 10.146 -10.459 1.00  98.16 0 B 1
ATOM   1085 C CG  . ARG B 2 42 ? 19.503 10.538 -11.186 1.00  94.64 0 B 1
ATOM   1086 C CD  . ARG B 2 42 ? 18.417 11.009 -10.227 1.00  93.00 0 B 1
ATOM   1087 N NE  . ARG B 2 42 ? 18.620 12.382 -9.788 1.00  90.19 0 B 1
ATOM   1088 C CZ  . ARG B 2 42 ? 17.805 13.025 -8.935 1.00  90.04 0 B 1
ATOM   1089 N NH1 . ARG B 2 42 ? 16.759 12.400 -8.417 1.00  84.09 1 B 1
ATOM   1090 N NH2 . ARG B 2 42 ? 18.056 14.289 -8.597 1.00  83.40 0 B 1
ATOM   1091 N N   . LEU B 2 43 ? 24.207  9.515 -10.928 1.00  98.70 0 B 1
ATOM   1092 C CA  . LEU B 2 43 ? 25.448  9.182 -10.248 1.00  98.83 0 B 1
ATOM   1093 C C   . LEU B 2 43 ? 25.875 10.347 -9.358 1.00  98.81 0 B 1
ATOM   1094 O O   . LEU B 2 43 ? 25.780 11.510 -9.756 1.00  98.74 0 B 1
ATOM   1095 C CB  . LEU B 2 43 ? 26.552  8.862 -11.258 1.00  98.85 0 B 1
ATOM   1096 C CG  . LEU B 2 43 ? 26.373  7.542 -12.005 1.00  98.68 0 B 1
ATOM   1097 C CD1 . LEU B 2 43 ? 27.373  7.428 -13.141 1.00  98.59 0 B 1
ATOM   1098 C CD2 . LEU B 2 43 ? 26.520  6.365 -11.046 1.00  98.48 0 B 1
ATOM   1099 N N   . ILE B 2 44 ? 26.352 10.021 -8.163 1.00  98.78 0 B 1
ATOM   1100 C CA  . ILE B 2 44 ? 26.698 11.010 -7.157 1.00  98.73 0 B 1
ATOM   1101 C C   . ILE B 2 44 ? 28.094 10.723 -6.630 1.00  98.64 0 B 1
ATOM   1102 O O   . ILE B 2 44 ? 28.436  9.569 -6.363 1.00  98.47 0 B 1
ATOM   1103 C CB  . ILE B 2 44 ? 25.682 10.999 -5.988 1.00  98.56 0 B 1
ATOM   1104 C CG1 . ILE B 2 44 ? 24.261 11.232 -6.512 1.00  97.83 0 B 1
ATOM   1105 C CG2 . ILE B 2 44 ? 26.049 12.047 -4.938 1.00  97.84 0 B 1
ATOM   1106 C CD1 . ILE B 2 44 ? 23.182 10.770 -5.552 1.00  94.50 0 B 1
ATOM   1107 N N   . PHE B 2 45 ? 28.900 11.783 -6.487 1.00  98.49 0 B 1
ATOM   1108 C CA  . PHE B 2 45 ? 30.230 11.666 -5.895 1.00  98.33 0 B 1
ATOM   1109 C C   . PHE B 2 45 ? 30.478 12.874 -5.015 1.00  98.03 0 B 1
ATOM   1110 O O   . PHE B 2 45 ? 30.349 14.012 -5.473 1.00  97.43 0 B 1
ATOM   1111 C CB  . PHE B 2 45 ? 31.309 11.555 -6.960 1.00  98.14 0 B 1
ATOM   1112 C CG  . PHE B 2 45 ? 32.709 11.439 -6.401 1.00  98.09 0 B 1
ATOM   1113 C CD1 . PHE B 2 45 ? 33.132 10.265 -5.806 1.00  97.69 0 B 1
ATOM   1114 C CD2 . PHE B 2 45 ? 33.585 12.505 -6.480 1.00  97.65 0 B 1
ATOM   1115 C CE1 . PHE B 2 45 ? 34.414 10.155 -5.293 1.00  97.14 0 B 1
ATOM   1116 C CE2 . PHE B 2 45 ? 34.880 12.401 -5.968 1.00  97.18 0 B 1
ATOM   1117 C CZ  . PHE B 2 45 ? 35.287 11.224 -5.373 1.00  97.20 0 B 1
ATOM   1118 N N   . ALA B 2 46 ? 30.819 12.629 -3.761 1.00  97.14 0 B 1
ATOM   1119 C CA  . ALA B 2 46 ? 31.132 13.697 -2.814 1.00  96.59 0 B 1
ATOM   1120 C C   . ALA B 2 46 ? 30.023 14.744 -2.751 1.00  96.84 0 B 1
ATOM   1121 O O   . ALA B 2 46 ? 30.279 15.949 -2.701 1.00  95.14 0 B 1
ATOM   1122 C CB  . ALA B 2 46 ? 32.476 14.352 -3.149 1.00  94.88 0 B 1
ATOM   1123 N N   . GLY B 2 47 ? 28.780 14.274 -2.756 1.00  96.99 0 B 1
ATOM   1124 C CA  . GLY B 2 47 ? 27.631 15.140 -2.592 1.00  96.75 0 B 1
ATOM   1125 C C   . GLY B 2 47 ? 27.135 15.824 -3.847 1.00  97.01 0 B 1
ATOM   1126 O O   . GLY B 2 47 ? 26.171 16.590 -3.777 1.00  95.90 0 B 1
ATOM   1127 N N   . LYS B 2 48 ? 27.764 15.564 -4.995 1.00  96.95 0 B 1
ATOM   1128 C CA  . LYS B 2 48 ? 27.392 16.232 -6.235 1.00  96.81 0 B 1
ATOM   1129 C C   . LYS B 2 48 ? 26.882 15.222 -7.256 1.00  97.71 0 B 1
ATOM   1130 O O   . LYS B 2 48 ? 27.478 14.165 -7.446 1.00  97.45 0 B 1
ATOM   1131 C CB  . LYS B 2 48 ? 28.582 16.982 -6.832 1.00  94.48 0 B 1
ATOM   1132 C CG  . LYS B 2 48 ? 29.082 18.140 -5.988 1.00  82.17 0 B 1
ATOM   1133 C CD  . LYS B 2 48 ? 30.211 18.871 -6.688 1.00  79.08 0 B 1
ATOM   1134 C CE  . LYS B 2 48 ? 30.699 20.054 -5.874 1.00  67.49 0 B 1
ATOM   1135 N NZ  . LYS B 2 48 ? 31.796 20.787 -6.566 1.00  61.37 1 B 1
ATOM   1136 N N   . GLN B 2 49 ? 25.766 15.566 -7.919 1.00  98.15 0 B 1
ATOM   1137 C CA  . GLN B 2 49 ? 25.301 14.758 -9.038 1.00  98.36 0 B 1
ATOM   1138 C C   . GLN B 2 49 ? 26.182 15.041 -10.246 1.00  98.45 0 B 1
ATOM   1139 O O   . GLN B 2 49 ? 26.425 16.195 -10.600 1.00  98.23 0 B 1
ATOM   1140 C CB  . GLN B 2 49 ? 23.840 15.046 -9.361 1.00  97.77 0 B 1
ATOM   1141 C CG  . GLN B 2 49 ? 23.294 14.166 -10.484 1.00  96.14 0 B 1
ATOM   1142 C CD  . GLN B 2 49 ? 21.799 14.324 -10.685 1.00  95.67 0 B 1
ATOM   1143 N NE2 . GLN B 2 49 ? 21.343 14.069 -11.903 1.00  87.64 0 B 1
ATOM   1144 O OE1 . GLN B 2 49 ? 21.059 14.656 -9.759 1.00  90.37 0 B 1
ATOM   1145 N N   . LEU B 2 50 ? 26.678 13.983 -10.875 1.00  98.79 0 B 1
ATOM   1146 C CA  . LEU B 2 50 ? 27.666 14.098 -11.936 1.00  98.75 0 B 1
ATOM   1147 C C   . LEU B 2 50 ? 27.000 14.356 -13.287 1.00  98.85 0 B 1
ATOM   1148 O O   . LEU B 2 50 ? 25.953 13.789 -13.595 1.00  98.65 0 B 1
ATOM   1149 C CB  . LEU B 2 50 ? 28.524 12.838 -11.986 1.00  98.73 0 B 1
ATOM   1150 C CG  . LEU B 2 50 ? 29.150 12.436 -10.640 1.00  98.37 0 B 1
ATOM   1151 C CD1 . LEU B 2 50 ? 30.008 11.186 -10.797 1.00  98.12 0 B 1
ATOM   1152 C CD2 . LEU B 2 50 ? 29.966 13.577 -10.055 1.00  97.93 0 B 1
ATOM   1153 N N   . GLU B 2 51 ? 27.636 15.219 -14.091 1.00  98.63 0 B 1
ATOM   1154 C CA  . GLU B 2 51 ? 27.092 15.622 -15.378 1.00  98.60 0 B 1
ATOM   1155 C C   . GLU B 2 51 ? 27.637 14.748 -16.504 1.00  98.73 0 B 1
ATOM   1156 O O   . GLU B 2 51 ? 28.832 14.443 -16.541 1.00  98.51 0 B 1
ATOM   1157 C CB  . GLU B 2 51 ? 27.409 17.095 -15.655 1.00  98.17 0 B 1
ATOM   1158 C CG  . GLU B 2 51 ? 26.845 18.046 -14.611 1.00  91.39 0 B 1
ATOM   1159 C CD  . GLU B 2 51 ? 27.212 19.499 -14.877 1.00  84.61 0 B 1
ATOM   1160 O OE1 . GLU B 2 51 ? 27.702 19.804 -15.987 1.00  79.07 0 B 1
ATOM   1161 O OE2 . GLU B 2 51 ? 27.002 20.334 -13.976 1.00  77.91 -1 B 1
ATOM   1162 N N   . ASP B 2 52 ? 26.767 14.374 -17.439 1.00  98.61 0 B 1
ATOM   1163 C CA  . ASP B 2 52 ? 27.112 13.415 -18.485 1.00  98.67 0 B 1
ATOM   1164 C C   . ASP B 2 52 ? 28.341 13.801 -19.298 1.00  98.56 0 B 1
ATOM   1165 O O   . ASP B 2 52 ? 29.139 12.932 -19.674 1.00  97.28 0 B 1
ATOM   1166 C CB  . ASP B 2 52 ? 25.925 13.217 -19.439 1.00  98.21 0 B 1
ATOM   1167 C CG  . ASP B 2 52 ? 24.807 12.406 -18.821 1.00  97.72 0 B 1
ATOM   1168 O OD1 . ASP B 2 52 ? 25.011 11.803 -17.749 1.00  96.22 0 B 1
ATOM   1169 O OD2 . ASP B 2 52 ? 23.709 12.352 -19.424 1.00  95.47 -1 B 1
ATOM   1170 N N   . GLY B 2 53 ? 28.503 15.078 -19.581 1.00  98.25 0 B 1
ATOM   1171 C CA  . GLY B 2 53 ? 29.556 15.522 -20.480 1.00  98.18 0 B 1
ATOM   1172 C C   . GLY B 2 53 ? 30.932 15.660 -19.850 1.00  98.40 0 B 1
ATOM   1173 O O   . GLY B 2 53 ? 31.919 15.819 -20.568 1.00  97.32 0 B 1
ATOM   1174 N N   . ARG B 2 54 ? 31.024 15.593 -18.533 1.00  98.60 0 B 1
ATOM   1175 C CA  . ARG B 2 54 ? 32.292 15.730 -17.842 1.00  98.72 0 B 1
ATOM   1176 C C   . ARG B 2 54 ? 32.955 14.373 -17.665 1.00  98.88 0 B 1
ATOM   1177 O O   . ARG B 2 54 ? 32.315 13.322 -17.784 1.00  98.61 0 B 1
ATOM   1178 C CB  . ARG B 2 54 ? 32.098 16.423 -16.487 1.00  98.43 0 B 1
ATOM   1179 C CG  . ARG B 2 54 ? 31.547 17.838 -16.612 1.00  95.49 0 B 1
ATOM   1180 C CD  . ARG B 2 54 ? 31.619 18.588 -15.287 1.00  89.33 0 B 1
ATOM   1181 N NE  . ARG B 2 54 ? 31.073 19.934 -15.390 1.00  81.58 0 B 1
ATOM   1182 C CZ  . ARG B 2 54 ? 31.770 20.988 -15.790 1.00  74.22 0 B 1
ATOM   1183 N NH1 . ARG B 2 54 ? 33.039 20.864 -16.137 1.00  68.07 1 B 1
ATOM   1184 N NH2 . ARG B 2 54 ? 31.184 22.180 -15.859 1.00  68.75 0 B 1
ATOM   1185 N N   . THR B 2 55 ? 34.262 14.397 -17.393 1.00  98.83 0 B 1
ATOM   1186 C CA  . THR B 2 55 ? 35.029 13.167 -17.230 1.00  98.84 0 B 1
ATOM   1187 C C   . THR B 2 55 ? 35.229 12.841 -15.753 1.00  98.73 0 B 1
ATOM   1188 O O   . THR B 2 55 ? 35.028 13.680 -14.872 1.00  98.52 0 B 1
ATOM   1189 C CB  . THR B 2 55 ? 36.413 13.272 -17.891 1.00  98.69 0 B 1
ATOM   1190 C CG2 . THR B 2 55 ? 36.277 13.627 -19.370 1.00  97.00 0 B 1
ATOM   1191 O OG1 . THR B 2 55 ? 37.188 14.266 -17.226 1.00  97.24 0 B 1
ATOM   1192 N N   . LEU B 2 56 ? 35.646 11.607 -15.489 1.00  98.75 0 B 1
ATOM   1193 C CA  . LEU B 2 56 ? 35.980 11.214 -14.121 1.00  98.74 0 B 1
ATOM   1194 C C   . LEU B 2 56 ? 37.101 12.087 -13.566 1.00  98.50 0 B 1
ATOM   1195 O O   . LEU B 2 56 ? 37.064 12.484 -12.398 1.00  98.32 0 B 1
ATOM   1196 C CB  . LEU B 2 56 ? 36.380  9.737 -14.085 1.00  98.67 0 B 1
ATOM   1197 C CG  . LEU B 2 56 ? 35.263  8.737 -14.417 1.00  98.40 0 B 1
ATOM   1198 C CD1 . LEU B 2 56 ? 35.819  7.319 -14.488 1.00  98.23 0 B 1
ATOM   1199 C CD2 . LEU B 2 56 ? 34.143  8.810 -13.388 1.00  98.09 0 B 1
ATOM   1200 N N   . SER B 2 57 ? 38.094 12.419 -14.393 1.00  98.61 0 B 1
ATOM   1201 C CA  . SER B 2 57 ? 39.200 13.246 -13.929 1.00  98.45 0 B 1
ATOM   1202 C C   . SER B 2 57 ? 38.745 14.663 -13.591 1.00  98.45 0 B 1
ATOM   1203 O O   . SER B 2 57 ? 39.330 15.302 -12.712 1.00  97.96 0 B 1
ATOM   1204 C CB  . SER B 2 57 ? 40.316 13.280 -14.977 1.00  98.02 0 B 1
ATOM   1205 O OG  . SER B 2 57 ? 39.861 13.809 -16.197 1.00  89.09 0 B 1
ATOM   1206 N N   . ASP B 2 58 ? 37.704 15.162 -14.270 1.00  98.57 0 B 1
ATOM   1207 C CA  . ASP B 2 58 ? 37.158 16.475 -13.939 1.00  98.40 0 B 1
ATOM   1208 C C   . ASP B 2 58 ? 36.678 16.527 -12.491 1.00  98.29 0 B 1
ATOM   1209 O O   . ASP B 2 58 ? 36.714 17.585 -11.858 1.00  97.80 0 B 1
ATOM   1210 C CB  . ASP B 2 58 ? 35.995 16.834 -14.863 1.00  98.36 0 B 1
ATOM   1211 C CG  . ASP B 2 58 ? 36.434 17.164 -16.282 1.00  97.79 0 B 1
ATOM   1212 O OD1 . ASP B 2 58 ? 37.609 17.539 -16.475 1.00  96.23 0 B 1
ATOM   1213 O OD2 . ASP B 2 58 ? 35.594 17.047 -17.201 1.00  96.03 -1 B 1
ATOM   1214 N N   . TYR B 2 59 ? 36.221 15.399 -11.970 1.00  98.25 0 B 1
ATOM   1215 C CA  . TYR B 2 59 ? 35.723 15.316 -10.602 1.00  98.07 0 B 1
ATOM   1216 C C   . TYR B 2 59 ? 36.759 14.749 -9.634 1.00  97.70 0 B 1
ATOM   1217 O O   . TYR B 2 59 ? 36.443 14.499 -8.472 1.00  96.96 0 B 1
ATOM   1218 C CB  . TYR B 2 59 ? 34.464 14.450 -10.561 1.00  98.07 0 B 1
ATOM   1219 C CG  . TYR B 2 59 ? 33.259 15.069 -11.245 1.00  98.34 0 B 1
ATOM   1220 C CD1 . TYR B 2 59 ? 32.602 16.161 -10.688 1.00  98.11 0 B 1
ATOM   1221 C CD2 . TYR B 2 59 ? 32.778 14.558 -12.438 1.00  98.21 0 B 1
ATOM   1222 C CE1 . TYR B 2 59 ? 31.495 16.718 -11.302 1.00  98.09 0 B 1
ATOM   1223 C CE2 . TYR B 2 59 ? 31.668 15.113 -13.063 1.00  98.11 0 B 1
ATOM   1224 C CZ  . TYR B 2 59 ? 31.035 16.197 -12.487 1.00  98.30 0 B 1
ATOM   1225 O OH  . TYR B 2 59 ? 29.930 16.753 -13.102 1.00  97.97 0 B 1
ATOM   1226 N N   . ASN B 2 60 ? 37.986 14.555 -10.101 1.00  97.59 0 B 1
ATOM   1227 C CA  . ASN B 2 60 ? 39.054 13.977 -9.295 1.00  97.07 0 B 1
ATOM   1228 C C   . ASN B 2 60 ? 38.668 12.607 -8.743 1.00  97.00 0 B 1
ATOM   1229 O O   . ASN B 2 60 ? 38.981 12.259 -7.603 1.00  96.11 0 B 1
ATOM   1230 C CB  . ASN B 2 60 ? 39.468 14.916 -8.154 1.00  96.13 0 B 1
ATOM   1231 C CG  . ASN B 2 60 ? 40.790 14.520 -7.515 1.00  86.81 0 B 1
ATOM   1232 N ND2 . ASN B 2 60 ? 40.919 14.757 -6.213 1.00  72.82 0 B 1
ATOM   1233 O OD1 . ASN B 2 60 ? 41.684 14.015 -8.194 1.00  76.66 0 B 1
ATOM   1234 N N   . ILE B 2 61 ? 37.984 11.820 -9.557 1.00  97.91 0 B 1
ATOM   1235 C CA  . ILE B 2 61 ? 37.625 10.453 -9.196 1.00  98.02 0 B 1
ATOM   1236 C C   . ILE B 2 61 ? 38.803  9.556 -9.558 1.00  98.05 0 B 1
ATOM   1237 O O   . ILE B 2 61 ? 39.195  9.470 -10.725 1.00  97.72 0 B 1
ATOM   1238 C CB  . ILE B 2 61 ? 36.338 10.014 -9.907 1.00  98.16 0 B 1
ATOM   1239 C CG1 . ILE B 2 61 ? 35.159 10.831 -9.381 1.00  97.83 0 B 1
ATOM   1240 C CG2 . ILE B 2 61 ? 36.093  8.519 -9.714 1.00  97.85 0 B 1
ATOM   1241 C CD1 . ILE B 2 61 ? 33.895 10.728 -10.220 1.00  97.30 0 B 1
ATOM   1242 N N   . GLN B 2 62 ? 39.372  8.903 -8.546 1.00  97.42 0 B 1
ATOM   1243 C CA  . GLN B 2 62 ? 40.579  8.104 -8.712 1.00  97.21 0 B 1
ATOM   1244 C C   . GLN B 2 62 ? 40.290  6.625 -8.522 1.00  97.55 0 B 1
ATOM   1245 O O   . GLN B 2 62 ? 39.152  6.224 -8.276 1.00  97.00 0 B 1
ATOM   1246 C CB  . GLN B 2 62 ? 41.655  8.573 -7.727 1.00  95.68 0 B 1
ATOM   1247 C CG  . GLN B 2 62 ? 41.991 10.050 -7.853 1.00  91.65 0 B 1
ATOM   1248 C CD  . GLN B 2 62 ? 43.099 10.479 -6.910 1.00  87.51 0 B 1
ATOM   1249 N NE2 . GLN B 2 62 ? 43.266 11.781 -6.755 1.00  74.13 0 B 1
ATOM   1250 O OE1 . GLN B 2 62 ? 43.805  9.643 -6.343 1.00  78.97 0 B 1
ATOM   1251 N N   . LYS B 2 63 ? 41.326  5.801 -8.651 1.00  97.59 0 B 1
ATOM   1252 C CA  . LYS B 2 63 ? 41.150  4.361 -8.520 1.00  97.70 0 B 1
ATOM   1253 C C   . LYS B 2 63 ? 40.546  4.016 -7.170 1.00  97.64 0 B 1
ATOM   1254 O O   . LYS B 2 63 ? 40.896  4.601 -6.144 1.00  96.99 0 B 1
ATOM   1255 C CB  . LYS B 2 63 ? 42.487  3.635 -8.717 1.00  97.18 0 B 1
ATOM   1256 C CG  . LYS B 2 63 ? 43.504  3.876 -7.627 1.00  92.45 0 B 1
ATOM   1257 C CD  . LYS B 2 63 ? 44.814  3.146 -7.939 1.00  91.10 0 B 1
ATOM   1258 C CE  . LYS B 2 63 ? 45.797  3.232 -6.791 1.00  78.95 0 B 1
ATOM   1259 N NZ  . LYS B 2 63 ? 45.344  2.456 -5.606 1.00  71.05 1 B 1
ATOM   1260 N N   . GLU B 2 64 ? 39.598  3.077 -7.202 1.00  97.52 0 B 1
ATOM   1261 C CA  . GLU B 2 64 ? 38.915  2.570 -6.016 1.00  97.44 0 B 1
ATOM   1262 C C   . GLU B 2 64 ? 38.029  3.609 -5.337 1.00  97.42 0 B 1
ATOM   1263 O O   . GLU B 2 64 ? 37.612  3.412 -4.193 1.00  96.62 0 B 1
ATOM   1264 C CB  . GLU B 2 64 ? 39.912  1.964 -5.023 1.00  96.90 0 B 1
ATOM   1265 C CG  . GLU B 2 64 ? 40.710  0.799 -5.617 1.00  94.18 0 B 1
ATOM   1266 C CD  . GLU B 2 64 ? 41.702  0.207 -4.638 1.00  89.61 0 B 1
ATOM   1267 O OE1 . GLU B 2 64 ? 41.285 -0.191 -3.534 1.00  82.82 0 B 1
ATOM   1268 O OE2 . GLU B 2 64 ? 42.898  0.134 -4.962 1.00  82.33 -1 B 1
ATOM   1269 N N   . SER B 2 65 ? 37.718  4.699 -6.028 1.00  97.38 0 B 1
ATOM   1270 C CA  . SER B 2 65 ? 36.700  5.616 -5.543 1.00  97.47 0 B 1
ATOM   1271 C C   . SER B 2 65 ? 35.335  4.936 -5.592 1.00  97.68 0 B 1
ATOM   1272 O O   . SER B 2 65 ? 35.114  3.991 -6.362 1.00  97.58 0 B 1
ATOM   1273 C CB  . SER B 2 65 ? 36.663  6.889 -6.384 1.00  97.12 0 B 1
ATOM   1274 O OG  . SER B 2 65 ? 37.836  7.665 -6.202 1.00  93.85 0 B 1
ATOM   1275 N N   . THR B 2 66 ? 34.411  5.428 -4.768 1.00  97.79 0 B 1
ATOM   1276 C CA  . THR B 2 66 ? 33.054  4.911 -4.730 1.00  97.88 0 B 1
ATOM   1277 C C   . THR B 2 66 ? 32.078  6.000 -5.152 1.00  98.07 0 B 1
ATOM   1278 O O   . THR B 2 66 ? 32.039  7.075 -4.555 1.00  97.88 0 B 1
ATOM   1279 C CB  . THR B 2 66 ? 32.688  4.401 -3.331 1.00  97.54 0 B 1
ATOM   1280 C CG2 . THR B 2 66 ? 31.232  3.952 -3.278 1.00  95.53 0 B 1
ATOM   1281 O OG1 . THR B 2 66 ? 33.525  3.290 -2.991 1.00  95.41 0 B 1
ATOM   1282 N N   . LEU B 2 67 ? 31.303  5.711 -6.195 1.00  98.31 0 B 1
ATOM   1283 C CA  . LEU B 2 67 ? 30.189  6.548 -6.594 1.00  98.59 0 B 1
ATOM   1284 C C   . LEU B 2 67 ? 28.907  5.971 -6.011 1.00  98.56 0 B 1
ATOM   1285 O O   . LEU B 2 67 ? 28.846  4.788 -5.672 1.00  98.41 0 B 1
ATOM   1286 C CB  . LEU B 2 67 ? 30.058  6.608 -8.121 1.00  98.51 0 B 1
ATOM   1287 C CG  . LEU B 2 67 ? 31.312  6.895 -8.946 1.00  97.52 0 B 1
ATOM   1288 C CD1 . LEU B 2 67 ? 30.941  7.033 -10.416 1.00  95.59 0 B 1
ATOM   1289 C CD2 . LEU B 2 67 ? 32.018  8.132 -8.451 1.00  95.10 0 B 1
ATOM   1290 N N   . HIS B 2 68 ? 27.890  6.803 -5.886 1.00  98.50 0 B 1
ATOM   1291 C CA  . HIS B 2 68 ? 26.573  6.327 -5.498 1.00  98.57 0 B 1
ATOM   1292 C C   . HIS B 2 68 ? 25.627  6.425 -6.682 1.00  98.63 0 B 1
ATOM   1293 O O   . HIS B 2 68 ? 25.681  7.378 -7.463 1.00  98.59 0 B 1
ATOM   1294 C CB  . HIS B 2 68 ? 26.022  7.113 -4.309 1.00  98.29 0 B 1
ATOM   1295 C CG  . HIS B 2 68 ? 26.557  6.637 -2.995 1.00  97.44 0 B 1
ATOM   1296 C CD2 . HIS B 2 68 ? 25.993  5.910 -2.014 1.00  90.48 0 B 1
ATOM   1297 N ND1 . HIS B 2 68 ? 27.844  6.898 -2.582 1.00  88.90 0 B 1
ATOM   1298 C CE1 . HIS B 2 68 ? 28.045  6.349 -1.397 1.00  91.03 0 B 1
ATOM   1299 N NE2 . HIS B 2 68 ? 26.936  5.742 -1.032 1.00  92.11 0 B 1
ATOM   1300 N N   . LEU B 2 69 ? 24.755  5.425 -6.808 1.00  98.75 0 B 1
ATOM   1301 C CA  . LEU B 2 69 ? 23.782  5.354 -7.887 1.00  98.74 0 B 1
ATOM   1302 C C   . LEU B 2 69 ? 22.385  5.329 -7.300 1.00  98.73 0 B 1
ATOM   1303 O O   . LEU B 2 69 ? 22.077  4.485 -6.459 1.00  98.55 0 B 1
ATOM   1304 C CB  . LEU B 2 69 ? 24.005  4.110 -8.747 1.00  98.78 0 B 1
ATOM   1305 C CG  . LEU B 2 69 ? 22.904  3.769 -9.761 1.00  98.66 0 B 1
ATOM   1306 C CD1 . LEU B 2 69 ? 22.852  4.804 -10.865 1.00  98.52 0 B 1
ATOM   1307 C CD2 . LEU B 2 69 ? 23.126  2.374 -10.332 1.00  98.45 0 B 1
ATOM   1308 N N   . VAL B 2 70 ? 21.548  6.261 -7.732 1.00  98.56 0 B 1
ATOM   1309 C CA  . VAL B 2 70 ? 20.122  6.179 -7.488 1.00  98.48 0 B 1
ATOM   1310 C C   . VAL B 2 70 ? 19.421  6.236 -8.833 1.00  98.51 0 B 1
ATOM   1311 O O   . VAL B 2 70 ? 19.982  6.714 -9.827 1.00  98.26 0 B 1
ATOM   1312 C CB  . VAL B 2 70 ? 19.605  7.307 -6.561 1.00  97.53 0 B 1
ATOM   1313 C CG1 . VAL B 2 70 ? 20.216  7.159 -5.176 1.00  91.52 0 B 1
ATOM   1314 C CG2 . VAL B 2 70 ? 19.899  8.672 -7.153 1.00  92.64 0 B 1
ATOM   1315 N N   . LEU B 2 71 ? 18.193  5.732 -8.872 1.00  98.44 0 B 1
ATOM   1316 C CA  . LEU B 2 71 ? 17.464  5.643 -10.126 1.00  98.35 0 B 1
ATOM   1317 C C   . LEU B 2 71 ? 16.303  6.618 -10.175 1.00  98.12 0 B 1
ATOM   1318 O O   . LEU B 2 71 ? 15.641  6.867 -9.161 1.00  97.45 0 B 1
ATOM   1319 C CB  . LEU B 2 71 ? 16.927  4.233 -10.351 1.00  97.98 0 B 1
ATOM   1320 C CG  . LEU B 2 71 ? 17.920  3.076 -10.369 1.00  96.43 0 B 1
ATOM   1321 C CD1 . LEU B 2 71 ? 17.253  1.826 -10.910 1.00  94.71 0 B 1
ATOM   1322 C CD2 . LEU B 2 71 ? 19.158  3.423 -11.174 1.00  94.02 0 B 1
ATOM   1323 N N   . ARG B 2 72 ? 16.067  7.161 -11.356 1.00  97.97 0 B 1
ATOM   1324 C CA  . ARG B 2 72 ? 14.790  7.772 -11.643 1.00  97.63 0 B 1
ATOM   1325 C C   . ARG B 2 72 ? 13.785  6.644 -11.832 1.00  97.49 0 B 1
ATOM   1326 O O   . ARG B 2 72 ? 14.041  5.677 -12.553 1.00  96.57 0 B 1
ATOM   1327 C CB  . ARG B 2 72 ? 14.870  8.637 -12.903 1.00  97.05 0 B 1
ATOM   1328 C CG  . ARG B 2 72 ? 15.792  9.831 -12.769 1.00  93.61 0 B 1
ATOM   1329 C CD  . ARG B 2 72 ? 15.730 10.722 -13.999 1.00  90.01 0 B 1
ATOM   1330 N NE  . ARG B 2 72 ? 16.468 11.967 -13.817 1.00  85.91 0 B 1
ATOM   1331 C CZ  . ARG B 2 72 ? 17.734 12.150 -14.160 1.00  82.79 0 B 1
ATOM   1332 N NH1 . ARG B 2 72 ? 18.422 11.167 -14.698 1.00  75.94 1 B 1
ATOM   1333 N NH2 . ARG B 2 72 ? 18.317 13.311 -13.941 1.00  78.21 0 B 1
ATOM   1334 N N   . LEU B 2 73 ? 12.640  6.745 -11.169 1.00  96.25 0 B 1
ATOM   1335 C CA  . LEU B 2 73 ? 11.661  5.661 -11.212 1.00  95.19 0 B 1
ATOM   1336 C C   . LEU B 2 73 ? 10.946  5.609 -12.553 1.00  93.69 0 B 1
ATOM   1337 O O   . LEU B 2 73 ? 10.477  4.539 -12.971 1.00  89.01 0 B 1
ATOM   1338 C CB  . LEU B 2 73 ? 10.667  5.809 -10.065 1.00  94.37 0 B 1
ATOM   1339 C CG  . LEU B 2 73 ? 11.327  5.869 -8.685 1.00  93.97 0 B 1
ATOM   1340 C CD1 . LEU B 2 73 ? 10.274  5.975 -7.587 1.00  92.09 0 B 1
ATOM   1341 C CD2 . LEU B 2 73 ? 12.232  4.669 -8.449 1.00  92.45 0 B 1
ATOM   1342 N N   . ARG B 2 74 ? 10.873  6.751 -13.235 1.00  92.55 0 B 1
ATOM   1343 C CA  . ARG B 2 74 ? 10.287  6.825 -14.566 1.00  90.87 0 B 1
ATOM   1344 C C   . ARG B 2 74 ? 11.315  7.391 -15.527 1.00  88.47 0 B 1
ATOM   1345 O O   . ARG B 2 74 ? 11.838  8.490 -15.313 1.00  77.74 0 B 1
ATOM   1346 C CB  . ARG B 2 74 ?  9.047  7.719 -14.575 1.00  86.84 0 B 1
ATOM   1347 C CG  . ARG B 2 74 ?  7.857  7.157 -13.838 1.00  80.92 0 B 1
ATOM   1348 C CD  . ARG B 2 74 ?  6.756  8.199 -13.737 1.00  79.64 0 B 1
ATOM   1349 N NE  . ARG B 2 74 ?  5.430  7.625 -13.935 1.00  76.18 0 B 1
ATOM   1350 C CZ  . ARG B 2 74 ?  4.829  7.512 -15.112 1.00  72.62 0 B 1
ATOM   1351 N NH1 . ARG B 2 74 ?  5.428  7.951 -16.203 1.00  65.72 1 B 1
ATOM   1352 N NH2 . ARG B 2 74 ?  3.627  6.967 -15.193 1.00  66.00 0 B 1
ATOM   1353 N N   . GLY B 2 75 ? 11.619  6.659 -16.589 1.00  90.20 0 B 1
ATOM   1354 C CA  . GLY B 2 75 ? 12.489  7.159 -17.636 1.00  88.19 0 B 1
ATOM   1355 C C   . GLY B 2 75 ? 11.718  7.990 -18.640 1.00  85.54 0 B 1
ATOM   1356 O O   . GLY B 2 75 ? 10.489  8.021 -18.636 1.00  75.54 0 B 1
ATOM   1357 N N   . GLY B 2 76 ? 12.462  8.686 -19.497 1.00  81.44 0 B 1
ATOM   1358 C CA  . GLY B 2 76 ? 11.824  9.506 -20.494 1.00  76.34 0 B 1
ATOM   1359 C C   . GLY B 2 76 ? 12.702  9.705 -21.705 1.00  71.70 0 B 1
ATOM   1360 O O   . GLY B 2 76 ? 13.925  9.801 -21.577 1.00  63.49 0 B 1
ATOM   1361 O OXT . GLY B 2 76 ? 12.190  9.767 -22.826 1.00  66.75 -1 B 1
HETATM 1362 P PA  . NAD C 3 1 ?  6.219  4.346 -22.354 1.00  94.90 0 C 1
HETATM 1363 P PN  . NAD C 3 1 ?  9.011  3.901 -22.999 1.00  95.41 0 C 1
HETATM 1364 C C1B . NAD C 3 1 ?  6.715  4.288 -17.512 1.00  97.03 0 C 1
HETATM 1365 C C1D . NAD C 3 1 ?  7.821  3.826 -27.881 1.00  88.10 0 C 1
HETATM 1366 N N1A . NAD C 3 1 ?  2.766  2.927 -14.544 1.00  97.53 0 C 1
HETATM 1367 N N1N . NAD C 3 1 ?  6.906  4.938 -27.662 1.00  89.55 0 C 1
HETATM 1368 O O1A . NAD C 3 1 ?  5.232  5.332 -22.875 1.00  87.29 -1 C 1
HETATM 1369 O O1N . NAD C 3 1 ?  8.981  2.694 -22.131 1.00  92.51 -1 C 1
HETATM 1370 C C2A . NAD C 3 1 ?  3.858  3.680 -14.257 1.00  97.02 0 C 1
HETATM 1371 C C2B . NAD C 3 1 ?  7.817  3.679 -18.330 1.00  96.42 0 C 1
HETATM 1372 C C2D . NAD C 3 1 ?  9.249  4.256 -27.721 1.00  90.20 0 C 1
HETATM 1373 C C2N . NAD C 3 1 ?  7.165  5.820 -26.665 1.00  87.88 0 C 1
HETATM 1374 O O2A . NAD C 3 1 ?  5.802  2.921 -22.415 1.00  89.01 0 C 1
HETATM 1375 O O2B . NAD C 3 1 ?  8.654  2.857 -17.558 1.00  94.86 0 C 1
HETATM 1376 O O2D . NAD C 3 1 ?  9.760  4.662 -28.974 1.00  82.80 0 C 1
HETATM 1377 O O2N . NAD C 3 1 ?  9.986  4.974 -22.632 1.00  89.88 0 C 1
HETATM 1378 C C3B . NAD C 3 1 ?  8.543  4.885 -18.867 1.00  95.80 0 C 1
HETATM 1379 C C3D . NAD C 3 1 ?  9.921  3.050 -27.206 1.00  91.04 0 C 1
HETATM 1380 C C3N . NAD C 3 1 ?  6.290  6.872 -26.460 1.00  86.65 0 C 1
HETATM 1381 N N3A . NAD C 3 1 ?  4.822  3.940 -15.127 1.00  97.26 0 C 1
HETATM 1382 O O3  . NAD C 3 1 ?  7.585  4.579 -23.124 1.00  93.96 0 C 1
HETATM 1383 O O3B . NAD C 3 1 ?  9.479  5.354 -17.926 1.00  94.91 0 C 1
HETATM 1384 O O3D . NAD C 3 1 ? 10.473  2.327 -28.271 1.00  85.59 0 C 1
HETATM 1385 C C4A . NAD C 3 1 ?  4.709  3.402 -16.356 1.00  97.86 0 C 1
HETATM 1386 C C4B . NAD C 3 1 ?  7.458  5.915 -19.039 1.00  95.97 0 C 1
HETATM 1387 C C4D . NAD C 3 1 ?  8.824  2.232 -26.527 1.00  92.00 0 C 1
HETATM 1388 C C4N . NAD C 3 1 ?  5.148  7.012 -27.260 1.00  84.29 0 C 1
HETATM 1389 O O4B . NAD C 3 1 ?  6.400  5.506 -18.183 1.00  96.03 0 C 1
HETATM 1390 O O4D . NAD C 3 1 ?  7.595  2.810 -26.893 1.00  90.89 0 C 1
HETATM 1391 C C5A . NAD C 3 1 ?  3.628  2.608 -16.736 1.00  98.00 0 C 1
HETATM 1392 C C5B . NAD C 3 1 ?  6.958  5.994 -20.458 1.00  93.78 0 C 1
HETATM 1393 C C5D . NAD C 3 1 ?  8.892  2.210 -25.005 1.00  91.79 0 C 1
HETATM 1394 C C5N . NAD C 3 1 ?  4.939  6.104 -28.281 1.00  83.03 0 C 1
HETATM 1395 O O5B . NAD C 3 1 ?  6.579  4.684 -20.847 1.00  94.55 0 C 1
HETATM 1396 O O5D . NAD C 3 1 ?  9.292  3.491 -24.511 1.00  93.71 0 C 1
HETATM 1397 C C6A . NAD C 3 1 ?  2.629  2.376 -15.757 1.00  97.94 0 C 1
HETATM 1398 C C6N . NAD C 3 1 ?  5.824  5.072 -28.461 1.00  84.83 0 C 1
HETATM 1399 N N6A . NAD C 3 1 ?  1.541  1.637 -16.023 1.00  97.92 0 C 1
HETATM 1400 C C7N . NAD C 3 1 ?  6.613  7.826 -25.355 1.00  83.16 0 C 1
HETATM 1401 N N7A . NAD C 3 1 ?  3.783  2.229 -18.016 1.00  97.88 0 C 1
HETATM 1402 N N7N . NAD C 3 1 ?  5.783  7.913 -24.324 1.00  78.77 0 C 1
HETATM 1403 O O7N . NAD C 3 1 ?  7.641  8.510 -25.413 1.00  79.23 0 C 1
HETATM 1404 C C8A . NAD C 3 1 ?  4.911  2.768 -18.423 1.00  97.90 0 C 1
HETATM 1405 N N9A . NAD C 3 1 ?  5.505  3.486 -17.438 1.00  97.74 0 C 1
HETATM 1406 ZN ZN  . ZN  D 4 1 ?  6.636 -1.554 -17.624 1.00  98.63 0 D 1
HETATM 1407 ZN ZN  . ZN  E 5 1 ?  1.878 -13.335 -24.751 1.00  98.87 0 E 1
