# Supplementary material for: RNF114 and RNF166 exemplify reader-writer E3 ligases that extend K11 polyubiquitin onto sites of MARUbylation
Source: EMBO J. 2025 Oct 2;44(21):5993–6018. doi: 10.1038/s44318-025-00577-z (PMC12583694; doi:10.1038/s44318-025-00577-z)
Supplement: Supplementary file 7 — Source data Fig. 5 [file 44318_2025_577_MOESM7_ESM.zip › Figure 5/5B/RNF125-MUBD-AF3-0.cif]

# generated by PyMOL 3.1.4.1
#
data_fold_2024_11_14_22_43_rnf125_mubd_ub_nad_2xzn_model_0
_entry.id fold_2024_11_14_22_43_rnf125_mubd_ub_nad_2xzn_model_0
#
loop_
_atom_site.group_PDB
_atom_site.id
_atom_site.type_symbol
_atom_site.label_atom_id
_atom_site.label_alt_id
_atom_site.label_comp_id
_atom_site.label_asym_id
_atom_site.label_entity_id
_atom_site.label_seq_id
_atom_site.pdbx_PDB_ins_code
_atom_site.Cartn_x
_atom_site.Cartn_y
_atom_site.Cartn_z
_atom_site.occupancy
_atom_site.B_iso_or_equiv
_atom_site.pdbx_formal_charge
_atom_site.auth_asym_id
_atom_site.pdbx_PDB_model_num
ATOM   1   N N   . ALA A 1 1 ? -19.602 -18.412 -2.578 1.00  58.49 0 A 1
ATOM   2   C CA  . ALA A 1 1 ? -18.592 -18.090 -3.593 1.00  65.84 0 A 1
ATOM   3   C C   . ALA A 1 1 ? -19.201 -18.259 -4.982 1.00  70.32 0 A 1
ATOM   4   O O   . ALA A 1 1 ? -20.102 -19.086 -5.137 1.00  65.62 0 A 1
ATOM   5   C CB  . ALA A 1 1 ? -17.354 -18.962 -3.401 1.00  60.10 0 A 1
ATOM   6   N N   . ALA A 1 2 ? -18.751 -17.495 -5.949 1.00  74.95 0 A 1
ATOM   7   C CA  . ALA A 1 2 ? -19.190 -17.653 -7.327 1.00  80.48 0 A 1
ATOM   8   C C   . ALA A 1 2 ? -18.681 -18.996 -7.883 1.00  82.27 0 A 1
ATOM   9   O O   . ALA A 1 2 ? -17.672 -19.543 -7.435 1.00  78.13 0 A 1
ATOM   10  C CB  . ALA A 1 2 ? -18.737 -16.450 -8.146 1.00  74.25 0 A 1
ATOM   11  N N   . ARG A 1 3 ? -19.413 -19.541 -8.836 1.00  86.86 0 A 1
ATOM   12  C CA  . ARG A 1 3 ? -19.052 -20.774 -9.530 1.00  87.72 0 A 1
ATOM   13  C C   . ARG A 1 3 ? -18.717 -20.494 -10.983 1.00  87.25 0 A 1
ATOM   14  O O   . ARG A 1 3 ? -19.285 -19.606 -11.618 1.00  84.56 0 A 1
ATOM   15  C CB  . ARG A 1 3 ? -20.157 -21.827 -9.402 1.00  85.06 0 A 1
ATOM   16  C CG  . ARG A 1 3 ? -20.208 -22.406 -7.987 1.00  80.04 0 A 1
ATOM   17  C CD  . ARG A 1 3 ? -21.091 -23.652 -7.983 1.00  78.70 0 A 1
ATOM   18  N NE  . ARG A 1 3 ? -21.043 -24.365 -6.702 1.00  73.30 0 A 1
ATOM   19  C CZ  . ARG A 1 3 ? -21.388 -25.623 -6.539 1.00  68.35 0 A 1
ATOM   20  N NH1 . ARG A 1 3 ? -21.837 -26.356 -7.525 1.00  62.49 1 A 1
ATOM   21  N NH2 . ARG A 1 3 ? -21.291 -26.187 -5.357 1.00  63.78 0 A 1
ATOM   22  N N   . CYS A 1 4 ? -17.822 -21.306 -11.506 1.00  90.69 0 A 1
ATOM   23  C CA  . CYS A 1 4 ? -17.443 -21.302 -12.907 1.00  90.69 0 A 1
ATOM   24  C C   . CYS A 1 4 ? -17.389 -22.737 -13.435 1.00  91.66 0 A 1
ATOM   25  O O   . CYS A 1 4 ? -17.441 -23.706 -12.673 1.00  90.93 0 A 1
ATOM   26  C CB  . CYS A 1 4 ? -16.111 -20.555 -13.057 1.00  87.88 0 A 1
ATOM   27  S SG  . CYS A 1 4 ? -14.745 -21.487 -12.300 1.00  86.99 0 A 1
ATOM   28  N N   . VAL A 1 5 ? -17.275 -22.865 -14.738 1.00  91.39 0 A 1
ATOM   29  C CA  . VAL A 1 5 ? -17.126 -24.166 -15.399 1.00  91.81 0 A 1
ATOM   30  C C   . VAL A 1 5 ? -15.710 -24.275 -15.957 1.00  92.09 0 A 1
ATOM   31  O O   . VAL A 1 5 ? -15.236 -23.371 -16.642 1.00  90.86 0 A 1
ATOM   32  C CB  . VAL A 1 5 ? -18.198 -24.359 -16.481 1.00  90.54 0 A 1
ATOM   33  C CG1 . VAL A 1 5 ? -18.067 -25.727 -17.145 1.00  82.47 0 A 1
ATOM   34  C CG2 . VAL A 1 5 ? -19.606 -24.276 -15.875 1.00  83.31 0 A 1
ATOM   35  N N   . CYS A 1 6 ? -15.023 -25.378 -15.676 1.00  93.11 0 A 1
ATOM   36  C CA  . CYS A 1 6 ? -13.708 -25.640 -16.263 1.00  93.86 0 A 1
ATOM   37  C C   . CYS A 1 6 ? -13.839 -25.790 -17.786 1.00  92.98 0 A 1
ATOM   38  O O   . CYS A 1 6 ? -14.541 -26.692 -18.240 1.00  92.34 0 A 1
ATOM   39  C CB  . CYS A 1 6 ? -13.107 -26.897 -15.630 1.00  94.26 0 A 1
ATOM   40  S SG  . CYS A 1 6 ? -11.539 -27.303 -16.448 1.00  94.07 0 A 1
ATOM   41  N N   . PRO A 1 7 ? -13.136 -24.979 -18.585 1.00  91.28 0 A 1
ATOM   42  C CA  . PRO A 1 7 ? -13.270 -25.024 -20.041 1.00  90.21 0 A 1
ATOM   43  C C   . PRO A 1 7 ? -12.679 -26.287 -20.669 1.00  90.50 0 A 1
ATOM   44  O O   . PRO A 1 7 ? -12.951 -26.590 -21.825 1.00  88.37 0 A 1
ATOM   45  C CB  . PRO A 1 7 ? -12.564 -23.754 -20.526 1.00  88.45 0 A 1
ATOM   46  C CG  . PRO A 1 7 ? -11.503 -23.513 -19.462 1.00  86.53 0 A 1
ATOM   47  C CD  . PRO A 1 7 ? -12.194 -23.945 -18.179 1.00  89.09 0 A 1
ATOM   48  N N   . PHE A 1 8 ? -11.882 -27.051 -19.923 1.00  90.72 0 A 1
ATOM   49  C CA  . PHE A 1 8 ? -11.271 -28.284 -20.417 1.00  91.36 0 A 1
ATOM   50  C C   . PHE A 1 8 ? -12.149 -29.521 -20.221 1.00  92.44 0 A 1
ATOM   51  O O   . PHE A 1 8 ? -12.274 -30.334 -21.136 1.00  91.05 0 A 1
ATOM   52  C CB  . PHE A 1 8 ? -9.911 -28.480 -19.738 1.00  90.14 0 A 1
ATOM   53  C CG  . PHE A 1 8 ? -8.934 -27.352 -19.950 1.00  89.51 0 A 1
ATOM   54  C CD1 . PHE A 1 8 ? -8.532 -27.020 -21.256 1.00  86.20 0 A 1
ATOM   55  C CD2 . PHE A 1 8 ? -8.400 -26.659 -18.856 1.00  86.25 0 A 1
ATOM   56  C CE1 . PHE A 1 8 ? -7.596 -26.001 -21.464 1.00  84.96 0 A 1
ATOM   57  C CE2 . PHE A 1 8 ? -7.464 -25.632 -19.057 1.00  84.73 0 A 1
ATOM   58  C CZ  . PHE A 1 8 ? -7.059 -25.304 -20.365 1.00  86.27 0 A 1
ATOM   59  N N   . CYS A 1 9 ? -12.748 -29.673 -19.033 1.00  93.49 0 A 1
ATOM   60  C CA  . CYS A 1 9 ? -13.531 -30.861 -18.681 1.00  94.30 0 A 1
ATOM   61  C C   . CYS A 1 9 ? -15.006 -30.572 -18.355 1.00  94.10 0 A 1
ATOM   62  O O   . CYS A 1 9 ? -15.726 -31.491 -17.979 1.00  92.54 0 A 1
ATOM   63  C CB  . CYS A 1 9 ? -12.831 -31.607 -17.540 1.00  94.20 0 A 1
ATOM   64  S SG  . CYS A 1 9 ? -12.961 -30.700 -15.971 1.00  93.82 0 A 1
ATOM   65  N N   . GLN A 1 10 ? -15.444 -29.330 -18.461 1.00  93.07 0 A 1
ATOM   66  C CA  . GLN A 1 10 ? -16.817 -28.880 -18.191 1.00  93.24 0 A 1
ATOM   67  C C   . GLN A 1 10 ? -17.299 -29.111 -16.746 1.00  93.83 0 A 1
ATOM   68  O O   . GLN A 1 10 ? -18.489 -28.997 -16.463 1.00  90.57 0 A 1
ATOM   69  C CB  . GLN A 1 10 ? -17.785 -29.444 -19.244 1.00  91.61 0 A 1
ATOM   70  C CG  . GLN A 1 10 ? -17.331 -29.173 -20.688 1.00  87.40 0 A 1
ATOM   71  C CD  . GLN A 1 10 ? -17.205 -27.675 -20.980 1.00  83.18 0 A 1
ATOM   72  N NE2 . GLN A 1 10 ? -16.246 -27.272 -21.773 1.00  73.80 0 A 1
ATOM   73  O OE1 . GLN A 1 10 ? -17.960 -26.855 -20.488 1.00  75.54 0 A 1
ATOM   74  N N   . ARG A 1 11 ? -16.394 -29.420 -15.811 1.00  92.74 0 A 1
ATOM   75  C CA  . ARG A 1 11 ? -16.737 -29.577 -14.397 1.00  92.46 0 A 1
ATOM   76  C C   . ARG A 1 11 ? -17.044 -28.225 -13.775 1.00  92.45 0 A 1
ATOM   77  O O   . ARG A 1 11 ? -16.279 -27.282 -13.932 1.00  91.52 0 A 1
ATOM   78  C CB  . ARG A 1 11 ? -15.598 -30.314 -13.677 1.00  91.40 0 A 1
ATOM   79  C CG  . ARG A 1 11 ? -15.975 -30.653 -12.239 1.00  83.38 0 A 1
ATOM   80  C CD  . ARG A 1 11 ? -14.870 -31.480 -11.581 1.00  80.73 0 A 1
ATOM   81  N NE  . ARG A 1 11 ? -15.180 -31.778 -10.178 1.00  73.20 0 A 1
ATOM   82  C CZ  . ARG A 1 11 ? -14.444 -32.483 -9.346 1.00  67.57 0 A 1
ATOM   83  N NH1 . ARG A 1 11 ? -13.325 -33.034 -9.735 1.00  63.28 1 A 1
ATOM   84  N NH2 . ARG A 1 11 ? -14.826 -32.647 -8.106 1.00  61.31 0 A 1
ATOM   85  N N   . GLU A 1 12 ? -18.144 -28.165 -13.023 1.00  93.39 0 A 1
ATOM   86  C CA  . GLU A 1 12 ? -18.476 -26.991 -12.220 1.00  93.32 0 A 1
ATOM   87  C C   . GLU A 1 12 ? -17.591 -26.929 -10.970 1.00  93.10 0 A 1
ATOM   88  O O   . GLU A 1 12 ? -17.424 -27.921 -10.258 1.00  91.23 0 A 1
ATOM   89  C CB  . GLU A 1 12 ? -19.962 -27.009 -11.878 1.00  91.95 0 A 1
ATOM   90  C CG  . GLU A 1 12 ? -20.437 -25.654 -11.340 1.00  82.88 0 A 1
ATOM   91  C CD  . GLU A 1 12 ? -21.892 -25.656 -10.892 1.00  78.73 0 A 1
ATOM   92  O OE1 . GLU A 1 12 ? -22.576 -24.643 -11.137 1.00  73.29 0 A 1
ATOM   93  O OE2 . GLU A 1 12 ? -22.301 -26.623 -10.224 1.00  72.09 -1 A 1
ATOM   94  N N   . LEU A 1 13 ? -17.014 -25.760 -10.703 1.00  92.83 0 A 1
ATOM   95  C CA  . LEU A 1 13 ? -16.047 -25.499 -9.639 1.00  92.69 0 A 1
ATOM   96  C C   . LEU A 1 13 ? -16.331 -24.142 -8.979 1.00  92.61 0 A 1
ATOM   97  O O   . LEU A 1 13 ? -16.987 -23.286 -9.568 1.00  89.96 0 A 1
ATOM   98  C CB  . LEU A 1 13 ? -14.627 -25.487 -10.241 1.00  91.05 0 A 1
ATOM   99  C CG  . LEU A 1 13 ? -14.189 -26.804 -10.909 1.00  90.23 0 A 1
ATOM   100 C CD1 . LEU A 1 13 ? -12.925 -26.554 -11.709 1.00  85.07 0 A 1
ATOM   101 C CD2 . LEU A 1 13 ? -13.907 -27.902 -9.881 1.00  84.34 0 A 1
ATOM   102 N N   . TYR A 1 14 ? -15.795 -23.943 -7.796 1.00  90.74 0 A 1
ATOM   103 C CA  . TYR A 1 14 ? -15.667 -22.589 -7.261 1.00  89.55 0 A 1
ATOM   104 C C   . TYR A 1 14 ? -14.553 -21.840 -8.012 1.00  89.78 0 A 1
ATOM   105 O O   . TYR A 1 14 ? -13.546 -22.440 -8.383 1.00  88.58 0 A 1
ATOM   106 C CB  . TYR A 1 14 ? -15.389 -22.646 -5.758 1.00  88.74 0 A 1
ATOM   107 C CG  . TYR A 1 14 ? -16.532 -23.227 -4.968 1.00  86.72 0 A 1
ATOM   108 C CD1 . TYR A 1 14 ? -17.697 -22.466 -4.762 1.00  82.07 0 A 1
ATOM   109 C CD2 . TYR A 1 14 ? -16.454 -24.528 -4.433 1.00  81.60 0 A 1
ATOM   110 C CE1 . TYR A 1 14 ? -18.770 -22.994 -4.023 1.00  80.34 0 A 1
ATOM   111 C CE2 . TYR A 1 14 ? -17.517 -25.065 -3.695 1.00  78.88 0 A 1
ATOM   112 C CZ  . TYR A 1 14 ? -18.683 -24.294 -3.492 1.00  81.86 0 A 1
ATOM   113 O OH  . TYR A 1 14 ? -19.730 -24.811 -2.774 1.00  78.16 0 A 1
ATOM   114 N N   . GLU A 1 15 ? -14.721 -20.528 -8.232 1.00  88.38 0 A 1
ATOM   115 C CA  . GLU A 1 15 ? -13.766 -19.713 -8.993 1.00  86.76 0 A 1
ATOM   116 C C   . GLU A 1 15 ? -12.356 -19.721 -8.388 1.00  86.49 0 A 1
ATOM   117 O O   . GLU A 1 15 ? -11.372 -19.838 -9.120 1.00  85.19 0 A 1
ATOM   118 C CB  . GLU A 1 15 ? -14.275 -18.269 -9.089 1.00  84.67 0 A 1
ATOM   119 C CG  . GLU A 1 15 ? -15.507 -18.152 -9.994 1.00  81.20 0 A 1
ATOM   120 C CD  . GLU A 1 15 ? -15.975 -16.712 -10.213 1.00  80.06 0 A 1
ATOM   121 O OE1 . GLU A 1 15 ? -16.838 -16.523 -11.107 1.00  75.41 0 A 1
ATOM   122 O OE2 . GLU A 1 15 ? -15.504 -15.798 -9.503 1.00  76.23 -1 A 1
ATOM   123 N N   . ASP A 1 16 ? -12.273 -19.672 -7.066 1.00  84.31 0 A 1
ATOM   124 C CA  . ASP A 1 16 ? -11.022 -19.734 -6.307 1.00  82.34 0 A 1
ATOM   125 C C   . ASP A 1 16 ? -10.295 -21.080 -6.439 1.00  83.97 0 A 1
ATOM   126 O O   . ASP A 1 16 ? -9.075 -21.155 -6.287 1.00  82.18 0 A 1
ATOM   127 C CB  . ASP A 1 16 ? -11.322 -19.409 -4.830 1.00  79.01 0 A 1
ATOM   128 C CG  . ASP A 1 16 ? -12.324 -20.348 -4.141 1.00  74.91 0 A 1
ATOM   129 O OD1 . ASP A 1 16 ? -12.971 -21.165 -4.816 1.00  69.38 0 A 1
ATOM   130 O OD2 . ASP A 1 16 ? -12.481 -20.215 -2.902 1.00  70.21 -1 A 1
ATOM   131 N N   . SER A 1 17 ? -11.015 -22.140 -6.791 1.00  88.15 0 A 1
ATOM   132 C CA  . SER A 1 17 ? -10.459 -23.483 -6.969 1.00  88.88 0 A 1
ATOM   133 C C   . SER A 1 17 ? -10.063 -23.785 -8.422 1.00  90.37 0 A 1
ATOM   134 O O   . SER A 1 17 ? -9.492 -24.843 -8.693 1.00  89.03 0 A 1
ATOM   135 C CB  . SER A 1 17 ? -11.458 -24.532 -6.475 1.00  87.19 0 A 1
ATOM   136 O OG  . SER A 1 17 ? -11.865 -24.276 -5.149 1.00  79.79 0 A 1
ATOM   137 N N   . LEU A 1 18 ? -10.359 -22.905 -9.371 1.00  90.87 0 A 1
ATOM   138 C CA  . LEU A 1 18 ? -10.136 -23.171 -10.787 1.00  91.83 0 A 1
ATOM   139 C C   . LEU A 1 18 ? -8.651 -23.362 -11.116 1.00  92.67 0 A 1
ATOM   140 O O   . LEU A 1 18 ? -8.305 -24.277 -11.861 1.00  92.23 0 A 1
ATOM   141 C CB  . LEU A 1 18 ? -10.747 -22.043 -11.636 1.00  91.23 0 A 1
ATOM   142 C CG  . LEU A 1 18 ? -10.538 -22.237 -13.151 1.00  90.68 0 A 1
ATOM   143 C CD1 . LEU A 1 18 ? -11.271 -23.462 -13.694 1.00  87.40 0 A 1
ATOM   144 C CD2 . LEU A 1 18 ? -11.033 -21.014 -13.902 1.00  87.01 0 A 1
ATOM   145 N N   . LEU A 1 19 ? -7.780 -22.533 -10.567 1.00  91.54 0 A 1
ATOM   146 C CA  . LEU A 1 19 ? -6.342 -22.620 -10.834 1.00  91.54 0 A 1
ATOM   147 C C   . LEU A 1 19 ? -5.773 -23.959 -10.355 1.00  92.66 0 A 1
ATOM   148 O O   . LEU A 1 19 ? -5.117 -24.645 -11.137 1.00  92.63 0 A 1
ATOM   149 C CB  . LEU A 1 19 ? -5.628 -21.423 -10.187 1.00  90.06 0 A 1
ATOM   150 C CG  . LEU A 1 19 ? -4.092 -21.468 -10.328 1.00  88.70 0 A 1
ATOM   151 C CD1 . LEU A 1 19 ? -3.642 -21.519 -11.794 1.00  84.38 0 A 1
ATOM   152 C CD2 . LEU A 1 19 ? -3.476 -20.232 -9.682 1.00  84.11 0 A 1
ATOM   153 N N   . ASP A 1 20 ? -6.068 -24.349 -9.118 1.00  89.96 0 A 1
ATOM   154 C CA  . ASP A 1 20 ? -5.591 -25.604 -8.547 1.00  90.05 0 A 1
ATOM   155 C C   . ASP A 1 20 ? -6.134 -26.823 -9.313 1.00  91.30 0 A 1
ATOM   156 O O   . ASP A 1 20 ? -5.377 -27.729 -9.682 1.00  90.98 0 A 1
ATOM   157 C CB  . ASP A 1 20 ? -5.976 -25.668 -7.066 1.00  88.53 0 A 1
ATOM   158 C CG  . ASP A 1 20 ? -5.347 -26.889 -6.412 1.00  82.18 0 A 1
ATOM   159 O OD1 . ASP A 1 20 ? -4.097 -26.960 -6.431 1.00  75.29 0 A 1
ATOM   160 O OD2 . ASP A 1 20 ? -6.114 -27.765 -5.963 1.00  75.11 -1 A 1
ATOM   161 N N   . HIS A 1 21 ? -7.405 -26.790 -9.683 1.00  90.94 0 A 1
ATOM   162 C CA  . HIS A 1 21 ? -8.007 -27.809 -10.539 1.00  92.88 0 A 1
ATOM   163 C C   . HIS A 1 21 ? -7.279 -27.933 -11.880 1.00  93.31 0 A 1
ATOM   164 O O   . HIS A 1 21 ? -6.957 -29.039 -12.314 1.00  92.13 0 A 1
ATOM   165 C CB  . HIS A 1 21 ? -9.491 -27.481 -10.752 1.00  93.46 0 A 1
ATOM   166 C CG  . HIS A 1 21 ? -10.154 -28.399 -11.744 1.00  94.34 0 A 1
ATOM   167 C CD2 . HIS A 1 21 ? -10.349 -28.150 -13.082 1.00  91.10 0 A 1
ATOM   168 N ND1 . HIS A 1 21 ? -10.603 -29.678 -11.493 1.00  90.44 0 A 1
ATOM   169 C CE1 . HIS A 1 21 ? -11.055 -30.180 -12.649 1.00  92.21 0 A 1
ATOM   170 N NE2 . HIS A 1 21 ? -10.924 -29.288 -13.629 1.00  92.37 0 A 1
ATOM   171 N N   . CYS A 1 22 ? -6.983 -26.817 -12.540 1.00  93.72 0 A 1
ATOM   172 C CA  . CYS A 1 22 ? -6.286 -26.833 -13.821 1.00  93.30 0 A 1
ATOM   173 C C   . CYS A 1 22 ? -4.839 -27.343 -13.691 1.00  93.12 0 A 1
ATOM   174 O O   . CYS A 1 22 ? -4.384 -28.102 -14.541 1.00  92.41 0 A 1
ATOM   175 C CB  . CYS A 1 22 ? -6.314 -25.436 -14.444 1.00  92.75 0 A 1
ATOM   176 S SG  . CYS A 1 22 ? -7.997 -25.036 -15.016 1.00  91.10 0 A 1
ATOM   177 N N   . ILE A 1 23 ? -4.127 -26.964 -12.625 1.00  92.94 0 A 1
ATOM   178 C CA  . ILE A 1 23 ? -2.774 -27.462 -12.363 1.00  91.69 0 A 1
ATOM   179 C C   . ILE A 1 23 ? -2.788 -28.974 -12.101 1.00  91.88 0 A 1
ATOM   180 O O   . ILE A 1 23 ? -1.932 -29.693 -12.620 1.00  90.45 0 A 1
ATOM   181 C CB  . ILE A 1 23 ? -2.137 -26.687 -11.188 1.00  90.21 0 A 1
ATOM   182 C CG1 . ILE A 1 23 ? -1.835 -25.236 -11.628 1.00  85.35 0 A 1
ATOM   183 C CG2 . ILE A 1 23 ? -0.844 -27.369 -10.695 1.00  84.29 0 A 1
ATOM   184 C CD1 . ILE A 1 23 ? -1.455 -24.309 -10.470 1.00  80.60 0 A 1
ATOM   185 N N   . THR A 1 24 ? -3.762 -29.454 -11.352 1.00  92.89 0 A 1
ATOM   186 C CA  . THR A 1 24 ? -3.866 -30.863 -10.951 1.00  92.57 0 A 1
ATOM   187 C C   . THR A 1 24 ? -4.325 -31.765 -12.098 1.00  92.37 0 A 1
ATOM   188 O O   . THR A 1 24 ? -3.729 -32.817 -12.326 1.00  90.84 0 A 1
ATOM   189 C CB  . THR A 1 24 ? -4.794 -30.999 -9.738 1.00  91.72 0 A 1
ATOM   190 C CG2 . THR A 1 24 ? -4.893 -32.434 -9.220 1.00  84.24 0 A 1
ATOM   191 O OG1 . THR A 1 24 ? -4.262 -30.236 -8.683 1.00  85.62 0 A 1
ATOM   192 N N   . HIS A 1 25 ? -5.339 -31.336 -12.835 1.00  92.52 0 A 1
ATOM   193 C CA  . HIS A 1 25 ? -6.006 -32.188 -13.821 1.00  92.42 0 A 1
ATOM   194 C C   . HIS A 1 25 ? -5.690 -31.852 -15.279 1.00  92.21 0 A 1
ATOM   195 O O   . HIS A 1 25 ? -5.849 -32.708 -16.151 1.00  89.33 0 A 1
ATOM   196 C CB  . HIS A 1 25 ? -7.515 -32.157 -13.562 1.00  92.07 0 A 1
ATOM   197 C CG  . HIS A 1 25 ? -7.880 -32.693 -12.210 1.00  92.37 0 A 1
ATOM   198 C CD2 . HIS A 1 25 ? -8.410 -32.010 -11.147 1.00  83.11 0 A 1
ATOM   199 N ND1 . HIS A 1 25 ? -7.709 -33.997 -11.795 1.00  83.73 0 A 1
ATOM   200 C CE1 . HIS A 1 25 ? -8.113 -34.079 -10.517 1.00  86.07 0 A 1
ATOM   201 N NE2 . HIS A 1 25 ? -8.553 -32.897 -10.096 1.00  86.80 0 A 1
ATOM   202 N N   . HIS A 1 26 ? -5.220 -30.651 -15.568 1.00  91.46 0 A 1
ATOM   203 C CA  . HIS A 1 26 ? -5.037 -30.148 -16.934 1.00  90.79 0 A 1
ATOM   204 C C   . HIS A 1 26 ? -3.655 -29.534 -17.168 1.00  88.17 0 A 1
ATOM   205 O O   . HIS A 1 26 ? -3.476 -28.726 -18.072 1.00  83.44 0 A 1
ATOM   206 C CB  . HIS A 1 26 ? -6.165 -29.166 -17.264 1.00  91.78 0 A 1
ATOM   207 C CG  . HIS A 1 26 ? -7.537 -29.741 -17.055 1.00  93.51 0 A 1
ATOM   208 C CD2 . HIS A 1 26 ? -8.517 -29.250 -16.234 1.00  92.05 0 A 1
ATOM   209 N ND1 . HIS A 1 26 ? -8.027 -30.904 -17.627 1.00  91.24 0 A 1
ATOM   210 C CE1 . HIS A 1 26 ? -9.264 -31.105 -17.159 1.00  92.41 0 A 1
ATOM   211 N NE2 . HIS A 1 26 ? -9.592 -30.107 -16.313 1.00  92.93 0 A 1
ATOM   212 N N   . ARG A 1 27 ? -2.659 -29.946 -16.398 1.00  88.71 0 A 1
ATOM   213 C CA  . ARG A 1 27 ? -1.316 -29.355 -16.455 1.00  86.71 0 A 1
ATOM   214 C C   . ARG A 1 27 ? -0.662 -29.425 -17.838 1.00  85.90 0 A 1
ATOM   215 O O   . ARG A 1 27 ?  0.107 -28.532 -18.199 1.00  82.90 0 A 1
ATOM   216 C CB  . ARG A 1 27 ? -0.433 -30.048 -15.400 1.00  84.46 0 A 1
ATOM   217 C CG  . ARG A 1 27 ?  0.917 -29.350 -15.230 1.00  77.33 0 A 1
ATOM   218 C CD  . ARG A 1 27 ?  1.699 -29.994 -14.096 1.00  75.20 0 A 1
ATOM   219 N NE  . ARG A 1 27 ?  2.975 -29.285 -13.860 1.00  69.13 0 A 1
ATOM   220 C CZ  . ARG A 1 27 ?  3.855 -29.566 -12.925 1.00  64.48 0 A 1
ATOM   221 N NH1 . ARG A 1 27 ?  3.681 -30.565 -12.108 1.00  58.98 1 A 1
ATOM   222 N NH2 . ARG A 1 27 ?  4.916 -28.838 -12.793 1.00  58.31 0 A 1
ATOM   223 N N   . SER A 1 28 ? -0.937 -30.482 -18.595 1.00  85.00 0 A 1
ATOM   224 C CA  . SER A 1 28 ? -0.408 -30.676 -19.948 1.00  84.18 0 A 1
ATOM   225 C C   . SER A 1 28 ? -1.323 -30.134 -21.050 1.00  83.88 0 A 1
ATOM   226 O O   . SER A 1 28 ? -0.981 -30.250 -22.223 1.00  80.98 0 A 1
ATOM   227 C CB  . SER A 1 28 ? -0.122 -32.164 -20.179 1.00  82.78 0 A 1
ATOM   228 O OG  . SER A 1 28 ? -1.284 -32.927 -19.949 1.00  76.71 0 A 1
ATOM   229 N N   . GLU A 1 29 ? -2.482 -29.579 -20.704 1.00  83.89 0 A 1
ATOM   230 C CA  . GLU A 1 29 ? -3.425 -29.056 -21.673 1.00  82.96 0 A 1
ATOM   231 C C   . GLU A 1 29 ? -2.873 -27.797 -22.349 1.00  81.26 0 A 1
ATOM   232 O O   . GLU A 1 29 ? -2.375 -26.882 -21.699 1.00  77.79 0 A 1
ATOM   233 C CB  . GLU A 1 29 ? -4.770 -28.793 -20.987 1.00  82.44 0 A 1
ATOM   234 C CG  . GLU A 1 29 ? -5.863 -28.376 -21.958 1.00  79.46 0 A 1
ATOM   235 C CD  . GLU A 1 29 ? -6.109 -29.403 -23.053 1.00  79.83 0 A 1
ATOM   236 O OE1 . GLU A 1 29 ? -5.590 -29.197 -24.172 1.00  74.04 0 A 1
ATOM   237 O OE2 . GLU A 1 29 ? -6.822 -30.387 -22.808 1.00  74.76 -1 A 1
ATOM   238 N N   . ARG A 1 30 ? -2.947 -27.774 -23.671 1.00  79.94 0 A 1
ATOM   239 C CA  . ARG A 1 30 ? -2.435 -26.681 -24.508 1.00  76.70 0 A 1
ATOM   240 C C   . ARG A 1 30 ? -3.503 -26.103 -25.425 1.00  76.85 0 A 1
ATOM   241 O O   . ARG A 1 30 ? -3.193 -25.207 -26.202 1.00  73.16 0 A 1
ATOM   242 C CB  . ARG A 1 30 ? -1.223 -27.143 -25.325 1.00  73.49 0 A 1
ATOM   243 C CG  . ARG A 1 30 ? -0.037 -27.545 -24.443 1.00  67.14 0 A 1
ATOM   244 C CD  . ARG A 1 30 ?  1.172 -27.820 -25.319 1.00  62.94 0 A 1
ATOM   245 N NE  . ARG A 1 30 ?  2.349 -28.216 -24.522 1.00  57.14 0 A 1
ATOM   246 C CZ  . ARG A 1 30 ?  3.587 -28.345 -24.964 1.00  51.82 0 A 1
ATOM   247 N NH1 . ARG A 1 30 ?  3.893 -28.135 -26.216 1.00  47.21 1 A 1
ATOM   248 N NH2 . ARG A 1 30 ?  4.548 -28.697 -24.143 1.00  46.77 0 A 1
ATOM   249 N N   . ARG A 1 31 ? -4.732 -26.609 -25.374 1.00  80.55 0 A 1
ATOM   250 C CA  . ARG A 1 31 ? -5.812 -26.070 -26.192 1.00  80.07 0 A 1
ATOM   251 C C   . ARG A 1 31 ? -6.109 -24.632 -25.783 1.00  79.84 0 A 1
ATOM   252 O O   . ARG A 1 31 ? -6.199 -24.360 -24.581 1.00  78.65 0 A 1
ATOM   253 C CB  . ARG A 1 31 ? -7.066 -26.949 -26.086 1.00  79.24 0 A 1
ATOM   254 C CG  . ARG A 1 31 ? -6.860 -28.285 -26.813 1.00  74.88 0 A 1
ATOM   255 C CD  . ARG A 1 31 ? -8.103 -29.175 -26.704 1.00  73.90 0 A 1
ATOM   256 N NE  . ARG A 1 31 ? -8.248 -29.694 -25.349 1.00  71.29 0 A 1
ATOM   257 C CZ  . ARG A 1 31 ? -9.332 -30.217 -24.786 1.00  68.22 0 A 1
ATOM   258 N NH1 . ARG A 1 31 ? -10.438 -30.356 -25.457 1.00  63.92 1 A 1
ATOM   259 N NH2 . ARG A 1 31 ? -9.276 -30.596 -23.549 1.00  63.58 0 A 1
ATOM   260 N N   . PRO A 1 32 ? -6.262 -23.708 -26.741 1.00  78.12 0 A 1
ATOM   261 C CA  . PRO A 1 32 ? -6.720 -22.367 -26.451 1.00  77.27 0 A 1
ATOM   262 C C   . PRO A 1 32 ? -8.172 -22.430 -25.987 1.00  78.39 0 A 1
ATOM   263 O O   . PRO A 1 32 ? -9.040 -22.981 -26.670 1.00  76.04 0 A 1
ATOM   264 C CB  . PRO A 1 32 ? -6.532 -21.576 -27.746 1.00  74.91 0 A 1
ATOM   265 C CG  . PRO A 1 32 ? -6.673 -22.640 -28.831 1.00  73.54 0 A 1
ATOM   266 C CD  . PRO A 1 32 ? -6.106 -23.897 -28.181 1.00  76.93 0 A 1
ATOM   267 N N   . VAL A 1 33 ? -8.443 -21.896 -24.813 1.00  83.29 0 A 1
ATOM   268 C CA  . VAL A 1 33 ? -9.778 -21.836 -24.223 1.00  84.19 0 A 1
ATOM   269 C C   . VAL A 1 33 ? -9.996 -20.468 -23.600 1.00  83.96 0 A 1
ATOM   270 O O   . VAL A 1 33 ? -9.048 -19.828 -23.162 1.00  82.85 0 A 1
ATOM   271 C CB  . VAL A 1 33 ? -10.010 -22.938 -23.175 1.00  84.33 0 A 1
ATOM   272 C CG1 . VAL A 1 33 ? -10.002 -24.330 -23.821 1.00  79.89 0 A 1
ATOM   273 C CG2 . VAL A 1 33 ? -8.986 -22.906 -22.041 1.00  80.85 0 A 1
ATOM   274 N N   . PHE A 1 34 ? -11.249 -20.023 -23.548 1.00  82.38 0 A 1
ATOM   275 C CA  . PHE A 1 34 ? -11.584 -18.782 -22.854 1.00  83.15 0 A 1
ATOM   276 C C   . PHE A 1 34 ? -11.387 -18.928 -21.339 1.00  85.48 0 A 1
ATOM   277 O O   . PHE A 1 34 ? -11.571 -20.005 -20.769 1.00  85.14 0 A 1
ATOM   278 C CB  . PHE A 1 34 ? -13.014 -18.353 -23.210 1.00  79.56 0 A 1
ATOM   279 C CG  . PHE A 1 34 ? -14.091 -19.240 -22.651 1.00  73.49 0 A 1
ATOM   280 C CD1 . PHE A 1 34 ? -14.503 -20.402 -23.335 1.00  67.27 0 A 1
ATOM   281 C CD2 . PHE A 1 34 ? -14.683 -18.927 -21.412 1.00  65.59 0 A 1
ATOM   282 C CE1 . PHE A 1 34 ? -15.475 -21.236 -22.795 1.00  60.17 0 A 1
ATOM   283 C CE2 . PHE A 1 34 ? -15.663 -19.765 -20.864 1.00  60.00 0 A 1
ATOM   284 C CZ  . PHE A 1 34 ? -16.058 -20.922 -21.549 1.00  59.35 0 A 1
ATOM   285 N N   . CYS A 1 35 ? -11.045 -17.833 -20.681 1.00  84.61 0 A 1
ATOM   286 C CA  . CYS A 1 35 ? -11.026 -17.791 -19.227 1.00  86.51 0 A 1
ATOM   287 C C   . CYS A 1 35 ? -12.457 -17.647 -18.692 1.00  87.38 0 A 1
ATOM   288 O O   . CYS A 1 35 ? -13.105 -16.648 -18.984 1.00  87.61 0 A 1
ATOM   289 C CB  . CYS A 1 35 ? -10.129 -16.647 -18.767 1.00  86.26 0 A 1
ATOM   290 S SG  . CYS A 1 35 ? -10.152 -16.545 -16.954 1.00  85.91 0 A 1
ATOM   291 N N   . PRO A 1 36 ? -12.957 -18.576 -17.868 1.00  87.15 0 A 1
ATOM   292 C CA  . PRO A 1 36 ? -14.315 -18.494 -17.343 1.00  87.04 0 A 1
ATOM   293 C C   . PRO A 1 36 ? -14.491 -17.395 -16.296 1.00  86.66 0 A 1
ATOM   294 O O   . PRO A 1 36 ? -15.618 -16.981 -16.042 1.00  83.83 0 A 1
ATOM   295 C CB  . PRO A 1 36 ? -14.599 -19.885 -16.775 1.00  86.30 0 A 1
ATOM   296 C CG  . PRO A 1 36 ? -13.223 -20.376 -16.356 1.00  85.83 0 A 1
ATOM   297 C CD  . PRO A 1 36 ? -12.297 -19.786 -17.410 1.00  88.29 0 A 1
ATOM   298 N N   . LEU A 1 37 ? -13.406 -16.884 -15.711 1.00  87.12 0 A 1
ATOM   299 C CA  . LEU A 1 37 ? -13.444 -15.837 -14.691 1.00  85.68 0 A 1
ATOM   300 C C   . LEU A 1 37 ? -13.588 -14.443 -15.315 1.00  83.44 0 A 1
ATOM   301 O O   . LEU A 1 37 ? -14.493 -13.695 -14.979 1.00  79.31 0 A 1
ATOM   302 C CB  . LEU A 1 37 ? -12.188 -15.905 -13.800 1.00  85.09 0 A 1
ATOM   303 C CG  . LEU A 1 37 ? -11.893 -17.272 -13.158 1.00  84.53 0 A 1
ATOM   304 C CD1 . LEU A 1 37 ? -10.700 -17.157 -12.216 1.00  80.97 0 A 1
ATOM   305 C CD2 . LEU A 1 37 ? -13.081 -17.815 -12.369 1.00  81.12 0 A 1
ATOM   306 N N   . CYS A 1 38 ? -12.724 -14.102 -16.262 1.00  82.54 0 A 1
ATOM   307 C CA  . CYS A 1 38 ? -12.758 -12.804 -16.927 1.00  79.31 0 A 1
ATOM   308 C C   . CYS A 1 38 ? -13.390 -12.827 -18.323 1.00  76.04 0 A 1
ATOM   309 O O   . CYS A 1 38 ? -13.563 -11.769 -18.925 1.00  71.00 0 A 1
ATOM   310 C CB  . CYS A 1 38 ? -11.350 -12.208 -16.944 1.00  76.92 0 A 1
ATOM   311 S SG  . CYS A 1 38 ? -10.259 -13.156 -18.046 1.00  76.83 0 A 1
ATOM   312 N N   . ARG A 1 39 ? -13.734 -13.999 -18.829 1.00  74.39 0 A 1
ATOM   313 C CA  . ARG A 1 39 ? -14.325 -14.250 -20.161 1.00  69.95 0 A 1
ATOM   314 C C   . ARG A 1 39 ? -13.443 -13.827 -21.342 1.00  67.79 0 A 1
ATOM   315 O O   . ARG A 1 39 ? -13.942 -13.757 -22.459 1.00  63.86 0 A 1
ATOM   316 C CB  . ARG A 1 39 ? -15.736 -13.655 -20.254 1.00  66.55 0 A 1
ATOM   317 C CG  . ARG A 1 39 ? -16.649 -14.106 -19.109 1.00  61.41 0 A 1
ATOM   318 C CD  . ARG A 1 39 ? -18.034 -13.502 -19.318 1.00  58.60 0 A 1
ATOM   319 N NE  . ARG A 1 39 ? -18.952 -13.916 -18.254 1.00  52.99 0 A 1
ATOM   320 C CZ  . ARG A 1 39 ? -20.242 -13.621 -18.180 1.00  48.96 0 A 1
ATOM   321 N NH1 . ARG A 1 39 ? -20.836 -12.883 -19.090 1.00  44.85 1 A 1
ATOM   322 N NH2 . ARG A 1 39 ? -20.952 -14.045 -17.181 1.00  44.20 0 A 1
ATOM   323 N N   . LEU A 1 40 ? -12.165 -13.589 -21.121 1.00  65.33 0 A 1
ATOM   324 C CA  . LEU A 1 40 ? -11.218 -13.300 -22.190 1.00  62.23 0 A 1
ATOM   325 C C   . LEU A 1 40 ? -10.699 -14.599 -22.810 1.00  60.83 0 A 1
ATOM   326 O O   . LEU A 1 40 ? -10.441 -15.578 -22.114 1.00  56.88 0 A 1
ATOM   327 C CB  . LEU A 1 40 ? -10.066 -12.433 -21.669 1.00  56.90 0 A 1
ATOM   328 C CG  . LEU A 1 40 ? -10.500 -11.060 -21.132 1.00  51.31 0 A 1
ATOM   329 C CD1 . LEU A 1 40 ? -9.290 -10.323 -20.569 1.00  48.86 0 A 1
ATOM   330 C CD2 . LEU A 1 40 ? -11.137 -10.187 -22.220 1.00  48.53 0 A 1
ATOM   331 N N   . ILE A 1 41 ? -10.520 -14.572 -24.123 1.00  62.13 0 A 1
ATOM   332 C CA  . ILE A 1 41 ? -9.934 -15.669 -24.898 1.00  58.64 0 A 1
ATOM   333 C C   . ILE A 1 41 ? -8.460 -15.343 -25.128 1.00  56.67 0 A 1
ATOM   334 O O   . ILE A 1 41 ? -8.163 -14.254 -25.622 1.00  52.37 0 A 1
ATOM   335 C CB  . ILE A 1 41 ? -10.709 -15.899 -26.211 1.00  54.21 0 A 1
ATOM   336 C CG1 . ILE A 1 41 ? -12.204 -16.148 -25.922 1.00  49.60 0 A 1
ATOM   337 C CG2 . ILE A 1 41 ? -10.091 -17.084 -26.977 1.00  48.67 0 A 1
ATOM   338 C CD1 . ILE A 1 41 ? -13.076 -16.283 -27.175 1.00  45.25 0 A 1
ATOM   339 N N   . PRO A 1 42 ? -7.531 -16.233 -24.791 1.00  60.04 0 A 1
ATOM   340 C CA  . PRO A 1 42 ? -6.124 -16.065 -25.135 1.00  56.94 0 A 1
ATOM   341 C C   . PRO A 1 42 ? -5.933 -15.865 -26.643 1.00  57.02 0 A 1
ATOM   342 O O   . PRO A 1 42 ? -6.617 -16.485 -27.441 1.00  53.68 0 A 1
ATOM   343 C CB  . PRO A 1 42 ? -5.426 -17.332 -24.640 1.00  52.73 0 A 1
ATOM   344 C CG  . PRO A 1 42 ? -6.339 -17.828 -23.536 1.00  50.89 0 A 1
ATOM   345 C CD  . PRO A 1 42 ? -7.720 -17.446 -24.030 1.00  53.81 0 A 1
ATOM   346 N N   . ASP A 1 43 ? -4.994 -15.004 -27.005 1.00  54.81 0 A 1
ATOM   347 C CA  . ASP A 1 43 ? -4.576 -14.675 -28.380 1.00  54.34 0 A 1
ATOM   348 C C   . ASP A 1 43 ? -5.552 -13.857 -29.249 1.00  54.24 0 A 1
ATOM   349 O O   . ASP A 1 43 ? -5.133 -13.353 -30.289 1.00  50.54 0 A 1
ATOM   350 C CB  . ASP A 1 43 ? -4.026 -15.910 -29.103 1.00  50.86 0 A 1
ATOM   351 C CG  . ASP A 1 43 ? -2.815 -16.524 -28.404 1.00  47.13 0 A 1
ATOM   352 O OD1 . ASP A 1 43 ? -1.947 -15.754 -27.949 1.00  44.22 0 A 1
ATOM   353 O OD2 . ASP A 1 43 ? -2.734 -17.769 -28.320 1.00  43.64 -1 A 1
ATOM   354 N N   . GLU A 1 44 ? -6.806 -13.646 -28.854 1.00  58.23 0 A 1
ATOM   355 C CA  . GLU A 1 44 ? -7.765 -12.940 -29.725 1.00  57.07 0 A 1
ATOM   356 C C   . GLU A 1 44 ? -7.912 -11.437 -29.471 1.00  56.06 0 A 1
ATOM   357 O O   . GLU A 1 44 ? -8.295 -10.687 -30.369 1.00  51.58 0 A 1
ATOM   358 C CB  . GLU A 1 44 ? -9.146 -13.596 -29.661 1.00  53.76 0 A 1
ATOM   359 C CG  . GLU A 1 44 ? -9.159 -14.979 -30.313 1.00  48.63 0 A 1
ATOM   360 C CD  . GLU A 1 44 ? -10.575 -15.462 -30.644 1.00  44.54 0 A 1
ATOM   361 O OE1 . GLU A 1 44 ? -10.677 -16.490 -31.339 1.00  42.24 0 A 1
ATOM   362 O OE2 . GLU A 1 44 ? -11.553 -14.808 -30.218 1.00  42.58 -1 A 1
ATOM   363 N N   . ASN A 1 45 ? -7.621 -10.972 -28.265 1.00  56.02 0 A 1
ATOM   364 C CA  . ASN A 1 45 ? -7.836 -9.580 -27.889 1.00  55.75 0 A 1
ATOM   365 C C   . ASN A 1 45 ? -6.539 -8.986 -27.320 1.00  55.13 0 A 1
ATOM   366 O O   . ASN A 1 45 ? -5.868 -9.651 -26.539 1.00  51.13 0 A 1
ATOM   367 C CB  . ASN A 1 45 ? -9.024 -9.552 -26.903 1.00  52.69 0 A 1
ATOM   368 C CG  . ASN A 1 45 ? -9.573 -8.165 -26.594 1.00  48.23 0 A 1
ATOM   369 N ND2 . ASN A 1 45 ? -10.858 -8.070 -26.345 1.00  44.64 0 A 1
ATOM   370 O OD1 . ASN A 1 45 ? -8.884 -7.171 -26.535 1.00  45.17 0 A 1
ATOM   371 N N   . PRO A 1 46 ? -6.196 -7.733 -27.629 1.00  50.50 0 A 1
ATOM   372 C CA  . PRO A 1 46 ? -5.050 -7.066 -27.000 1.00  48.52 0 A 1
ATOM   373 C C   . PRO A 1 46 ? -5.096 -7.044 -25.464 1.00  49.54 0 A 1
ATOM   374 O O   . PRO A 1 46 ? -4.063 -6.912 -24.818 1.00  45.35 0 A 1
ATOM   375 C CB  . PRO A 1 46 ? -5.045 -5.647 -27.587 1.00  44.19 0 A 1
ATOM   376 C CG  . PRO A 1 46 ? -6.466 -5.439 -28.097 1.00  41.75 0 A 1
ATOM   377 C CD  . PRO A 1 46 ? -6.873 -6.827 -28.544 1.00  44.99 0 A 1
ATOM   378 N N   . SER A 1 47 ? -6.265 -7.214 -24.870 1.00  52.86 0 A 1
ATOM   379 C CA  . SER A 1 47 ? -6.453 -7.333 -23.422 1.00  52.75 0 A 1
ATOM   380 C C   . SER A 1 47 ? -6.376 -8.784 -22.925 1.00  53.18 0 A 1
ATOM   381 O O   . SER A 1 47 ? -6.453 -9.011 -21.715 1.00  49.19 0 A 1
ATOM   382 C CB  . SER A 1 47 ? -7.801 -6.732 -23.014 1.00  49.57 0 A 1
ATOM   383 O OG  . SER A 1 47 ? -7.987 -5.465 -23.593 1.00  44.98 0 A 1
ATOM   384 N N   . SER A 1 48 ? -6.288 -9.759 -23.827 1.00  57.04 0 A 1
ATOM   385 C CA  . SER A 1 48 ? -6.196 -11.174 -23.483 1.00  56.48 0 A 1
ATOM   386 C C   . SER A 1 48 ? -4.743 -11.620 -23.365 1.00  56.84 0 A 1
ATOM   387 O O   . SER A 1 48 ? -3.833 -11.045 -23.943 1.00  53.20 0 A 1
ATOM   388 C CB  . SER A 1 48 ? -6.985 -12.051 -24.458 1.00  52.89 0 A 1
ATOM   389 O OG  . SER A 1 48 ? -6.361 -12.132 -25.714 1.00  48.51 0 A 1
ATOM   390 N N   . PHE A 1 49 ? -4.535 -12.664 -22.573 1.00  60.16 0 A 1
ATOM   391 C CA  . PHE A 1 49 ? -3.210 -13.231 -22.385 1.00  59.04 0 A 1
ATOM   392 C C   . PHE A 1 49 ? -2.848 -14.169 -23.537 1.00  59.95 0 A 1
ATOM   393 O O   . PHE A 1 49 ? -3.583 -15.104 -23.847 1.00  56.01 0 A 1
ATOM   394 C CB  . PHE A 1 49 ? -3.173 -13.938 -21.030 1.00  54.91 0 A 1
ATOM   395 C CG  . PHE A 1 49 ? -1.835 -14.568 -20.746 1.00  53.87 0 A 1
ATOM   396 C CD1 . PHE A 1 49 ? -1.656 -15.936 -20.952 1.00  51.67 0 A 1
ATOM   397 C CD2 . PHE A 1 49 ? -0.756 -13.770 -20.337 1.00  51.02 0 A 1
ATOM   398 C CE1 . PHE A 1 49 ? -0.400 -16.514 -20.756 1.00  49.65 0 A 1
ATOM   399 C CE2 . PHE A 1 49 ?  0.508 -14.346 -20.149 1.00  49.83 0 A 1
ATOM   400 C CZ  . PHE A 1 49 ?  0.691 -15.717 -20.363 1.00  48.43 0 A 1
ATOM   401 N N   . SER A 1 50 ? -1.688 -13.960 -24.130 1.00  57.49 0 A 1
ATOM   402 C CA  . SER A 1 50 ? -1.122 -14.873 -25.120 1.00  57.74 0 A 1
ATOM   403 C C   . SER A 1 50 ? -0.486 -16.076 -24.418 1.00  60.91 0 A 1
ATOM   404 O O   . SER A 1 50 ?  0.606 -15.975 -23.851 1.00  55.80 0 A 1
ATOM   405 C CB  . SER A 1 50 ? -0.117 -14.120 -25.987 1.00  51.55 0 A 1
ATOM   406 O OG  . SER A 1 50 ?  0.499 -14.998 -26.893 1.00  45.95 0 A 1
ATOM   407 N N   . GLY A 1 51 ? -1.173 -17.214 -24.402 1.00  65.73 0 A 1
ATOM   408 C CA  . GLY A 1 51 ? -0.644 -18.445 -23.830 1.00  65.76 0 A 1
ATOM   409 C C   . GLY A 1 51 ? -1.701 -19.372 -23.226 1.00  69.71 0 A 1
ATOM   410 O O   . GLY A 1 51 ? -2.847 -19.423 -23.652 1.00  66.01 0 A 1
ATOM   411 N N   . SER A 1 52 ? -1.310 -20.164 -22.226 1.00  75.92 0 A 1
ATOM   412 C CA  . SER A 1 52 ? -2.200 -21.133 -21.596 1.00  79.29 0 A 1
ATOM   413 C C   . SER A 1 52 ? -3.121 -20.478 -20.556 1.00  82.54 0 A 1
ATOM   414 O O   . SER A 1 52 ? -2.723 -19.543 -19.864 1.00  81.97 0 A 1
ATOM   415 C CB  . SER A 1 52 ? -1.402 -22.279 -20.973 1.00  75.47 0 A 1
ATOM   416 O OG  . SER A 1 52 ? -0.643 -21.848 -19.862 1.00  69.58 0 A 1
ATOM   417 N N   . LEU A 1 53 ? -4.299 -21.051 -20.348 1.00  83.01 0 A 1
ATOM   418 C CA  . LEU A 1 53 ? -5.213 -20.642 -19.289 1.00  85.64 0 A 1
ATOM   419 C C   . LEU A 1 53 ? -4.532 -20.653 -17.912 1.00  86.39 0 A 1
ATOM   420 O O   . LEU A 1 53 ? -4.692 -19.709 -17.152 1.00  86.29 0 A 1
ATOM   421 C CB  . LEU A 1 53 ? -6.450 -21.548 -19.290 1.00  86.20 0 A 1
ATOM   422 C CG  . LEU A 1 53 ? -7.456 -21.210 -18.177 1.00  87.29 0 A 1
ATOM   423 C CD1 . LEU A 1 53 ? -8.073 -19.822 -18.370 1.00  84.96 0 A 1
ATOM   424 C CD2 . LEU A 1 53 ? -8.581 -22.226 -18.144 1.00  84.81 0 A 1
ATOM   425 N N   . ILE A 1 54 ? -3.748 -21.686 -17.601 1.00  86.17 0 A 1
ATOM   426 C CA  . ILE A 1 54 ? -3.033 -21.787 -16.315 1.00  86.47 0 A 1
ATOM   427 C C   . ILE A 1 54 ? -2.132 -20.571 -16.113 1.00  85.90 0 A 1
ATOM   428 O O   . ILE A 1 54 ? -2.152 -19.959 -15.045 1.00  84.94 0 A 1
ATOM   429 C CB  . ILE A 1 54 ? -2.222 -23.095 -16.241 1.00  86.69 0 A 1
ATOM   430 C CG1 . ILE A 1 54 ? -3.181 -24.307 -16.202 1.00  85.99 0 A 1
ATOM   431 C CG2 . ILE A 1 54 ? -1.291 -23.101 -15.014 1.00  86.10 0 A 1
ATOM   432 C CD1 . ILE A 1 54 ? -2.486 -25.664 -16.324 1.00  82.61 0 A 1
ATOM   433 N N   . ARG A 1 55 ? -1.381 -20.184 -17.141 1.00  85.75 0 A 1
ATOM   434 C CA  . ARG A 1 55 ? -0.505 -19.012 -17.048 1.00  84.49 0 A 1
ATOM   435 C C   . ARG A 1 55 ? -1.305 -17.720 -16.912 1.00  84.36 0 A 1
ATOM   436 O O   . ARG A 1 55 ? -0.904 -16.858 -16.129 1.00  82.40 0 A 1
ATOM   437 C CB  . ARG A 1 55 ?  0.446 -18.986 -18.252 1.00  82.33 0 A 1
ATOM   438 C CG  . ARG A 1 55 ?  1.459 -17.836 -18.196 1.00  74.63 0 A 1
ATOM   439 C CD  . ARG A 1 55 ?  2.330 -17.883 -16.951 1.00  71.30 0 A 1
ATOM   440 N NE  . ARG A 1 55 ?  3.304 -16.781 -16.920 1.00  64.76 0 A 1
ATOM   441 C CZ  . ARG A 1 55 ?  4.083 -16.482 -15.899 1.00  58.61 0 A 1
ATOM   442 N NH1 . ARG A 1 55 ?  4.082 -17.193 -14.800 1.00  53.34 1 A 1
ATOM   443 N NH2 . ARG A 1 55 ?  4.868 -15.453 -15.965 1.00  51.72 0 A 1
ATOM   444 N N   . HIS A 1 56 ? -2.405 -17.591 -17.614 1.00  81.95 0 A 1
ATOM   445 C CA  . HIS A 1 56 ? -3.312 -16.461 -17.476 1.00  82.88 0 A 1
ATOM   446 C C   . HIS A 1 56 ? -3.865 -16.353 -16.045 1.00  83.23 0 A 1
ATOM   447 O O   . HIS A 1 56 ? -3.766 -15.289 -15.443 1.00  82.85 0 A 1
ATOM   448 C CB  . HIS A 1 56 ? -4.434 -16.573 -18.509 1.00  83.74 0 A 1
ATOM   449 C CG  . HIS A 1 56 ? -5.508 -15.548 -18.311 1.00  83.78 0 A 1
ATOM   450 C CD2 . HIS A 1 56 ? -6.697 -15.732 -17.660 1.00  82.00 0 A 1
ATOM   451 N ND1 . HIS A 1 56 ? -5.434 -14.220 -18.687 1.00  80.91 0 A 1
ATOM   452 C CE1 . HIS A 1 56 ? -6.563 -13.625 -18.267 1.00  82.12 0 A 1
ATOM   453 N NE2 . HIS A 1 56 ? -7.342 -14.515 -17.645 1.00  82.12 0 A 1
ATOM   454 N N   . LEU A 1 57 ? -4.347 -17.465 -15.482 1.00  85.09 0 A 1
ATOM   455 C CA  . LEU A 1 57 ? -4.850 -17.499 -14.104 1.00  85.54 0 A 1
ATOM   456 C C   . LEU A 1 57 ? -3.762 -17.098 -13.101 1.00  84.42 0 A 1
ATOM   457 O O   . LEU A 1 57 ? -4.023 -16.287 -12.219 1.00  83.32 0 A 1
ATOM   458 C CB  . LEU A 1 57 ? -5.384 -18.902 -13.780 1.00  87.21 0 A 1
ATOM   459 C CG  . LEU A 1 57 ? -6.637 -19.317 -14.568 1.00  87.84 0 A 1
ATOM   460 C CD1 . LEU A 1 57 ? -6.967 -20.783 -14.267 1.00  85.79 0 A 1
ATOM   461 C CD2 . LEU A 1 57 ? -7.857 -18.476 -14.213 1.00  86.09 0 A 1
ATOM   462 N N   . GLN A 1 58 ? -2.536 -17.590 -13.275 1.00  84.25 0 A 1
ATOM   463 C CA  . GLN A 1 58 ? -1.396 -17.247 -12.419 1.00  82.55 0 A 1
ATOM   464 C C   . GLN A 1 58 ? -0.982 -15.775 -12.492 1.00  81.76 0 A 1
ATOM   465 O O   . GLN A 1 58 ? -0.336 -15.301 -11.567 1.00  80.32 0 A 1
ATOM   466 C CB  . GLN A 1 58 ? -0.177 -18.084 -12.833 1.00  81.66 0 A 1
ATOM   467 C CG  . GLN A 1 58 ? -0.274 -19.542 -12.371 1.00  79.28 0 A 1
ATOM   468 C CD  . GLN A 1 58 ?  0.875 -20.382 -12.905 1.00  77.94 0 A 1
ATOM   469 N NE2 . GLN A 1 58 ?  1.109 -21.532 -12.326 1.00  71.88 0 A 1
ATOM   470 O OE1 . GLN A 1 58 ?  1.582 -20.033 -13.846 1.00  74.15 0 A 1
ATOM   471 N N   . VAL A 1 59 ? -1.269 -15.070 -13.584 1.00  79.94 0 A 1
ATOM   472 C CA  . VAL A 1 59 ? -0.867 -13.668 -13.759 1.00  78.08 0 A 1
ATOM   473 C C   . VAL A 1 59 ? -1.994 -12.712 -13.389 1.00  77.74 0 A 1
ATOM   474 O O   . VAL A 1 59 ? -1.749 -11.691 -12.753 1.00  75.11 0 A 1
ATOM   475 C CB  . VAL A 1 59 ? -0.349 -13.425 -15.187 1.00  75.98 0 A 1
ATOM   476 C CG1 . VAL A 1 59 ? -0.071 -11.949 -15.477 1.00  70.28 0 A 1
ATOM   477 C CG2 . VAL A 1 59 ?  0.968 -14.178 -15.417 1.00  71.52 0 A 1
ATOM   478 N N   . SER A 1 60 ? -3.203 -13.029 -13.790 1.00  80.36 0 A 1
ATOM   479 C CA  . SER A 1 60 ? -4.339 -12.112 -13.711 1.00  78.75 0 A 1
ATOM   480 C C   . SER A 1 60 ? -5.292 -12.394 -12.549 1.00  78.58 0 A 1
ATOM   481 O O   . SER A 1 60 ? -6.088 -11.525 -12.208 1.00  76.23 0 A 1
ATOM   482 C CB  . SER A 1 60 ? -5.126 -12.139 -15.019 1.00  76.79 0 A 1
ATOM   483 O OG  . SER A 1 60 ? -4.275 -11.837 -16.106 1.00  70.93 0 A 1
ATOM   484 N N   . HIS A 1 61 ? -5.224 -13.585 -11.964 1.00  78.61 0 A 1
ATOM   485 C CA  . HIS A 1 61 ? -6.139 -14.019 -10.909 1.00  78.03 0 A 1
ATOM   486 C C   . HIS A 1 61 ? -5.413 -14.580 -9.680 1.00  76.57 0 A 1
ATOM   487 O O   . HIS A 1 61 ? -6.020 -15.253 -8.851 1.00  74.13 0 A 1
ATOM   488 C CB  . HIS A 1 61 ? -7.150 -15.026 -11.481 1.00  80.79 0 A 1
ATOM   489 C CG  . HIS A 1 61 ? -7.958 -14.484 -12.626 1.00  82.19 0 A 1
ATOM   490 C CD2 . HIS A 1 61 ? -7.886 -14.870 -13.932 1.00  79.79 0 A 1
ATOM   491 N ND1 . HIS A 1 61 ? -8.918 -13.487 -12.539 1.00  78.43 0 A 1
ATOM   492 C CE1 . HIS A 1 61 ? -9.403 -13.285 -13.772 1.00  80.58 0 A 1
ATOM   493 N NE2 . HIS A 1 61 ? -8.804 -14.108 -14.645 1.00  80.95 0 A 1
ATOM   494 N N   . THR A 1 62 ? -4.116 -14.331 -9.543 1.00  77.90 0 A 1
ATOM   495 C CA  . THR A 1 62 ? -3.411 -14.609 -8.292 1.00  76.22 0 A 1
ATOM   496 C C   . THR A 1 62 ? -3.811 -13.610 -7.219 1.00  75.60 0 A 1
ATOM   497 O O   . THR A 1 62 ? -4.133 -12.463 -7.492 1.00  72.35 0 A 1
ATOM   498 C CB  . THR A 1 62 ? -1.885 -14.626 -8.420 1.00  73.48 0 A 1
ATOM   499 C CG2 . THR A 1 62 ? -1.384 -16.052 -8.589 1.00  67.26 0 A 1
ATOM   500 O OG1 . THR A 1 62 ? -1.432 -13.884 -9.521 1.00  68.27 0 A 1
ATOM   501 N N   . LEU A 1 63 ? -3.760 -14.088 -5.990 1.00  71.80 0 A 1
ATOM   502 C CA  . LEU A 1 63 ? -4.010 -13.324 -4.778 1.00  71.36 0 A 1
ATOM   503 C C   . LEU A 1 63 ? -3.217 -12.019 -4.788 1.00  72.18 0 A 1
ATOM   504 O O   . LEU A 1 63 ? -1.990 -12.025 -4.909 1.00  69.14 0 A 1
ATOM   505 C CB  . LEU A 1 63 ? -3.585 -14.197 -3.593 1.00  67.92 0 A 1
ATOM   506 C CG  . LEU A 1 63 ? -4.505 -15.405 -3.358 1.00  61.59 0 A 1
ATOM   507 C CD1 . LEU A 1 63 ? -3.850 -16.386 -2.376 1.00  58.21 0 A 1
ATOM   508 C CD2 . LEU A 1 63 ? -5.866 -15.005 -2.846 1.00  59.30 0 A 1
ATOM   509 N N   . PHE A 1 64 ? -3.933 -10.917 -4.638 1.00  71.85 0 A 1
ATOM   510 C CA  . PHE A 1 64 ? -3.295 -9.635 -4.431 1.00  70.72 0 A 1
ATOM   511 C C   . PHE A 1 64 ? -2.685 -9.629 -3.027 1.00  71.68 0 A 1
ATOM   512 O O   . PHE A 1 64 ? -3.379 -9.885 -2.043 1.00  69.47 0 A 1
ATOM   513 C CB  . PHE A 1 64 ? -4.321 -8.505 -4.644 1.00  67.69 0 A 1
ATOM   514 C CG  . PHE A 1 64 ? -3.790 -7.396 -5.526 1.00  64.71 0 A 1
ATOM   515 C CD1 . PHE A 1 64 ? -3.334 -6.197 -4.966 1.00  61.96 0 A 1
ATOM   516 C CD2 . PHE A 1 64 ? -3.751 -7.560 -6.926 1.00  61.66 0 A 1
ATOM   517 C CE1 . PHE A 1 64 ? -2.849 -5.166 -5.788 1.00  59.56 0 A 1
ATOM   518 C CE2 . PHE A 1 64 ? -3.266 -6.534 -7.751 1.00  59.70 0 A 1
ATOM   519 C CZ  . PHE A 1 64 ? -2.821 -5.333 -7.183 1.00  58.58 0 A 1
ATOM   520 N N   . TYR A 1 65 ? -1.383 -9.399 -2.922 1.00  69.61 0 A 1
ATOM   521 C CA  . TYR A 1 65 ? -0.703 -9.437 -1.620 1.00  68.76 0 A 1
ATOM   522 C C   . TYR A 1 65 ? -1.287 -8.439 -0.618 1.00  68.76 0 A 1
ATOM   523 O O   . TYR A 1 65 ? -1.279 -8.711  0.572 1.00  65.98 0 A 1
ATOM   524 C CB  . TYR A 1 65 ?  0.795 -9.187 -1.812 1.00  66.55 0 A 1
ATOM   525 C CG  . TYR A 1 65 ?  1.565 -10.405 -2.243 1.00  65.01 0 A 1
ATOM   526 C CD1 . TYR A 1 65 ?  2.011 -11.325 -1.268 1.00  61.60 0 A 1
ATOM   527 C CD2 . TYR A 1 65 ?  1.850 -10.650 -3.594 1.00  60.71 0 A 1
ATOM   528 C CE1 . TYR A 1 65 ?  2.737 -12.463 -1.639 1.00  58.11 0 A 1
ATOM   529 C CE2 . TYR A 1 65 ?  2.566 -11.790 -3.982 1.00  58.06 0 A 1
ATOM   530 C CZ  . TYR A 1 65 ?  3.015 -12.689 -3.002 1.00  58.25 0 A 1
ATOM   531 O OH  . TYR A 1 65 ?  3.730 -13.811 -3.372 1.00  52.41 0 A 1
ATOM   532 N N   . ASP A 1 66 ? -1.820 -7.330 -1.106 1.00  67.77 0 A 1
ATOM   533 C CA  . ASP A 1 66 ? -2.424 -6.280 -0.285 1.00  67.01 0 A 1
ATOM   534 C C   . ASP A 1 66 ? -3.607 -6.794  0.544 1.00  68.12 0 A 1
ATOM   535 O O   . ASP A 1 66 ? -3.771 -6.363  1.683 1.00  67.09 0 A 1
ATOM   536 C CB  . ASP A 1 66 ? -2.854 -5.108 -1.176 1.00  65.16 0 A 1
ATOM   537 C CG  . ASP A 1 66 ? -1.682 -4.407 -1.875 1.00  61.24 0 A 1
ATOM   538 O OD1 . ASP A 1 66 ? -0.520 -4.614 -1.457 1.00  57.89 0 A 1
ATOM   539 O OD2 . ASP A 1 66 ? -1.956 -3.667 -2.841 1.00  57.67 -1 A 1
ATOM   540 N N   . ASP A 1 67 ? -4.361 -7.786  0.064 1.00  68.06 0 A 1
ATOM   541 C CA  . ASP A 1 67 ? -5.487 -8.387  0.791 1.00  66.24 0 A 1
ATOM   542 C C   . ASP A 1 67 ? -5.042 -9.159  2.041 1.00  65.59 0 A 1
ATOM   543 O O   . ASP A 1 67 ? -5.842 -9.417  2.945 1.00  64.03 0 A 1
ATOM   544 C CB  . ASP A 1 67 ? -6.269 -9.324 -0.141 1.00  64.95 0 A 1
ATOM   545 C CG  . ASP A 1 67 ? -6.979 -8.621 -1.303 1.00  60.85 0 A 1
ATOM   546 O OD1 . ASP A 1 67 ? -7.324 -7.430 -1.164 1.00  58.23 0 A 1
ATOM   547 O OD2 . ASP A 1 67 ? -7.214 -9.315 -2.320 1.00  58.90 -1 A 1
ATOM   548 N N   . PHE A 1 68 ? -3.767 -9.550  2.129 1.00  71.83 0 A 1
ATOM   549 C CA  . PHE A 1 68 ? -3.201 -10.306  3.248 1.00  69.77 0 A 1
ATOM   550 C C   . PHE A 1 68 ? -2.349 -9.464  4.177 1.00  69.99 0 A 1
ATOM   551 O O   . PHE A 1 68 ? -1.911 -9.937  5.232 1.00  67.07 0 A 1
ATOM   552 C CB  . PHE A 1 68 ? -2.374 -11.485  2.716 1.00  67.33 0 A 1
ATOM   553 C CG  . PHE A 1 68 ? -3.203 -12.425  1.878 1.00  65.91 0 A 1
ATOM   554 C CD1 . PHE A 1 68 ? -4.057 -13.356  2.500 1.00  61.66 0 A 1
ATOM   555 C CD2 . PHE A 1 68 ? -3.214 -12.270  0.493 1.00  63.66 0 A 1
ATOM   556 C CE1 . PHE A 1 68 ? -4.952 -14.096  1.741 1.00  59.66 0 A 1
ATOM   557 C CE2 . PHE A 1 68 ? -4.121 -13.001 -0.272 1.00  59.65 0 A 1
ATOM   558 C CZ  . PHE A 1 68 ? -5.005 -13.895  0.353 1.00  60.55 0 A 1
ATOM   559 N N   . ILE A 1 69 ? -2.056 -8.235  3.796 1.00  72.76 0 A 1
ATOM   560 C CA  . ILE A 1 69 ? -1.170 -7.351  4.535 1.00  75.79 0 A 1
ATOM   561 C C   . ILE A 1 69 ? -2.024 -6.281  5.191 1.00  75.75 0 A 1
ATOM   562 O O   . ILE A 1 69 ? -2.421 -5.306  4.561 1.00  75.86 0 A 1
ATOM   563 C CB  . ILE A 1 69 ? -0.064 -6.799  3.616 1.00  74.56 0 A 1
ATOM   564 C CG1 . ILE A 1 69 ?  0.847 -7.945  3.118 1.00  69.37 0 A 1
ATOM   565 C CG2 . ILE A 1 69 ?  0.773 -5.765  4.377 1.00  68.56 0 A 1
ATOM   566 C CD1 . ILE A 1 69 ?  1.878 -7.506  2.072 1.00  64.04 0 A 1
ATOM   567 N N   . ASP A 1 70 ? -2.253 -6.436  6.493 1.00  77.03 0 A 1
ATOM   568 C CA  . ASP A 1 70 ? -2.785 -5.341  7.288 1.00  79.21 0 A 1
ATOM   569 C C   . ASP A 1 70 ? -1.664 -4.332  7.561 1.00  80.08 0 A 1
ATOM   570 O O   . ASP A 1 70 ? -0.820 -4.502  8.451 1.00  80.45 0 A 1
ATOM   571 C CB  . ASP A 1 70 ? -3.473 -5.863  8.551 1.00  77.44 0 A 1
ATOM   572 C CG  . ASP A 1 70 ? -4.212 -4.747  9.314 1.00  76.14 0 A 1
ATOM   573 O OD1 . ASP A 1 70 ? -3.862 -3.558  9.128 1.00  73.82 0 A 1
ATOM   574 O OD2 . ASP A 1 70 ? -5.109 -5.093 10.111 1.00  73.62 -1 A 1
ATOM   575 N N   . PHE A 1 71 ? -1.656 -3.264  6.777 1.00  83.22 0 A 1
ATOM   576 C CA  . PHE A 1 71 ? -0.694 -2.183  6.921 1.00  83.84 0 A 1
ATOM   577 C C   . PHE A 1 71 ? -0.755 -1.518  8.295 1.00  86.33 0 A 1
ATOM   578 O O   . PHE A 1 71 ?  0.282 -1.063  8.778 1.00  85.76 0 A 1
ATOM   579 C CB  . PHE A 1 71 ? -0.921 -1.149  5.820 1.00  80.99 0 A 1
ATOM   580 C CG  . PHE A 1 71 ? -0.544 -1.642  4.445 1.00  77.87 0 A 1
ATOM   581 C CD1 . PHE A 1 71 ?  0.818 -1.759  4.083 1.00  74.04 0 A 1
ATOM   582 C CD2 . PHE A 1 71 ? -1.530 -1.985  3.509 1.00  73.06 0 A 1
ATOM   583 C CE1 . PHE A 1 71 ?  1.184 -2.205  2.812 1.00  70.84 0 A 1
ATOM   584 C CE2 . PHE A 1 71 ? -1.172 -2.438  2.228 1.00  69.45 0 A 1
ATOM   585 C CZ  . PHE A 1 71 ?  0.191 -2.547  1.880 1.00  69.24 0 A 1
ATOM   586 N N   . ASN A 1 72 ? -1.903 -1.517  8.971 1.00  84.13 0 A 1
ATOM   587 C CA  . ASN A 1 72 ? -2.030 -0.946 10.313 1.00  84.90 0 A 1
ATOM   588 C C   . ASN A 1 72 ? -1.275 -1.790 11.339 1.00  86.85 0 A 1
ATOM   589 O O   . ASN A 1 72 ? -0.544 -1.252 12.169 1.00  87.27 0 A 1
ATOM   590 C CB  . ASN A 1 72 ? -3.510 -0.812 10.710 1.00  83.68 0 A 1
ATOM   591 C CG  . ASN A 1 72 ? -4.279  0.087  9.772 1.00  80.30 0 A 1
ATOM   592 N ND2 . ASN A 1 72 ? -5.377 -0.402  9.246 1.00  72.59 0 A 1
ATOM   593 O OD1 . ASN A 1 72 ? -3.912  1.223  9.519 1.00  73.51 0 A 1
ATOM   594 N N   . ILE A 1 73 ? -1.376 -3.132 11.260 1.00  86.54 0 A 1
ATOM   595 C CA  . ILE A 1 73 ? -0.633 -4.037 12.146 1.00  87.41 0 A 1
ATOM   596 C C   . ILE A 1 73 ?  0.874 -3.872 11.933 1.00  88.89 0 A 1
ATOM   597 O O   . ILE A 1 73 ?  1.643 -3.800 12.901 1.00  89.52 0 A 1
ATOM   598 C CB  . ILE A 1 73 ? -1.071 -5.503 11.938 1.00  86.70 0 A 1
ATOM   599 C CG1 . ILE A 1 73 ? -2.540 -5.680 12.390 1.00  81.39 0 A 1
ATOM   600 C CG2 . ILE A 1 73 ? -0.155 -6.468 12.708 1.00  81.19 0 A 1
ATOM   601 C CD1 . ILE A 1 73 ? -3.117 -7.077 12.127 1.00  76.27 0 A 1
ATOM   602 N N   . ILE A 1 74 ?  1.316 -3.774 10.688 1.00  88.55 0 A 1
ATOM   603 C CA  . ILE A 1 74 ?  2.730 -3.557 10.377 1.00  89.27 0 A 1
ATOM   604 C C   . ILE A 1 74 ?  3.202 -2.206 10.904 1.00  91.09 0 A 1
ATOM   605 O O   . ILE A 1 74 ?  4.254 -2.126 11.535 1.00  92.07 0 A 1
ATOM   606 C CB  . ILE A 1 74 ?  3.001 -3.699  8.864 1.00  87.53 0 A 1
ATOM   607 C CG1 . ILE A 1 74 ?  2.737 -5.159  8.428 1.00  84.03 0 A 1
ATOM   608 C CG2 . ILE A 1 74 ?  4.447 -3.289  8.519 1.00  83.50 0 A 1
ATOM   609 C CD1 . ILE A 1 74 ?  2.884 -5.391  6.927 1.00  77.32 0 A 1
ATOM   610 N N   . GLU A 1 75 ?  2.420 -1.158 10.700 1.00  90.64 0 A 1
ATOM   611 C CA  . GLU A 1 75 ?  2.739  0.186 11.187 1.00  91.37 0 A 1
ATOM   612 C C   . GLU A 1 75 ?  2.838  0.206 12.719 1.00  92.72 0 A 1
ATOM   613 O O   . GLU A 1 75 ?  3.822  0.703 13.265 1.00  93.97 0 A 1
ATOM   614 C CB  . GLU A 1 75 ?  1.705  1.195 10.662 1.00  89.86 0 A 1
ATOM   615 C CG  . GLU A 1 75 ?  2.117  2.632 10.997 1.00  83.46 0 A 1
ATOM   616 C CD  . GLU A 1 75 ?  1.171  3.716 10.455 1.00  82.40 0 A 1
ATOM   617 O OE1 . GLU A 1 75 ?  1.156  4.820 11.046 1.00  77.67 0 A 1
ATOM   618 O OE2 . GLU A 1 75 ?  0.478  3.506  9.450 1.00  77.49 -1 A 1
ATOM   619 N N   . GLU A 1 76 ?  1.885 -0.406 13.428 1.00  93.56 0 A 1
ATOM   620 C CA  . GLU A 1 76 ?  1.929 -0.519 14.884 1.00  93.27 0 A 1
ATOM   621 C C   . GLU A 1 76 ?  3.160 -1.297 15.376 1.00  94.50 0 A 1
ATOM   622 O O   . GLU A 1 76 ?  3.811 -0.875 16.333 1.00  95.09 0 A 1
ATOM   623 C CB  . GLU A 1 76 ?  0.683 -1.225 15.420 1.00  92.25 0 A 1
ATOM   624 C CG  . GLU A 1 76 ? -0.546 -0.323 15.475 1.00  82.71 0 A 1
ATOM   625 C CD  . GLU A 1 76 ? -1.699 -0.963 16.276 1.00  78.10 0 A 1
ATOM   626 O OE1 . GLU A 1 76 ? -2.801 -0.385 16.240 1.00  73.84 0 A 1
ATOM   627 O OE2 . GLU A 1 76 ? -1.452 -1.965 16.992 1.00  73.05 -1 A 1
ATOM   628 N N   . ALA A 1 77 ?  3.500 -2.405 14.728 1.00  93.44 0 A 1
ATOM   629 C CA  . ALA A 1 77 ?  4.671 -3.191 15.089 1.00  94.00 0 A 1
ATOM   630 C C   . ALA A 1 77 ?  5.976 -2.397 14.892 1.00  95.20 0 A 1
ATOM   631 O O   . ALA A 1 77 ?  6.873 -2.432 15.748 1.00  95.06 0 A 1
ATOM   632 C CB  . ALA A 1 77 ?  4.666 -4.491 14.273 1.00  93.15 0 A 1
ATOM   633 N N   . LEU A 1 78 ?  6.066 -1.631 13.810 1.00  94.04 0 A 1
ATOM   634 C CA  . LEU A 1 78 ?  7.198 -0.743 13.554 1.00  94.22 0 A 1
ATOM   635 C C   . LEU A 1 78 ?  7.288  0.362 14.614 1.00  95.40 0 A 1
ATOM   636 O O   . LEU A 1 78 ?  8.368  0.587 15.158 1.00  95.70 0 A 1
ATOM   637 C CB  . LEU A 1 78 ?  7.076 -0.129 12.154 1.00  93.05 0 A 1
ATOM   638 C CG  . LEU A 1 78 ?  7.368 -1.101 10.998 1.00  85.19 0 A 1
ATOM   639 C CD1 . LEU A 1 78 ?  7.068 -0.399  9.660 1.00  79.71 0 A 1
ATOM   640 C CD2 . LEU A 1 78 ?  8.829 -1.559 10.978 1.00  81.44 0 A 1
ATOM   641 N N   . ILE A 1 79 ?  6.165  0.994 14.948 1.00  95.57 0 A 1
ATOM   642 C CA  . ILE A 1 79 ?  6.103  2.029 15.979 1.00  95.09 0 A 1
ATOM   643 C C   . ILE A 1 79 ?  6.561  1.464 17.320 1.00  95.64 0 A 1
ATOM   644 O O   . ILE A 1 79 ?  7.446  2.044 17.933 1.00  96.03 0 A 1
ATOM   645 C CB  . ILE A 1 79 ?  4.694  2.643 16.060 1.00  94.43 0 A 1
ATOM   646 C CG1 . ILE A 1 79 ?  4.435  3.518 14.813 1.00  91.53 0 A 1
ATOM   647 C CG2 . ILE A 1 79 ?  4.525  3.496 17.334 1.00  91.15 0 A 1
ATOM   648 C CD1 . ILE A 1 79 ?  2.958  3.864 14.631 1.00  84.18 0 A 1
ATOM   649 N N   . ARG A 1 80 ?  6.030  0.315 17.758 1.00  96.66 0 A 1
ATOM   650 C CA  . ARG A 1 80 ?  6.430 -0.317 19.029 1.00  96.14 0 A 1
ATOM   651 C C   . ARG A 1 80 ?  7.933 -0.585 19.074 1.00  96.41 0 A 1
ATOM   652 O O   . ARG A 1 80 ?  8.591 -0.194 20.030 1.00  96.67 0 A 1
ATOM   653 C CB  . ARG A 1 80 ?  5.653 -1.621 19.257 1.00  95.87 0 A 1
ATOM   654 C CG  . ARG A 1 80 ?  4.191 -1.354 19.636 1.00  85.39 0 A 1
ATOM   655 C CD  . ARG A 1 80 ?  3.463 -2.682 19.850 1.00  81.70 0 A 1
ATOM   656 N NE  . ARG A 1 80 ?  2.011 -2.492 19.917 1.00  75.21 0 A 1
ATOM   657 C CZ  . ARG A 1 80 ?  1.111 -3.404 20.268 1.00  68.62 0 A 1
ATOM   658 N NH1 . ARG A 1 80 ?  1.472 -4.570 20.743 1.00  61.98 1 A 1
ATOM   659 N NH2 . ARG A 1 80 ? -0.157 -3.149 20.130 1.00  62.52 0 A 1
ATOM   660 N N   . ARG A 1 81 ?  8.478 -1.169 18.018 1.00  95.33 0 A 1
ATOM   661 C CA  . ARG A 1 81 ?  9.923 -1.440 17.951 1.00  94.88 0 A 1
ATOM   662 C C   . ARG A 1 81 ? 10.761 -0.169 18.045 1.00  95.55 0 A 1
ATOM   663 O O   . ARG A 1 81 ? 11.837 -0.177 18.647 1.00  95.12 0 A 1
ATOM   664 C CB  . ARG A 1 81 ? 10.210 -2.216 16.656 1.00  94.27 0 A 1
ATOM   665 C CG  . ARG A 1 81 ? 11.684 -2.630 16.580 1.00  87.43 0 A 1
ATOM   666 C CD  . ARG A 1 81 ? 11.927 -3.467 15.323 1.00  83.23 0 A 1
ATOM   667 N NE  . ARG A 1 81 ? 13.336 -3.866 15.231 1.00  76.97 0 A 1
ATOM   668 C CZ  . ARG A 1 81 ? 13.867 -4.664 14.313 1.00  70.34 0 A 1
ATOM   669 N NH1 . ARG A 1 81 ? 13.140 -5.172 13.359 1.00  65.26 1 A 1
ATOM   670 N NH2 . ARG A 1 81 ? 15.129 -4.955 14.355 1.00  64.15 0 A 1
ATOM   671 N N   . VAL A 1 82 ? 10.313  0.920 17.445 1.00  96.02 0 A 1
ATOM   672 C CA  . VAL A 1 82 ? 11.025  2.194 17.485 1.00  95.96 0 A 1
ATOM   673 C C   . VAL A 1 82 ? 10.851  2.899 18.831 1.00  96.63 0 A 1
ATOM   674 O O   . VAL A 1 82 ? 11.821  3.482 19.308 1.00  96.55 0 A 1
ATOM   675 C CB  . VAL A 1 82 ? 10.641  3.096 16.305 1.00  95.01 0 A 1
ATOM   676 C CG1 . VAL A 1 82 ? 11.288  4.468 16.390 1.00  89.55 0 A 1
ATOM   677 C CG2 . VAL A 1 82 ? 11.124  2.436 15.013 1.00  90.82 0 A 1
ATOM   678 N N   . LEU A 1 83 ?  9.684  2.782 19.467 1.00  96.46 0 A 1
ATOM   679 C CA  . LEU A 1 83 ?  9.456  3.247 20.839 1.00  95.86 0 A 1
ATOM   680 C C   . LEU A 1 83 ? 10.458  2.593 21.791 1.00  95.91 0 A 1
ATOM   681 O O   . LEU A 1 83 ? 11.213  3.315 22.457 1.00  95.94 0 A 1
ATOM   682 C CB  . LEU A 1 83 ?  8.009  2.947 21.275 1.00  95.66 0 A 1
ATOM   683 C CG  . LEU A 1 83 ?  6.949  3.872 20.652 1.00  92.73 0 A 1
ATOM   684 C CD1 . LEU A 1 83 ?  5.542  3.316 20.924 1.00  87.73 0 A 1
ATOM   685 C CD2 . LEU A 1 83 ?  6.998  5.277 21.239 1.00  90.02 0 A 1
ATOM   686 N N   . ASP A 1 84 ? 10.579  1.267 21.770 1.00  96.46 0 A 1
ATOM   687 C CA  . ASP A 1 84 ? 11.517  0.530 22.614 1.00  95.98 0 A 1
ATOM   688 C C   . ASP A 1 84 ? 12.972  0.938 22.339 1.00  95.81 0 A 1
ATOM   689 O O   . ASP A 1 84 ? 13.739  1.219 23.265 1.00  95.47 0 A 1
ATOM   690 C CB  . ASP A 1 84 ? 11.358 -0.978 22.376 1.00  95.26 0 A 1
ATOM   691 C CG  . ASP A 1 84 ? 10.002 -1.542 22.822 1.00  91.96 0 A 1
ATOM   692 O OD1 . ASP A 1 84 ?  9.359 -0.913 23.689 1.00  88.00 0 A 1
ATOM   693 O OD2 . ASP A 1 84 ?  9.643 -2.615 22.293 1.00  87.60 -1 A 1
ATOM   694 N N   . ARG A 1 85 ? 13.341  1.039 21.070 1.00  94.55 0 A 1
ATOM   695 C CA  . ARG A 1 85 ? 14.699  1.453 20.691 1.00  93.49 0 A 1
ATOM   696 C C   . ARG A 1 85 ? 15.014  2.881 21.129 1.00  94.21 0 A 1
ATOM   697 O O   . ARG A 1 85 ? 16.119  3.130 21.602 1.00  93.47 0 A 1
ATOM   698 C CB  . ARG A 1 85 ? 14.892  1.263 19.172 1.00  91.62 0 A 1
ATOM   699 C CG  . ARG A 1 85 ? 16.370  1.432 18.787 1.00  83.31 0 A 1
ATOM   700 C CD  . ARG A 1 85 ? 16.593  1.173 17.287 1.00  81.03 0 A 1
ATOM   701 N NE  . ARG A 1 85 ? 16.070  2.267 16.467 1.00  74.73 0 A 1
ATOM   702 C CZ  . ARG A 1 85 ? 16.069  2.316 15.130 1.00  70.04 0 A 1
ATOM   703 N NH1 . ARG A 1 85 ? 16.521  1.326 14.413 1.00  66.11 1 A 1
ATOM   704 N NH2 . ARG A 1 85 ? 15.618  3.369 14.507 1.00  61.42 0 A 1
ATOM   705 N N   . SER A 1 86 ? 14.070  3.789 20.994 1.00  95.47 0 A 1
ATOM   706 C CA  . SER A 1 86 ? 14.251  5.180 21.409 1.00  95.15 0 A 1
ATOM   707 C C   . SER A 1 86 ? 14.388  5.321 22.927 1.00  94.91 0 A 1
ATOM   708 O O   . SER A 1 86 ? 15.175  6.139 23.391 1.00  94.27 0 A 1
ATOM   709 C CB  . SER A 1 86 ? 13.090  6.049 20.907 1.00  94.58 0 A 1
ATOM   710 O OG  . SER A 1 86 ? 11.888  5.791 21.599 1.00  91.80 0 A 1
ATOM   711 N N   . LEU A 1 87 ? 13.687  4.493 23.693 1.00  95.16 0 A 1
ATOM   712 C CA  . LEU A 1 87 ? 13.798  4.474 25.146 1.00  94.03 0 A 1
ATOM   713 C C   . LEU A 1 87 ? 15.179  3.967 25.582 1.00  93.25 0 A 1
ATOM   714 O O   . LEU A 1 87 ? 15.811  4.586 26.427 1.00  92.40 0 A 1
ATOM   715 C CB  . LEU A 1 87 ? 12.656  3.621 25.724 1.00  93.13 0 A 1
ATOM   716 C CG  . LEU A 1 87 ? 12.608  3.621 27.259 1.00  87.46 0 A 1
ATOM   717 C CD1 . LEU A 1 87 ? 12.314  5.015 27.823 1.00  83.12 0 A 1
ATOM   718 C CD2 . LEU A 1 87 ? 11.503  2.673 27.733 1.00  83.46 0 A 1
ATOM   719 N N   . LEU A 1 88 ? 15.664  2.895 24.971 1.00  94.59 0 A 1
ATOM   720 C CA  . LEU A 1 88 ? 17.008  2.370 25.233 1.00  93.18 0 A 1
ATOM   721 C C   . LEU A 1 88 ? 18.093  3.402 24.895 1.00  92.48 0 A 1
ATOM   722 O O   . LEU A 1 88 ? 19.010  3.605 25.689 1.00  91.33 0 A 1
ATOM   723 C CB  . LEU A 1 88 ? 17.225  1.087 24.420 1.00  91.85 0 A 1
ATOM   724 C CG  . LEU A 1 88 ? 16.428 -0.132 24.931 1.00  83.53 0 A 1
ATOM   725 C CD1 . LEU A 1 88 ? 16.540 -1.276 23.917 1.00  79.84 0 A 1
ATOM   726 C CD2 . LEU A 1 88 ? 16.967 -0.640 26.274 1.00  79.68 0 A 1
ATOM   727 N N   . GLU A 1 89 ? 17.973  4.068 23.761 1.00  92.61 0 A 1
ATOM   728 C CA  . GLU A 1 89 ? 18.934  5.095 23.337 1.00  90.92 0 A 1
ATOM   729 C C   . GLU A 1 89 ? 18.922  6.296 24.307 1.00  90.46 0 A 1
ATOM   730 O O   . GLU A 1 89 ? 19.984  6.771 24.714 1.00  88.82 0 A 1
ATOM   731 C CB  . GLU A 1 89 ? 18.649  5.478 21.867 1.00  88.01 0 A 1
ATOM   732 C CG  . GLU A 1 89 ? 19.767  6.282 21.174 1.00  82.37 0 A 1
ATOM   733 C CD  . GLU A 1 89 ? 19.677  6.215 19.617 1.00  79.28 0 A 1
ATOM   734 O OE1 . GLU A 1 89 ? 20.676  6.485 18.908 1.00  73.10 0 A 1
ATOM   735 O OE2 . GLU A 1 89 ? 18.635  5.812 19.053 1.00  71.94 -1 A 1
ATOM   736 N N   . TYR A 1 90 ? 17.742  6.710 24.774 1.00  93.69 0 A 1
ATOM   737 C CA  . TYR A 1 90 ? 17.595  7.772 25.770 1.00  92.47 0 A 1
ATOM   738 C C   . TYR A 1 90 ? 18.218  7.400 27.127 1.00  91.34 0 A 1
ATOM   739 O O   . TYR A 1 90 ? 18.953  8.204 27.716 1.00  89.94 0 A 1
ATOM   740 C CB  . TYR A 1 90 ? 16.103  8.100 25.938 1.00  90.72 0 A 1
ATOM   741 C CG  . TYR A 1 90 ? 15.846  9.163 26.986 1.00  90.50 0 A 1
ATOM   742 C CD1 . TYR A 1 90 ? 15.373  8.808 28.265 1.00  87.70 0 A 1
ATOM   743 C CD2 . TYR A 1 90 ? 16.119 10.508 26.685 1.00  87.14 0 A 1
ATOM   744 C CE1 . TYR A 1 90 ? 15.162  9.797 29.236 1.00  85.42 0 A 1
ATOM   745 C CE2 . TYR A 1 90 ? 15.910 11.503 27.656 1.00  84.98 0 A 1
ATOM   746 C CZ  . TYR A 1 90 ? 15.433 11.148 28.922 1.00  85.31 0 A 1
ATOM   747 O OH  . TYR A 1 90 ? 15.232 12.113 29.874 1.00  82.93 0 A 1
ATOM   748 N N   . VAL A 1 91 ? 17.955  6.197 27.629 1.00  91.62 0 A 1
ATOM   749 C CA  . VAL A 1 91 ? 18.513  5.714 28.899 1.00  89.94 0 A 1
ATOM   750 C C   . VAL A 1 91 ? 20.036  5.615 28.809 1.00  88.75 0 A 1
ATOM   751 O O   . VAL A 1 91 ? 20.736  6.076 29.718 1.00  87.42 0 A 1
ATOM   752 C CB  . VAL A 1 91 ? 17.896  4.360 29.301 1.00  88.79 0 A 1
ATOM   753 C CG1 . VAL A 1 91 ? 18.608  3.712 30.489 1.00  81.23 0 A 1
ATOM   754 C CG2 . VAL A 1 91 ? 16.429  4.542 29.707 1.00  81.87 0 A 1
ATOM   755 N N   . ASN A 1 92 ? 20.574  5.090 27.727 1.00  88.14 0 A 1
ATOM   756 C CA  . ASN A 1 92 ? 22.014  4.999 27.522 1.00  86.73 0 A 1
ATOM   757 C C   . ASN A 1 92 ? 22.672  6.381 27.461 1.00  83.79 0 A 1
ATOM   758 O O   . ASN A 1 92 ? 23.708  6.590 28.082 1.00  81.11 0 A 1
ATOM   759 C CB  . ASN A 1 92 ? 22.295  4.207 26.237 1.00  84.40 0 A 1
ATOM   760 C CG  . ASN A 1 92 ? 22.020  2.715 26.391 1.00  78.27 0 A 1
ATOM   761 N ND2 . ASN A 1 92 ? 21.843  2.027 25.288 1.00  69.62 0 A 1
ATOM   762 O OD1 . ASN A 1 92 ? 21.985  2.147 27.469 1.00  71.55 0 A 1
ATOM   763 N N   . HIS A 1 93 ? 22.034  7.329 26.778 1.00  83.46 0 A 1
ATOM   764 C CA  . HIS A 1 93 ? 22.537  8.701 26.710 1.00  81.77 0 A 1
ATOM   765 C C   . HIS A 1 93 ? 22.512  9.386 28.080 1.00  80.45 0 A 1
ATOM   766 O O   . HIS A 1 93 ? 23.487 10.028 28.481 1.00  73.63 0 A 1
ATOM   767 C CB  . HIS A 1 93 ? 21.728  9.489 25.676 1.00  76.20 0 A 1
ATOM   768 C CG  . HIS A 1 93 ? 22.330 10.838 25.377 1.00  69.59 0 A 1
ATOM   769 C CD2 . HIS A 1 93 ? 21.798 12.062 25.652 1.00  59.70 0 A 1
ATOM   770 N ND1 . HIS A 1 93 ? 23.565 11.067 24.788 1.00  61.04 0 A 1
ATOM   771 C CE1 . HIS A 1 93 ? 23.751 12.390 24.715 1.00  57.76 0 A 1
ATOM   772 N NE2 . HIS A 1 93 ? 22.706 13.032 25.221 1.00  57.48 0 A 1
ATOM   773 N N   . SER A 1 94 ? 21.438  9.182 28.855 1.00  81.19 0 A 1
ATOM   774 C CA  . SER A 1 94 ? 21.302  9.753 30.198 1.00  80.18 0 A 1
ATOM   775 C C   . SER A 1 94 ? 22.304  9.163 31.204 1.00  78.11 0 A 1
ATOM   776 O O   . SER A 1 94 ? 22.710  9.849 32.139 1.00  71.03 0 A 1
ATOM   777 C CB  . SER A 1 94 ? 19.885  9.538 30.736 1.00  74.98 0 A 1
ATOM   778 O OG  . SER A 1 94 ? 18.929 10.076 29.846 1.00  66.45 0 A 1
ATOM   779 N N   . ASN A 1 95 ? 22.706  7.911 31.024 1.00  77.51 0 A 1
ATOM   780 C CA  . ASN A 1 95 ? 23.687  7.255 31.888 1.00  78.53 0 A 1
ATOM   781 C C   . ASN A 1 95 ? 25.147  7.616 31.544 1.00  75.39 0 A 1
ATOM   782 O O   . ASN A 1 95 ? 26.044  7.337 32.341 1.00  70.83 0 A 1
ATOM   783 C CB  . ASN A 1 95 ? 23.496  5.737 31.805 1.00  75.20 0 A 1
ATOM   784 C CG  . ASN A 1 95 ? 22.256  5.246 32.539 1.00  68.55 0 A 1
ATOM   785 N ND2 . ASN A 1 95 ? 21.793  4.065 32.194 1.00  61.24 0 A 1
ATOM   786 O OD1 . ASN A 1 95 ? 21.706  5.861 33.432 1.00  63.09 0 A 1
ATOM   787 N N   . THR A 1 96 ? 25.381  8.175 30.363 1.00  77.47 0 A 1
ATOM   788 C CA  . THR A 1 96 ? 26.730  8.628 29.950 1.00  77.11 0 A 1
ATOM   789 C C   . THR A 1 96 ? 27.013 10.091 30.292 1.00  74.63 0 A 1
ATOM   790 O O   . THR A 1 96 ? 28.163 10.520 30.178 1.00  66.53 0 A 1
ATOM   791 C CB  . THR A 1 96 ? 26.977  8.392 28.454 1.00  71.38 0 A 1
ATOM   792 C CG2 . THR A 1 96 ? 27.306  6.928 28.171 1.00  61.89 0 A 1
ATOM   793 O OG1 . THR A 1 96 ? 25.857  8.708 27.663 1.00  63.39 0 A 1
ATOM   794 N N   . THR A 1 97 ? 25.987 10.829 30.703 1.00  75.71 0 A 1
ATOM   795 C CA  . THR A 1 97 ? 26.107 12.212 31.165 1.00  74.71 0 A 1
ATOM   796 C C   . THR A 1 97 ? 26.102 12.321 32.679 1.00  70.08 0 A 1
ATOM   797 O O   . THR A 1 97 ? 25.318 11.589 33.320 1.00  62.93 0 A 1
ATOM   798 C CB  . THR A 1 97 ? 24.998 13.109 30.587 1.00  67.50 0 A 1
ATOM   799 C CG2 . THR A 1 97 ? 25.251 13.426 29.113 1.00  57.95 0 A 1
ATOM   800 O OG1 . THR A 1 97 ? 23.759 12.490 30.693 1.00  59.28 0 A 1
ATOM   801 O OXT . THR A 1 97 ? 26.892 13.169 33.183 1.00  59.91 -1 A 1
ATOM   802 N N   . MET B 2 1 ? 19.871 25.103 18.477 1.00  92.64 0 B 1
ATOM   803 C CA  . MET B 2 1 ? 20.597 23.899 18.928 1.00  95.17 0 B 1
ATOM   804 C C   . MET B 2 1 ? 20.511 22.834 17.855 1.00  95.11 0 B 1
ATOM   805 O O   . MET B 2 1 ? 19.608 22.873 17.029 1.00  93.20 0 B 1
ATOM   806 C CB  . MET B 2 1 ? 20.061 23.391 20.276 1.00  91.93 0 B 1
ATOM   807 C CG  . MET B 2 1 ? 18.642 22.826 20.205 1.00  89.96 0 B 1
ATOM   808 S SD  . MET B 2 1 ? 18.017 22.222 21.797 1.00  91.35 0 B 1
ATOM   809 C CE  . MET B 2 1 ? 16.448 21.534 21.270 1.00  85.13 0 B 1
ATOM   810 N N   . GLN B 2 2 ? 21.429 21.890 17.865 1.00  95.25 0 B 1
ATOM   811 C CA  . GLN B 2 2 ? 21.447 20.804 16.897 1.00  95.06 0 B 1
ATOM   812 C C   . GLN B 2 2 ? 20.835 19.548 17.517 1.00  95.06 0 B 1
ATOM   813 O O   . GLN B 2 2 ? 21.146 19.207 18.652 1.00  93.40 0 B 1
ATOM   814 C CB  . GLN B 2 2 ? 22.884 20.615 16.417 1.00  91.62 0 B 1
ATOM   815 C CG  . GLN B 2 2 ? 22.924 20.164 14.962 1.00  82.23 0 B 1
ATOM   816 C CD  . GLN B 2 2 ? 24.348 20.155 14.396 1.00  81.36 0 B 1
ATOM   817 N NE2 . GLN B 2 2 ? 24.518 20.459 13.141 1.00  69.44 0 B 1
ATOM   818 O OE1 . GLN B 2 2 ? 25.316 19.862 15.070 1.00  73.97 0 B 1
ATOM   819 N N   . ILE B 2 3 ? 19.958 18.871 16.771 1.00  95.67 0 B 1
ATOM   820 C CA  . ILE B 2 3 ? 19.401 17.562 17.131 1.00  95.36 0 B 1
ATOM   821 C C   . ILE B 2 3 ? 19.564 16.590 15.968 1.00  95.77 0 B 1
ATOM   822 O O   . ILE B 2 3 ? 19.757 16.990 14.820 1.00  95.32 0 B 1
ATOM   823 C CB  . ILE B 2 3 ? 17.924 17.638 17.586 1.00  94.29 0 B 1
ATOM   824 C CG1 . ILE B 2 3 ? 16.997 18.146 16.460 1.00  92.45 0 B 1
ATOM   825 C CG2 . ILE B 2 3 ? 17.806 18.490 18.856 1.00  91.46 0 B 1
ATOM   826 C CD1 . ILE B 2 3 ? 15.500 17.974 16.771 1.00  92.19 0 B 1
ATOM   827 N N   . PHE B 2 4 ? 19.441 15.308 16.253 1.00  95.80 0 B 1
ATOM   828 C CA  . PHE B 2 4 ? 19.510 14.251 15.254 1.00  95.38 0 B 1
ATOM   829 C C   . PHE B 2 4 ? 18.141 13.605 15.056 1.00  95.91 0 B 1
ATOM   830 O O   . PHE B 2 4 ? 17.383 13.418 15.996 1.00  95.34 0 B 1
ATOM   831 C CB  . PHE B 2 4 ? 20.580 13.228 15.649 1.00  94.17 0 B 1
ATOM   832 C CG  . PHE B 2 4 ? 21.937 13.854 15.906 1.00  94.15 0 B 1
ATOM   833 C CD1 . PHE B 2 4 ? 22.664 14.427 14.850 1.00  88.38 0 B 1
ATOM   834 C CD2 . PHE B 2 4 ? 22.453 13.902 17.208 1.00  87.65 0 B 1
ATOM   835 C CE1 . PHE B 2 4 ? 23.901 15.048 15.094 1.00  86.21 0 B 1
ATOM   836 C CE2 . PHE B 2 4 ? 23.689 14.520 17.456 1.00  85.54 0 B 1
ATOM   837 C CZ  . PHE B 2 4 ? 24.413 15.092 16.399 1.00  89.35 0 B 1
ATOM   838 N N   . VAL B 2 5 ? 17.832 13.244 13.820 1.00  95.89 0 B 1
ATOM   839 C CA  . VAL B 2 5 ? 16.651 12.452 13.474 1.00  95.85 0 B 1
ATOM   840 C C   . VAL B 2 5 ? 17.112 11.191 12.785 1.00  95.62 0 B 1
ATOM   841 O O   . VAL B 2 5 ? 17.727 11.233 11.718 1.00  95.05 0 B 1
ATOM   842 C CB  . VAL B 2 5 ? 15.655 13.238 12.605 1.00  95.60 0 B 1
ATOM   843 C CG1 . VAL B 2 5 ? 14.425 12.397 12.286 1.00  93.65 0 B 1
ATOM   844 C CG2 . VAL B 2 5 ? 15.187 14.510 13.319 1.00  93.34 0 B 1
ATOM   845 N N   . LYS B 2 6 ? 16.821 10.049 13.383 1.00  93.27 0 B 1
ATOM   846 C CA  . LYS B 2 6 ? 17.265  8.732 12.914 1.00  92.72 0 B 1
ATOM   847 C C   . LYS B 2 6 ? 16.115  7.984 12.269 1.00  92.62 0 B 1
ATOM   848 O O   . LYS B 2 6 ? 15.043  7.837 12.842 1.00  92.99 0 B 1
ATOM   849 C CB  . LYS B 2 6 ? 17.874  7.999 14.110 1.00  90.89 0 B 1
ATOM   850 C CG  . LYS B 2 6 ? 18.757  6.795 13.747 1.00  85.22 0 B 1
ATOM   851 C CD  . LYS B 2 6 ? 19.339  6.296 15.068 1.00  83.39 0 B 1
ATOM   852 C CE  . LYS B 2 6 ? 20.451  5.266 14.974 1.00  74.93 0 B 1
ATOM   853 N NZ  . LYS B 2 6 ? 21.001  5.059 16.350 1.00  68.08 1 B 1
ATOM   854 N N   . THR B 2 7 ? 16.340  7.488 11.064 1.00  92.65 0 B 1
ATOM   855 C CA  . THR B 2 7 ? 15.360  6.667 10.352 1.00  90.79 0 B 1
ATOM   856 C C   . THR B 2 7 ? 15.458  5.194 10.778 1.00  89.67 0 B 1
ATOM   857 O O   . THR B 2 7 ? 16.399  4.776 11.461 1.00  87.10 0 B 1
ATOM   858 C CB  . THR B 2 7 ? 15.504  6.796  8.831 1.00  88.14 0 B 1
ATOM   859 C CG2 . THR B 2 7 ? 15.513  8.246  8.352 1.00  82.71 0 B 1
ATOM   860 O OG1 . THR B 2 7 ? 16.680  6.172  8.390 1.00  83.90 0 B 1
ATOM   861 N N   . LEU B 2 8 ? 14.509  4.370 10.324 1.00  88.12 0 B 1
ATOM   862 C CA  . LEU B 2 8 ? 14.526  2.918 10.560 1.00  85.94 0 B 1
ATOM   863 C C   . LEU B 2 8 ? 15.801  2.236 10.038 1.00  86.16 0 B 1
ATOM   864 O O   . LEU B 2 8 ? 16.302  1.311 10.677 1.00  82.62 0 B 1
ATOM   865 C CB  . LEU B 2 8 ? 13.294  2.289  9.884 1.00  82.46 0 B 1
ATOM   866 C CG  . LEU B 2 8 ? 11.976  2.552 10.634 1.00  75.78 0 B 1
ATOM   867 C CD1 . LEU B 2 8 ? 10.803  2.151  9.760 1.00  70.10 0 B 1
ATOM   868 C CD2 . LEU B 2 8 ? 11.916  1.736 11.928 1.00  69.48 0 B 1
ATOM   869 N N   . THR B 2 9 ? 16.335  2.721  8.918 1.00  85.20 0 B 1
ATOM   870 C CA  . THR B 2 9 ? 17.557  2.185  8.303 1.00  84.59 0 B 1
ATOM   871 C C   . THR B 2 9 ? 18.841  2.677  8.984 1.00  85.12 0 B 1
ATOM   872 O O   . THR B 2 9 ? 19.930  2.262  8.610 1.00  81.71 0 B 1
ATOM   873 C CB  . THR B 2 9 ? 17.606  2.526  6.808 1.00  81.59 0 B 1
ATOM   874 C CG2 . THR B 2 9 ? 16.431  1.918  6.040 1.00  74.96 0 B 1
ATOM   875 O OG1 . THR B 2 9 ? 17.544  3.923  6.626 1.00  77.13 0 B 1
ATOM   876 N N   . GLY B 2 10 ? 18.722  3.553  9.971 1.00  84.30 0 B 1
ATOM   877 C CA  . GLY B 2 10 ? 19.859  4.148 10.670 1.00  85.07 0 B 1
ATOM   878 C C   . GLY B 2 10 ? 20.430  5.399  9.999 1.00  87.70 0 B 1
ATOM   879 O O   . GLY B 2 10 ? 21.387  5.966 10.527 1.00  84.80 0 B 1
ATOM   880 N N   . LYS B 2 11 ? 19.849  5.866  8.893 1.00  87.64 0 B 1
ATOM   881 C CA  . LYS B 2 11 ? 20.192  7.175  8.314 1.00  89.20 0 B 1
ATOM   882 C C   . LYS B 2 11 ? 19.930  8.256  9.363 1.00  90.24 0 B 1
ATOM   883 O O   . LYS B 2 11 ? 18.817  8.330  9.888 1.00  89.63 0 B 1
ATOM   884 C CB  . LYS B 2 11 ? 19.393  7.431  7.018 1.00  86.92 0 B 1
ATOM   885 C CG  . LYS B 2 11 ? 19.753  8.774  6.358 1.00  83.78 0 B 1
ATOM   886 C CD  . LYS B 2 11 ? 18.877  9.090  5.126 1.00  81.09 0 B 1
ATOM   887 C CE  . LYS B 2 11 ? 19.231 10.474  4.575 1.00  74.14 0 B 1
ATOM   888 N NZ  . LYS B 2 11 ? 18.303 10.948  3.508 1.00  68.72 1 B 1
ATOM   889 N N   . THR B 2 12 ? 20.908  9.085  9.629 1.00  91.19 0 B 1
ATOM   890 C CA  . THR B 2 12 ? 20.799 10.195 10.577 1.00  91.53 0 B 1
ATOM   891 C C   . THR B 2 12 ? 20.753 11.510  9.828 1.00  92.14 0 B 1
ATOM   892 O O   . THR B 2 12 ? 21.597 11.777  8.970 1.00  90.16 0 B 1
ATOM   893 C CB  . THR B 2 12 ? 21.930 10.163 11.608 1.00  88.84 0 B 1
ATOM   894 C CG2 . THR B 2 12 ? 21.739 11.197 12.708 1.00  78.10 0 B 1
ATOM   895 O OG1 . THR B 2 12 ? 21.957  8.900 12.235 1.00  79.16 0 B 1
ATOM   896 N N   . ILE B 2 13 ? 19.760 12.338 10.151 1.00  93.06 0 B 1
ATOM   897 C CA  . ILE B 2 13 ? 19.537 13.674  9.611 1.00  92.03 0 B 1
ATOM   898 C C   . ILE B 2 13 ? 19.810 14.656 10.740 1.00  93.60 0 B 1
ATOM   899 O O   . ILE B 2 13 ? 19.250 14.524 11.819 1.00  93.19 0 B 1
ATOM   900 C CB  . ILE B 2 13 ? 18.092 13.810  9.092 1.00  90.01 0 B 1
ATOM   901 C CG1 . ILE B 2 13 ? 17.713 12.718  8.061 1.00  85.01 0 B 1
ATOM   902 C CG2 . ILE B 2 13 ? 17.892 15.207  8.471 1.00  84.09 0 B 1
ATOM   903 C CD1 . ILE B 2 13 ? 16.192 12.496  7.990 1.00  80.96 0 B 1
ATOM   904 N N   . THR B 2 14 ? 20.639 15.646 10.493 1.00  92.91 0 B 1
ATOM   905 C CA  . THR B 2 14 ? 20.921 16.699 11.479 1.00  93.35 0 B 1
ATOM   906 C C   . THR B 2 14 ? 20.008 17.894 11.219 1.00  93.55 0 B 1
ATOM   907 O O   . THR B 2 14 ? 19.922 18.370 10.090 1.00  92.26 0 B 1
ATOM   908 C CB  . THR B 2 14 ? 22.391 17.120 11.419 1.00  91.52 0 B 1
ATOM   909 C CG2 . THR B 2 14 ? 22.756 18.016 12.589 1.00  80.12 0 B 1
ATOM   910 O OG1 . THR B 2 14 ? 23.222 15.986 11.493 1.00  82.18 0 B 1
ATOM   911 N N   . LEU B 2 15 ? 19.330 18.393 12.267 1.00  95.07 0 B 1
ATOM   912 C CA  . LEU B 2 15 ? 18.447 19.553 12.193 1.00  95.08 0 B 1
ATOM   913 C C   . LEU B 2 15 ? 18.933 20.658 13.128 1.00  95.78 0 B 1
ATOM   914 O O   . LEU B 2 15 ? 19.309 20.395 14.266 1.00  94.98 0 B 1
ATOM   915 C CB  . LEU B 2 15 ? 17.005 19.157 12.542 1.00  94.00 0 B 1
ATOM   916 C CG  . LEU B 2 15 ? 16.350 18.134 11.598 1.00  92.54 0 B 1
ATOM   917 C CD1 . LEU B 2 15 ? 14.953 17.819 12.120 1.00  88.44 0 B 1
ATOM   918 C CD2 . LEU B 2 15 ? 16.210 18.653 10.171 1.00  87.16 0 B 1
ATOM   919 N N   . GLU B 2 16 ? 18.845 21.888 12.642 1.00  95.03 0 B 1
ATOM   920 C CA  . GLU B 2 16 ? 18.996 23.079 13.469 1.00  95.28 0 B 1
ATOM   921 C C   . GLU B 2 16 ? 17.620 23.511 13.969 1.00  95.86 0 B 1
ATOM   922 O O   . GLU B 2 16 ? 16.705 23.766 13.170 1.00  94.40 0 B 1
ATOM   923 C CB  . GLU B 2 16 ? 19.686 24.187 12.656 1.00  93.26 0 B 1
ATOM   924 C CG  . GLU B 2 16 ? 20.237 25.303 13.557 1.00  81.96 0 B 1
ATOM   925 C CD  . GLU B 2 16 ? 21.336 24.802 14.511 1.00  77.24 0 B 1
ATOM   926 O OE1 . GLU B 2 16 ? 21.481 25.388 15.601 1.00  71.44 0 B 1
ATOM   927 O OE2 . GLU B 2 16 ? 22.009 23.808 14.161 1.00  69.53 -1 B 1
ATOM   928 N N   . VAL B 2 17 ? 17.428 23.523 15.297 1.00  95.76 0 B 1
ATOM   929 C CA  . VAL B 2 17 ? 16.146 23.765 15.955 1.00  95.91 0 B 1
ATOM   930 C C   . VAL B 2 17 ? 16.333 24.603 17.211 1.00  95.96 0 B 1
ATOM   931 O O   . VAL B 2 17 ? 17.417 24.660 17.793 1.00  95.41 0 B 1
ATOM   932 C CB  . VAL B 2 17 ? 15.426 22.450 16.326 1.00  95.26 0 B 1
ATOM   933 C CG1 . VAL B 2 17 ? 15.116 21.588 15.092 1.00  90.27 0 B 1
ATOM   934 C CG2 . VAL B 2 17 ? 16.220 21.598 17.323 1.00  90.66 0 B 1
ATOM   935 N N   . GLU B 2 18 ? 15.223 25.212 17.664 1.00  95.92 0 B 1
ATOM   936 C CA  . GLU B 2 18 ? 15.159 25.890 18.959 1.00  95.63 0 B 1
ATOM   937 C C   . GLU B 2 18 ? 14.309 25.073 19.948 1.00  96.39 0 B 1
ATOM   938 O O   . GLU B 2 18 ? 13.373 24.391 19.530 1.00  95.77 0 B 1
ATOM   939 C CB  . GLU B 2 18 ? 14.603 27.308 18.777 1.00  93.95 0 B 1
ATOM   940 C CG  . GLU B 2 18 ? 15.557 28.242 18.003 1.00  85.00 0 B 1
ATOM   941 C CD  . GLU B 2 18 ? 16.922 28.397 18.693 1.00  78.48 0 B 1
ATOM   942 O OE1 . GLU B 2 18 ? 17.910 28.607 17.970 1.00  70.34 0 B 1
ATOM   943 O OE2 . GLU B 2 18 ? 16.976 28.280 19.940 1.00  68.67 -1 B 1
ATOM   944 N N   . PRO B 2 19 ? 14.556 25.146 21.266 1.00  96.67 0 B 1
ATOM   945 C CA  . PRO B 2 19 ? 13.737 24.453 22.266 1.00  96.19 0 B 1
ATOM   946 C C   . PRO B 2 19 ? 12.249 24.817 22.218 1.00  96.46 0 B 1
ATOM   947 O O   . PRO B 2 19 ? 11.404 24.013 22.602 1.00  95.82 0 B 1
ATOM   948 C CB  . PRO B 2 19 ? 14.347 24.845 23.621 1.00  95.28 0 B 1
ATOM   949 C CG  . PRO B 2 19 ? 15.787 25.210 23.278 1.00  92.69 0 B 1
ATOM   950 C CD  . PRO B 2 19 ? 15.682 25.816 21.886 1.00  95.51 0 B 1
ATOM   951 N N   . SER B 2 20 ? 11.930 26.031 21.742 1.00  97.13 0 B 1
ATOM   952 C CA  . SER B 2 20 ? 10.568 26.533 21.548 1.00  96.88 0 B 1
ATOM   953 C C   . SER B 2 20 ?  9.906 26.057 20.253 1.00  97.02 0 B 1
ATOM   954 O O   . SER B 2 20 ?  8.716 26.318 20.065 1.00  95.69 0 B 1
ATOM   955 C CB  . SER B 2 20 ? 10.580 28.066 21.581 1.00  95.83 0 B 1
ATOM   956 O OG  . SER B 2 20 ? 11.486 28.568 20.612 1.00  87.74 0 B 1
ATOM   957 N N   . ASP B 2 21 ? 10.623 25.386 19.352 1.00  97.35 0 B 1
ATOM   958 C CA  . ASP B 2 21 ? 10.041 24.846 18.135 1.00  97.31 0 B 1
ATOM   959 C C   . ASP B 2 21 ?  8.981 23.784 18.478 1.00  97.66 0 B 1
ATOM   960 O O   . ASP B 2 21 ?  9.203 22.905 19.313 1.00  97.29 0 B 1
ATOM   961 C CB  . ASP B 2 21 ? 11.097 24.238 17.202 1.00  96.84 0 B 1
ATOM   962 C CG  . ASP B 2 21 ? 11.886 25.249 16.371 1.00  95.66 0 B 1
ATOM   963 O OD1 . ASP B 2 21 ? 11.349 26.330 16.058 1.00  90.67 0 B 1
ATOM   964 O OD2 . ASP B 2 21 ? 12.992 24.891 15.913 1.00  90.43 -1 B 1
ATOM   965 N N   . THR B 2 22 ?  7.841 23.859 17.807 1.00  97.71 0 B 1
ATOM   966 C CA  . THR B 2 22 ?  6.817 22.816 17.895 1.00  97.63 0 B 1
ATOM   967 C C   . THR B 2 22 ?  7.252 21.572 17.118 1.00  97.88 0 B 1
ATOM   968 O O   . THR B 2 22 ?  8.096 21.631 16.226 1.00  97.45 0 B 1
ATOM   969 C CB  . THR B 2 22 ?  5.451 23.307 17.395 1.00  96.81 0 B 1
ATOM   970 C CG2 . THR B 2 22 ?  4.943 24.514 18.177 1.00  91.32 0 B 1
ATOM   971 O OG1 . THR B 2 22 ?  5.519 23.654 16.040 1.00  91.51 0 B 1
ATOM   972 N N   . ILE B 2 23 ?  6.639 20.437 17.436 1.00  97.91 0 B 1
ATOM   973 C CA  . ILE B 2 23 ?  6.852 19.198 16.677 1.00  97.95 0 B 1
ATOM   974 C C   . ILE B 2 23 ?  6.438 19.373 15.209 1.00  97.84 0 B 1
ATOM   975 O O   . ILE B 2 23 ?  7.118 18.855 14.323 1.00  97.64 0 B 1
ATOM   976 C CB  . ILE B 2 23 ?  6.119 18.026 17.349 1.00  97.69 0 B 1
ATOM   977 C CG1 . ILE B 2 23 ?  6.616 17.773 18.791 1.00  96.28 0 B 1
ATOM   978 C CG2 . ILE B 2 23 ?  6.220 16.730 16.527 1.00  96.71 0 B 1
ATOM   979 C CD1 . ILE B 2 23 ?  8.130 17.580 18.948 1.00  93.86 0 B 1
ATOM   980 N N   . GLU B 2 24 ?  5.392 20.161 14.958 1.00  97.62 0 B 1
ATOM   981 C CA  . GLU B 2 24 ?  4.985 20.531 13.599 1.00  97.19 0 B 1
ATOM   982 C C   . GLU B 2 24 ?  6.101 21.287 12.856 1.00  97.27 0 B 1
ATOM   983 O O   . GLU B 2 24 ?  6.450 20.920 11.734 1.00  96.68 0 B 1
ATOM   984 C CB  . GLU B 2 24 ?  3.706 21.370 13.699 1.00  95.83 0 B 1
ATOM   985 C CG  . GLU B 2 24 ?  3.081 21.644 12.327 1.00  84.03 0 B 1
ATOM   986 C CD  . GLU B 2 24 ?  1.776 22.462 12.430 1.00  77.32 0 B 1
ATOM   987 O OE1 . GLU B 2 24 ?  1.106 22.592 11.381 1.00  71.09 0 B 1
ATOM   988 O OE2 . GLU B 2 24 ?  1.465 22.957 13.530 1.00  69.00 -1 B 1
ATOM   989 N N   . ASN B 2 25 ?  6.752 22.253 13.508 1.00  97.02 0 B 1
ATOM   990 C CA  . ASN B 2 25 ?  7.893 22.965 12.921 1.00  96.56 0 B 1
ATOM   991 C C   . ASN B 2 25 ?  9.068 22.023 12.628 1.00  96.68 0 B 1
ATOM   992 O O   . ASN B 2 25 ?  9.735 22.157 11.608 1.00  95.86 0 B 1
ATOM   993 C CB  . ASN B 2 25 ?  8.362 24.074 13.867 1.00  95.50 0 B 1
ATOM   994 C CG  . ASN B 2 25 ?  7.399 25.243 13.996 1.00  87.70 0 B 1
ATOM   995 N ND2 . ASN B 2 25 ?  7.658 26.129 14.931 1.00  75.85 0 B 1
ATOM   996 O OD1 . ASN B 2 25 ?  6.440 25.388 13.272 1.00  77.03 0 B 1
ATOM   997 N N   . VAL B 2 26 ?  9.325 21.043 13.503 1.00  97.68 0 B 1
ATOM   998 C CA  . VAL B 2 26 ? 10.368 20.038 13.281 1.00  97.51 0 B 1
ATOM   999 C C   . VAL B 2 26 ? 10.031 19.166 12.077 1.00  97.54 0 B 1
ATOM   1000 O O   . VAL B 2 26 ? 10.909 18.913 11.247 1.00  97.00 0 B 1
ATOM   1001 C CB  . VAL B 2 26 ? 10.600 19.182 14.534 1.00  97.39 0 B 1
ATOM   1002 C CG1 . VAL B 2 26 ? 11.653 18.095 14.304 1.00  95.33 0 B 1
ATOM   1003 C CG2 . VAL B 2 26 ? 11.108 20.054 15.691 1.00  95.33 0 B 1
ATOM   1004 N N   . LYS B 2 27 ?  8.774 18.758 11.928 1.00  97.65 0 B 1
ATOM   1005 C CA  . LYS B 2 27 ?  8.317 18.010 10.750 1.00  97.49 0 B 1
ATOM   1006 C C   . LYS B 2 27 ?  8.458 18.828  9.464 1.00  96.96 0 B 1
ATOM   1007 O O   . LYS B 2 27 ?  8.896 18.276  8.461 1.00  96.55 0 B 1
ATOM   1008 C CB  . LYS B 2 27 ?  6.863 17.559 10.945 1.00  97.38 0 B 1
ATOM   1009 C CG  . LYS B 2 27 ?  6.715 16.415 11.954 1.00  96.97 0 B 1
ATOM   1010 C CD  . LYS B 2 27 ?  5.222 16.088 12.101 1.00  96.14 0 B 1
ATOM   1011 C CE  . LYS B 2 27 ?  4.980 14.904 13.025 1.00  94.82 0 B 1
ATOM   1012 N NZ  . LYS B 2 27 ?  3.533 14.630 13.124 1.00  92.64 1 B 1
ATOM   1013 N N   . ALA B 2 28 ?  8.165 20.119  9.493 1.00  96.44 0 B 1
ATOM   1014 C CA  . ALA B 2 28 ?  8.385 21.014  8.362 1.00  95.84 0 B 1
ATOM   1015 C C   . ALA B 2 28 ?  9.870 21.098  7.986 1.00  95.43 0 B 1
ATOM   1016 O O   . ALA B 2 28 ? 10.225 20.915  6.826 1.00  94.24 0 B 1
ATOM   1017 C CB  . ALA B 2 28 ?  7.793 22.390  8.696 1.00  95.39 0 B 1
ATOM   1018 N N   . LYS B 2 29 ? 10.771 21.227  8.970 1.00  95.68 0 B 1
ATOM   1019 C CA  . LYS B 2 29 ? 12.225 21.206  8.732 1.00  94.74 0 B 1
ATOM   1020 C C   . LYS B 2 29 ? 12.719 19.875  8.149 1.00  94.12 0 B 1
ATOM   1021 O O   . LYS B 2 29 ? 13.673 19.856  7.373 1.00  93.59 0 B 1
ATOM   1022 C CB  . LYS B 2 29 ? 12.974 21.525 10.038 1.00  94.90 0 B 1
ATOM   1023 C CG  . LYS B 2 29 ? 12.824 22.997 10.460 1.00  93.90 0 B 1
ATOM   1024 C CD  . LYS B 2 29 ? 13.512 23.279 11.810 1.00  91.78 0 B 1
ATOM   1025 C CE  . LYS B 2 29 ? 13.295 24.736 12.191 1.00  88.73 0 B 1
ATOM   1026 N NZ  . LYS B 2 29 ? 13.959 25.127 13.460 1.00  82.01 1 B 1
ATOM   1027 N N   . ILE B 2 30 ? 12.082 18.748  8.511 1.00  95.64 0 B 1
ATOM   1028 C CA  . ILE B 2 30 ? 12.372 17.447  7.896 1.00  95.44 0 B 1
ATOM   1029 C C   . ILE B 2 30 ? 11.883 17.424  6.447 1.00  94.92 0 B 1
ATOM   1030 O O   . ILE B 2 30 ? 12.610 16.935  5.585 1.00  93.82 0 B 1
ATOM   1031 C CB  . ILE B 2 30 ? 11.770 16.283  8.712 1.00  95.74 0 B 1
ATOM   1032 C CG1 . ILE B 2 30 ? 12.486 16.154 10.073 1.00  95.17 0 B 1
ATOM   1033 C CG2 . ILE B 2 30 ? 11.895 14.945  7.951 1.00  95.30 0 B 1
ATOM   1034 C CD1 . ILE B 2 30 ? 11.722 15.303 11.086 1.00  94.35 0 B 1
ATOM   1035 N N   . GLN B 2 31 ? 10.703 17.990  6.167 1.00  94.21 0 B 1
ATOM   1036 C CA  . GLN B 2 31 ? 10.192 18.098  4.797 1.00  93.23 0 B 1
ATOM   1037 C C   . GLN B 2 31 ? 11.144 18.912  3.916 1.00  91.35 0 B 1
ATOM   1038 O O   . GLN B 2 31 ? 11.461 18.478  2.816 1.00  90.34 0 B 1
ATOM   1039 C CB  . GLN B 2 31 ?  8.791 18.723  4.804 1.00  91.83 0 B 1
ATOM   1040 C CG  . GLN B 2 31 ?  8.181 18.740  3.396 1.00  89.62 0 B 1
ATOM   1041 C CD  . GLN B 2 31 ?  6.800 19.417  3.345 1.00  87.47 0 B 1
ATOM   1042 N NE2 . GLN B 2 31 ?  6.066 19.234  2.286 1.00  79.16 0 B 1
ATOM   1043 O OE1 . GLN B 2 31 ?  6.369 20.110  4.254 1.00  83.71 0 B 1
ATOM   1044 N N   . ASP B 2 32 ? 11.648 20.026  4.407 1.00  92.73 0 B 1
ATOM   1045 C CA  . ASP B 2 32 ? 12.570 20.881  3.661 1.00  91.69 0 B 1
ATOM   1046 C C   . ASP B 2 32 ? 13.872 20.157  3.295 1.00  91.17 0 B 1
ATOM   1047 O O   . ASP B 2 32 ? 14.448 20.392  2.233 1.00  89.28 0 B 1
ATOM   1048 C CB  . ASP B 2 32 ? 12.904 22.128  4.491 1.00  90.56 0 B 1
ATOM   1049 C CG  . ASP B 2 32 ? 11.723 23.074  4.715 1.00  86.16 0 B 1
ATOM   1050 O OD1 . ASP B 2 32 ? 10.766 23.020  3.915 1.00  80.54 0 B 1
ATOM   1051 O OD2 . ASP B 2 32 ? 11.812 23.855  5.687 1.00  80.09 -1 B 1
ATOM   1052 N N   . LYS B 2 33 ? 14.355 19.258  4.160 1.00  91.13 0 B 1
ATOM   1053 C CA  . LYS B 2 33 ? 15.601 18.514  3.936 1.00  89.98 0 B 1
ATOM   1054 C C   . LYS B 2 33 ? 15.420 17.215  3.159 1.00  89.35 0 B 1
ATOM   1055 O O   . LYS B 2 33 ? 16.306 16.851  2.386 1.00  86.64 0 B 1
ATOM   1056 C CB  . LYS B 2 33 ? 16.290 18.221  5.267 1.00  87.98 0 B 1
ATOM   1057 C CG  . LYS B 2 33 ? 17.021 19.458  5.803 1.00  83.69 0 B 1
ATOM   1058 C CD  . LYS B 2 33 ? 18.028 19.039  6.872 1.00  82.99 0 B 1
ATOM   1059 C CE  . LYS B 2 33 ? 18.887 20.237  7.257 1.00  77.77 0 B 1
ATOM   1060 N NZ  . LYS B 2 33 ? 20.071 19.817  8.046 1.00  71.45 1 B 1
ATOM   1061 N N   . GLU B 2 34 ? 14.336 16.484  3.417 1.00  91.98 0 B 1
ATOM   1062 C CA  . GLU B 2 34 ? 14.137 15.112  2.925 1.00  90.54 0 B 1
ATOM   1063 C C   . GLU B 2 34 ? 12.953 14.984  1.960 1.00  90.46 0 B 1
ATOM   1064 O O   . GLU B 2 34 ? 12.754 13.928  1.370 1.00  87.39 0 B 1
ATOM   1065 C CB  . GLU B 2 34 ? 13.983 14.164  4.123 1.00  89.30 0 B 1
ATOM   1066 C CG  . GLU B 2 34 ? 15.227 14.099  5.022 1.00  85.75 0 B 1
ATOM   1067 C CD  . GLU B 2 34 ? 16.415 13.356  4.381 1.00  86.65 0 B 1
ATOM   1068 O OE1 . GLU B 2 34 ? 17.583 13.664  4.696 1.00  80.79 0 B 1
ATOM   1069 O OE2 . GLU B 2 34 ? 16.216 12.375  3.644 1.00  80.39 -1 B 1
ATOM   1070 N N   . GLY B 2 35 ? 12.133 16.025  1.812 1.00  90.39 0 B 1
ATOM   1071 C CA  . GLY B 2 35 ? 10.963 16.034  0.936 1.00  89.61 0 B 1
ATOM   1072 C C   . GLY B 2 35 ?  9.787 15.191  1.444 1.00  90.44 0 B 1
ATOM   1073 O O   . GLY B 2 35 ?  8.845 14.928  0.686 1.00  87.89 0 B 1
ATOM   1074 N N   . ILE B 2 36 ?  9.809 14.755  2.700 1.00  90.51 0 B 1
ATOM   1075 C CA  . ILE B 2 36 ?  8.776 13.885  3.272 1.00  90.66 0 B 1
ATOM   1076 C C   . ILE B 2 36 ?  7.636 14.755  3.813 1.00  91.81 0 B 1
ATOM   1077 O O   . ILE B 2 36 ?  7.881 15.559  4.712 1.00  92.06 0 B 1
ATOM   1078 C CB  . ILE B 2 36 ?  9.358 12.987  4.376 1.00  89.24 0 B 1
ATOM   1079 C CG1 . ILE B 2 36 ? 10.568 12.164  3.862 1.00  86.29 0 B 1
ATOM   1080 C CG2 . ILE B 2 36 ?  8.255 12.045  4.897 1.00  86.16 0 B 1
ATOM   1081 C CD1 . ILE B 2 36 ? 11.334 11.447  4.965 1.00  82.67 0 B 1
ATOM   1082 N N   . PRO B 2 37 ?  6.379 14.571  3.346 1.00  91.38 0 B 1
ATOM   1083 C CA  . PRO B 2 37 ?  5.246 15.337  3.858 1.00  91.38 0 B 1
ATOM   1084 C C   . PRO B 2 37 ?  5.053 15.181  5.375 1.00  92.24 0 B 1
ATOM   1085 O O   . PRO B 2 37 ?  5.136 14.059  5.885 1.00  92.36 0 B 1
ATOM   1086 C CB  . PRO B 2 37 ?  4.023 14.820  3.086 1.00  89.63 0 B 1
ATOM   1087 C CG  . PRO B 2 37 ?  4.622 14.266  1.798 1.00  86.89 0 B 1
ATOM   1088 C CD  . PRO B 2 37 ?  5.971 13.724  2.246 1.00  89.47 0 B 1
ATOM   1089 N N   . PRO B 2 38 ?  4.752 16.259  6.127 1.00  93.04 0 B 1
ATOM   1090 C CA  . PRO B 2 38 ?  4.597 16.204  7.585 1.00  93.65 0 B 1
ATOM   1091 C C   . PRO B 2 38 ?  3.521 15.226  8.070 1.00  93.71 0 B 1
ATOM   1092 O O   . PRO B 2 38 ?  3.716 14.567  9.088 1.00  93.00 0 B 1
ATOM   1093 C CB  . PRO B 2 38 ?  4.252 17.633  8.010 1.00  92.82 0 B 1
ATOM   1094 C CG  . PRO B 2 38 ?  4.903 18.491  6.934 1.00  90.55 0 B 1
ATOM   1095 C CD  . PRO B 2 38 ?  4.730 17.633  5.676 1.00  93.02 0 B 1
ATOM   1096 N N   . ASP B 2 39 ?  2.421 15.094  7.339 1.00  93.13 0 B 1
ATOM   1097 C CA  . ASP B 2 39 ?  1.312 14.181  7.644 1.00  92.11 0 B 1
ATOM   1098 C C   . ASP B 2 39 ?  1.729 12.701  7.603 1.00  92.65 0 B 1
ATOM   1099 O O   . ASP B 2 39 ?  1.146 11.869  8.295 1.00  91.28 0 B 1
ATOM   1100 C CB  . ASP B 2 39 ?  0.148 14.448  6.676 1.00  90.01 0 B 1
ATOM   1101 C CG  . ASP B 2 39 ?  0.492 14.105  5.225 1.00  82.25 0 B 1
ATOM   1102 O OD1 . ASP B 2 39 ?  1.561 14.560  4.758 1.00  76.04 0 B 1
ATOM   1103 O OD2 . ASP B 2 39 ? -0.280 13.362  4.590 1.00  77.16 -1 B 1
ATOM   1104 N N   . GLN B 2 40 ?  2.777 12.374  6.852 1.00  92.10 0 B 1
ATOM   1105 C CA  . GLN B 2 40 ?  3.357 11.034  6.778 1.00  91.59 0 B 1
ATOM   1106 C C   . GLN B 2 40 ?  4.429 10.784  7.842 1.00  92.26 0 B 1
ATOM   1107 O O   . GLN B 2 40 ?  4.869  9.646  8.005 1.00  91.00 0 B 1
ATOM   1108 C CB  . GLN B 2 40 ?  3.914 10.770  5.377 1.00  88.79 0 B 1
ATOM   1109 C CG  . GLN B 2 40 ?  2.808 10.847  4.319 1.00  83.07 0 B 1
ATOM   1110 C CD  . GLN B 2 40 ?  3.305 10.576  2.897 1.00  78.52 0 B 1
ATOM   1111 N NE2 . GLN B 2 40 ?  2.541 10.964  1.902 1.00  68.22 0 B 1
ATOM   1112 O OE1 . GLN B 2 40 ?  4.357 10.022  2.647 1.00  71.34 0 B 1
ATOM   1113 N N   . GLN B 2 41 ?  4.849 11.785  8.587 1.00  95.18 0 B 1
ATOM   1114 C CA  . GLN B 2 41 ?  5.899 11.661  9.583 1.00  95.51 0 B 1
ATOM   1115 C C   . GLN B 2 41 ?  5.334 11.348 10.969 1.00  95.39 0 B 1
ATOM   1116 O O   . GLN B 2 41 ?  4.439 12.031 11.471 1.00  94.77 0 B 1
ATOM   1117 C CB  . GLN B 2 41 ?  6.745 12.931  9.637 1.00  95.36 0 B 1
ATOM   1118 C CG  . GLN B 2 41 ?  7.422 13.296  8.303 1.00  94.64 0 B 1
ATOM   1119 C CD  . GLN B 2 41 ?  8.192 14.610  8.428 1.00  95.48 0 B 1
ATOM   1120 N NE2 . GLN B 2 41 ?  8.216 15.434  7.405 1.00  89.38 0 B 1
ATOM   1121 O OE1 . GLN B 2 41 ?  8.767 14.907  9.468 1.00  90.37 0 B 1
ATOM   1122 N N   . ARG B 2 42 ?  5.909 10.344 11.638 1.00  95.31 0 B 1
ATOM   1123 C CA  . ARG B 2 42 ?  5.740 10.113 13.079 1.00  95.10 0 B 1
ATOM   1124 C C   . ARG B 2 42 ?  7.090 10.276 13.764 1.00  96.05 0 B 1
ATOM   1125 O O   . ARG B 2 42 ?  8.014  9.526 13.481 1.00  95.11 0 B 1
ATOM   1126 C CB  . ARG B 2 42 ?  5.160  8.719 13.352 1.00  93.24 0 B 1
ATOM   1127 C CG  . ARG B 2 42 ?  3.730  8.560 12.832 1.00  84.83 0 B 1
ATOM   1128 C CD  . ARG B 2 42 ?  3.198  7.185 13.234 1.00  83.05 0 B 1
ATOM   1129 N NE  . ARG B 2 42 ?  1.885  6.907 12.657 1.00  79.24 0 B 1
ATOM   1130 C CZ  . ARG B 2 42 ?  0.719  6.763 13.277 1.00  74.20 0 B 1
ATOM   1131 N NH1 . ARG B 2 42 ?  0.560  7.038 14.535 1.00  65.98 1 B 1
ATOM   1132 N NH2 . ARG B 2 42 ? -0.298  6.321 12.610 1.00  68.60 0 B 1
ATOM   1133 N N   . LEU B 2 43 ?  7.173 11.232 14.678 1.00  96.60 0 B 1
ATOM   1134 C CA  . LEU B 2 43 ?  8.364 11.448 15.480 1.00  97.14 0 B 1
ATOM   1135 C C   . LEU B 2 43 ?  8.223 10.777 16.842 1.00  97.42 0 B 1
ATOM   1136 O O   . LEU B 2 43 ?  7.168 10.827 17.470 1.00  97.10 0 B 1
ATOM   1137 C CB  . LEU B 2 43 ?  8.667 12.953 15.591 1.00  97.24 0 B 1
ATOM   1138 C CG  . LEU B 2 43 ?  9.157 13.575 14.277 1.00  96.87 0 B 1
ATOM   1139 C CD1 . LEU B 2 43 ?  9.264 15.093 14.430 1.00  94.50 0 B 1
ATOM   1140 C CD2 . LEU B 2 43 ? 10.536 13.041 13.865 1.00  93.71 0 B 1
ATOM   1141 N N   . ILE B 2 44 ?  9.293 10.119 17.286 1.00  96.95 0 B 1
ATOM   1142 C CA  . ILE B 2 44 ?  9.359  9.374 18.541 1.00  96.90 0 B 1
ATOM   1143 C C   . ILE B 2 44 ? 10.615  9.787 19.298 1.00  96.94 0 B 1
ATOM   1144 O O   . ILE B 2 44 ? 11.697  9.876 18.726 1.00  96.72 0 B 1
ATOM   1145 C CB  . ILE B 2 44 ?  9.311  7.855 18.238 1.00  96.30 0 B 1
ATOM   1146 C CG1 . ILE B 2 44 ?  7.913  7.462 17.696 1.00  94.72 0 B 1
ATOM   1147 C CG2 . ILE B 2 44 ?  9.659  7.037 19.486 1.00  94.65 0 B 1
ATOM   1148 C CD1 . ILE B 2 44 ?  7.812  6.032 17.153 1.00  93.12 0 B 1
ATOM   1149 N N   . PHE B 2 45 ? 10.464 10.007 20.614 1.00  96.39 0 B 1
ATOM   1150 C CA  . PHE B 2 45 ? 11.570 10.288 21.512 1.00  96.34 0 B 1
ATOM   1151 C C   . PHE B 2 45 ? 11.324  9.647 22.879 1.00  95.93 0 B 1
ATOM   1152 O O   . PHE B 2 45 ? 10.210  9.700 23.398 1.00  94.66 0 B 1
ATOM   1153 C CB  . PHE B 2 45 ? 11.748 11.800 21.648 1.00  96.12 0 B 1
ATOM   1154 C CG  . PHE B 2 45 ? 12.857 12.193 22.596 1.00  96.47 0 B 1
ATOM   1155 C CD1 . PHE B 2 45 ? 12.558 12.739 23.862 1.00  93.89 0 B 1
ATOM   1156 C CD2 . PHE B 2 45 ? 14.203 12.001 22.227 1.00  93.79 0 B 1
ATOM   1157 C CE1 . PHE B 2 45 ? 13.589 13.102 24.733 1.00  93.03 0 B 1
ATOM   1158 C CE2 . PHE B 2 45 ? 15.237 12.361 23.102 1.00  92.80 0 B 1
ATOM   1159 C CZ  . PHE B 2 45 ? 14.930 12.921 24.353 1.00  94.93 0 B 1
ATOM   1160 N N   . ALA B 2 46 ? 12.344  9.048 23.459 1.00  95.43 0 B 1
ATOM   1161 C CA  . ALA B 2 46 ? 12.311  8.468 24.805 1.00  95.35 0 B 1
ATOM   1162 C C   . ALA B 2 46 ? 11.084  7.566 25.080 1.00  95.71 0 B 1
ATOM   1163 O O   . ALA B 2 46 ? 10.442  7.653 26.123 1.00  93.31 0 B 1
ATOM   1164 C CB  . ALA B 2 46 ? 12.493  9.594 25.826 1.00  93.74 0 B 1
ATOM   1165 N N   . GLY B 2 47 ? 10.728  6.713 24.112 1.00  94.18 0 B 1
ATOM   1166 C CA  . GLY B 2 47 ?  9.592  5.793 24.228 1.00  93.79 0 B 1
ATOM   1167 C C   . GLY B 2 47 ?  8.212  6.441 24.067 1.00  94.94 0 B 1
ATOM   1168 O O   . GLY B 2 47 ?  7.210  5.825 24.433 1.00  92.45 0 B 1
ATOM   1169 N N   . LYS B 2 48 ?  8.124  7.669 23.546 1.00  94.98 0 B 1
ATOM   1170 C CA  . LYS B 2 48 ?  6.864  8.394 23.341 1.00  94.70 0 B 1
ATOM   1171 C C   . LYS B 2 48 ?  6.727  8.891 21.905 1.00  95.50 0 B 1
ATOM   1172 O O   . LYS B 2 48 ?  7.692  9.372 21.330 1.00  94.88 0 B 1
ATOM   1173 C CB  . LYS B 2 48 ?  6.762  9.565 24.330 1.00  92.04 0 B 1
ATOM   1174 C CG  . LYS B 2 48 ?  6.721  9.100 25.790 1.00  82.66 0 B 1
ATOM   1175 C CD  . LYS B 2 48 ?  6.619 10.301 26.731 1.00  79.28 0 B 1
ATOM   1176 C CE  . LYS B 2 48 ?  6.653  9.831 28.183 1.00  67.93 0 B 1
ATOM   1177 N NZ  . LYS B 2 48 ?  6.630 10.985 29.119 1.00  60.80 1 B 1
ATOM   1178 N N   . GLN B 2 49 ?  5.504  8.812 21.367 1.00  95.96 0 B 1
ATOM   1179 C CA  . GLN B 2 49 ?  5.162  9.541 20.151 1.00  95.78 0 B 1
ATOM   1180 C C   . GLN B 2 49 ?  4.975 11.021 20.487 1.00  96.08 0 B 1
ATOM   1181 O O   . GLN B 2 49 ?  4.381 11.356 21.511 1.00  94.95 0 B 1
ATOM   1182 C CB  . GLN B 2 49 ?  3.902  8.973 19.484 1.00  93.53 0 B 1
ATOM   1183 C CG  . GLN B 2 49 ?  4.117  7.535 18.983 1.00  87.20 0 B 1
ATOM   1184 C CD  . GLN B 2 49 ?  2.923  6.994 18.188 1.00  85.63 0 B 1
ATOM   1185 N NE2 . GLN B 2 49 ?  2.522  5.767 18.420 1.00  75.66 0 B 1
ATOM   1186 O OE1 . GLN B 2 49 ?  2.351  7.662 17.348 1.00  79.74 0 B 1
ATOM   1187 N N   . LEU B 2 50 ?  5.489 11.887 19.649 1.00  97.16 0 B 1
ATOM   1188 C CA  . LEU B 2 50 ?  5.464 13.328 19.844 1.00  97.27 0 B 1
ATOM   1189 C C   . LEU B 2 50 ?  4.232 13.927 19.158 1.00  97.06 0 B 1
ATOM   1190 O O   . LEU B 2 50 ?  3.944 13.617 18.002 1.00  96.31 0 B 1
ATOM   1191 C CB  . LEU B 2 50 ?  6.778 13.943 19.352 1.00  97.34 0 B 1
ATOM   1192 C CG  . LEU B 2 50 ?  8.064 13.324 19.933 1.00  96.88 0 B 1
ATOM   1193 C CD1 . LEU B 2 50 ?  9.284 14.084 19.428 1.00  93.91 0 B 1
ATOM   1194 C CD2 . LEU B 2 50 ?  8.108 13.344 21.466 1.00  93.04 0 B 1
ATOM   1195 N N   . GLU B 2 51 ?  3.517 14.786 19.881 1.00  96.54 0 B 1
ATOM   1196 C CA  . GLU B 2 51 ?  2.308 15.469 19.412 1.00  95.91 0 B 1
ATOM   1197 C C   . GLU B 2 51 ?  2.657 16.803 18.743 1.00  96.10 0 B 1
ATOM   1198 O O   . GLU B 2 51 ?  3.452 17.574 19.281 1.00  95.43 0 B 1
ATOM   1199 C CB  . GLU B 2 51 ?  1.345 15.711 20.578 1.00  94.56 0 B 1
ATOM   1200 C CG  . GLU B 2 51 ?  0.754 14.421 21.171 1.00  84.86 0 B 1
ATOM   1201 C CD  . GLU B 2 51 ? -0.041 14.656 22.463 1.00  78.07 0 B 1
ATOM   1202 O OE1 . GLU B 2 51 ? -0.524 13.658 23.031 1.00  70.93 0 B 1
ATOM   1203 O OE2 . GLU B 2 51 ? -0.101 15.803 22.966 1.00  69.47 -1 B 1
ATOM   1204 N N   . ASP B 2 52 ?  2.008 17.117 17.619 1.00  95.72 0 B 1
ATOM   1205 C CA  . ASP B 2 52 ?  2.341 18.273 16.783 1.00  95.35 0 B 1
ATOM   1206 C C   . ASP B 2 52 ?  2.225 19.619 17.501 1.00  94.79 0 B 1
ATOM   1207 O O   . ASP B 2 52 ?  3.045 20.512 17.290 1.00  90.37 0 B 1
ATOM   1208 C CB  . ASP B 2 52 ?  1.465 18.249 15.515 1.00  93.96 0 B 1
ATOM   1209 C CG  . ASP B 2 52 ?  1.829 17.074 14.598 1.00  92.42 0 B 1
ATOM   1210 O OD1 . ASP B 2 52 ?  2.993 16.638 14.650 1.00  87.68 0 B 1
ATOM   1211 O OD2 . ASP B 2 52 ?  0.984 16.555 13.853 1.00  86.80 -1 B 1
ATOM   1212 N N   . GLY B 2 53 ?  1.251 19.750 18.393 1.00  94.76 0 B 1
ATOM   1213 C CA  . GLY B 2 53 ?  1.008 20.984 19.146 1.00  94.55 0 B 1
ATOM   1214 C C   . GLY B 2 53 ?  1.978 21.246 20.307 1.00  95.90 0 B 1
ATOM   1215 O O   . GLY B 2 53 ?  1.896 22.311 20.930 1.00  92.95 0 B 1
ATOM   1216 N N   . ARG B 2 54 ?  2.868 20.306 20.635 1.00  96.52 0 B 1
ATOM   1217 C CA  . ARG B 2 54 ?  3.843 20.476 21.722 1.00  97.12 0 B 1
ATOM   1218 C C   . ARG B 2 54 ?  5.195 20.942 21.195 1.00  97.59 0 B 1
ATOM   1219 O O   . ARG B 2 54 ?  5.510 20.777 20.024 1.00  96.82 0 B 1
ATOM   1220 C CB  . ARG B 2 54 ?  3.979 19.197 22.543 1.00  96.42 0 B 1
ATOM   1221 C CG  . ARG B 2 54 ?  2.651 18.778 23.179 1.00  92.25 0 B 1
ATOM   1222 C CD  . ARG B 2 54 ?  2.926 17.816 24.330 1.00  85.56 0 B 1
ATOM   1223 N NE  . ARG B 2 54 ?  1.711 17.141 24.771 1.00  77.52 0 B 1
ATOM   1224 C CZ  . ARG B 2 54 ?  1.475 16.605 25.942 1.00  70.31 0 B 1
ATOM   1225 N NH1 . ARG B 2 54 ?  2.325 16.687 26.936 1.00  64.10 1 B 1
ATOM   1226 N NH2 . ARG B 2 54 ?  0.359 15.961 26.110 1.00  65.17 0 B 1
ATOM   1227 N N   . THR B 2 55 ?  5.995 21.509 22.109 1.00  97.41 0 B 1
ATOM   1228 C CA  . THR B 2 55 ?  7.346 21.975 21.800 1.00  97.30 0 B 1
ATOM   1229 C C   . THR B 2 55 ?  8.402 20.912 22.131 1.00  97.32 0 B 1
ATOM   1230 O O   . THR B 2 55 ?  8.150 19.945 22.848 1.00  96.61 0 B 1
ATOM   1231 C CB  . THR B 2 55 ?  7.666 23.286 22.523 1.00  96.63 0 B 1
ATOM   1232 C CG2 . THR B 2 55 ?  6.637 24.381 22.249 1.00  92.25 0 B 1
ATOM   1233 O OG1 . THR B 2 55 ?  7.744 23.084 23.914 1.00  92.25 0 B 1
ATOM   1234 N N   . LEU B 2 56 ?  9.612 21.094 21.629 1.00  97.57 0 B 1
ATOM   1235 C CA  . LEU B 2 56 ? 10.756 20.260 22.003 1.00  97.30 0 B 1
ATOM   1236 C C   . LEU B 2 56 ? 11.052 20.357 23.513 1.00  97.13 0 B 1
ATOM   1237 O O   . LEU B 2 56 ? 11.373 19.347 24.140 1.00  96.58 0 B 1
ATOM   1238 C CB  . LEU B 2 56 ? 11.986 20.675 21.185 1.00  97.27 0 B 1
ATOM   1239 C CG  . LEU B 2 56 ? 11.876 20.403 19.666 1.00  96.76 0 B 1
ATOM   1240 C CD1 . LEU B 2 56 ? 13.122 20.947 18.974 1.00  93.87 0 B 1
ATOM   1241 C CD2 . LEU B 2 56 ? 11.772 18.912 19.345 1.00  93.19 0 B 1
ATOM   1242 N N   . SER B 2 57 ? 10.871 21.531 24.087 1.00  97.44 0 B 1
ATOM   1243 C CA  . SER B 2 57 ? 11.043 21.771 25.524 1.00  96.89 0 B 1
ATOM   1244 C C   . SER B 2 57 ? 10.060 20.971 26.379 1.00  96.78 0 B 1
ATOM   1245 O O   . SER B 2 57 ? 10.465 20.406 27.397 1.00  95.68 0 B 1
ATOM   1246 C CB  . SER B 2 57 ? 10.891 23.265 25.809 1.00  95.84 0 B 1
ATOM   1247 O OG  . SER B 2 57 ? 11.206 23.539 27.161 1.00  83.76 0 B 1
ATOM   1248 N N   . ASP B 2 58 ?  8.801 20.822 25.942 1.00  97.19 0 B 1
ATOM   1249 C CA  . ASP B 2 58 ?  7.781 20.040 26.660 1.00  96.74 0 B 1
ATOM   1250 C C   . ASP B 2 58 ?  8.170 18.558 26.813 1.00  96.57 0 B 1
ATOM   1251 O O   . ASP B 2 58 ?  7.740 17.875 27.745 1.00  95.38 0 B 1
ATOM   1252 C CB  . ASP B 2 58 ?  6.433 20.111 25.924 1.00  96.31 0 B 1
ATOM   1253 C CG  . ASP B 2 58 ?  5.831 21.508 25.870 1.00  94.05 0 B 1
ATOM   1254 O OD1 . ASP B 2 58 ?  5.903 22.234 26.883 1.00  89.63 0 B 1
ATOM   1255 O OD2 . ASP B 2 58 ?  5.274 21.844 24.794 1.00  89.43 -1 B 1
ATOM   1256 N N   . TYR B 2 59 ?  8.989 18.052 25.887 1.00  97.17 0 B 1
ATOM   1257 C CA  . TYR B 2 59 ?  9.506 16.690 25.916 1.00  96.87 0 B 1
ATOM   1258 C C   . TYR B 2 59 ? 10.924 16.578 26.496 1.00  96.43 0 B 1
ATOM   1259 O O   . TYR B 2 59 ? 11.522 15.502 26.449 1.00  94.60 0 B 1
ATOM   1260 C CB  . TYR B 2 59 ?  9.411 16.091 24.511 1.00  96.64 0 B 1
ATOM   1261 C CG  . TYR B 2 59 ?  7.995 15.877 24.037 1.00  97.21 0 B 1
ATOM   1262 C CD1 . TYR B 2 59 ?  7.186 14.889 24.642 1.00  95.40 0 B 1
ATOM   1263 C CD2 . TYR B 2 59 ?  7.465 16.652 22.993 1.00  95.47 0 B 1
ATOM   1264 C CE1 . TYR B 2 59 ?  5.881 14.663 24.204 1.00  95.10 0 B 1
ATOM   1265 C CE2 . TYR B 2 59 ?  6.157 16.433 22.534 1.00  94.96 0 B 1
ATOM   1266 C CZ  . TYR B 2 59 ?  5.367 15.433 23.143 1.00  96.80 0 B 1
ATOM   1267 O OH  . TYR B 2 59 ?  4.096 15.196 22.685 1.00  95.85 0 B 1
ATOM   1268 N N   . ASN B 2 60 ? 11.461 17.666 27.038 1.00  94.86 0 B 1
ATOM   1269 C CA  . ASN B 2 60 ? 12.833 17.744 27.534 1.00  93.98 0 B 1
ATOM   1270 C C   . ASN B 2 60 ? 13.889 17.319 26.488 1.00  94.31 0 B 1
ATOM   1271 O O   . ASN B 2 60 ? 14.894 16.680 26.810 1.00  92.52 0 B 1
ATOM   1272 C CB  . ASN B 2 60 ? 12.922 16.998 28.874 1.00  91.60 0 B 1
ATOM   1273 C CG  . ASN B 2 60 ? 14.183 17.347 29.653 1.00  82.11 0 B 1
ATOM   1274 N ND2 . ASN B 2 60 ? 14.704 16.408 30.404 1.00  69.07 0 B 1
ATOM   1275 O OD1 . ASN B 2 60 ? 14.691 18.453 29.609 1.00  72.77 0 B 1
ATOM   1276 N N   . ILE B 2 61 ? 13.639 17.652 25.235 1.00  96.12 0 B 1
ATOM   1277 C CA  . ILE B 2 61 ? 14.571 17.392 24.138 1.00  96.42 0 B 1
ATOM   1278 C C   . ILE B 2 61 ? 15.665 18.458 24.175 1.00  96.35 0 B 1
ATOM   1279 O O   . ILE B 2 61 ? 15.411 19.644 23.955 1.00  95.57 0 B 1
ATOM   1280 C CB  . ILE B 2 61 ? 13.828 17.326 22.786 1.00  96.56 0 B 1
ATOM   1281 C CG1 . ILE B 2 61 ? 12.880 16.108 22.774 1.00  95.61 0 B 1
ATOM   1282 C CG2 . ILE B 2 61 ? 14.827 17.233 21.621 1.00  95.57 0 B 1
ATOM   1283 C CD1 . ILE B 2 61 ? 11.851 16.131 21.647 1.00  93.68 0 B 1
ATOM   1284 N N   . GLN B 2 62 ? 16.884 18.030 24.455 1.00  95.63 0 B 1
ATOM   1285 C CA  . GLN B 2 62 ? 18.056 18.885 24.592 1.00  94.60 0 B 1
ATOM   1286 C C   . GLN B 2 62 ? 18.942 18.824 23.349 1.00  95.17 0 B 1
ATOM   1287 O O   . GLN B 2 62 ? 18.672 18.075 22.405 1.00  94.11 0 B 1
ATOM   1288 C CB  . GLN B 2 62 ? 18.815 18.505 25.870 1.00  91.88 0 B 1
ATOM   1289 C CG  . GLN B 2 62 ? 17.939 18.660 27.125 1.00  86.28 0 B 1
ATOM   1290 C CD  . GLN B 2 62 ? 18.722 18.460 28.422 1.00  80.97 0 B 1
ATOM   1291 N NE2 . GLN B 2 62 ? 18.054 18.437 29.554 1.00  66.74 0 B 1
ATOM   1292 O OE1 . GLN B 2 62 ? 19.937 18.353 28.451 1.00  72.57 0 B 1
ATOM   1293 N N   . LYS B 2 63 ? 19.997 19.611 23.327 1.00  94.09 0 B 1
ATOM   1294 C CA  . LYS B 2 63 ? 21.002 19.549 22.270 1.00  93.82 0 B 1
ATOM   1295 C C   . LYS B 2 63 ? 21.521 18.122 22.096 1.00  93.53 0 B 1
ATOM   1296 O O   . LYS B 2 63 ? 21.663 17.387 23.073 1.00  91.92 0 B 1
ATOM   1297 C CB  . LYS B 2 63 ? 22.152 20.544 22.531 1.00  92.18 0 B 1
ATOM   1298 C CG  . LYS B 2 63 ? 22.975 20.192 23.776 1.00  85.73 0 B 1
ATOM   1299 C CD  . LYS B 2 63 ? 24.233 21.053 23.865 1.00  82.79 0 B 1
ATOM   1300 C CE  . LYS B 2 63 ? 25.124 20.490 24.972 1.00  70.47 0 B 1
ATOM   1301 N NZ  . LYS B 2 63 ? 26.519 20.956 24.834 1.00  63.19 1 B 1
ATOM   1302 N N   . GLU B 2 64 ? 21.813 17.750 20.845 1.00  94.00 0 B 1
ATOM   1303 C CA  . GLU B 2 64 ? 22.356 16.436 20.485 1.00  94.12 0 B 1
ATOM   1304 C C   . GLU B 2 64 ? 21.430 15.250 20.821 1.00  94.40 0 B 1
ATOM   1305 O O   . GLU B 2 64 ? 21.829 14.094 20.681 1.00  92.60 0 B 1
ATOM   1306 C CB  . GLU B 2 64 ? 23.783 16.269 21.045 1.00  92.25 0 B 1
ATOM   1307 C CG  . GLU B 2 64 ? 24.764 17.301 20.474 1.00  88.22 0 B 1
ATOM   1308 C CD  . GLU B 2 64 ? 26.045 17.453 21.308 1.00  81.76 0 B 1
ATOM   1309 O OE1 . GLU B 2 64 ? 26.601 18.578 21.302 1.00  73.44 0 B 1
ATOM   1310 O OE2 . GLU B 2 64 ? 26.432 16.501 22.011 1.00  72.68 -1 B 1
ATOM   1311 N N   . SER B 2 65 ? 20.172 15.510 21.203 1.00  95.19 0 B 1
ATOM   1312 C CA  . SER B 2 65 ? 19.178 14.454 21.369 1.00  95.06 0 B 1
ATOM   1313 C C   . SER B 2 65 ? 18.865 13.786 20.029 1.00  95.49 0 B 1
ATOM   1314 O O   . SER B 2 65 ? 18.830 14.433 18.984 1.00  94.84 0 B 1
ATOM   1315 C CB  . SER B 2 65 ? 17.883 14.987 21.976 1.00  94.45 0 B 1
ATOM   1316 O OG  . SER B 2 65 ? 18.110 15.491 23.284 1.00  89.86 0 B 1
ATOM   1317 N N   . THR B 2 66 ? 18.570 12.485 20.080 1.00  95.37 0 B 1
ATOM   1318 C CA  . THR B 2 66 ? 18.175 11.710 18.902 1.00  95.38 0 B 1
ATOM   1319 C C   . THR B 2 66 ? 16.675 11.450 18.914 1.00  95.99 0 B 1
ATOM   1320 O O   . THR B 2 66 ? 16.158 10.712 19.749 1.00  95.41 0 B 1
ATOM   1321 C CB  . THR B 2 66 ? 18.968 10.397 18.805 1.00  94.05 0 B 1
ATOM   1322 C CG2 . THR B 2 66 ? 18.611  9.611 17.543 1.00  89.42 0 B 1
ATOM   1323 O OG1 . THR B 2 66 ? 20.347 10.671 18.712 1.00  89.57 0 B 1
ATOM   1324 N N   . LEU B 2 67 ? 15.965 12.035 17.935 1.00  96.53 0 B 1
ATOM   1325 C CA  . LEU B 2 67 ? 14.597 11.674 17.595 1.00  96.66 0 B 1
ATOM   1326 C C   . LEU B 2 67 ? 14.599 10.496 16.615 1.00  96.87 0 B 1
ATOM   1327 O O   . LEU B 2 67 ? 15.535 10.320 15.842 1.00  96.59 0 B 1
ATOM   1328 C CB  . LEU B 2 67 ? 13.854 12.879 16.992 1.00  96.57 0 B 1
ATOM   1329 C CG  . LEU B 2 67 ? 13.864 14.160 17.845 1.00  95.28 0 B 1
ATOM   1330 C CD1 . LEU B 2 67 ? 12.984 15.225 17.188 1.00  90.14 0 B 1
ATOM   1331 C CD2 . LEU B 2 67 ? 13.328 13.920 19.251 1.00  89.18 0 B 1
ATOM   1332 N N   . HIS B 2 68 ? 13.525  9.714 16.613 1.00  96.54 0 B 1
ATOM   1333 C CA  . HIS B 2 68 ? 13.328  8.627 15.660 1.00  96.25 0 B 1
ATOM   1334 C C   . HIS B 2 68 ? 12.167  8.971 14.738 1.00  96.33 0 B 1
ATOM   1335 O O   . HIS B 2 68 ? 11.103  9.361 15.196 1.00  95.69 0 B 1
ATOM   1336 C CB  . HIS B 2 68 ? 13.121  7.308 16.395 1.00  95.31 0 B 1
ATOM   1337 C CG  . HIS B 2 68 ? 14.345  6.849 17.137 1.00  94.27 0 B 1
ATOM   1338 C CD2 . HIS B 2 68 ? 14.825  7.357 18.310 1.00  84.81 0 B 1
ATOM   1339 N ND1 . HIS B 2 68 ? 15.212  5.845 16.737 1.00  84.85 0 B 1
ATOM   1340 C CE1 . HIS B 2 68 ? 16.187  5.776 17.656 1.00  86.42 0 B 1
ATOM   1341 N NE2 . HIS B 2 68 ? 15.981  6.668 18.616 1.00  87.18 0 B 1
ATOM   1342 N N   . LEU B 2 69 ? 12.365  8.805 13.433 1.00  96.27 0 B 1
ATOM   1343 C CA  . LEU B 2 69 ? 11.358  9.035 12.403 1.00  96.14 0 B 1
ATOM   1344 C C   . LEU B 2 69 ? 10.850  7.701 11.870 1.00  95.71 0 B 1
ATOM   1345 O O   . LEU B 2 69 ? 11.617  6.887 11.348 1.00  94.97 0 B 1
ATOM   1346 C CB  . LEU B 2 69 ? 11.954  9.919 11.305 1.00  95.71 0 B 1
ATOM   1347 C CG  . LEU B 2 69 ? 11.005 10.190 10.118 1.00  95.46 0 B 1
ATOM   1348 C CD1 . LEU B 2 69 ?  9.788 11.000 10.534 1.00  92.26 0 B 1
ATOM   1349 C CD2 . LEU B 2 69 ? 11.752 10.967  9.026 1.00  91.75 0 B 1
ATOM   1350 N N   . VAL B 2 70 ?  9.529  7.519 11.948 1.00  94.56 0 B 1
ATOM   1351 C CA  . VAL B 2 70 ?  8.798  6.438 11.285 1.00  93.75 0 B 1
ATOM   1352 C C   . VAL B 2 70 ?  7.821  7.073 10.315 1.00  93.30 0 B 1
ATOM   1353 O O   . VAL B 2 70 ?  7.118  8.011 10.675 1.00  92.42 0 B 1
ATOM   1354 C CB  . VAL B 2 70 ?  8.072  5.536 12.290 1.00  91.85 0 B 1
ATOM   1355 C CG1 . VAL B 2 70 ?  7.383  4.355 11.608 1.00  83.20 0 B 1
ATOM   1356 C CG2 . VAL B 2 70 ?  9.055  4.957 13.304 1.00  84.51 0 B 1
ATOM   1357 N N   . LEU B 2 71 ?  7.767  6.560  9.082 1.00  92.30 0 B 1
ATOM   1358 C CA  . LEU B 2 71 ?  6.775  7.007  8.119 1.00  90.75 0 B 1
ATOM   1359 C C   . LEU B 2 71 ?  5.495  6.203  8.289 1.00  89.73 0 B 1
ATOM   1360 O O   . LEU B 2 71 ?  5.550  4.988  8.514 1.00  87.89 0 B 1
ATOM   1361 C CB  . LEU B 2 71 ?  7.314  6.915  6.688 1.00  88.77 0 B 1
ATOM   1362 C CG  . LEU B 2 71 ?  8.585  7.749  6.449 1.00  85.24 0 B 1
ATOM   1363 C CD1 . LEU B 2 71 ?  8.956  7.713  4.970 1.00  81.05 0 B 1
ATOM   1364 C CD2 . LEU B 2 71 ?  8.424  9.213  6.880 1.00  80.94 0 B 1
ATOM   1365 N N   . ARG B 2 72 ?  4.358  6.887  8.173 1.00  90.25 0 B 1
ATOM   1366 C CA  . ARG B 2 72 ?  3.059  6.230  8.083 1.00  87.92 0 B 1
ATOM   1367 C C   . ARG B 2 72 ?  3.009  5.454  6.773 1.00  85.08 0 B 1
ATOM   1368 O O   . ARG B 2 72 ?  3.278  6.005  5.707 1.00  81.85 0 B 1
ATOM   1369 C CB  . ARG B 2 72 ?  1.910  7.240  8.167 1.00  84.86 0 B 1
ATOM   1370 C CG  . ARG B 2 72 ?  1.884  7.956  9.523 1.00  78.25 0 B 1
ATOM   1371 C CD  . ARG B 2 72 ?  0.666  8.862  9.628 1.00  77.30 0 B 1
ATOM   1372 N NE  . ARG B 2 72 ?  0.673  9.613 10.898 1.00  71.67 0 B 1
ATOM   1373 C CZ  . ARG B 2 72 ? -0.349 10.277 11.418 1.00  67.16 0 B 1
ATOM   1374 N NH1 . ARG B 2 72 ? -1.518 10.308 10.835 1.00  61.72 1 B 1
ATOM   1375 N NH2 . ARG B 2 72 ? -0.196 10.923 12.526 1.00  60.93 0 B 1
ATOM   1376 N N   . LEU B 2 73 ?  2.641  4.187  6.870 1.00  86.45 0 B 1
ATOM   1377 C CA  . LEU B 2 73 ?  2.271  3.416  5.701 1.00  81.17 0 B 1
ATOM   1378 C C   . LEU B 2 73 ?  0.905  3.929  5.254 1.00  76.18 0 B 1
ATOM   1379 O O   . LEU B 2 73 ? -0.007  4.082  6.058 1.00  68.92 0 B 1
ATOM   1380 C CB  . LEU B 2 73 ?  2.274  1.914  6.041 1.00  77.78 0 B 1
ATOM   1381 C CG  . LEU B 2 73 ?  3.642  1.389  6.522 1.00  72.94 0 B 1
ATOM   1382 C CD1 . LEU B 2 73 ?  3.537 -0.077  6.942 1.00  70.24 0 B 1
ATOM   1383 C CD2 . LEU B 2 73 ?  4.719  1.499  5.435 1.00  67.37 0 B 1
ATOM   1384 N N   . ARG B 2 74 ?  0.762  4.236  3.972 1.00  72.68 0 B 1
ATOM   1385 C CA  . ARG B 2 74 ? -0.550  4.527  3.404 1.00  66.17 0 B 1
ATOM   1386 C C   . ARG B 2 74 ? -1.340  3.227  3.421 1.00  60.58 0 B 1
ATOM   1387 O O   . ARG B 2 74 ? -1.258  2.447  2.475 1.00  52.03 0 B 1
ATOM   1388 C CB  . ARG B 2 74 ? -0.446  5.114  1.990 1.00  59.58 0 B 1
ATOM   1389 C CG  . ARG B 2 74 ?  0.014  6.575  1.973 1.00  53.12 0 B 1
ATOM   1390 C CD  . ARG B 2 74 ? -0.052  7.115  0.553 1.00  49.46 0 B 1
ATOM   1391 N NE  . ARG B 2 74 ?  0.352  8.530  0.472 1.00  44.83 0 B 1
ATOM   1392 C CZ  . ARG B 2 74 ?  0.310  9.306 -0.611 1.00  42.30 0 B 1
ATOM   1393 N NH1 . ARG B 2 74 ? -0.098  8.843 -1.759 1.00  39.47 1 B 1
ATOM   1394 N NH2 . ARG B 2 74 ?  0.683 10.547 -0.531 1.00  38.64 0 B 1
ATOM   1395 N N   . GLY B 2 75 ? -2.074  2.981  4.514 1.00  59.84 0 B 1
ATOM   1396 C CA  . GLY B 2 75 ? -3.194  2.056  4.460 1.00  53.08 0 B 1
ATOM   1397 C C   . GLY B 2 75 ? -4.257  2.662  3.559 1.00  48.94 0 B 1
ATOM   1398 O O   . GLY B 2 75 ? -4.558  3.851  3.677 1.00  42.91 0 B 1
ATOM   1399 N N   . GLY B 2 76 ? -4.744  1.872  2.621 1.00  54.52 0 B 1
ATOM   1400 C CA  . GLY B 2 76 ? -5.943  2.210  1.857 1.00  47.93 0 B 1
ATOM   1401 C C   . GLY B 2 76 ? -7.183  2.057  2.708 1.00  42.22 0 B 1
ATOM   1402 O O   . GLY B 2 76 ? -7.139  1.299  3.701 1.00  36.01 0 B 1
ATOM   1403 O OXT . GLY B 2 76 ? -8.196  2.706  2.380 1.00  42.44 -1 B 1
HETATM 1404 P PA  . NAD C 3 1 ? -10.493 -6.207 -12.416 1.00  51.23 0 C 1
HETATM 1405 P PN  . NAD C 3 1 ? -12.184 -4.275 -13.603 1.00  49.04 0 C 1
HETATM 1406 C C1B . NAD C 3 1 ? -6.638 -6.481 -9.499 1.00  47.45 0 C 1
HETATM 1407 C C1D . NAD C 3 1 ? -15.494 -8.177 -14.478 1.00  46.38 0 C 1
HETATM 1408 N N1A . NAD C 3 1 ? -8.709 -8.457 -5.340 1.00  44.89 0 C 1
HETATM 1409 N N1N . NAD C 3 1 ? -16.140 -8.457 -15.709 1.00  49.82 0 C 1
HETATM 1410 O O1A . NAD C 3 1 ? -11.263 -6.553 -11.209 1.00  46.94 -1 C 1
HETATM 1411 O O1N . NAD C 3 1 ? -11.914 -2.920 -14.087 1.00  43.17 -1 C 1
HETATM 1412 C C2A . NAD C 3 1 ? -7.899 -7.419 -5.459 1.00  42.96 0 C 1
HETATM 1413 C C2B . NAD C 3 1 ? -5.824 -6.948 -10.623 1.00  47.61 0 C 1
HETATM 1414 C C2D . NAD C 3 1 ? -14.564 -9.176 -14.021 1.00  50.29 0 C 1
HETATM 1415 C C2N . NAD C 3 1 ? -17.376 -8.066 -15.680 1.00  49.86 0 C 1
HETATM 1416 O O2A . NAD C 3 1 ? -10.531 -7.162 -13.540 1.00  48.53 0 C 1
HETATM 1417 O O2B . NAD C 3 1 ? -4.484 -6.696 -10.322 1.00  45.03 0 C 1
HETATM 1418 O O2D . NAD C 3 1 ? -15.186 -10.000 -13.046 1.00  44.45 0 C 1
HETATM 1419 O O2N . NAD C 3 1 ? -13.298 -4.397 -12.650 1.00  43.20 0 C 1
HETATM 1420 C C3B . NAD C 3 1 ? -6.305 -6.153 -11.787 1.00  48.63 0 C 1
HETATM 1421 C C3D . NAD C 3 1 ? -13.475 -8.377 -13.460 1.00  49.51 0 C 1
HETATM 1422 C C3N . NAD C 3 1 ? -18.109 -8.223 -16.761 1.00  45.34 0 C 1
HETATM 1423 N N3A . NAD C 3 1 ? -7.417 -7.019 -6.628 1.00  43.57 0 C 1
HETATM 1424 O O3  . NAD C 3 1 ? -10.876 -4.789 -12.915 1.00  49.77 0 C 1
HETATM 1425 O O3B . NAD C 3 1 ? -5.225 -5.685 -12.527 1.00  45.63 0 C 1
HETATM 1426 O O3D . NAD C 3 1 ? -13.514 -8.364 -12.064 1.00  43.37 0 C 1
HETATM 1427 C C4A . NAD C 3 1 ? -7.780 -7.683 -7.697 1.00  47.07 0 C 1
HETATM 1428 C C4B . NAD C 3 1 ? -7.095 -5.061 -11.215 1.00  47.26 0 C 1
HETATM 1429 C C4D . NAD C 3 1 ? -13.695 -7.008 -13.983 1.00  49.10 0 C 1
HETATM 1430 C C4N . NAD C 3 1 ? -17.601 -8.809 -17.921 1.00  44.10 0 C 1
HETATM 1431 O O4B . NAD C 3 1 ? -7.420 -5.400 -9.904 1.00  47.54 0 C 1
HETATM 1432 O O4D . NAD C 3 1 ? -14.864 -6.962 -14.668 1.00  47.56 0 C 1
HETATM 1433 C C5A . NAD C 3 1 ? -8.631 -8.772 -7.651 1.00  46.95 0 C 1
HETATM 1434 C C5B . NAD C 3 1 ? -8.352 -4.836 -11.985 1.00  50.07 0 C 1
HETATM 1435 C C5D . NAD C 3 1 ? -12.628 -6.550 -14.914 1.00  48.83 0 C 1
HETATM 1436 C C5N . NAD C 3 1 ? -16.292 -9.224 -17.896 1.00  42.21 0 C 1
HETATM 1437 O O5B . NAD C 3 1 ? -9.003 -6.067 -12.022 1.00  50.27 0 C 1
HETATM 1438 O O5D . NAD C 3 1 ? -12.462 -5.168 -14.860 1.00  47.20 0 C 1
HETATM 1439 C C6A . NAD C 3 1 ? -9.101 -9.158 -6.389 1.00  45.72 0 C 1
HETATM 1440 C C6N . NAD C 3 1 ? -15.562 -9.032 -16.763 1.00  43.13 0 C 1
HETATM 1441 N N6A . NAD C 3 1 ? -9.927 -10.192 -6.220 1.00  44.41 0 C 1
HETATM 1442 C C7N . NAD C 3 1 ? -19.459 -7.750 -16.698 1.00  40.19 0 C 1
HETATM 1443 N N7A . NAD C 3 1 ? -8.838 -9.211 -8.897 1.00  47.07 0 C 1
HETATM 1444 N N7N . NAD C 3 1 ? -19.906 -7.303 -15.566 1.00  42.59 0 C 1
HETATM 1445 O O7N . NAD C 3 1 ? -20.170 -7.793 -17.708 1.00  39.54 0 C 1
HETATM 1446 C C8A . NAD C 3 1 ? -8.137 -8.437 -9.692 1.00  47.65 0 C 1
HETATM 1447 N N9A . NAD C 3 1 ? -7.486 -7.502 -8.982 1.00  48.61 0 C 1
HETATM 1448 ZN ZN  . ZN  D 4 1 ? -9.204 -14.628 -16.658 1.00  80.50 0 D 1
HETATM 1449 ZN ZN  . ZN  E 5 1 ? -11.236 -29.366 -15.741 1.00  91.71 0 E 1
