# Supplementary material for: RNF114 and RNF166 exemplify reader-writer E3 ligases that extend K11 polyubiquitin onto sites of MARUbylation
Source: EMBO J. 2025 Oct 2;44(21):5993–6018. doi: 10.1038/s44318-025-00577-z (PMC12583694; doi:10.1038/s44318-025-00577-z)
Supplement: Supplementary file 7 — Source data Fig. 5 [file 44318_2025_577_MOESM7_ESM.zip › Figure 5/5B/RNF138-MUBD-AF3-3.cif]

# generated by PyMOL 3.1.4.1
#
data_fold_2024_11_14_22_43_rnf138_mubd_ub_nad_2xzn_model_3
_entry.id fold_2024_11_14_22_43_rnf138_mubd_ub_nad_2xzn_model_3
#
loop_
_atom_site.group_PDB
_atom_site.id
_atom_site.type_symbol
_atom_site.label_atom_id
_atom_site.label_alt_id
_atom_site.label_comp_id
_atom_site.label_asym_id
_atom_site.label_entity_id
_atom_site.label_seq_id
_atom_site.pdbx_PDB_ins_code
_atom_site.Cartn_x
_atom_site.Cartn_y
_atom_site.Cartn_z
_atom_site.occupancy
_atom_site.B_iso_or_equiv
_atom_site.pdbx_formal_charge
_atom_site.auth_asym_id
_atom_site.pdbx_PDB_model_num
ATOM   1   N N   . HIS A 1 1 ?  8.328 -13.410 -4.980 1.00  77.36 0 A 1
ATOM   2   C CA  . HIS A 1 1 ?  8.622 -13.009 -6.359 1.00  83.41 0 A 1
ATOM   3   C C   . HIS A 1 1 ?  7.332 -12.974 -7.181 1.00  86.96 0 A 1
ATOM   4   O O   . HIS A 1 1 ?  6.714 -14.018 -7.405 1.00  81.56 0 A 1
ATOM   5   C CB  . HIS A 1 1 ?  9.617 -13.979 -6.976 1.00  75.78 0 A 1
ATOM   6   C CG  . HIS A 1 1 ? 10.860 -14.163 -6.162 1.00  70.11 0 A 1
ATOM   7   C CD2 . HIS A 1 1 ? 11.323 -15.221 -5.461 1.00  60.80 0 A 1
ATOM   8   N ND1 . HIS A 1 1 ? 11.778 -13.150 -5.986 1.00  63.23 0 A 1
ATOM   9   C CE1 . HIS A 1 1 ? 12.755 -13.579 -5.200 1.00  59.53 0 A 1
ATOM   10  N NE2 . HIS A 1 1 ? 12.502 -14.827 -4.867 1.00  59.52 0 A 1
ATOM   11  N N   . PRO A 1 2 ?  6.937 -11.785 -7.619 1.00  90.14 0 A 1
ATOM   12  C CA  . PRO A 1 2 ?  5.698 -11.647 -8.378 1.00  93.32 0 A 1
ATOM   13  C C   . PRO A 1 2 ?  5.746 -12.290 -9.760 1.00  96.29 0 A 1
ATOM   14  O O   . PRO A 1 2 ?  6.809 -12.438 -10.361 1.00  95.82 0 A 1
ATOM   15  C CB  . PRO A 1 2 ?  5.519 -10.133 -8.475 1.00  89.01 0 A 1
ATOM   16  C CG  . PRO A 1 2 ?  6.925 -9.627 -8.500 1.00  84.57 0 A 1
ATOM   17  C CD  . PRO A 1 2 ?  7.620 -10.486 -7.479 1.00  87.25 0 A 1
ATOM   18  N N   . THR A 1 3 ?  4.567 -12.684 -10.238 1.00  96.84 0 A 1
ATOM   19  C CA  . THR A 1 3 ?  4.448 -13.221 -11.581 1.00  97.73 0 A 1
ATOM   20  C C   . THR A 1 3 ?  3.417 -12.359 -12.303 1.00  98.24 0 A 1
ATOM   21  O O   . THR A 1 3 ?  2.600 -11.685 -11.670 1.00  97.71 0 A 1
ATOM   22  C CB  . THR A 1 3 ?  4.001 -14.699 -11.606 1.00  96.74 0 A 1
ATOM   23  C CG2 . THR A 1 3 ?  5.050 -15.571 -10.934 1.00  89.96 0 A 1
ATOM   24  O OG1 . THR A 1 3 ?  2.743 -14.837 -10.950 1.00  90.57 0 A 1
ATOM   25  N N   . PHE A 1 4 ?  3.479 -12.376 -13.622 1.00  98.79 0 A 1
ATOM   26  C CA  . PHE A 1 4 ?  2.652 -11.500 -14.437 1.00  98.84 0 A 1
ATOM   27  C C   . PHE A 1 4 ?  1.963 -12.227 -15.576 1.00  98.87 0 A 1
ATOM   28  O O   . PHE A 1 4 ?  2.441 -13.255 -16.049 1.00  98.65 0 A 1
ATOM   29  C CB  . PHE A 1 4 ?  3.519 -10.388 -15.028 1.00  98.70 0 A 1
ATOM   30  C CG  . PHE A 1 4 ?  4.389 -9.706 -14.016 1.00  98.68 0 A 1
ATOM   31  C CD1 . PHE A 1 4 ?  3.860 -8.745 -13.170 1.00  98.34 0 A 1
ATOM   32  C CD2 . PHE A 1 4 ?  5.737 -10.036 -13.885 1.00  98.33 0 A 1
ATOM   33  C CE1 . PHE A 1 4 ?  4.649 -8.128 -12.204 1.00  97.99 0 A 1
ATOM   34  C CE2 . PHE A 1 4 ?  6.537 -9.425 -12.929 1.00  98.00 0 A 1
ATOM   35  C CZ  . PHE A 1 4 ?  5.994 -8.460 -12.084 1.00  98.01 0 A 1
ATOM   36  N N   . LYS A 1 5 ?  0.846 -11.660 -16.010 1.00  98.70 0 A 1
ATOM   37  C CA  . LYS A 1 5 ?  0.117 -12.186 -17.148 1.00  98.70 0 A 1
ATOM   38  C C   . LYS A 1 5 ?  0.514 -11.347 -18.357 1.00  98.89 0 A 1
ATOM   39  O O   . LYS A 1 5 ?  0.618 -10.127 -18.274 1.00  98.67 0 A 1
ATOM   40  C CB  . LYS A 1 5 ? -1.392 -12.084 -16.902 1.00  98.35 0 A 1
ATOM   41  C CG  . LYS A 1 5 ? -2.242 -12.544 -18.072 1.00  94.83 0 A 1
ATOM   42  C CD  . LYS A 1 5 ? -3.730 -12.418 -17.774 1.00  93.35 0 A 1
ATOM   43  C CE  . LYS A 1 5 ? -4.166 -13.359 -16.672 1.00  84.61 0 A 1
ATOM   44  N NZ  . LYS A 1 5 ? -5.634 -13.303 -16.438 1.00  78.67 1 A 1
ATOM   45  N N   . CYS A 1 6 ?  0.758 -12.001 -19.491 1.00  98.81 0 A 1
ATOM   46  C CA  . CYS A 1 6 ?  1.084 -11.277 -20.709 1.00  98.90 0 A 1
ATOM   47  C C   . CYS A 1 6 ? -0.167 -10.530 -21.183 1.00  98.86 0 A 1
ATOM   48  O O   . CYS A 1 6 ? -1.207 -11.150 -21.392 1.00  98.80 0 A 1
ATOM   49  C CB  . CYS A 1 6 ?  1.535 -12.249 -21.802 1.00  98.86 0 A 1
ATOM   50  S SG  . CYS A 1 6 ?  1.789 -11.453 -23.401 1.00  98.83 0 A 1
ATOM   51  N N   . PRO A 1 7 ? -0.081 -9.209 -21.360 1.00  98.89 0 A 1
ATOM   52  C CA  . PRO A 1 7 ? -1.258 -8.446 -21.783 1.00  98.70 0 A 1
ATOM   53  C C   . PRO A 1 7 ? -1.610 -8.617 -23.254 1.00  98.76 0 A 1
ATOM   54  O O   . PRO A 1 7 ? -2.664 -8.172 -23.699 1.00  98.32 0 A 1
ATOM   55  C CB  . PRO A 1 7 ? -0.861 -7.006 -21.448 1.00  98.61 0 A 1
ATOM   56  C CG  . PRO A 1 7 ?  0.615 -7.002 -21.684 1.00  98.02 0 A 1
ATOM   57  C CD  . PRO A 1 7 ?  1.082 -8.333 -21.117 1.00  98.71 0 A 1
ATOM   58  N N   . LEU A 1 8 ? -0.733 -9.268 -24.010 1.00  98.73 0 A 1
ATOM   59  C CA  . LEU A 1 8 ? -0.961 -9.450 -25.437 1.00  98.76 0 A 1
ATOM   60  C C   . LEU A 1 8 ? -1.679 -10.758 -25.770 1.00  98.64 0 A 1
ATOM   61  O O   . LEU A 1 8 ? -2.464 -10.809 -26.720 1.00  98.08 0 A 1
ATOM   62  C CB  . LEU A 1 8 ?  0.361 -9.365 -26.199 1.00  98.62 0 A 1
ATOM   63  C CG  . LEU A 1 8 ?  1.101 -8.031 -26.063 1.00  98.41 0 A 1
ATOM   64  C CD1 . LEU A 1 8 ?  2.460 -8.108 -26.754 1.00  98.13 0 A 1
ATOM   65  C CD2 . LEU A 1 8 ?  0.259 -6.902 -26.649 1.00  98.00 0 A 1
ATOM   66  N N   . CYS A 1 9 ? -1.418 -11.821 -24.993 1.00  98.72 0 A 1
ATOM   67  C CA  . CYS A 1 9 ? -2.054 -13.109 -25.261 1.00  98.69 0 A 1
ATOM   68  C C   . CYS A 1 9 ? -2.717 -13.736 -24.036 1.00  98.69 0 A 1
ATOM   69  O O   . CYS A 1 9 ? -3.328 -14.797 -24.138 1.00  97.86 0 A 1
ATOM   70  C CB  . CYS A 1 9 ? -1.044 -14.090 -25.850 1.00  98.46 0 A 1
ATOM   71  S SG  . CYS A 1 9 ?  0.181 -14.709 -24.668 1.00  98.53 0 A 1
ATOM   72  N N   . GLN A 1 10 ? -2.593 -13.091 -22.880 1.00  98.40 0 A 1
ATOM   73  C CA  . GLN A 1 10 ? -3.219 -13.531 -21.631 1.00  98.43 0 A 1
ATOM   74  C C   . GLN A 1 10 ? -2.619 -14.772 -20.976 1.00  98.60 0 A 1
ATOM   75  O O   . GLN A 1 10 ? -3.138 -15.246 -19.961 1.00  97.76 0 A 1
ATOM   76  C CB  . GLN A 1 10 ? -4.723 -13.719 -21.818 1.00  97.87 0 A 1
ATOM   77  C CG  . GLN A 1 10 ? -5.436 -12.512 -22.445 1.00  95.73 0 A 1
ATOM   78  C CD  . GLN A 1 10 ? -5.153 -11.220 -21.696 1.00  91.92 0 A 1
ATOM   79  N NE2 . GLN A 1 10 ? -4.849 -10.169 -22.435 1.00  83.36 0 A 1
ATOM   80  O OE1 . GLN A 1 10 ? -5.210 -11.184 -20.467 1.00  84.18 0 A 1
ATOM   81  N N   . GLU A 1 11 ? -1.514 -15.289 -21.496 1.00  98.67 0 A 1
ATOM   82  C CA  . GLU A 1 11 ? -0.845 -16.405 -20.835 1.00  98.76 0 A 1
ATOM   83  C C   . GLU A 1 11 ? -0.310 -15.875 -19.513 1.00  98.76 0 A 1
ATOM   84  O O   . GLU A 1 11 ?  0.139 -14.734 -19.418 1.00  98.58 0 A 1
ATOM   85  C CB  . GLU A 1 11 ?  0.291 -16.958 -21.696 1.00  98.52 0 A 1
ATOM   86  C CG  . GLU A 1 11 ? -0.206 -17.761 -22.881 1.00  94.70 0 A 1
ATOM   87  C CD  . GLU A 1 11 ?  0.899 -18.468 -23.637 1.00  92.47 0 A 1
ATOM   88  O OE1 . GLU A 1 11 ?  1.987 -18.665 -23.058 1.00  87.65 0 A 1
ATOM   89  O OE2 . GLU A 1 11 ?  0.677 -18.843 -24.812 1.00  87.31 -1 A 1
ATOM   90  N N   . SER A 1 12 ? -0.348 -16.705 -18.462 1.00  98.55 0 A 1
ATOM   91  C CA  . SER A 1 12 ? -0.005 -16.248 -17.128 1.00  98.31 0 A 1
ATOM   92  C C   . SER A 1 12 ?  1.209 -16.896 -16.477 1.00  98.45 0 A 1
ATOM   93  O O   . SER A 1 12 ?  1.857 -17.771 -17.052 1.00  96.54 0 A 1
ATOM   94  C CB  . SER A 1 12 ? -1.221 -16.447 -16.214 1.00  96.97 0 A 1
ATOM   95  O OG  . SER A 1 12 ? -1.605 -17.805 -16.208 1.00  90.27 0 A 1
ATOM   96  N N   . ASN A 1 13 ?  1.482 -16.438 -15.268 1.00  98.15 0 A 1
ATOM   97  C CA  . ASN A 1 13 ?  2.560 -16.954 -14.438 1.00  98.06 0 A 1
ATOM   98  C C   . ASN A 1 13 ?  3.978 -16.768 -14.968 1.00  98.22 0 A 1
ATOM   99  O O   . ASN A 1 13 ?  4.824 -17.655 -14.833 1.00  97.24 0 A 1
ATOM   100 C CB  . ASN A 1 13 ?  2.306 -18.427 -14.099 1.00  96.89 0 A 1
ATOM   101 C CG  . ASN A 1 13 ?  1.014 -18.620 -13.346 1.00  91.33 0 A 1
ATOM   102 N ND2 . ASN A 1 13 ?  0.297 -19.684 -13.670 1.00  80.86 0 A 1
ATOM   103 O OD1 . ASN A 1 13 ?  0.658 -17.821 -12.482 1.00  84.37 0 A 1
ATOM   104 N N   . PHE A 1 14 ?  4.240 -15.593 -15.538 1.00  98.76 0 A 1
ATOM   105 C CA  . PHE A 1 14 ?  5.579 -15.263 -16.012 1.00  98.72 0 A 1
ATOM   106 C C   . PHE A 1 14 ?  6.305 -14.425 -14.974 1.00  98.77 0 A 1
ATOM   107 O O   . PHE A 1 14 ?  5.740 -13.481 -14.430 1.00  98.48 0 A 1
ATOM   108 C CB  . PHE A 1 14 ?  5.522 -14.436 -17.293 1.00  98.76 0 A 1
ATOM   109 C CG  . PHE A 1 14 ?  5.018 -15.186 -18.491 1.00  98.82 0 A 1
ATOM   110 C CD1 . PHE A 1 14 ?  5.781 -16.182 -19.071 1.00  98.60 0 A 1
ATOM   111 C CD2 . PHE A 1 14 ?  3.787 -14.866 -19.051 1.00  98.63 0 A 1
ATOM   112 C CE1 . PHE A 1 14 ?  5.328 -16.857 -20.198 1.00  98.50 0 A 1
ATOM   113 C CE2 . PHE A 1 14 ?  3.329 -15.537 -20.180 1.00  98.50 0 A 1
ATOM   114 C CZ  . PHE A 1 14 ?  4.094 -16.530 -20.754 1.00  98.61 0 A 1
ATOM   115 N N   . THR A 1 15 ?  7.567 -14.749 -14.701 1.00  98.60 0 A 1
ATOM   116 C CA  . THR A 1 15 ?  8.390 -13.867 -13.893 1.00  98.51 0 A 1
ATOM   117 C C   . THR A 1 15 ?  8.741 -12.717 -14.840 1.00  98.62 0 A 1
ATOM   118 O O   . THR A 1 15 ?  8.458 -12.781 -16.042 1.00  98.54 0 A 1
ATOM   119 C CB  . THR A 1 15 ?  9.693 -14.550 -13.451 1.00  98.09 0 A 1
ATOM   120 C CG2 . THR A 1 15 ?  9.390 -15.746 -12.561 1.00  95.70 0 A 1
ATOM   121 O OG1 . THR A 1 15 ? 10.404 -14.982 -14.616 1.00  96.07 0 A 1
ATOM   122 N N   . ARG A 1 16 ?  9.378 -11.669 -14.314 1.00  98.43 0 A 1
ATOM   123 C CA  . ARG A 1 16 ?  9.784 -10.541 -15.155 1.00  98.40 0 A 1
ATOM   124 C C   . ARG A 1 16 ? 10.626 -11.007 -16.346 1.00  98.51 0 A 1
ATOM   125 O O   . ARG A 1 16 ? 10.342 -10.667 -17.493 1.00  98.53 0 A 1
ATOM   126 C CB  . ARG A 1 16 ? 10.590 -9.530 -14.332 1.00  98.15 0 A 1
ATOM   127 C CG  . ARG A 1 16 ? 11.141 -8.355 -15.130 1.00  97.33 0 A 1
ATOM   128 C CD  . ARG A 1 16 ? 12.121 -7.523 -14.321 1.00  97.06 0 A 1
ATOM   129 N NE  . ARG A 1 16 ? 13.298 -8.290 -13.913 1.00  96.21 0 A 1
ATOM   130 C CZ  . ARG A 1 16 ? 14.342 -8.543 -14.700 1.00  96.63 0 A 1
ATOM   131 N NH1 . ARG A 1 16 ? 14.378 -8.075 -15.932 1.00  92.92 1 A 1
ATOM   132 N NH2 . ARG A 1 16 ? 15.354 -9.268 -14.245 1.00  93.62 0 A 1
ATOM   133 N N   . GLN A 1 17 ? 11.663 -11.782 -16.069 1.00  98.34 0 A 1
ATOM   134 C CA  . GLN A 1 17 ? 12.542 -12.238 -17.140 1.00  98.39 0 A 1
ATOM   135 C C   . GLN A 1 17 ? 11.824 -13.159 -18.128 1.00  98.58 0 A 1
ATOM   136 O O   . GLN A 1 17 ? 12.041 -13.072 -19.337 1.00  98.44 0 A 1
ATOM   137 C CB  . GLN A 1 17 ? 13.765 -12.957 -16.567 1.00  97.81 0 A 1
ATOM   138 C CG  . GLN A 1 17 ? 14.801 -13.326 -17.627 1.00  95.23 0 A 1
ATOM   139 C CD  . GLN A 1 17 ? 15.320 -12.111 -18.375 1.00  93.27 0 A 1
ATOM   140 N NE2 . GLN A 1 17 ? 15.155 -12.101 -19.684 1.00  84.73 0 A 1
ATOM   141 O OE1 . GLN A 1 17 ? 15.854 -11.190 -17.762 1.00  87.32 0 A 1
ATOM   142 N N   . ARG A 1 18 ? 10.964 -14.032 -17.607 1.00  98.54 0 A 1
ATOM   143 C CA  . ARG A 1 18 ? 10.244 -14.937 -18.489 1.00  98.53 0 A 1
ATOM   144 C C   . ARG A 1 18 ?  9.216 -14.199 -19.345 1.00  98.75 0 A 1
ATOM   145 O O   . ARG A 1 18 ?  8.925 -14.624 -20.467 1.00  98.64 0 A 1
ATOM   146 C CB  . ARG A 1 18 ?  9.582 -16.059 -17.687 1.00  98.37 0 A 1
ATOM   147 C CG  . ARG A 1 18 ? 10.604 -17.084 -17.194 1.00  94.55 0 A 1
ATOM   148 C CD  . ARG A 1 18 ?  9.968 -18.172 -16.351 1.00  90.41 0 A 1
ATOM   149 N NE  . ARG A 1 18 ? 10.969 -19.148 -15.921 1.00  82.25 0 A 1
ATOM   150 C CZ  . ARG A 1 18 ? 10.730 -20.149 -15.086 1.00  75.97 0 A 1
ATOM   151 N NH1 . ARG A 1 18 ?  9.525 -20.328 -14.573 1.00  69.55 1 A 1
ATOM   152 N NH2 . ARG A 1 18 ? 11.705 -20.984 -14.761 1.00  71.12 0 A 1
ATOM   153 N N   . LEU A 1 19 ?  8.679 -13.089 -18.835 1.00  98.80 0 A 1
ATOM   154 C CA  . LEU A 1 19 ?  7.745 -12.299 -19.633 1.00  98.87 0 A 1
ATOM   155 C C   . LEU A 1 19 ?  8.516 -11.649 -20.781 1.00  98.80 0 A 1
ATOM   156 O O   . LEU A 1 19 ?  8.040 -11.606 -21.920 1.00  98.82 0 A 1
ATOM   157 C CB  . LEU A 1 19 ?  7.052 -11.231 -18.785 1.00  98.85 0 A 1
ATOM   158 C CG  . LEU A 1 19 ?  6.006 -10.391 -19.528 1.00  98.70 0 A 1
ATOM   159 C CD1 . LEU A 1 19 ?  4.873 -11.281 -20.032 1.00  98.51 0 A 1
ATOM   160 C CD2 . LEU A 1 19 ?  5.447 -9.312 -18.596 1.00  98.49 0 A 1
ATOM   161 N N   . LEU A 1 20 ?  9.705 -11.150 -20.487 1.00  98.70 0 A 1
ATOM   162 C CA  . LEU A 1 20 ? 10.557 -10.560 -21.516 1.00  98.73 0 A 1
ATOM   163 C C   . LEU A 1 20 ? 10.867 -11.598 -22.595 1.00  98.79 0 A 1
ATOM   164 O O   . LEU A 1 20 ? 10.727 -11.327 -23.788 1.00  98.58 0 A 1
ATOM   165 C CB  . LEU A 1 20 ? 11.873 -10.058 -20.907 1.00  98.39 0 A 1
ATOM   166 C CG  . LEU A 1 20 ? 11.847 -8.687 -20.221 1.00  95.04 0 A 1
ATOM   167 C CD1 . LEU A 1 20 ? 13.072 -8.528 -19.339 1.00  90.85 0 A 1
ATOM   168 C CD2 . LEU A 1 20 ? 11.837 -7.606 -21.286 1.00  90.94 0 A 1
ATOM   169 N N   . ASP A 1 21 ? 11.287 -12.785 -22.172 1.00  98.76 0 A 1
ATOM   170 C CA  . ASP A 1 21 ? 11.618 -13.850 -23.116 1.00  98.78 0 A 1
ATOM   171 C C   . ASP A 1 21 ? 10.403 -14.252 -23.950 1.00  98.80 0 A 1
ATOM   172 O O   . ASP A 1 21 ? 10.498 -14.410 -25.172 1.00  98.70 0 A 1
ATOM   173 C CB  . ASP A 1 21 ? 12.157 -15.075 -22.371 1.00  98.52 0 A 1
ATOM   174 C CG  . ASP A 1 21 ? 13.479 -14.814 -21.669 1.00  97.39 0 A 1
ATOM   175 O OD1 . ASP A 1 21 ? 14.171 -13.829 -22.007 1.00  95.96 0 A 1
ATOM   176 O OD2 . ASP A 1 21 ? 13.834 -15.609 -20.773 1.00  95.49 -1 A 1
ATOM   177 N N   . HIS A 1 22 ?  9.273 -14.387 -23.292 1.00  98.83 0 A 1
ATOM   178 C CA  . HIS A 1 22 ?  8.030 -14.759 -23.950 1.00  98.95 0 A 1
ATOM   179 C C   . HIS A 1 22 ?  7.632 -13.743 -25.015 1.00  98.93 0 A 1
ATOM   180 O O   . HIS A 1 22 ?  7.300 -14.105 -26.145 1.00  98.81 0 A 1
ATOM   181 C CB  . HIS A 1 22 ?  6.920 -14.891 -22.908 1.00  98.88 0 A 1
ATOM   182 C CG  . HIS A 1 22 ?  5.539 -14.918 -23.486 1.00  98.90 0 A 1
ATOM   183 C CD2 . HIS A 1 22 ?  4.608 -13.941 -23.590 1.00  98.43 0 A 1
ATOM   184 N ND1 . HIS A 1 22 ?  4.986 -16.049 -24.043 1.00  98.46 0 A 1
ATOM   185 C CE1 . HIS A 1 22 ?  3.766 -15.758 -24.478 1.00  98.38 0 A 1
ATOM   186 N NE2 . HIS A 1 22 ?  3.511 -14.494 -24.211 1.00  98.45 0 A 1
ATOM   187 N N   . CYS A 1 23 ?  7.661 -12.465 -24.658 1.00  98.80 0 A 1
ATOM   188 C CA  . CYS A 1 23 ?  7.251 -11.435 -25.598 1.00  98.84 0 A 1
ATOM   189 C C   . CYS A 1 23 ?  8.210 -11.296 -26.774 1.00  98.83 0 A 1
ATOM   190 O O   . CYS A 1 23 ?  7.774 -11.067 -27.898 1.00  98.66 0 A 1
ATOM   191 C CB  . CYS A 1 23 ?  7.080 -10.103 -24.867 1.00  98.77 0 A 1
ATOM   192 S SG  . CYS A 1 23 ?  5.608 -10.079 -23.813 1.00  98.49 0 A 1
ATOM   193 N N   . ASN A 1 24 ?  9.498 -11.432 -26.514 1.00  98.74 0 A 1
ATOM   194 C CA  . ASN A 1 24 ? 10.464 -11.353 -27.603 1.00  98.71 0 A 1
ATOM   195 C C   . ASN A 1 24 ? 10.355 -12.553 -28.539 1.00  98.63 0 A 1
ATOM   196 O O   . ASN A 1 24 ? 10.627 -12.448 -29.730 1.00  98.29 0 A 1
ATOM   197 C CB  . ASN A 1 24 ? 11.886 -11.225 -27.057 1.00  98.58 0 A 1
ATOM   198 C CG  . ASN A 1 24 ? 12.203 -9.822 -26.604 1.00  98.33 0 A 1
ATOM   199 N ND2 . ASN A 1 24 ? 12.688 -9.686 -25.387 1.00  95.21 0 A 1
ATOM   200 O OD1 . ASN A 1 24 ? 12.006 -8.861 -27.349 1.00  95.62 0 A 1
ATOM   201 N N   . SER A 1 25 ?  9.944 -13.684 -27.991 1.00  98.65 0 A 1
ATOM   202 C CA  . SER A 1 25 ?  9.801 -14.892 -28.794 1.00  98.56 0 A 1
ATOM   203 C C   . SER A 1 25 ?  8.483 -14.948 -29.559 1.00  98.51 0 A 1
ATOM   204 O O   . SER A 1 25 ?  8.429 -15.496 -30.667 1.00  97.92 0 A 1
ATOM   205 C CB  . SER A 1 25 ?  9.903 -16.133 -27.910 1.00  98.10 0 A 1
ATOM   206 O OG  . SER A 1 25 ? 11.200 -16.274 -27.367 1.00  91.09 0 A 1
ATOM   207 N N   . ASN A 1 26 ?  7.436 -14.376 -28.974 1.00  98.61 0 A 1
ATOM   208 C CA  . ASN A 1 26 ?  6.103 -14.516 -29.539 1.00  98.67 0 A 1
ATOM   209 C C   . ASN A 1 26 ?  5.376 -13.263 -30.017 1.00  98.55 0 A 1
ATOM   210 O O   . ASN A 1 26 ?  4.398 -13.375 -30.763 1.00  97.78 0 A 1
ATOM   211 C CB  . ASN A 1 26 ?  5.208 -15.223 -28.517 1.00  98.37 0 A 1
ATOM   212 C CG  . ASN A 1 26 ?  5.723 -16.594 -28.145 1.00  97.48 0 A 1
ATOM   213 N ND2 . ASN A 1 26 ?  6.337 -16.701 -26.973 1.00  87.04 0 A 1
ATOM   214 O OD1 . ASN A 1 26 ?  5.578 -17.547 -28.906 1.00  88.60 0 A 1
ATOM   215 N N   . HIS A 1 27 ?  5.838 -12.081 -29.602 1.00  98.64 0 A 1
ATOM   216 C CA  . HIS A 1 27 ?  5.103 -10.858 -29.912 1.00  98.54 0 A 1
ATOM   217 C C   . HIS A 1 27 ?  5.942 -9.716 -30.497 1.00  98.06 0 A 1
ATOM   218 O O   . HIS A 1 27 ?  5.557 -8.551 -30.384 1.00  96.54 0 A 1
ATOM   219 C CB  . HIS A 1 27 ?  4.412 -10.343 -28.649 1.00  98.56 0 A 1
ATOM   220 C CG  . HIS A 1 27 ?  3.507 -11.342 -27.997 1.00  98.79 0 A 1
ATOM   221 C CD2 . HIS A 1 27 ?  3.519 -11.852 -26.742 1.00  98.51 0 A 1
ATOM   222 N ND1 . HIS A 1 27 ?  2.428 -11.902 -28.631 1.00  98.44 0 A 1
ATOM   223 C CE1 . HIS A 1 27 ?  1.800 -12.732 -27.808 1.00  98.43 0 A 1
ATOM   224 N NE2 . HIS A 1 27 ?  2.442 -12.714 -26.645 1.00  98.53 0 A 1
ATOM   225 N N   . LEU A 1 28 ?  7.068 -10.031 -31.112 1.00  97.09 0 A 1
ATOM   226 C CA  . LEU A 1 28 ?  7.959 -8.997 -31.640 1.00  95.85 0 A 1
ATOM   227 C C   . LEU A 1 28 ?  7.293 -7.940 -32.505 1.00  94.98 0 A 1
ATOM   228 O O   . LEU A 1 28 ?  7.622 -6.760 -32.409 1.00  89.89 0 A 1
ATOM   229 C CB  . LEU A 1 28 ?  9.117 -9.615 -32.420 1.00  93.62 0 A 1
ATOM   230 C CG  . LEU A 1 28 ? 10.342 -10.044 -31.613 1.00  88.48 0 A 1
ATOM   231 C CD1 . LEU A 1 28 ? 11.408 -10.576 -32.556 1.00  85.41 0 A 1
ATOM   232 C CD2 . LEU A 1 28 ? 10.879 -8.866 -30.804 1.00  84.86 0 A 1
ATOM   233 N N   . PHE A 1 29 ?  6.365 -8.353 -33.362 1.00  96.37 0 A 1
ATOM   234 C CA  . PHE A 1 29 ?  5.727 -7.425 -34.280 1.00  96.13 0 A 1
ATOM   235 C C   . PHE A 1 29 ?  4.300 -7.049 -33.888 1.00  96.60 0 A 1
ATOM   236 O O   . PHE A 1 29 ?  3.572 -6.454 -34.681 1.00  94.52 0 A 1
ATOM   237 C CB  . PHE A 1 29 ?  5.753 -8.002 -35.694 1.00  94.65 0 A 1
ATOM   238 C CG  . PHE A 1 29 ?  7.141 -8.263 -36.201 1.00  92.69 0 A 1
ATOM   239 C CD1 . PHE A 1 29 ?  7.913 -7.238 -36.736 1.00  88.77 0 A 1
ATOM   240 C CD2 . PHE A 1 29 ?  7.700 -9.533 -36.115 1.00  88.41 0 A 1
ATOM   241 C CE1 . PHE A 1 29 ?  9.203 -7.467 -37.170 1.00  87.35 0 A 1
ATOM   242 C CE2 . PHE A 1 29 ?  8.993 -9.773 -36.550 1.00  86.06 0 A 1
ATOM   243 C CZ  . PHE A 1 29 ?  9.750 -8.737 -37.082 1.00  86.57 0 A 1
ATOM   244 N N   . GLN A 1 30 ?  3.926 -7.395 -32.668 1.00  96.95 0 A 1
ATOM   245 C CA  . GLN A 1 30 ?  2.578 -7.088 -32.199 1.00  97.36 0 A 1
ATOM   246 C C   . GLN A 1 30 ?  2.590 -5.760 -31.450 1.00  97.45 0 A 1
ATOM   247 O O   . GLN A 1 30 ?  3.047 -5.682 -30.311 1.00  96.31 0 A 1
ATOM   248 C CB  . GLN A 1 30 ?  2.065 -8.214 -31.303 1.00  96.62 0 A 1
ATOM   249 C CG  . GLN A 1 30 ?  0.590 -8.096 -30.960 1.00  93.51 0 A 1
ATOM   250 C CD  . GLN A 1 30 ?  0.046 -9.340 -30.301 1.00  93.70 0 A 1
ATOM   251 N NE2 . GLN A 1 30 ? -1.211 -9.275 -29.873 1.00  86.81 0 A 1
ATOM   252 O OE1 . GLN A 1 30 ?  0.731 -10.355 -30.186 1.00  89.84 0 A 1
ATOM   253 N N   . ILE A 1 31 ?  2.096 -4.713 -32.104 1.00  97.37 0 A 1
ATOM   254 C CA  . ILE A 1 31 ?  2.070 -3.386 -31.504 1.00  97.05 0 A 1
ATOM   255 C C   . ILE A 1 31 ?  0.626 -3.025 -31.182 1.00  96.93 0 A 1
ATOM   256 O O   . ILE A 1 31 ? -0.124 -2.565 -32.041 1.00  94.31 0 A 1
ATOM   257 C CB  . ILE A 1 31 ?  2.699 -2.343 -32.441 1.00  95.62 0 A 1
ATOM   258 C CG1 . ILE A 1 31 ?  4.142 -2.772 -32.771 1.00  91.32 0 A 1
ATOM   259 C CG2 . ILE A 1 31 ?  2.683 -0.972 -31.793 1.00  90.95 0 A 1
ATOM   260 C CD1 . ILE A 1 31 ?  4.849 -1.870 -33.756 1.00  83.68 0 A 1
ATOM   261 N N   . VAL A 1 32 ?  0.255 -3.257 -29.938 1.00  96.91 0 A 1
ATOM   262 C CA  . VAL A 1 32 ? -1.094 -2.990 -29.462 1.00  96.64 0 A 1
ATOM   263 C C   . VAL A 1 32 ? -0.971 -2.233 -28.136 1.00  97.33 0 A 1
ATOM   264 O O   . VAL A 1 32 ? -0.236 -2.663 -27.254 1.00  96.17 0 A 1
ATOM   265 C CB  . VAL A 1 32 ? -1.867 -4.302 -29.214 1.00  94.43 0 A 1
ATOM   266 C CG1 . VAL A 1 32 ? -3.257 -4.008 -28.662 1.00  89.53 0 A 1
ATOM   267 C CG2 . VAL A 1 32 ? -1.959 -5.106 -30.500 1.00  90.05 0 A 1
ATOM   268 N N   . PRO A 1 33 ? -1.663 -1.095 -27.985 1.00  97.90 0 A 1
ATOM   269 C CA  . PRO A 1 33 ? -1.590 -0.337 -26.737 1.00  97.98 0 A 1
ATOM   270 C C   . PRO A 1 33 ? -2.135 -1.149 -25.569 1.00  98.17 0 A 1
ATOM   271 O O   . PRO A 1 33 ? -3.284 -1.585 -25.588 1.00  97.41 0 A 1
ATOM   272 C CB  . PRO A 1 33 ? -2.458  0.888 -27.020 1.00  97.10 0 A 1
ATOM   273 C CG  . PRO A 1 33 ? -2.436  1.017 -28.509 1.00  94.21 0 A 1
ATOM   274 C CD  . PRO A 1 33 ? -2.490 -0.408 -28.981 1.00  96.98 0 A 1
ATOM   275 N N   . VAL A 1 34 ? -1.296 -1.362 -24.549 1.00  98.61 0 A 1
ATOM   276 C CA  . VAL A 1 34 ? -1.704 -2.110 -23.366 1.00  98.65 0 A 1
ATOM   277 C C   . VAL A 1 34 ? -1.036 -1.505 -22.143 1.00  98.71 0 A 1
ATOM   278 O O   . VAL A 1 34 ? -0.123 -0.689 -22.260 1.00  98.44 0 A 1
ATOM   279 C CB  . VAL A 1 34 ? -1.306 -3.607 -23.440 1.00  98.23 0 A 1
ATOM   280 C CG1 . VAL A 1 34 ? -2.029 -4.306 -24.583 1.00  97.17 0 A 1
ATOM   281 C CG2 . VAL A 1 34 ?  0.205 -3.747 -23.596 1.00  97.07 0 A 1
ATOM   282 N N   . THR A 1 35 ? -1.497 -1.906 -20.965 1.00  98.72 0 A 1
ATOM   283 C CA  . THR A 1 35 ? -0.898 -1.449 -19.720 1.00  98.74 0 A 1
ATOM   284 C C   . THR A 1 35 ?  0.129 -2.489 -19.289 1.00  98.80 0 A 1
ATOM   285 O O   . THR A 1 35 ? -0.151 -3.687 -19.300 1.00  98.59 0 A 1
ATOM   286 C CB  . THR A 1 35 ? -1.964 -1.275 -18.630 1.00  98.39 0 A 1
ATOM   287 C CG2 . THR A 1 35 ? -1.330 -0.895 -17.308 1.00  94.27 0 A 1
ATOM   288 O OG1 . THR A 1 35 ? -2.869 -0.238 -19.025 1.00  94.68 0 A 1
ATOM   289 N N   . CYS A 1 36 ?  1.325 -2.025 -18.914 1.00  98.74 0 A 1
ATOM   290 C CA  . CYS A 1 36 ?  2.384 -2.929 -18.489 1.00  98.76 0 A 1
ATOM   291 C C   . CYS A 1 36 ?  2.117 -3.481 -17.091 1.00  98.79 0 A 1
ATOM   292 O O   . CYS A 1 36 ?  2.042 -2.715 -16.132 1.00  98.55 0 A 1
ATOM   293 C CB  . CYS A 1 36 ?  3.730 -2.203 -18.499 1.00  98.70 0 A 1
ATOM   294 S SG  . CYS A 1 36 ?  5.083 -3.211 -17.844 1.00  98.66 0 A 1
ATOM   295 N N   . PRO A 1 37 ?  2.008 -4.799 -16.946 1.00  98.79 0 A 1
ATOM   296 C CA  . PRO A 1 37 ?  1.731 -5.373 -15.627 1.00  98.79 0 A 1
ATOM   297 C C   . PRO A 1 37 ?  2.889 -5.209 -14.645 1.00  98.53 0 A 1
ATOM   298 O O   . PRO A 1 37 ?  2.672 -5.140 -13.432 1.00  98.19 0 A 1
ATOM   299 C CB  . PRO A 1 37 ?  1.441 -6.841 -15.937 1.00  98.64 0 A 1
ATOM   300 C CG  . PRO A 1 37 ?  2.260 -7.106 -17.162 1.00  98.33 0 A 1
ATOM   301 C CD  . PRO A 1 37 ?  2.101 -5.847 -17.982 1.00  98.74 0 A 1
ATOM   302 N N   . ILE A 1 38 ?  4.111 -5.137 -15.159 1.00  98.66 0 A 1
ATOM   303 C CA  . ILE A 1 38 ?  5.265 -4.966 -14.283 1.00  98.49 0 A 1
ATOM   304 C C   . ILE A 1 38 ?  5.245 -3.562 -13.689 1.00  98.21 0 A 1
ATOM   305 O O   . ILE A 1 38 ?  5.378 -3.392 -12.479 1.00  97.83 0 A 1
ATOM   306 C CB  . ILE A 1 38 ?  6.593 -5.210 -15.033 1.00  98.49 0 A 1
ATOM   307 C CG1 . ILE A 1 38 ?  6.627 -6.637 -15.574 1.00  98.26 0 A 1
ATOM   308 C CG2 . ILE A 1 38 ?  7.777 -4.966 -14.092 1.00  98.17 0 A 1
ATOM   309 C CD1 . ILE A 1 38 ?  7.835 -6.938 -16.469 1.00  97.83 0 A 1
ATOM   310 N N   . CYS A 1 39 ?  5.052 -2.554 -14.517 1.00  98.21 0 A 1
ATOM   311 C CA  . CYS A 1 39 ?  4.990 -1.182 -14.029 1.00  98.05 0 A 1
ATOM   312 C C   . CYS A 1 39 ?  3.862 -1.003 -13.006 1.00  97.64 0 A 1
ATOM   313 O O   . CYS A 1 39 ?  4.043 -0.365 -11.980 1.00  97.04 0 A 1
ATOM   314 C CB  . CYS A 1 39 ?  4.788 -0.205 -15.183 1.00  98.01 0 A 1
ATOM   315 S SG  . CYS A 1 39 ?  6.281  0.119 -16.157 1.00  97.98 0 A 1
ATOM   316 N N   . VAL A 1 40 ?  2.703 -1.574 -13.299 1.00  98.13 0 A 1
ATOM   317 C CA  . VAL A 1 40 ?  1.559 -1.445 -12.403 1.00  97.91 0 A 1
ATOM   318 C C   . VAL A 1 40 ?  1.820 -2.078 -11.035 1.00  97.47 0 A 1
ATOM   319 O O   . VAL A 1 40 ?  1.301 -1.615 -10.019 1.00  96.61 0 A 1
ATOM   320 C CB  . VAL A 1 40 ?  0.289 -2.059 -13.043 1.00  97.81 0 A 1
ATOM   321 C CG1 . VAL A 1 40 ? -0.864 -2.119 -12.040 1.00  95.56 0 A 1
ATOM   322 C CG2 . VAL A 1 40 ? -0.121 -1.221 -14.247 1.00  95.92 0 A 1
ATOM   323 N N   . SER A 1 41 ?  2.646 -3.113 -11.004 1.00  97.32 0 A 1
ATOM   324 C CA  . SER A 1 41 ?  2.941 -3.804 -9.751 1.00  96.91 0 A 1
ATOM   325 C C   . SER A 1 41 ?  3.857 -3.003 -8.827 1.00  96.49 0 A 1
ATOM   326 O O   . SER A 1 41 ?  3.988 -3.324 -7.645 1.00  95.62 0 A 1
ATOM   327 C CB  . SER A 1 41 ?  3.590 -5.169 -10.034 1.00  96.81 0 A 1
ATOM   328 O OG  . SER A 1 41 ?  4.945 -5.029 -10.419 1.00  95.90 0 A 1
ATOM   329 N N   . LEU A 1 42 ?  4.491 -1.953 -9.354 1.00  96.83 0 A 1
ATOM   330 C CA  . LEU A 1 42 ?  5.403 -1.135 -8.571 1.00  96.47 0 A 1
ATOM   331 C C   . LEU A 1 42 ?  4.649 -0.066 -7.779 1.00  96.29 0 A 1
ATOM   332 O O   . LEU A 1 42 ?  3.538  0.310 -8.149 1.00  95.62 0 A 1
ATOM   333 C CB  . LEU A 1 42 ?  6.433 -0.494 -9.505 1.00  96.40 0 A 1
ATOM   334 C CG  . LEU A 1 42 ?  7.296 -1.510 -10.267 1.00  96.08 0 A 1
ATOM   335 C CD1 . LEU A 1 42 ?  8.118 -0.830 -11.355 1.00  95.33 0 A 1
ATOM   336 C CD2 . LEU A 1 42 ?  8.204 -2.250 -9.297 1.00  94.99 0 A 1
ATOM   337 N N   . PRO A 1 43 ?  5.244  0.432 -6.692 1.00  95.01 0 A 1
ATOM   338 C CA  . PRO A 1 43 ?  4.566  1.434 -5.858 1.00  94.59 0 A 1
ATOM   339 C C   . PRO A 1 43 ?  4.089  2.670 -6.613 1.00  94.87 0 A 1
ATOM   340 O O   . PRO A 1 43 ?  3.058  3.262 -6.250 1.00  93.80 0 A 1
ATOM   341 C CB  . PRO A 1 43 ?  5.627  1.783 -4.808 1.00  93.37 0 A 1
ATOM   342 C CG  . PRO A 1 43 ?  6.396  0.513 -4.668 1.00  91.90 0 A 1
ATOM   343 C CD  . PRO A 1 43 ?  6.525  0.018 -6.090 1.00  94.28 0 A 1
ATOM   344 N N   . TRP A 1 44 ?  4.811  3.073 -7.643 1.00  94.68 0 A 1
ATOM   345 C CA  . TRP A 1 44 ?  4.461  4.240 -8.438 1.00  94.79 0 A 1
ATOM   346 C C   . TRP A 1 44 ?  3.688  3.871 -9.703 1.00  95.31 0 A 1
ATOM   347 O O   . TRP A 1 44 ?  3.489  4.707 -10.588 1.00  94.75 0 A 1
ATOM   348 C CB  . TRP A 1 44 ?  5.724  5.014 -8.817 1.00  94.07 0 A 1
ATOM   349 C CG  . TRP A 1 44 ?  6.735  4.192 -9.570 1.00  93.88 0 A 1
ATOM   350 C CD1 . TRP A 1 44 ?  6.840  4.058 -10.924 1.00  91.92 0 A 1
ATOM   351 C CD2 . TRP A 1 44 ?  7.770  3.372 -9.003 1.00  93.90 0 A 1
ATOM   352 C CE2 . TRP A 1 44 ?  8.468  2.769 -10.083 1.00  92.67 0 A 1
ATOM   353 C CE3 . TRP A 1 44 ?  8.176  3.095 -7.698 1.00  91.32 0 A 1
ATOM   354 N NE1 . TRP A 1 44 ?  7.867  3.212 -11.236 1.00  91.19 0 A 1
ATOM   355 C CZ2 . TRP A 1 44 ?  9.547  1.902 -9.882 1.00  90.62 0 A 1
ATOM   356 C CZ3 . TRP A 1 44 ?  9.257  2.224 -7.509 1.00  90.47 0 A 1
ATOM   357 C CH2 . TRP A 1 44 ?  9.923  1.639 -8.594 1.00  90.74 0 A 1
ATOM   358 N N   . GLY A 1 45 ?  3.272  2.627 -9.790 1.00  95.92 0 A 1
ATOM   359 C CA  . GLY A 1 45 ?  2.533  2.165 -10.946 1.00  96.31 0 A 1
ATOM   360 C C   . GLY A 1 45 ?  1.211  2.883 -11.160 1.00  96.69 0 A 1
ATOM   361 O O   . GLY A 1 45 ?  0.491  3.177 -10.212 1.00  96.38 0 A 1
ATOM   362 N N   . ASP A 1 46 ?  0.905  3.162 -12.428 1.00  96.88 0 A 1
ATOM   363 C CA  . ASP A 1 46 ? -0.337  3.825 -12.797 1.00  97.31 0 A 1
ATOM   364 C C   . ASP A 1 46 ? -1.146  2.849 -13.652 1.00  97.78 0 A 1
ATOM   365 O O   . ASP A 1 46 ? -0.802  2.609 -14.810 1.00  97.78 0 A 1
ATOM   366 C CB  . ASP A 1 46 ? -0.035  5.099 -13.589 1.00  97.11 0 A 1
ATOM   367 C CG  . ASP A 1 46 ? -1.285  5.865 -13.980 1.00  96.55 0 A 1
ATOM   368 O OD1 . ASP A 1 46 ? -2.404  5.358 -13.765 1.00  95.46 0 A 1
ATOM   369 O OD2 . ASP A 1 46 ? -1.143  6.986 -14.519 1.00  94.74 -1 A 1
ATOM   370 N N   . PRO A 1 47 ? -2.206  2.277 -13.098 1.00  97.99 0 A 1
ATOM   371 C CA  . PRO A 1 47 ? -3.006  1.307 -13.846 1.00  98.00 0 A 1
ATOM   372 C C   . PRO A 1 47 ? -3.710  1.874 -15.071 1.00  98.24 0 A 1
ATOM   373 O O   . PRO A 1 47 ? -4.196  1.112 -15.914 1.00  97.61 0 A 1
ATOM   374 C CB  . PRO A 1 47 ? -3.995  0.788 -12.803 1.00  97.35 0 A 1
ATOM   375 C CG  . PRO A 1 47 ? -4.118  1.922 -11.837 1.00  94.75 0 A 1
ATOM   376 C CD  . PRO A 1 47 ? -2.717  2.474 -11.742 1.00  97.50 0 A 1
ATOM   377 N N   . SER A 1 48 ? -3.758  3.206 -15.175 1.00  98.02 0 A 1
ATOM   378 C CA  . SER A 1 48 ? -4.411  3.830 -16.319 1.00  97.91 0 A 1
ATOM   379 C C   . SER A 1 48 ? -3.446  4.187 -17.441 1.00  98.15 0 A 1
ATOM   380 O O   . SER A 1 48 ? -3.872  4.559 -18.536 1.00  97.42 0 A 1
ATOM   381 C CB  . SER A 1 48 ? -5.154  5.099 -15.879 1.00  97.40 0 A 1
ATOM   382 O OG  . SER A 1 48 ? -4.243  6.128 -15.549 1.00  92.53 0 A 1
ATOM   383 N N   . GLN A 1 49 ? -2.143  4.073 -17.173 1.00  97.82 0 A 1
ATOM   384 C CA  . GLN A 1 49 ? -1.162  4.436 -18.187 1.00  97.99 0 A 1
ATOM   385 C C   . GLN A 1 49 ? -1.026  3.350 -19.254 1.00  98.26 0 A 1
ATOM   386 O O   . GLN A 1 49 ? -0.870  2.173 -18.948 1.00  98.06 0 A 1
ATOM   387 C CB  . GLN A 1 49 ?  0.206  4.714 -17.566 1.00  97.29 0 A 1
ATOM   388 C CG  . GLN A 1 49 ?  1.224  5.214 -18.588 1.00  96.04 0 A 1
ATOM   389 C CD  . GLN A 1 49 ?  2.520  5.673 -17.954 1.00  95.39 0 A 1
ATOM   390 N NE2 . GLN A 1 49 ?  3.575  5.746 -18.757 1.00  89.51 0 A 1
ATOM   391 O OE1 . GLN A 1 49 ?  2.574  5.964 -16.766 1.00  91.47 0 A 1
ATOM   392 N N   . ILE A 1 50 ? -1.066  3.775 -20.507 1.00  98.20 0 A 1
ATOM   393 C CA  . ILE A 1 50 ? -0.982  2.859 -21.630 1.00  98.26 0 A 1
ATOM   394 C C   . ILE A 1 50 ?  0.394  2.939 -22.289 1.00  98.26 0 A 1
ATOM   395 O O   . ILE A 1 50 ?  0.940  4.023 -22.487 1.00  97.52 0 A 1
ATOM   396 C CB  . ILE A 1 50 ? -2.060  3.201 -22.687 1.00  97.57 0 A 1
ATOM   397 C CG1 . ILE A 1 50 ? -3.458  3.089 -22.062 1.00  91.70 0 A 1
ATOM   398 C CG2 . ILE A 1 50 ? -1.932  2.299 -23.898 1.00  91.02 0 A 1
ATOM   399 C CD1 . ILE A 1 50 ? -3.779  1.733 -21.508 1.00  81.02 0 A 1
ATOM   400 N N   . THR A 1 51 ?  0.951  1.778 -22.616 1.00  98.31 0 A 1
ATOM   401 C CA  . THR A 1 51 ?  2.222  1.690 -23.309 1.00  98.19 0 A 1
ATOM   402 C C   . THR A 1 51 ?  1.913  1.401 -24.781 1.00  98.31 0 A 1
ATOM   403 O O   . THR A 1 51 ?  1.253  0.411 -25.091 1.00  97.65 0 A 1
ATOM   404 C CB  . THR A 1 51 ?  3.087  0.569 -22.716 1.00  97.06 0 A 1
ATOM   405 C CG2 . THR A 1 51 ?  4.308  0.303 -23.593 1.00  88.75 0 A 1
ATOM   406 O OG1 . THR A 1 51 ?  3.528  0.960 -21.408 1.00  89.62 0 A 1
ATOM   407 N N   . ARG A 1 52 ?  2.373  2.281 -25.663 1.00  97.83 0 A 1
ATOM   408 C CA  . ARG A 1 52 ?  2.096  2.158 -27.085 1.00  97.58 0 A 1
ATOM   409 C C   . ARG A 1 52 ?  2.712  0.916 -27.730 1.00  97.62 0 A 1
ATOM   410 O O   . ARG A 1 52 ?  2.044  0.194 -28.478 1.00  96.34 0 A 1
ATOM   411 C CB  . ARG A 1 52 ?  2.583  3.418 -27.809 1.00  96.33 0 A 1
ATOM   412 C CG  . ARG A 1 52 ?  2.218  3.485 -29.271 1.00  88.59 0 A 1
ATOM   413 C CD  . ARG A 1 52 ?  2.591  4.858 -29.821 1.00  84.83 0 A 1
ATOM   414 N NE  . ARG A 1 52 ?  4.019  5.155 -29.700 1.00  77.57 0 A 1
ATOM   415 C CZ  . ARG A 1 52 ?  4.956  4.740 -30.544 1.00  72.65 0 A 1
ATOM   416 N NH1 . ARG A 1 52 ?  4.612  4.007 -31.599 1.00  65.94 1 A 1
ATOM   417 N NH2 . ARG A 1 52 ?  6.218  5.051 -30.337 1.00  66.34 0 A 1
ATOM   418 N N   . ASN A 1 53 ?  3.983  0.668 -27.441 1.00  97.81 0 A 1
ATOM   419 C CA  . ASN A 1 53 ?  4.679 -0.499 -27.974 1.00  98.09 0 A 1
ATOM   420 C C   . ASN A 1 53 ?  5.196 -1.291 -26.776 1.00  98.17 0 A 1
ATOM   421 O O   . ASN A 1 53 ?  6.280 -1.022 -26.262 1.00  97.94 0 A 1
ATOM   422 C CB  . ASN A 1 53 ?  5.839 -0.066 -28.871 1.00  97.60 0 A 1
ATOM   423 C CG  . ASN A 1 53 ?  6.517 -1.231 -29.566 1.00  97.06 0 A 1
ATOM   424 N ND2 . ASN A 1 53 ?  7.156 -0.958 -30.697 1.00  94.06 0 A 1
ATOM   425 O OD1 . ASN A 1 53 ?  6.475 -2.368 -29.098 1.00  95.66 0 A 1
ATOM   426 N N   . PHE A 1 54 ?  4.412 -2.250 -26.329 1.00  98.49 0 A 1
ATOM   427 C CA  . PHE A 1 54 ?  4.727 -3.012 -25.130 1.00  98.66 0 A 1
ATOM   428 C C   . PHE A 1 54 ?  6.035 -3.789 -25.180 1.00  98.65 0 A 1
ATOM   429 O O   . PHE A 1 54 ?  6.809 -3.767 -24.222 1.00  98.44 0 A 1
ATOM   430 C CB  . PHE A 1 54 ?  3.572 -3.965 -24.802 1.00  98.58 0 A 1
ATOM   431 C CG  . PHE A 1 54 ?  3.806 -4.774 -23.561 1.00  98.71 0 A 1
ATOM   432 C CD1 . PHE A 1 54 ?  3.954 -4.161 -22.326 1.00  98.50 0 A 1
ATOM   433 C CD2 . PHE A 1 54 ?  3.894 -6.162 -23.627 1.00  98.50 0 A 1
ATOM   434 C CE1 . PHE A 1 54 ?  4.177 -4.913 -21.177 1.00  98.36 0 A 1
ATOM   435 C CE2 . PHE A 1 54 ?  4.115 -6.918 -22.485 1.00  98.35 0 A 1
ATOM   436 C CZ  . PHE A 1 54 ?  4.254 -6.293 -21.259 1.00  98.49 0 A 1
ATOM   437 N N   . VAL A 1 55 ?  6.298 -4.481 -26.271 1.00  98.55 0 A 1
ATOM   438 C CA  . VAL A 1 55 ?  7.526 -5.262 -26.357 1.00  98.48 0 A 1
ATOM   439 C C   . VAL A 1 55 ?  8.762 -4.364 -26.315 1.00  98.42 0 A 1
ATOM   440 O O   . VAL A 1 55 ?  9.747 -4.680 -25.651 1.00  98.06 0 A 1
ATOM   441 C CB  . VAL A 1 55 ?  7.536 -6.155 -27.625 1.00  98.25 0 A 1
ATOM   442 C CG1 . VAL A 1 55 ?  8.806 -6.990 -27.659 1.00  96.81 0 A 1
ATOM   443 C CG2 . VAL A 1 55 ?  6.316 -7.064 -27.611 1.00  96.96 0 A 1
ATOM   444 N N   . SER A 1 56 ?  8.698 -3.232 -27.011 1.00  98.26 0 A 1
ATOM   445 C CA  . SER A 1 56 ?  9.806 -2.282 -26.988 1.00  97.98 0 A 1
ATOM   446 C C   . SER A 1 56 ?  9.983 -1.740 -25.564 1.00  97.95 0 A 1
ATOM   447 O O   . SER A 1 56 ? 11.109 -1.601 -25.077 1.00  97.57 0 A 1
ATOM   448 C CB  . SER A 1 56 ?  9.533 -1.124 -27.950 1.00  97.47 0 A 1
ATOM   449 O OG  . SER A 1 56 ? 10.593 -0.190 -27.920 1.00  89.82 0 A 1
ATOM   450 N N   . HIS A 1 57 ?  8.878 -1.452 -24.903 1.00  98.03 0 A 1
ATOM   451 C CA  . HIS A 1 57 ?  8.901 -0.975 -23.520 1.00  98.15 0 A 1
ATOM   452 C C   . HIS A 1 57 ?  9.570 -1.996 -22.601 1.00  98.12 0 A 1
ATOM   453 O O   . HIS A 1 57 ? 10.417 -1.642 -21.779 1.00  97.87 0 A 1
ATOM   454 C CB  . HIS A 1 57 ?  7.475 -0.692 -23.043 1.00  98.25 0 A 1
ATOM   455 C CG  . HIS A 1 57 ?  7.344 -0.564 -21.557 1.00  98.38 0 A 1
ATOM   456 C CD2 . HIS A 1 57 ?  6.968 -1.470 -20.626 1.00  97.90 0 A 1
ATOM   457 N ND1 . HIS A 1 57 ?  7.661  0.581 -20.880 1.00  97.83 0 A 1
ATOM   458 C CE1 . HIS A 1 57 ?  7.474  0.385 -19.580 1.00  97.78 0 A 1
ATOM   459 N NE2 . HIS A 1 57 ?  7.049 -0.849 -19.398 1.00  97.81 0 A 1
ATOM   460 N N   . LEU A 1 58 ?  9.195 -3.268 -22.719 1.00  98.30 0 A 1
ATOM   461 C CA  . LEU A 1 58 ?  9.778 -4.313 -21.888 1.00  98.37 0 A 1
ATOM   462 C C   . LEU A 1 58 ? 11.296 -4.351 -22.052 1.00  98.39 0 A 1
ATOM   463 O O   . LEU A 1 58 ? 12.034 -4.399 -21.069 1.00  98.12 0 A 1
ATOM   464 C CB  . LEU A 1 58 ?  9.215 -5.689 -22.260 1.00  98.20 0 A 1
ATOM   465 C CG  . LEU A 1 58 ?  7.823 -6.083 -21.788 1.00  95.99 0 A 1
ATOM   466 C CD1 . LEU A 1 58 ?  7.525 -7.488 -22.290 1.00  96.47 0 A 1
ATOM   467 C CD2 . LEU A 1 58 ?  7.744 -6.039 -20.263 1.00  96.23 0 A 1
ATOM   468 N N   . ASN A 1 59 ? 11.746 -4.341 -23.300 1.00  98.11 0 A 1
ATOM   469 C CA  . ASN A 1 59 ? 13.176 -4.424 -23.573 1.00  98.02 0 A 1
ATOM   470 C C   . ASN A 1 59 ? 13.951 -3.200 -23.109 1.00  97.88 0 A 1
ATOM   471 O O   . ASN A 1 59 ? 15.134 -3.301 -22.778 1.00  97.38 0 A 1
ATOM   472 C CB  . ASN A 1 59 ? 13.412 -4.665 -25.056 1.00  97.96 0 A 1
ATOM   473 C CG  . ASN A 1 59 ? 13.012 -6.065 -25.483 1.00  97.89 0 A 1
ATOM   474 N ND2 . ASN A 1 59 ? 12.456 -6.189 -26.679 1.00  95.50 0 A 1
ATOM   475 O OD1 . ASN A 1 59 ? 13.200 -7.025 -24.743 1.00  95.72 0 A 1
ATOM   476 N N   . GLN A 1 60 ? 13.299 -2.053 -23.086 1.00  97.36 0 A 1
ATOM   477 C CA  . GLN A 1 60 ? 13.966 -0.825 -22.669 1.00  97.01 0 A 1
ATOM   478 C C   . GLN A 1 60 ? 13.937 -0.621 -21.152 1.00  97.39 0 A 1
ATOM   479 O O   . GLN A 1 60 ? 14.933 -0.190 -20.557 1.00  96.75 0 A 1
ATOM   480 C CB  . GLN A 1 60 ? 13.322  0.377 -23.365 1.00  95.93 0 A 1
ATOM   481 C CG  . GLN A 1 60 ? 14.053  1.685 -23.133 1.00  89.23 0 A 1
ATOM   482 C CD  . GLN A 1 60 ? 13.507  2.821 -23.995 1.00  86.21 0 A 1
ATOM   483 N NE2 . GLN A 1 60 ? 14.104  4.005 -23.874 1.00  77.10 0 A 1
ATOM   484 O OE1 . GLN A 1 60 ? 12.568  2.635 -24.770 1.00  79.85 0 A 1
ATOM   485 N N   . ARG A 1 61 ? 12.809 -0.923 -20.529 1.00  97.82 0 A 1
ATOM   486 C CA  . ARG A 1 61 ? 12.607 -0.596 -19.119 1.00  97.92 0 A 1
ATOM   487 C C   . ARG A 1 61 ? 12.644 -1.733 -18.116 1.00  97.92 0 A 1
ATOM   488 O O   . ARG A 1 61 ? 12.675 -1.474 -16.909 1.00  97.56 0 A 1
ATOM   489 C CB  . ARG A 1 61 ? 11.272  0.139 -18.965 1.00  97.74 0 A 1
ATOM   490 C CG  . ARG A 1 61 ? 11.135  1.373 -19.847 1.00  97.20 0 A 1
ATOM   491 C CD  . ARG A 1 61 ? 12.158  2.426 -19.482 1.00  96.49 0 A 1
ATOM   492 N NE  . ARG A 1 61 ? 12.084  3.583 -20.377 1.00  96.31 0 A 1
ATOM   493 C CZ  . ARG A 1 61 ? 12.992  4.541 -20.440 1.00  96.49 0 A 1
ATOM   494 N NH1 . ARG A 1 61 ? 14.059  4.504 -19.649 1.00  94.01 1 A 1
ATOM   495 N NH2 . ARG A 1 61 ? 12.843  5.532 -21.297 1.00  94.13 0 A 1
ATOM   496 N N   . HIS A 1 62 ? 12.645 -2.969 -18.572 1.00  98.20 0 A 1
ATOM   497 C CA  . HIS A 1 62 ? 12.588 -4.081 -17.638 1.00  98.36 0 A 1
ATOM   498 C C   . HIS A 1 62 ? 13.689 -5.122 -17.811 1.00  98.26 0 A 1
ATOM   499 O O   . HIS A 1 62 ? 13.473 -6.316 -17.578 1.00  97.56 0 A 1
ATOM   500 C CB  . HIS A 1 62 ? 11.204 -4.725 -17.692 1.00  98.31 0 A 1
ATOM   501 C CG  . HIS A 1 62 ? 10.108 -3.795 -17.293 1.00  98.44 0 A 1
ATOM   502 C CD2 . HIS A 1 62 ?  9.013 -3.362 -17.957 1.00  98.07 0 A 1
ATOM   503 N ND1 . HIS A 1 62 ? 10.093 -3.151 -16.074 1.00  97.98 0 A 1
ATOM   504 C CE1 . HIS A 1 62 ?  9.035 -2.363 -16.001 1.00  97.95 0 A 1
ATOM   505 N NE2 . HIS A 1 62 ?  8.357 -2.469 -17.131 1.00  97.99 0 A 1
ATOM   506 N N   . GLN A 1 63 ? 14.875 -4.657 -18.166 1.00  98.29 0 A 1
ATOM   507 C CA  . GLN A 1 63 ? 16.033 -5.531 -18.295 1.00  98.15 0 A 1
ATOM   508 C C   . GLN A 1 63 ? 16.686 -5.732 -16.924 1.00  98.15 0 A 1
ATOM   509 O O   . GLN A 1 63 ? 17.673 -6.458 -16.800 1.00  97.33 0 A 1
ATOM   510 C CB  . GLN A 1 63 ? 17.059 -4.932 -19.263 1.00  97.79 0 A 1
ATOM   511 C CG  . GLN A 1 63 ? 16.626 -4.939 -20.724 1.00  96.03 0 A 1
ATOM   512 C CD  . GLN A 1 63 ? 16.688 -6.322 -21.344 1.00  94.79 0 A 1
ATOM   513 N NE2 . GLN A 1 63 ? 16.107 -6.461 -22.525 1.00  86.33 0 A 1
ATOM   514 O OE1 . GLN A 1 63 ? 17.255 -7.256 -20.774 1.00  88.20 0 A 1
ATOM   515 N N   . PHE A 1 64 ? 16.146 -5.078 -15.898 1.00  98.39 0 A 1
ATOM   516 C CA  . PHE A 1 64 ? 16.664 -5.197 -14.545 1.00  98.28 0 A 1
ATOM   517 C C   . PHE A 1 64 ? 15.516 -5.254 -13.550 1.00  98.39 0 A 1
ATOM   518 O O   . PHE A 1 64 ? 14.382 -4.923 -13.884 1.00  97.94 0 A 1
ATOM   519 C CB  . PHE A 1 64 ? 17.588 -4.019 -14.199 1.00  98.10 0 A 1
ATOM   520 C CG  . PHE A 1 64 ? 16.863 -2.702 -14.070 1.00  98.20 0 A 1
ATOM   521 C CD1 . PHE A 1 64 ? 16.494 -1.979 -15.199 1.00  97.90 0 A 1
ATOM   522 C CD2 . PHE A 1 64 ? 16.545 -2.189 -12.820 1.00  97.85 0 A 1
ATOM   523 C CE1 . PHE A 1 64 ? 15.807 -0.777 -15.082 1.00  97.49 0 A 1
ATOM   524 C CE2 . PHE A 1 64 ? 15.860 -0.990 -12.699 1.00  97.42 0 A 1
ATOM   525 C CZ  . PHE A 1 64 ? 15.493 -0.285 -13.830 1.00  97.46 0 A 1
ATOM   526 N N   . ASP A 1 65 ? 15.825 -5.676 -12.328 1.00  97.32 0 A 1
ATOM   527 C CA  . ASP A 1 65 ? 14.830 -5.774 -11.273 1.00  97.13 0 A 1
ATOM   528 C C   . ASP A 1 65 ? 14.965 -4.536 -10.389 1.00  97.38 0 A 1
ATOM   529 O O   . ASP A 1 65 ? 15.991 -4.344 -9.737 1.00  96.77 0 A 1
ATOM   530 C CB  . ASP A 1 65 ? 15.089 -7.042 -10.450 1.00  96.14 0 A 1
ATOM   531 C CG  . ASP A 1 65 ? 13.996 -7.330 -9.437 1.00  92.25 0 A 1
ATOM   532 O OD1 . ASP A 1 65 ? 13.330 -6.389 -8.974 1.00  89.15 0 A 1
ATOM   533 O OD2 . ASP A 1 65 ? 13.811 -8.522 -9.099 1.00  86.41 -1 A 1
ATOM   534 N N   . TYR A 1 66 ? 13.940 -3.694 -10.357 1.00  97.11 0 A 1
ATOM   535 C CA  . TYR A 1 66 ? 13.967 -2.484 -9.553 1.00  97.23 0 A 1
ATOM   536 C C   . TYR A 1 66 ? 14.321 -2.747 -8.091 1.00  97.23 0 A 1
ATOM   537 O O   . TYR A 1 66 ? 15.043 -1.970 -7.470 1.00  96.35 0 A 1
ATOM   538 C CB  . TYR A 1 66 ? 12.608 -1.773 -9.589 1.00  96.74 0 A 1
ATOM   539 C CG  . TYR A 1 66 ? 12.413 -0.828 -10.754 1.00  96.55 0 A 1
ATOM   540 C CD1 . TYR A 1 66 ? 11.773 -1.247 -11.910 1.00  95.04 0 A 1
ATOM   541 C CD2 . TYR A 1 66 ? 12.855  0.480 -10.681 1.00  95.14 0 A 1
ATOM   542 C CE1 . TYR A 1 66 ? 11.576 -0.375 -12.972 1.00  94.29 0 A 1
ATOM   543 C CE2 . TYR A 1 66 ? 12.669  1.360 -11.737 1.00  94.12 0 A 1
ATOM   544 C CZ  . TYR A 1 66 ? 12.023  0.928 -12.885 1.00  94.53 0 A 1
ATOM   545 O OH  . TYR A 1 66 ? 11.835  1.795 -13.928 1.00  92.40 0 A 1
ATOM   546 N N   . GLY A 1 67 ? 13.815 -3.831 -7.539 1.00  95.96 0 A 1
ATOM   547 C CA  . GLY A 1 67 ? 14.044 -4.162 -6.146 1.00  95.50 0 A 1
ATOM   548 C C   . GLY A 1 67 ? 15.502 -4.339 -5.762 1.00  96.11 0 A 1
ATOM   549 O O   . GLY A 1 67 ? 15.862 -4.198 -4.591 1.00  95.03 0 A 1
ATOM   550 N N   . GLU A 1 68 ? 16.351 -4.636 -6.735 1.00  97.07 0 A 1
ATOM   551 C CA  . GLU A 1 68 ? 17.769 -4.802 -6.456 1.00  97.13 0 A 1
ATOM   552 C C   . GLU A 1 68 ? 18.505 -3.476 -6.340 1.00  97.37 0 A 1
ATOM   553 O O   . GLU A 1 68 ? 19.617 -3.426 -5.814 1.00  96.74 0 A 1
ATOM   554 C CB  . GLU A 1 68 ? 18.450 -5.622 -7.567 1.00  96.48 0 A 1
ATOM   555 C CG  . GLU A 1 68 ? 18.075 -7.090 -7.605 1.00  92.25 0 A 1
ATOM   556 C CD  . GLU A 1 68 ? 19.008 -7.880 -8.511 1.00  89.47 0 A 1
ATOM   557 O OE1 . GLU A 1 68 ? 18.502 -8.595 -9.387 1.00  85.09 0 A 1
ATOM   558 O OE2 . GLU A 1 68 ? 20.242 -7.776 -8.336 1.00  84.58 -1 A 1
ATOM   559 N N   . PHE A 1 69 ? 17.896 -2.402 -6.835 1.00  97.87 0 A 1
ATOM   560 C CA  . PHE A 1 69 ? 18.569 -1.108 -6.880 1.00  97.94 0 A 1
ATOM   561 C C   . PHE A 1 69 ? 17.903  0.029 -6.124 1.00  97.75 0 A 1
ATOM   562 O O   . PHE A 1 69 ? 18.566  1.021 -5.802 1.00  96.43 0 A 1
ATOM   563 C CB  . PHE A 1 69 ? 18.757 -0.682 -8.338 1.00  97.95 0 A 1
ATOM   564 C CG  . PHE A 1 69 ? 19.552 -1.663 -9.151 1.00  98.14 0 A 1
ATOM   565 C CD1 . PHE A 1 69 ? 18.917 -2.685 -9.836 1.00  97.66 0 A 1
ATOM   566 C CD2 . PHE A 1 69 ? 20.937 -1.585 -9.193 1.00  97.79 0 A 1
ATOM   567 C CE1 . PHE A 1 69 ? 19.653 -3.619 -10.549 1.00  97.38 0 A 1
ATOM   568 C CE2 . PHE A 1 69 ? 21.678 -2.511 -9.910 1.00  97.39 0 A 1
ATOM   569 C CZ  . PHE A 1 69 ? 21.038 -3.532 -10.589 1.00  97.47 0 A 1
ATOM   570 N N   . VAL A 1 70 ? 16.620 -0.086 -5.858 1.00  96.94 0 A 1
ATOM   571 C CA  . VAL A 1 70 ? 15.919  0.988 -5.173 1.00  96.42 0 A 1
ATOM   572 C C   . VAL A 1 70 ? 15.177  0.469 -3.948 1.00  96.47 0 A 1
ATOM   573 O O   . VAL A 1 70 ? 14.850 -0.713 -3.857 1.00  95.10 0 A 1
ATOM   574 C CB  . VAL A 1 70 ? 14.899  1.694 -6.104 1.00  94.72 0 A 1
ATOM   575 C CG1 . VAL A 1 70 ? 15.592  2.184 -7.361 1.00  88.89 0 A 1
ATOM   576 C CG2 . VAL A 1 70 ? 13.752  0.765 -6.456 1.00  89.77 0 A 1
ATOM   577 N N   . ASN A 1 71 ? 14.941  1.382 -3.007 1.00  95.71 0 A 1
ATOM   578 C CA  . ASN A 1 71 ? 14.171  1.049 -1.824 1.00  95.40 0 A 1
ATOM   579 C C   . ASN A 1 71 ? 12.716  1.301 -2.229 1.00  95.36 0 A 1
ATOM   580 O O   . ASN A 1 71 ? 12.294  2.454 -2.347 1.00  94.23 0 A 1
ATOM   581 C CB  . ASN A 1 71 ? 14.563  1.951 -0.654 1.00  94.48 0 A 1
ATOM   582 C CG  . ASN A 1 71 ? 13.852  1.576  0.635 1.00  93.28 0 A 1
ATOM   583 N ND2 . ASN A 1 71 ? 14.490  1.852  1.762 1.00  87.84 0 A 1
ATOM   584 O OD1 . ASN A 1 71 ? 12.745  1.052  0.614 1.00  89.06 0 A 1
ATOM   585 N N   . LEU A 1 72 ? 11.972  0.233 -2.433 1.00  94.20 0 A 1
ATOM   586 C CA  . LEU A 1 72 ? 10.590  0.351 -2.882 1.00  93.79 0 A 1
ATOM   587 C C   . LEU A 1 72 ?  9.658  1.044 -1.899 1.00  93.65 0 A 1
ATOM   588 O O   . LEU A 1 72 ?  8.526  1.380 -2.243 1.00  91.40 0 A 1
ATOM   589 C CB  . LEU A 1 72 ? 10.040 -1.037 -3.234 1.00  92.81 0 A 1
ATOM   590 C CG  . LEU A 1 72 ? 10.736 -1.732 -4.404 1.00  91.25 0 A 1
ATOM   591 C CD1 . LEU A 1 72 ? 10.219 -3.159 -4.545 1.00  88.56 0 A 1
ATOM   592 C CD2 . LEU A 1 72 ? 10.507 -0.961 -5.689 1.00  88.29 0 A 1
ATOM   593 N N   . GLN A 1 73 ? 10.124  1.266 -0.667 1.00  93.56 0 A 1
ATOM   594 C CA  . GLN A 1 73 ?  9.306  1.926  0.340 1.00  93.03 0 A 1
ATOM   595 C C   . GLN A 1 73 ?  9.540  3.432  0.414 1.00  93.89 0 A 1
ATOM   596 O O   . GLN A 1 73 ?  8.871  4.126  1.178 1.00  91.68 0 A 1
ATOM   597 C CB  . GLN A 1 73 ?  9.566  1.294  1.707 1.00  91.56 0 A 1
ATOM   598 C CG  . GLN A 1 73 ?  9.387 -0.219  1.710 1.00  85.85 0 A 1
ATOM   599 C CD  . GLN A 1 73 ?  8.724 -0.725  2.963 1.00  79.41 0 A 1
ATOM   600 N NE2 . GLN A 1 73 ?  7.563 -1.335  2.797 1.00  69.69 0 A 1
ATOM   601 O OE1 . GLN A 1 73 ?  9.240 -0.562  4.071 1.00  72.39 0 A 1
ATOM   602 N N   . LEU A 1 74 ? 10.482  3.942 -0.369 1.00  95.25 0 A 1
ATOM   603 C CA  . LEU A 1 74 ? 10.793  5.365 -0.377 1.00  95.36 0 A 1
ATOM   604 C C   . LEU A 1 74 ? 10.566  5.979 -1.750 1.00  95.43 0 A 1
ATOM   605 O O   . LEU A 1 74 ? 10.778  5.325 -2.773 1.00  94.61 0 A 1
ATOM   606 C CB  . LEU A 1 74 ? 12.253  5.602  0.037 1.00  94.75 0 A 1
ATOM   607 C CG  . LEU A 1 74 ? 12.666  5.150  1.433 1.00  92.69 0 A 1
ATOM   608 C CD1 . LEU A 1 74 ? 14.165  5.392  1.623 1.00  90.35 0 A 1
ATOM   609 C CD2 . LEU A 1 74 ? 11.870  5.918  2.485 1.00  90.16 0 A 1
ATOM   610 N N   . ASP A 1 75 ? 10.151  7.253 -1.762 1.00  95.23 0 A 1
ATOM   611 C CA  . ASP A 1 75 ?  9.955  7.940 -3.027 1.00  95.01 0 A 1
ATOM   612 C C   . ASP A 1 75 ? 11.312  8.298 -3.639 1.00  96.01 0 A 1
ATOM   613 O O   . ASP A 1 75 ? 12.346  8.269 -2.965 1.00  95.88 0 A 1
ATOM   614 C CB  . ASP A 1 75 ?  9.116  9.207 -2.843 1.00  93.74 0 A 1
ATOM   615 C CG  . ASP A 1 75 ?  9.815 10.233 -1.979 1.00  92.63 0 A 1
ATOM   616 O OD1 . ASP A 1 75 ?  9.807 10.051 -0.745 1.00  88.89 0 A 1
ATOM   617 O OD2 . ASP A 1 75 ? 10.354 11.201 -2.528 1.00  87.72 -1 A 1
ATOM   618 N N   . GLU A 1 76 ? 11.300  8.639 -4.918 1.00  95.87 0 A 1
ATOM   619 C CA  . GLU A 1 76 ? 12.523  8.940 -5.658 1.00  96.11 0 A 1
ATOM   620 C C   . GLU A 1 76 ? 13.381 10.041 -5.039 1.00  96.99 0 A 1
ATOM   621 O O   . GLU A 1 76 ? 14.598  9.873 -4.876 1.00  96.69 0 A 1
ATOM   622 C CB  . GLU A 1 76 ? 12.176  9.308 -7.099 1.00  94.30 0 A 1
ATOM   623 C CG  . GLU A 1 76 ? 13.383  9.576 -7.984 1.00  90.47 0 A 1
ATOM   624 C CD  . GLU A 1 76 ? 12.988  9.915 -9.407 1.00  91.03 0 A 1
ATOM   625 O OE1 . GLU A 1 76 ? 12.197  9.154 -9.999 1.00  86.65 0 A 1
ATOM   626 O OE2 . GLU A 1 76 ? 13.473 10.939 -9.933 1.00  86.51 -1 A 1
ATOM   627 N N   . GLU A 1 77 ? 12.783 11.165 -4.691 1.00  96.46 0 A 1
ATOM   628 C CA  . GLU A 1 77 ? 13.577 12.267 -4.155 1.00  96.21 0 A 1
ATOM   629 C C   . GLU A 1 77 ? 14.151 11.988 -2.768 1.00  96.92 0 A 1
ATOM   630 O O   . GLU A 1 77 ? 15.244 12.460 -2.444 1.00  96.73 0 A 1
ATOM   631 C CB  . GLU A 1 77 ? 12.778 13.567 -4.169 1.00  95.12 0 A 1
ATOM   632 C CG  . GLU A 1 77 ? 12.692 14.197 -5.558 1.00  85.87 0 A 1
ATOM   633 C CD  . GLU A 1 77 ? 14.063 14.329 -6.223 1.00  83.21 0 A 1
ATOM   634 O OE1 . GLU A 1 77 ? 14.964 14.941 -5.616 1.00  78.39 0 A 1
ATOM   635 O OE2 . GLU A 1 77 ? 14.235 13.813 -7.355 1.00  78.63 -1 A 1
ATOM   636 N N   . THR A 1 78 ? 13.440 11.213 -1.957 1.00  97.22 0 A 1
ATOM   637 C CA  . THR A 1 78 ? 13.972 10.860 -0.647 1.00  97.52 0 A 1
ATOM   638 C C   . THR A 1 78 ? 15.193  9.954 -0.829 1.00  97.82 0 A 1
ATOM   639 O O   . THR A 1 78 ? 16.191 10.084 -0.121 1.00  97.67 0 A 1
ATOM   640 C CB  . THR A 1 78 ? 12.910 10.156  0.215 1.00  97.24 0 A 1
ATOM   641 C CG2 . THR A 1 78 ? 13.504  9.710  1.544 1.00  94.01 0 A 1
ATOM   642 O OG1 . THR A 1 78 ? 11.838 11.068  0.471 1.00  94.54 0 A 1
ATOM   643 N N   . GLN A 1 79 ? 15.123  9.043 -1.790 1.00  97.88 0 A 1
ATOM   644 C CA  . GLN A 1 79 ? 16.263  8.174 -2.074 1.00  97.73 0 A 1
ATOM   645 C C   . GLN A 1 79 ? 17.435  9.006 -2.571 1.00  97.91 0 A 1
ATOM   646 O O   . GLN A 1 79 ? 18.586  8.778 -2.176 1.00  97.68 0 A 1
ATOM   647 C CB  . GLN A 1 79 ? 15.885  7.110 -3.105 1.00  96.86 0 A 1
ATOM   648 C CG  . GLN A 1 79 ? 14.886  6.092 -2.587 1.00  94.11 0 A 1
ATOM   649 C CD  . GLN A 1 79 ? 14.652  4.963 -3.560 1.00  92.79 0 A 1
ATOM   650 N NE2 . GLN A 1 79 ? 13.454  4.899 -4.124 1.00  82.88 0 A 1
ATOM   651 O OE1 . GLN A 1 79 ? 15.539  4.155 -3.806 1.00  84.29 0 A 1
ATOM   652 N N   . TYR A 1 80 ? 17.163  9.977 -3.422 1.00  97.70 0 A 1
ATOM   653 C CA  . TYR A 1 80 ? 18.215 10.844 -3.934 1.00  97.87 0 A 1
ATOM   654 C C   . TYR A 1 80 ? 18.901 11.599 -2.793 1.00  97.89 0 A 1
ATOM   655 O O   . TYR A 1 80 ? 20.133 11.619 -2.706 1.00  97.77 0 A 1
ATOM   656 C CB  . TYR A 1 80 ? 17.640 11.841 -4.948 1.00  97.68 0 A 1
ATOM   657 C CG  . TYR A 1 80 ? 18.653 12.877 -5.392 1.00  97.40 0 A 1
ATOM   658 C CD1 . TYR A 1 80 ? 19.685 12.541 -6.266 1.00  96.68 0 A 1
ATOM   659 C CD2 . TYR A 1 80 ? 18.593 14.175 -4.904 1.00  96.75 0 A 1
ATOM   660 C CE1 . TYR A 1 80 ? 20.631 13.477 -6.647 1.00  96.11 0 A 1
ATOM   661 C CE2 . TYR A 1 80 ? 19.545 15.130 -5.281 1.00  95.98 0 A 1
ATOM   662 C CZ  . TYR A 1 80 ? 20.561 14.774 -6.154 1.00  95.90 0 A 1
ATOM   663 O OH  . TYR A 1 80 ? 21.501 15.706 -6.520 1.00  94.42 0 A 1
ATOM   664 N N   . GLN A 1 81 ? 18.130 12.214 -1.927 1.00  97.70 0 A 1
ATOM   665 C CA  . GLN A 1 81 ? 18.707 12.970 -0.824 1.00  97.74 0 A 1
ATOM   666 C C   . GLN A 1 81 ? 19.495 12.079  0.136 1.00  97.71 0 A 1
ATOM   667 O O   . GLN A 1 81 ? 20.517 12.487  0.676 1.00  97.51 0 A 1
ATOM   668 C CB  . GLN A 1 81 ? 17.618 13.737 -0.067 1.00  97.25 0 A 1
ATOM   669 C CG  . GLN A 1 81 ? 16.992 14.873 -0.883 1.00  91.06 0 A 1
ATOM   670 C CD  . GLN A 1 81 ? 18.018 15.904 -1.337 1.00  87.20 0 A 1
ATOM   671 N NE2 . GLN A 1 81 ? 17.792 16.479 -2.508 1.00  78.08 0 A 1
ATOM   672 O OE1 . GLN A 1 81 ? 18.994 16.175 -0.634 1.00  81.09 0 A 1
ATOM   673 N N   . THR A 1 82 ? 19.020 10.856  0.344 1.00  97.40 0 A 1
ATOM   674 C CA  . THR A 1 82 ? 19.726  9.921  1.211 1.00  97.31 0 A 1
ATOM   675 C C   . THR A 1 82 ? 21.081  9.573  0.587 1.00  97.45 0 A 1
ATOM   676 O O   . THR A 1 82 ? 22.102  9.515  1.281 1.00  97.07 0 A 1
ATOM   677 C CB  . THR A 1 82 ? 18.903  8.637  1.417 1.00  96.89 0 A 1
ATOM   678 C CG2 . THR A 1 82 ? 19.658  7.647  2.293 1.00  93.47 0 A 1
ATOM   679 O OG1 . THR A 1 82 ? 17.665  8.972  2.052 1.00  93.93 0 A 1
ATOM   680 N N   . ALA A 1 83 ? 21.100  9.366 -0.725 1.00  97.52 0 A 1
ATOM   681 C CA  . ALA A 1 83 ? 22.341  9.046 -1.422 1.00  97.62 0 A 1
ATOM   682 C C   . ALA A 1 83 ? 23.304 10.230 -1.377 1.00  97.59 0 A 1
ATOM   683 O O   . ALA A 1 83 ? 24.521 10.049 -1.234 1.00  97.04 0 A 1
ATOM   684 C CB  . ALA A 1 83 ? 22.057  8.649 -2.867 1.00  97.55 0 A 1
ATOM   685 N N   . VAL A 1 84 ? 22.780 11.443 -1.492 1.00  97.65 0 A 1
ATOM   686 C CA  . VAL A 1 84 ? 23.616 12.639 -1.411 1.00  97.45 0 A 1
ATOM   687 C C   . VAL A 1 84 ? 24.307 12.674 -0.052 1.00  97.19 0 A 1
ATOM   688 O O   . VAL A 1 84 ? 25.517 12.898  0.042 1.00  96.52 0 A 1
ATOM   689 C CB  . VAL A 1 84 ? 22.783 13.926 -1.611 1.00  97.23 0 A 1
ATOM   690 C CG1 . VAL A 1 84 ? 23.585 15.158 -1.209 1.00  96.24 0 A 1
ATOM   691 C CG2 . VAL A 1 84 ? 22.357 14.039 -3.075 1.00  96.46 0 A 1
ATOM   692 N N   . GLU A 1 85 ? 23.560 12.426  1.009 1.00  96.81 0 A 1
ATOM   693 C CA  . GLU A 1 85 ? 24.118 12.427  2.352 1.00  96.40 0 A 1
ATOM   694 C C   . GLU A 1 85 ? 25.168 11.326  2.516 1.00  96.26 0 A 1
ATOM   695 O O   . GLU A 1 85 ? 26.236 11.547  3.098 1.00  95.20 0 A 1
ATOM   696 C CB  . GLU A 1 85 ? 23.010 12.265  3.390 1.00  95.75 0 A 1
ATOM   697 C CG  . GLU A 1 85 ? 22.061 13.460  3.440 1.00  86.74 0 A 1
ATOM   698 C CD  . GLU A 1 85 ? 20.893 13.256  4.387 1.00  81.00 0 A 1
ATOM   699 O OE1 . GLU A 1 85 ? 20.734 12.144  4.927 1.00  74.10 0 A 1
ATOM   700 O OE2 . GLU A 1 85 ? 20.116 14.222  4.582 1.00  72.71 -1 A 1
ATOM   701 N N   . GLU A 1 86 ? 24.876 10.143  1.985 1.00  95.91 0 A 1
ATOM   702 C CA  . GLU A 1 86 ? 25.814  9.026  2.073 1.00  95.39 0 A 1
ATOM   703 C C   . GLU A 1 86 ? 27.110  9.314  1.324 1.00  95.19 0 A 1
ATOM   704 O O   . GLU A 1 86 ? 28.184  8.861  1.732 1.00  93.38 0 A 1
ATOM   705 C CB  . GLU A 1 86 ? 25.180  7.749  1.503 1.00  94.27 0 A 1
ATOM   706 C CG  . GLU A 1 86 ? 24.201  7.074  2.440 1.00  87.49 0 A 1
ATOM   707 C CD  . GLU A 1 86 ? 24.898  6.473  3.648 1.00  83.43 0 A 1
ATOM   708 O OE1 . GLU A 1 86 ? 24.309  6.543  4.747 1.00  78.11 0 A 1
ATOM   709 O OE2 . GLU A 1 86 ? 26.013  5.940  3.497 1.00  77.92 -1 A 1
ATOM   710 N N   . SER A 1 87 ? 27.019 10.074  0.236 1.00  96.39 0 A 1
ATOM   711 C CA  . SER A 1 87 ? 28.194 10.359 -0.575 1.00  95.85 0 A 1
ATOM   712 C C   . SER A 1 87 ? 29.252 11.189  0.151 1.00  94.91 0 A 1
ATOM   713 O O   . SER A 1 87 ? 30.397 11.255 -0.292 1.00  92.66 0 A 1
ATOM   714 C CB  . SER A 1 87 ? 27.792 11.054 -1.883 1.00  95.64 0 A 1
ATOM   715 O OG  . SER A 1 87 ? 27.457 12.413 -1.665 1.00  94.71 0 A 1
ATOM   716 N N   . PHE A 1 88 ? 28.872 11.811  1.258 1.00  93.34 0 A 1
ATOM   717 C CA  . PHE A 1 88 ? 29.831 12.584  2.044 1.00  91.76 0 A 1
ATOM   718 C C   . PHE A 1 88 ? 30.555 11.714  3.065 1.00  89.62 0 A 1
ATOM   719 O O   . PHE A 1 88 ? 31.569 12.123  3.630 1.00  83.39 0 A 1
ATOM   720 C CB  . PHE A 1 88 ? 29.122 13.712  2.801 1.00  90.41 0 A 1
ATOM   721 C CG  . PHE A 1 88 ? 28.647 14.838  1.923 1.00  91.54 0 A 1
ATOM   722 C CD1 . PHE A 1 88 ? 27.303 14.964  1.613 1.00  88.38 0 A 1
ATOM   723 C CD2 . PHE A 1 88 ? 29.537 15.773  1.426 1.00  88.47 0 A 1
ATOM   724 C CE1 . PHE A 1 88 ? 26.854 16.006  0.823 1.00  87.23 0 A 1
ATOM   725 C CE2 . PHE A 1 88 ? 29.093 16.823  0.631 1.00  86.86 0 A 1
ATOM   726 C CZ  . PHE A 1 88 ? 27.752 16.941  0.331 1.00  86.93 0 A 1
ATOM   727 N N   . GLN A 1 89 ? 30.037 10.521  3.313 1.00  85.17 0 A 1
ATOM   728 C CA  . GLN A 1 89 ? 30.595  9.632  4.320 1.00  81.98 0 A 1
ATOM   729 C C   . GLN A 1 89 ? 31.560  8.581  3.795 1.00  79.23 0 A 1
ATOM   730 O O   . GLN A 1 89 ? 32.473  8.158  4.503 1.00  70.46 0 A 1
ATOM   731 C CB  . GLN A 1 89 ? 29.474  8.900  5.065 1.00  75.97 0 A 1
ATOM   732 C CG  . GLN A 1 89 ? 28.441  9.791  5.715 1.00  67.64 0 A 1
ATOM   733 C CD  . GLN A 1 89 ? 27.339  8.997  6.389 1.00  62.80 0 A 1
ATOM   734 N NE2 . GLN A 1 89 ? 26.632  9.632  7.316 1.00  56.03 0 A 1
ATOM   735 O OE1 . GLN A 1 89 ? 27.126  7.821  6.080 1.00  58.02 0 A 1
ATOM   736 N N   . VAL A 1 90 ? 31.333  8.146  2.580 1.00  82.81 0 A 1
ATOM   737 C CA  . VAL A 1 90 ? 32.088  7.024  2.026 1.00  80.31 0 A 1
ATOM   738 C C   . VAL A 1 90 ? 33.559  7.256  1.692 1.00  78.35 0 A 1
ATOM   739 O O   . VAL A 1 90 ? 34.431  6.548  2.194 1.00  70.30 0 A 1
ATOM   740 C CB  . VAL A 1 90 ? 31.380  6.461  0.782 1.00  75.94 0 A 1
ATOM   741 C CG1 . VAL A 1 90 ? 32.168  5.293  0.211 1.00  69.63 0 A 1
ATOM   742 C CG2 . VAL A 1 90 ? 29.977  6.025  1.146 1.00  73.22 0 A 1
ATOM   743 N N   . ASN A 1 91 ? 33.828  8.228  0.844 1.00  74.97 0 A 1
ATOM   744 C CA  . ASN A 1 91 ? 35.193  8.399  0.366 1.00  73.29 0 A 1
ATOM   745 C C   . ASN A 1 91 ? 35.726  9.826  0.312 1.00  71.57 0 A 1
ATOM   746 O O   . ASN A 1 91 ? 36.631 10.125 -0.473 1.00  67.23 0 A 1
ATOM   747 C CB  . ASN A 1 91 ? 35.335  7.757 -1.016 1.00  68.59 0 A 1
ATOM   748 C CG  . ASN A 1 91 ? 34.362  8.331 -2.024 1.00  65.67 0 A 1
ATOM   749 N ND2 . ASN A 1 91 ? 34.458  7.868 -3.260 1.00  59.74 0 A 1
ATOM   750 O OD1 . ASN A 1 91 ? 33.526  9.171 -1.698 1.00  61.27 0 A 1
ATOM   751 N N   . ILE A 1 92 ? 35.173 10.695  1.126 1.00  71.73 0 A 1
ATOM   752 C CA  . ILE A 1 92 ? 35.665 12.056  1.204 1.00  71.24 0 A 1
ATOM   753 C C   . ILE A 1 92 ? 35.797 12.484  2.667 1.00  67.29 0 A 1
ATOM   754 O O   . ILE A 1 92 ? 35.272 11.786  3.554 1.00  62.50 0 A 1
ATOM   755 C CB  . ILE A 1 92 ? 34.755 13.066  0.457 1.00  65.42 0 A 1
ATOM   756 C CG1 . ILE A 1 92 ? 33.357 13.075  1.067 1.00  61.67 0 A 1
ATOM   757 C CG2 . ILE A 1 92 ? 34.707 12.748 -1.016 1.00  59.62 0 A 1
ATOM   758 C CD1 . ILE A 1 92 ? 32.482 14.189  0.505 1.00  59.76 0 A 1
ATOM   759 O OXT . ILE A 1 92 ? 36.411 13.521  2.934 1.00  60.09 -1 A 1
ATOM   760 N N   . MET B 2 1 ? 41.429  1.914 -14.331 1.00  97.08 0 B 1
ATOM   761 C CA  . MET B 2 1 ? 41.316  1.930 -12.871 1.00  98.13 0 B 1
ATOM   762 C C   . MET B 2 1 ? 39.926  1.467 -12.460 1.00  98.51 0 B 1
ATOM   763 O O   . MET B 2 1 ? 38.984  1.546 -13.241 1.00  98.23 0 B 1
ATOM   764 C CB  . MET B 2 1 ? 41.559  3.338 -12.316 1.00  96.03 0 B 1
ATOM   765 C CG  . MET B 2 1 ? 40.469  4.347 -12.665 1.00  95.13 0 B 1
ATOM   766 S SD  . MET B 2 1 ? 40.841  6.000 -12.033 1.00  95.39 0 B 1
ATOM   767 C CE  . MET B 2 1 ? 39.295  6.852 -12.376 1.00  92.11 0 B 1
ATOM   768 N N   . GLN B 2 2 ? 39.825  0.968 -11.245 1.00  98.48 0 B 1
ATOM   769 C CA  . GLN B 2 2 ? 38.538  0.532 -10.727 1.00  98.38 0 B 1
ATOM   770 C C   . GLN B 2 2 ? 37.866  1.623 -9.909 1.00  98.37 0 B 1
ATOM   771 O O   . GLN B 2 2 ? 38.539  2.373 -9.188 1.00  97.84 0 B 1
ATOM   772 C CB  . GLN B 2 2 ? 38.695 -0.689 -9.823 1.00  97.57 0 B 1
ATOM   773 C CG  . GLN B 2 2 ? 38.823 -2.018 -10.538 1.00  89.98 0 B 1
ATOM   774 C CD  . GLN B 2 2 ? 38.674 -3.193 -9.601 1.00  90.54 0 B 1
ATOM   775 N NE2 . GLN B 2 2 ? 38.770 -2.951 -8.299 1.00  78.14 0 B 1
ATOM   776 O OE1 . GLN B 2 2 ? 38.454 -4.319 -10.033 1.00  82.37 0 B 1
ATOM   777 N N   . ILE B 2 3 ? 36.554  1.717 -10.028 1.00  98.49 0 B 1
ATOM   778 C CA  . ILE B 2 3 ? 35.764  2.577 -9.165 1.00  98.46 0 B 1
ATOM   779 C C   . ILE B 2 3 ? 34.570  1.729 -8.736 1.00  98.57 0 B 1
ATOM   780 O O   . ILE B 2 3 ? 34.291  0.685 -9.326 1.00  98.53 0 B 1
ATOM   781 C CB  . ILE B 2 3 ? 35.255  3.880 -9.838 1.00  98.44 0 B 1
ATOM   782 C CG1 . ILE B 2 3 ? 34.373  3.562 -11.049 1.00  97.56 0 B 1
ATOM   783 C CG2 . ILE B 2 3 ? 36.434  4.767 -10.206 1.00  95.83 0 B 1
ATOM   784 C CD1 . ILE B 2 3 ? 33.638  4.780 -11.597 1.00  96.99 0 B 1
ATOM   785 N N   . PHE B 2 4 ? 33.885  2.181 -7.702 1.00  98.11 0 B 1
ATOM   786 C CA  . PHE B 2 4 ? 32.732  1.457 -7.192 1.00  98.19 0 B 1
ATOM   787 C C   . PHE B 2 4 ? 31.486  2.316 -7.312 1.00  98.20 0 B 1
ATOM   788 O O   . PHE B 2 4 ? 31.546  3.539 -7.198 1.00  98.10 0 B 1
ATOM   789 C CB  . PHE B 2 4 ? 32.960  1.077 -5.730 1.00  98.00 0 B 1
ATOM   790 C CG  . PHE B 2 4 ? 34.244  0.332 -5.502 1.00  97.81 0 B 1
ATOM   791 C CD1 . PHE B 2 4 ? 34.394 -0.971 -5.960 1.00  96.78 0 B 1
ATOM   792 C CD2 . PHE B 2 4 ? 35.314  0.942 -4.858 1.00  96.81 0 B 1
ATOM   793 C CE1 . PHE B 2 4 ? 35.584 -1.657 -5.775 1.00  95.91 0 B 1
ATOM   794 C CE2 . PHE B 2 4 ? 36.510  0.260 -4.671 1.00  95.86 0 B 1
ATOM   795 C CZ  . PHE B 2 4 ? 36.645 -1.038 -5.134 1.00  96.15 0 B 1
ATOM   796 N N   . VAL B 2 5 ? 30.360  1.663 -7.546 1.00  98.45 0 B 1
ATOM   797 C CA  . VAL B 2 5 ? 29.084  2.357 -7.635 1.00  98.57 0 B 1
ATOM   798 C C   . VAL B 2 5 ? 28.158  1.667 -6.650 1.00  98.42 0 B 1
ATOM   799 O O   . VAL B 2 5 ? 27.834  0.490 -6.806 1.00  98.24 0 B 1
ATOM   800 C CB  . VAL B 2 5 ? 28.498  2.284 -9.064 1.00  98.53 0 B 1
ATOM   801 C CG1 . VAL B 2 5 ? 27.148  2.991 -9.103 1.00  98.25 0 B 1
ATOM   802 C CG2 . VAL B 2 5 ? 29.457  2.930 -10.053 1.00  98.34 0 B 1
ATOM   803 N N   . LYS B 2 6 ? 27.767  2.396 -5.621 1.00  98.19 0 B 1
ATOM   804 C CA  . LYS B 2 6 ? 26.949  1.838 -4.553 1.00  97.90 0 B 1
ATOM   805 C C   . LYS B 2 6 ? 25.505  2.306 -4.619 1.00  98.11 0 B 1
ATOM   806 O O   . LYS B 2 6 ? 25.228  3.455 -4.963 1.00  98.04 0 B 1
ATOM   807 C CB  . LYS B 2 6 ? 27.561  2.229 -3.205 1.00  97.23 0 B 1
ATOM   808 C CG  . LYS B 2 6 ? 26.900  1.609 -1.985 1.00  85.62 0 B 1
ATOM   809 C CD  . LYS B 2 6 ? 27.617  2.025 -0.719 1.00  82.93 0 B 1
ATOM   810 C CE  . LYS B 2 6 ? 26.962  1.426  0.510 1.00  74.26 0 B 1
ATOM   811 N NZ  . LYS B 2 6 ? 27.653  1.850  1.768 1.00  66.68 1 B 1
ATOM   812 N N   . THR B 2 7 ? 24.586  1.407 -4.298 1.00  98.08 0 B 1
ATOM   813 C CA  . THR B 2 7 ? 23.170  1.753 -4.265 1.00  97.98 0 B 1
ATOM   814 C C   . THR B 2 7 ? 22.689  1.739 -2.817 1.00  97.58 0 B 1
ATOM   815 O O   . THR B 2 7 ? 23.376  1.236 -1.925 1.00  96.75 0 B 1
ATOM   816 C CB  . THR B 2 7 ? 22.315  0.752 -5.057 1.00  97.57 0 B 1
ATOM   817 C CG2 . THR B 2 7 ? 22.893  0.542 -6.458 1.00  94.47 0 B 1
ATOM   818 O OG1 . THR B 2 7 ? 22.264 -0.494 -4.369 1.00  94.81 0 B 1
ATOM   819 N N   . LEU B 2 8 ? 21.496  2.273 -2.589 1.00  96.83 0 B 1
ATOM   820 C CA  . LEU B 2 8 ? 20.939  2.314 -1.246 1.00  96.22 0 B 1
ATOM   821 C C   . LEU B 2 8 ? 20.492  0.940 -0.748 1.00  96.27 0 B 1
ATOM   822 O O   . LEU B 2 8 ? 20.206  0.772  0.438 1.00  94.24 0 B 1
ATOM   823 C CB  . LEU B 2 8 ? 19.764  3.298 -1.182 1.00  94.98 0 B 1
ATOM   824 C CG  . LEU B 2 8 ? 20.128  4.763 -1.421 1.00  93.01 0 B 1
ATOM   825 C CD1 . LEU B 2 8 ? 18.880  5.625 -1.370 1.00  90.82 0 B 1
ATOM   826 C CD2 . LEU B 2 8 ? 21.144  5.235 -0.384 1.00  90.43 0 B 1
ATOM   827 N N   . THR B 2 9 ? 20.448 -0.038 -1.637 1.00  97.34 0 B 1
ATOM   828 C CA  . THR B 2 9 ? 20.061 -1.391 -1.258 1.00  97.28 0 B 1
ATOM   829 C C   . THR B 2 9 ? 21.267 -2.199 -0.790 1.00  97.02 0 B 1
ATOM   830 O O   . THR B 2 9 ? 21.128 -3.364 -0.409 1.00  95.94 0 B 1
ATOM   831 C CB  . THR B 2 9 ? 19.396 -2.127 -2.429 1.00  97.15 0 B 1
ATOM   832 C CG2 . THR B 2 9 ? 18.086 -1.458 -2.811 1.00  95.68 0 B 1
ATOM   833 O OG1 . THR B 2 9 ? 20.280 -2.111 -3.559 1.00  96.01 0 B 1
ATOM   834 N N   . GLY B 2 10 ? 22.445 -1.589 -0.828 1.00  95.23 0 B 1
ATOM   835 C CA  . GLY B 2 10 ? 23.652 -2.267 -0.394 1.00  94.68 0 B 1
ATOM   836 C C   . GLY B 2 10 ? 24.404 -2.962 -1.513 1.00  95.74 0 B 1
ATOM   837 O O   . GLY B 2 10 ? 25.421 -3.604 -1.278 1.00  94.35 0 B 1
ATOM   838 N N   . LYS B 2 11 ? 23.909 -2.825 -2.730 1.00  97.13 0 B 1
ATOM   839 C CA  . LYS B 2 11 ? 24.556 -3.433 -3.885 1.00  97.53 0 B 1
ATOM   840 C C   . LYS B 2 11 ? 25.744 -2.565 -4.297 1.00  97.84 0 B 1
ATOM   841 O O   . LYS B 2 11 ? 25.654 -1.339 -4.305 1.00  97.46 0 B 1
ATOM   842 C CB  . LYS B 2 11 ? 23.572 -3.548 -5.054 1.00  96.90 0 B 1
ATOM   843 C CG  . LYS B 2 11 ? 24.117 -4.268 -6.278 1.00  93.20 0 B 1
ATOM   844 C CD  . LYS B 2 11 ? 23.071 -4.312 -7.389 1.00  91.37 0 B 1
ATOM   845 C CE  . LYS B 2 11 ? 23.557 -5.109 -8.598 1.00  85.98 0 B 1
ATOM   846 N NZ  . LYS B 2 11 ? 23.661 -6.562 -8.308 1.00  79.52 1 B 1
ATOM   847 N N   . THR B 2 12 ? 26.870 -3.214 -4.620 1.00  97.96 0 B 1
ATOM   848 C CA  . THR B 2 12 ? 28.044 -2.486 -5.068 1.00  97.90 0 B 1
ATOM   849 C C   . THR B 2 12 ? 28.450 -3.020 -6.436 1.00  98.24 0 B 1
ATOM   850 O O   . THR B 2 12 ? 28.647 -4.222 -6.611 1.00  97.83 0 B 1
ATOM   851 C CB  . THR B 2 12 ? 29.223 -2.642 -4.087 1.00  97.18 0 B 1
ATOM   852 C CG2 . THR B 2 12 ? 30.458 -1.918 -4.617 1.00  92.06 0 B 1
ATOM   853 O OG1 . THR B 2 12 ? 28.867 -2.075 -2.825 1.00  92.11 0 B 1
ATOM   854 N N   . ILE B 2 13 ? 28.572 -2.112 -7.393 1.00  98.38 0 B 1
ATOM   855 C CA  . ILE B 2 13 ? 28.959 -2.447 -8.755 1.00  98.20 0 B 1
ATOM   856 C C   . ILE B 2 13 ? 30.401 -1.998 -8.950 1.00  98.42 0 B 1
ATOM   857 O O   . ILE B 2 13 ? 30.741 -0.853 -8.647 1.00  98.27 0 B 1
ATOM   858 C CB  . ILE B 2 13 ? 28.065 -1.703 -9.770 1.00  97.90 0 B 1
ATOM   859 C CG1 . ILE B 2 13 ? 26.587 -2.022 -9.513 1.00  95.69 0 B 1
ATOM   860 C CG2 . ILE B 2 13 ? 28.461 -2.071 -11.199 1.00  95.07 0 B 1
ATOM   861 C CD1 . ILE B 2 13 ? 25.633 -1.005 -10.130 1.00  92.91 0 B 1
ATOM   862 N N   . THR B 2 14 ? 31.246 -2.893 -9.442 1.00  98.51 0 B 1
ATOM   863 C CA  . THR B 2 14 ? 32.635 -2.544 -9.697 1.00  98.58 0 B 1
ATOM   864 C C   . THR B 2 14 ? 32.804 -2.289 -11.193 1.00  98.67 0 B 1
ATOM   865 O O   . THR B 2 14 ? 32.404 -3.107 -12.021 1.00  98.41 0 B 1
ATOM   866 C CB  . THR B 2 14 ? 33.590 -3.672 -9.255 1.00  98.12 0 B 1
ATOM   867 C CG2 . THR B 2 14 ? 35.031 -3.281 -9.509 1.00  92.15 0 B 1
ATOM   868 O OG1 . THR B 2 14 ? 33.404 -3.919 -7.856 1.00  93.47 0 B 1
ATOM   869 N N   . LEU B 2 15 ? 33.395 -1.133 -11.529 1.00  98.75 0 B 1
ATOM   870 C CA  . LEU B 2 15 ? 33.585 -0.757 -12.920 1.00  98.79 0 B 1
ATOM   871 C C   . LEU B 2 15 ? 35.047 -0.507 -13.250 1.00  98.88 0 B 1
ATOM   872 O O   . LEU B 2 15 ? 35.797 -0.003 -12.420 1.00  98.59 0 B 1
ATOM   873 C CB  . LEU B 2 15 ? 32.802  0.516 -13.249 1.00  98.60 0 B 1
ATOM   874 C CG  . LEU B 2 15 ? 31.278  0.512 -13.090 1.00  97.65 0 B 1
ATOM   875 C CD1 . LEU B 2 15 ? 30.757  1.912 -13.368 1.00  96.89 0 B 1
ATOM   876 C CD2 . LEU B 2 15 ? 30.658 -0.499 -14.036 1.00  96.86 0 B 1
ATOM   877 N N   . GLU B 2 16 ? 35.433 -0.848 -14.473 1.00  98.70 0 B 1
ATOM   878 C CA  . GLU B 2 16 ? 36.779 -0.568 -14.958 1.00  98.77 0 B 1
ATOM   879 C C   . GLU B 2 16 ? 36.618  0.667 -15.844 1.00  98.86 0 B 1
ATOM   880 O O   . GLU B 2 16 ? 35.902  0.642 -16.842 1.00  98.59 0 B 1
ATOM   881 C CB  . GLU B 2 16 ? 37.326 -1.735 -15.769 1.00  98.33 0 B 1
ATOM   882 C CG  . GLU B 2 16 ? 38.789 -1.590 -16.161 1.00  85.93 0 B 1
ATOM   883 C CD  . GLU B 2 16 ? 39.715 -1.588 -14.949 1.00  84.17 0 B 1
ATOM   884 O OE1 . GLU B 2 16 ? 39.403 -2.274 -13.956 1.00  79.87 0 B 1
ATOM   885 O OE2 . GLU B 2 16 ? 40.755 -0.903 -15.000 1.00  79.19 -1 B 1
ATOM   886 N N   . VAL B 2 17 ? 37.260  1.762 -15.450 1.00  98.88 0 B 1
ATOM   887 C CA  . VAL B 2 17 ? 37.124  3.030 -16.158 1.00  98.70 0 B 1
ATOM   888 C C   . VAL B 2 17 ? 38.461  3.729 -16.329 1.00  98.77 0 B 1
ATOM   889 O O   . VAL B 2 17 ? 39.480  3.297 -15.785 1.00  98.56 0 B 1
ATOM   890 C CB  . VAL B 2 17 ? 36.185  3.990 -15.385 1.00  98.63 0 B 1
ATOM   891 C CG1 . VAL B 2 17 ? 34.795  3.379 -15.240 1.00  98.20 0 B 1
ATOM   892 C CG2 . VAL B 2 17 ? 36.770  4.301 -14.007 1.00  98.11 0 B 1
ATOM   893 N N   . GLU B 2 18 ? 38.449  4.821 -17.091 1.00  98.63 0 B 1
ATOM   894 C CA  . GLU B 2 18 ? 39.616  5.657 -17.284 1.00  98.51 0 B 1
ATOM   895 C C   . GLU B 2 18 ? 39.233  7.059 -16.820 1.00  98.78 0 B 1
ATOM   896 O O   . GLU B 2 18 ? 38.067  7.440 -16.920 1.00  98.38 0 B 1
ATOM   897 C CB  . GLU B 2 18 ? 40.018  5.707 -18.765 1.00  97.94 0 B 1
ATOM   898 C CG  . GLU B 2 18 ? 40.453  4.368 -19.347 1.00  91.97 0 B 1
ATOM   899 C CD  . GLU B 2 18 ? 41.677  3.800 -18.658 1.00  85.95 0 B 1
ATOM   900 O OE1 . GLU B 2 18 ? 42.513  4.586 -18.156 1.00  79.59 0 B 1
ATOM   901 O OE2 . GLU B 2 18 ? 41.810  2.558 -18.622 1.00  77.56 -1 B 1
ATOM   902 N N   . PRO B 2 19 ? 40.191  7.847 -16.318 1.00  98.75 0 B 1
ATOM   903 C CA  . PRO B 2 19 ? 39.878  9.202 -15.858 1.00  98.69 0 B 1
ATOM   904 C C   . PRO B 2 19 ? 39.218 10.054 -16.944 1.00  98.68 0 B 1
ATOM   905 O O   . PRO B 2 19 ? 38.440 10.962 -16.636 1.00  98.35 0 B 1
ATOM   906 C CB  . PRO B 2 19 ? 41.252  9.758 -15.463 1.00  98.27 0 B 1
ATOM   907 C CG  . PRO B 2 19 ? 41.997  8.544 -15.011 1.00  96.64 0 B 1
ATOM   908 C CD  . PRO B 2 19 ? 41.590  7.492 -16.021 1.00  98.32 0 B 1
ATOM   909 N N   . SER B 2 20 ? 39.547  9.773 -18.201 1.00  98.72 0 B 1
ATOM   910 C CA  . SER B 2 20 ? 38.998 10.525 -19.321 1.00  98.78 0 B 1
ATOM   911 C C   . SER B 2 20 ? 37.587 10.094 -19.742 1.00  98.73 0 B 1
ATOM   912 O O   . SER B 2 20 ? 36.985 10.721 -20.610 1.00  98.34 0 B 1
ATOM   913 C CB  . SER B 2 20 ? 39.932 10.417 -20.528 1.00  98.34 0 B 1
ATOM   914 O OG  . SER B 2 20 ? 40.105  9.063 -20.899 1.00  93.97 0 B 1
ATOM   915 N N   . ASP B 2 21 ? 37.059  9.048 -19.118 1.00  98.85 0 B 1
ATOM   916 C CA  . ASP B 2 21 ? 35.697  8.604 -19.435 1.00  98.80 0 B 1
ATOM   917 C C   . ASP B 2 21 ? 34.699  9.670 -19.011 1.00  98.88 0 B 1
ATOM   918 O O   . ASP B 2 21 ? 34.838 10.287 -17.957 1.00  98.73 0 B 1
ATOM   919 C CB  . ASP B 2 21 ? 35.348  7.301 -18.703 1.00  98.73 0 B 1
ATOM   920 C CG  . ASP B 2 21 ? 35.915  6.073 -19.379 1.00  98.52 0 B 1
ATOM   921 O OD1 . ASP B 2 21 ? 36.214  6.126 -20.592 1.00  97.19 0 B 1
ATOM   922 O OD2 . ASP B 2 21 ? 36.039  5.031 -18.702 1.00  97.19 -1 B 1
ATOM   923 N N   . THR B 2 22 ? 33.680  9.887 -19.836 1.00  98.80 0 B 1
ATOM   924 C CA  . THR B 2 22 ? 32.631 10.828 -19.488 1.00  98.94 0 B 1
ATOM   925 C C   . THR B 2 22 ? 31.615 10.129 -18.591 1.00  98.95 0 B 1
ATOM   926 O O   . THR B 2 22 ? 31.596  8.895 -18.498 1.00  98.89 0 B 1
ATOM   927 C CB  . THR B 2 22 ? 31.884 11.351 -20.730 1.00  98.78 0 B 1
ATOM   928 C CG2 . THR B 2 22 ? 32.844 12.037 -21.694 1.00  97.10 0 B 1
ATOM   929 O OG1 . THR B 2 22 ? 31.245 10.249 -21.387 1.00  97.03 0 B 1
ATOM   930 N N   . ILE B 2 23 ? 30.781 10.905 -17.943 1.00  98.84 0 B 1
ATOM   931 C CA  . ILE B 2 23 ? 29.738 10.334 -17.106 1.00  98.99 0 B 1
ATOM   932 C C   . ILE B 2 23 ? 28.802  9.508 -17.983 1.00  98.93 0 B 1
ATOM   933 O O   . ILE B 2 23 ? 28.295  8.470 -17.561 1.00  98.89 0 B 1
ATOM   934 C CB  . ILE B 2 23 ? 28.973 11.447 -16.361 1.00  98.85 0 B 1
ATOM   935 C CG1 . ILE B 2 23 ? 29.935 12.205 -15.433 1.00  98.42 0 B 1
ATOM   936 C CG2 . ILE B 2 23 ? 27.803 10.868 -15.569 1.00  98.61 0 B 1
ATOM   937 C CD1 . ILE B 2 23 ? 30.710 11.322 -14.451 1.00  97.24 0 B 1
ATOM   938 N N   . GLU B 2 24 ? 28.584  9.952 -19.228 1.00  98.83 0 B 1
ATOM   939 C CA  . GLU B 2 24 ? 27.766  9.176 -20.159 1.00  98.76 0 B 1
ATOM   940 C C   . GLU B 2 24 ? 28.386  7.797 -20.390 1.00  98.88 0 B 1
ATOM   941 O O   . GLU B 2 24 ? 27.684  6.792 -20.439 1.00  98.67 0 B 1
ATOM   942 C CB  . GLU B 2 24 ? 27.652  9.895 -21.515 1.00  98.27 0 B 1
ATOM   943 C CG  . GLU B 2 24 ? 26.660 11.027 -21.544 1.00  89.05 0 B 1
ATOM   944 C CD  . GLU B 2 24 ? 26.530 11.622 -22.936 1.00  84.92 0 B 1
ATOM   945 O OE1 . GLU B 2 24 ? 27.569 12.001 -23.519 1.00  80.41 0 B 1
ATOM   946 O OE2 . GLU B 2 24 ? 25.394 11.692 -23.447 1.00  78.04 -1 B 1
ATOM   947 N N   . ASN B 2 25 ? 29.719  7.755 -20.523 1.00  98.82 0 B 1
ATOM   948 C CA  . ASN B 2 25 ? 30.423  6.489 -20.723 1.00  98.79 0 B 1
ATOM   949 C C   . ASN B 2 25 ? 30.224  5.582 -19.511 1.00  98.89 0 B 1
ATOM   950 O O   . ASN B 2 25 ? 30.010  4.372 -19.649 1.00  98.71 0 B 1
ATOM   951 C CB  . ASN B 2 25 ? 31.927  6.718 -20.908 1.00  98.26 0 B 1
ATOM   952 C CG  . ASN B 2 25 ? 32.286  7.438 -22.191 1.00  89.89 0 B 1
ATOM   953 N ND2 . ASN B 2 25 ? 31.438  7.325 -23.202 1.00  79.61 0 B 1
ATOM   954 O OD1 . ASN B 2 25 ? 33.335  8.086 -22.278 1.00  80.64 0 B 1
ATOM   955 N N   . VAL B 2 26 ? 30.306  6.166 -18.326 1.00  98.85 0 B 1
ATOM   956 C CA  . VAL B 2 26 ? 30.134  5.399 -17.096 1.00  98.94 0 B 1
ATOM   957 C C   . VAL B 2 26 ? 28.722  4.820 -17.023 1.00  98.90 0 B 1
ATOM   958 O O   . VAL B 2 26 ? 28.537  3.652 -16.667 1.00  98.89 0 B 1
ATOM   959 C CB  . VAL B 2 26 ? 30.411  6.274 -15.852 1.00  98.85 0 B 1
ATOM   960 C CG1 . VAL B 2 26 ? 30.132  5.487 -14.577 1.00  98.55 0 B 1
ATOM   961 C CG2 . VAL B 2 26 ? 31.863  6.737 -15.872 1.00  98.61 0 B 1
ATOM   962 N N   . LYS B 2 27 ? 27.728  5.622 -17.365 1.00  98.95 0 B 1
ATOM   963 C CA  . LYS B 2 27 ? 26.348  5.134 -17.346 1.00  98.98 0 B 1
ATOM   964 C C   . LYS B 2 27 ? 26.160  4.009 -18.359 1.00  98.86 0 B 1
ATOM   965 O O   . LYS B 2 27 ? 25.406  3.066 -18.111 1.00  98.83 0 B 1
ATOM   966 C CB  . LYS B 2 27 ? 25.376  6.280 -17.625 1.00  98.89 0 B 1
ATOM   967 C CG  . LYS B 2 27 ? 25.275  7.275 -16.468 1.00  98.74 0 B 1
ATOM   968 C CD  . LYS B 2 27 ? 24.298  8.389 -16.765 1.00  98.48 0 B 1
ATOM   969 C CE  . LYS B 2 27 ? 24.177  9.350 -15.580 1.00  97.83 0 B 1
ATOM   970 N NZ  . LYS B 2 27 ? 23.257 10.476 -15.868 1.00  97.14 1 B 1
ATOM   971 N N   . ALA B 2 28 ? 26.848  4.092 -19.491 1.00  98.91 0 B 1
ATOM   972 C CA  . ALA B 2 28 ? 26.757  3.039 -20.495 1.00  98.82 0 B 1
ATOM   973 C C   . ALA B 2 28 ? 27.359  1.744 -19.944 1.00  98.83 0 B 1
ATOM   974 O O   . ALA B 2 28 ? 26.847  0.654 -20.196 1.00  98.77 0 B 1
ATOM   975 C CB  . ALA B 2 28 ? 27.485  3.463 -21.770 1.00  98.79 0 B 1
ATOM   976 N N   . LYS B 2 29 ? 28.446  1.859 -19.180 1.00  98.89 0 B 1
ATOM   977 C CA  . LYS B 2 29 ? 29.073  0.685 -18.575 1.00  98.80 0 B 1
ATOM   978 C C   . LYS B 2 29 ? 28.137  0.060 -17.542 1.00  98.82 0 B 1
ATOM   979 O O   . LYS B 2 29 ? 28.060 -1.165 -17.419 1.00  98.69 0 B 1
ATOM   980 C CB  . LYS B 2 29 ? 30.405  1.066 -17.926 1.00  98.83 0 B 1
ATOM   981 C CG  . LYS B 2 29 ? 31.500  1.442 -18.921 1.00  98.42 0 B 1
ATOM   982 C CD  . LYS B 2 29 ? 32.762  1.901 -18.200 1.00  97.60 0 B 1
ATOM   983 C CE  . LYS B 2 29 ? 33.832  2.368 -19.174 1.00  95.80 0 B 1
ATOM   984 N NZ  . LYS B 2 29 ? 34.393  1.259 -19.991 1.00  91.67 1 B 1
ATOM   985 N N   . ILE B 2 30 ? 27.435  0.900 -16.796 1.00  98.82 0 B 1
ATOM   986 C CA  . ILE B 2 30 ? 26.492  0.393 -15.809 1.00  98.81 0 B 1
ATOM   987 C C   . ILE B 2 30 ? 25.344 -0.329 -16.528 1.00  98.82 0 B 1
ATOM   988 O O   . ILE B 2 30 ? 24.892 -1.384 -16.080 1.00  98.62 0 B 1
ATOM   989 C CB  . ILE B 2 30 ? 25.942  1.544 -14.930 1.00  98.89 0 B 1
ATOM   990 C CG1 . ILE B 2 30 ? 27.075  2.079 -14.044 1.00  98.76 0 B 1
ATOM   991 C CG2 . ILE B 2 30 ? 24.776  1.057 -14.073 1.00  98.77 0 B 1
ATOM   992 C CD1 . ILE B 2 30 ? 26.734  3.346 -13.287 1.00  98.54 0 B 1
ATOM   993 N N   . GLN B 2 31 ? 24.896  0.227 -17.646 1.00  98.74 0 B 1
ATOM   994 C CA  . GLN B 2 31 ? 23.843 -0.427 -18.414 1.00  98.63 0 B 1
ATOM   995 C C   . GLN B 2 31 ? 24.325 -1.788 -18.924 1.00  98.57 0 B 1
ATOM   996 O O   . GLN B 2 31 ? 23.589 -2.775 -18.881 1.00  98.15 0 B 1
ATOM   997 C CB  . GLN B 2 31 ? 23.404  0.429 -19.599 1.00  98.36 0 B 1
ATOM   998 C CG  . GLN B 2 31 ? 22.323 -0.241 -20.447 1.00  97.56 0 B 1
ATOM   999 C CD  . GLN B 2 31 ? 21.905  0.587 -21.643 1.00  96.54 0 B 1
ATOM   1000 N NE2 . GLN B 2 31 ? 20.621  0.541 -21.977 1.00  89.18 0 B 1
ATOM   1001 O OE1 . GLN B 2 31 ? 22.730  1.263 -22.263 1.00  92.61 0 B 1
ATOM   1002 N N   . ASP B 2 32 ? 25.558 -1.843 -19.398 1.00  98.50 0 B 1
ATOM   1003 C CA  . ASP B 2 32 ? 26.109 -3.096 -19.907 1.00  98.35 0 B 1
ATOM   1004 C C   . ASP B 2 32 ? 26.142 -4.184 -18.837 1.00  98.29 0 B 1
ATOM   1005 O O   . ASP B 2 32 ? 25.879 -5.348 -19.120 1.00  97.76 0 B 1
ATOM   1006 C CB  . ASP B 2 32 ? 27.526 -2.891 -20.451 1.00  98.10 0 B 1
ATOM   1007 C CG  . ASP B 2 32 ? 27.551 -2.125 -21.759 1.00  92.99 0 B 1
ATOM   1008 O OD1 . ASP B 2 32 ? 26.525 -2.085 -22.460 1.00  90.43 0 B 1
ATOM   1009 O OD2 . ASP B 2 32 ? 28.622 -1.585 -22.103 1.00  89.50 -1 B 1
ATOM   1010 N N   . LYS B 2 33 ? 26.464 -3.799 -17.604 1.00  98.30 0 B 1
ATOM   1011 C CA  . LYS B 2 33 ? 26.547 -4.765 -16.510 1.00  98.18 0 B 1
ATOM   1012 C C   . LYS B 2 33 ? 25.216 -5.071 -15.843 1.00  98.15 0 B 1
ATOM   1013 O O   . LYS B 2 33 ? 24.960 -6.225 -15.470 1.00  97.33 0 B 1
ATOM   1014 C CB  . LYS B 2 33 ? 27.531 -4.286 -15.442 1.00  97.45 0 B 1
ATOM   1015 C CG  . LYS B 2 33 ? 28.986 -4.264 -15.891 1.00  90.98 0 B 1
ATOM   1016 C CD  . LYS B 2 33 ? 29.942 -4.107 -14.709 1.00  92.42 0 B 1
ATOM   1017 C CE  . LYS B 2 33 ? 29.991 -5.349 -13.855 1.00  88.76 0 B 1
ATOM   1018 N NZ  . LYS B 2 33 ? 31.087 -5.284 -12.840 1.00  84.30 1 B 1
ATOM   1019 N N   . GLU B 2 34 ? 24.385 -4.051 -15.664 1.00  98.57 0 B 1
ATOM   1020 C CA  . GLU B 2 34 ? 23.156 -4.212 -14.882 1.00  98.41 0 B 1
ATOM   1021 C C   . GLU B 2 34 ? 21.844 -4.071 -15.646 1.00  98.36 0 B 1
ATOM   1022 O O   . GLU B 2 34 ? 20.784 -4.380 -15.096 1.00  97.79 0 B 1
ATOM   1023 C CB  . GLU B 2 34 ? 23.172 -3.217 -13.724 1.00  98.34 0 B 1
ATOM   1024 C CG  . GLU B 2 34 ? 24.424 -3.271 -12.853 1.00  97.82 0 B 1
ATOM   1025 C CD  . GLU B 2 34 ? 24.588 -4.596 -12.123 1.00  97.55 0 B 1
ATOM   1026 O OE1 . GLU B 2 34 ? 23.581 -5.306 -11.925 1.00  95.64 0 B 1
ATOM   1027 O OE2 . GLU B 2 34 ? 25.734 -4.927 -11.740 1.00  94.91 -1 B 1
ATOM   1028 N N   . GLY B 2 35 ? 21.887 -3.582 -16.877 1.00  98.18 0 B 1
ATOM   1029 C CA  . GLY B 2 35 ? 20.670 -3.442 -17.662 1.00  98.00 0 B 1
ATOM   1030 C C   . GLY B 2 35 ? 19.857 -2.183 -17.422 1.00  98.24 0 B 1
ATOM   1031 O O   . GLY B 2 35 ? 18.763 -2.041 -17.968 1.00  97.77 0 B 1
ATOM   1032 N N   . ILE B 2 36 ? 20.370 -1.268 -16.622 1.00  98.20 0 B 1
ATOM   1033 C CA  . ILE B 2 36 ? 19.646 -0.039 -16.303 1.00  98.45 0 B 1
ATOM   1034 C C   . ILE B 2 36 ? 19.847  1.011 -17.401 1.00  98.54 0 B 1
ATOM   1035 O O   . ILE B 2 36 ? 20.981  1.360 -17.719 1.00  98.48 0 B 1
ATOM   1036 C CB  . ILE B 2 36 ? 20.127  0.557 -14.964 1.00  98.31 0 B 1
ATOM   1037 C CG1 . ILE B 2 36 ? 20.041 -0.491 -13.849 1.00  97.38 0 B 1
ATOM   1038 C CG2 . ILE B 2 36 ? 19.292  1.786 -14.606 1.00  97.65 0 B 1
ATOM   1039 C CD1 . ILE B 2 36 ? 20.774 -0.087 -12.587 1.00  95.94 0 B 1
ATOM   1040 N N   . PRO B 2 37 ? 18.760  1.539 -17.973 1.00  98.16 0 B 1
ATOM   1041 C CA  . PRO B 2 37 ? 18.891  2.564 -19.022 1.00  98.15 0 B 1
ATOM   1042 C C   . PRO B 2 37 ? 19.612  3.798 -18.475 1.00  98.30 0 B 1
ATOM   1043 O O   . PRO B 2 37 ? 19.331  4.233 -17.360 1.00  98.27 0 B 1
ATOM   1044 C CB  . PRO B 2 37 ? 17.437  2.895 -19.374 1.00  97.60 0 B 1
ATOM   1045 C CG  . PRO B 2 37 ? 16.691  1.645 -19.024 1.00  95.55 0 B 1
ATOM   1046 C CD  . PRO B 2 37 ? 17.351  1.175 -17.753 1.00  97.75 0 B 1
ATOM   1047 N N   . PRO B 2 38 ? 20.526  4.370 -19.247 1.00  98.13 0 B 1
ATOM   1048 C CA  . PRO B 2 38 ? 21.245  5.571 -18.792 1.00  98.26 0 B 1
ATOM   1049 C C   . PRO B 2 38 ? 20.318  6.719 -18.382 1.00  98.22 0 B 1
ATOM   1050 O O   . PRO B 2 38 ? 20.630  7.448 -17.438 1.00  98.20 0 B 1
ATOM   1051 C CB  . PRO B 2 38 ? 22.108  5.941 -19.999 1.00  98.09 0 B 1
ATOM   1052 C CG  . PRO B 2 38 ? 22.404  4.607 -20.608 1.00  97.25 0 B 1
ATOM   1053 C CD  . PRO B 2 38 ? 21.085  3.872 -20.514 1.00  98.27 0 B 1
ATOM   1054 N N   . ASP B 2 39 ? 19.197  6.879 -19.077 1.00  97.94 0 B 1
ATOM   1055 C CA  . ASP B 2 39 ? 18.297  7.982 -18.755 1.00  97.71 0 B 1
ATOM   1056 C C   . ASP B 2 39 ? 17.567  7.809 -17.419 1.00  97.99 0 B 1
ATOM   1057 O O   . ASP B 2 39 ? 16.892  8.729 -16.968 1.00  97.62 0 B 1
ATOM   1058 C CB  . ASP B 2 39 ? 17.308  8.270 -19.906 1.00  97.16 0 B 1
ATOM   1059 C CG  . ASP B 2 39 ? 16.251  7.199 -20.083 1.00  96.23 0 B 1
ATOM   1060 O OD1 . ASP B 2 39 ? 16.233  6.199 -19.345 1.00  95.20 0 B 1
ATOM   1061 O OD2 . ASP B 2 39 ? 15.410  7.363 -21.003 1.00  93.86 -1 B 1
ATOM   1062 N N   . GLN B 2 40 ? 17.724  6.648 -16.795 1.00  98.14 0 B 1
ATOM   1063 C CA  . GLN B 2 40 ? 17.141  6.424 -15.476 1.00  98.29 0 B 1
ATOM   1064 C C   . GLN B 2 40 ? 18.208  6.463 -14.386 1.00  98.35 0 B 1
ATOM   1065 O O   . GLN B 2 40 ? 17.898  6.315 -13.199 1.00  98.21 0 B 1
ATOM   1066 C CB  . GLN B 2 40 ? 16.406  5.080 -15.418 1.00  98.01 0 B 1
ATOM   1067 C CG  . GLN B 2 40 ? 15.090  5.078 -16.182 1.00  97.38 0 B 1
ATOM   1068 C CD  . GLN B 2 40 ? 14.288  3.823 -15.922 1.00  97.50 0 B 1
ATOM   1069 N NE2 . GLN B 2 40 ? 13.700  3.725 -14.738 1.00  93.10 0 B 1
ATOM   1070 O OE1 . GLN B 2 40 ? 14.207  2.944 -16.776 1.00  93.73 0 B 1
ATOM   1071 N N   . GLN B 2 41 ? 19.463  6.662 -14.756 1.00  98.45 0 B 1
ATOM   1072 C CA  . GLN B 2 41 ? 20.553  6.695 -13.789 1.00  98.54 0 B 1
ATOM   1073 C C   . GLN B 2 41 ? 20.907  8.101 -13.325 1.00  98.55 0 B 1
ATOM   1074 O O   . GLN B 2 41 ? 21.038  9.019 -14.138 1.00  98.43 0 B 1
ATOM   1075 C CB  . GLN B 2 41 ? 21.816  6.072 -14.382 1.00  98.66 0 B 1
ATOM   1076 C CG  . GLN B 2 41 ? 21.703  4.606 -14.772 1.00  98.61 0 B 1
ATOM   1077 C CD  . GLN B 2 41 ? 23.001  4.098 -15.376 1.00  98.70 0 B 1
ATOM   1078 N NE2 . GLN B 2 41 ? 22.905  3.260 -16.394 1.00  96.74 0 B 1
ATOM   1079 O OE1 . GLN B 2 41 ? 24.092  4.476 -14.921 1.00  96.22 0 B 1
ATOM   1080 N N   . ARG B 2 42 ? 21.089  8.260 -12.021 1.00  98.64 0 B 1
ATOM   1081 C CA  . ARG B 2 42 ? 21.559  9.510 -11.445 1.00  98.51 0 B 1
ATOM   1082 C C   . ARG B 2 42 ? 22.779  9.123 -10.618 1.00  98.68 0 B 1
ATOM   1083 O O   . ARG B 2 42 ? 22.668  8.359 -9.659 1.00  98.43 0 B 1
ATOM   1084 C CB  . ARG B 2 42 ? 20.491 10.149 -10.548 1.00  97.92 0 B 1
ATOM   1085 C CG  . ARG B 2 42 ? 19.220 10.535 -11.291 1.00  94.09 0 B 1
ATOM   1086 C CD  . ARG B 2 42 ? 18.117 10.994 -10.338 1.00  92.48 0 B 1
ATOM   1087 N NE  . ARG B 2 42 ? 18.307 12.357 -9.875 1.00  89.60 0 B 1
ATOM   1088 C CZ  . ARG B 2 42 ? 17.478 12.979 -9.033 1.00  89.31 0 B 1
ATOM   1089 N NH1 . ARG B 2 42 ? 16.425 12.345 -8.544 1.00  83.28 1 B 1
ATOM   1090 N NH2 . ARG B 2 42 ? 17.701 14.248 -8.685 1.00  82.50 0 B 1
ATOM   1091 N N   . LEU B 2 43 ? 23.954  9.633 -10.999 1.00  98.63 0 B 1
ATOM   1092 C CA  . LEU B 2 43 ? 25.184  9.331 -10.296 1.00  98.70 0 B 1
ATOM   1093 C C   . LEU B 2 43 ? 25.583 10.507 -9.415 1.00  98.72 0 B 1
ATOM   1094 O O   . LEU B 2 43 ? 25.476 11.662 -9.829 1.00  98.64 0 B 1
ATOM   1095 C CB  . LEU B 2 43 ? 26.309  9.017 -11.290 1.00  98.78 0 B 1
ATOM   1096 C CG  . LEU B 2 43 ? 26.145  7.688 -12.033 1.00  98.59 0 B 1
ATOM   1097 C CD1 . LEU B 2 43 ? 27.158  7.582 -13.159 1.00  98.48 0 B 1
ATOM   1098 C CD2 . LEU B 2 43 ? 26.310  6.525 -11.059 1.00  98.36 0 B 1
ATOM   1099 N N   . ILE B 2 44 ? 26.035 10.203 -8.210 1.00  98.57 0 B 1
ATOM   1100 C CA  . ILE B 2 44 ? 26.383 11.222 -7.231 1.00  98.52 0 B 1
ATOM   1101 C C   . ILE B 2 44 ? 27.783 10.996 -6.682 1.00  98.42 0 B 1
ATOM   1102 O O   . ILE B 2 44 ? 28.173  9.858 -6.401 1.00  98.23 0 B 1
ATOM   1103 C CB  . ILE B 2 44 ? 25.378 11.192 -6.050 1.00  98.34 0 B 1
ATOM   1104 C CG1 . ILE B 2 44 ? 23.952 11.398 -6.569 1.00  97.46 0 B 1
ATOM   1105 C CG2 . ILE B 2 44 ? 25.733 12.246 -5.007 1.00  97.47 0 B 1
ATOM   1106 C CD1 . ILE B 2 44 ? 22.883 10.890 -5.620 1.00  93.78 0 B 1
ATOM   1107 N N   . PHE B 2 45 ? 28.545 12.083 -6.539 1.00  98.15 0 B 1
ATOM   1108 C CA  . PHE B 2 45 ? 29.876 12.014 -5.963 1.00  97.90 0 B 1
ATOM   1109 C C   . PHE B 2 45 ? 30.111 13.286 -5.172 1.00  97.50 0 B 1
ATOM   1110 O O   . PHE B 2 45 ? 29.892 14.386 -5.677 1.00  96.59 0 B 1
ATOM   1111 C CB  . PHE B 2 45 ? 30.953 11.875 -7.040 1.00  97.75 0 B 1
ATOM   1112 C CG  . PHE B 2 45 ? 32.355 11.773 -6.486 1.00  97.70 0 B 1
ATOM   1113 C CD1 . PHE B 2 45 ? 32.771 10.633 -5.820 1.00  97.24 0 B 1
ATOM   1114 C CD2 . PHE B 2 45 ? 33.239 12.830 -6.626 1.00  97.21 0 B 1
ATOM   1115 C CE1 . PHE B 2 45 ? 34.054 10.545 -5.297 1.00  96.64 0 B 1
ATOM   1116 C CE2 . PHE B 2 45 ? 34.534 12.746 -6.108 1.00  96.69 0 B 1
ATOM   1117 C CZ  . PHE B 2 45 ? 34.940 11.597 -5.440 1.00  96.72 0 B 1
ATOM   1118 N N   . ALA B 2 46 ? 30.546 13.126 -3.933 1.00  96.40 0 B 1
ATOM   1119 C CA  . ALA B 2 46 ? 30.833 14.266 -3.065 1.00  95.55 0 B 1
ATOM   1120 C C   . ALA B 2 46 ? 29.657 15.239 -2.983 1.00  95.73 0 B 1
ATOM   1121 O O   . ALA B 2 46 ? 29.839 16.460 -2.998 1.00  93.69 0 B 1
ATOM   1122 C CB  . ALA B 2 46 ? 32.096 14.993 -3.537 1.00  93.38 0 B 1
ATOM   1123 N N   . GLY B 2 47 ? 28.460 14.687 -2.874 1.00  96.19 0 B 1
ATOM   1124 C CA  . GLY B 2 47 ? 27.264 15.493 -2.731 1.00  95.75 0 B 1
ATOM   1125 C C   . GLY B 2 47 ? 26.707 16.143 -3.981 1.00  96.34 0 B 1
ATOM   1126 O O   . GLY B 2 47 ? 25.739 16.897 -3.900 1.00  94.91 0 B 1
ATOM   1127 N N   . LYS B 2 48 ? 27.309 15.857 -5.130 1.00  96.27 0 B 1
ATOM   1128 C CA  . LYS B 2 48 ? 26.868 16.465 -6.384 1.00  96.31 0 B 1
ATOM   1129 C C   . LYS B 2 48 ? 26.387 15.440 -7.392 1.00  97.43 0 B 1
ATOM   1130 O O   . LYS B 2 48 ? 27.000 14.382 -7.548 1.00  97.12 0 B 1
ATOM   1131 C CB  . LYS B 2 48 ? 28.003 17.271 -7.006 1.00  93.84 0 B 1
ATOM   1132 C CG  . LYS B 2 48 ? 28.430 18.482 -6.192 1.00  81.42 0 B 1
ATOM   1133 C CD  . LYS B 2 48 ? 29.602 19.195 -6.854 1.00  78.21 0 B 1
ATOM   1134 C CE  . LYS B 2 48 ? 30.874 18.389 -6.768 1.00  66.73 0 B 1
ATOM   1135 N NZ  . LYS B 2 48 ? 32.049 19.143 -7.313 1.00  60.66 1 B 1
ATOM   1136 N N   . GLN B 2 49 ? 25.301 15.768 -8.087 1.00  97.89 0 B 1
ATOM   1137 C CA  . GLN B 2 49 ? 24.828 14.902 -9.156 1.00  98.06 0 B 1
ATOM   1138 C C   . GLN B 2 49 ? 25.717 15.194 -10.360 1.00  98.29 0 B 1
ATOM   1139 O O   . GLN B 2 49 ? 25.905 16.344 -10.748 1.00  98.00 0 B 1
ATOM   1140 C CB  . GLN B 2 49 ? 23.366 15.172 -9.505 1.00  97.49 0 B 1
ATOM   1141 C CG  . GLN B 2 49 ? 22.832 14.200 -10.551 1.00  95.79 0 B 1
ATOM   1142 C CD  . GLN B 2 49 ? 21.347 14.367 -10.805 1.00  95.26 0 B 1
ATOM   1143 N NE2 . GLN B 2 49 ? 20.938 14.131 -12.044 1.00  87.00 0 B 1
ATOM   1144 O OE1 . GLN B 2 49 ? 20.573 14.689 -9.907 1.00  89.84 0 B 1
ATOM   1145 N N   . LEU B 2 50 ? 26.295 14.148 -10.925 1.00  98.67 0 B 1
ATOM   1146 C CA  . LEU B 2 50 ? 27.233 14.282 -12.029 1.00  98.68 0 B 1
ATOM   1147 C C   . LEU B 2 50 ? 26.555 14.528 -13.377 1.00  98.75 0 B 1
ATOM   1148 O O   . LEU B 2 50 ? 25.529 13.932 -13.685 1.00  98.54 0 B 1
ATOM   1149 C CB  . LEU B 2 50 ? 28.123 13.038 -12.088 1.00  98.62 0 B 1
ATOM   1150 C CG  . LEU B 2 50 ? 28.762 12.657 -10.738 1.00  98.19 0 B 1
ATOM   1151 C CD1 . LEU B 2 50 ? 29.657 11.437 -10.906 1.00  97.87 0 B 1
ATOM   1152 C CD2 . LEU B 2 50 ? 29.556 13.824 -10.172 1.00  97.65 0 B 1
ATOM   1153 N N   . GLU B 2 51 ? 27.161 15.411 -14.174 1.00  98.53 0 B 1
ATOM   1154 C CA  . GLU B 2 51 ? 26.623 15.763 -15.481 1.00  98.54 0 B 1
ATOM   1155 C C   . GLU B 2 51 ? 27.205 14.877 -16.588 1.00  98.64 0 B 1
ATOM   1156 O O   . GLU B 2 51 ? 28.408 14.629 -16.624 1.00  98.41 0 B 1
ATOM   1157 C CB  . GLU B 2 51 ? 26.922 17.231 -15.791 1.00  98.03 0 B 1
ATOM   1158 C CG  . GLU B 2 51 ? 26.298 18.203 -14.800 1.00  90.84 0 B 1
ATOM   1159 C CD  . GLU B 2 51 ? 26.643 19.648 -15.120 1.00  83.97 0 B 1
ATOM   1160 O OE1 . GLU B 2 51 ? 26.386 20.079 -16.264 1.00  78.39 0 B 1
ATOM   1161 O OE2 . GLU B 2 51 ? 27.163 20.340 -14.232 1.00  77.30 -1 B 1
ATOM   1162 N N   . ASP B 2 52 ? 26.343 14.432 -17.484 1.00  98.52 0 B 1
ATOM   1163 C CA  . ASP B 2 52 ? 26.732 13.524 -18.560 1.00  98.55 0 B 1
ATOM   1164 C C   . ASP B 2 52 ? 27.946 13.937 -19.388 1.00  98.47 0 B 1
ATOM   1165 O O   . ASP B 2 52 ? 28.765 13.087 -19.744 1.00  97.02 0 B 1
ATOM   1166 C CB  . ASP B 2 52 ? 25.552 13.293 -19.514 1.00  98.08 0 B 1
ATOM   1167 C CG  . ASP B 2 52 ? 24.462 12.432 -18.913 1.00  97.56 0 B 1
ATOM   1168 O OD1 . ASP B 2 52 ? 24.662 11.873 -17.815 1.00  95.99 0 B 1
ATOM   1169 O OD2 . ASP B 2 52 ? 23.397 12.301 -19.547 1.00  95.24 -1 B 1
ATOM   1170 N N   . GLY B 2 53 ? 28.052 15.208 -19.692 1.00  98.16 0 B 1
ATOM   1171 C CA  . GLY B 2 53 ? 29.133 15.680 -20.548 1.00  98.05 0 B 1
ATOM   1172 C C   . GLY B 2 53 ? 30.497 15.843 -19.911 1.00  98.31 0 B 1
ATOM   1173 O O   . GLY B 2 53 ? 31.487 16.047 -20.615 1.00  97.17 0 B 1
ATOM   1174 N N   . ARG B 2 54 ? 30.578 15.752 -18.584 1.00  98.64 0 B 1
ATOM   1175 C CA  . ARG B 2 54 ? 31.838 15.911 -17.885 1.00  98.71 0 B 1
ATOM   1176 C C   . ARG B 2 54 ? 32.560 14.575 -17.749 1.00  98.79 0 B 1
ATOM   1177 O O   . ARG B 2 54 ? 31.957 13.515 -17.917 1.00  98.56 0 B 1
ATOM   1178 C CB  . ARG B 2 54 ? 31.607 16.512 -16.498 1.00  98.43 0 B 1
ATOM   1179 C CG  . ARG B 2 54 ? 30.839 17.829 -16.515 1.00  95.59 0 B 1
ATOM   1180 C CD  . ARG B 2 54 ? 31.576 18.886 -17.315 1.00  89.54 0 B 1
ATOM   1181 N NE  . ARG B 2 54 ? 30.747 20.060 -17.531 1.00  81.54 0 B 1
ATOM   1182 C CZ  . ARG B 2 54 ? 31.074 21.072 -18.319 1.00  74.14 0 B 1
ATOM   1183 N NH1 . ARG B 2 54 ? 32.230 21.066 -18.981 1.00  68.06 1 B 1
ATOM   1184 N NH2 . ARG B 2 54 ? 30.250 22.093 -18.467 1.00  68.93 0 B 1
ATOM   1185 N N   . THR B 2 55 ? 33.863 14.629 -17.448 1.00  98.82 0 B 1
ATOM   1186 C CA  . THR B 2 55 ? 34.649 13.414 -17.284 1.00  98.71 0 B 1
ATOM   1187 C C   . THR B 2 55 ? 34.871 13.106 -15.805 1.00  98.72 0 B 1
ATOM   1188 O O   . THR B 2 55 ? 34.638 13.949 -14.940 1.00  98.43 0 B 1
ATOM   1189 C CB  . THR B 2 55 ? 36.036 13.542 -17.944 1.00  98.64 0 B 1
ATOM   1190 C CG2 . THR B 2 55 ? 35.904 13.886 -19.421 1.00  96.83 0 B 1
ATOM   1191 O OG1 . THR B 2 55 ? 36.792 14.559 -17.275 1.00  97.13 0 B 1
ATOM   1192 N N   . LEU B 2 56 ? 35.343 11.895 -15.534 1.00  98.66 0 B 1
ATOM   1193 C CA  . LEU B 2 56 ? 35.626 11.509 -14.160 1.00  98.64 0 B 1
ATOM   1194 C C   . LEU B 2 56 ? 36.719 12.420 -13.588 1.00  98.41 0 B 1
ATOM   1195 O O   . LEU B 2 56 ? 36.642 12.837 -12.437 1.00  98.16 0 B 1
ATOM   1196 C CB  . LEU B 2 56 ? 36.073 10.046 -14.098 1.00  98.59 0 B 1
ATOM   1197 C CG  . LEU B 2 56 ? 34.976  9.025 -14.439 1.00  98.32 0 B 1
ATOM   1198 C CD1 . LEU B 2 56 ? 35.572  7.620 -14.494 1.00  98.12 0 B 1
ATOM   1199 C CD2 . LEU B 2 56 ? 33.860  9.081 -13.409 1.00  97.97 0 B 1
ATOM   1200 N N   . SER B 2 57 ? 37.723 12.742 -14.392 1.00  98.52 0 B 1
ATOM   1201 C CA  . SER B 2 57 ? 38.803 13.606 -13.925 1.00  98.36 0 B 1
ATOM   1202 C C   . SER B 2 57 ? 38.312 15.022 -13.614 1.00  98.27 0 B 1
ATOM   1203 O O   . SER B 2 57 ? 38.863 15.688 -12.739 1.00  97.74 0 B 1
ATOM   1204 C CB  . SER B 2 57 ? 39.947 13.650 -14.940 1.00  97.90 0 B 1
ATOM   1205 O OG  . SER B 2 57 ? 39.526 14.163 -16.173 1.00  88.67 0 B 1
ATOM   1206 N N   . ASP B 2 58 ? 37.279 15.480 -14.317 1.00  98.36 0 B 1
ATOM   1207 C CA  . ASP B 2 58 ? 36.715 16.800 -14.049 1.00  98.24 0 B 1
ATOM   1208 C C   . ASP B 2 58 ? 36.191 16.873 -12.613 1.00  98.05 0 B 1
ATOM   1209 O O   . ASP B 2 58 ? 36.194 17.936 -11.996 1.00  97.43 0 B 1
ATOM   1210 C CB  . ASP B 2 58 ? 35.553 17.119 -14.995 1.00  98.20 0 B 1
ATOM   1211 C CG  . ASP B 2 58 ? 36.007 17.435 -16.411 1.00  97.61 0 B 1
ATOM   1212 O OD1 . ASP B 2 58 ? 37.173 17.829 -16.601 1.00  95.96 0 B 1
ATOM   1213 O OD2 . ASP B 2 58 ? 35.176 17.290 -17.336 1.00  95.77 -1 B 1
ATOM   1214 N N   . TYR B 2 59 ? 35.747 15.743 -12.088 1.00  98.07 0 B 1
ATOM   1215 C CA  . TYR B 2 59 ? 35.209 15.674 -10.732 1.00  97.76 0 B 1
ATOM   1216 C C   . TYR B 2 59 ? 36.231 15.151 -9.727 1.00  97.30 0 B 1
ATOM   1217 O O   . TYR B 2 59 ? 35.902 14.910 -8.566 1.00  96.44 0 B 1
ATOM   1218 C CB  . TYR B 2 59 ? 33.971 14.773 -10.710 1.00  97.75 0 B 1
ATOM   1219 C CG  . TYR B 2 59 ? 32.767 15.362 -11.408 1.00  98.09 0 B 1
ATOM   1220 C CD1 . TYR B 2 59 ? 32.091 16.448 -10.858 1.00  97.79 0 B 1
ATOM   1221 C CD2 . TYR B 2 59 ? 32.307 14.835 -12.604 1.00  97.93 0 B 1
ATOM   1222 C CE1 . TYR B 2 59 ? 30.975 16.992 -11.485 1.00  97.79 0 B 1
ATOM   1223 C CE2 . TYR B 2 59 ? 31.189 15.372 -13.242 1.00  97.81 0 B 1
ATOM   1224 C CZ  . TYR B 2 59 ? 30.530 16.451 -12.679 1.00  98.06 0 B 1
ATOM   1225 O OH  . TYR B 2 59 ? 29.416 16.986 -13.303 1.00  97.66 0 B 1
ATOM   1226 N N   . ASN B 2 60 ? 37.466 14.982 -10.173 1.00  97.16 0 B 1
ATOM   1227 C CA  . ASN B 2 60 ? 38.546 14.472 -9.334 1.00  96.66 0 B 1
ATOM   1228 C C   . ASN B 2 60 ? 38.217 13.098 -8.759 1.00  96.60 0 B 1
ATOM   1229 O O   . ASN B 2 60 ? 38.528 12.794 -7.606 1.00  95.64 0 B 1
ATOM   1230 C CB  . ASN B 2 60 ? 38.858 15.451 -8.189 1.00  95.61 0 B 1
ATOM   1231 C CG  . ASN B 2 60 ? 40.212 15.179 -7.559 1.00  86.16 0 B 1
ATOM   1232 N ND2 . ASN B 2 60 ? 41.211 14.958 -8.389 1.00  72.18 0 B 1
ATOM   1233 O OD1 . ASN B 2 60 ? 40.350 15.177 -6.335 1.00  76.06 0 B 1
ATOM   1234 N N   . ILE B 2 61 ? 37.590 12.267 -9.577 1.00  97.64 0 B 1
ATOM   1235 C CA  . ILE B 2 61 ? 37.257 10.904 -9.165 1.00  97.72 0 B 1
ATOM   1236 C C   . ILE B 2 61 ? 38.486 10.043 -9.440 1.00  97.75 0 B 1
ATOM   1237 O O   . ILE B 2 61 ? 38.924  9.919 -10.587 1.00  97.44 0 B 1
ATOM   1238 C CB  . ILE B 2 61 ? 36.023 10.394 -9.930 1.00  97.89 0 B 1
ATOM   1239 C CG1 . ILE B 2 61 ? 34.795 11.175 -9.461 1.00  97.53 0 B 1
ATOM   1240 C CG2 . ILE B 2 61 ? 35.830  8.896 -9.708 1.00  97.53 0 B 1
ATOM   1241 C CD1 . ILE B 2 61 ? 33.555 11.002 -10.330 1.00  96.94 0 B 1
ATOM   1242 N N   . GLN B 2 62 ? 39.038  9.471 -8.368 1.00  97.10 0 B 1
ATOM   1243 C CA  . GLN B 2 62 ? 40.268  8.689 -8.439 1.00  96.80 0 B 1
ATOM   1244 C C   . GLN B 2 62 ? 40.001  7.191 -8.373 1.00  97.26 0 B 1
ATOM   1245 O O   . GLN B 2 62 ? 38.868  6.751 -8.197 1.00  96.67 0 B 1
ATOM   1246 C CB  . GLN B 2 62 ? 41.170  9.058 -7.261 1.00  95.24 0 B 1
ATOM   1247 C CG  . GLN B 2 62 ? 41.296 10.544 -6.970 1.00  91.19 0 B 1
ATOM   1248 C CD  . GLN B 2 62 ? 42.338 11.219 -7.833 1.00  86.93 0 B 1
ATOM   1249 N NE2 . GLN B 2 62 ? 42.499 12.524 -7.651 1.00  73.67 0 B 1
ATOM   1250 O OE1 . GLN B 2 62 ? 43.005 10.567 -8.638 1.00  78.48 0 B 1
ATOM   1251 N N   . LYS B 2 63 ? 41.060  6.403 -8.502 1.00  97.28 0 B 1
ATOM   1252 C CA  . LYS B 2 63 ? 40.917  4.958 -8.392 1.00  97.44 0 B 1
ATOM   1253 C C   . LYS B 2 63 ? 40.376  4.628 -7.008 1.00  97.21 0 B 1
ATOM   1254 O O   . LYS B 2 63 ? 40.711  5.282 -6.021 1.00  96.44 0 B 1
ATOM   1255 C CB  . LYS B 2 63 ? 42.262  4.254 -8.614 1.00  96.79 0 B 1
ATOM   1256 C CG  . LYS B 2 63 ? 43.329  4.603 -7.599 1.00  91.71 0 B 1
ATOM   1257 C CD  . LYS B 2 63 ? 44.616  3.819 -7.865 1.00  90.44 0 B 1
ATOM   1258 C CE  . LYS B 2 63 ? 45.683  4.131 -6.835 1.00  78.01 0 B 1
ATOM   1259 N NZ  . LYS B 2 63 ? 46.926  3.360 -7.085 1.00  70.15 1 B 1
ATOM   1260 N N   . GLU B 2 64 ? 39.506  3.617 -6.954 1.00  97.23 0 B 1
ATOM   1261 C CA  . GLU B 2 64 ? 38.879  3.157 -5.719 1.00  97.02 0 B 1
ATOM   1262 C C   . GLU B 2 64 ? 37.827  4.119 -5.162 1.00  97.03 0 B 1
ATOM   1263 O O   . GLU B 2 64 ? 37.301  3.897 -4.067 1.00  96.09 0 B 1
ATOM   1264 C CB  . GLU B 2 64 ? 39.922  2.860 -4.628 1.00  96.26 0 B 1
ATOM   1265 C CG  . GLU B 2 64 ? 41.154  2.068 -5.066 1.00  92.90 0 B 1
ATOM   1266 C CD  . GLU B 2 64 ? 40.820  0.716 -5.668 1.00  87.38 0 B 1
ATOM   1267 O OE1 . GLU B 2 64 ? 39.791  0.119 -5.294 1.00  80.49 0 B 1
ATOM   1268 O OE2 . GLU B 2 64 ? 41.598  0.239 -6.512 1.00  79.74 -1 B 1
ATOM   1269 N N   . SER B 2 65 ? 37.501  5.169 -5.900 1.00  96.87 0 B 1
ATOM   1270 C CA  . SER B 2 65 ? 36.454  6.084 -5.460 1.00  96.86 0 B 1
ATOM   1271 C C   . SER B 2 65 ? 35.105  5.375 -5.514 1.00  97.15 0 B 1
ATOM   1272 O O   . SER B 2 65 ? 34.921  4.423 -6.286 1.00  97.13 0 B 1
ATOM   1273 C CB  . SER B 2 65 ? 36.390  7.320 -6.353 1.00  96.60 0 B 1
ATOM   1274 O OG  . SER B 2 65 ? 37.498  8.171 -6.142 1.00  93.41 0 B 1
ATOM   1275 N N   . THR B 2 66 ? 34.176  5.846 -4.696 1.00  97.25 0 B 1
ATOM   1276 C CA  . THR B 2 66 ? 32.833  5.283 -4.682 1.00  97.48 0 B 1
ATOM   1277 C C   . THR B 2 66 ? 31.817  6.338 -5.099 1.00  97.65 0 B 1
ATOM   1278 O O   . THR B 2 66 ? 31.741  7.407 -4.500 1.00  97.48 0 B 1
ATOM   1279 C CB  . THR B 2 66 ? 32.464  4.745 -3.283 1.00  97.06 0 B 1
ATOM   1280 C CG2 . THR B 2 66 ? 31.009  4.273 -3.257 1.00  94.77 0 B 1
ATOM   1281 O OG1 . THR B 2 66 ? 33.308  3.640 -2.953 1.00  94.69 0 B 1
ATOM   1282 N N   . LEU B 2 67 ? 31.056  6.019 -6.143 1.00  98.10 0 B 1
ATOM   1283 C CA  . LEU B 2 67 ? 29.968  6.872 -6.596 1.00  98.29 0 B 1
ATOM   1284 C C   . LEU B 2 67 ? 28.692  6.265 -6.037 1.00  98.37 0 B 1
ATOM   1285 O O   . LEU B 2 67 ? 28.656  5.084 -5.676 1.00  98.17 0 B 1
ATOM   1286 C CB  . LEU B 2 67 ? 29.880  6.883 -8.129 1.00  98.29 0 B 1
ATOM   1287 C CG  . LEU B 2 67 ? 30.794  7.816 -8.927 1.00  97.18 0 B 1
ATOM   1288 C CD1 . LEU B 2 67 ? 32.248  7.565 -8.566 1.00  95.10 0 B 1
ATOM   1289 C CD2 . LEU B 2 67 ? 30.572  7.604 -10.413 1.00  94.56 0 B 1
ATOM   1290 N N   . HIS B 2 68 ? 27.647  7.068 -5.946 1.00  98.23 0 B 1
ATOM   1291 C CA  . HIS B 2 68 ? 26.357  6.549 -5.515 1.00  98.35 0 B 1
ATOM   1292 C C   . HIS B 2 68 ? 25.396  6.617 -6.686 1.00  98.43 0 B 1
ATOM   1293 O O   . HIS B 2 68 ? 25.397  7.584 -7.449 1.00  98.40 0 B 1
ATOM   1294 C CB  . HIS B 2 68 ? 25.820  7.349 -4.324 1.00  97.96 0 B 1
ATOM   1295 C CG  . HIS B 2 68 ? 26.507  7.016 -3.040 1.00  96.97 0 B 1
ATOM   1296 C CD2 . HIS B 2 68 ? 27.744  7.308 -2.590 1.00  89.76 0 B 1
ATOM   1297 N ND1 . HIS B 2 68 ? 25.925  6.231 -2.069 1.00  88.36 0 B 1
ATOM   1298 C CE1 . HIS B 2 68 ? 26.777  6.073 -1.067 1.00  90.29 0 B 1
ATOM   1299 N NE2 . HIS B 2 68 ? 27.894  6.711 -1.360 1.00  91.37 0 B 1
ATOM   1300 N N   . LEU B 2 69 ? 24.587  5.577 -6.815 1.00  98.57 0 B 1
ATOM   1301 C CA  . LEU B 2 69 ? 23.616  5.491 -7.894 1.00  98.60 0 B 1
ATOM   1302 C C   . LEU B 2 69 ? 22.207  5.419 -7.338 1.00  98.51 0 B 1
ATOM   1303 O O   . LEU B 2 69 ? 21.917  4.586 -6.480 1.00  98.35 0 B 1
ATOM   1304 C CB  . LEU B 2 69 ? 23.876  4.246 -8.751 1.00  98.66 0 B 1
ATOM   1305 C CG  . LEU B 2 69 ? 22.782  3.853 -9.760 1.00  98.51 0 B 1
ATOM   1306 C CD1 . LEU B 2 69 ? 22.724  4.864 -10.892 1.00  98.33 0 B 1
ATOM   1307 C CD2 . LEU B 2 69 ? 23.059  2.455 -10.301 1.00  98.24 0 B 1
ATOM   1308 N N   . VAL B 2 70 ? 21.351  6.298 -7.829 1.00  98.49 0 B 1
ATOM   1309 C CA  . VAL B 2 70 ? 19.935  6.218 -7.516 1.00  98.38 0 B 1
ATOM   1310 C C   . VAL B 2 70 ? 19.245  6.237 -8.874 1.00  98.44 0 B 1
ATOM   1311 O O   . VAL B 2 70 ? 19.801  6.735 -9.858 1.00  98.12 0 B 1
ATOM   1312 C CB  . VAL B 2 70 ? 19.409  7.380 -6.625 1.00  97.29 0 B 1
ATOM   1313 C CG1 . VAL B 2 70 ? 19.984  7.249 -5.230 1.00  91.11 0 B 1
ATOM   1314 C CG2 . VAL B 2 70 ? 19.739  8.725 -7.240 1.00  92.13 0 B 1
ATOM   1315 N N   . LEU B 2 71 ? 18.052  5.677 -8.923 1.00  98.34 0 B 1
ATOM   1316 C CA  . LEU B 2 71 ? 17.333  5.583 -10.179 1.00  98.18 0 B 1
ATOM   1317 C C   . LEU B 2 71 ? 16.149  6.523 -10.278 1.00  97.91 0 B 1
ATOM   1318 O O   . LEU B 2 71 ? 15.457  6.785 -9.290 1.00  97.20 0 B 1
ATOM   1319 C CB  . LEU B 2 71 ? 16.817  4.152 -10.387 1.00  97.77 0 B 1
ATOM   1320 C CG  . LEU B 2 71 ? 17.740  3.141 -11.060 1.00  96.20 0 B 1
ATOM   1321 C CD1 . LEU B 2 71 ? 19.077  3.068 -10.355 1.00  94.33 0 B 1
ATOM   1322 C CD2 . LEU B 2 71 ? 17.063  1.780 -11.071 1.00  93.66 0 B 1
ATOM   1323 N N   . ARG B 2 72 ? 15.938  7.026 -11.477 1.00  97.86 0 B 1
ATOM   1324 C CA  . ARG B 2 72 ? 14.706  7.746 -11.770 1.00  97.41 0 B 1
ATOM   1325 C C   . ARG B 2 72 ? 13.710  6.603 -11.965 1.00  97.25 0 B 1
ATOM   1326 O O   . ARG B 2 72 ? 13.983  5.645 -12.689 1.00  96.39 0 B 1
ATOM   1327 C CB  . ARG B 2 72 ? 14.843  8.559 -13.051 1.00  96.77 0 B 1
ATOM   1328 C CG  . ARG B 2 72 ? 15.830  9.717 -12.940 1.00  93.01 0 B 1
ATOM   1329 C CD  . ARG B 2 72 ? 15.823 10.562 -14.200 1.00  89.35 0 B 1
ATOM   1330 N NE  . ARG B 2 72 ? 16.788 11.662 -14.132 1.00  85.12 0 B 1
ATOM   1331 C CZ  . ARG B 2 72 ? 16.579 12.800 -13.485 1.00  81.82 0 B 1
ATOM   1332 N NH1 . ARG B 2 72 ? 15.446 13.001 -12.831 1.00  74.89 1 B 1
ATOM   1333 N NH2 . ARG B 2 72 ? 17.500 13.735 -13.476 1.00  77.08 0 B 1
ATOM   1334 N N   . LEU B 2 73 ? 12.574  6.687 -11.297 1.00  95.85 0 B 1
ATOM   1335 C CA  . LEU B 2 73 ? 11.594  5.609 -11.382 1.00  94.76 0 B 1
ATOM   1336 C C   . LEU B 2 73 ? 10.864  5.571 -12.718 1.00  93.06 0 B 1
ATOM   1337 O O   . LEU B 2 73 ? 10.361  4.528 -13.131 1.00  88.20 0 B 1
ATOM   1338 C CB  . LEU B 2 73 ? 10.616  5.718 -10.210 1.00  93.79 0 B 1
ATOM   1339 C CG  . LEU B 2 73 ? 11.324  5.754 -8.845 1.00  93.26 0 B 1
ATOM   1340 C CD1 . LEU B 2 73 ? 10.305  5.825 -7.717 1.00  91.20 0 B 1
ATOM   1341 C CD2 . LEU B 2 73 ? 12.232  4.540 -8.674 1.00  91.65 0 B 1
ATOM   1342 N N   . ARG B 2 74 ? 10.831  6.723 -13.392 1.00  92.09 0 B 1
ATOM   1343 C CA  . ARG B 2 74 ? 10.223  6.803 -14.723 1.00  90.07 0 B 1
ATOM   1344 C C   . ARG B 2 74 ? 11.244  7.400 -15.681 1.00  87.29 0 B 1
ATOM   1345 O O   . ARG B 2 74 ? 11.847  8.432 -15.399 1.00  76.23 0 B 1
ATOM   1346 C CB  . ARG B 2 74 ?  8.988  7.703 -14.696 1.00  85.78 0 B 1
ATOM   1347 C CG  . ARG B 2 74 ?  7.818  7.164 -13.911 1.00  79.89 0 B 1
ATOM   1348 C CD  . ARG B 2 74 ?  6.701  8.196 -13.844 1.00  78.49 0 B 1
ATOM   1349 N NE  . ARG B 2 74 ?  6.275  8.629 -15.166 1.00  75.15 0 B 1
ATOM   1350 C CZ  . ARG B 2 74 ?  5.272  8.095 -15.854 1.00  71.59 0 B 1
ATOM   1351 N NH1 . ARG B 2 74 ?  4.567  7.100 -15.335 1.00  64.77 1 B 1
ATOM   1352 N NH2 . ARG B 2 74 ?  4.976  8.548 -17.064 1.00  65.07 0 B 1
ATOM   1353 N N   . GLY B 2 75 ? 11.451  6.740 -16.812 1.00  89.40 0 B 1
ATOM   1354 C CA  . GLY B 2 75 ? 12.373  7.251 -17.813 1.00  86.79 0 B 1
ATOM   1355 C C   . GLY B 2 75 ? 11.667  8.232 -18.730 1.00  83.93 0 B 1
ATOM   1356 O O   . GLY B 2 75 ? 10.484  8.522 -18.563 1.00  73.73 0 B 1
ATOM   1357 N N   . GLY B 2 76 ? 12.398  8.752 -19.729 1.00  79.24 0 B 1
ATOM   1358 C CA  . GLY B 2 76 ? 11.824  9.706 -20.647 1.00  73.70 0 B 1
ATOM   1359 C C   . GLY B 2 76 ? 11.366  9.106 -21.951 1.00  68.93 0 B 1
ATOM   1360 O O   . GLY B 2 76 ? 11.572  7.901 -22.174 1.00  60.94 0 B 1
ATOM   1361 O OXT . GLY B 2 76 ? 10.797  9.822 -22.788 1.00  63.86 -1 B 1
HETATM 1362 P PA  . NAD C 3 1 ?  6.297  4.210 -22.414 1.00  95.08 0 C 1
HETATM 1363 P PN  . NAD C 3 1 ?  9.085  3.796 -23.040 1.00  95.35 0 C 1
HETATM 1364 C C1B . NAD C 3 1 ?  6.818  4.307 -17.585 1.00  96.74 0 C 1
HETATM 1365 C C1D . NAD C 3 1 ?  8.697  4.443 -27.924 1.00  86.81 0 C 1
HETATM 1366 N N1A . NAD C 3 1 ?  2.886  3.030 -14.579 1.00  97.24 0 C 1
HETATM 1367 N N1N . NAD C 3 1 ?  8.024  5.725 -27.716 1.00  87.80 0 C 1
HETATM 1368 O O1A . NAD C 3 1 ?  5.304  5.166 -22.965 1.00  87.78 -1 C 1
HETATM 1369 O O1N . NAD C 3 1 ?  9.064  2.587 -22.187 1.00  92.54 -1 C 1
HETATM 1370 C C2A . NAD C 3 1 ?  3.977  3.786 -14.320 1.00  96.78 0 C 1
HETATM 1371 C C2B . NAD C 3 1 ?  7.931  3.681 -18.387 1.00  96.12 0 C 1
HETATM 1372 C C2D . NAD C 3 1 ? 10.091  4.419 -27.306 1.00  88.84 0 C 1
HETATM 1373 C C2N . NAD C 3 1 ?  7.046  5.810 -26.786 1.00  85.92 0 C 1
HETATM 1374 O O2A . NAD C 3 1 ?  5.916  2.770 -22.421 1.00  89.08 0 C 1
HETATM 1375 O O2B . NAD C 3 1 ?  8.773  2.888 -17.594 1.00  94.63 0 C 1
HETATM 1376 O O2D . NAD C 3 1 ? 11.039  4.966 -28.195 1.00  80.08 0 C 1
HETATM 1377 O O2N . NAD C 3 1 ? 10.038  4.892 -22.658 1.00  89.74 0 C 1
HETATM 1378 C C3B . NAD C 3 1 ?  8.637  4.890 -18.960 1.00  95.44 0 C 1
HETATM 1379 C C3D . NAD C 3 1 ? 10.298  2.962 -27.091 1.00  89.91 0 C 1
HETATM 1380 C C3N . NAD C 3 1 ?  6.388  6.997 -26.634 1.00  84.94 0 C 1
HETATM 1381 N N3A . NAD C 3 1 ?  4.929  4.020 -15.195 1.00  97.00 0 C 1
HETATM 1382 O O3  . NAD C 3 1 ?  7.660  4.450 -23.190 1.00  94.18 0 C 1
HETATM 1383 O O3B . NAD C 3 1 ?  9.563  5.406 -18.030 1.00  94.55 0 C 1
HETATM 1384 O O3D . NAD C 3 1 ? 10.719  2.347 -28.285 1.00  83.15 0 C 1
HETATM 1385 C C4A . NAD C 3 1 ?  4.812  3.449 -16.406 1.00  97.63 0 C 1
HETATM 1386 C C4B . NAD C 3 1 ?  7.530  5.894 -19.170 1.00  95.70 0 C 1
HETATM 1387 C C4D . NAD C 3 1 ?  8.920  2.457 -26.705 1.00  91.03 0 C 1
HETATM 1388 C C4N . NAD C 3 1 ?  6.720  8.122 -27.380 1.00  82.15 0 C 1
HETATM 1389 O O4B . NAD C 3 1 ?  6.478  5.496 -18.294 1.00  95.72 0 C 1
HETATM 1390 O O4D . NAD C 3 1 ?  7.994  3.387 -27.247 1.00  89.34 0 C 1
HETATM 1391 C C5A . NAD C 3 1 ?  3.727  2.653 -16.754 1.00  97.78 0 C 1
HETATM 1392 C C5B . NAD C 3 1 ?  7.027  5.926 -20.579 1.00  93.69 0 C 1
HETATM 1393 C C5D . NAD C 3 1 ?  8.715  2.343 -25.196 1.00  91.04 0 C 1
HETATM 1394 C C5N . NAD C 3 1 ?  7.701  7.995 -28.321 1.00  80.86 0 C 1
HETATM 1395 O O5B . NAD C 3 1 ?  6.646  4.603 -20.932 1.00  94.54 0 C 1
HETATM 1396 O O5D . NAD C 3 1 ?  9.402  3.410 -24.551 1.00  93.28 0 C 1
HETATM 1397 C C6A . NAD C 3 1 ?  2.731  2.449 -15.777 1.00  97.76 0 C 1
HETATM 1398 C C6N . NAD C 3 1 ?  8.335  6.795 -28.474 1.00  82.45 0 C 1
HETATM 1399 N N6A . NAD C 3 1 ?  1.641  1.706 -16.015 1.00  97.72 0 C 1
HETATM 1400 C C7N . NAD C 3 1 ?  5.288  7.042 -25.659 1.00  81.22 0 C 1
HETATM 1401 N N7A . NAD C 3 1 ?  3.872  2.240 -18.026 1.00  97.68 0 C 1
HETATM 1402 N N7N . NAD C 3 1 ?  5.504  7.599 -24.480 1.00  76.78 0 C 1
HETATM 1403 O O7N . NAD C 3 1 ?  4.188  6.550 -25.977 1.00  77.51 0 C 1
HETATM 1404 C C8A . NAD C 3 1 ?  4.994  2.760 -18.453 1.00  97.70 0 C 1
HETATM 1405 N N9A . NAD C 3 1 ?  5.598  3.505 -17.485 1.00  97.46 0 C 1
HETATM 1406 ZN ZN  . ZN  D 4 1 ?  6.652 -1.560 -17.594 1.00  98.51 0 D 1
HETATM 1407 ZN ZN  . ZN  E 5 1 ?  1.924 -13.303 -24.738 1.00  98.84 0 E 1
