# Supplementary material for: RNF114 and RNF166 exemplify reader-writer E3 ligases that extend K11 polyubiquitin onto sites of MARUbylation
Source: EMBO J. 2025 Oct 2;44(21):5993–6018. doi: 10.1038/s44318-025-00577-z (PMC12583694; doi:10.1038/s44318-025-00577-z)
Supplement: Supplementary file 7 — Source data Fig. 5 [file 44318_2025_577_MOESM7_ESM.zip › Figure 5/5B/RNF125-MUBD-AF3-2.cif]

# generated by PyMOL 3.1.4.1
#
data_fold_2024_11_14_22_43_rnf125_mubd_ub_nad_2xzn_model_2
_entry.id fold_2024_11_14_22_43_rnf125_mubd_ub_nad_2xzn_model_2
#
loop_
_atom_site.group_PDB
_atom_site.id
_atom_site.type_symbol
_atom_site.label_atom_id
_atom_site.label_alt_id
_atom_site.label_comp_id
_atom_site.label_asym_id
_atom_site.label_entity_id
_atom_site.label_seq_id
_atom_site.pdbx_PDB_ins_code
_atom_site.Cartn_x
_atom_site.Cartn_y
_atom_site.Cartn_z
_atom_site.occupancy
_atom_site.B_iso_or_equiv
_atom_site.pdbx_formal_charge
_atom_site.auth_asym_id
_atom_site.pdbx_PDB_model_num
ATOM   1   N N   . ALA A 1 1 ? -18.990 -18.036 -2.475 1.00  58.79 0 A 1
ATOM   2   C CA  . ALA A 1 1 ? -18.062 -17.819 -3.585 1.00  65.84 0 A 1
ATOM   3   C C   . ALA A 1 1 ? -18.794 -18.026 -4.920 1.00  70.32 0 A 1
ATOM   4   O O   . ALA A 1 1 ? -19.717 -18.838 -4.975 1.00  65.70 0 A 1
ATOM   5   C CB  . ALA A 1 1 ? -16.852 -18.745 -3.448 1.00  60.30 0 A 1
ATOM   6   N N   . ALA A 1 2 ? -18.399 -17.305 -5.953 1.00  74.95 0 A 1
ATOM   7   C CA  . ALA A 1 2 ? -18.939 -17.522 -7.287 1.00  80.18 0 A 1
ATOM   8   C C   . ALA A 1 2 ? -18.474 -18.873 -7.837 1.00  82.27 0 A 1
ATOM   9   O O   . ALA A 1 2 ? -17.464 -19.440 -7.414 1.00  78.58 0 A 1
ATOM   10  C CB  . ALA A 1 2 ? -18.561 -16.336 -8.175 1.00  73.96 0 A 1
ATOM   11  N N   . ARG A 1 3 ? -19.239 -19.424 -8.783 1.00  86.06 0 A 1
ATOM   12  C CA  . ARG A 1 3 ? -18.921 -20.674 -9.472 1.00  86.92 0 A 1
ATOM   13  C C   . ARG A 1 3 ? -18.612 -20.410 -10.937 1.00  86.55 0 A 1
ATOM   14  O O   . ARG A 1 3 ? -19.161 -19.496 -11.558 1.00  84.03 0 A 1
ATOM   15  C CB  . ARG A 1 3 ? -20.046 -21.698 -9.304 1.00  84.13 0 A 1
ATOM   16  C CG  . ARG A 1 3 ? -20.064 -22.266 -7.885 1.00  79.08 0 A 1
ATOM   17  C CD  . ARG A 1 3 ? -21.063 -23.418 -7.808 1.00  77.88 0 A 1
ATOM   18  N NE  . ARG A 1 3 ? -20.917 -24.189 -6.566 1.00  72.52 0 A 1
ATOM   19  C CZ  . ARG A 1 3 ? -21.270 -25.452 -6.416 1.00  67.65 0 A 1
ATOM   20  N NH1 . ARG A 1 3 ? -21.851 -26.128 -7.370 1.00  62.01 1 A 1
ATOM   21  N NH2 . ARG A 1 3 ? -21.043 -26.070 -5.287 1.00  63.28 0 A 1
ATOM   22  N N   . CYS A 1 4 ? -17.761 -21.247 -11.482 1.00  90.69 0 A 1
ATOM   23  C CA  . CYS A 1 4 ? -17.411 -21.255 -12.892 1.00  90.79 0 A 1
ATOM   24  C C   . CYS A 1 4 ? -17.375 -22.694 -13.410 1.00  91.66 0 A 1
ATOM   25  O O   . CYS A 1 4 ? -17.436 -23.660 -12.647 1.00  90.97 0 A 1
ATOM   26  C CB  . CYS A 1 4 ? -16.081 -20.514 -13.081 1.00  88.17 0 A 1
ATOM   27  S SG  . CYS A 1 4 ? -14.700 -21.435 -12.342 1.00  87.61 0 A 1
ATOM   28  N N   . VAL A 1 5 ? -17.277 -22.840 -14.719 1.00  91.79 0 A 1
ATOM   29  C CA  . VAL A 1 5 ? -17.144 -24.139 -15.379 1.00  92.11 0 A 1
ATOM   30  C C   . VAL A 1 5 ? -15.733 -24.267 -15.945 1.00  92.39 0 A 1
ATOM   31  O O   . VAL A 1 5 ? -15.260 -23.362 -16.633 1.00  91.18 0 A 1
ATOM   32  C CB  . VAL A 1 5 ? -18.227 -24.332 -16.451 1.00  90.94 0 A 1
ATOM   33  C CG1 . VAL A 1 5 ? -18.112 -25.701 -17.122 1.00  82.87 0 A 1
ATOM   34  C CG2 . VAL A 1 5 ? -19.628 -24.237 -15.838 1.00  83.69 0 A 1
ATOM   35  N N   . CYS A 1 6 ? -15.050 -25.366 -15.666 1.00  93.11 0 A 1
ATOM   36  C CA  . CYS A 1 6 ? -13.746 -25.643 -16.258 1.00  93.86 0 A 1
ATOM   37  C C   . CYS A 1 6 ? -13.877 -25.765 -17.782 1.00  92.98 0 A 1
ATOM   38  O O   . CYS A 1 6 ? -14.610 -26.634 -18.253 1.00  92.45 0 A 1
ATOM   39  C CB  . CYS A 1 6 ? -13.170 -26.922 -15.650 1.00  94.28 0 A 1
ATOM   40  S SG  . CYS A 1 6 ? -11.608 -27.352 -16.469 1.00  94.09 0 A 1
ATOM   41  N N   . PRO A 1 7 ? -13.149 -24.966 -18.574 1.00  91.48 0 A 1
ATOM   42  C CA  . PRO A 1 7 ? -13.275 -24.985 -20.032 1.00  90.41 0 A 1
ATOM   43  C C   . PRO A 1 7 ? -12.716 -26.248 -20.673 1.00  90.70 0 A 1
ATOM   44  O O   . PRO A 1 7 ? -12.969 -26.514 -21.847 1.00  88.68 0 A 1
ATOM   45  C CB  . PRO A 1 7 ? -12.533 -23.719 -20.489 1.00  88.72 0 A 1
ATOM   46  C CG  . PRO A 1 7 ? -11.473 -23.531 -19.413 1.00  86.89 0 A 1
ATOM   47  C CD  . PRO A 1 7 ? -12.183 -23.966 -18.142 1.00  89.38 0 A 1
ATOM   48  N N   . PHE A 1 8 ? -11.976 -27.066 -19.925 1.00  91.02 0 A 1
ATOM   49  C CA  . PHE A 1 8 ? -11.387 -28.310 -20.422 1.00  91.56 0 A 1
ATOM   50  C C   . PHE A 1 8 ? -12.294 -29.528 -20.217 1.00  92.54 0 A 1
ATOM   51  O O   . PHE A 1 8 ? -12.520 -30.281 -21.165 1.00  91.17 0 A 1
ATOM   52  C CB  . PHE A 1 8 ? -10.025 -28.530 -19.758 1.00  90.31 0 A 1
ATOM   53  C CG  . PHE A 1 8 ? -9.030 -27.419 -19.990 1.00  89.67 0 A 1
ATOM   54  C CD1 . PHE A 1 8 ? -8.643 -27.084 -21.298 1.00  86.47 0 A 1
ATOM   55  C CD2 . PHE A 1 8 ? -8.472 -26.729 -18.898 1.00  86.49 0 A 1
ATOM   56  C CE1 . PHE A 1 8 ? -7.704 -26.069 -21.520 1.00  85.22 0 A 1
ATOM   57  C CE2 . PHE A 1 8 ? -7.532 -25.713 -19.118 1.00  84.97 0 A 1
ATOM   58  C CZ  . PHE A 1 8 ? -7.143 -25.381 -20.428 1.00  86.45 0 A 1
ATOM   59  N N   . CYS A 1 9 ? -12.825 -29.711 -19.008 1.00  93.69 0 A 1
ATOM   60  C CA  . CYS A 1 9 ? -13.621 -30.887 -18.661 1.00  94.50 0 A 1
ATOM   61  C C   . CYS A 1 9 ? -15.092 -30.585 -18.340 1.00  94.30 0 A 1
ATOM   62  O O   . CYS A 1 9 ? -15.827 -31.498 -17.986 1.00  92.88 0 A 1
ATOM   63  C CB  . CYS A 1 9 ? -12.934 -31.647 -17.518 1.00  94.44 0 A 1
ATOM   64  S SG  . CYS A 1 9 ? -13.059 -30.742 -15.949 1.00  94.16 0 A 1
ATOM   65  N N   . GLN A 1 10 ? -15.523 -29.338 -18.435 1.00  93.27 0 A 1
ATOM   66  C CA  . GLN A 1 10 ? -16.889 -28.870 -18.165 1.00  93.34 0 A 1
ATOM   67  C C   . GLN A 1 10 ? -17.375 -29.099 -16.724 1.00  93.93 0 A 1
ATOM   68  O O   . GLN A 1 10 ? -18.566 -28.973 -16.441 1.00  90.71 0 A 1
ATOM   69  C CB  . GLN A 1 10 ? -17.871 -29.425 -19.218 1.00  91.82 0 A 1
ATOM   70  C CG  . GLN A 1 10 ? -17.409 -29.179 -20.668 1.00  87.78 0 A 1
ATOM   71  C CD  . GLN A 1 10 ? -17.226 -27.691 -20.961 1.00  83.69 0 A 1
ATOM   72  N NE2 . GLN A 1 10 ? -16.245 -27.327 -21.747 1.00  74.33 0 A 1
ATOM   73  O OE1 . GLN A 1 10 ? -17.956 -26.841 -20.485 1.00  76.02 0 A 1
ATOM   74  N N   . ARG A 1 11 ? -16.482 -29.408 -15.783 1.00  93.14 0 A 1
ATOM   75  C CA  . ARG A 1 11 ? -16.820 -29.556 -14.371 1.00  92.86 0 A 1
ATOM   76  C C   . ARG A 1 11 ? -17.103 -28.188 -13.743 1.00  92.75 0 A 1
ATOM   77  O O   . ARG A 1 11 ? -16.323 -27.260 -13.909 1.00  91.80 0 A 1
ATOM   78  C CB  . ARG A 1 11 ? -15.695 -30.315 -13.647 1.00  91.79 0 A 1
ATOM   79  C CG  . ARG A 1 11 ? -16.073 -30.628 -12.207 1.00  83.84 0 A 1
ATOM   80  C CD  . ARG A 1 11 ? -14.990 -31.483 -11.553 1.00  81.11 0 A 1
ATOM   81  N NE  . ARG A 1 11 ? -15.298 -31.741 -10.142 1.00  73.62 0 A 1
ATOM   82  C CZ  . ARG A 1 11 ? -14.578 -32.467 -9.302 1.00  67.98 0 A 1
ATOM   83  N NH1 . ARG A 1 11 ? -13.493 -33.071 -9.693 1.00  63.69 1 A 1
ATOM   84  N NH2 . ARG A 1 11 ? -14.947 -32.593 -8.054 1.00  61.85 0 A 1
ATOM   85  N N   . GLU A 1 12 ? -18.191 -28.107 -12.974 1.00  93.69 0 A 1
ATOM   86  C CA  . GLU A 1 12 ? -18.498 -26.931 -12.172 1.00  93.62 0 A 1
ATOM   87  C C   . GLU A 1 12 ? -17.598 -26.880 -10.928 1.00  93.40 0 A 1
ATOM   88  O O   . GLU A 1 12 ? -17.443 -27.873 -10.215 1.00  91.63 0 A 1
ATOM   89  C CB  . GLU A 1 12 ? -19.983 -26.933 -11.808 1.00  92.22 0 A 1
ATOM   90  C CG  . GLU A 1 12 ? -20.453 -25.572 -11.276 1.00  83.29 0 A 1
ATOM   91  C CD  . GLU A 1 12 ? -21.899 -25.575 -10.777 1.00  79.13 0 A 1
ATOM   92  O OE1 . GLU A 1 12 ? -22.368 -24.484 -10.388 1.00  73.83 0 A 1
ATOM   93  O OE2 . GLU A 1 12 ? -22.516 -26.653 -10.688 1.00  72.60 -1 A 1
ATOM   94  N N   . LEU A 1 13 ? -17.000 -25.715 -10.676 1.00  93.43 0 A 1
ATOM   95  C CA  . LEU A 1 13 ? -16.029 -25.465 -9.616 1.00  93.29 0 A 1
ATOM   96  C C   . LEU A 1 13 ? -16.282 -24.109 -8.968 1.00  93.01 0 A 1
ATOM   97  O O   . LEU A 1 13 ? -16.915 -23.233 -9.560 1.00  90.51 0 A 1
ATOM   98  C CB  . LEU A 1 13 ? -14.608 -25.492 -10.215 1.00  91.68 0 A 1
ATOM   99  C CG  . LEU A 1 13 ? -14.192 -26.824 -10.876 1.00  91.00 0 A 1
ATOM   100 C CD1 . LEU A 1 13 ? -12.916 -26.606 -11.669 1.00  85.88 0 A 1
ATOM   101 C CD2 . LEU A 1 13 ? -13.943 -27.916 -9.839 1.00  85.10 0 A 1
ATOM   102 N N   . TYR A 1 14 ? -15.738 -23.900 -7.781 1.00  90.54 0 A 1
ATOM   103 C CA  . TYR A 1 14 ? -15.579 -22.549 -7.251 1.00  89.15 0 A 1
ATOM   104 C C   . TYR A 1 14 ? -14.450 -21.823 -8.002 1.00  89.28 0 A 1
ATOM   105 O O   . TYR A 1 14 ? -13.460 -22.449 -8.377 1.00  88.34 0 A 1
ATOM   106 C CB  . TYR A 1 14 ? -15.312 -22.604 -5.754 1.00  88.21 0 A 1
ATOM   107 C CG  . TYR A 1 14 ? -16.478 -23.139 -4.954 1.00  86.10 0 A 1
ATOM   108 C CD1 . TYR A 1 14 ? -17.607 -22.327 -4.739 1.00  81.35 0 A 1
ATOM   109 C CD2 . TYR A 1 14 ? -16.451 -24.443 -4.430 1.00  80.83 0 A 1
ATOM   110 C CE1 . TYR A 1 14 ? -18.698 -22.816 -3.999 1.00  79.63 0 A 1
ATOM   111 C CE2 . TYR A 1 14 ? -17.538 -24.942 -3.685 1.00  78.24 0 A 1
ATOM   112 C CZ  . TYR A 1 14 ? -18.667 -24.121 -3.474 1.00  81.25 0 A 1
ATOM   113 O OH  . TYR A 1 14 ? -19.732 -24.594 -2.761 1.00  77.43 0 A 1
ATOM   114 N N   . GLU A 1 15 ? -14.596 -20.514 -8.222 1.00  87.58 0 A 1
ATOM   115 C CA  . GLU A 1 15 ? -13.617 -19.717 -8.978 1.00  85.66 0 A 1
ATOM   116 C C   . GLU A 1 15 ? -12.213 -19.756 -8.363 1.00  85.39 0 A 1
ATOM   117 O O   . GLU A 1 15 ? -11.225 -19.887 -9.088 1.00  84.09 0 A 1
ATOM   118 C CB  . GLU A 1 15 ? -14.095 -18.263 -9.072 1.00  83.33 0 A 1
ATOM   119 C CG  . GLU A 1 15 ? -15.336 -18.116 -9.949 1.00  79.78 0 A 1
ATOM   120 C CD  . GLU A 1 15 ? -15.768 -16.664 -10.164 1.00  78.59 0 A 1
ATOM   121 O OE1 . GLU A 1 15 ? -16.626 -16.447 -11.056 1.00  73.92 0 A 1
ATOM   122 O OE2 . GLU A 1 15 ? -15.277 -15.759 -9.457 1.00  74.85 -1 A 1
ATOM   123 N N   . ASP A 1 16 ? -12.126 -19.711 -7.032 1.00  83.51 0 A 1
ATOM   124 C CA  . ASP A 1 16 ? -10.886 -19.813 -6.268 1.00  81.54 0 A 1
ATOM   125 C C   . ASP A 1 16 ? -10.181 -21.171 -6.411 1.00  83.47 0 A 1
ATOM   126 O O   . ASP A 1 16 ? -8.965 -21.272 -6.273 1.00  81.84 0 A 1
ATOM   127 C CB  . ASP A 1 16 ? -11.190 -19.506 -4.782 1.00  77.98 0 A 1
ATOM   128 C CG  . ASP A 1 16 ? -12.217 -20.443 -4.117 1.00  73.73 0 A 1
ATOM   129 O OD1 . ASP A 1 16 ? -12.852 -21.259 -4.815 1.00  68.18 0 A 1
ATOM   130 O OD2 . ASP A 1 16 ? -12.405 -20.309 -2.892 1.00  69.13 -1 A 1
ATOM   131 N N   . SER A 1 17 ? -10.936 -22.224 -6.761 1.00  87.95 0 A 1
ATOM   132 C CA  . SER A 1 17 ? -10.414 -23.581 -6.946 1.00  89.08 0 A 1
ATOM   133 C C   . SER A 1 17 ? -10.034 -23.886 -8.403 1.00  90.67 0 A 1
ATOM   134 O O   . SER A 1 17 ? -9.478 -24.948 -8.682 1.00  89.57 0 A 1
ATOM   135 C CB  . SER A 1 17 ? -11.434 -24.602 -6.446 1.00  87.48 0 A 1
ATOM   136 O OG  . SER A 1 17 ? -11.824 -24.333 -5.113 1.00  80.29 0 A 1
ATOM   137 N N   . LEU A 1 18 ? -10.325 -22.993 -9.350 1.00  91.17 0 A 1
ATOM   138 C CA  . LEU A 1 18 ? -10.111 -23.250 -10.772 1.00  92.13 0 A 1
ATOM   139 C C   . LEU A 1 18 ? -8.626 -23.453 -11.110 1.00  92.87 0 A 1
ATOM   140 O O   . LEU A 1 18 ? -8.293 -24.368 -11.857 1.00  92.53 0 A 1
ATOM   141 C CB  . LEU A 1 18 ? -10.711 -22.103 -11.603 1.00  91.48 0 A 1
ATOM   142 C CG  . LEU A 1 18 ? -10.516 -22.276 -13.123 1.00  91.00 0 A 1
ATOM   143 C CD1 . LEU A 1 18 ? -11.253 -23.496 -13.680 1.00  87.57 0 A 1
ATOM   144 C CD2 . LEU A 1 18 ? -11.015 -21.038 -13.853 1.00  87.21 0 A 1
ATOM   145 N N   . LEU A 1 19 ? -7.747 -22.618 -10.555 1.00  92.04 0 A 1
ATOM   146 C CA  . LEU A 1 19 ? -6.311 -22.717 -10.812 1.00  91.74 0 A 1
ATOM   147 C C   . LEU A 1 19 ? -5.759 -24.063 -10.344 1.00  92.66 0 A 1
ATOM   148 O O   . LEU A 1 19 ? -5.109 -24.763 -11.130 1.00  92.55 0 A 1
ATOM   149 C CB  . LEU A 1 19 ? -5.580 -21.538 -10.155 1.00  90.16 0 A 1
ATOM   150 C CG  . LEU A 1 19 ? -4.043 -21.607 -10.304 1.00  88.90 0 A 1
ATOM   151 C CD1 . LEU A 1 19 ? -3.598 -21.603 -11.770 1.00  84.32 0 A 1
ATOM   152 C CD2 . LEU A 1 19 ? -3.407 -20.419 -9.604 1.00  83.96 0 A 1
ATOM   153 N N   . ASP A 1 20 ? -6.029 -24.457 -9.109 1.00  90.76 0 A 1
ATOM   154 C CA  . ASP A 1 20 ? -5.558 -25.720 -8.536 1.00  90.95 0 A 1
ATOM   155 C C   . ASP A 1 20 ? -6.105 -26.929 -9.308 1.00  92.10 0 A 1
ATOM   156 O O   . ASP A 1 20 ? -5.352 -27.849 -9.669 1.00  91.86 0 A 1
ATOM   157 C CB  . ASP A 1 20 ? -5.939 -25.778 -7.055 1.00  89.57 0 A 1
ATOM   158 C CG  . ASP A 1 20 ? -5.309 -26.998 -6.402 1.00  83.36 0 A 1
ATOM   159 O OD1 . ASP A 1 20 ? -4.059 -27.084 -6.428 1.00  76.75 0 A 1
ATOM   160 O OD2 . ASP A 1 20 ? -6.075 -27.865 -5.927 1.00  76.57 -1 A 1
ATOM   161 N N   . HIS A 1 21 ? -7.374 -26.898 -9.679 1.00  91.44 0 A 1
ATOM   162 C CA  . HIS A 1 21 ? -7.979 -27.910 -10.540 1.00  93.38 0 A 1
ATOM   163 C C   . HIS A 1 21 ? -7.252 -28.025 -11.885 1.00  93.71 0 A 1
ATOM   164 O O   . HIS A 1 21 ? -6.925 -29.129 -12.327 1.00  92.59 0 A 1
ATOM   165 C CB  . HIS A 1 21 ? -9.459 -27.576 -10.748 1.00  93.83 0 A 1
ATOM   166 C CG  . HIS A 1 21 ? -10.135 -28.485 -11.742 1.00  94.84 0 A 1
ATOM   167 C CD2 . HIS A 1 21 ? -10.333 -28.228 -13.074 1.00  91.63 0 A 1
ATOM   168 N ND1 . HIS A 1 21 ? -10.599 -29.765 -11.492 1.00  90.98 0 A 1
ATOM   169 C CE1 . HIS A 1 21 ? -11.060 -30.252 -12.651 1.00  92.67 0 A 1
ATOM   170 N NE2 . HIS A 1 21 ? -10.926 -29.351 -13.624 1.00  92.81 0 A 1
ATOM   171 N N   . CYS A 1 22 ? -6.955 -26.900 -12.538 1.00  94.12 0 A 1
ATOM   172 C CA  . CYS A 1 22 ? -6.258 -26.902 -13.824 1.00  93.60 0 A 1
ATOM   173 C C   . CYS A 1 22 ? -4.809 -27.420 -13.697 1.00  93.42 0 A 1
ATOM   174 O O   . CYS A 1 22 ? -4.356 -28.180 -14.553 1.00  92.83 0 A 1
ATOM   175 C CB  . CYS A 1 22 ? -6.287 -25.498 -14.427 1.00  93.17 0 A 1
ATOM   176 S SG  . CYS A 1 22 ? -7.965 -25.089 -15.002 1.00  91.62 0 A 1
ATOM   177 N N   . ILE A 1 23 ? -4.093 -27.043 -12.636 1.00  93.24 0 A 1
ATOM   178 C CA  . ILE A 1 23 ? -2.736 -27.550 -12.373 1.00  91.89 0 A 1
ATOM   179 C C   . ILE A 1 23 ? -2.763 -29.064 -12.138 1.00  91.98 0 A 1
ATOM   180 O O   . ILE A 1 23 ? -1.912 -29.785 -12.670 1.00  90.58 0 A 1
ATOM   181 C CB  . ILE A 1 23 ? -2.109 -26.796 -11.184 1.00  90.44 0 A 1
ATOM   182 C CG1 . ILE A 1 23 ? -1.799 -25.340 -11.602 1.00  85.90 0 A 1
ATOM   183 C CG2 . ILE A 1 23 ? -0.822 -27.489 -10.689 1.00  84.87 0 A 1
ATOM   184 C CD1 . ILE A 1 23 ? -1.411 -24.425 -10.434 1.00  81.24 0 A 1
ATOM   185 N N   . THR A 1 24 ? -3.734 -29.556 -11.388 1.00  93.19 0 A 1
ATOM   186 C CA  . THR A 1 24 ? -3.838 -30.968 -11.010 1.00  92.77 0 A 1
ATOM   187 C C   . THR A 1 24 ? -4.284 -31.853 -12.172 1.00  92.67 0 A 1
ATOM   188 O O   . THR A 1 24 ? -3.698 -32.909 -12.407 1.00  91.19 0 A 1
ATOM   189 C CB  . THR A 1 24 ? -4.779 -31.122 -9.806 1.00  92.00 0 A 1
ATOM   190 C CG2 . THR A 1 24 ? -4.865 -32.561 -9.304 1.00  84.49 0 A 1
ATOM   191 O OG1 . THR A 1 24 ? -4.269 -30.363 -8.737 1.00  85.85 0 A 1
ATOM   192 N N   . HIS A 1 25 ? -5.295 -31.425 -12.922 1.00  92.82 0 A 1
ATOM   193 C CA  . HIS A 1 25 ? -5.972 -32.271 -13.907 1.00  92.72 0 A 1
ATOM   194 C C   . HIS A 1 25 ? -5.671 -31.924 -15.367 1.00  92.71 0 A 1
ATOM   195 O O   . HIS A 1 25 ? -5.860 -32.766 -16.240 1.00  89.88 0 A 1
ATOM   196 C CB  . HIS A 1 25 ? -7.473 -32.257 -13.629 1.00  92.42 0 A 1
ATOM   197 C CG  . HIS A 1 25 ? -7.819 -32.805 -12.281 1.00  92.69 0 A 1
ATOM   198 C CD2 . HIS A 1 25 ? -8.379 -32.142 -11.216 1.00  83.38 0 A 1
ATOM   199 N ND1 . HIS A 1 25 ? -7.595 -34.100 -11.861 1.00  84.14 0 A 1
ATOM   200 C CE1 . HIS A 1 25 ? -8.004 -34.197 -10.579 1.00  86.38 0 A 1
ATOM   201 N NE2 . HIS A 1 25 ? -8.490 -33.030 -10.166 1.00  87.07 0 A 1
ATOM   202 N N   . HIS A 1 26 ? -5.197 -30.711 -15.650 1.00  91.86 0 A 1
ATOM   203 C CA  . HIS A 1 26 ? -5.046 -30.204 -17.013 1.00  91.39 0 A 1
ATOM   204 C C   . HIS A 1 26 ? -3.674 -29.580 -17.275 1.00  88.87 0 A 1
ATOM   205 O O   . HIS A 1 26 ? -3.519 -28.784 -18.205 1.00  84.16 0 A 1
ATOM   206 C CB  . HIS A 1 26 ? -6.186 -29.226 -17.318 1.00  92.30 0 A 1
ATOM   207 C CG  . HIS A 1 26 ? -7.556 -29.800 -17.089 1.00  93.94 0 A 1
ATOM   208 C CD2 . HIS A 1 26 ? -8.525 -29.311 -16.255 1.00  92.51 0 A 1
ATOM   209 N ND1 . HIS A 1 26 ? -8.055 -30.967 -17.660 1.00  91.83 0 A 1
ATOM   210 C CE1 . HIS A 1 26 ? -9.291 -31.158 -17.177 1.00  92.91 0 A 1
ATOM   211 N NE2 . HIS A 1 26 ? -9.604 -30.166 -16.328 1.00  93.39 0 A 1
ATOM   212 N N   . ARG A 1 27 ? -2.652 -29.951 -16.514 1.00  89.31 0 A 1
ATOM   213 C CA  . ARG A 1 27 ? -1.312 -29.345 -16.616 1.00  87.31 0 A 1
ATOM   214 C C   . ARG A 1 27 ? -0.682 -29.463 -18.003 1.00  86.50 0 A 1
ATOM   215 O O   . ARG A 1 27 ?  0.087 -28.588 -18.405 1.00  83.50 0 A 1
ATOM   216 C CB  . ARG A 1 27 ? -0.414 -29.994 -15.544 1.00  85.03 0 A 1
ATOM   217 C CG  . ARG A 1 27 ?  0.926 -29.264 -15.411 1.00  77.84 0 A 1
ATOM   218 C CD  . ARG A 1 27 ?  1.716 -29.836 -14.246 1.00  75.62 0 A 1
ATOM   219 N NE  . ARG A 1 27 ?  2.980 -29.095 -14.043 1.00  69.58 0 A 1
ATOM   220 C CZ  . ARG A 1 27 ?  3.823 -29.264 -13.051 1.00  64.93 0 A 1
ATOM   221 N NH1 . ARG A 1 27 ?  3.629 -30.172 -12.140 1.00  59.39 1 A 1
ATOM   222 N NH2 . ARG A 1 27 ?  4.886 -28.513 -12.962 1.00  58.88 0 A 1
ATOM   223 N N   . SER A 1 28 ? -0.983 -30.526 -18.734 1.00  85.40 0 A 1
ATOM   224 C CA  . SER A 1 28 ? -0.483 -30.757 -20.096 1.00  84.38 0 A 1
ATOM   225 C C   . SER A 1 28 ? -1.395 -30.194 -21.187 1.00  83.98 0 A 1
ATOM   226 O O   . SER A 1 28 ? -1.035 -30.267 -22.362 1.00  81.06 0 A 1
ATOM   227 C CB  . SER A 1 28 ? -0.250 -32.257 -20.311 1.00  82.83 0 A 1
ATOM   228 O OG  . SER A 1 28 ? -1.440 -32.973 -20.045 1.00  76.62 0 A 1
ATOM   229 N N   . GLU A 1 29 ? -2.551 -29.664 -20.842 1.00  84.79 0 A 1
ATOM   230 C CA  . GLU A 1 29 ? -3.490 -29.101 -21.799 1.00  83.76 0 A 1
ATOM   231 C C   . GLU A 1 29 ? -2.932 -27.810 -22.398 1.00  81.96 0 A 1
ATOM   232 O O   . GLU A 1 29 ? -2.463 -26.922 -21.692 1.00  78.34 0 A 1
ATOM   233 C CB  . GLU A 1 29 ? -4.852 -28.903 -21.126 1.00  83.15 0 A 1
ATOM   234 C CG  . GLU A 1 29 ? -5.947 -28.430 -22.072 1.00  80.09 0 A 1
ATOM   235 C CD  . GLU A 1 29 ? -6.215 -29.398 -23.213 1.00  80.49 0 A 1
ATOM   236 O OE1 . GLU A 1 29 ? -5.570 -29.220 -24.266 1.00  74.63 0 A 1
ATOM   237 O OE2 . GLU A 1 29 ? -7.064 -30.291 -23.060 1.00  75.29 -1 A 1
ATOM   238 N N   . ARG A 1 30 ? -2.950 -27.713 -23.717 1.00  80.44 0 A 1
ATOM   239 C CA  . ARG A 1 30 ? -2.375 -26.586 -24.468 1.00  77.00 0 A 1
ATOM   240 C C   . ARG A 1 30 ? -3.353 -25.954 -25.450 1.00  77.15 0 A 1
ATOM   241 O O   . ARG A 1 30 ? -3.004 -24.954 -26.061 1.00  73.30 0 A 1
ATOM   242 C CB  . ARG A 1 30 ? -1.108 -27.024 -25.215 1.00  73.59 0 A 1
ATOM   243 C CG  . ARG A 1 30 ?  0.026 -27.426 -24.272 1.00  67.23 0 A 1
ATOM   244 C CD  . ARG A 1 30 ?  1.300 -27.639 -25.069 1.00  62.97 0 A 1
ATOM   245 N NE  . ARG A 1 30 ?  2.430 -28.034 -24.202 1.00  57.06 0 A 1
ATOM   246 C CZ  . ARG A 1 30 ?  3.701 -28.075 -24.542 1.00  51.79 0 A 1
ATOM   247 N NH1 . ARG A 1 30 ?  4.103 -27.756 -25.745 1.00  47.18 1 A 1
ATOM   248 N NH2 . ARG A 1 30 ?  4.609 -28.448 -23.672 1.00  46.71 0 A 1
ATOM   249 N N   . ARG A 1 31 ? -4.542 -26.525 -25.633 1.00  80.75 0 A 1
ATOM   250 C CA  . ARG A 1 31 ? -5.524 -25.918 -26.526 1.00  80.17 0 A 1
ATOM   251 C C   . ARG A 1 31 ? -5.953 -24.555 -25.986 1.00  80.14 0 A 1
ATOM   252 O O   . ARG A 1 31 ? -6.124 -24.409 -24.771 1.00  78.75 0 A 1
ATOM   253 C CB  . ARG A 1 31 ? -6.699 -26.857 -26.806 1.00  79.10 0 A 1
ATOM   254 C CG  . ARG A 1 31 ? -7.550 -27.142 -25.578 1.00  74.24 0 A 1
ATOM   255 C CD  . ARG A 1 31 ? -8.659 -28.151 -25.895 1.00  73.03 0 A 1
ATOM   256 N NE  . ARG A 1 31 ? -9.165 -28.723 -24.662 1.00  70.24 0 A 1
ATOM   257 C CZ  . ARG A 1 31 ? -10.341 -29.294 -24.440 1.00  67.06 0 A 1
ATOM   258 N NH1 . ARG A 1 31 ? -11.232 -29.399 -25.393 1.00  62.75 1 A 1
ATOM   259 N NH2 . ARG A 1 31 ? -10.592 -29.749 -23.260 1.00  62.24 0 A 1
ATOM   260 N N   . PRO A 1 32 ? -6.125 -23.551 -26.858 1.00  78.22 0 A 1
ATOM   261 C CA  . PRO A 1 32 ? -6.640 -22.259 -26.437 1.00  77.37 0 A 1
ATOM   262 C C   . PRO A 1 32 ? -8.097 -22.411 -25.995 1.00  78.59 0 A 1
ATOM   263 O O   . PRO A 1 32 ? -8.912 -23.031 -26.684 1.00  76.35 0 A 1
ATOM   264 C CB  . PRO A 1 32 ? -6.470 -21.337 -27.653 1.00  74.89 0 A 1
ATOM   265 C CG  . PRO A 1 32 ? -6.545 -22.295 -28.841 1.00  73.42 0 A 1
ATOM   266 C CD  . PRO A 1 32 ? -5.916 -23.574 -28.298 1.00  76.58 0 A 1
ATOM   267 N N   . VAL A 1 33 ? -8.417 -21.844 -24.847 1.00  83.39 0 A 1
ATOM   268 C CA  . VAL A 1 33 ? -9.770 -21.813 -24.289 1.00  84.39 0 A 1
ATOM   269 C C   . VAL A 1 33 ? -10.043 -20.440 -23.703 1.00  84.26 0 A 1
ATOM   270 O O   . VAL A 1 33 ? -9.116 -19.748 -23.289 1.00  83.22 0 A 1
ATOM   271 C CB  . VAL A 1 33 ? -9.987 -22.901 -23.210 1.00  84.44 0 A 1
ATOM   272 C CG1 . VAL A 1 33 ? -9.913 -24.302 -23.817 1.00  80.15 0 A 1
ATOM   273 C CG2 . VAL A 1 33 ? -8.991 -22.794 -22.052 1.00  81.03 0 A 1
ATOM   274 N N   . PHE A 1 34 ? -11.309 -20.043 -23.654 1.00  81.88 0 A 1
ATOM   275 C CA  . PHE A 1 34 ? -11.676 -18.811 -22.964 1.00  82.65 0 A 1
ATOM   276 C C   . PHE A 1 34 ? -11.443 -18.940 -21.454 1.00  84.98 0 A 1
ATOM   277 O O   . PHE A 1 34 ? -11.569 -20.024 -20.877 1.00  84.68 0 A 1
ATOM   278 C CB  . PHE A 1 34 ? -13.125 -18.428 -23.297 1.00  79.06 0 A 1
ATOM   279 C CG  . PHE A 1 34 ? -14.171 -19.290 -22.640 1.00  72.76 0 A 1
ATOM   280 C CD1 . PHE A 1 34 ? -14.559 -20.517 -23.221 1.00  66.44 0 A 1
ATOM   281 C CD2 . PHE A 1 34 ? -14.754 -18.888 -21.425 1.00  64.72 0 A 1
ATOM   282 C CE1 . PHE A 1 34 ? -15.503 -21.324 -22.589 1.00  59.24 0 A 1
ATOM   283 C CE2 . PHE A 1 34 ? -15.704 -19.703 -20.787 1.00  59.18 0 A 1
ATOM   284 C CZ  . PHE A 1 34 ? -16.075 -20.921 -21.370 1.00  58.51 0 A 1
ATOM   285 N N   . CYS A 1 35 ? -11.124 -17.826 -20.796 1.00  85.01 0 A 1
ATOM   286 C CA  . CYS A 1 35 ? -11.080 -17.787 -19.345 1.00  86.71 0 A 1
ATOM   287 C C   . CYS A 1 35 ? -12.502 -17.674 -18.787 1.00  87.58 0 A 1
ATOM   288 O O   . CYS A 1 35 ? -13.180 -16.692 -19.077 1.00  87.86 0 A 1
ATOM   289 C CB  . CYS A 1 35 ? -10.205 -16.621 -18.894 1.00  86.36 0 A 1
ATOM   290 S SG  . CYS A 1 35 ? -10.221 -16.499 -17.084 1.00  85.90 0 A 1
ATOM   291 N N   . PRO A 1 36 ? -12.974 -18.622 -17.955 1.00  87.35 0 A 1
ATOM   292 C CA  . PRO A 1 36 ? -14.334 -18.568 -17.421 1.00  87.24 0 A 1
ATOM   293 C C   . PRO A 1 36 ? -14.533 -17.456 -16.395 1.00  86.76 0 A 1
ATOM   294 O O   . PRO A 1 36 ? -15.672 -17.085 -16.120 1.00  84.06 0 A 1
ATOM   295 C CB  . PRO A 1 36 ? -14.558 -19.956 -16.812 1.00  86.59 0 A 1
ATOM   296 C CG  . PRO A 1 36 ? -13.162 -20.388 -16.399 1.00  86.18 0 A 1
ATOM   297 C CD  . PRO A 1 36 ? -12.270 -19.800 -17.484 1.00  88.53 0 A 1
ATOM   298 N N   . LEU A 1 37 ? -13.453 -16.877 -15.849 1.00  86.82 0 A 1
ATOM   299 C CA  . LEU A 1 37 ? -13.511 -15.788 -14.878 1.00  85.18 0 A 1
ATOM   300 C C   . LEU A 1 37 ? -13.695 -14.436 -15.569 1.00  82.94 0 A 1
ATOM   301 O O   . LEU A 1 37 ? -14.667 -13.731 -15.315 1.00  78.89 0 A 1
ATOM   302 C CB  . LEU A 1 37 ? -12.255 -15.805 -13.984 1.00  84.69 0 A 1
ATOM   303 C CG  . LEU A 1 37 ? -11.954 -17.141 -13.274 1.00  84.19 0 A 1
ATOM   304 C CD1 . LEU A 1 37 ? -10.755 -16.970 -12.351 1.00  80.77 0 A 1
ATOM   305 C CD2 . LEU A 1 37 ? -13.131 -17.642 -12.451 1.00  80.92 0 A 1
ATOM   306 N N   . CYS A 1 38 ? -12.793 -14.070 -16.484 1.00  82.64 0 A 1
ATOM   307 C CA  . CYS A 1 38 ? -12.865 -12.793 -17.196 1.00  79.31 0 A 1
ATOM   308 C C   . CYS A 1 38 ? -13.490 -12.880 -18.591 1.00  75.74 0 A 1
ATOM   309 O O   . CYS A 1 38 ? -13.697 -11.849 -19.233 1.00  70.54 0 A 1
ATOM   310 C CB  . CYS A 1 38 ? -11.478 -12.151 -17.231 1.00  77.10 0 A 1
ATOM   311 S SG  . CYS A 1 38 ? -10.339 -13.095 -18.283 1.00  77.07 0 A 1
ATOM   312 N N   . ARG A 1 39 ? -13.801 -14.085 -19.070 1.00  73.89 0 A 1
ATOM   313 C CA  . ARG A 1 39 ? -14.413 -14.399 -20.373 1.00  69.15 0 A 1
ATOM   314 C C   . ARG A 1 39 ? -13.584 -13.970 -21.587 1.00  66.69 0 A 1
ATOM   315 O O   . ARG A 1 39 ? -14.104 -13.988 -22.702 1.00  62.45 0 A 1
ATOM   316 C CB  . ARG A 1 39 ? -15.850 -13.873 -20.445 1.00  65.49 0 A 1
ATOM   317 C CG  . ARG A 1 39 ? -16.720 -14.350 -19.275 1.00  60.29 0 A 1
ATOM   318 C CD  . ARG A 1 39 ? -18.138 -13.842 -19.467 1.00  57.38 0 A 1
ATOM   319 N NE  . ARG A 1 39 ? -19.017 -14.324 -18.398 1.00  51.67 0 A 1
ATOM   320 C CZ  . ARG A 1 39 ? -20.335 -14.172 -18.341 1.00  47.75 0 A 1
ATOM   321 N NH1 . ARG A 1 39 ? -20.993 -13.532 -19.275 1.00  43.77 1 A 1
ATOM   322 N NH2 . ARG A 1 39 ? -21.001 -14.664 -17.348 1.00  43.15 0 A 1
ATOM   323 N N   . LEU A 1 40 ? -12.320 -13.638 -21.415 1.00  65.13 0 A 1
ATOM   324 C CA  . LEU A 1 40 ? -11.421 -13.358 -22.526 1.00  61.73 0 A 1
ATOM   325 C C   . LEU A 1 40 ? -11.022 -14.656 -23.224 1.00  60.03 0 A 1
ATOM   326 O O   . LEU A 1 40 ? -10.776 -15.680 -22.586 1.00  55.71 0 A 1
ATOM   327 C CB  . LEU A 1 40 ? -10.191 -12.591 -22.041 1.00  56.29 0 A 1
ATOM   328 C CG  . LEU A 1 40 ? -10.503 -11.200 -21.465 1.00  50.70 0 A 1
ATOM   329 C CD1 . LEU A 1 40 ? -9.214 -10.570 -20.930 1.00  48.09 0 A 1
ATOM   330 C CD2 . LEU A 1 40 ? -11.102 -10.255 -22.512 1.00  47.34 0 A 1
ATOM   331 N N   . ILE A 1 41 ? -10.933 -14.584 -24.550 1.00  59.63 0 A 1
ATOM   332 C CA  . ILE A 1 41 ? -10.495 -15.690 -25.403 1.00  56.24 0 A 1
ATOM   333 C C   . ILE A 1 41 ? -9.094 -15.344 -25.923 1.00  54.17 0 A 1
ATOM   334 O O   . ILE A 1 41 ? -8.873 -14.203 -26.332 1.00  49.70 0 A 1
ATOM   335 C CB  . ILE A 1 41 ? -11.509 -15.940 -26.541 1.00  52.00 0 A 1
ATOM   336 C CG1 . ILE A 1 41 ? -12.920 -16.186 -25.968 1.00  47.32 0 A 1
ATOM   337 C CG2 . ILE A 1 41 ? -11.048 -17.144 -27.391 1.00  46.36 0 A 1
ATOM   338 C CD1 . ILE A 1 41 ? -14.020 -16.338 -27.019 1.00  43.13 0 A 1
ATOM   339 N N   . PRO A 1 42 ? -8.138 -16.267 -25.896 1.00  57.44 0 A 1
ATOM   340 C CA  . PRO A 1 42 ? -6.817 -16.042 -26.466 1.00  54.34 0 A 1
ATOM   341 C C   . PRO A 1 42 ? -6.891 -15.672 -27.950 1.00  54.22 0 A 1
ATOM   342 O O   . PRO A 1 42 ? -7.675 -16.252 -28.689 1.00  50.91 0 A 1
ATOM   343 C CB  . PRO A 1 42 ? -6.042 -17.344 -26.269 1.00  50.21 0 A 1
ATOM   344 C CG  . PRO A 1 42 ? -6.782 -18.039 -25.142 1.00  48.39 0 A 1
ATOM   345 C CD  . PRO A 1 42 ? -8.218 -17.584 -25.304 1.00  50.84 0 A 1
ATOM   346 N N   . ASP A 1 43 ? -6.059 -14.736 -28.362 1.00  52.11 0 A 1
ATOM   347 C CA  . ASP A 1 43 ? -5.795 -14.352 -29.754 1.00  51.34 0 A 1
ATOM   348 C C   . ASP A 1 43 ? -6.966 -13.737 -30.557 1.00  51.64 0 A 1
ATOM   349 O O   . ASP A 1 43 ? -6.747 -13.268 -31.668 1.00  47.62 0 A 1
ATOM   350 C CB  . ASP A 1 43 ? -5.078 -15.491 -30.493 1.00  47.33 0 A 1
ATOM   351 C CG  . ASP A 1 43 ? -3.807 -15.951 -29.766 1.00  43.36 0 A 1
ATOM   352 O OD1 . ASP A 1 43 ? -3.087 -15.081 -29.219 1.00  40.13 0 A 1
ATOM   353 O OD2 . ASP A 1 43 ? -3.555 -17.175 -29.738 1.00  39.72 -1 A 1
ATOM   354 N N   . GLU A 1 44 ? -8.175 -13.642 -30.006 1.00  55.83 0 A 1
ATOM   355 C CA  . GLU A 1 44 ? -9.329 -13.070 -30.726 1.00  54.97 0 A 1
ATOM   356 C C   . GLU A 1 44 ? -9.525 -11.558 -30.514 1.00  54.06 0 A 1
ATOM   357 O O   . GLU A 1 44 ? -10.153 -10.888 -31.334 1.00  49.69 0 A 1
ATOM   358 C CB  . GLU A 1 44 ? -10.618 -13.799 -30.339 1.00  51.80 0 A 1
ATOM   359 C CG  . GLU A 1 44 ? -10.631 -15.252 -30.810 1.00  46.80 0 A 1
ATOM   360 C CD  . GLU A 1 44 ? -12.025 -15.893 -30.710 1.00  42.70 0 A 1
ATOM   361 O OE1 . GLU A 1 44 ? -12.178 -17.016 -31.232 1.00  40.46 0 A 1
ATOM   362 O OE2 . GLU A 1 44 ? -12.943 -15.269 -30.132 1.00  40.75 -1 A 1
ATOM   363 N N   . ASN A 1 45 ? -8.989 -10.999 -29.423 1.00  53.72 0 A 1
ATOM   364 C CA  . ASN A 1 45 ? -9.205 -9.611 -29.047 1.00  53.55 0 A 1
ATOM   365 C C   . ASN A 1 45 ? -7.868 -8.971 -28.621 1.00  52.93 0 A 1
ATOM   366 O O   . ASN A 1 45 ? -7.048 -9.648 -28.010 1.00  49.08 0 A 1
ATOM   367 C CB  . ASN A 1 45 ? -10.267 -9.612 -27.926 1.00  50.73 0 A 1
ATOM   368 C CG  . ASN A 1 45 ? -10.836 -8.250 -27.564 1.00  46.31 0 A 1
ATOM   369 N ND2 . ASN A 1 45 ? -12.093 -8.202 -27.184 1.00  43.04 0 A 1
ATOM   370 O OD1 . ASN A 1 45 ? -10.188 -7.231 -27.580 1.00  43.42 0 A 1
ATOM   371 N N   . PRO A 1 46 ? -7.648 -7.672 -28.865 1.00  47.70 0 A 1
ATOM   372 C CA  . PRO A 1 46 ? -6.486 -6.954 -28.324 1.00  45.72 0 A 1
ATOM   373 C C   . PRO A 1 46 ? -6.274 -7.112 -26.813 1.00  47.04 0 A 1
ATOM   374 O O   . PRO A 1 46 ? -5.147 -7.019 -26.329 1.00  42.91 0 A 1
ATOM   375 C CB  . PRO A 1 46 ? -6.740 -5.480 -28.677 1.00  41.29 0 A 1
ATOM   376 C CG  . PRO A 1 46 ? -7.642 -5.550 -29.896 1.00  39.10 0 A 1
ATOM   377 C CD  . PRO A 1 46 ? -8.480 -6.786 -29.657 1.00  42.74 0 A 1
ATOM   378 N N   . SER A 1 47 ? -7.339 -7.373 -26.064 1.00  51.86 0 A 1
ATOM   379 C CA  . SER A 1 47 ? -7.312 -7.609 -24.619 1.00  51.65 0 A 1
ATOM   380 C C   . SER A 1 47 ? -7.229 -9.097 -24.252 1.00  52.28 0 A 1
ATOM   381 O O   . SER A 1 47 ? -7.309 -9.424 -23.063 1.00  48.32 0 A 1
ATOM   382 C CB  . SER A 1 47 ? -8.542 -6.973 -23.968 1.00  48.36 0 A 1
ATOM   383 O OG  . SER A 1 47 ? -8.680 -5.631 -24.362 1.00  43.84 0 A 1
ATOM   384 N N   . SER A 1 48 ? -7.107 -9.986 -25.227 1.00  57.04 0 A 1
ATOM   385 C CA  . SER A 1 48 ? -6.997 -11.417 -24.976 1.00  56.58 0 A 1
ATOM   386 C C   . SER A 1 48 ? -5.654 -11.766 -24.346 1.00  57.14 0 A 1
ATOM   387 O O   . SER A 1 48 ? -4.669 -11.052 -24.474 1.00  53.51 0 A 1
ATOM   388 C CB  . SER A 1 48 ? -7.243 -12.232 -26.247 1.00  52.78 0 A 1
ATOM   389 O OG  . SER A 1 48 ? -6.198 -12.057 -27.176 1.00  48.23 0 A 1
ATOM   390 N N   . PHE A 1 49 ? -5.621 -12.884 -23.634 1.00  60.66 0 A 1
ATOM   391 C CA  . PHE A 1 49 ? -4.392 -13.398 -23.044 1.00  59.84 0 A 1
ATOM   392 C C   . PHE A 1 49 ? -3.705 -14.374 -24.001 1.00  60.85 0 A 1
ATOM   393 O O   . PHE A 1 49 ? -4.345 -15.128 -24.727 1.00  57.29 0 A 1
ATOM   394 C CB  . PHE A 1 49 ? -4.691 -14.024 -21.684 1.00  56.13 0 A 1
ATOM   395 C CG  . PHE A 1 49 ? -5.613 -15.224 -21.714 1.00  55.42 0 A 1
ATOM   396 C CD1 . PHE A 1 49 ? -7.008 -15.045 -21.652 1.00  53.25 0 A 1
ATOM   397 C CD2 . PHE A 1 49 ? -5.081 -16.510 -21.790 1.00  52.61 0 A 1
ATOM   398 C CE1 . PHE A 1 49 ? -7.864 -16.151 -21.662 1.00  51.22 0 A 1
ATOM   399 C CE2 . PHE A 1 49 ? -5.933 -17.624 -21.799 1.00  51.55 0 A 1
ATOM   400 C CZ  . PHE A 1 49 ? -7.325 -17.450 -21.733 1.00  50.66 0 A 1
ATOM   401 N N   . SER A 1 50 ? -2.381 -14.384 -23.959 1.00  60.09 0 A 1
ATOM   402 C CA  . SER A 1 50 ? -1.576 -15.342 -24.713 1.00  59.84 0 A 1
ATOM   403 C C   . SER A 1 50 ? -1.072 -16.472 -23.809 1.00  62.21 0 A 1
ATOM   404 O O   . SER A 1 50 ? -0.906 -16.309 -22.596 1.00  56.98 0 A 1
ATOM   405 C CB  . SER A 1 50 ? -0.433 -14.627 -25.427 1.00  53.89 0 A 1
ATOM   406 O OG  . SER A 1 50 ?  0.425 -13.989 -24.510 1.00  48.28 0 A 1
ATOM   407 N N   . GLY A 1 51 ? -0.790 -17.624 -24.393 1.00  66.63 0 A 1
ATOM   408 C CA  . GLY A 1 51 ? -0.286 -18.786 -23.678 1.00  66.36 0 A 1
ATOM   409 C C   . GLY A 1 51 ? -1.392 -19.654 -23.063 1.00  69.91 0 A 1
ATOM   410 O O   . GLY A 1 51 ? -2.504 -19.733 -23.570 1.00  66.28 0 A 1
ATOM   411 N N   . SER A 1 52 ? -1.075 -20.374 -21.983 1.00  76.32 0 A 1
ATOM   412 C CA  . SER A 1 52 ? -2.004 -21.306 -21.355 1.00  79.49 0 A 1
ATOM   413 C C   . SER A 1 52 ? -2.958 -20.600 -20.387 1.00  82.54 0 A 1
ATOM   414 O O   . SER A 1 52 ? -2.588 -19.625 -19.736 1.00  81.98 0 A 1
ATOM   415 C CB  . SER A 1 52 ? -1.253 -22.432 -20.651 1.00  75.52 0 A 1
ATOM   416 O OG  . SER A 1 52 ? -0.491 -21.954 -19.563 1.00  69.38 0 A 1
ATOM   417 N N   . LEU A 1 53 ? -4.143 -21.177 -20.204 1.00  83.21 0 A 1
ATOM   418 C CA  . LEU A 1 53 ? -5.089 -20.726 -19.184 1.00  85.74 0 A 1
ATOM   419 C C   . LEU A 1 53 ? -4.446 -20.683 -17.789 1.00  86.49 0 A 1
ATOM   420 O O   . LEU A 1 53 ? -4.627 -19.707 -17.072 1.00  86.36 0 A 1
ATOM   421 C CB  . LEU A 1 53 ? -6.325 -21.638 -19.191 1.00  86.25 0 A 1
ATOM   422 C CG  . LEU A 1 53 ? -7.369 -21.258 -18.123 1.00  87.27 0 A 1
ATOM   423 C CD1 . LEU A 1 53 ? -7.975 -19.875 -18.381 1.00  84.70 0 A 1
ATOM   424 C CD2 . LEU A 1 53 ? -8.499 -22.275 -18.102 1.00  84.55 0 A 1
ATOM   425 N N   . ILE A 1 54 ? -3.658 -21.678 -17.425 1.00  86.07 0 A 1
ATOM   426 C CA  . ILE A 1 54 ? -2.967 -21.733 -16.127 1.00  86.27 0 A 1
ATOM   427 C C   . ILE A 1 54 ? -2.096 -20.494 -15.918 1.00  85.80 0 A 1
ATOM   428 O O   . ILE A 1 54 ? -2.176 -19.855 -14.873 1.00  84.79 0 A 1
ATOM   429 C CB  . ILE A 1 54 ? -2.132 -23.029 -16.008 1.00  86.59 0 A 1
ATOM   430 C CG1 . ILE A 1 54 ? -3.066 -24.257 -15.964 1.00  85.90 0 A 1
ATOM   431 C CG2 . ILE A 1 54 ? -1.223 -22.992 -14.763 1.00  85.97 0 A 1
ATOM   432 C CD1 . ILE A 1 54 ? -2.337 -25.606 -16.062 1.00  82.51 0 A 1
ATOM   433 N N   . ARG A 1 55 ? -1.301 -20.114 -16.921 1.00  85.55 0 A 1
ATOM   434 C CA  . ARG A 1 55 ? -0.452 -18.919 -16.835 1.00  84.29 0 A 1
ATOM   435 C C   . ARG A 1 55 ? -1.282 -17.646 -16.728 1.00  84.16 0 A 1
ATOM   436 O O   . ARG A 1 55 ? -0.929 -16.763 -15.946 1.00  82.33 0 A 1
ATOM   437 C CB  . ARG A 1 55 ?  0.502 -18.888 -18.039 1.00  82.26 0 A 1
ATOM   438 C CG  . ARG A 1 55 ?  1.490 -17.722 -17.918 1.00  74.76 0 A 1
ATOM   439 C CD  . ARG A 1 55 ?  2.526 -17.788 -19.038 1.00  71.49 0 A 1
ATOM   440 N NE  . ARG A 1 55 ?  3.524 -16.702 -18.915 1.00  65.15 0 A 1
ATOM   441 C CZ  . ARG A 1 55 ?  4.679 -16.627 -19.529 1.00  59.00 0 A 1
ATOM   442 N NH1 . ARG A 1 55 ?  5.066 -17.550 -20.368 1.00  53.70 1 A 1
ATOM   443 N NH2 . ARG A 1 55 ?  5.468 -15.619 -19.318 1.00  52.19 0 A 1
ATOM   444 N N   . HIS A 1 56 ? -2.375 -17.549 -17.460 1.00  81.85 0 A 1
ATOM   445 C CA  . HIS A 1 56 ? -3.294 -16.423 -17.353 1.00  82.68 0 A 1
ATOM   446 C C   . HIS A 1 56 ? -3.894 -16.315 -15.954 1.00  83.13 0 A 1
ATOM   447 O O   . HIS A 1 56 ? -3.866 -15.238 -15.360 1.00  82.79 0 A 1
ATOM   448 C CB  . HIS A 1 56 ? -4.369 -16.547 -18.431 1.00  83.52 0 A 1
ATOM   449 C CG  . HIS A 1 56 ? -5.480 -15.558 -18.245 1.00  83.45 0 A 1
ATOM   450 C CD2 . HIS A 1 56 ? -6.712 -15.820 -17.699 1.00  81.56 0 A 1
ATOM   451 N ND1 . HIS A 1 56 ? -5.423 -14.211 -18.534 1.00  80.52 0 A 1
ATOM   452 C CE1 . HIS A 1 56 ? -6.601 -13.678 -18.171 1.00  81.66 0 A 1
ATOM   453 N NE2 . HIS A 1 56 ? -7.399 -14.626 -17.665 1.00  81.60 0 A 1
ATOM   454 N N   . LEU A 1 57 ? -4.364 -17.429 -15.381 1.00  84.99 0 A 1
ATOM   455 C CA  . LEU A 1 57 ? -4.920 -17.460 -14.028 1.00  85.54 0 A 1
ATOM   456 C C   . LEU A 1 57 ? -3.882 -17.029 -12.984 1.00  84.52 0 A 1
ATOM   457 O O   . LEU A 1 57 ? -4.193 -16.217 -12.118 1.00  83.46 0 A 1
ATOM   458 C CB  . LEU A 1 57 ? -5.444 -18.868 -13.705 1.00  87.29 0 A 1
ATOM   459 C CG  . LEU A 1 57 ? -6.660 -19.323 -14.525 1.00  88.00 0 A 1
ATOM   460 C CD1 . LEU A 1 57 ? -6.982 -20.778 -14.197 1.00  85.91 0 A 1
ATOM   461 C CD2 . LEU A 1 57 ? -7.902 -18.478 -14.251 1.00  86.20 0 A 1
ATOM   462 N N   . GLN A 1 58 ? -2.645 -17.501 -13.092 1.00  84.25 0 A 1
ATOM   463 C CA  . GLN A 1 58 ? -1.547 -17.135 -12.196 1.00  82.45 0 A 1
ATOM   464 C C   . GLN A 1 58 ? -1.225 -15.640 -12.229 1.00  81.56 0 A 1
ATOM   465 O O   . GLN A 1 58 ? -0.914 -15.065 -11.196 1.00  80.14 0 A 1
ATOM   466 C CB  . GLN A 1 58 ? -0.290 -17.926 -12.568 1.00  81.58 0 A 1
ATOM   467 C CG  . GLN A 1 58 ? -0.381 -19.387 -12.106 1.00  79.24 0 A 1
ATOM   468 C CD  . GLN A 1 58 ?  0.781 -20.238 -12.618 1.00  77.94 0 A 1
ATOM   469 N NE2 . GLN A 1 58 ?  1.078 -21.318 -11.948 1.00  71.89 0 A 1
ATOM   470 O OE1 . GLN A 1 58 ?  1.426 -19.960 -13.616 1.00  74.11 0 A 1
ATOM   471 N N   . VAL A 1 59 ? -1.283 -15.009 -13.398 1.00  80.04 0 A 1
ATOM   472 C CA  . VAL A 1 59 ? -0.920 -13.594 -13.558 1.00  78.08 0 A 1
ATOM   473 C C   . VAL A 1 59 ? -2.093 -12.663 -13.241 1.00  77.74 0 A 1
ATOM   474 O O   . VAL A 1 59 ? -1.896 -11.615 -12.634 1.00  75.13 0 A 1
ATOM   475 C CB  . VAL A 1 59 ? -0.362 -13.341 -14.967 1.00  75.91 0 A 1
ATOM   476 C CG1 . VAL A 1 59 ? -0.101 -11.863 -15.245 1.00  70.07 0 A 1
ATOM   477 C CG2 . VAL A 1 59 ?  0.968 -14.080 -15.158 1.00  71.33 0 A 1
ATOM   478 N N   . SER A 1 60 ? -3.290 -13.021 -13.649 1.00  80.06 0 A 1
ATOM   479 C CA  . SER A 1 60 ? -4.436 -12.113 -13.655 1.00  78.55 0 A 1
ATOM   480 C C   . SER A 1 60 ? -5.440 -12.354 -12.528 1.00  78.48 0 A 1
ATOM   481 O O   . SER A 1 60 ? -6.263 -11.486 -12.270 1.00  76.28 0 A 1
ATOM   482 C CB  . SER A 1 60 ? -5.164 -12.168 -14.999 1.00  76.47 0 A 1
ATOM   483 O OG  . SER A 1 60 ? -4.267 -11.911 -16.058 1.00  70.65 0 A 1
ATOM   484 N N   . HIS A 1 61 ? -5.390 -13.515 -11.866 1.00  78.11 0 A 1
ATOM   485 C CA  . HIS A 1 61 ? -6.420 -13.923 -10.909 1.00  77.73 0 A 1
ATOM   486 C C   . HIS A 1 61 ? -5.892 -14.522 -9.596 1.00  76.07 0 A 1
ATOM   487 O O   . HIS A 1 61 ? -6.696 -14.956 -8.782 1.00  73.81 0 A 1
ATOM   488 C CB  . HIS A 1 61 ? -7.389 -14.896 -11.585 1.00  80.51 0 A 1
ATOM   489 C CG  . HIS A 1 61 ? -8.089 -14.330 -12.791 1.00  81.97 0 A 1
ATOM   490 C CD2 . HIS A 1 61 ? -7.936 -14.723 -14.088 1.00  79.57 0 A 1
ATOM   491 N ND1 . HIS A 1 61 ? -9.021 -13.304 -12.778 1.00  78.28 0 A 1
ATOM   492 C CE1 . HIS A 1 61 ? -9.414 -13.098 -14.039 1.00  80.26 0 A 1
ATOM   493 N NE2 . HIS A 1 61 ? -8.780 -13.946 -14.867 1.00  80.62 0 A 1
ATOM   494 N N   . THR A 1 62 ? -4.586 -14.568 -9.369 1.00  79.00 0 A 1
ATOM   495 C CA  . THR A 1 62 ? -4.018 -15.176 -8.147 1.00  77.12 0 A 1
ATOM   496 C C   . THR A 1 62 ? -3.525 -14.146 -7.143 1.00  75.60 0 A 1
ATOM   497 O O   . THR A 1 62 ? -3.641 -14.347 -5.944 1.00  72.15 0 A 1
ATOM   498 C CB  . THR A 1 62 ? -2.870 -16.131 -8.484 1.00  75.10 0 A 1
ATOM   499 C CG2 . THR A 1 62 ? -2.395 -16.957 -7.293 1.00  69.14 0 A 1
ATOM   500 O OG1 . THR A 1 62 ? -3.286 -17.042 -9.470 1.00  70.20 0 A 1
ATOM   501 N N   . LEU A 1 63 ? -2.943 -13.058 -7.608 1.00  70.40 0 A 1
ATOM   502 C CA  . LEU A 1 63 ? -2.342 -12.042 -6.747 1.00  69.56 0 A 1
ATOM   503 C C   . LEU A 1 63 ? -3.342 -10.920 -6.512 1.00  70.58 0 A 1
ATOM   504 O O   . LEU A 1 63 ? -3.439 -9.987 -7.304 1.00  67.33 0 A 1
ATOM   505 C CB  . LEU A 1 63 ? -1.023 -11.550 -7.351 1.00  65.69 0 A 1
ATOM   506 C CG  . LEU A 1 63 ?  0.050 -12.638 -7.518 1.00  58.98 0 A 1
ATOM   507 C CD1 . LEU A 1 63 ?  1.294 -12.028 -8.168 1.00  55.72 0 A 1
ATOM   508 C CD2 . LEU A 1 63 ?  0.471 -13.265 -6.201 1.00  56.58 0 A 1
ATOM   509 N N   . PHE A 1 64 ? -4.066 -11.014 -5.401 1.00  69.55 0 A 1
ATOM   510 C CA  . PHE A 1 64 ? -4.859 -9.907 -4.897 1.00  67.92 0 A 1
ATOM   511 C C   . PHE A 1 64 ? -3.988 -9.076 -3.965 1.00  69.08 0 A 1
ATOM   512 O O   . PHE A 1 64 ? -3.266 -9.615 -3.129 1.00  66.69 0 A 1
ATOM   513 C CB  . PHE A 1 64 ? -6.136 -10.414 -4.234 1.00  64.31 0 A 1
ATOM   514 C CG  . PHE A 1 64 ? -7.044 -11.126 -5.207 1.00  61.75 0 A 1
ATOM   515 C CD1 . PHE A 1 64 ? -7.923 -10.386 -6.014 1.00  58.87 0 A 1
ATOM   516 C CD2 . PHE A 1 64 ? -6.986 -12.525 -5.350 1.00  58.33 0 A 1
ATOM   517 C CE1 . PHE A 1 64 ? -8.734 -11.038 -6.955 1.00  56.47 0 A 1
ATOM   518 C CE2 . PHE A 1 64 ? -7.794 -13.180 -6.291 1.00  56.47 0 A 1
ATOM   519 C CZ  . PHE A 1 64 ? -8.668 -12.428 -7.095 1.00  55.14 0 A 1
ATOM   520 N N   . TYR A 1 65 ? -4.015 -7.744 -4.107 1.00  66.81 0 A 1
ATOM   521 C CA  . TYR A 1 65 ? -3.245 -6.867 -3.225 1.00  66.66 0 A 1
ATOM   522 C C   . TYR A 1 65 ? -3.616 -7.051 -1.750 1.00  67.26 0 A 1
ATOM   523 O O   . TYR A 1 65 ? -2.752 -6.939 -0.887 1.00  64.63 0 A 1
ATOM   524 C CB  . TYR A 1 65 ? -3.440 -5.403 -3.639 1.00  64.42 0 A 1
ATOM   525 C CG  . TYR A 1 65 ? -2.530 -4.971 -4.754 1.00  62.81 0 A 1
ATOM   526 C CD1 . TYR A 1 65 ? -1.200 -4.595 -4.465 1.00  59.33 0 A 1
ATOM   527 C CD2 . TYR A 1 65 ? -2.974 -4.931 -6.086 1.00  58.54 0 A 1
ATOM   528 C CE1 . TYR A 1 65 ? -0.336 -4.177 -5.485 1.00  56.00 0 A 1
ATOM   529 C CE2 . TYR A 1 65 ? -2.120 -4.516 -7.120 1.00  56.04 0 A 1
ATOM   530 C CZ  . TYR A 1 65 ? -0.800 -4.137 -6.803 1.00  56.17 0 A 1
ATOM   531 O OH  . TYR A 1 65 ?  0.049 -3.726 -7.817 1.00  50.49 0 A 1
ATOM   532 N N   . ASP A 1 66 ? -4.875 -7.400 -1.486 1.00  66.37 0 A 1
ATOM   533 C CA  . ASP A 1 66 ? -5.397 -7.661 -0.148 1.00  65.81 0 A 1
ATOM   534 C C   . ASP A 1 66 ? -4.684 -8.827  0.552 1.00  66.92 0 A 1
ATOM   535 O O   . ASP A 1 66 ? -4.536 -8.803  1.769 1.00  65.62 0 A 1
ATOM   536 C CB  . ASP A 1 66 ? -6.910 -7.932 -0.240 1.00  63.39 0 A 1
ATOM   537 C CG  . ASP A 1 66 ? -7.705 -6.762 -0.830 1.00  59.21 0 A 1
ATOM   538 O OD1 . ASP A 1 66 ? -7.196 -5.618 -0.816 1.00  56.10 0 A 1
ATOM   539 O OD2 . ASP A 1 66 ? -8.821 -7.020 -1.327 1.00  55.58 -1 A 1
ATOM   540 N N   . ASP A 1 67 ? -4.142 -9.802 -0.185 1.00  66.86 0 A 1
ATOM   541 C CA  . ASP A 1 67 ? -3.382 -10.920  0.371 1.00  64.94 0 A 1
ATOM   542 C C   . ASP A 1 67 ? -2.010 -10.491  0.917 1.00  64.49 0 A 1
ATOM   543 O O   . ASP A 1 67 ? -1.398 -11.190  1.726 1.00  63.06 0 A 1
ATOM   544 C CB  . ASP A 1 67 ? -3.169 -12.004 -0.699 1.00  63.31 0 A 1
ATOM   545 C CG  . ASP A 1 67 ? -4.459 -12.653 -1.202 1.00  59.20 0 A 1
ATOM   546 O OD1 . ASP A 1 67 ? -5.416 -12.781 -0.413 1.00  56.59 0 A 1
ATOM   547 O OD2 . ASP A 1 67 ? -4.454 -13.057 -2.391 1.00  57.01 -1 A 1
ATOM   548 N N   . PHE A 1 68 ? -1.491 -9.340  0.478 1.00  70.23 0 A 1
ATOM   549 C CA  . PHE A 1 68 ? -0.168 -8.844  0.837 1.00  68.37 0 A 1
ATOM   550 C C   . PHE A 1 68 ? -0.202 -7.605  1.728 1.00  68.69 0 A 1
ATOM   551 O O   . PHE A 1 68 ?  0.778 -7.320  2.431 1.00  65.68 0 A 1
ATOM   552 C CB  . PHE A 1 68 ?  0.630 -8.533 -0.435 1.00  65.64 0 A 1
ATOM   553 C CG  . PHE A 1 68 ?  0.820 -9.737 -1.318 1.00  63.87 0 A 1
ATOM   554 C CD1 . PHE A 1 68 ?  1.802 -10.697 -1.010 1.00  59.55 0 A 1
ATOM   555 C CD2 . PHE A 1 68 ? -0.018 -9.949 -2.416 1.00  61.47 0 A 1
ATOM   556 C CE1 . PHE A 1 68 ?  1.931 -11.849 -1.777 1.00  57.56 0 A 1
ATOM   557 C CE2 . PHE A 1 68 ?  0.097 -11.100 -3.192 1.00  57.64 0 A 1
ATOM   558 C CZ  . PHE A 1 68 ?  1.069 -12.061 -2.864 1.00  58.21 0 A 1
ATOM   559 N N   . ILE A 1 69 ? -1.273 -6.835  1.686 1.00  69.96 0 A 1
ATOM   560 C CA  . ILE A 1 69 ? -1.377 -5.558  2.373 1.00  73.39 0 A 1
ATOM   561 C C   . ILE A 1 69 ? -2.646 -5.549  3.212 1.00  73.05 0 A 1
ATOM   562 O O   . ILE A 1 69 ? -3.738 -5.300  2.720 1.00  73.25 0 A 1
ATOM   563 C CB  . ILE A 1 69 ? -1.323 -4.373  1.383 1.00  72.27 0 A 1
ATOM   564 C CG1 . ILE A 1 69 ? -0.067 -4.442  0.485 1.00  66.77 0 A 1
ATOM   565 C CG2 . ILE A 1 69 ? -1.356 -3.058  2.169 1.00  66.14 0 A 1
ATOM   566 C CD1 . ILE A 1 69 ?  0.039 -3.303 -0.533 1.00  61.94 0 A 1
ATOM   567 N N   . ASP A 1 70 ? -2.480 -5.759  4.523 1.00  75.23 0 A 1
ATOM   568 C CA  . ASP A 1 70 ? -3.543 -5.513  5.480 1.00  77.01 0 A 1
ATOM   569 C C   . ASP A 1 70 ? -3.564 -4.022  5.851 1.00  77.98 0 A 1
ATOM   570 O O   . ASP A 1 70 ? -2.781 -3.538  6.679 1.00  78.40 0 A 1
ATOM   571 C CB  . ASP A 1 70 ? -3.417 -6.441  6.691 1.00  74.97 0 A 1
ATOM   572 C CG  . ASP A 1 70 ? -4.640 -6.358  7.621 1.00  73.04 0 A 1
ATOM   573 O OD1 . ASP A 1 70 ? -5.334 -5.314  7.610 1.00  71.13 0 A 1
ATOM   574 O OD2 . ASP A 1 70 ? -4.859 -7.322  8.380 1.00  70.76 -1 A 1
ATOM   575 N N   . PHE A 1 71 ? -4.467 -3.282  5.216 1.00  81.22 0 A 1
ATOM   576 C CA  . PHE A 1 71 ? -4.650 -1.858  5.485 1.00  82.14 0 A 1
ATOM   577 C C   . PHE A 1 71 ? -5.065 -1.578  6.929 1.00  84.73 0 A 1
ATOM   578 O O   . PHE A 1 71 ? -4.731 -0.515  7.446 1.00  84.08 0 A 1
ATOM   579 C CB  . PHE A 1 71 ? -5.672 -1.283  4.506 1.00  79.21 0 A 1
ATOM   580 C CG  . PHE A 1 71 ? -5.169 -1.211  3.082 1.00  76.21 0 A 1
ATOM   581 C CD1 . PHE A 1 71 ? -4.288 -0.187  2.696 1.00  72.48 0 A 1
ATOM   582 C CD2 . PHE A 1 71 ? -5.570 -2.158  2.129 1.00  71.60 0 A 1
ATOM   583 C CE1 . PHE A 1 71 ? -3.819 -0.098  1.379 1.00  69.38 0 A 1
ATOM   584 C CE2 . PHE A 1 71 ? -5.098 -2.088  0.804 1.00  68.13 0 A 1
ATOM   585 C CZ  . PHE A 1 71 ? -4.224 -1.055  0.432 1.00  67.88 0 A 1
ATOM   586 N N   . ASN A 1 72 ? -5.740 -2.510  7.616 1.00  82.63 0 A 1
ATOM   587 C CA  . ASN A 1 72 ? -6.142 -2.323  9.008 1.00  83.40 0 A 1
ATOM   588 C C   . ASN A 1 72 ? -4.929 -2.327  9.937 1.00  85.25 0 A 1
ATOM   589 O O   . ASN A 1 72 ? -4.823 -1.474 10.813 1.00  85.80 0 A 1
ATOM   590 C CB  . ASN A 1 72 ? -7.144 -3.415  9.430 1.00  82.15 0 A 1
ATOM   591 C CG  . ASN A 1 72 ? -8.393 -3.418  8.583 1.00  78.72 0 A 1
ATOM   592 N ND2 . ASN A 1 72 ? -8.694 -4.541  7.975 1.00  71.09 0 A 1
ATOM   593 O OD1 . ASN A 1 72 ? -9.097 -2.428  8.454 1.00  72.00 0 A 1
ATOM   594 N N   . ILE A 1 73 ? -3.967 -3.235  9.713 1.00  85.94 0 A 1
ATOM   595 C CA  . ILE A 1 73 ? -2.720 -3.265 10.484 1.00  86.81 0 A 1
ATOM   596 C C   . ILE A 1 73 ? -1.925 -1.973 10.278 1.00  88.29 0 A 1
ATOM   597 O O   . ILE A 1 73 ? -1.410 -1.395 11.242 1.00  88.78 0 A 1
ATOM   598 C CB  . ILE A 1 73 ? -1.876 -4.508 10.127 1.00  85.92 0 A 1
ATOM   599 C CG1 . ILE A 1 73 ? -2.614 -5.789 10.568 1.00  80.49 0 A 1
ATOM   600 C CG2 . ILE A 1 73 ? -0.482 -4.439 10.767 1.00  80.26 0 A 1
ATOM   601 C CD1 . ILE A 1 73 ? -1.916 -7.097 10.163 1.00  75.51 0 A 1
ATOM   602 N N   . ILE A 1 74 ? -1.846 -1.488  9.046 1.00  88.05 0 A 1
ATOM   603 C CA  . ILE A 1 74 ? -1.159 -0.232  8.742 1.00  88.77 0 A 1
ATOM   604 C C   . ILE A 1 74 ? -1.855  0.948  9.433 1.00  90.69 0 A 1
ATOM   605 O O   . ILE A 1 74 ? -1.183  1.766 10.054 1.00  91.63 0 A 1
ATOM   606 C CB  . ILE A 1 74 ? -1.052 -0.010  7.213 1.00  86.95 0 A 1
ATOM   607 C CG1 . ILE A 1 74 ? -0.189 -1.117  6.567 1.00  83.12 0 A 1
ATOM   608 C CG2 . ILE A 1 74 ? -0.452  1.375  6.907 1.00  82.56 0 A 1
ATOM   609 C CD1 . ILE A 1 74 ? -0.205 -1.094  5.030 1.00  76.28 0 A 1
ATOM   610 N N   . GLU A 1 75 ? -3.166  1.009  9.371 1.00  89.74 0 A 1
ATOM   611 C CA  . GLU A 1 75 ? -3.951  2.061 10.016 1.00  90.57 0 A 1
ATOM   612 C C   . GLU A 1 75 ? -3.749  2.047 11.539 1.00  91.92 0 A 1
ATOM   613 O O   . GLU A 1 75 ? -3.456  3.087 12.135 1.00  93.32 0 A 1
ATOM   614 C CB  . GLU A 1 75 ? -5.439  1.929  9.646 1.00  88.82 0 A 1
ATOM   615 C CG  . GLU A 1 75 ? -6.241  3.133 10.145 1.00  82.34 0 A 1
ATOM   616 C CD  . GLU A 1 75 ? -7.746  3.104  9.826 1.00  81.06 0 A 1
ATOM   617 O OE1 . GLU A 1 75 ? -8.471  3.963 10.394 1.00  76.17 0 A 1
ATOM   618 O OE2 . GLU A 1 75 ? -8.220  2.274  9.041 1.00  76.21 -1 A 1
ATOM   619 N N   . GLU A 1 76 ? -3.820  0.878 12.177 1.00  93.16 0 A 1
ATOM   620 C CA  . GLU A 1 76 ? -3.575  0.746 13.611 1.00  92.97 0 A 1
ATOM   621 C C   . GLU A 1 76 ? -2.164  1.184 14.013 1.00  94.20 0 A 1
ATOM   622 O O   . GLU A 1 76 ? -1.993  1.895 15.011 1.00  94.83 0 A 1
ATOM   623 C CB  . GLU A 1 76 ? -3.758 -0.702 14.072 1.00  91.99 0 A 1
ATOM   624 C CG  . GLU A 1 76 ? -5.223 -1.112 14.234 1.00  82.30 0 A 1
ATOM   625 C CD  . GLU A 1 76 ? -5.376 -2.451 14.973 1.00  77.81 0 A 1
ATOM   626 O OE1 . GLU A 1 76 ? -6.492 -3.003 14.934 1.00  73.67 0 A 1
ATOM   627 O OE2 . GLU A 1 76 ? -4.404 -2.879 15.647 1.00  72.89 -1 A 1
ATOM   628 N N   . ALA A 1 77 ? -1.149  0.800 13.247 1.00  93.24 0 A 1
ATOM   629 C CA  . ALA A 1 77 ?  0.232  1.193 13.520 1.00  93.80 0 A 1
ATOM   630 C C   . ALA A 1 77 ?  0.421  2.721 13.421 1.00  95.00 0 A 1
ATOM   631 O O   . ALA A 1 77 ?  1.089  3.319 14.267 1.00  94.79 0 A 1
ATOM   632 C CB  . ALA A 1 77 ?  1.152  0.439 12.546 1.00  92.88 0 A 1
ATOM   633 N N   . LEU A 1 78 ? -0.205  3.352 12.437 1.00  93.64 0 A 1
ATOM   634 C CA  . LEU A 1 78 ? -0.185  4.807 12.293 1.00  93.82 0 A 1
ATOM   635 C C   . LEU A 1 78 ? -0.871  5.490 13.476 1.00  95.10 0 A 1
ATOM   636 O O   . LEU A 1 78 ? -0.306  6.424 14.048 1.00  95.42 0 A 1
ATOM   637 C CB  . LEU A 1 78 ? -0.865  5.210 10.977 1.00  92.53 0 A 1
ATOM   638 C CG  . LEU A 1 78 ? -0.034  4.914  9.711 1.00  84.30 0 A 1
ATOM   639 C CD1 . LEU A 1 78 ? -0.889  5.209  8.468 1.00  78.60 0 A 1
ATOM   640 C CD2 . LEU A 1 78 ?  1.221  5.792  9.638 1.00  80.59 0 A 1
ATOM   641 N N   . ILE A 1 79 ? -2.040  5.011 13.880 1.00  95.27 0 A 1
ATOM   642 C CA  . ILE A 1 79 ? -2.785  5.555 15.024 1.00  94.79 0 A 1
ATOM   643 C C   . ILE A 1 79 ? -1.941  5.449 16.294 1.00  95.34 0 A 1
ATOM   644 O O   . ILE A 1 79 ? -1.770  6.459 16.978 1.00  95.75 0 A 1
ATOM   645 C CB  . ILE A 1 79 ? -4.146  4.857 15.179 1.00  94.09 0 A 1
ATOM   646 C CG1 . ILE A 1 79 ? -5.081  5.268 14.022 1.00  91.27 0 A 1
ATOM   647 C CG2 . ILE A 1 79 ? -4.801  5.200 16.534 1.00  90.84 0 A 1
ATOM   648 C CD1 . ILE A 1 79 ? -6.295  4.351 13.886 1.00  84.00 0 A 1
ATOM   649 N N   . ARG A 1 80 ? -1.374  4.277 16.603 1.00  95.96 0 A 1
ATOM   650 C CA  . ARG A 1 80 ? -0.536  4.083 17.797 1.00  95.44 0 A 1
ATOM   651 C C   . ARG A 1 80 ?  0.642  5.051 17.819 1.00  95.91 0 A 1
ATOM   652 O O   . ARG A 1 80 ?  0.856  5.738 18.810 1.00  96.22 0 A 1
ATOM   653 C CB  . ARG A 1 80 ? -0.040  2.636 17.889 1.00  95.14 0 A 1
ATOM   654 C CG  . ARG A 1 80 ? -1.167  1.654 18.243 1.00  84.67 0 A 1
ATOM   655 C CD  . ARG A 1 80 ? -0.626  0.231 18.293 1.00  81.15 0 A 1
ATOM   656 N NE  . ARG A 1 80 ? -1.700 -0.770 18.253 1.00  74.71 0 A 1
ATOM   657 C CZ  . ARG A 1 80 ? -1.586 -2.073 18.490 1.00  68.47 0 A 1
ATOM   658 N NH1 . ARG A 1 80 ? -0.471 -2.585 18.940 1.00  61.78 1 A 1
ATOM   659 N NH2 . ARG A 1 80 ? -2.594 -2.868 18.256 1.00  62.33 0 A 1
ATOM   660 N N   . ARG A 1 81 ?  1.349  5.179 16.699 1.00  94.73 0 A 1
ATOM   661 C CA  . ARG A 1 81 ?  2.488  6.099 16.607 1.00  94.28 0 A 1
ATOM   662 C C   . ARG A 1 81 ?  2.085  7.553 16.845 1.00  95.15 0 A 1
ATOM   663 O O   . ARG A 1 81 ?  2.839  8.311 17.460 1.00  94.62 0 A 1
ATOM   664 C CB  . ARG A 1 81 ?  3.153  5.918 15.231 1.00  93.55 0 A 1
ATOM   665 C CG  . ARG A 1 81 ?  4.424  6.768 15.118 1.00  86.65 0 A 1
ATOM   666 C CD  . ARG A 1 81 ?  5.106  6.514 13.772 1.00  82.47 0 A 1
ATOM   667 N NE  . ARG A 1 81 ?  6.330  7.309 13.662 1.00  76.29 0 A 1
ATOM   668 C CZ  . ARG A 1 81 ?  7.164  7.325 12.630 1.00  69.71 0 A 1
ATOM   669 N NH1 . ARG A 1 81 ?  6.951  6.588 11.571 1.00  64.65 1 A 1
ATOM   670 N NH2 . ARG A 1 81 ?  8.229  8.068 12.654 1.00  63.45 0 A 1
ATOM   671 N N   . VAL A 1 82 ?  0.928  7.970 16.359 1.00  95.62 0 A 1
ATOM   672 C CA  . VAL A 1 82 ?  0.446  9.342 16.543 1.00  95.76 0 A 1
ATOM   673 C C   . VAL A 1 82 ? -0.085  9.565 17.953 1.00  96.43 0 A 1
ATOM   674 O O   . VAL A 1 82 ?  0.150 10.642 18.499 1.00  96.34 0 A 1
ATOM   675 C CB  . VAL A 1 82 ? -0.578  9.730 15.465 1.00  94.77 0 A 1
ATOM   676 C CG1 . VAL A 1 82 ? -1.166 11.114 15.700 1.00  89.34 0 A 1
ATOM   677 C CG2 . VAL A 1 82 ?  0.122  9.753 14.110 1.00  90.52 0 A 1
ATOM   678 N N   . LEU A 1 83 ? -0.713  8.567 18.574 1.00  96.56 0 A 1
ATOM   679 C CA  . LEU A 1 83 ? -1.104  8.602 19.990 1.00  95.86 0 A 1
ATOM   680 C C   . LEU A 1 83 ?  0.120  8.860 20.870 1.00  95.81 0 A 1
ATOM   681 O O   . LEU A 1 83 ?  0.137  9.852 21.610 1.00  95.73 0 A 1
ATOM   682 C CB  . LEU A 1 83 ? -1.798  7.289 20.391 1.00  95.62 0 A 1
ATOM   683 C CG  . LEU A 1 83 ? -3.249  7.162 19.896 1.00  92.88 0 A 1
ATOM   684 C CD1 . LEU A 1 83 ? -3.742  5.721 20.087 1.00  88.09 0 A 1
ATOM   685 C CD2 . LEU A 1 83 ? -4.193  8.080 20.672 1.00  90.05 0 A 1
ATOM   686 N N   . ASP A 1 84 ?  1.177  8.076 20.706 1.00  96.36 0 A 1
ATOM   687 C CA  . ASP A 1 84 ?  2.417  8.229 21.473 1.00  95.88 0 A 1
ATOM   688 C C   . ASP A 1 84 ?  3.059  9.598 21.249 1.00  95.71 0 A 1
ATOM   689 O O   . ASP A 1 84 ?  3.432 10.293 22.198 1.00  95.13 0 A 1
ATOM   690 C CB  . ASP A 1 84 ?  3.405  7.120 21.080 1.00  95.04 0 A 1
ATOM   691 C CG  . ASP A 1 84 ?  2.952  5.709 21.475 1.00  91.93 0 A 1
ATOM   692 O OD1 . ASP A 1 84 ?  2.111  5.584 22.391 1.00  88.14 0 A 1
ATOM   693 O OD2 . ASP A 1 84 ?  3.481  4.755 20.856 1.00  87.57 -1 A 1
ATOM   694 N N   . ARG A 1 85 ?  3.142 10.040 20.003 1.00  94.15 0 A 1
ATOM   695 C CA  . ARG A 1 85 ?  3.711 11.352 19.666 1.00  92.89 0 A 1
ATOM   696 C C   . ARG A 1 85 ?  2.903 12.508 20.261 1.00  93.61 0 A 1
ATOM   697 O O   . ARG A 1 85 ?  3.496 13.448 20.778 1.00  92.76 0 A 1
ATOM   698 C CB  . ARG A 1 85 ?  3.833 11.483 18.138 1.00  90.82 0 A 1
ATOM   699 C CG  . ARG A 1 85 ?  4.634 12.739 17.757 1.00  82.59 0 A 1
ATOM   700 C CD  . ARG A 1 85 ?  4.765 12.874 16.237 1.00  80.33 0 A 1
ATOM   701 N NE  . ARG A 1 85 ?  3.494 13.257 15.620 1.00  74.23 0 A 1
ATOM   702 C CZ  . ARG A 1 85 ?  3.257 13.377 14.309 1.00  69.63 0 A 1
ATOM   703 N NH1 . ARG A 1 85 ?  4.176 13.124 13.421 1.00  65.64 1 A 1
ATOM   704 N NH2 . ARG A 1 85 ?  2.087 13.771 13.894 1.00  61.11 0 A 1
ATOM   705 N N   . SER A 1 86 ?  1.585 12.423 20.214 1.00  94.97 0 A 1
ATOM   706 C CA  . SER A 1 86 ?  0.713 13.466 20.764 1.00  94.55 0 A 1
ATOM   707 C C   . SER A 1 86 ?  0.813 13.548 22.286 1.00  94.11 0 A 1
ATOM   708 O O   . SER A 1 86 ?  0.784 14.644 22.840 1.00  93.33 0 A 1
ATOM   709 C CB  . SER A 1 86 ? -0.742 13.226 20.343 1.00  94.10 0 A 1
ATOM   710 O OG  . SER A 1 86 ? -1.307 12.103 20.981 1.00  91.43 0 A 1
ATOM   711 N N   . LEU A 1 87 ?  0.987 12.421 22.973 1.00  94.96 0 A 1
ATOM   712 C CA  . LEU A 1 87 ?  1.183 12.384 24.414 1.00  93.83 0 A 1
ATOM   713 C C   . LEU A 1 87 ?  2.526 13.015 24.805 1.00  93.05 0 A 1
ATOM   714 O O   . LEU A 1 87 ?  2.561 13.842 25.707 1.00  91.83 0 A 1
ATOM   715 C CB  . LEU A 1 87 ?  1.071 10.926 24.896 1.00  92.75 0 A 1
ATOM   716 C CG  . LEU A 1 87 ?  1.180 10.771 26.418 1.00  87.58 0 A 1
ATOM   717 C CD1 . LEU A 1 87 ?  0.039 11.481 27.155 1.00  83.37 0 A 1
ATOM   718 C CD2 . LEU A 1 87 ?  1.132  9.286 26.782 1.00  83.26 0 A 1
ATOM   719 N N   . LEU A 1 88 ?  3.589 12.688 24.087 1.00  94.29 0 A 1
ATOM   720 C CA  . LEU A 1 88 ?  4.909 13.285 24.316 1.00  92.98 0 A 1
ATOM   721 C C   . LEU A 1 88 ?  4.891 14.802 24.080 1.00  92.28 0 A 1
ATOM   722 O O   . LEU A 1 88 ?  5.425 15.549 24.902 1.00  90.64 0 A 1
ATOM   723 C CB  . LEU A 1 88 ?  5.940 12.620 23.394 1.00  91.53 0 A 1
ATOM   724 C CG  . LEU A 1 88 ?  6.302 11.174 23.781 1.00  83.65 0 A 1
ATOM   725 C CD1 . LEU A 1 88 ?  7.161 10.545 22.672 1.00  79.93 0 A 1
ATOM   726 C CD2 . LEU A 1 88 ?  7.113 11.122 25.083 1.00  79.53 0 A 1
ATOM   727 N N   . GLU A 1 89 ?  4.261 15.253 23.022 1.00  91.91 0 A 1
ATOM   728 C CA  . GLU A 1 89 ?  4.141 16.684 22.710 1.00  90.02 0 A 1
ATOM   729 C C   . GLU A 1 89 ?  3.348 17.422 23.801 1.00  89.56 0 A 1
ATOM   730 O O   . GLU A 1 89 ?  3.774 18.474 24.273 1.00  87.62 0 A 1
ATOM   731 C CB  . GLU A 1 89 ?  3.539 16.841 21.300 1.00  86.95 0 A 1
ATOM   732 C CG  . GLU A 1 89 ?  3.565 18.285 20.769 1.00  81.36 0 A 1
ATOM   733 C CD  . GLU A 1 89 ?  3.325 18.392 19.232 1.00  78.28 0 A 1
ATOM   734 O OE1 . GLU A 1 89 ?  3.173 19.517 18.713 1.00  72.30 0 A 1
ATOM   735 O OE2 . GLU A 1 89 ?  3.358 17.370 18.507 1.00  71.12 -1 A 1
ATOM   736 N N   . TYR A 1 90 ?  2.252 16.821 24.290 1.00  93.39 0 A 1
ATOM   737 C CA  . TYR A 1 90 ?  1.454 17.378 25.380 1.00  92.07 0 A 1
ATOM   738 C C   . TYR A 1 90 ?  2.233 17.475 26.699 1.00  91.14 0 A 1
ATOM   739 O O   . TYR A 1 90 ?  2.206 18.514 27.367 1.00  89.36 0 A 1
ATOM   740 C CB  . TYR A 1 90 ?  0.191 16.521 25.559 1.00  90.23 0 A 1
ATOM   741 C CG  . TYR A 1 90 ? -0.709 17.021 26.672 1.00  90.15 0 A 1
ATOM   742 C CD1 . TYR A 1 90 ? -0.686 16.404 27.937 1.00  87.15 0 A 1
ATOM   743 C CD2 . TYR A 1 90 ? -1.537 18.133 26.451 1.00  86.50 0 A 1
ATOM   744 C CE1 . TYR A 1 90 ? -1.499 16.886 28.967 1.00  84.87 0 A 1
ATOM   745 C CE2 . TYR A 1 90 ? -2.354 18.621 27.479 1.00  84.44 0 A 1
ATOM   746 C CZ  . TYR A 1 90 ? -2.334 17.994 28.741 1.00  84.77 0 A 1
ATOM   747 O OH  . TYR A 1 90 ? -3.126 18.474 29.743 1.00  82.25 0 A 1
ATOM   748 N N   . VAL A 1 91 ?  2.947 16.418 27.075 1.00  91.12 0 A 1
ATOM   749 C CA  . VAL A 1 91 ?  3.759 16.394 28.298 1.00  89.44 0 A 1
ATOM   750 C C   . VAL A 1 91 ?  4.891 17.423 28.217 1.00  88.15 0 A 1
ATOM   751 O O   . VAL A 1 91 ?  5.097 18.188 29.164 1.00  86.23 0 A 1
ATOM   752 C CB  . VAL A 1 91 ?  4.316 14.979 28.565 1.00  88.27 0 A 1
ATOM   753 C CG1 . VAL A 1 91 ?  5.343 14.960 29.696 1.00  81.04 0 A 1
ATOM   754 C CG2 . VAL A 1 91 ?  3.182 14.031 28.972 1.00  81.56 0 A 1
ATOM   755 N N   . ASN A 1 92 ?  5.581 17.498 27.101 1.00  87.24 0 A 1
ATOM   756 C CA  . ASN A 1 92 ?  6.649 18.478 26.901 1.00  85.83 0 A 1
ATOM   757 C C   . ASN A 1 92 ?  6.123 19.909 26.969 1.00  83.09 0 A 1
ATOM   758 O O   . ASN A 1 92 ?  6.721 20.749 27.641 1.00  79.87 0 A 1
ATOM   759 C CB  . ASN A 1 92 ?  7.340 18.210 25.552 1.00  83.27 0 A 1
ATOM   760 C CG  . ASN A 1 92 ?  8.208 16.957 25.570 1.00  77.41 0 A 1
ATOM   761 N ND2 . ASN A 1 92 ?  8.505 16.425 24.408 1.00  68.64 0 A 1
ATOM   762 O OD1 . ASN A 1 92 ?  8.660 16.476 26.591 1.00  70.48 0 A 1
ATOM   763 N N   . HIS A 1 93 ?  4.978 20.177 26.341 1.00  82.06 0 A 1
ATOM   764 C CA  . HIS A 1 93 ?  4.362 21.494 26.393 1.00  80.57 0 A 1
ATOM   765 C C   . HIS A 1 93 ?  3.923 21.861 27.816 1.00  79.35 0 A 1
ATOM   766 O O   . HIS A 1 93 ?  4.195 22.965 28.289 1.00  72.25 0 A 1
ATOM   767 C CB  . HIS A 1 93 ?  3.183 21.542 25.411 1.00  74.89 0 A 1
ATOM   768 C CG  . HIS A 1 93 ?  2.627 22.935 25.258 1.00  68.28 0 A 1
ATOM   769 C CD2 . HIS A 1 93 ?  1.404 23.401 25.660 1.00  58.84 0 A 1
ATOM   770 N ND1 . HIS A 1 93 ?  3.300 24.017 24.706 1.00  60.02 0 A 1
ATOM   771 C CE1 . HIS A 1 93 ?  2.497 25.087 24.779 1.00  56.67 0 A 1
ATOM   772 N NE2 . HIS A 1 93 ?  1.337 24.756 25.349 1.00  56.40 0 A 1
ATOM   773 N N   . SER A 1 94 ?  3.322 20.914 28.539 1.00  80.19 0 A 1
ATOM   774 C CA  . SER A 1 94 ?  2.884 21.126 29.922 1.00  79.58 0 A 1
ATOM   775 C C   . SER A 1 94 ?  4.053 21.395 30.877 1.00  77.51 0 A 1
ATOM   776 O O   . SER A 1 94 ?  3.913 22.166 31.821 1.00  70.35 0 A 1
ATOM   777 C CB  . SER A 1 94 ?  2.099 19.914 30.427 1.00  74.50 0 A 1
ATOM   778 O OG  . SER A 1 94 ?  0.992 19.652 29.590 1.00  66.01 0 A 1
ATOM   779 N N   . ASN A 1 95 ?  5.215 20.804 30.629 1.00  76.61 0 A 1
ATOM   780 C CA  . ASN A 1 95 ?  6.423 21.013 31.440 1.00  77.63 0 A 1
ATOM   781 C C   . ASN A 1 95 ?  7.147 22.336 31.125 1.00  74.49 0 A 1
ATOM   782 O O   . ASN A 1 95 ?  7.997 22.751 31.913 1.00  69.37 0 A 1
ATOM   783 C CB  . ASN A 1 95 ?  7.371 19.834 31.227 1.00  73.99 0 A 1
ATOM   784 C CG  . ASN A 1 95 ?  6.886 18.552 31.888 1.00  67.28 0 A 1
ATOM   785 N ND2 . ASN A 1 95 ?  7.385 17.421 31.427 1.00  60.15 0 A 1
ATOM   786 O OD1 . ASN A 1 95 ?  6.110 18.523 32.817 1.00  61.79 0 A 1
ATOM   787 N N   . THR A 1 96 ?  6.845 22.972 29.997 1.00  77.07 0 A 1
ATOM   788 C CA  . THR A 1 96 ?  7.443 24.270 29.624 1.00  76.91 0 A 1
ATOM   789 C C   . THR A 1 96 ?  6.605 25.477 30.044 1.00  74.43 0 A 1
ATOM   790 O O   . THR A 1 96 ?  7.061 26.603 29.884 1.00  66.04 0 A 1
ATOM   791 C CB  . THR A 1 96 ?  7.729 24.345 28.116 1.00  71.29 0 A 1
ATOM   792 C CG2 . THR A 1 96 ?  8.905 23.457 27.723 1.00  61.82 0 A 1
ATOM   793 O OG1 . THR A 1 96 ?  6.624 23.937 27.344 1.00  63.19 0 A 1
ATOM   794 N N   . THR A 1 97 ?  5.406 25.239 30.558 1.00  74.51 0 A 1
ATOM   795 C CA  . THR A 1 97 ?  4.476 26.282 30.992 1.00  73.51 0 A 1
ATOM   796 C C   . THR A 1 97 ?  4.515 26.466 32.506 1.00  68.98 0 A 1
ATOM   797 O O   . THR A 1 97 ?  4.607 25.443 33.218 1.00  61.82 0 A 1
ATOM   798 C CB  . THR A 1 97 ?  3.040 26.008 30.527 1.00  66.48 0 A 1
ATOM   799 C CG2 . THR A 1 97 ?  2.216 27.292 30.456 1.00  56.97 0 A 1
ATOM   800 O OG1 . THR A 1 97 ?  3.021 25.470 29.224 1.00  58.29 0 A 1
ATOM   801 O OXT . THR A 1 97 ?  4.422 27.629 32.946 1.00  59.00 -1 A 1
ATOM   802 N N   . MET B 2 1 ? -11.213 31.235 19.335 1.00  93.34 0 B 1
ATOM   803 C CA  . MET B 2 1 ? -9.791 30.968 19.633 1.00  95.67 0 B 1
ATOM   804 C C   . MET B 2 1 ? -9.172 30.212 18.475 1.00  95.61 0 B 1
ATOM   805 O O   . MET B 2 1 ? -9.889 29.581 17.708 1.00  93.92 0 B 1
ATOM   806 C CB  . MET B 2 1 ? -9.636 30.206 20.959 1.00  92.56 0 B 1
ATOM   807 C CG  . MET B 2 1 ? -10.172 28.774 20.919 1.00  90.62 0 B 1
ATOM   808 S SD  . MET B 2 1 ? -9.961 27.879 22.491 1.00  92.00 0 B 1
ATOM   809 C CE  . MET B 2 1 ? -10.535 26.253 22.000 1.00  86.05 0 B 1
ATOM   810 N N   . GLN B 2 2 ? -7.855 30.255 18.327 1.00  95.45 0 B 1
ATOM   811 C CA  . GLN B 2 2 ? -7.146 29.492 17.313 1.00  95.26 0 B 1
ATOM   812 C C   . GLN B 2 2 ? -6.564 28.215 17.905 1.00  95.06 0 B 1
ATOM   813 O O   . GLN B 2 2 ? -6.029 28.224 19.012 1.00  93.45 0 B 1
ATOM   814 C CB  . GLN B 2 2 ? -6.068 30.347 16.647 1.00  92.13 0 B 1
ATOM   815 C CG  . GLN B 2 2 ? -6.726 31.429 15.781 1.00  83.61 0 B 1
ATOM   816 C CD  . GLN B 2 2 ? -5.734 32.305 15.030 1.00  83.23 0 B 1
ATOM   817 N NE2 . GLN B 2 2 ? -6.235 33.131 14.146 1.00  71.08 0 B 1
ATOM   818 O OE1 . GLN B 2 2 ? -4.532 32.264 15.213 1.00  75.71 0 B 1
ATOM   819 N N   . ILE B 2 3 ? -6.660 27.129 17.147 1.00  95.77 0 B 1
ATOM   820 C CA  . ILE B 2 3 ? -5.969 25.864 17.412 1.00  95.56 0 B 1
ATOM   821 C C   . ILE B 2 3 ? -5.219 25.418 16.162 1.00  95.97 0 B 1
ATOM   822 O O   . ILE B 2 3 ? -5.511 25.866 15.055 1.00  95.60 0 B 1
ATOM   823 C CB  . ILE B 2 3 ? -6.925 24.754 17.914 1.00  94.43 0 B 1
ATOM   824 C CG1 . ILE B 2 3 ? -7.989 24.399 16.847 1.00  92.83 0 B 1
ATOM   825 C CG2 . ILE B 2 3 ? -7.557 25.167 19.248 1.00  92.23 0 B 1
ATOM   826 C CD1 . ILE B 2 3 ? -8.802 23.139 17.198 1.00  92.77 0 B 1
ATOM   827 N N   . PHE B 2 4 ? -4.270 24.508 16.336 1.00  95.80 0 B 1
ATOM   828 C CA  . PHE B 2 4 ? -3.496 23.937 15.245 1.00  95.38 0 B 1
ATOM   829 C C   . PHE B 2 4 ? -3.878 22.479 15.022 1.00  95.91 0 B 1
ATOM   830 O O   . PHE B 2 4 ? -4.129 21.730 15.965 1.00  95.25 0 B 1
ATOM   831 C CB  . PHE B 2 4 ? -2.004 24.108 15.524 1.00  94.18 0 B 1
ATOM   832 C CG  . PHE B 2 4 ? -1.607 25.542 15.796 1.00  94.29 0 B 1
ATOM   833 C CD1 . PHE B 2 4 ? -1.680 26.505 14.778 1.00  88.46 0 B 1
ATOM   834 C CD2 . PHE B 2 4 ? -1.204 25.930 17.086 1.00  87.75 0 B 1
ATOM   835 C CE1 . PHE B 2 4 ? -1.354 27.844 15.035 1.00  86.28 0 B 1
ATOM   836 C CE2 . PHE B 2 4 ? -0.879 27.266 17.350 1.00  85.65 0 B 1
ATOM   837 C CZ  . PHE B 2 4 ? -0.954 28.222 16.326 1.00  89.54 0 B 1
ATOM   838 N N   . VAL B 2 5 ? -3.909 22.049 13.763 1.00  95.79 0 B 1
ATOM   839 C CA  . VAL B 2 5 ? -4.095 20.652 13.376 1.00  95.75 0 B 1
ATOM   840 C C   . VAL B 2 5 ? -2.887 20.229 12.551 1.00  95.52 0 B 1
ATOM   841 O O   . VAL B 2 5 ? -2.642 20.761 11.476 1.00  94.92 0 B 1
ATOM   842 C CB  . VAL B 2 5 ? -5.402 20.424 12.610 1.00  95.65 0 B 1
ATOM   843 C CG1 . VAL B 2 5 ? -5.576 18.951 12.261 1.00  93.75 0 B 1
ATOM   844 C CG2 . VAL B 2 5 ? -6.615 20.856 13.447 1.00  93.39 0 B 1
ATOM   845 N N   . LYS B 2 6 ? -2.133 19.271 13.071 1.00  93.37 0 B 1
ATOM   846 C CA  . LYS B 2 6 ? -0.884 18.793 12.465 1.00  92.72 0 B 1
ATOM   847 C C   . LYS B 2 6 ? -1.112 17.471 11.757 1.00  92.72 0 B 1
ATOM   848 O O   . LYS B 2 6 ? -1.626 16.520 12.333 1.00  93.06 0 B 1
ATOM   849 C CB  . LYS B 2 6 ?  0.180 18.728 13.560 1.00  90.75 0 B 1
ATOM   850 C CG  . LYS B 2 6 ?  1.614 18.508 13.041 1.00  84.52 0 B 1
ATOM   851 C CD  . LYS B 2 6 ?  2.535 18.573 14.261 1.00  82.58 0 B 1
ATOM   852 C CE  . LYS B 2 6 ?  4.024 18.476 13.946 1.00  73.84 0 B 1
ATOM   853 N NZ  . LYS B 2 6 ?  4.787 18.599 15.214 1.00  67.07 1 B 1
ATOM   854 N N   . THR B 2 7 ? -0.692 17.396 10.500 1.00  92.55 0 B 1
ATOM   855 C CA  . THR B 2 7 ? -0.742 16.161  9.719 1.00  90.69 0 B 1
ATOM   856 C C   . THR B 2 7 ?  0.494 15.285  9.976 1.00  89.57 0 B 1
ATOM   857 O O   . THR B 2 7 ?  1.468 15.715 10.603 1.00  86.93 0 B 1
ATOM   858 C CB  . THR B 2 7 ? -0.891 16.448  8.218 1.00  88.09 0 B 1
ATOM   859 C CG2 . THR B 2 7 ? -2.037 17.403  7.895 1.00  82.61 0 B 1
ATOM   860 O OG1 . THR B 2 7 ?  0.300 16.988  7.705 1.00  83.76 0 B 1
ATOM   861 N N   . LEU B 2 8 ?  0.501 14.065  9.436 1.00  88.02 0 B 1
ATOM   862 C CA  . LEU B 2 8 ?  1.652 13.149  9.522 1.00  85.74 0 B 1
ATOM   863 C C   . LEU B 2 8 ?  2.933 13.725  8.905 1.00  85.76 0 B 1
ATOM   864 O O   . LEU B 2 8 ?  4.025 13.464  9.411 1.00  82.17 0 B 1
ATOM   865 C CB  . LEU B 2 8 ?  1.296 11.827  8.810 1.00  82.57 0 B 1
ATOM   866 C CG  . LEU B 2 8 ?  0.261 10.972  9.562 1.00  76.12 0 B 1
ATOM   867 C CD1 . LEU B 2 8 ? -0.165  9.809  8.682 1.00  70.73 0 B 1
ATOM   868 C CD2 . LEU B 2 8 ?  0.847 10.405 10.855 1.00  69.97 0 B 1
ATOM   869 N N   . THR B 2 9 ?  2.798 14.543  7.858 1.00  84.90 0 B 1
ATOM   870 C CA  . THR B 2 9 ?  3.935 15.184  7.175 1.00  83.99 0 B 1
ATOM   871 C C   . THR B 2 9 ?  4.416 16.456  7.881 1.00  84.52 0 B 1
ATOM   872 O O   . THR B 2 9 ?  5.382 17.073  7.440 1.00  81.10 0 B 1
ATOM   873 C CB  . THR B 2 9 ?  3.579 15.505  5.722 1.00  81.17 0 B 1
ATOM   874 C CG2 . THR B 2 9 ?  3.244 14.245  4.919 1.00  74.69 0 B 1
ATOM   875 O OG1 . THR B 2 9 ?  2.454 16.345  5.666 1.00  76.86 0 B 1
ATOM   876 N N   . GLY B 2 10 ?  3.765 16.851  8.963 1.00  83.80 0 B 1
ATOM   877 C CA  . GLY B 2 10 ?  4.081 18.072  9.698 1.00  84.57 0 B 1
ATOM   878 C C   . GLY B 2 10 ?  3.420 19.338  9.143 1.00  87.40 0 B 1
ATOM   879 O O   . GLY B 2 10 ?  3.623 20.405  9.715 1.00  84.36 0 B 1
ATOM   880 N N   . LYS B 2 11 ?  2.598 19.224  8.091 1.00  87.34 0 B 1
ATOM   881 C CA  . LYS B 2 11 ?  1.754 20.340  7.629 1.00  89.30 0 B 1
ATOM   882 C C   . LYS B 2 11 ?  0.837 20.756  8.780 1.00  90.34 0 B 1
ATOM   883 O O   . LYS B 2 11 ?  0.137 19.912  9.344 1.00  89.83 0 B 1
ATOM   884 C CB  . LYS B 2 11 ?  0.949 19.937  6.380 1.00  87.05 0 B 1
ATOM   885 C CG  . LYS B 2 11 ?  0.084 21.093  5.838 1.00  83.92 0 B 1
ATOM   886 C CD  . LYS B 2 11 ? -0.824 20.663  4.670 1.00  81.40 0 B 1
ATOM   887 C CE  . LYS B 2 11 ? -1.711 21.826  4.238 1.00  74.50 0 B 1
ATOM   888 N NZ  . LYS B 2 11 ? -2.769 21.428  3.261 1.00  69.06 1 B 1
ATOM   889 N N   . THR B 2 12 ?  0.816 22.031  9.102 1.00  91.19 0 B 1
ATOM   890 C CA  . THR B 2 12 ? -0.029 22.592 10.159 1.00  91.53 0 B 1
ATOM   891 C C   . THR B 2 12 ? -1.139 23.430  9.548 1.00  92.24 0 B 1
ATOM   892 O O   . THR B 2 12 ? -0.889 24.286  8.701 1.00  90.17 0 B 1
ATOM   893 C CB  . THR B 2 12 ?  0.798 23.401 11.168 1.00  88.86 0 B 1
ATOM   894 C CG2 . THR B 2 12 ? -0.023 23.829 12.369 1.00  77.65 0 B 1
ATOM   895 O OG1 . THR B 2 12 ?  1.853 22.602 11.647 1.00  78.88 0 B 1
ATOM   896 N N   . ILE B 2 13 ? -2.378 23.159  9.975 1.00  93.36 0 B 1
ATOM   897 C CA  . ILE B 2 13 ? -3.591 23.859  9.572 1.00  92.33 0 B 1
ATOM   898 C C   . ILE B 2 13 ? -4.072 24.652 10.778 1.00  93.80 0 B 1
ATOM   899 O O   . ILE B 2 13 ? -4.250 24.080 11.853 1.00  93.43 0 B 1
ATOM   900 C CB  . ILE B 2 13 ? -4.666 22.858  9.107 1.00  90.27 0 B 1
ATOM   901 C CG1 . ILE B 2 13 ? -4.152 21.885  8.016 1.00  85.03 0 B 1
ATOM   902 C CG2 . ILE B 2 13 ? -5.901 23.613  8.600 1.00  84.06 0 B 1
ATOM   903 C CD1 . ILE B 2 13 ? -5.010 20.605  7.929 1.00  80.93 0 B 1
ATOM   904 N N   . THR B 2 14 ? -4.303 25.951 10.620 1.00  93.01 0 B 1
ATOM   905 C CA  . THR B 2 14 ? -4.866 26.788 11.690 1.00  93.65 0 B 1
ATOM   906 C C   . THR B 2 14 ? -6.385 26.841 11.551 1.00  94.05 0 B 1
ATOM   907 O O   . THR B 2 14 ? -6.890 27.141 10.471 1.00  92.88 0 B 1
ATOM   908 C CB  . THR B 2 14 ? -4.269 28.194 11.665 1.00  92.01 0 B 1
ATOM   909 C CG2 . THR B 2 14 ? -4.664 29.000 12.893 1.00  80.84 0 B 1
ATOM   910 O OG1 . THR B 2 14 ? -2.863 28.114 11.648 1.00  82.83 0 B 1
ATOM   911 N N   . LEU B 2 15 ? -7.112 26.571 12.642 1.00  95.07 0 B 1
ATOM   912 C CA  . LEU B 2 15 ? -8.568 26.642 12.692 1.00  95.18 0 B 1
ATOM   913 C C   . LEU B 2 15 ? -9.019 27.696 13.702 1.00  95.78 0 B 1
ATOM   914 O O   . LEU B 2 15 ? -8.479 27.772 14.802 1.00  95.10 0 B 1
ATOM   915 C CB  . LEU B 2 15 ? -9.164 25.272 13.047 1.00  94.31 0 B 1
ATOM   916 C CG  . LEU B 2 15 ? -8.860 24.143 12.058 1.00  93.03 0 B 1
ATOM   917 C CD1 . LEU B 2 15 ? -9.470 22.846 12.585 1.00  88.62 0 B 1
ATOM   918 C CD2 . LEU B 2 15 ? -9.455 24.400 10.674 1.00  87.30 0 B 1
ATOM   919 N N   . GLU B 2 16 ? -10.043 28.451 13.326 1.00  95.53 0 B 1
ATOM   920 C CA  . GLU B 2 16 ? -10.779 29.300 14.245 1.00  95.68 0 B 1
ATOM   921 C C   . GLU B 2 16 ? -11.935 28.496 14.840 1.00  96.16 0 B 1
ATOM   922 O O   . GLU B 2 16 ? -12.782 27.966 14.108 1.00  94.78 0 B 1
ATOM   923 C CB  . GLU B 2 16 ? -11.279 30.552 13.497 1.00  93.71 0 B 1
ATOM   924 C CG  . GLU B 2 16 ? -11.688 31.680 14.462 1.00  82.43 0 B 1
ATOM   925 C CD  . GLU B 2 16 ? -10.484 32.290 15.212 1.00  77.79 0 B 1
ATOM   926 O OE1 . GLU B 2 16 ? -10.679 32.779 16.345 1.00  71.98 0 B 1
ATOM   927 O OE2 . GLU B 2 16 ? -9.364 32.253 14.657 1.00  70.02 -1 B 1
ATOM   928 N N   . VAL B 2 17 ? -11.946 28.332 16.166 1.00  95.86 0 B 1
ATOM   929 C CA  . VAL B 2 17 ? -12.888 27.485 16.905 1.00  95.91 0 B 1
ATOM   930 C C   . VAL B 2 17 ? -13.295 28.134 18.221 1.00  96.06 0 B 1
ATOM   931 O O   . VAL B 2 17 ? -12.587 28.993 18.755 1.00  95.49 0 B 1
ATOM   932 C CB  . VAL B 2 17 ? -12.304 26.084 17.186 1.00  95.33 0 B 1
ATOM   933 C CG1 . VAL B 2 17 ? -11.969 25.325 15.895 1.00  90.40 0 B 1
ATOM   934 C CG2 . VAL B 2 17 ? -11.044 26.127 18.067 1.00  90.73 0 B 1
ATOM   935 N N   . GLU B 2 18 ? -14.416 27.657 18.778 1.00  96.02 0 B 1
ATOM   936 C CA  . GLU B 2 18 ? -14.844 27.998 20.133 1.00  95.83 0 B 1
ATOM   937 C C   . GLU B 2 18 ? -14.706 26.787 21.061 1.00  96.49 0 B 1
ATOM   938 O O   . GLU B 2 18 ? -14.830 25.650 20.606 1.00  95.93 0 B 1
ATOM   939 C CB  . GLU B 2 18 ? -16.293 28.519 20.105 1.00  94.13 0 B 1
ATOM   940 C CG  . GLU B 2 18 ? -16.438 29.879 19.392 1.00  85.15 0 B 1
ATOM   941 C CD  . GLU B 2 18 ? -15.600 30.987 20.043 1.00  78.58 0 B 1
ATOM   942 O OE1 . GLU B 2 18 ? -15.182 31.904 19.316 1.00  70.48 0 B 1
ATOM   943 O OE2 . GLU B 2 18 ? -15.356 30.906 21.270 1.00  68.77 -1 B 1
ATOM   944 N N   . PRO B 2 19 ? -14.494 26.959 22.376 1.00  96.77 0 B 1
ATOM   945 C CA  . PRO B 2 19 ? -14.416 25.846 23.329 1.00  96.39 0 B 1
ATOM   946 C C   . PRO B 2 19 ? -15.660 24.954 23.344 1.00  96.66 0 B 1
ATOM   947 O O   . PRO B 2 19 ? -15.564 23.766 23.658 1.00  96.06 0 B 1
ATOM   948 C CB  . PRO B 2 19 ? -14.214 26.509 24.693 1.00  95.48 0 B 1
ATOM   949 C CG  . PRO B 2 19 ? -13.572 27.853 24.356 1.00  92.92 0 B 1
ATOM   950 C CD  . PRO B 2 19 ? -14.216 28.222 23.028 1.00  95.70 0 B 1
ATOM   951 N N   . SER B 2 20 ? -16.828 25.517 22.996 1.00  97.33 0 B 1
ATOM   952 C CA  . SER B 2 20 ? -18.100 24.803 22.878 1.00  97.08 0 B 1
ATOM   953 C C   . SER B 2 20 ? -18.273 24.035 21.568 1.00  97.22 0 B 1
ATOM   954 O O   . SER B 2 20 ? -19.258 23.300 21.439 1.00  95.97 0 B 1
ATOM   955 C CB  . SER B 2 20 ? -19.252 25.803 23.042 1.00  96.10 0 B 1
ATOM   956 O OG  . SER B 2 20 ? -19.132 26.849 22.092 1.00  88.26 0 B 1
ATOM   957 N N   . ASP B 2 21 ? -17.380 24.181 20.593 1.00  97.35 0 B 1
ATOM   958 C CA  . ASP B 2 21 ? -17.455 23.436 19.346 1.00  97.41 0 B 1
ATOM   959 C C   . ASP B 2 21 ? -17.299 21.933 19.617 1.00  97.76 0 B 1
ATOM   960 O O   . ASP B 2 21 ? -16.420 21.496 20.362 1.00  97.42 0 B 1
ATOM   961 C CB  . ASP B 2 21 ? -16.399 23.894 18.330 1.00  96.93 0 B 1
ATOM   962 C CG  . ASP B 2 21 ? -16.737 25.185 17.580 1.00  95.84 0 B 1
ATOM   963 O OD1 . ASP B 2 21 ? -17.935 25.483 17.399 1.00  90.77 0 B 1
ATOM   964 O OD2 . ASP B 2 21 ? -15.800 25.813 17.050 1.00  90.53 -1 B 1
ATOM   965 N N   . THR B 2 22 ? -18.138 21.125 18.972 1.00  97.81 0 B 1
ATOM   966 C CA  . THR B 2 22 ? -18.001 19.664 18.995 1.00  97.73 0 B 1
ATOM   967 C C   . THR B 2 22 ? -16.840 19.222 18.107 1.00  97.98 0 B 1
ATOM   968 O O   . THR B 2 22 ? -16.422 19.929 17.193 1.00  97.63 0 B 1
ATOM   969 C CB  . THR B 2 22 ? -19.291 18.956 18.574 1.00  96.98 0 B 1
ATOM   970 C CG2 . THR B 2 22 ? -20.475 19.318 19.468 1.00  91.63 0 B 1
ATOM   971 O OG1 . THR B 2 22 ? -19.629 19.293 17.252 1.00  91.80 0 B 1
ATOM   972 N N   . ILE B 2 23 ? -16.342 18.013 18.350 1.00  98.01 0 B 1
ATOM   973 C CA  . ILE B 2 23 ? -15.323 17.406 17.487 1.00  98.05 0 B 1
ATOM   974 C C   . ILE B 2 23 ? -15.841 17.241 16.052 1.00  97.94 0 B 1
ATOM   975 O O   . ILE B 2 23 ? -15.089 17.452 15.103 1.00  97.79 0 B 1
ATOM   976 C CB  . ILE B 2 23 ? -14.840 16.072 18.084 1.00  97.84 0 B 1
ATOM   977 C CG1 . ILE B 2 23 ? -14.209 16.251 19.482 1.00  96.48 0 B 1
ATOM   978 C CG2 . ILE B 2 23 ? -13.856 15.343 17.153 1.00  96.89 0 B 1
ATOM   979 C CD1 . ILE B 2 23 ? -13.062 17.268 19.572 1.00  94.06 0 B 1
ATOM   980 N N   . GLU B 2 24 ? -17.126 16.946 15.890 1.00  97.82 0 B 1
ATOM   981 C CA  . GLU B 2 24 ? -17.783 16.910 14.582 1.00  97.39 0 B 1
ATOM   982 C C   . GLU B 2 24 ? -17.698 18.267 13.858 1.00  97.37 0 B 1
ATOM   983 O O   . GLU B 2 24 ? -17.287 18.326 12.705 1.00  96.85 0 B 1
ATOM   984 C CB  . GLU B 2 24 ? -19.235 16.467 14.786 1.00  96.05 0 B 1
ATOM   985 C CG  . GLU B 2 24 ? -19.950 16.212 13.455 1.00  84.38 0 B 1
ATOM   986 C CD  . GLU B 2 24 ? -21.409 15.736 13.654 1.00  77.68 0 B 1
ATOM   987 O OE1 . GLU B 2 24 ? -22.024 15.366 12.630 1.00  71.60 0 B 1
ATOM   988 O OE2 . GLU B 2 24 ? -21.896 15.753 14.800 1.00  69.60 -1 B 1
ATOM   989 N N   . ASN B 2 25 ? -17.966 19.374 14.564 1.00  97.12 0 B 1
ATOM   990 C CA  . ASN B 2 25 ? -17.828 20.714 13.996 1.00  96.76 0 B 1
ATOM   991 C C   . ASN B 2 25 ? -16.377 21.027 13.600 1.00  96.88 0 B 1
ATOM   992 O O   . ASN B 2 25 ? -16.135 21.649 12.565 1.00  96.18 0 B 1
ATOM   993 C CB  . ASN B 2 25 ? -18.314 21.768 15.003 1.00  95.73 0 B 1
ATOM   994 C CG  . ASN B 2 25 ? -19.814 21.788 15.214 1.00  88.08 0 B 1
ATOM   995 N ND2 . ASN B 2 25 ? -20.268 22.512 16.211 1.00  76.22 0 B 1
ATOM   996 O OD1 . ASN B 2 25 ? -20.589 21.196 14.490 1.00  77.39 0 B 1
ATOM   997 N N   . VAL B 2 26 ? -15.403 20.576 14.379 1.00  97.78 0 B 1
ATOM   998 C CA  . VAL B 2 26 ? -13.981 20.735 14.048 1.00  97.61 0 B 1
ATOM   999 C C   . VAL B 2 26 ? -13.632 19.953 12.780 1.00  97.64 0 B 1
ATOM   1000 O O   . VAL B 2 26 ? -12.947 20.486 11.908 1.00  97.21 0 B 1
ATOM   1001 C CB  . VAL B 2 26 ? -13.076 20.324 15.215 1.00  97.53 0 B 1
ATOM   1002 C CG1 . VAL B 2 26 ? -11.591 20.427 14.857 1.00  95.60 0 B 1
ATOM   1003 C CG2 . VAL B 2 26 ? -13.312 21.235 16.418 1.00  95.49 0 B 1
ATOM   1004 N N   . LYS B 2 27 ? -14.140 18.722 12.635 1.00  97.75 0 B 1
ATOM   1005 C CA  . LYS B 2 27 ? -13.958 17.925 11.416 1.00  97.59 0 B 1
ATOM   1006 C C   . LYS B 2 27 ? -14.599 18.587 10.192 1.00  96.96 0 B 1
ATOM   1007 O O   . LYS B 2 27 ? -13.979 18.600  9.135 1.00  96.69 0 B 1
ATOM   1008 C CB  . LYS B 2 27 ? -14.528 16.519 11.621 1.00  97.46 0 B 1
ATOM   1009 C CG  . LYS B 2 27 ? -13.665 15.646 12.545 1.00  97.06 0 B 1
ATOM   1010 C CD  . LYS B 2 27 ? -14.337 14.282 12.702 1.00  96.24 0 B 1
ATOM   1011 C CE  . LYS B 2 27 ? -13.513 13.336 13.556 1.00  94.92 0 B 1
ATOM   1012 N NZ  . LYS B 2 27 ? -14.179 12.022 13.662 1.00  92.74 1 B 1
ATOM   1013 N N   . ALA B 2 28 ? -15.772 19.190 10.341 1.00  96.54 0 B 1
ATOM   1014 C CA  . ALA B 2 28 ? -16.409 19.962  9.276 1.00  95.94 0 B 1
ATOM   1015 C C   . ALA B 2 28 ? -15.544 21.166  8.861 1.00  95.63 0 B 1
ATOM   1016 O O   . ALA B 2 28 ? -15.283 21.352  7.670 1.00  94.52 0 B 1
ATOM   1017 C CB  . ALA B 2 28 ? -17.807 20.390  9.732 1.00  95.46 0 B 1
ATOM   1018 N N   . LYS B 2 29 ? -14.977 21.915  9.814 1.00  95.68 0 B 1
ATOM   1019 C CA  . LYS B 2 29 ? -14.048 23.021  9.531 1.00  94.84 0 B 1
ATOM   1020 C C   . LYS B 2 29 ? -12.769 22.559  8.826 1.00  94.12 0 B 1
ATOM   1021 O O   . LYS B 2 29 ? -12.206 23.304  8.018 1.00  93.73 0 B 1
ATOM   1022 C CB  . LYS B 2 29 ? -13.705 23.763 10.832 1.00  95.06 0 B 1
ATOM   1023 C CG  . LYS B 2 29 ? -14.890 24.574 11.378 1.00  94.13 0 B 1
ATOM   1024 C CD  . LYS B 2 29 ? -14.557 25.234 12.733 1.00  92.07 0 B 1
ATOM   1025 C CE  . LYS B 2 29 ? -15.772 26.007 13.238 1.00  88.95 0 B 1
ATOM   1026 N NZ  . LYS B 2 29 ? -15.529 26.714 14.516 1.00  82.16 1 B 1
ATOM   1027 N N   . ILE B 2 30 ? -12.290 21.347  9.116 1.00  96.04 0 B 1
ATOM   1028 C CA  . ILE B 2 30 ? -11.160 20.744  8.386 1.00  95.64 0 B 1
ATOM   1029 C C   . ILE B 2 30 ? -11.578 20.407  6.954 1.00  95.02 0 B 1
ATOM   1030 O O   . ILE B 2 30 ? -10.813 20.680  6.033 1.00  94.00 0 B 1
ATOM   1031 C CB  . ILE B 2 30 ? -10.593 19.512  9.127 1.00  95.94 0 B 1
ATOM   1032 C CG1 . ILE B 2 30 ? -9.927 19.939 10.448 1.00  95.41 0 B 1
ATOM   1033 C CG2 . ILE B 2 30 ? -9.561 18.774  8.248 1.00  95.51 0 B 1
ATOM   1034 C CD1 . ILE B 2 30 ? -9.682 18.774 11.410 1.00  94.67 0 B 1
ATOM   1035 N N   . GLN B 2 31 ? -12.792 19.864  6.757 1.00  94.31 0 B 1
ATOM   1036 C CA  . GLN B 2 31 ? -13.316 19.588  5.417 1.00  93.33 0 B 1
ATOM   1037 C C   . GLN B 2 31 ? -13.399 20.868  4.577 1.00  91.45 0 B 1
ATOM   1038 O O   . GLN B 2 31 ? -12.958 20.861  3.430 1.00  90.47 0 B 1
ATOM   1039 C CB  . GLN B 2 31 ? -14.692 18.917  5.520 1.00  91.88 0 B 1
ATOM   1040 C CG  . GLN B 2 31 ? -15.212 18.498  4.136 1.00  89.51 0 B 1
ATOM   1041 C CD  . GLN B 2 31 ? -16.617 17.890  4.182 1.00  87.28 0 B 1
ATOM   1042 N NE2 . GLN B 2 31 ? -17.040 17.235  3.132 1.00  78.93 0 B 1
ATOM   1043 O OE1 . GLN B 2 31 ? -17.347 17.973  5.156 1.00  83.56 0 B 1
ATOM   1044 N N   . ASP B 2 32 ? -13.873 21.950  5.148 1.00  92.83 0 B 1
ATOM   1045 C CA  . ASP B 2 32 ? -13.993 23.234  4.446 1.00  91.79 0 B 1
ATOM   1046 C C   . ASP B 2 32 ? -12.638 23.773  3.980 1.00  91.27 0 B 1
ATOM   1047 O O   . ASP B 2 32 ? -12.548 24.417  2.929 1.00  89.56 0 B 1
ATOM   1048 C CB  . ASP B 2 32 ? -14.652 24.265  5.375 1.00  90.71 0 B 1
ATOM   1049 C CG  . ASP B 2 32 ? -16.106 23.958  5.723 1.00  86.46 0 B 1
ATOM   1050 O OD1 . ASP B 2 32 ? -16.761 23.217  4.965 1.00  80.90 0 B 1
ATOM   1051 O OD2 . ASP B 2 32 ? -16.557 24.502  6.762 1.00  80.46 -1 B 1
ATOM   1052 N N   . LYS B 2 33 ? -11.560 23.517  4.726 1.00  91.53 0 B 1
ATOM   1053 C CA  . LYS B 2 33 ? -10.214 23.995  4.392 1.00  90.48 0 B 1
ATOM   1054 C C   . LYS B 2 33 ? -9.407 23.047  3.512 1.00  89.85 0 B 1
ATOM   1055 O O   . LYS B 2 33 ? -8.631 23.507  2.681 1.00  87.46 0 B 1
ATOM   1056 C CB  . LYS B 2 33 ? -9.423 24.301  5.668 1.00  88.52 0 B 1
ATOM   1057 C CG  . LYS B 2 33 ? -9.889 25.615  6.309 1.00  84.30 0 B 1
ATOM   1058 C CD  . LYS B 2 33 ? -8.843 26.101  7.307 1.00  83.73 0 B 1
ATOM   1059 C CE  . LYS B 2 33 ? -9.213 27.493  7.800 1.00  78.72 0 B 1
ATOM   1060 N NZ  . LYS B 2 33 ? -8.071 28.154  8.481 1.00  72.47 1 B 1
ATOM   1061 N N   . GLU B 2 34 ? -9.534 21.730  3.739 1.00  92.08 0 B 1
ATOM   1062 C CA  . GLU B 2 34 ? -8.675 20.707  3.128 1.00  90.54 0 B 1
ATOM   1063 C C   . GLU B 2 34 ? -9.443 19.750  2.202 1.00  90.36 0 B 1
ATOM   1064 O O   . GLU B 2 34 ? -8.828 18.934  1.520 1.00  87.25 0 B 1
ATOM   1065 C CB  . GLU B 2 34 ? -7.941 19.930  4.227 1.00  89.41 0 B 1
ATOM   1066 C CG  . GLU B 2 34 ? -7.000 20.795  5.072 1.00  86.12 0 B 1
ATOM   1067 C CD  . GLU B 2 34 ? -5.727 21.250  4.332 1.00  87.04 0 B 1
ATOM   1068 O OE1 . GLU B 2 34 ? -5.199 22.342  4.616 1.00  81.19 0 B 1
ATOM   1069 O OE2 . GLU B 2 34 ? -5.155 20.476  3.536 1.00  80.83 -1 B 1
ATOM   1070 N N   . GLY B 2 35 ? -10.771 19.809  2.168 1.00  90.49 0 B 1
ATOM   1071 C CA  . GLY B 2 35 ? -11.619 18.946  1.337 1.00  89.71 0 B 1
ATOM   1072 C C   . GLY B 2 35 ? -11.703 17.489  1.815 1.00  90.54 0 B 1
ATOM   1073 O O   . GLY B 2 35 ? -12.197 16.635  1.083 1.00  88.11 0 B 1
ATOM   1074 N N   . ILE B 2 36 ? -11.234 17.182  3.026 1.00  90.61 0 B 1
ATOM   1075 C CA  . ILE B 2 36 ? -11.195 15.818  3.556 1.00  90.86 0 B 1
ATOM   1076 C C   . ILE B 2 36 ? -12.547 15.488  4.207 1.00  91.91 0 B 1
ATOM   1077 O O   . ILE B 2 36 ? -12.920 16.164  5.159 1.00  92.26 0 B 1
ATOM   1078 C CB  . ILE B 2 36 ? -10.043 15.646  4.558 1.00  89.56 0 B 1
ATOM   1079 C CG1 . ILE B 2 36 ? -8.683 16.045  3.926 1.00  86.73 0 B 1
ATOM   1080 C CG2 . ILE B 2 36 ? -9.999 14.184  5.041 1.00  86.62 0 B 1
ATOM   1081 C CD1 . ILE B 2 36 ? -7.554 16.150  4.948 1.00  83.29 0 B 1
ATOM   1082 N N   . PRO B 2 37 ? -13.255 14.414  3.779 1.00  91.48 0 B 1
ATOM   1083 C CA  . PRO B 2 37 ? -14.523 14.024  4.392 1.00  91.48 0 B 1
ATOM   1084 C C   . PRO B 2 37 ? -14.389 13.742  5.901 1.00  92.44 0 B 1
ATOM   1085 O O   . PRO B 2 37 ? -13.444 13.057  6.308 1.00  92.59 0 B 1
ATOM   1086 C CB  . PRO B 2 37 ? -14.978 12.774  3.627 1.00  89.66 0 B 1
ATOM   1087 C CG  . PRO B 2 37 ? -14.293 12.908  2.276 1.00  87.00 0 B 1
ATOM   1088 C CD  . PRO B 2 37 ? -12.973 13.582  2.622 1.00  89.57 0 B 1
ATOM   1089 N N   . PRO B 2 38 ? -15.330 14.196  6.755 1.00  93.14 0 B 1
ATOM   1090 C CA  . PRO B 2 38 ? -15.264 13.999  8.207 1.00  93.75 0 B 1
ATOM   1091 C C   . PRO B 2 38 ? -15.169 12.540  8.644 1.00  93.91 0 B 1
ATOM   1092 O O   . PRO B 2 38 ? -14.449 12.221  9.594 1.00  93.22 0 B 1
ATOM   1093 C CB  . PRO B 2 38 ? -16.531 14.649  8.764 1.00  92.97 0 B 1
ATOM   1094 C CG  . PRO B 2 38 ? -16.850 15.731  7.739 1.00  90.72 0 B 1
ATOM   1095 C CD  . PRO B 2 38 ? -16.426 15.085  6.425 1.00  93.17 0 B 1
ATOM   1096 N N   . ASP B 2 39 ? -15.843 11.628  7.942 1.00  93.33 0 B 1
ATOM   1097 C CA  . ASP B 2 39 ? -15.850 10.188  8.221 1.00  92.41 0 B 1
ATOM   1098 C C   . ASP B 2 39 ? -14.475  9.522  8.004 1.00  92.85 0 B 1
ATOM   1099 O O   . ASP B 2 39 ? -14.200  8.464  8.572 1.00  91.54 0 B 1
ATOM   1100 C CB  . ASP B 2 39 ? -16.928  9.501  7.366 1.00  90.32 0 B 1
ATOM   1101 C CG  . ASP B 2 39 ? -16.626  9.521  5.874 1.00  82.63 0 B 1
ATOM   1102 O OD1 . ASP B 2 39 ? -16.223 10.595  5.372 1.00  76.69 0 B 1
ATOM   1103 O OD2 . ASP B 2 39 ? -16.762  8.462  5.223 1.00  77.63 -1 B 1
ATOM   1104 N N   . GLN B 2 40 ? -13.597 10.157  7.230 1.00  92.50 0 B 1
ATOM   1105 C CA  . GLN B 2 40 ? -12.215  9.718  7.020 1.00  91.99 0 B 1
ATOM   1106 C C   . GLN B 2 40 ? -11.238 10.346  8.017 1.00  92.56 0 B 1
ATOM   1107 O O   . GLN B 2 40 ? -10.081  9.924  8.082 1.00  91.39 0 B 1
ATOM   1108 C CB  . GLN B 2 40 ? -11.781 10.022  5.582 1.00  89.17 0 B 1
ATOM   1109 C CG  . GLN B 2 40 ? -12.648  9.278  4.557 1.00  83.57 0 B 1
ATOM   1110 C CD  . GLN B 2 40 ? -12.204  9.512  3.112 1.00  79.07 0 B 1
ATOM   1111 N NE2 . GLN B 2 40 ? -12.984  9.080  2.146 1.00  68.76 0 B 1
ATOM   1112 O OE1 . GLN B 2 40 ? -11.171 10.083  2.826 1.00  71.92 0 B 1
ATOM   1113 N N   . GLN B 2 41 ? -11.649 11.306  8.816 1.00  95.18 0 B 1
ATOM   1114 C CA  . GLN B 2 41 ? -10.784 11.994  9.761 1.00  95.51 0 B 1
ATOM   1115 C C   . GLN B 2 41 ? -10.776 11.312 11.132 1.00  95.49 0 B 1
ATOM   1116 O O   . GLN B 2 41 ? -11.815 11.014 11.711 1.00  94.82 0 B 1
ATOM   1117 C CB  . GLN B 2 41 ? -11.199 13.457  9.899 1.00  95.42 0 B 1
ATOM   1118 C CG  . GLN B 2 41 ? -11.172 14.258  8.582 1.00  94.78 0 B 1
ATOM   1119 C CD  . GLN B 2 41 ? -11.663 15.685  8.801 1.00  95.58 0 B 1
ATOM   1120 N NE2 . GLN B 2 41 ? -12.369 16.270  7.862 1.00  89.59 0 B 1
ATOM   1121 O OE1 . GLN B 2 41 ? -11.425 16.282  9.844 1.00  90.56 0 B 1
ATOM   1122 N N   . ARG B 2 42 ? -9.583 11.130 11.699 1.00  95.61 0 B 1
ATOM   1123 C CA  . ARG B 2 42 ? -9.378 10.801 13.113 1.00  95.40 0 B 1
ATOM   1124 C C   . ARG B 2 42 ? -8.578 11.917 13.766 1.00  96.25 0 B 1
ATOM   1125 O O   . ARG B 2 42 ? -7.441 12.167 13.366 1.00  95.35 0 B 1
ATOM   1126 C CB  . ARG B 2 42 ? -8.667  9.453 13.268 1.00  93.43 0 B 1
ATOM   1127 C CG  . ARG B 2 42 ? -9.500  8.273 12.767 1.00  84.62 0 B 1
ATOM   1128 C CD  . ARG B 2 42 ? -8.739  6.979 13.035 1.00  82.92 0 B 1
ATOM   1129 N NE  . ARG B 2 42 ? -9.423  5.799 12.485 1.00  79.36 0 B 1
ATOM   1130 C CZ  . ARG B 2 42 ? -9.939  4.775 13.150 1.00  74.35 0 B 1
ATOM   1131 N NH1 . ARG B 2 42 ? -10.079  4.777 14.440 1.00  66.07 1 B 1
ATOM   1132 N NH2 . ARG B 2 42 ? -10.298  3.718 12.499 1.00  68.85 0 B 1
ATOM   1133 N N   . LEU B 2 43 ? -9.145 12.551 14.782 1.00  96.60 0 B 1
ATOM   1134 C CA  . LEU B 2 43 ? -8.459 13.566 15.566 1.00  97.14 0 B 1
ATOM   1135 C C   . LEU B 2 43 ? -7.923 12.968 16.862 1.00  97.42 0 B 1
ATOM   1136 O O   . LEU B 2 43 ? -8.588 12.175 17.524 1.00  97.13 0 B 1
ATOM   1137 C CB  . LEU B 2 43 ? -9.392 14.767 15.812 1.00  97.32 0 B 1
ATOM   1138 C CG  . LEU B 2 43 ? -9.683 15.579 14.547 1.00  96.98 0 B 1
ATOM   1139 C CD1 . LEU B 2 43 ? -10.736 16.649 14.852 1.00  94.54 0 B 1
ATOM   1140 C CD2 . LEU B 2 43 ? -8.428 16.291 14.017 1.00  93.78 0 B 1
ATOM   1141 N N   . ILE B 2 44 ? -6.689 13.330 17.205 1.00  96.95 0 B 1
ATOM   1142 C CA  . ILE B 2 44 ? -5.966 12.842 18.381 1.00  96.80 0 B 1
ATOM   1143 C C   . ILE B 2 44 ? -5.392 14.038 19.139 1.00  96.84 0 B 1
ATOM   1144 O O   . ILE B 2 44 ? -4.790 14.926 18.552 1.00  96.67 0 B 1
ATOM   1145 C CB  . ILE B 2 44 ? -4.884 11.818 17.954 1.00  96.19 0 B 1
ATOM   1146 C CG1 . ILE B 2 44 ? -5.553 10.532 17.404 1.00  94.57 0 B 1
ATOM   1147 C CG2 . ILE B 2 44 ? -3.947 11.490 19.119 1.00  94.53 0 B 1
ATOM   1148 C CD1 . ILE B 2 44 ? -4.588  9.551 16.721 1.00  92.93 0 B 1
ATOM   1149 N N   . PHE B 2 45 ? -5.548 14.018 20.472 1.00  96.59 0 B 1
ATOM   1150 C CA  . PHE B 2 45 ? -4.965 15.007 21.375 1.00  96.34 0 B 1
ATOM   1151 C C   . PHE B 2 45 ? -4.529 14.339 22.676 1.00  95.83 0 B 1
ATOM   1152 O O   . PHE B 2 45 ? -5.258 13.513 23.225 1.00  94.56 0 B 1
ATOM   1153 C CB  . PHE B 2 45 ? -5.983 16.117 21.639 1.00  96.13 0 B 1
ATOM   1154 C CG  . PHE B 2 45 ? -5.481 17.176 22.592 1.00  96.39 0 B 1
ATOM   1155 C CD1 . PHE B 2 45 ? -5.985 17.247 23.908 1.00  93.78 0 B 1
ATOM   1156 C CD2 . PHE B 2 45 ? -4.495 18.089 22.181 1.00  93.72 0 B 1
ATOM   1157 C CE1 . PHE B 2 45 ? -5.514 18.231 24.791 1.00  92.91 0 B 1
ATOM   1158 C CE2 . PHE B 2 45 ? -4.025 19.070 23.059 1.00  92.68 0 B 1
ATOM   1159 C CZ  . PHE B 2 45 ? -4.538 19.146 24.358 1.00  94.68 0 B 1
ATOM   1160 N N   . ALA B 2 46 ? -3.352 14.685 23.176 1.00  95.23 0 B 1
ATOM   1161 C CA  . ALA B 2 46 ? -2.820 14.217 24.449 1.00  94.95 0 B 1
ATOM   1162 C C   . ALA B 2 46 ? -2.917 12.682 24.662 1.00  95.41 0 B 1
ATOM   1163 O O   . ALA B 2 46 ? -3.295 12.197 25.727 1.00  92.94 0 B 1
ATOM   1164 C CB  . ALA B 2 46 ? -3.457 15.033 25.581 1.00  93.18 0 B 1
ATOM   1165 N N   . GLY B 2 47 ? -2.616 11.898 23.613 1.00  93.68 0 B 1
ATOM   1166 C CA  . GLY B 2 47 ? -2.664 10.441 23.657 1.00  93.39 0 B 1
ATOM   1167 C C   . GLY B 2 47 ? -4.071  9.828 23.607 1.00  94.54 0 B 1
ATOM   1168 O O   . GLY B 2 47 ? -4.228  8.644 23.896 1.00  91.96 0 B 1
ATOM   1169 N N   . LYS B 2 48 ? -5.103 10.597 23.256 1.00  94.98 0 B 1
ATOM   1170 C CA  . LYS B 2 48 ? -6.492 10.139 23.159 1.00  94.90 0 B 1
ATOM   1171 C C   . LYS B 2 48 ? -7.077 10.411 21.780 1.00  95.70 0 B 1
ATOM   1172 O O   . LYS B 2 48 ? -6.856 11.479 21.216 1.00  95.17 0 B 1
ATOM   1173 C CB  . LYS B 2 48 ? -7.346 10.798 24.248 1.00  92.27 0 B 1
ATOM   1174 C CG  . LYS B 2 48 ? -6.902 10.395 25.662 1.00  82.81 0 B 1
ATOM   1175 C CD  . LYS B 2 48 ? -7.792 11.056 26.716 1.00  79.43 0 B 1
ATOM   1176 C CE  . LYS B 2 48 ? -7.311 10.688 28.116 1.00  68.05 0 B 1
ATOM   1177 N NZ  . LYS B 2 48 ? -8.128 11.358 29.156 1.00  60.99 1 B 1
ATOM   1178 N N   . GLN B 2 49 ? -7.869  9.462 21.270 1.00  96.06 0 B 1
ATOM   1179 C CA  . GLN B 2 49 ? -8.739  9.722 20.129 1.00  95.78 0 B 1
ATOM   1180 C C   . GLN B 2 49 ? -9.951 10.528 20.599 1.00  96.18 0 B 1
ATOM   1181 O O   . GLN B 2 49 ? -10.516 10.246 21.654 1.00  95.12 0 B 1
ATOM   1182 C CB  . GLN B 2 49 ? -9.182  8.420 19.440 1.00  93.44 0 B 1
ATOM   1183 C CG  . GLN B 2 49 ? -7.996  7.676 18.816 1.00  86.93 0 B 1
ATOM   1184 C CD  . GLN B 2 49 ? -8.424  6.449 17.994 1.00  85.22 0 B 1
ATOM   1185 N NE2 . GLN B 2 49 ? -7.776  5.329 18.159 1.00  75.20 0 B 1
ATOM   1186 O OE1 . GLN B 2 49 ? -9.341  6.501 17.192 1.00  79.38 0 B 1
ATOM   1187 N N   . LEU B 2 50 ? -10.328 11.526 19.837 1.00  97.16 0 B 1
ATOM   1188 C CA  . LEU B 2 50 ? -11.421 12.438 20.162 1.00  97.27 0 B 1
ATOM   1189 C C   . LEU B 2 50 ? -12.734 11.906 19.578 1.00  97.06 0 B 1
ATOM   1190 O O   . LEU B 2 50 ? -12.800 11.532 18.406 1.00  96.47 0 B 1
ATOM   1191 C CB  . LEU B 2 50 ? -11.085 13.851 19.672 1.00  97.41 0 B 1
ATOM   1192 C CG  . LEU B 2 50 ? -9.731 14.414 20.148 1.00  96.95 0 B 1
ATOM   1193 C CD1 . LEU B 2 50 ? -9.571 15.856 19.681 1.00  93.94 0 B 1
ATOM   1194 C CD2 . LEU B 2 50 ? -9.574 14.405 21.675 1.00  93.06 0 B 1
ATOM   1195 N N   . GLU B 2 51 ? -13.777 11.879 20.405 1.00  96.64 0 B 1
ATOM   1196 C CA  . GLU B 2 51 ? -15.121 11.415 20.039 1.00  96.11 0 B 1
ATOM   1197 C C   . GLU B 2 51 ? -15.964 12.560 19.471 1.00  96.30 0 B 1
ATOM   1198 O O   . GLU B 2 51 ? -15.997 13.645 20.041 1.00  95.75 0 B 1
ATOM   1199 C CB  . GLU B 2 51 ? -15.820 10.809 21.260 1.00  94.78 0 B 1
ATOM   1200 C CG  . GLU B 2 51 ? -15.172  9.508 21.766 1.00  85.15 0 B 1
ATOM   1201 C CD  . GLU B 2 51 ? -15.763  9.027 23.105 1.00  78.36 0 B 1
ATOM   1202 O OE1 . GLU B 2 51 ? -15.233  8.034 23.638 1.00  71.29 0 B 1
ATOM   1203 O OE2 . GLU B 2 51 ? -16.672  9.676 23.666 1.00  69.86 -1 B 1
ATOM   1204 N N   . ASP B 2 52 ? -16.719 12.292 18.401 1.00  96.02 0 B 1
ATOM   1205 C CA  . ASP B 2 52 ? -17.454 13.304 17.642 1.00  95.65 0 B 1
ATOM   1206 C C   . ASP B 2 52 ? -18.497 14.065 18.469 1.00  95.09 0 B 1
ATOM   1207 O O   . ASP B 2 52 ? -18.669 15.275 18.289 1.00  90.90 0 B 1
ATOM   1208 C CB  . ASP B 2 52 ? -18.117 12.646 16.414 1.00  94.35 0 B 1
ATOM   1209 C CG  . ASP B 2 52 ? -17.077 12.176 15.385 1.00  92.85 0 B 1
ATOM   1210 O OD1 . ASP B 2 52 ? -15.969 12.744 15.382 1.00  88.13 0 B 1
ATOM   1211 O OD2 . ASP B 2 52 ? -17.335 11.262 14.587 1.00  87.27 -1 B 1
ATOM   1212 N N   . GLY B 2 53 ? -19.149 13.391 19.406 1.00  95.26 0 B 1
ATOM   1213 C CA  . GLY B 2 53 ? -20.190 13.976 20.251 1.00  95.05 0 B 1
ATOM   1214 C C   . GLY B 2 53 ? -19.684 14.858 21.400 1.00  96.30 0 B 1
ATOM   1215 O O   . GLY B 2 53 ? -20.496 15.480 22.087 1.00  93.60 0 B 1
ATOM   1216 N N   . ARG B 2 54 ? -18.371 14.912 21.649 1.00  96.72 0 B 1
ATOM   1217 C CA  . ARG B 2 54 ? -17.787 15.738 22.719 1.00  97.22 0 B 1
ATOM   1218 C C   . ARG B 2 54 ? -17.323 17.088 22.195 1.00  97.79 0 B 1
ATOM   1219 O O   . ARG B 2 54 ? -17.113 17.269 21.003 1.00  96.99 0 B 1
ATOM   1220 C CB  . ARG B 2 54 ? -16.662 14.995 23.430 1.00  96.61 0 B 1
ATOM   1221 C CG  . ARG B 2 54 ? -17.129 13.679 24.058 1.00  92.56 0 B 1
ATOM   1222 C CD  . ARG B 2 54 ? -16.106 13.221 25.088 1.00  85.77 0 B 1
ATOM   1223 N NE  . ARG B 2 54 ? -16.331 11.834 25.502 1.00  77.70 0 B 1
ATOM   1224 C CZ  . ARG B 2 54 ? -15.887 11.244 26.583 1.00  70.40 0 B 1
ATOM   1225 N NH1 . ARG B 2 54 ? -15.235 11.892 27.513 1.00  64.17 1 B 1
ATOM   1226 N NH2 . ARG B 2 54 ? -16.085  9.970 26.716 1.00  65.31 0 B 1
ATOM   1227 N N   . THR B 2 55 ? -17.146 18.028 23.130 1.00  97.61 0 B 1
ATOM   1228 C CA  . THR B 2 55 ? -16.666 19.378 22.822 1.00  97.50 0 B 1
ATOM   1229 C C   . THR B 2 55 ? -15.150 19.501 23.039 1.00  97.42 0 B 1
ATOM   1230 O O   . THR B 2 55 ? -14.512 18.661 23.670 1.00  96.83 0 B 1
ATOM   1231 C CB  . THR B 2 55 ? -17.409 20.434 23.644 1.00  96.85 0 B 1
ATOM   1232 C CG2 . THR B 2 55 ? -18.928 20.371 23.450 1.00  92.63 0 B 1
ATOM   1233 O OG1 . THR B 2 55 ? -17.123 20.285 25.004 1.00  92.54 0 B 1
ATOM   1234 N N   . LEU B 2 56 ? -14.561 20.574 22.532 1.00  97.77 0 B 1
ATOM   1235 C CA  . LEU B 2 56 ? -13.157 20.891 22.793 1.00  97.50 0 B 1
ATOM   1236 C C   . LEU B 2 56 ? -12.896 21.122 24.293 1.00  97.23 0 B 1
ATOM   1237 O O   . LEU B 2 56 ? -11.863 20.685 24.802 1.00  96.77 0 B 1
ATOM   1238 C CB  . LEU B 2 56 ? -12.749 22.128 21.978 1.00  97.46 0 B 1
ATOM   1239 C CG  . LEU B 2 56 ? -12.736 21.924 20.445 1.00  96.98 0 B 1
ATOM   1240 C CD1 . LEU B 2 56 ? -12.407 23.249 19.764 1.00  94.06 0 B 1
ATOM   1241 C CD2 . LEU B 2 56 ? -11.699 20.892 20.006 1.00  93.39 0 B 1
ATOM   1242 N N   . SER B 2 57 ? -13.838 21.739 25.001 1.00  97.54 0 B 1
ATOM   1243 C CA  . SER B 2 57 ? -13.738 21.963 26.446 1.00  97.09 0 B 1
ATOM   1244 C C   . SER B 2 57 ? -13.739 20.667 27.255 1.00  96.98 0 B 1
ATOM   1245 O O   . SER B 2 57 ? -12.996 20.583 28.231 1.00  95.87 0 B 1
ATOM   1246 C CB  . SER B 2 57 ? -14.857 22.888 26.933 1.00  96.08 0 B 1
ATOM   1247 O OG  . SER B 2 57 ? -16.127 22.426 26.538 1.00  84.22 0 B 1
ATOM   1248 N N   . ASP B 2 58 ? -14.460 19.624 26.826 1.00  97.29 0 B 1
ATOM   1249 C CA  . ASP B 2 58 ? -14.471 18.313 27.496 1.00  96.84 0 B 1
ATOM   1250 C C   . ASP B 2 58 ? -13.086 17.639 27.504 1.00  96.67 0 B 1
ATOM   1251 O O   . ASP B 2 58 ? -12.770 16.844 28.384 1.00  95.43 0 B 1
ATOM   1252 C CB  . ASP B 2 58 ? -15.459 17.360 26.805 1.00  96.42 0 B 1
ATOM   1253 C CG  . ASP B 2 58 ? -16.915 17.802 26.887 1.00  94.14 0 B 1
ATOM   1254 O OD1 . ASP B 2 58 ? -17.321 18.340 27.942 1.00  89.76 0 B 1
ATOM   1255 O OD2 . ASP B 2 58 ? -17.632 17.591 25.880 1.00  89.48 -1 B 1
ATOM   1256 N N   . TYR B 2 59 ? -12.252 17.966 26.512 1.00  97.37 0 B 1
ATOM   1257 C CA  . TYR B 2 59 ? -10.879 17.481 26.408 1.00  96.97 0 B 1
ATOM   1258 C C   . TYR B 2 59 ? -9.833 18.478 26.939 1.00  96.53 0 B 1
ATOM   1259 O O   . TYR B 2 59 ? -8.635 18.238 26.789 1.00  94.67 0 B 1
ATOM   1260 C CB  . TYR B 2 59 ? -10.601 17.078 24.959 1.00  96.80 0 B 1
ATOM   1261 C CG  . TYR B 2 59 ? -11.381 15.865 24.515 1.00  97.37 0 B 1
ATOM   1262 C CD1 . TYR B 2 59 ? -11.090 14.597 25.056 1.00  95.55 0 B 1
ATOM   1263 C CD2 . TYR B 2 59 ? -12.403 15.981 23.556 1.00  95.60 0 B 1
ATOM   1264 C CE1 . TYR B 2 59 ? -11.779 13.457 24.629 1.00  95.28 0 B 1
ATOM   1265 C CE2 . TYR B 2 59 ? -13.103 14.847 23.124 1.00  95.10 0 B 1
ATOM   1266 C CZ  . TYR B 2 59 ? -12.781 13.585 23.660 1.00  96.96 0 B 1
ATOM   1267 O OH  . TYR B 2 59 ? -13.445 12.466 23.214 1.00  96.05 0 B 1
ATOM   1268 N N   . ASN B 2 60 ? -10.271 19.568 27.545 1.00  95.16 0 B 1
ATOM   1269 C CA  . ASN B 2 60 ? -9.404 20.656 28.004 1.00  94.18 0 B 1
ATOM   1270 C C   . ASN B 2 60 ? -8.489 21.214 26.892 1.00  94.41 0 B 1
ATOM   1271 O O   . ASN B 2 60 ? -7.332 21.565 27.127 1.00  92.61 0 B 1
ATOM   1272 C CB  . ASN B 2 60 ? -8.672 20.205 29.275 1.00  91.87 0 B 1
ATOM   1273 C CG  . ASN B 2 60 ? -8.069 21.365 30.043 1.00  82.38 0 B 1
ATOM   1274 N ND2 . ASN B 2 60 ? -6.974 21.130 30.725 1.00  69.34 0 B 1
ATOM   1275 O OD1 . ASN B 2 60 ? -8.577 22.474 30.059 1.00  73.11 0 B 1
ATOM   1276 N N   . ILE B 2 61 ? -9.014 21.273 25.677 1.00  96.22 0 B 1
ATOM   1277 C CA  . ILE B 2 61 ? -8.307 21.846 24.530 1.00  96.52 0 B 1
ATOM   1278 C C   . ILE B 2 61 ? -8.408 23.368 24.619 1.00  96.45 0 B 1
ATOM   1279 O O   . ILE B 2 61 ? -9.488 23.949 24.513 1.00  95.65 0 B 1
ATOM   1280 C CB  . ILE B 2 61 ? -8.842 21.276 23.202 1.00  96.75 0 B 1
ATOM   1281 C CG1 . ILE B 2 61 ? -8.524 19.765 23.117 1.00  95.86 0 B 1
ATOM   1282 C CG2 . ILE B 2 61 ? -8.230 22.009 22.006 1.00  95.81 0 B 1
ATOM   1283 C CD1 . ILE B 2 61 ? -9.301 19.026 22.034 1.00  94.05 0 B 1
ATOM   1284 N N   . GLN B 2 62 ? -7.267 24.007 24.808 1.00  95.83 0 B 1
ATOM   1285 C CA  . GLN B 2 62 ? -7.152 25.440 25.004 1.00  94.80 0 B 1
ATOM   1286 C C   . GLN B 2 62 ? -6.649 26.148 23.749 1.00  95.37 0 B 1
ATOM   1287 O O   . GLN B 2 62 ? -6.345 25.524 22.728 1.00  94.29 0 B 1
ATOM   1288 C CB  . GLN B 2 62 ? -6.259 25.712 26.223 1.00  92.05 0 B 1
ATOM   1289 C CG  . GLN B 2 62 ? -6.841 25.106 27.508 1.00  86.58 0 B 1
ATOM   1290 C CD  . GLN B 2 62 ? -6.045 25.496 28.753 1.00  81.40 0 B 1
ATOM   1291 N NE2 . GLN B 2 62 ? -6.418 25.000 29.909 1.00  67.19 0 B 1
ATOM   1292 O OE1 . GLN B 2 62 ? -5.101 26.263 28.718 1.00  73.07 0 B 1
ATOM   1293 N N   . LYS B 2 63 ? -6.567 27.463 23.816 1.00  94.29 0 B 1
ATOM   1294 C CA  . LYS B 2 63 ? -5.955 28.289 22.779 1.00  94.02 0 B 1
ATOM   1295 C C   . LYS B 2 63 ? -4.567 27.750 22.422 1.00  93.63 0 B 1
ATOM   1296 O O   . LYS B 2 63 ? -3.798 27.394 23.309 1.00  91.89 0 B 1
ATOM   1297 C CB  . LYS B 2 63 ? -5.879 29.739 23.277 1.00  92.69 0 B 1
ATOM   1298 C CG  . LYS B 2 63 ? -5.483 30.714 22.158 1.00  86.53 0 B 1
ATOM   1299 C CD  . LYS B 2 63 ? -5.060 32.064 22.717 1.00  83.81 0 B 1
ATOM   1300 C CE  . LYS B 2 63 ? -4.610 32.958 21.557 1.00  71.70 0 B 1
ATOM   1301 N NZ  . LYS B 2 63 ? -3.523 33.886 21.955 1.00  64.55 1 B 1
ATOM   1302 N N   . GLU B 2 64 ? -4.242 27.740 21.128 1.00  94.00 0 B 1
ATOM   1303 C CA  . GLU B 2 64 ? -2.939 27.319 20.592 1.00  94.02 0 B 1
ATOM   1304 C C   . GLU B 2 64 ? -2.584 25.846 20.847 1.00  94.00 0 B 1
ATOM   1305 O O   . GLU B 2 64 ? -1.454 25.430 20.596 1.00  92.11 0 B 1
ATOM   1306 C CB  . GLU B 2 64 ? -1.838 28.308 21.018 1.00  92.26 0 B 1
ATOM   1307 C CG  . GLU B 2 64 ? -2.089 29.717 20.456 1.00  88.46 0 B 1
ATOM   1308 C CD  . GLU B 2 64 ? -1.248 30.817 21.099 1.00  82.06 0 B 1
ATOM   1309 O OE1 . GLU B 2 64 ? -1.704 31.987 21.035 1.00  73.73 0 B 1
ATOM   1310 O OE2 . GLU B 2 64 ? -0.192 30.525 21.682 1.00  72.96 -1 B 1
ATOM   1311 N N   . SER B 2 65 ? -3.552 25.021 21.273 1.00  95.19 0 B 1
ATOM   1312 C CA  . SER B 2 65 ? -3.353 23.575 21.368 1.00  94.86 0 B 1
ATOM   1313 C C   . SER B 2 65 ? -3.142 22.960 19.979 1.00  95.29 0 B 1
ATOM   1314 O O   . SER B 2 65 ? -3.747 23.385 18.997 1.00  94.49 0 B 1
ATOM   1315 C CB  . SER B 2 65 ? -4.540 22.885 22.043 1.00  94.31 0 B 1
ATOM   1316 O OG  . SER B 2 65 ? -4.683 23.338 23.373 1.00  89.83 0 B 1
ATOM   1317 N N   . THR B 2 66 ? -2.323 21.903 19.914 1.00  95.07 0 B 1
ATOM   1318 C CA  . THR B 2 66 ? -2.076 21.145 18.693 1.00  94.98 0 B 1
ATOM   1319 C C   . THR B 2 66 ? -2.824 19.817 18.718 1.00  95.79 0 B 1
ATOM   1320 O O   . THR B 2 66 ? -2.515 18.929 19.504 1.00  95.21 0 B 1
ATOM   1321 C CB  . THR B 2 66 ? -0.576 20.930 18.450 1.00  93.39 0 B 1
ATOM   1322 C CG2 . THR B 2 66 ? -0.294 20.185 17.148 1.00  88.33 0 B 1
ATOM   1323 O OG1 . THR B 2 66 ?  0.067 22.185 18.327 1.00  88.63 0 B 1
ATOM   1324 N N   . LEU B 2 67 ? -3.799 19.661 17.809 1.00  96.23 0 B 1
ATOM   1325 C CA  . LEU B 2 67 ? -4.431 18.394 17.491 1.00  96.56 0 B 1
ATOM   1326 C C   . LEU B 2 67 ? -3.626 17.677 16.403 1.00  96.87 0 B 1
ATOM   1327 O O   . LEU B 2 67 ? -2.976 18.308 15.576 1.00  96.63 0 B 1
ATOM   1328 C CB  . LEU B 2 67 ? -5.884 18.610 17.032 1.00  96.63 0 B 1
ATOM   1329 C CG  . LEU B 2 67 ? -6.770 19.416 17.998 1.00  95.44 0 B 1
ATOM   1330 C CD1 . LEU B 2 67 ? -8.207 19.443 17.473 1.00  90.47 0 B 1
ATOM   1331 C CD2 . LEU B 2 67 ? -6.797 18.805 19.397 1.00  89.49 0 B 1
ATOM   1332 N N   . HIS B 2 68 ? -3.700 16.349 16.377 1.00  96.34 0 B 1
ATOM   1333 C CA  . HIS B 2 68 ? -3.097 15.538 15.328 1.00  96.05 0 B 1
ATOM   1334 C C   . HIS B 2 68 ? -4.188 14.917 14.473 1.00  96.33 0 B 1
ATOM   1335 O O   . HIS B 2 68 ? -5.131 14.334 14.999 1.00  95.74 0 B 1
ATOM   1336 C CB  . HIS B 2 68 ? -2.176 14.487 15.939 1.00  95.03 0 B 1
ATOM   1337 C CG  . HIS B 2 68 ? -0.983 15.070 16.638 1.00  93.78 0 B 1
ATOM   1338 C CD2 . HIS B 2 68 ? -0.972 15.686 17.857 1.00  84.25 0 B 1
ATOM   1339 N ND1 . HIS B 2 68 ?  0.318 15.099 16.157 1.00  84.31 0 B 1
ATOM   1340 C CE1 . HIS B 2 68 ?  1.064 15.721 17.078 1.00  85.86 0 B 1
ATOM   1341 N NE2 . HIS B 2 68 ?  0.322 16.088 18.113 1.00  86.55 0 B 1
ATOM   1342 N N   . LEU B 2 69 ? -4.050 15.005 13.147 1.00  96.27 0 B 1
ATOM   1343 C CA  . LEU B 2 69 ? -4.966 14.428 12.165 1.00  96.04 0 B 1
ATOM   1344 C C   . LEU B 2 69 ? -4.332 13.195 11.527 1.00  95.61 0 B 1
ATOM   1345 O O   . LEU B 2 69 ? -3.265 13.271 10.921 1.00  94.93 0 B 1
ATOM   1346 C CB  . LEU B 2 69 ? -5.337 15.498 11.133 1.00  95.58 0 B 1
ATOM   1347 C CG  . LEU B 2 69 ? -6.253 15.002  9.997 1.00  95.37 0 B 1
ATOM   1348 C CD1 . LEU B 2 69 ? -7.622 14.583 10.509 1.00  92.11 0 B 1
ATOM   1349 C CD2 . LEU B 2 69 ? -6.446 16.119  8.963 1.00  91.62 0 B 1
ATOM   1350 N N   . VAL B 2 70 ? -5.051 12.077 11.616 1.00  94.06 0 B 1
ATOM   1351 C CA  . VAL B 2 70 ? -4.762 10.842 10.877 1.00  93.35 0 B 1
ATOM   1352 C C   . VAL B 2 70 ? -5.969 10.518 10.017 1.00  92.80 0 B 1
ATOM   1353 O O   . VAL B 2 70 ? -7.099 10.588 10.487 1.00  92.10 0 B 1
ATOM   1354 C CB  . VAL B 2 70 ? -4.436  9.673 11.826 1.00  91.25 0 B 1
ATOM   1355 C CG1 . VAL B 2 70 ? -4.018  8.416 11.058 1.00  82.17 0 B 1
ATOM   1356 C CG2 . VAL B 2 70 ? -3.286 10.038 12.757 1.00  83.56 0 B 1
ATOM   1357 N N   . LEU B 2 71 ? -5.729 10.153  8.759 1.00  92.20 0 B 1
ATOM   1358 C CA  . LEU B 2 71 ? -6.798  9.714  7.876 1.00  90.45 0 B 1
ATOM   1359 C C   . LEU B 2 71 ? -6.991  8.209  7.989 1.00  89.23 0 B 1
ATOM   1360 O O   . LEU B 2 71 ? -6.021  7.465  8.140 1.00  87.35 0 B 1
ATOM   1361 C CB  . LEU B 2 71 ? -6.518 10.145  6.424 1.00  88.39 0 B 1
ATOM   1362 C CG  . LEU B 2 71 ? -6.341 11.657  6.250 1.00  84.89 0 B 1
ATOM   1363 C CD1 . LEU B 2 71 ? -6.214 11.994  4.764 1.00  80.67 0 B 1
ATOM   1364 C CD2 . LEU B 2 71 ? -7.514 12.459  6.828 1.00  80.65 0 B 1
ATOM   1365 N N   . ARG B 2 72 ? -8.247  7.773  7.898 1.00  89.85 0 B 1
ATOM   1366 C CA  . ARG B 2 72 ? -8.579  6.358  7.747 1.00  87.32 0 B 1
ATOM   1367 C C   . ARG B 2 72 ? -8.114  5.903  6.372 1.00  83.98 0 B 1
ATOM   1368 O O   . ARG B 2 72 ? -8.434  6.523  5.363 1.00  80.51 0 B 1
ATOM   1369 C CB  . ARG B 2 72 ? -10.076  6.106  7.931 1.00  84.04 0 B 1
ATOM   1370 C CG  . ARG B 2 72 ? -10.542  6.449  9.347 1.00  77.31 0 B 1
ATOM   1371 C CD  . ARG B 2 72 ? -11.993  6.045  9.537 1.00  76.76 0 B 1
ATOM   1372 N NE  . ARG B 2 72 ? -12.476  6.430 10.878 1.00  70.91 0 B 1
ATOM   1373 C CZ  . ARG B 2 72 ? -13.518  5.911 11.511 1.00  66.42 0 B 1
ATOM   1374 N NH1 . ARG B 2 72 ? -14.244  4.959 10.990 1.00  61.06 1 B 1
ATOM   1375 N NH2 . ARG B 2 72 ? -13.846  6.358 12.680 1.00  59.97 0 B 1
ATOM   1376 N N   . LEU B 2 73 ? -7.386  4.797  6.359 1.00  86.05 0 B 1
ATOM   1377 C CA  . LEU B 2 73 ? -7.044  4.103  5.127 1.00  80.17 0 B 1
ATOM   1378 C C   . LEU B 2 73 ? -8.221  3.205  4.784 1.00  74.68 0 B 1
ATOM   1379 O O   . LEU B 2 73 ? -8.487  2.219  5.459 1.00  67.52 0 B 1
ATOM   1380 C CB  . LEU B 2 73 ? -5.731  3.325  5.314 1.00  76.44 0 B 1
ATOM   1381 C CG  . LEU B 2 73 ? -4.527  4.197  5.704 1.00  71.29 0 B 1
ATOM   1382 C CD1 . LEU B 2 73 ? -3.294  3.321  5.928 1.00  68.98 0 B 1
ATOM   1383 C CD2 . LEU B 2 73 ? -4.184  5.246  4.639 1.00  65.36 0 B 1
ATOM   1384 N N   . ARG B 2 74 ? -8.957  3.552  3.727 1.00  71.68 0 B 1
ATOM   1385 C CA  . ARG B 2 74 ? -9.931  2.639  3.131 1.00  65.27 0 B 1
ATOM   1386 C C   . ARG B 2 74 ? -9.190  1.839  2.077 1.00  60.28 0 B 1
ATOM   1387 O O   . ARG B 2 74 ? -8.680  2.422  1.122 1.00  51.97 0 B 1
ATOM   1388 C CB  . ARG B 2 74 ? -11.135  3.395  2.567 1.00  58.50 0 B 1
ATOM   1389 C CG  . ARG B 2 74 ? -12.025  3.928  3.701 1.00  52.14 0 B 1
ATOM   1390 C CD  . ARG B 2 74 ? -13.307  4.546  3.164 1.00  48.81 0 B 1
ATOM   1391 N NE  . ARG B 2 74 ? -14.177  4.963  4.283 1.00  44.26 0 B 1
ATOM   1392 C CZ  . ARG B 2 74 ? -15.231  5.774  4.226 1.00  42.01 0 B 1
ATOM   1393 N NH1 . ARG B 2 74 ? -15.715  6.231  3.107 1.00  39.23 1 B 1
ATOM   1394 N NH2 . ARG B 2 74 ? -15.788  6.152  5.329 1.00  38.33 0 B 1
ATOM   1395 N N   . GLY B 2 75 ? -9.104  0.495  2.286 1.00  56.74 0 B 1
ATOM   1396 C CA  . GLY B 2 75 ? -8.753 -0.410  1.198 1.00  50.68 0 B 1
ATOM   1397 C C   . GLY B 2 75 ? -9.786 -0.270  0.092 1.00  47.44 0 B 1
ATOM   1398 O O   . GLY B 2 75 ? -10.986 -0.287  0.367 1.00  41.82 0 B 1
ATOM   1399 N N   . GLY B 2 76 ? -9.327 -0.019 -1.121 1.00  51.42 0 B 1
ATOM   1400 C CA  . GLY B 2 76 ? -10.152 -0.018 -2.326 1.00  45.53 0 B 1
ATOM   1401 C C   . GLY B 2 76 ? -10.140 -1.380 -2.967 1.00  40.22 0 B 1
ATOM   1402 O O   . GLY B 2 76 ? -9.140 -2.100 -2.804 1.00  34.46 0 B 1
ATOM   1403 O OXT . GLY B 2 76 ? -11.152 -1.741 -3.610 1.00  41.02 -1 B 1
HETATM 1404 P PA  . NAD C 3 1 ? -13.430 -9.124 -12.079 1.00  57.88 0 C 1
HETATM 1405 P PN  . NAD C 3 1 ? -15.244 -9.236 -14.275 1.00  57.44 0 C 1
HETATM 1406 C C1B . NAD C 3 1 ? -9.440 -7.981 -10.165 1.00  52.82 0 C 1
HETATM 1407 C C1D . NAD C 3 1 ? -18.356 -11.964 -12.272 1.00  54.99 0 C 1
HETATM 1408 N N1A . NAD C 3 1 ? -10.440 -6.307 -5.410 1.00  43.52 0 C 1
HETATM 1409 N N1N . NAD C 3 1 ? -19.340 -11.709 -13.337 1.00  57.22 0 C 1
HETATM 1410 O O1A . NAD C 3 1 ? -14.456 -8.502 -11.225 1.00  50.46 -1 C 1
HETATM 1411 O O1N . NAD C 3 1 ? -15.227 -8.527 -15.568 1.00  50.96 -1 C 1
HETATM 1412 C C2A . NAD C 3 1 ? -9.283 -6.326 -6.078 1.00  43.73 0 C 1
HETATM 1413 C C2B . NAD C 3 1 ? -9.331 -9.417 -10.572 1.00  54.12 0 C 1
HETATM 1414 C C2D . NAD C 3 1 ? -17.947 -13.380 -12.271 1.00  59.12 0 C 1
HETATM 1415 C C2N . NAD C 3 1 ? -20.571 -11.320 -12.980 1.00  57.79 0 C 1
HETATM 1416 O O2A . NAD C 3 1 ? -13.079 -10.537 -11.736 1.00  53.65 0 C 1
HETATM 1417 O O2B . NAD C 3 1 ? -8.186 -10.019 -10.053 1.00  51.90 0 C 1
HETATM 1418 O O2D . NAD C 3 1 ? -18.625 -14.115 -11.257 1.00  50.46 0 C 1
HETATM 1419 O O2N . NAD C 3 1 ? -16.339 -8.808 -13.369 1.00  50.21 0 C 1
HETATM 1420 C C3B . NAD C 3 1 ? -9.322 -9.378 -12.099 1.00  54.48 0 C 1
HETATM 1421 C C3D . NAD C 3 1 ? -16.469 -13.313 -12.033 1.00  59.23 0 C 1
HETATM 1422 C C3N . NAD C 3 1 ? -21.518 -11.101 -13.955 1.00  52.78 0 C 1
HETATM 1423 N N3A . NAD C 3 1 ? -9.166 -6.801 -7.319 1.00  45.14 0 C 1
HETATM 1424 O O3  . NAD C 3 1 ? -13.832 -9.045 -13.592 1.00  58.84 0 C 1
HETATM 1425 O O3B . NAD C 3 1 ? -8.023 -9.578 -12.589 1.00  52.18 0 C 1
HETATM 1426 O O3D . NAD C 3 1 ? -16.146 -13.521 -10.683 1.00  50.11 0 C 1
HETATM 1427 C C4A . NAD C 3 1 ? -10.243 -7.264 -7.908 1.00  50.15 0 C 1
HETATM 1428 C C4B . NAD C 3 1 ? -9.806 -8.015 -12.470 1.00  55.16 0 C 1
HETATM 1429 C C4D . NAD C 3 1 ? -16.023 -11.950 -12.453 1.00  58.81 0 C 1
HETATM 1430 C C4N . NAD C 3 1 ? -21.211 -11.249 -15.303 1.00  50.22 0 C 1
HETATM 1431 O O4B . NAD C 3 1 ? -9.805 -7.213 -11.314 1.00  52.00 0 C 1
HETATM 1432 O O4D . NAD C 3 1 ? -17.187 -11.168 -12.502 1.00  58.39 0 C 1
HETATM 1433 C C5A . NAD C 3 1 ? -11.490 -7.275 -7.270 1.00  48.21 0 C 1
HETATM 1434 C C5B . NAD C 3 1 ? -11.196 -8.072 -13.074 1.00  56.30 0 C 1
HETATM 1435 C C5D . NAD C 3 1 ? -15.307 -11.974 -13.808 1.00  59.47 0 C 1
HETATM 1436 C C5N . NAD C 3 1 ? -19.944 -11.651 -15.626 1.00  47.18 0 C 1
HETATM 1437 O O5B . NAD C 3 1 ? -12.121 -8.220 -12.014 1.00  54.51 0 C 1
HETATM 1438 O O5D . NAD C 3 1 ? -15.399 -10.810 -14.611 1.00  56.79 0 C 1
HETATM 1439 C C6A . NAD C 3 1 ? -11.567 -6.761 -5.945 1.00  44.71 0 C 1
HETATM 1440 C C6N . NAD C 3 1 ? -19.018 -11.874 -14.637 1.00  49.20 0 C 1
HETATM 1441 N N6A . NAD C 3 1 ? -12.722 -6.725 -5.247 1.00  43.72 0 C 1
HETATM 1442 C C7N . NAD C 3 1 ? -22.883 -10.676 -13.549 1.00  44.27 0 C 1
HETATM 1443 N N7A . NAD C 3 1 ? -12.399 -7.800 -8.116 1.00  47.33 0 C 1
HETATM 1444 N N7N . NAD C 3 1 ? -23.741 -10.372 -14.505 1.00  44.89 0 C 1
HETATM 1445 O O7N . NAD C 3 1 ? -23.203 -10.654 -12.391 1.00  42.90 0 C 1
HETATM 1446 C C8A . NAD C 3 1 ? -11.753 -8.101 -9.224 1.00  49.32 0 C 1
HETATM 1447 N N9A . NAD C 3 1 ? -10.433 -7.786 -9.134 1.00  52.25 0 C 1
HETATM 1448 ZN ZN  . ZN  D 4 1 ? -9.239 -14.556 -16.848 1.00  81.23 0 D 1
HETATM 1449 ZN ZN  . ZN  E 5 1 ? -11.260 -29.411 -15.706 1.00  92.26 0 E 1
