# Supplementary material for: RNF114 and RNF166 exemplify reader-writer E3 ligases that extend K11 polyubiquitin onto sites of MARUbylation
Source: EMBO J. 2025 Oct 2;44(21):5993–6018. doi: 10.1038/s44318-025-00577-z (PMC12583694; doi:10.1038/s44318-025-00577-z)
Supplement: Supplementary file 7 — Source data Fig. 5 [file 44318_2025_577_MOESM7_ESM.zip › Figure 5/5B/RNF125-MUBD-AF3-3.cif]

# generated by PyMOL 3.1.4.1
#
data_fold_2024_11_14_22_43_rnf125_mubd_ub_nad_2xzn_model_3
_entry.id fold_2024_11_14_22_43_rnf125_mubd_ub_nad_2xzn_model_3
#
loop_
_atom_site.group_PDB
_atom_site.id
_atom_site.type_symbol
_atom_site.label_atom_id
_atom_site.label_alt_id
_atom_site.label_comp_id
_atom_site.label_asym_id
_atom_site.label_entity_id
_atom_site.label_seq_id
_atom_site.pdbx_PDB_ins_code
_atom_site.Cartn_x
_atom_site.Cartn_y
_atom_site.Cartn_z
_atom_site.occupancy
_atom_site.B_iso_or_equiv
_atom_site.pdbx_formal_charge
_atom_site.auth_asym_id
_atom_site.pdbx_PDB_model_num
ATOM   1   N N   . ALA A 1 1 ? -19.181 -17.768 -2.537 1.00  58.59 0 A 1
ATOM   2   C CA  . ALA A 1 1 ? -18.181 -17.717 -3.603 1.00  65.64 0 A 1
ATOM   3   C C   . ALA A 1 1 ? -18.866 -17.941 -4.949 1.00  70.12 0 A 1
ATOM   4   O O   . ALA A 1 1 ? -19.833 -18.704 -5.006 1.00  65.54 0 A 1
ATOM   5   C CB  . ALA A 1 1 ? -17.080 -18.750 -3.345 1.00  60.14 0 A 1
ATOM   6   N N   . ALA A 1 2 ? -18.403 -17.272 -5.995 1.00  74.15 0 A 1
ATOM   7   C CA  . ALA A 1 2 ? -18.921 -17.482 -7.335 1.00  79.88 0 A 1
ATOM   8   C C   . ALA A 1 2 ? -18.494 -18.862 -7.857 1.00  81.87 0 A 1
ATOM   9   O O   . ALA A 1 2 ? -17.508 -19.455 -7.409 1.00  77.99 0 A 1
ATOM   10  C CB  . ALA A 1 2 ? -18.474 -16.329 -8.233 1.00  73.73 0 A 1
ATOM   11  N N   . ARG A 1 3 ? -19.266 -19.405 -8.803 1.00  86.16 0 A 1
ATOM   12  C CA  . ARG A 1 3 ? -18.960 -20.658 -9.487 1.00  87.12 0 A 1
ATOM   13  C C   . ARG A 1 3 ? -18.586 -20.392 -10.939 1.00  86.65 0 A 1
ATOM   14  O O   . ARG A 1 3 ? -19.109 -19.480 -11.579 1.00  83.99 0 A 1
ATOM   15  C CB  . ARG A 1 3 ? -20.124 -21.649 -9.383 1.00  84.33 0 A 1
ATOM   16  C CG  . ARG A 1 3 ? -20.243 -22.235 -7.978 1.00  78.91 0 A 1
ATOM   17  C CD  . ARG A 1 3 ? -21.267 -23.374 -7.998 1.00  77.99 0 A 1
ATOM   18  N NE  . ARG A 1 3 ? -21.339 -24.098 -6.727 1.00  72.56 0 A 1
ATOM   19  C CZ  . ARG A 1 3 ? -21.929 -25.265 -6.576 1.00  67.76 0 A 1
ATOM   20  N NH1 . ARG A 1 3 ? -22.544 -25.872 -7.560 1.00  62.01 1 A 1
ATOM   21  N NH2 . ARG A 1 3 ? -21.926 -25.863 -5.402 1.00  63.37 0 A 1
ATOM   22  N N   . CYS A 1 4 ? -17.717 -21.236 -11.463 1.00  90.99 0 A 1
ATOM   23  C CA  . CYS A 1 4 ? -17.333 -21.259 -12.866 1.00  90.99 0 A 1
ATOM   24  C C   . CYS A 1 4 ? -17.312 -22.696 -13.381 1.00  91.96 0 A 1
ATOM   25  O O   . CYS A 1 4 ? -17.395 -23.664 -12.615 1.00  91.11 0 A 1
ATOM   26  C CB  . CYS A 1 4 ? -15.988 -20.537 -13.026 1.00  88.18 0 A 1
ATOM   27  S SG  . CYS A 1 4 ? -14.641 -21.499 -12.272 1.00  87.60 0 A 1
ATOM   28  N N   . VAL A 1 5 ? -17.196 -22.848 -14.699 1.00  92.49 0 A 1
ATOM   29  C CA  . VAL A 1 5 ? -17.068 -24.154 -15.349 1.00  92.81 0 A 1
ATOM   30  C C   . VAL A 1 5 ? -15.648 -24.294 -15.882 1.00  92.99 0 A 1
ATOM   31  O O   . VAL A 1 5 ? -15.151 -23.393 -16.563 1.00  91.55 0 A 1
ATOM   32  C CB  . VAL A 1 5 ? -18.133 -24.335 -16.442 1.00  91.52 0 A 1
ATOM   33  C CG1 . VAL A 1 5 ? -18.020 -25.703 -17.105 1.00  83.14 0 A 1
ATOM   34  C CG2 . VAL A 1 5 ? -19.543 -24.224 -15.851 1.00  83.95 0 A 1
ATOM   35  N N   . CYS A 1 6 ? -14.976 -25.402 -15.603 1.00  93.81 0 A 1
ATOM   36  C CA  . CYS A 1 6 ? -13.675 -25.695 -16.182 1.00  94.56 0 A 1
ATOM   37  C C   . CYS A 1 6 ? -13.802 -25.815 -17.708 1.00  93.88 0 A 1
ATOM   38  O O   . CYS A 1 6 ? -14.532 -26.692 -18.174 1.00  93.36 0 A 1
ATOM   39  C CB  . CYS A 1 6 ? -13.113 -26.981 -15.568 1.00  94.90 0 A 1
ATOM   40  S SG  . CYS A 1 6 ? -11.558 -27.434 -16.390 1.00  94.61 0 A 1
ATOM   41  N N   . PRO A 1 7 ? -13.069 -25.023 -18.513 1.00  92.08 0 A 1
ATOM   42  C CA  . PRO A 1 7 ? -13.210 -25.029 -19.967 1.00  91.11 0 A 1
ATOM   43  C C   . PRO A 1 7 ? -12.656 -26.298 -20.620 1.00  91.40 0 A 1
ATOM   44  O O   . PRO A 1 7 ? -12.903 -26.554 -21.792 1.00  89.43 0 A 1
ATOM   45  C CB  . PRO A 1 7 ? -12.469 -23.769 -20.424 1.00  89.67 0 A 1
ATOM   46  C CG  . PRO A 1 7 ? -11.393 -23.588 -19.362 1.00  87.89 0 A 1
ATOM   47  C CD  . PRO A 1 7 ? -12.088 -24.033 -18.088 1.00  90.36 0 A 1
ATOM   48  N N   . PHE A 1 8 ? -11.916 -27.117 -19.882 1.00  91.82 0 A 1
ATOM   49  C CA  . PHE A 1 8 ? -11.325 -28.356 -20.382 1.00  92.36 0 A 1
ATOM   50  C C   . PHE A 1 8 ? -12.214 -29.581 -20.177 1.00  93.34 0 A 1
ATOM   51  O O   . PHE A 1 8 ? -12.391 -30.372 -21.109 1.00  91.79 0 A 1
ATOM   52  C CB  . PHE A 1 8 ? -9.959 -28.564 -19.718 1.00  91.22 0 A 1
ATOM   53  C CG  . PHE A 1 8 ? -8.975 -27.448 -19.951 1.00  90.68 0 A 1
ATOM   54  C CD1 . PHE A 1 8 ? -8.613 -27.100 -21.268 1.00  87.47 0 A 1
ATOM   55  C CD2 . PHE A 1 8 ? -8.403 -26.764 -18.869 1.00  87.48 0 A 1
ATOM   56  C CE1 . PHE A 1 8 ? -7.676 -26.083 -21.495 1.00  86.29 0 A 1
ATOM   57  C CE2 . PHE A 1 8 ? -7.462 -25.746 -19.090 1.00  86.07 0 A 1
ATOM   58  C CZ  . PHE A 1 8 ? -7.097 -25.406 -20.403 1.00  87.57 0 A 1
ATOM   59  N N   . CYS A 1 9 ? -12.781 -29.755 -18.987 1.00  94.19 0 A 1
ATOM   60  C CA  . CYS A 1 9 ? -13.597 -30.921 -18.632 1.00  94.90 0 A 1
ATOM   61  C C   . CYS A 1 9 ? -15.059 -30.591 -18.312 1.00  94.90 0 A 1
ATOM   62  O O   . CYS A 1 9 ? -15.808 -31.491 -17.948 1.00  93.49 0 A 1
ATOM   63  C CB  . CYS A 1 9 ? -12.911 -31.692 -17.495 1.00  94.79 0 A 1
ATOM   64  S SG  . CYS A 1 9 ? -12.989 -30.769 -15.930 1.00  94.47 0 A 1
ATOM   65  N N   . GLN A 1 10 ? -15.443 -29.322 -18.409 1.00  93.57 0 A 1
ATOM   66  C CA  . GLN A 1 10 ? -16.798 -28.811 -18.126 1.00  93.84 0 A 1
ATOM   67  C C   . GLN A 1 10 ? -17.305 -29.081 -16.702 1.00  94.43 0 A 1
ATOM   68  O O   . GLN A 1 10 ? -18.491 -28.928 -16.422 1.00  91.34 0 A 1
ATOM   69  C CB  . GLN A 1 10 ? -17.792 -29.261 -19.203 1.00  92.38 0 A 1
ATOM   70  C CG  . GLN A 1 10 ? -17.351 -28.851 -20.612 1.00  88.34 0 A 1
ATOM   71  C CD  . GLN A 1 10 ? -18.452 -29.070 -21.652 1.00  84.27 0 A 1
ATOM   72  N NE2 . GLN A 1 10 ? -18.243 -28.638 -22.872 1.00  74.87 0 A 1
ATOM   73  O OE1 . GLN A 1 10 ? -19.514 -29.605 -21.395 1.00  76.57 0 A 1
ATOM   74  N N   . ARG A 1 11 ? -16.423 -29.428 -15.760 1.00  93.34 0 A 1
ATOM   75  C CA  . ARG A 1 11 ? -16.791 -29.588 -14.360 1.00  93.06 0 A 1
ATOM   76  C C   . ARG A 1 11 ? -17.072 -28.224 -13.728 1.00  93.05 0 A 1
ATOM   77  O O   . ARG A 1 11 ? -16.289 -27.296 -13.881 1.00  92.03 0 A 1
ATOM   78  C CB  . ARG A 1 11 ? -15.680 -30.356 -13.623 1.00  92.16 0 A 1
ATOM   79  C CG  . ARG A 1 11 ? -16.093 -30.698 -12.198 1.00  84.11 0 A 1
ATOM   80  C CD  . ARG A 1 11 ? -15.026 -31.565 -11.541 1.00  81.37 0 A 1
ATOM   81  N NE  . ARG A 1 11 ? -15.364 -31.856 -10.140 1.00  73.88 0 A 1
ATOM   82  C CZ  . ARG A 1 11 ? -14.650 -32.579 -9.297 1.00  68.23 0 A 1
ATOM   83  N NH1 . ARG A 1 11 ? -13.535 -33.146 -9.671 1.00  63.95 1 A 1
ATOM   84  N NH2 . ARG A 1 11 ? -15.050 -32.725 -8.056 1.00  62.15 0 A 1
ATOM   85  N N   . GLU A 1 12 ? -18.188 -28.135 -13.002 1.00  93.89 0 A 1
ATOM   86  C CA  . GLU A 1 12 ? -18.497 -26.961 -12.209 1.00  93.92 0 A 1
ATOM   87  C C   . GLU A 1 12 ? -17.617 -26.914 -10.947 1.00  93.70 0 A 1
ATOM   88  O O   . GLU A 1 12 ? -17.470 -27.911 -10.241 1.00  92.00 0 A 1
ATOM   89  C CB  . GLU A 1 12 ? -19.992 -26.943 -11.867 1.00  92.67 0 A 1
ATOM   90  C CG  . GLU A 1 12 ? -20.448 -25.568 -11.355 1.00  83.80 0 A 1
ATOM   91  C CD  . GLU A 1 12 ? -21.917 -25.531 -10.940 1.00  79.72 0 A 1
ATOM   92  O OE1 . GLU A 1 12 ? -22.577 -24.511 -11.218 1.00  74.40 0 A 1
ATOM   93  O OE2 . GLU A 1 12 ? -22.371 -26.483 -10.267 1.00  73.24 -1 A 1
ATOM   94  N N   . LEU A 1 13 ? -17.012 -25.744 -10.681 1.00  93.53 0 A 1
ATOM   95  C CA  . LEU A 1 13 ? -16.051 -25.502 -9.607 1.00  93.39 0 A 1
ATOM   96  C C   . LEU A 1 13 ? -16.329 -24.140 -8.956 1.00  93.11 0 A 1
ATOM   97  O O   . LEU A 1 13 ? -16.958 -23.275 -9.553 1.00  90.58 0 A 1
ATOM   98  C CB  . LEU A 1 13 ? -14.628 -25.514 -10.189 1.00  91.80 0 A 1
ATOM   99  C CG  . LEU A 1 13 ? -14.197 -26.842 -10.839 1.00  91.15 0 A 1
ATOM   100 C CD1 . LEU A 1 13 ? -12.919 -26.624 -11.625 1.00  86.03 0 A 1
ATOM   101 C CD2 . LEU A 1 13 ? -13.943 -27.930 -9.792 1.00  85.19 0 A 1
ATOM   102 N N   . TYR A 1 14 ? -15.796 -23.932 -7.770 1.00  90.74 0 A 1
ATOM   103 C CA  . TYR A 1 14 ? -15.653 -22.580 -7.242 1.00  89.45 0 A 1
ATOM   104 C C   . TYR A 1 14 ? -14.502 -21.858 -7.965 1.00  89.48 0 A 1
ATOM   105 O O   . TYR A 1 14 ? -13.512 -22.494 -8.330 1.00  88.51 0 A 1
ATOM   106 C CB  . TYR A 1 14 ? -15.425 -22.635 -5.728 1.00  88.48 0 A 1
ATOM   107 C CG  . TYR A 1 14 ? -16.614 -23.164 -4.970 1.00  86.44 0 A 1
ATOM   108 C CD1 . TYR A 1 14 ? -17.756 -22.362 -4.802 1.00  81.97 0 A 1
ATOM   109 C CD2 . TYR A 1 14 ? -16.604 -24.468 -4.430 1.00  81.41 0 A 1
ATOM   110 C CE1 . TYR A 1 14 ? -18.873 -22.841 -4.099 1.00  80.36 0 A 1
ATOM   111 C CE2 . TYR A 1 14 ? -17.718 -24.964 -3.731 1.00  79.00 0 A 1
ATOM   112 C CZ  . TYR A 1 14 ? -18.859 -24.142 -3.568 1.00  82.06 0 A 1
ATOM   113 O OH  . TYR A 1 14 ? -19.952 -24.619 -2.889 1.00  78.28 0 A 1
ATOM   114 N N   . GLU A 1 15 ? -14.629 -20.550 -8.201 1.00  87.28 0 A 1
ATOM   115 C CA  . GLU A 1 15 ? -13.640 -19.764 -8.949 1.00  85.26 0 A 1
ATOM   116 C C   . GLU A 1 15 ? -12.242 -19.803 -8.322 1.00  84.99 0 A 1
ATOM   117 O O   . GLU A 1 15 ? -11.249 -19.948 -9.033 1.00  83.59 0 A 1
ATOM   118 C CB  . GLU A 1 15 ? -14.107 -18.310 -9.063 1.00  83.08 0 A 1
ATOM   119 C CG  . GLU A 1 15 ? -15.319 -18.164 -9.991 1.00  79.66 0 A 1
ATOM   120 C CD  . GLU A 1 15 ? -15.737 -16.708 -10.253 1.00  78.62 0 A 1
ATOM   121 O OE1 . GLU A 1 15 ? -16.598 -16.523 -11.145 1.00  73.89 0 A 1
ATOM   122 O OE2 . GLU A 1 15 ? -15.231 -15.791 -9.577 1.00  74.91 -1 A 1
ATOM   123 N N   . ASP A 1 16 ? -12.167 -19.752 -6.994 1.00  83.21 0 A 1
ATOM   124 C CA  . ASP A 1 16 ? -10.935 -19.865 -6.211 1.00  81.14 0 A 1
ATOM   125 C C   . ASP A 1 16 ? -10.239 -21.226 -6.367 1.00  82.97 0 A 1
ATOM   126 O O   . ASP A 1 16 ? -9.013 -21.326 -6.284 1.00  81.27 0 A 1
ATOM   127 C CB  . ASP A 1 16 ? -11.265 -19.584 -4.728 1.00  77.66 0 A 1
ATOM   128 C CG  . ASP A 1 16 ? -12.350 -20.487 -4.106 1.00  73.32 0 A 1
ATOM   129 O OD1 . ASP A 1 16 ? -12.965 -21.300 -4.823 1.00  67.87 0 A 1
ATOM   130 O OD2 . ASP A 1 16 ? -12.615 -20.324 -2.897 1.00  68.79 -1 A 1
ATOM   131 N N   . SER A 1 17 ? -10.991 -22.268 -6.688 1.00  87.95 0 A 1
ATOM   132 C CA  . SER A 1 17 ? -10.472 -23.625 -6.887 1.00  89.08 0 A 1
ATOM   133 C C   . SER A 1 17 ? -10.080 -23.919 -8.340 1.00  90.67 0 A 1
ATOM   134 O O   . SER A 1 17 ? -9.536 -24.989 -8.624 1.00  89.50 0 A 1
ATOM   135 C CB  . SER A 1 17 ? -11.500 -24.652 -6.412 1.00  87.53 0 A 1
ATOM   136 O OG  . SER A 1 17 ? -11.917 -24.407 -5.080 1.00  80.37 0 A 1
ATOM   137 N N   . LEU A 1 18 ? -10.359 -23.027 -9.292 1.00  90.97 0 A 1
ATOM   138 C CA  . LEU A 1 18 ? -10.130 -23.274 -10.714 1.00  91.93 0 A 1
ATOM   139 C C   . LEU A 1 18 ? -8.639 -23.458 -11.036 1.00  92.67 0 A 1
ATOM   140 O O   . LEU A 1 18 ? -8.294 -24.361 -11.801 1.00  92.32 0 A 1
ATOM   141 C CB  . LEU A 1 18 ? -10.738 -22.132 -11.545 1.00  91.59 0 A 1
ATOM   142 C CG  . LEU A 1 18 ? -10.536 -22.294 -13.068 1.00  91.34 0 A 1
ATOM   143 C CD1 . LEU A 1 18 ? -11.280 -23.504 -13.632 1.00  88.05 0 A 1
ATOM   144 C CD2 . LEU A 1 18 ? -11.023 -21.049 -13.793 1.00  87.71 0 A 1
ATOM   145 N N   . LEU A 1 19 ? -7.770 -22.640 -10.469 1.00  91.84 0 A 1
ATOM   146 C CA  . LEU A 1 19 ? -6.328 -22.716 -10.720 1.00  91.74 0 A 1
ATOM   147 C C   . LEU A 1 19 ? -5.765 -24.071 -10.270 1.00  92.66 0 A 1
ATOM   148 O O   . LEU A 1 19 ? -5.144 -24.760 -11.087 1.00  92.66 0 A 1
ATOM   149 C CB  . LEU A 1 19 ? -5.626 -21.538 -10.029 1.00  90.10 0 A 1
ATOM   150 C CG  . LEU A 1 19 ? -4.093 -21.558 -10.181 1.00  88.72 0 A 1
ATOM   151 C CD1 . LEU A 1 19 ? -3.652 -21.530 -11.652 1.00  84.11 0 A 1
ATOM   152 C CD2 . LEU A 1 19 ? -3.491 -20.351 -9.478 1.00  83.75 0 A 1
ATOM   153 N N   . ASP A 1 20 ? -6.038 -24.480 -9.046 1.00  90.26 0 A 1
ATOM   154 C CA  . ASP A 1 20 ? -5.569 -25.755 -8.501 1.00  90.55 0 A 1
ATOM   155 C C   . ASP A 1 20 ? -6.122 -26.953 -9.280 1.00  91.70 0 A 1
ATOM   156 O O   . ASP A 1 20 ? -5.387 -27.901 -9.590 1.00  91.44 0 A 1
ATOM   157 C CB  . ASP A 1 20 ? -5.968 -25.869 -7.027 1.00  89.03 0 A 1
ATOM   158 C CG  . ASP A 1 20 ? -5.091 -25.034 -6.103 1.00  82.41 0 A 1
ATOM   159 O OD1 . ASP A 1 20 ? -4.019 -24.573 -6.552 1.00  75.38 0 A 1
ATOM   160 O OD2 . ASP A 1 20 ? -5.481 -24.929 -4.921 1.00  75.29 -1 A 1
ATOM   161 N N   . HIS A 1 21 ? -7.380 -26.886 -9.685 1.00  91.74 0 A 1
ATOM   162 C CA  . HIS A 1 21 ? -7.984 -27.898 -10.547 1.00  93.58 0 A 1
ATOM   163 C C   . HIS A 1 21 ? -7.248 -28.001 -11.886 1.00  93.91 0 A 1
ATOM   164 O O   . HIS A 1 21 ? -6.891 -29.101 -12.314 1.00  92.72 0 A 1
ATOM   165 C CB  . HIS A 1 21 ? -9.470 -27.584 -10.746 1.00  94.07 0 A 1
ATOM   166 C CG  . HIS A 1 21 ? -10.136 -28.501 -11.733 1.00  95.04 0 A 1
ATOM   167 C CD2 . HIS A 1 21 ? -10.346 -28.251 -13.064 1.00  91.91 0 A 1
ATOM   168 N ND1 . HIS A 1 21 ? -10.580 -29.785 -11.480 1.00  91.29 0 A 1
ATOM   169 C CE1 . HIS A 1 21 ? -11.039 -30.283 -12.633 1.00  92.94 0 A 1
ATOM   170 N NE2 . HIS A 1 21 ? -10.924 -29.386 -13.607 1.00  93.07 0 A 1
ATOM   171 N N   . CYS A 1 22 ? -6.961 -26.875 -12.546 1.00  93.92 0 A 1
ATOM   172 C CA  . CYS A 1 22 ? -6.261 -26.866 -13.821 1.00  93.60 0 A 1
ATOM   173 C C   . CYS A 1 22 ? -4.809 -27.364 -13.687 1.00  93.52 0 A 1
ATOM   174 O O   . CYS A 1 22 ? -4.342 -28.132 -14.524 1.00  92.87 0 A 1
ATOM   175 C CB  . CYS A 1 22 ? -6.305 -25.456 -14.424 1.00  93.13 0 A 1
ATOM   176 S SG  . CYS A 1 22 ? -7.993 -25.067 -14.986 1.00  91.57 0 A 1
ATOM   177 N N   . ILE A 1 23 ? -4.093 -26.970 -12.636 1.00  93.34 0 A 1
ATOM   178 C CA  . ILE A 1 23 ? -2.729 -27.449 -12.368 1.00  92.09 0 A 1
ATOM   179 C C   . ILE A 1 23 ? -2.720 -28.961 -12.120 1.00  92.28 0 A 1
ATOM   180 O O   . ILE A 1 23 ? -1.827 -29.661 -12.611 1.00  90.81 0 A 1
ATOM   181 C CB  . ILE A 1 23 ? -2.121 -26.678 -11.174 1.00  90.59 0 A 1
ATOM   182 C CG1 . ILE A 1 23 ? -1.826 -25.224 -11.598 1.00  85.76 0 A 1
ATOM   183 C CG2 . ILE A 1 23 ? -0.834 -27.349 -10.657 1.00  84.68 0 A 1
ATOM   184 C CD1 . ILE A 1 23 ? -1.434 -24.310 -10.436 1.00  80.96 0 A 1
ATOM   185 N N   . THR A 1 24 ? -3.702 -29.477 -11.409 1.00  93.29 0 A 1
ATOM   186 C CA  . THR A 1 24 ? -3.772 -30.895 -11.028 1.00  93.07 0 A 1
ATOM   187 C C   . THR A 1 24 ? -4.207 -31.787 -12.188 1.00  92.87 0 A 1
ATOM   188 O O   . THR A 1 24 ? -3.587 -32.822 -12.432 1.00  91.32 0 A 1
ATOM   189 C CB  . THR A 1 24 ? -4.700 -31.081 -9.819 1.00  92.32 0 A 1
ATOM   190 C CG2 . THR A 1 24 ? -4.709 -32.521 -9.304 1.00  84.67 0 A 1
ATOM   191 O OG1 . THR A 1 24 ? -4.242 -30.284 -8.758 1.00  85.99 0 A 1
ATOM   192 N N   . HIS A 1 25 ? -5.239 -31.365 -12.923 1.00  93.02 0 A 1
ATOM   193 C CA  . HIS A 1 25 ? -5.900 -32.225 -13.912 1.00  92.92 0 A 1
ATOM   194 C C   . HIS A 1 25 ? -5.599 -31.866 -15.367 1.00  92.81 0 A 1
ATOM   195 O O   . HIS A 1 25 ? -5.752 -32.713 -16.245 1.00  89.91 0 A 1
ATOM   196 C CB  . HIS A 1 25 ? -7.407 -32.222 -13.645 1.00  92.51 0 A 1
ATOM   197 C CG  . HIS A 1 25 ? -7.754 -32.780 -12.293 1.00  92.75 0 A 1
ATOM   198 C CD2 . HIS A 1 25 ? -8.267 -32.113 -11.210 1.00  83.34 0 A 1
ATOM   199 N ND1 . HIS A 1 25 ? -7.579 -34.090 -11.905 1.00  84.09 0 A 1
ATOM   200 C CE1 . HIS A 1 25 ? -7.973 -34.196 -10.615 1.00  86.35 0 A 1
ATOM   201 N NE2 . HIS A 1 25 ? -8.400 -33.014 -10.170 1.00  87.06 0 A 1
ATOM   202 N N   . HIS A 1 26 ? -5.141 -30.646 -15.660 1.00  92.06 0 A 1
ATOM   203 C CA  . HIS A 1 26 ? -4.999 -30.129 -17.016 1.00  91.59 0 A 1
ATOM   204 C C   . HIS A 1 26 ? -3.638 -29.462 -17.276 1.00  88.97 0 A 1
ATOM   205 O O   . HIS A 1 26 ? -3.507 -28.651 -18.191 1.00  84.36 0 A 1
ATOM   206 C CB  . HIS A 1 26 ? -6.160 -29.175 -17.323 1.00  92.41 0 A 1
ATOM   207 C CG  . HIS A 1 26 ? -7.520 -29.786 -17.100 1.00  94.10 0 A 1
ATOM   208 C CD2 . HIS A 1 26 ? -8.497 -29.323 -16.264 1.00  92.63 0 A 1
ATOM   209 N ND1 . HIS A 1 26 ? -7.987 -30.956 -17.679 1.00  91.95 0 A 1
ATOM   210 C CE1 . HIS A 1 26 ? -9.219 -31.186 -17.199 1.00  92.97 0 A 1
ATOM   211 N NE2 . HIS A 1 26 ? -9.557 -30.203 -16.335 1.00  93.47 0 A 1
ATOM   212 N N   . ARG A 1 27 ? -2.591 -29.813 -16.525 1.00  89.01 0 A 1
ATOM   213 C CA  . ARG A 1 27 ? -1.260 -29.192 -16.633 1.00  87.01 0 A 1
ATOM   214 C C   . ARG A 1 27 ? -0.663 -29.247 -18.046 1.00  86.30 0 A 1
ATOM   215 O O   . ARG A 1 27 ?  0.050 -28.332 -18.444 1.00  83.23 0 A 1
ATOM   216 C CB  . ARG A 1 27 ? -0.329 -29.861 -15.609 1.00  84.78 0 A 1
ATOM   217 C CG  . ARG A 1 27 ?  1.061 -29.202 -15.577 1.00  77.48 0 A 1
ATOM   218 C CD  . ARG A 1 27 ?  1.973 -29.843 -14.539 1.00  75.32 0 A 1
ATOM   219 N NE  . ARG A 1 27 ?  1.603 -29.469 -13.156 1.00  69.12 0 A 1
ATOM   220 C CZ  . ARG A 1 27 ?  2.295 -29.739 -12.061 1.00  64.36 0 A 1
ATOM   221 N NH1 . ARG A 1 27 ?  3.400 -30.419 -12.108 1.00  58.89 1 A 1
ATOM   222 N NH2 . ARG A 1 27 ?  1.890 -29.309 -10.901 1.00  58.14 0 A 1
ATOM   223 N N   . SER A 1 28 ? -0.925 -30.314 -18.795 1.00  85.30 0 A 1
ATOM   224 C CA  . SER A 1 28 ? -0.415 -30.516 -20.156 1.00  84.48 0 A 1
ATOM   225 C C   . SER A 1 28 ? -1.382 -30.045 -21.251 1.00  84.08 0 A 1
ATOM   226 O O   . SER A 1 28 ? -1.075 -30.211 -22.433 1.00  81.20 0 A 1
ATOM   227 C CB  . SER A 1 28 ? -0.057 -31.988 -20.363 1.00  83.11 0 A 1
ATOM   228 O OG  . SER A 1 28 ? -1.169 -32.812 -20.083 1.00  76.89 0 A 1
ATOM   229 N N   . GLU A 1 29 ? -2.526 -29.492 -20.908 1.00  84.79 0 A 1
ATOM   230 C CA  . GLU A 1 29 ? -3.516 -29.032 -21.870 1.00  83.86 0 A 1
ATOM   231 C C   . GLU A 1 29 ? -2.998 -27.802 -22.616 1.00  82.06 0 A 1
ATOM   232 O O   . GLU A 1 29 ? -2.503 -26.852 -22.021 1.00  78.60 0 A 1
ATOM   233 C CB  . GLU A 1 29 ? -4.836 -28.756 -21.145 1.00  83.41 0 A 1
ATOM   234 C CG  . GLU A 1 29 ? -5.995 -28.467 -22.083 1.00  80.38 0 A 1
ATOM   235 C CD  . GLU A 1 29 ? -6.356 -29.656 -22.969 1.00  80.75 0 A 1
ATOM   236 O OE1 . GLU A 1 29 ? -5.966 -29.622 -24.151 1.00  75.04 0 A 1
ATOM   237 O OE2 . GLU A 1 29 ? -7.056 -30.563 -22.490 1.00  75.59 -1 A 1
ATOM   238 N N   . ARG A 1 30 ? -3.077 -27.833 -23.954 1.00  80.64 0 A 1
ATOM   239 C CA  . ARG A 1 30 ? -2.534 -26.788 -24.838 1.00  77.40 0 A 1
ATOM   240 C C   . ARG A 1 30 ? -3.581 -26.159 -25.743 1.00  77.45 0 A 1
ATOM   241 O O   . ARG A 1 30 ? -3.267 -25.192 -26.424 1.00  73.66 0 A 1
ATOM   242 C CB  . ARG A 1 30 ? -1.385 -27.339 -25.695 1.00  74.16 0 A 1
ATOM   243 C CG  . ARG A 1 30 ? -0.159 -27.727 -24.861 1.00  67.77 0 A 1
ATOM   244 C CD  . ARG A 1 30 ?  0.993 -28.075 -25.794 1.00  63.59 0 A 1
ATOM   245 N NE  . ARG A 1 30 ?  2.208 -28.444 -25.052 1.00  57.63 0 A 1
ATOM   246 C CZ  . ARG A 1 30 ?  3.410 -28.637 -25.563 1.00  52.21 0 A 1
ATOM   247 N NH1 . ARG A 1 30 ?  3.640 -28.527 -26.843 1.00  47.51 1 A 1
ATOM   248 N NH2 . ARG A 1 30 ?  4.416 -28.952 -24.784 1.00  47.07 0 A 1
ATOM   249 N N   . ARG A 1 31 ? -4.798 -26.696 -25.808 1.00  81.25 0 A 1
ATOM   250 C CA  . ARG A 1 31 ? -5.837 -26.104 -26.650 1.00  80.77 0 A 1
ATOM   251 C C   . ARG A 1 31 ? -6.221 -24.720 -26.125 1.00  80.74 0 A 1
ATOM   252 O O   . ARG A 1 31 ? -6.310 -24.538 -24.905 1.00  79.46 0 A 1
ATOM   253 C CB  . ARG A 1 31 ? -7.036 -27.048 -26.819 1.00  79.78 0 A 1
ATOM   254 C CG  . ARG A 1 31 ? -7.773 -27.334 -25.521 1.00  74.99 0 A 1
ATOM   255 C CD  . ARG A 1 31 ? -8.897 -28.349 -25.732 1.00  74.01 0 A 1
ATOM   256 N NE  . ARG A 1 31 ? -9.106 -29.081 -24.506 1.00  71.02 0 A 1
ATOM   257 C CZ  . ARG A 1 31 ? -10.141 -29.819 -24.139 1.00  67.87 0 A 1
ATOM   258 N NH1 . ARG A 1 31 ? -11.188 -29.960 -24.900 1.00  63.36 1 A 1
ATOM   259 N NH2 . ARG A 1 31 ? -10.077 -30.412 -22.995 1.00  62.88 0 A 1
ATOM   260 N N   . PRO A 1 32 ? -6.439 -23.749 -27.042 1.00  79.32 0 A 1
ATOM   261 C CA  . PRO A 1 32 ? -6.918 -22.442 -26.643 1.00  78.57 0 A 1
ATOM   262 C C   . PRO A 1 32 ? -8.338 -22.563 -26.092 1.00  79.89 0 A 1
ATOM   263 O O   . PRO A 1 32 ? -9.204 -23.212 -26.683 1.00  77.55 0 A 1
ATOM   264 C CB  . PRO A 1 32 ? -6.829 -21.574 -27.901 1.00  76.22 0 A 1
ATOM   265 C CG  . PRO A 1 32 ? -7.000 -22.572 -29.040 1.00  74.54 0 A 1
ATOM   266 C CD  . PRO A 1 32 ? -6.341 -23.837 -28.494 1.00  78.03 0 A 1
ATOM   267 N N   . VAL A 1 33 ? -8.568 -21.955 -24.941 1.00  84.39 0 A 1
ATOM   268 C CA  . VAL A 1 33 ? -9.878 -21.931 -24.283 1.00  85.49 0 A 1
ATOM   269 C C   . VAL A 1 33 ? -10.148 -20.553 -23.716 1.00  85.46 0 A 1
ATOM   270 O O   . VAL A 1 33 ? -9.223 -19.840 -23.337 1.00  84.39 0 A 1
ATOM   271 C CB  . VAL A 1 33 ? -9.999 -22.984 -23.165 1.00  85.63 0 A 1
ATOM   272 C CG1 . VAL A 1 33 ? -9.942 -24.404 -23.722 1.00  80.94 0 A 1
ATOM   273 C CG2 . VAL A 1 33 ? -8.930 -22.829 -22.073 1.00  81.83 0 A 1
ATOM   274 N N   . PHE A 1 34 ? -11.416 -20.179 -23.644 1.00  83.18 0 A 1
ATOM   275 C CA  . PHE A 1 34 ? -11.788 -18.957 -22.948 1.00  84.25 0 A 1
ATOM   276 C C   . PHE A 1 34 ? -11.523 -19.083 -21.448 1.00  86.48 0 A 1
ATOM   277 O O   . PHE A 1 34 ? -11.827 -20.110 -20.841 1.00  85.92 0 A 1
ATOM   278 C CB  . PHE A 1 34 ? -13.263 -18.632 -23.202 1.00  80.77 0 A 1
ATOM   279 C CG  . PHE A 1 34 ? -13.562 -18.182 -24.603 1.00  74.76 0 A 1
ATOM   280 C CD1 . PHE A 1 34 ? -13.537 -16.815 -24.913 1.00  67.82 0 A 1
ATOM   281 C CD2 . PHE A 1 34 ? -13.934 -19.112 -25.598 1.00  66.14 0 A 1
ATOM   282 C CE1 . PHE A 1 34 ? -13.903 -16.371 -26.186 1.00  60.55 0 A 1
ATOM   283 C CE2 . PHE A 1 34 ? -14.301 -18.664 -26.880 1.00  60.27 0 A 1
ATOM   284 C CZ  . PHE A 1 34 ? -14.290 -17.292 -27.175 1.00  59.77 0 A 1
ATOM   285 N N   . CYS A 1 35 ? -11.014 -18.011 -20.832 1.00  86.01 0 A 1
ATOM   286 C CA  . CYS A 1 35 ? -10.981 -17.922 -19.385 1.00  88.01 0 A 1
ATOM   287 C C   . CYS A 1 35 ? -12.416 -17.793 -18.857 1.00  88.78 0 A 1
ATOM   288 O O   . CYS A 1 35 ? -13.101 -16.834 -19.208 1.00  89.00 0 A 1
ATOM   289 C CB  . CYS A 1 35 ? -10.115 -16.741 -18.960 1.00  87.58 0 A 1
ATOM   290 S SG  . CYS A 1 35 ? -10.142 -16.585 -17.152 1.00  87.00 0 A 1
ATOM   291 N N   . PRO A 1 36 ? -12.892 -18.696 -17.992 1.00  88.05 0 A 1
ATOM   292 C CA  . PRO A 1 36 ? -14.251 -18.629 -17.475 1.00  88.04 0 A 1
ATOM   293 C C   . PRO A 1 36 ? -14.471 -17.470 -16.499 1.00  87.86 0 A 1
ATOM   294 O O   . PRO A 1 36 ? -15.606 -17.079 -16.279 1.00  85.06 0 A 1
ATOM   295 C CB  . PRO A 1 36 ? -14.487 -19.992 -16.815 1.00  87.53 0 A 1
ATOM   296 C CG  . PRO A 1 36 ? -13.096 -20.402 -16.365 1.00  86.93 0 A 1
ATOM   297 C CD  . PRO A 1 36 ? -12.185 -19.847 -17.456 1.00  89.23 0 A 1
ATOM   298 N N   . LEU A 1 37 ? -13.391 -16.885 -15.955 1.00  87.82 0 A 1
ATOM   299 C CA  . LEU A 1 37 ? -13.454 -15.777 -14.998 1.00  86.28 0 A 1
ATOM   300 C C   . LEU A 1 37 ? -13.587 -14.422 -15.712 1.00  84.34 0 A 1
ATOM   301 O O   . LEU A 1 37 ? -14.491 -13.648 -15.411 1.00  80.40 0 A 1
ATOM   302 C CB  . LEU A 1 37 ? -12.230 -15.803 -14.067 1.00  85.40 0 A 1
ATOM   303 C CG  . LEU A 1 37 ? -11.968 -17.134 -13.339 1.00  84.64 0 A 1
ATOM   304 C CD1 . LEU A 1 37 ? -10.788 -16.983 -12.382 1.00  80.77 0 A 1
ATOM   305 C CD2 . LEU A 1 37 ? -13.173 -17.604 -12.535 1.00  80.76 0 A 1
ATOM   306 N N   . CYS A 1 38 ? -12.708 -14.134 -16.680 1.00  83.04 0 A 1
ATOM   307 C CA  . CYS A 1 38 ? -12.726 -12.866 -17.421 1.00  80.01 0 A 1
ATOM   308 C C   . CYS A 1 38 ? -13.194 -12.983 -18.879 1.00  77.54 0 A 1
ATOM   309 O O   . CYS A 1 38 ? -13.284 -11.971 -19.575 1.00  73.05 0 A 1
ATOM   310 C CB  . CYS A 1 38 ? -11.349 -12.204 -17.315 1.00  77.38 0 A 1
ATOM   311 S SG  . CYS A 1 38 ? -10.111 -13.133 -18.264 1.00  77.18 0 A 1
ATOM   312 N N   . ARG A 1 39 ? -13.497 -14.186 -19.353 1.00  76.69 0 A 1
ATOM   313 C CA  . ARG A 1 39 ? -13.984 -14.518 -20.705 1.00  72.65 0 A 1
ATOM   314 C C   . ARG A 1 39 ? -13.011 -14.170 -21.844 1.00  71.19 0 A 1
ATOM   315 O O   . ARG A 1 39 ? -13.437 -14.106 -22.995 1.00  68.09 0 A 1
ATOM   316 C CB  . ARG A 1 39 ? -15.384 -13.938 -20.941 1.00  69.65 0 A 1
ATOM   317 C CG  . ARG A 1 39 ? -16.386 -14.308 -19.839 1.00  64.94 0 A 1
ATOM   318 C CD  . ARG A 1 39 ? -17.748 -13.727 -20.181 1.00  61.99 0 A 1
ATOM   319 N NE  . ARG A 1 39 ? -18.742 -14.066 -19.161 1.00  56.63 0 A 1
ATOM   320 C CZ  . ARG A 1 39 ? -20.031 -13.751 -19.186 1.00  52.14 0 A 1
ATOM   321 N NH1 . ARG A 1 39 ? -20.556 -13.079 -20.179 1.00  47.57 1 A 1
ATOM   322 N NH2 . ARG A 1 39 ? -20.803 -14.108 -18.205 1.00  47.07 0 A 1
ATOM   323 N N   . LEU A 1 40 ? -11.726 -13.997 -21.566 1.00  69.83 0 A 1
ATOM   324 C CA  . LEU A 1 40 ? -10.685 -13.822 -22.587 1.00  66.73 0 A 1
ATOM   325 C C   . LEU A 1 40 ? -10.180 -15.175 -23.100 1.00  65.63 0 A 1
ATOM   326 O O   . LEU A 1 40 ? -10.194 -16.171 -22.379 1.00  62.32 0 A 1
ATOM   327 C CB  . LEU A 1 40 ? -9.540 -12.972 -22.027 1.00  61.33 0 A 1
ATOM   328 C CG  . LEU A 1 40 ? -9.945 -11.552 -21.596 1.00  55.74 0 A 1
ATOM   329 C CD1 . LEU A 1 40 ? -8.738 -10.841 -20.990 1.00  53.57 0 A 1
ATOM   330 C CD2 . LEU A 1 40 ? -10.456 -10.714 -22.771 1.00  54.18 0 A 1
ATOM   331 N N   . ILE A 1 41 ? -9.702 -15.194 -24.359 1.00  66.83 0 A 1
ATOM   332 C CA  . ILE A 1 41 ? -9.072 -16.362 -25.006 1.00  63.64 0 A 1
ATOM   333 C C   . ILE A 1 41 ? -7.555 -16.149 -25.036 1.00  61.47 0 A 1
ATOM   334 O O   . ILE A 1 41 ? -7.120 -15.020 -25.273 1.00  57.66 0 A 1
ATOM   335 C CB  . ILE A 1 41 ? -9.598 -16.575 -26.449 1.00  59.62 0 A 1
ATOM   336 C CG1 . ILE A 1 41 ? -11.127 -16.574 -26.537 1.00  55.01 0 A 1
ATOM   337 C CG2 . ILE A 1 41 ? -9.063 -17.896 -27.026 1.00  54.14 0 A 1
ATOM   338 C CD1 . ILE A 1 41 ? -11.604 -16.642 -28.001 1.00  50.39 0 A 1
ATOM   339 N N   . PRO A 1 42 ? -6.724 -17.171 -24.858 1.00  64.34 0 A 1
ATOM   340 C CA  . PRO A 1 42 ? -5.288 -17.078 -25.067 1.00  60.54 0 A 1
ATOM   341 C C   . PRO A 1 42 ? -4.929 -17.005 -26.553 1.00  61.12 0 A 1
ATOM   342 O O   . PRO A 1 42 ? -5.515 -17.711 -27.366 1.00  57.47 0 A 1
ATOM   343 C CB  . PRO A 1 42 ? -4.705 -18.327 -24.403 1.00  55.93 0 A 1
ATOM   344 C CG  . PRO A 1 42 ? -5.816 -19.352 -24.506 1.00  54.43 0 A 1
ATOM   345 C CD  . PRO A 1 42 ? -7.097 -18.528 -24.515 1.00  58.21 0 A 1
ATOM   346 N N   . ASP A 1 43 ? -3.938 -16.186 -26.886 1.00  57.71 0 A 1
ATOM   347 C CA  . ASP A 1 43 ? -3.169 -16.134 -28.146 1.00  57.14 0 A 1
ATOM   348 C C   . ASP A 1 43 ? -3.908 -15.840 -29.477 1.00  56.84 0 A 1
ATOM   349 O O   . ASP A 1 43 ? -3.245 -15.482 -30.448 1.00  53.35 0 A 1
ATOM   350 C CB  . ASP A 1 43 ? -2.240 -17.358 -28.254 1.00  53.84 0 A 1
ATOM   351 C CG  . ASP A 1 43 ? -1.153 -17.397 -27.179 1.00  50.08 0 A 1
ATOM   352 O OD1 . ASP A 1 43 ? -0.676 -16.324 -26.759 1.00  47.48 0 A 1
ATOM   353 O OD2 . ASP A 1 43 ? -0.760 -18.509 -26.757 1.00  46.80 -1 A 1
ATOM   354 N N   . GLU A 1 44 ? -5.216 -15.943 -29.581 1.00  60.43 0 A 1
ATOM   355 C CA  . GLU A 1 44 ? -5.928 -15.816 -30.866 1.00  58.67 0 A 1
ATOM   356 C C   . GLU A 1 44 ? -6.303 -14.382 -31.257 1.00  57.46 0 A 1
ATOM   357 O O   . GLU A 1 44 ? -6.449 -14.077 -32.439 1.00  52.84 0 A 1
ATOM   358 C CB  . GLU A 1 44 ? -7.191 -16.690 -30.863 1.00  55.25 0 A 1
ATOM   359 C CG  . GLU A 1 44 ? -6.862 -18.189 -30.831 1.00  50.17 0 A 1
ATOM   360 C CD  . GLU A 1 44 ? -8.095 -19.074 -31.055 1.00  46.13 0 A 1
ATOM   361 O OE1 . GLU A 1 44 ? -7.889 -20.272 -31.339 1.00  43.76 0 A 1
ATOM   362 O OE2 . GLU A 1 44 ? -9.231 -18.568 -30.947 1.00  44.34 -1 A 1
ATOM   363 N N   . ASN A 1 45 ? -6.452 -13.482 -30.300 1.00  56.42 0 A 1
ATOM   364 C CA  . ASN A 1 45 ? -6.930 -12.126 -30.548 1.00  56.05 0 A 1
ATOM   365 C C   . ASN A 1 45 ? -5.998 -11.102 -29.871 1.00  55.73 0 A 1
ATOM   366 O O   . ASN A 1 45 ? -5.465 -11.395 -28.805 1.00  51.69 0 A 1
ATOM   367 C CB  . ASN A 1 45 ? -8.389 -12.042 -30.053 1.00  52.70 0 A 1
ATOM   368 C CG  . ASN A 1 45 ? -9.331 -11.297 -30.987 1.00  48.08 0 A 1
ATOM   369 N ND2 . ASN A 1 45 ? -10.619 -11.384 -30.714 1.00  44.86 0 A 1
ATOM   370 O OD1 . ASN A 1 45 ? -8.967 -10.640 -31.927 1.00  44.92 0 A 1
ATOM   371 N N   . PRO A 1 46 ? -5.812 -9.894 -30.418 1.00  51.20 0 A 1
ATOM   372 C CA  . PRO A 1 46 ? -5.026 -8.857 -29.723 1.00  49.52 0 A 1
ATOM   373 C C   . PRO A 1 46 ? -5.574 -8.481 -28.337 1.00  50.94 0 A 1
ATOM   374 O O   . PRO A 1 46 ? -4.831 -7.974 -27.502 1.00  46.75 0 A 1
ATOM   375 C CB  . PRO A 1 46 ? -5.015 -7.663 -30.686 1.00  45.16 0 A 1
ATOM   376 C CG  . PRO A 1 46 ? -6.184 -7.915 -31.634 1.00  42.70 0 A 1
ATOM   377 C CD  . PRO A 1 46 ? -6.278 -9.425 -31.700 1.00  45.97 0 A 1
ATOM   378 N N   . SER A 1 47 ? -6.838 -8.754 -28.066 1.00  53.86 0 A 1
ATOM   379 C CA  . SER A 1 47 ? -7.469 -8.627 -26.745 1.00  53.65 0 A 1
ATOM   380 C C   . SER A 1 47 ? -7.366 -9.893 -25.891 1.00  54.48 0 A 1
ATOM   381 O O   . SER A 1 47 ? -7.930 -9.924 -24.795 1.00  50.74 0 A 1
ATOM   382 C CB  . SER A 1 47 ? -8.937 -8.228 -26.925 1.00  50.44 0 A 1
ATOM   383 O OG  . SER A 1 47 ? -9.628 -9.224 -27.647 1.00  45.87 0 A 1
ATOM   384 N N   . SER A 1 48 ? -6.705 -10.937 -26.385 1.00  59.14 0 A 1
ATOM   385 C CA  . SER A 1 48 ? -6.549 -12.197 -25.681 1.00  58.88 0 A 1
ATOM   386 C C   . SER A 1 48 ? -5.333 -12.176 -24.760 1.00  59.94 0 A 1
ATOM   387 O O   . SER A 1 48 ? -4.431 -11.353 -24.897 1.00  56.23 0 A 1
ATOM   388 C CB  . SER A 1 48 ? -6.484 -13.370 -26.660 1.00  54.87 0 A 1
ATOM   389 O OG  . SER A 1 48 ? -5.262 -13.396 -27.354 1.00  50.17 0 A 1
ATOM   390 N N   . PHE A 1 49 ? -5.300 -13.092 -23.813 1.00  63.66 0 A 1
ATOM   391 C CA  . PHE A 1 49 ? -4.129 -13.301 -22.967 1.00  63.24 0 A 1
ATOM   392 C C   . PHE A 1 49 ? -3.135 -14.237 -23.649 1.00  64.75 0 A 1
ATOM   393 O O   . PHE A 1 49 ? -3.509 -15.224 -24.281 1.00  60.96 0 A 1
ATOM   394 C CB  . PHE A 1 49 ? -4.566 -13.795 -21.593 1.00  59.15 0 A 1
ATOM   395 C CG  . PHE A 1 49 ? -5.333 -15.100 -21.587 1.00  58.79 0 A 1
ATOM   396 C CD1 . PHE A 1 49 ? -6.731 -15.097 -21.740 1.00  56.58 0 A 1
ATOM   397 C CD2 . PHE A 1 49 ? -4.664 -16.306 -21.389 1.00  55.72 0 A 1
ATOM   398 C CE1 . PHE A 1 49 ? -7.453 -16.292 -21.677 1.00  53.87 0 A 1
ATOM   399 C CE2 . PHE A 1 49 ? -5.380 -17.509 -21.325 1.00  54.31 0 A 1
ATOM   400 C CZ  . PHE A 1 49 ? -6.774 -17.508 -21.461 1.00  54.09 0 A 1
ATOM   401 N N   . SER A 1 50 ? -1.843 -13.934 -23.523 1.00  60.49 0 A 1
ATOM   402 C CA  . SER A 1 50 ? -0.784 -14.778 -24.067 1.00  60.54 0 A 1
ATOM   403 C C   . SER A 1 50 ? -0.522 -15.996 -23.184 1.00  63.61 0 A 1
ATOM   404 O O   . SER A 1 50 ? -0.520 -15.909 -21.954 1.00  58.41 0 A 1
ATOM   405 C CB  . SER A 1 50 ?  0.490 -13.964 -24.275 1.00  54.67 0 A 1
ATOM   406 O OG  . SER A 1 50 ?  0.929 -13.399 -23.057 1.00  49.43 0 A 1
ATOM   407 N N   . GLY A 1 51 ? -0.214 -17.132 -23.806 1.00  66.83 0 A 1
ATOM   408 C CA  . GLY A 1 51 ?  0.180 -18.348 -23.111 1.00  66.96 0 A 1
ATOM   409 C C   . GLY A 1 51 ? -0.994 -19.261 -22.727 1.00  71.01 0 A 1
ATOM   410 O O   . GLY A 1 51 ? -2.026 -19.302 -23.381 1.00  67.18 0 A 1
ATOM   411 N N   . SER A 1 52 ? -0.821 -20.059 -21.681 1.00  77.32 0 A 1
ATOM   412 C CA  . SER A 1 52 ? -1.829 -21.018 -21.237 1.00  80.69 0 A 1
ATOM   413 C C   . SER A 1 52 ? -2.840 -20.392 -20.271 1.00  83.74 0 A 1
ATOM   414 O O   . SER A 1 52 ? -2.514 -19.438 -19.561 1.00  82.83 0 A 1
ATOM   415 C CB  . SER A 1 52 ? -1.165 -22.242 -20.605 1.00  76.82 0 A 1
ATOM   416 O OG  . SER A 1 52 ? -0.487 -21.902 -19.410 1.00  70.86 0 A 1
ATOM   417 N N   . LEU A 1 53 ? -4.015 -20.999 -20.163 1.00  83.91 0 A 1
ATOM   418 C CA  . LEU A 1 53 ? -5.010 -20.614 -19.155 1.00  86.64 0 A 1
ATOM   419 C C   . LEU A 1 53 ? -4.412 -20.615 -17.738 1.00  87.29 0 A 1
ATOM   420 O O   . LEU A 1 53 ? -4.643 -19.673 -16.995 1.00  87.07 0 A 1
ATOM   421 C CB  . LEU A 1 53 ? -6.219 -21.561 -19.232 1.00  87.38 0 A 1
ATOM   422 C CG  . LEU A 1 53 ? -7.304 -21.241 -18.186 1.00  88.45 0 A 1
ATOM   423 C CD1 . LEU A 1 53 ? -7.948 -19.874 -18.415 1.00  85.93 0 A 1
ATOM   424 C CD2 . LEU A 1 53 ? -8.405 -22.291 -18.225 1.00  85.80 0 A 1
ATOM   425 N N   . ILE A 1 54 ? -3.603 -21.605 -17.384 1.00  86.37 0 A 1
ATOM   426 C CA  . ILE A 1 54 ? -2.955 -21.689 -16.068 1.00  86.67 0 A 1
ATOM   427 C C   . ILE A 1 54 ? -2.091 -20.446 -15.817 1.00  86.20 0 A 1
ATOM   428 O O   . ILE A 1 54 ? -2.199 -19.825 -14.763 1.00  85.14 0 A 1
ATOM   429 C CB  . ILE A 1 54 ? -2.123 -22.984 -15.945 1.00  86.87 0 A 1
ATOM   430 C CG1 . ILE A 1 54 ? -3.062 -24.210 -15.954 1.00  86.10 0 A 1
ATOM   431 C CG2 . ILE A 1 54 ? -1.253 -22.965 -14.670 1.00  86.21 0 A 1
ATOM   432 C CD1 . ILE A 1 54 ? -2.330 -25.557 -16.043 1.00  82.54 0 A 1
ATOM   433 N N   . ARG A 1 55 ? -1.265 -20.051 -16.808 1.00  85.65 0 A 1
ATOM   434 C CA  . ARG A 1 55 ? -0.417 -18.857 -16.687 1.00  84.49 0 A 1
ATOM   435 C C   . ARG A 1 55 ? -1.258 -17.586 -16.585 1.00  84.46 0 A 1
ATOM   436 O O   . ARG A 1 55 ? -0.927 -16.710 -15.788 1.00  82.61 0 A 1
ATOM   437 C CB  . ARG A 1 55 ?  0.562 -18.811 -17.867 1.00  82.41 0 A 1
ATOM   438 C CG  . ARG A 1 55 ?  1.562 -17.664 -17.706 1.00  74.74 0 A 1
ATOM   439 C CD  . ARG A 1 55 ?  2.605 -17.712 -18.823 1.00  71.51 0 A 1
ATOM   440 N NE  . ARG A 1 55 ?  3.613 -16.651 -18.665 1.00  64.90 0 A 1
ATOM   441 C CZ  . ARG A 1 55 ?  4.706 -16.501 -19.377 1.00  58.81 0 A 1
ATOM   442 N NH1 . ARG A 1 55 ?  5.006 -17.327 -20.340 1.00  53.32 1 A 1
ATOM   443 N NH2 . ARG A 1 55 ?  5.511 -15.519 -19.131 1.00  51.76 0 A 1
ATOM   444 N N   . HIS A 1 56 ? -2.333 -17.494 -17.354 1.00  81.55 0 A 1
ATOM   445 C CA  . HIS A 1 56 ? -3.264 -16.379 -17.259 1.00  82.68 0 A 1
ATOM   446 C C   . HIS A 1 56 ? -3.906 -16.282 -15.873 1.00  82.93 0 A 1
ATOM   447 O O   . HIS A 1 56 ? -3.894 -15.212 -15.278 1.00  82.52 0 A 1
ATOM   448 C CB  . HIS A 1 56 ? -4.320 -16.513 -18.361 1.00  83.92 0 A 1
ATOM   449 C CG  . HIS A 1 56 ? -5.439 -15.526 -18.203 1.00  84.18 0 A 1
ATOM   450 C CD2 . HIS A 1 56 ? -6.673 -15.787 -17.673 1.00  82.40 0 A 1
ATOM   451 N ND1 . HIS A 1 56 ? -5.382 -14.184 -18.506 1.00  81.29 0 A 1
ATOM   452 C CE1 . HIS A 1 56 ? -6.566 -13.651 -18.166 1.00  82.75 0 A 1
ATOM   453 N NE2 . HIS A 1 56 ? -7.362 -14.598 -17.659 1.00  82.77 0 A 1
ATOM   454 N N   . LEU A 1 57 ? -4.381 -17.406 -15.330 1.00  85.39 0 A 1
ATOM   455 C CA  . LEU A 1 57 ? -4.963 -17.450 -13.983 1.00  85.84 0 A 1
ATOM   456 C C   . LEU A 1 57 ? -3.939 -17.008 -12.925 1.00  84.62 0 A 1
ATOM   457 O O   . LEU A 1 57 ? -4.267 -16.192 -12.071 1.00  83.37 0 A 1
ATOM   458 C CB  . LEU A 1 57 ? -5.479 -18.863 -13.676 1.00  87.62 0 A 1
ATOM   459 C CG  . LEU A 1 57 ? -6.691 -19.308 -14.513 1.00  88.29 0 A 1
ATOM   460 C CD1 . LEU A 1 57 ? -6.995 -20.781 -14.228 1.00  86.19 0 A 1
ATOM   461 C CD2 . LEU A 1 57 ? -7.945 -18.488 -14.215 1.00  86.45 0 A 1
ATOM   462 N N   . GLN A 1 58 ? -2.691 -17.478 -13.022 1.00  84.05 0 A 1
ATOM   463 C CA  . GLN A 1 58 ? -1.614 -17.101 -12.105 1.00  82.15 0 A 1
ATOM   464 C C   . GLN A 1 58 ? -1.292 -15.608 -12.138 1.00  81.26 0 A 1
ATOM   465 O O   . GLN A 1 58 ? -1.032 -15.016 -11.097 1.00  79.80 0 A 1
ATOM   466 C CB  . GLN A 1 58 ? -0.352 -17.901 -12.445 1.00  81.07 0 A 1
ATOM   467 C CG  . GLN A 1 58 ? -0.453 -19.355 -11.988 1.00  78.52 0 A 1
ATOM   468 C CD  . GLN A 1 58 ?  0.710 -20.217 -12.477 1.00  77.01 0 A 1
ATOM   469 N NE2 . GLN A 1 58 ?  0.980 -21.307 -11.822 1.00  70.83 0 A 1
ATOM   470 O OE1 . GLN A 1 58 ?  1.382 -19.923 -13.456 1.00  73.06 0 A 1
ATOM   471 N N   . VAL A 1 59 ? -1.295 -14.992 -13.330 1.00  79.54 0 A 1
ATOM   472 C CA  . VAL A 1 59 ? -0.910 -13.581 -13.488 1.00  77.48 0 A 1
ATOM   473 C C   . VAL A 1 59 ? -2.075 -12.630 -13.222 1.00  77.24 0 A 1
ATOM   474 O O   . VAL A 1 59 ? -1.881 -11.586 -12.600 1.00  74.72 0 A 1
ATOM   475 C CB  . VAL A 1 59 ? -0.296 -13.345 -14.883 1.00  75.30 0 A 1
ATOM   476 C CG1 . VAL A 1 59 ? -0.003 -11.872 -15.160 1.00  69.35 0 A 1
ATOM   477 C CG2 . VAL A 1 59 ?  1.034 -14.106 -15.023 1.00  70.79 0 A 1
ATOM   478 N N   . SER A 1 60 ? -3.258 -12.963 -13.685 1.00  79.76 0 A 1
ATOM   479 C CA  . SER A 1 60 ? -4.399 -12.038 -13.726 1.00  78.25 0 A 1
ATOM   480 C C   . SER A 1 60 ? -5.422 -12.259 -12.618 1.00  78.18 0 A 1
ATOM   481 O O   . SER A 1 60 ? -6.232 -11.370 -12.377 1.00  76.13 0 A 1
ATOM   482 C CB  . SER A 1 60 ? -5.102 -12.115 -15.080 1.00  76.32 0 A 1
ATOM   483 O OG  . SER A 1 60 ? -4.187 -11.865 -16.126 1.00  70.46 0 A 1
ATOM   484 N N   . HIS A 1 61 ? -5.410 -13.422 -11.966 1.00  77.11 0 A 1
ATOM   485 C CA  . HIS A 1 61 ? -6.448 -13.797 -11.000 1.00  77.03 0 A 1
ATOM   486 C C   . HIS A 1 61 ? -5.916 -14.275 -9.650 1.00  75.57 0 A 1
ATOM   487 O O   . HIS A 1 61 ? -6.717 -14.531 -8.757 1.00  73.38 0 A 1
ATOM   488 C CB  . HIS A 1 61 ? -7.381 -14.837 -11.630 1.00  80.36 0 A 1
ATOM   489 C CG  . HIS A 1 61 ? -8.101 -14.349 -12.858 1.00  82.04 0 A 1
ATOM   490 C CD2 . HIS A 1 61 ? -7.979 -14.824 -14.130 1.00  79.89 0 A 1
ATOM   491 N ND1 . HIS A 1 61 ? -9.035 -13.334 -12.887 1.00  78.52 0 A 1
ATOM   492 C CE1 . HIS A 1 61 ? -9.463 -13.207 -14.155 1.00  80.60 0 A 1
ATOM   493 N NE2 . HIS A 1 61 ? -8.846 -14.095 -14.939 1.00  81.04 0 A 1
ATOM   494 N N   . THR A 1 62 ? -4.607 -14.410 -9.455 1.00  77.40 0 A 1
ATOM   495 C CA  . THR A 1 62 ? -4.036 -14.870 -8.169 1.00  75.72 0 A 1
ATOM   496 C C   . THR A 1 62 ? -3.583 -13.714 -7.283 1.00  73.90 0 A 1
ATOM   497 O O   . THR A 1 62 ? -3.718 -13.784 -6.065 1.00  70.52 0 A 1
ATOM   498 C CB  . THR A 1 62 ? -2.856 -15.822 -8.386 1.00  73.91 0 A 1
ATOM   499 C CG2 . THR A 1 62 ? -2.430 -16.548 -7.119 1.00  68.01 0 A 1
ATOM   500 O OG1 . THR A 1 62 ? -3.193 -16.812 -9.329 1.00  68.97 0 A 1
ATOM   501 N N   . LEU A 1 63 ? -3.036 -12.660 -7.868 1.00  68.00 0 A 1
ATOM   502 C CA  . LEU A 1 63 ? -2.597 -11.480 -7.122 1.00  66.96 0 A 1
ATOM   503 C C   . LEU A 1 63 ? -3.782 -10.550 -6.867 1.00  67.68 0 A 1
ATOM   504 O O   . LEU A 1 63 ? -3.882 -9.467 -7.441 1.00  64.20 0 A 1
ATOM   505 C CB  . LEU A 1 63 ? -1.424 -10.799 -7.844 1.00  62.94 0 A 1
ATOM   506 C CG  . LEU A 1 63 ? -0.095 -11.547 -7.697 1.00  56.18 0 A 1
ATOM   507 C CD1 . LEU A 1 63 ?  0.911 -11.029 -8.720 1.00  53.11 0 A 1
ATOM   508 C CD2 . LEU A 1 63 ?  0.518 -11.356 -6.307 1.00  53.74 0 A 1
ATOM   509 N N   . PHE A 1 64 ? -4.673 -10.975 -5.981 1.00  66.75 0 A 1
ATOM   510 C CA  . PHE A 1 64 ? -5.590 -10.058 -5.339 1.00  64.72 0 A 1
ATOM   511 C C   . PHE A 1 64 ? -4.766 -9.229 -4.358 1.00  65.28 0 A 1
ATOM   512 O O   . PHE A 1 64 ? -4.367 -9.705 -3.299 1.00  62.41 0 A 1
ATOM   513 C CB  . PHE A 1 64 ? -6.734 -10.809 -4.656 1.00  60.85 0 A 1
ATOM   514 C CG  . PHE A 1 64 ? -7.727 -11.371 -5.648 1.00  58.32 0 A 1
ATOM   515 C CD1 . PHE A 1 64 ? -8.841 -10.607 -6.025 1.00  55.43 0 A 1
ATOM   516 C CD2 . PHE A 1 64 ? -7.540 -12.650 -6.202 1.00  54.80 0 A 1
ATOM   517 C CE1 . PHE A 1 64 ? -9.762 -11.124 -6.945 1.00  53.07 0 A 1
ATOM   518 C CE2 . PHE A 1 64 ? -8.462 -13.170 -7.129 1.00  53.06 0 A 1
ATOM   519 C CZ  . PHE A 1 64 ? -9.577 -12.404 -7.497 1.00  51.67 0 A 1
ATOM   520 N N   . TYR A 1 65 ? -4.456 -7.981 -4.726 1.00  63.41 0 A 1
ATOM   521 C CA  . TYR A 1 65 ? -3.748 -7.062 -3.838 1.00  62.96 0 A 1
ATOM   522 C C   . TYR A 1 65 ? -4.475 -6.898 -2.507 1.00  63.36 0 A 1
ATOM   523 O O   . TYR A 1 65 ? -3.825 -6.760 -1.472 1.00  60.62 0 A 1
ATOM   524 C CB  . TYR A 1 65 ? -3.576 -5.700 -4.520 1.00  60.33 0 A 1
ATOM   525 C CG  . TYR A 1 65 ? -2.381 -5.623 -5.432 1.00  58.94 0 A 1
ATOM   526 C CD1 . TYR A 1 65 ? -1.134 -5.226 -4.907 1.00  55.28 0 A 1
ATOM   527 C CD2 . TYR A 1 65 ? -2.480 -5.939 -6.796 1.00  54.55 0 A 1
ATOM   528 C CE1 . TYR A 1 65 ? -0.009 -5.136 -5.735 1.00  52.20 0 A 1
ATOM   529 C CE2 . TYR A 1 65 ? -1.360 -5.863 -7.633 1.00  52.14 0 A 1
ATOM   530 C CZ  . TYR A 1 65 ? -0.124 -5.454 -7.096 1.00  52.23 0 A 1
ATOM   531 O OH  . TYR A 1 65 ?  0.987 -5.373 -7.913 1.00  46.98 0 A 1
ATOM   532 N N   . ASP A 1 66 ? -5.805 -6.980 -2.515 1.00  62.87 0 A 1
ATOM   533 C CA  . ASP A 1 66 ? -6.660 -6.848 -1.339 1.00  62.01 0 A 1
ATOM   534 C C   . ASP A 1 66 ? -6.391 -7.928 -0.281 1.00  62.62 0 A 1
ATOM   535 O O   . ASP A 1 66 ? -6.429 -7.634  0.907 1.00  60.84 0 A 1
ATOM   536 C CB  . ASP A 1 66 ? -8.134 -6.868 -1.772 1.00  59.48 0 A 1
ATOM   537 C CG  . ASP A 1 66 ? -8.507 -5.699 -2.690 1.00  55.32 0 A 1
ATOM   538 O OD1 . ASP A 1 66 ? -7.791 -4.675 -2.671 1.00  52.42 0 A 1
ATOM   539 O OD2 . ASP A 1 66 ? -9.494 -5.849 -3.442 1.00  51.99 -1 A 1
ATOM   540 N N   . ASP A 1 67 ? -6.014 -9.156 -0.675 1.00  63.86 0 A 1
ATOM   541 C CA  . ASP A 1 67 ? -5.719 -10.246  0.257 1.00  61.74 0 A 1
ATOM   542 C C   . ASP A 1 67 ? -4.417 -10.020  1.049 1.00  60.99 0 A 1
ATOM   543 O O   . ASP A 1 67 ? -4.235 -10.548  2.145 1.00  59.07 0 A 1
ATOM   544 C CB  . ASP A 1 67 ? -5.615 -11.580 -0.499 1.00  60.07 0 A 1
ATOM   545 C CG  . ASP A 1 67 ? -6.944 -12.097 -1.036 1.00  55.83 0 A 1
ATOM   546 O OD1 . ASP A 1 67 ? -8.003 -11.732 -0.489 1.00  53.40 0 A 1
ATOM   547 O OD2 . ASP A 1 67 ? -6.881 -12.916 -1.990 1.00  53.46 -1 A 1
ATOM   548 N N   . PHE A 1 68 ? -3.475 -9.240  0.495 1.00  66.93 0 A 1
ATOM   549 C CA  . PHE A 1 68 ? -2.180 -8.971  1.113 1.00  64.87 0 A 1
ATOM   550 C C   . PHE A 1 68 ? -2.112 -7.625  1.827 1.00  65.49 0 A 1
ATOM   551 O O   . PHE A 1 68 ? -1.216 -7.393  2.646 1.00  62.78 0 A 1
ATOM   552 C CB  . PHE A 1 68 ? -1.077 -9.063  0.052 1.00  61.78 0 A 1
ATOM   553 C CG  . PHE A 1 68 ? -0.904 -10.457 -0.505 1.00  59.69 0 A 1
ATOM   554 C CD1 . PHE A 1 68 ? -0.178 -11.419  0.218 1.00  54.93 0 A 1
ATOM   555 C CD2 . PHE A 1 68 ? -1.500 -10.816 -1.719 1.00  56.77 0 A 1
ATOM   556 C CE1 . PHE A 1 68 ? -0.038 -12.711 -0.273 1.00  52.70 0 A 1
ATOM   557 C CE2 . PHE A 1 68 ? -1.376 -12.118 -2.216 1.00  52.69 0 A 1
ATOM   558 C CZ  . PHE A 1 68 ? -0.644 -13.071 -1.494 1.00  52.90 0 A 1
ATOM   559 N N   . ILE A 1 69 ? -3.009 -6.714  1.498 1.00  65.96 0 A 1
ATOM   560 C CA  . ILE A 1 69 ? -3.002 -5.360  2.015 1.00  69.79 0 A 1
ATOM   561 C C   . ILE A 1 69 ? -4.214 -5.188  2.916 1.00  69.65 0 A 1
ATOM   562 O O   . ILE A 1 69 ? -5.279 -4.759  2.485 1.00  69.71 0 A 1
ATOM   563 C CB  . ILE A 1 69 ? -2.917 -4.324  0.865 1.00  69.00 0 A 1
ATOM   564 C CG1 . ILE A 1 69 ? -1.649 -4.562  0.011 1.00  63.82 0 A 1
ATOM   565 C CG2 . ILE A 1 69 ? -2.914 -2.909  1.437 1.00  63.12 0 A 1
ATOM   566 C CD1 . ILE A 1 69 ? -1.479 -3.590 -1.150 1.00  59.41 0 A 1
ATOM   567 N N   . ASP A 1 70 ? -4.029 -5.468  4.208 1.00  73.53 0 A 1
ATOM   568 C CA  . ASP A 1 70 ? -4.975 -5.002  5.208 1.00  75.71 0 A 1
ATOM   569 C C   . ASP A 1 70 ? -4.816 -3.487  5.355 1.00  77.08 0 A 1
ATOM   570 O O   . ASP A 1 70 ? -3.912 -2.975  6.026 1.00  77.24 0 A 1
ATOM   571 C CB  . ASP A 1 70 ? -4.825 -5.769  6.525 1.00  73.53 0 A 1
ATOM   572 C CG  . ASP A 1 70 ? -5.928 -5.410  7.534 1.00  71.15 0 A 1
ATOM   573 O OD1 . ASP A 1 70 ? -6.556 -4.335  7.392 1.00  69.47 0 A 1
ATOM   574 O OD2 . ASP A 1 70 ? -6.129 -6.202  8.488 1.00  69.14 -1 A 1
ATOM   575 N N   . PHE A 1 71 ? -5.702 -2.751  4.684 1.00  79.22 0 A 1
ATOM   576 C CA  . PHE A 1 71 ? -5.718 -1.300  4.724 1.00  80.14 0 A 1
ATOM   577 C C   . PHE A 1 71 ? -5.875 -0.771  6.152 1.00  83.03 0 A 1
ATOM   578 O O   . PHE A 1 71 ? -5.330  0.299  6.448 1.00  82.41 0 A 1
ATOM   579 C CB  . PHE A 1 71 ? -6.840 -0.774  3.832 1.00  76.98 0 A 1
ATOM   580 C CG  . PHE A 1 71 ? -6.565 -0.936  2.357 1.00  73.85 0 A 1
ATOM   581 C CD1 . PHE A 1 71 ? -5.656 -0.084  1.707 1.00  69.91 0 A 1
ATOM   582 C CD2 . PHE A 1 71 ? -7.207 -1.939  1.617 1.00  68.95 0 A 1
ATOM   583 C CE1 . PHE A 1 71 ? -5.394 -0.218  0.343 1.00  66.47 0 A 1
ATOM   584 C CE2 . PHE A 1 71 ? -6.947 -2.090  0.248 1.00  65.35 0 A 1
ATOM   585 C CZ  . PHE A 1 71 ? -6.040 -1.225 -0.395 1.00  64.88 0 A 1
ATOM   586 N N   . ASN A 1 72 ? -6.533 -1.496  7.060 1.00  80.93 0 A 1
ATOM   587 C CA  . ASN A 1 72 ? -6.674 -1.084  8.453 1.00  81.90 0 A 1
ATOM   588 C C   . ASN A 1 72 ? -5.333 -1.146  9.182 1.00  83.75 0 A 1
ATOM   589 O O   . ASN A 1 72 ? -4.959 -0.190  9.861 1.00  84.19 0 A 1
ATOM   590 C CB  . ASN A 1 72 ? -7.717 -1.955  9.169 1.00  80.75 0 A 1
ATOM   591 C CG  . ASN A 1 72 ? -9.085 -1.851  8.545 1.00  77.26 0 A 1
ATOM   592 N ND2 . ASN A 1 72 ? -9.674 -2.972  8.200 1.00  69.87 0 A 1
ATOM   593 O OD1 . ASN A 1 72 ? -9.637 -0.776  8.354 1.00  70.60 0 A 1
ATOM   594 N N   . ILE A 1 73 ? -4.554 -2.219  8.993 1.00  84.44 0 A 1
ATOM   595 C CA  . ILE A 1 73 ? -3.214 -2.339  9.580 1.00  85.41 0 A 1
ATOM   596 C C   . ILE A 1 73 ? -2.294 -1.240  9.043 1.00  86.89 0 A 1
ATOM   597 O O   . ILE A 1 73 ? -1.549 -0.614  9.808 1.00  87.35 0 A 1
ATOM   598 C CB  . ILE A 1 73 ? -2.615 -3.741  9.333 1.00  84.14 0 A 1
ATOM   599 C CG1 . ILE A 1 73 ? -3.441 -4.807 10.082 1.00  78.46 0 A 1
ATOM   600 C CG2 . ILE A 1 73 ? -1.142 -3.801  9.758 1.00  78.24 0 A 1
ATOM   601 C CD1 . ILE A 1 73 ? -3.000 -6.254  9.809 1.00  73.39 0 A 1
ATOM   602 N N   . ILE A 1 74 ? -2.348 -0.963  7.741 1.00  86.25 0 A 1
ATOM   603 C CA  . ILE A 1 74 ? -1.553  0.115  7.144 1.00  87.37 0 A 1
ATOM   604 C C   . ILE A 1 74 ? -1.964  1.468  7.714 1.00  89.39 0 A 1
ATOM   605 O O   . ILE A 1 74 ? -1.100  2.259  8.079 1.00  90.34 0 A 1
ATOM   606 C CB  . ILE A 1 74 ? -1.651  0.091  5.603 1.00  85.24 0 A 1
ATOM   607 C CG1 . ILE A 1 74 ? -0.952 -1.186  5.080 1.00  81.41 0 A 1
ATOM   608 C CG2 . ILE A 1 74 ? -1.005  1.347  4.984 1.00  80.76 0 A 1
ATOM   609 C CD1 . ILE A 1 74 ? -1.035 -1.354  3.566 1.00  74.74 0 A 1
ATOM   610 N N   . GLU A 1 75 ? -3.259  1.739  7.821 1.00  88.84 0 A 1
ATOM   611 C CA  . GLU A 1 75 ? -3.769  2.988  8.371 1.00  89.67 0 A 1
ATOM   612 C C   . GLU A 1 75 ? -3.341  3.165  9.831 1.00  91.12 0 A 1
ATOM   613 O O   . GLU A 1 75 ? -2.810  4.222 10.190 1.00  92.46 0 A 1
ATOM   614 C CB  . GLU A 1 75 ? -5.294  3.064  8.209 1.00  87.90 0 A 1
ATOM   615 C CG  . GLU A 1 75 ? -5.807  4.467  8.549 1.00  81.29 0 A 1
ATOM   616 C CD  . GLU A 1 75 ? -7.309  4.687  8.352 1.00  79.90 0 A 1
ATOM   617 O OE1 . GLU A 1 75 ? -7.722  5.874  8.406 1.00  75.03 0 A 1
ATOM   618 O OE2 . GLU A 1 75 ? -8.088  3.739  8.220 1.00  75.06 -1 A 1
ATOM   619 N N   . GLU A 1 76 ? -3.470  2.133 10.663 1.00  92.56 0 A 1
ATOM   620 C CA  . GLU A 1 76 ? -3.019  2.163 12.055 1.00  92.27 0 A 1
ATOM   621 C C   . GLU A 1 76 ? -1.506  2.391 12.171 1.00  93.40 0 A 1
ATOM   622 O O   . GLU A 1 76 ? -1.060  3.217 12.972 1.00  94.09 0 A 1
ATOM   623 C CB  . GLU A 1 76 ? -3.382  0.860 12.773 1.00  91.29 0 A 1
ATOM   624 C CG  . GLU A 1 76 ? -4.866  0.776 13.132 1.00  81.90 0 A 1
ATOM   625 C CD  . GLU A 1 76 ? -5.200 -0.447 13.995 1.00  77.36 0 A 1
ATOM   626 O OE1 . GLU A 1 76 ? -6.369 -0.532 14.434 1.00  73.12 0 A 1
ATOM   627 O OE2 . GLU A 1 76 ? -4.286 -1.254 14.286 1.00  72.43 -1 A 1
ATOM   628 N N   . ALA A 1 77 ? -0.707  1.710 11.348 1.00  92.34 0 A 1
ATOM   629 C CA  . ALA A 1 77 ?  0.743  1.885 11.338 1.00  92.70 0 A 1
ATOM   630 C C   . ALA A 1 77 ?  1.149  3.314 10.929 1.00  93.90 0 A 1
ATOM   631 O O   . ALA A 1 77 ?  2.043  3.904 11.532 1.00  93.83 0 A 1
ATOM   632 C CB  . ALA A 1 77 ?  1.358  0.826 10.411 1.00  91.55 0 A 1
ATOM   633 N N   . LEU A 1 78 ?  0.458  3.884  9.936 1.00  93.04 0 A 1
ATOM   634 C CA  . LEU A 1 78 ?  0.679  5.263  9.514 1.00  93.32 0 A 1
ATOM   635 C C   . LEU A 1 78 ?  0.324  6.254 10.626 1.00  94.50 0 A 1
ATOM   636 O O   . LEU A 1 78 ?  1.137  7.116 10.939 1.00  94.83 0 A 1
ATOM   637 C CB  . LEU A 1 78 ? -0.153  5.559  8.253 1.00  91.97 0 A 1
ATOM   638 C CG  . LEU A 1 78 ?  0.405  4.942  6.951 1.00  84.13 0 A 1
ATOM   639 C CD1 . LEU A 1 78 ? -0.603  5.171  5.810 1.00  78.57 0 A 1
ATOM   640 C CD2 . LEU A 1 78 ?  1.739  5.567  6.544 1.00  80.15 0 A 1
ATOM   641 N N   . ILE A 1 79 ? -0.835  6.092 11.255 1.00  94.97 0 A 1
ATOM   642 C CA  . ILE A 1 79 ? -1.271  6.943 12.370 1.00  94.39 0 A 1
ATOM   643 C C   . ILE A 1 79 ? -0.253  6.870 13.500 1.00  94.94 0 A 1
ATOM   644 O O   . ILE A 1 79 ?  0.206  7.904 13.964 1.00  95.34 0 A 1
ATOM   645 C CB  . ILE A 1 79 ? -2.681  6.549 12.843 1.00  93.66 0 A 1
ATOM   646 C CG1 . ILE A 1 79 ? -3.725  6.937 11.772 1.00  90.87 0 A 1
ATOM   647 C CG2 . ILE A 1 79 ? -3.038  7.234 14.181 1.00  90.37 0 A 1
ATOM   648 C CD1 . ILE A 1 79 ? -5.064  6.227 11.992 1.00  83.54 0 A 1
ATOM   649 N N   . ARG A 1 80 ?  0.148  5.666 13.905 1.00  95.46 0 A 1
ATOM   650 C CA  . ARG A 1 80 ?  1.100  5.472 15.001 1.00  94.94 0 A 1
ATOM   651 C C   . ARG A 1 80 ?  2.439  6.141 14.711 1.00  95.31 0 A 1
ATOM   652 O O   . ARG A 1 80 ?  2.952  6.880 15.546 1.00  95.83 0 A 1
ATOM   653 C CB  . ARG A 1 80 ?  1.233  3.971 15.279 1.00  94.68 0 A 1
ATOM   654 C CG  . ARG A 1 80 ?  1.966  3.716 16.597 1.00  83.89 0 A 1
ATOM   655 C CD  . ARG A 1 80 ?  1.857  2.238 16.951 1.00  80.39 0 A 1
ATOM   656 N NE  . ARG A 1 80 ?  2.413  1.960 18.281 1.00  73.80 0 A 1
ATOM   657 C CZ  . ARG A 1 80 ?  2.170  0.886 19.023 1.00  67.33 0 A 1
ATOM   658 N NH1 . ARG A 1 80 ?  1.421 -0.089 18.585 1.00  60.73 1 A 1
ATOM   659 N NH2 . ARG A 1 80 ?  2.688  0.780 20.206 1.00  61.00 0 A 1
ATOM   660 N N   . ARG A 1 81 ?  2.963  5.967 13.500 1.00  94.43 0 A 1
ATOM   661 C CA  . ARG A 1 81 ?  4.219  6.616 13.090 1.00  93.98 0 A 1
ATOM   662 C C   . ARG A 1 81 ?  4.131  8.140 13.119 1.00  94.85 0 A 1
ATOM   663 O O   . ARG A 1 81 ?  5.112  8.803 13.452 1.00  94.37 0 A 1
ATOM   664 C CB  . ARG A 1 81 ?  4.593  6.103 11.690 1.00  93.26 0 A 1
ATOM   665 C CG  . ARG A 1 81 ?  5.956  6.643 11.242 1.00  86.14 0 A 1
ATOM   666 C CD  . ARG A 1 81 ?  6.326  6.062  9.876 1.00  81.88 0 A 1
ATOM   667 N NE  . ARG A 1 81 ?  7.660  6.514  9.453 1.00  75.56 0 A 1
ATOM   668 C CZ  . ARG A 1 81 ?  8.312  6.114  8.369 1.00  68.95 0 A 1
ATOM   669 N NH1 . ARG A 1 81 ?  7.766  5.280  7.525 1.00  63.98 1 A 1
ATOM   670 N NH2 . ARG A 1 81 ?  9.512  6.541  8.127 1.00  62.59 0 A 1
ATOM   671 N N   . VAL A 1 82 ?  2.991  8.711 12.748 1.00  95.32 0 A 1
ATOM   672 C CA  . VAL A 1 82 ?  2.798 10.162 12.743 1.00  95.36 0 A 1
ATOM   673 C C   . VAL A 1 82 ?  2.550 10.700 14.146 1.00  96.13 0 A 1
ATOM   674 O O   . VAL A 1 82 ?  3.071 11.766 14.464 1.00  96.07 0 A 1
ATOM   675 C CB  . VAL A 1 82 ?  1.695 10.576 11.762 1.00  94.37 0 A 1
ATOM   676 C CG1 . VAL A 1 82 ?  1.396 12.065 11.827 1.00  88.62 0 A 1
ATOM   677 C CG2 . VAL A 1 82 ?  2.165 10.261 10.342 1.00  89.89 0 A 1
ATOM   678 N N   . LEU A 1 83 ?  1.854  9.954 15.016 1.00  96.06 0 A 1
ATOM   679 C CA  . LEU A 1 83 ?  1.731 10.274 16.440 1.00  95.36 0 A 1
ATOM   680 C C   . LEU A 1 83 ?  3.115 10.389 17.083 1.00  95.41 0 A 1
ATOM   681 O O   . LEU A 1 83 ?  3.440 11.439 17.637 1.00  95.40 0 A 1
ATOM   682 C CB  . LEU A 1 83 ?  0.881  9.212 17.155 1.00  95.10 0 A 1
ATOM   683 C CG  . LEU A 1 83 ? -0.630  9.296 16.880 1.00  92.15 0 A 1
ATOM   684 C CD1 . LEU A 1 83 ? -1.334  8.040 17.406 1.00  87.07 0 A 1
ATOM   685 C CD2 . LEU A 1 83 ? -1.272 10.497 17.563 1.00  89.39 0 A 1
ATOM   686 N N   . ASP A 1 84 ?  3.966  9.387 16.906 1.00  95.86 0 A 1
ATOM   687 C CA  . ASP A 1 84 ?  5.322  9.377 17.461 1.00  95.38 0 A 1
ATOM   688 C C   . ASP A 1 84 ?  6.165 10.538 16.914 1.00  95.21 0 A 1
ATOM   689 O O   . ASP A 1 84 ?  6.830 11.255 17.667 1.00  94.77 0 A 1
ATOM   690 C CB  . ASP A 1 84 ?  6.008  8.035 17.136 1.00  94.52 0 A 1
ATOM   691 C CG  . ASP A 1 84 ?  5.380  6.816 17.830 1.00  91.27 0 A 1
ATOM   692 O OD1 . ASP A 1 84 ?  4.703  6.993 18.862 1.00  87.31 0 A 1
ATOM   693 O OD2 . ASP A 1 84 ?  5.618  5.693 17.321 1.00  86.90 -1 A 1
ATOM   694 N N   . ARG A 1 85 ?  6.096 10.784 15.611 1.00  93.85 0 A 1
ATOM   695 C CA  . ARG A 1 85 ?  6.841 11.889 14.979 1.00  92.59 0 A 1
ATOM   696 C C   . ARG A 1 85 ?  6.358 13.263 15.462 1.00  93.41 0 A 1
ATOM   697 O O   . ARG A 1 85 ?  7.188 14.119 15.744 1.00  92.63 0 A 1
ATOM   698 C CB  . ARG A 1 85 ?  6.747 11.760 13.451 1.00  90.54 0 A 1
ATOM   699 C CG  . ARG A 1 85 ?  7.595 12.837 12.744 1.00  82.17 0 A 1
ATOM   700 C CD  . ARG A 1 85 ?  7.464 12.762 11.220 1.00  79.70 0 A 1
ATOM   701 N NE  . ARG A 1 85 ?  8.127 11.567 10.657 1.00  73.45 0 A 1
ATOM   702 C CZ  . ARG A 1 85 ?  8.155 11.243  9.367 1.00  68.81 0 A 1
ATOM   703 N NH1 . ARG A 1 85 ?  7.519 11.947  8.470 1.00  64.94 1 A 1
ATOM   704 N NH2 . ARG A 1 85 ?  8.843 10.215  8.966 1.00  60.26 0 A 1
ATOM   705 N N   . SER A 1 86 ?  5.059 13.455 15.569 1.00  94.87 0 A 1
ATOM   706 C CA  . SER A 1 86 ?  4.491 14.727 16.026 1.00  94.55 0 A 1
ATOM   707 C C   . SER A 1 86 ?  4.846 15.021 17.483 1.00  94.31 0 A 1
ATOM   708 O O   . SER A 1 86 ?  5.119 16.168 17.824 1.00  93.58 0 A 1
ATOM   709 C CB  . SER A 1 86 ?  2.968 14.728 15.849 1.00  94.07 0 A 1
ATOM   710 O OG  . SER A 1 86 ?  2.336 13.835 16.743 1.00  91.28 0 A 1
ATOM   711 N N   . LEU A 1 87 ?  4.912 13.997 18.328 1.00  94.56 0 A 1
ATOM   712 C CA  . LEU A 1 87 ?  5.341 14.136 19.708 1.00  93.43 0 A 1
ATOM   713 C C   . LEU A 1 87 ?  6.823 14.532 19.779 1.00  92.65 0 A 1
ATOM   714 O O   . LEU A 1 87 ?  7.176 15.438 20.525 1.00  91.73 0 A 1
ATOM   715 C CB  . LEU A 1 87 ?  5.058 12.828 20.455 1.00  92.51 0 A 1
ATOM   716 C CG  . LEU A 1 87 ?  5.362 12.900 21.960 1.00  86.97 0 A 1
ATOM   717 C CD1 . LEU A 1 87 ?  4.462 13.907 22.686 1.00  82.70 0 A 1
ATOM   718 C CD2 . LEU A 1 87 ?  5.139 11.525 22.596 1.00  83.02 0 A 1
ATOM   719 N N   . LEU A 1 88 ?  7.668 13.897 18.977 1.00  94.09 0 A 1
ATOM   720 C CA  . LEU A 1 88 ?  9.096 14.220 18.911 1.00  92.68 0 A 1
ATOM   721 C C   . LEU A 1 88 ?  9.332 15.669 18.442 1.00  91.98 0 A 1
ATOM   722 O O   . LEU A 1 88 ? 10.107 16.386 19.065 1.00  90.65 0 A 1
ATOM   723 C CB  . LEU A 1 88 ?  9.817 13.230 17.982 1.00  91.37 0 A 1
ATOM   724 C CG  . LEU A 1 88 ? 11.104 12.665 18.618 1.00  83.35 0 A 1
ATOM   725 C CD1 . LEU A 1 88 ? 10.906 11.197 19.015 1.00  79.58 0 A 1
ATOM   726 C CD2 . LEU A 1 88 ? 12.287 12.735 17.647 1.00  79.33 0 A 1
ATOM   727 N N   . GLU A 1 89 ?  8.641 16.099 17.395 1.00  92.11 0 A 1
ATOM   728 C CA  . GLU A 1 89 ?  8.736 17.480 16.900 1.00  90.32 0 A 1
ATOM   729 C C   . GLU A 1 89 ?  8.248 18.483 17.957 1.00  89.86 0 A 1
ATOM   730 O O   . GLU A 1 89 ?  8.909 19.498 18.182 1.00  88.09 0 A 1
ATOM   731 C CB  . GLU A 1 89 ?  7.963 17.656 15.570 1.00  87.27 0 A 1
ATOM   732 C CG  . GLU A 1 89 ?  8.771 17.157 14.355 1.00  81.56 0 A 1
ATOM   733 C CD  . GLU A 1 89 ?  8.086 17.393 12.979 1.00  78.38 0 A 1
ATOM   734 O OE1 . GLU A 1 89 ?  8.744 17.187 11.915 1.00  72.27 0 A 1
ATOM   735 O OE2 . GLU A 1 89 ?  6.899 17.755 12.928 1.00  71.14 -1 A 1
ATOM   736 N N   . TYR A 1 90 ?  7.155 18.188 18.664 1.00  93.39 0 A 1
ATOM   737 C CA  . TYR A 1 90 ?  6.635 19.045 19.723 1.00  92.17 0 A 1
ATOM   738 C C   . TYR A 1 90 ?  7.613 19.189 20.899 1.00  91.14 0 A 1
ATOM   739 O O   . TYR A 1 90 ?  7.869 20.309 21.362 1.00  89.52 0 A 1
ATOM   740 C CB  . TYR A 1 90 ?  5.291 18.487 20.208 1.00  90.39 0 A 1
ATOM   741 C CG  . TYR A 1 90 ?  4.672 19.329 21.306 1.00  90.25 0 A 1
ATOM   742 C CD1 . TYR A 1 90 ?  4.751 18.920 22.653 1.00  87.38 0 A 1
ATOM   743 C CD2 . TYR A 1 90 ?  4.041 20.540 20.984 1.00  86.79 0 A 1
ATOM   744 C CE1 . TYR A 1 90 ?  4.196 19.716 23.668 1.00  85.13 0 A 1
ATOM   745 C CE2 . TYR A 1 90 ?  3.478 21.341 21.994 1.00  84.71 0 A 1
ATOM   746 C CZ  . TYR A 1 90 ?  3.558 20.921 23.330 1.00  85.02 0 A 1
ATOM   747 O OH  . TYR A 1 90 ?  3.013 21.701 24.316 1.00  82.50 0 A 1
ATOM   748 N N   . VAL A 1 91 ?  8.190 18.083 21.366 1.00  91.22 0 A 1
ATOM   749 C CA  . VAL A 1 91 ?  9.175 18.088 22.458 1.00  89.54 0 A 1
ATOM   750 C C   . VAL A 1 91 ? 10.432 18.855 22.046 1.00  88.15 0 A 1
ATOM   751 O O   . VAL A 1 91 ? 10.916 19.696 22.814 1.00  86.57 0 A 1
ATOM   752 C CB  . VAL A 1 91 ?  9.516 16.649 22.895 1.00  88.30 0 A 1
ATOM   753 C CG1 . VAL A 1 91 ? 10.693 16.604 23.876 1.00  80.75 0 A 1
ATOM   754 C CG2 . VAL A 1 91 ?  8.317 16.011 23.603 1.00  81.37 0 A 1
ATOM   755 N N   . ASN A 1 92 ? 10.930 18.629 20.846 1.00  87.64 0 A 1
ATOM   756 C CA  . ASN A 1 92 ? 12.104 19.343 20.343 1.00  86.23 0 A 1
ATOM   757 C C   . ASN A 1 92 ? 11.846 20.846 20.217 1.00  83.39 0 A 1
ATOM   758 O O   . ASN A 1 92 ? 12.672 21.646 20.653 1.00  80.34 0 A 1
ATOM   759 C CB  . ASN A 1 92 ? 12.523 18.749 18.986 1.00  83.63 0 A 1
ATOM   760 C CG  . ASN A 1 92 ? 13.189 17.382 19.121 1.00  77.35 0 A 1
ATOM   761 N ND2 . ASN A 1 92 ? 13.236 16.637 18.043 1.00  68.65 0 A 1
ATOM   762 O OD1 . ASN A 1 92 ? 13.700 16.987 20.152 1.00  70.52 0 A 1
ATOM   763 N N   . HIS A 1 93 ? 10.681 21.230 19.695 1.00  82.56 0 A 1
ATOM   764 C CA  . HIS A 1 93 ? 10.320 22.635 19.576 1.00  80.97 0 A 1
ATOM   765 C C   . HIS A 1 93 ? 10.193 23.298 20.951 1.00  79.65 0 A 1
ATOM   766 O O   . HIS A 1 93 ? 10.733 24.390 21.172 1.00  72.48 0 A 1
ATOM   767 C CB  . HIS A 1 93 ?  9.027 22.764 18.763 1.00  75.22 0 A 1
ATOM   768 C CG  . HIS A 1 93 ?  8.733 24.189 18.371 1.00  68.43 0 A 1
ATOM   769 C CD2 . HIS A 1 93 ?  7.701 24.973 18.807 1.00  58.79 0 A 1
ATOM   770 N ND1 . HIS A 1 93 ?  9.490 24.963 17.511 1.00  60.11 0 A 1
ATOM   771 C CE1 . HIS A 1 93 ?  8.921 26.172 17.436 1.00  56.74 0 A 1
ATOM   772 N NE2 . HIS A 1 93 ?  7.836 26.222 18.203 1.00  56.44 0 A 1
ATOM   773 N N   . SER A 1 94 ?  9.554 22.610 21.912 1.00  80.29 0 A 1
ATOM   774 C CA  . SER A 1 94 ?  9.390 23.112 23.279 1.00  79.28 0 A 1
ATOM   775 C C   . SER A 1 94 ? 10.724 23.285 24.016 1.00  77.11 0 A 1
ATOM   776 O O   . SER A 1 94 ? 10.872 24.214 24.802 1.00  69.85 0 A 1
ATOM   777 C CB  . SER A 1 94 ?  8.504 22.169 24.095 1.00  73.94 0 A 1
ATOM   778 O OG  . SER A 1 94 ?  7.247 21.990 23.472 1.00  65.36 0 A 1
ATOM   779 N N   . ASN A 1 95 ? 11.693 22.415 23.745 1.00  76.61 0 A 1
ATOM   780 C CA  . ASN A 1 95 ? 13.022 22.501 24.360 1.00  77.43 0 A 1
ATOM   781 C C   . ASN A 1 95 ? 13.928 23.560 23.708 1.00  74.29 0 A 1
ATOM   782 O O   . ASN A 1 95 ? 14.948 23.923 24.294 1.00  69.35 0 A 1
ATOM   783 C CB  . ASN A 1 95 ? 13.695 21.129 24.281 1.00  73.76 0 A 1
ATOM   784 C CG  . ASN A 1 95 ? 13.109 20.113 25.256 1.00  67.01 0 A 1
ATOM   785 N ND2 . ASN A 1 95 ? 13.321 18.846 24.988 1.00  59.84 0 A 1
ATOM   786 O OD1 . ASN A 1 95 ? 12.503 20.420 26.261 1.00  61.56 0 A 1
ATOM   787 N N   . THR A 1 96 ? 13.600 24.016 22.506 1.00  76.87 0 A 1
ATOM   788 C CA  . THR A 1 96 ? 14.405 25.021 21.785 1.00  76.61 0 A 1
ATOM   789 C C   . THR A 1 96 ? 13.933 26.452 22.062 1.00  74.13 0 A 1
ATOM   790 O O   . THR A 1 96 ? 14.629 27.406 21.713 1.00  65.80 0 A 1
ATOM   791 C CB  . THR A 1 96 ? 14.416 24.746 20.268 1.00  70.85 0 A 1
ATOM   792 C CG2 . THR A 1 96 ? 15.595 25.398 19.558 1.00  61.55 0 A 1
ATOM   793 O OG1 . THR A 1 96 ? 14.547 23.368 19.993 1.00  62.88 0 A 1
ATOM   794 N N   . THR A 1 97 ? 12.757 26.589 22.675 1.00  74.61 0 A 1
ATOM   795 C CA  . THR A 1 97 ? 12.179 27.887 23.031 1.00  73.51 0 A 1
ATOM   796 C C   . THR A 1 97 ? 12.564 28.297 24.451 1.00  68.88 0 A 1
ATOM   797 O O   . THR A 1 97 ? 12.524 27.428 25.337 1.00  61.77 0 A 1
ATOM   798 C CB  . THR A 1 97 ? 10.648 27.900 22.869 1.00  66.39 0 A 1
ATOM   799 C CG2 . THR A 1 97 ? 10.105 29.322 22.745 1.00  56.77 0 A 1
ATOM   800 O OG1 . THR A 1 97 ? 10.267 27.237 21.689 1.00  58.16 0 A 1
ATOM   801 O OXT . THR A 1 97 ? 12.870 29.494 24.631 1.00  58.83 -1 A 1
ATOM   802 N N   . MET B 2 1 ? -3.408 34.035 12.543 1.00  92.94 0 B 1
ATOM   803 C CA  . MET B 2 1 ? -2.039 33.526 12.730 1.00  95.37 0 B 1
ATOM   804 C C   . MET B 2 1 ? -1.743 32.495 11.653 1.00  95.31 0 B 1
ATOM   805 O O   . MET B 2 1 ? -2.670 31.957 11.060 1.00  93.37 0 B 1
ATOM   806 C CB  . MET B 2 1 ? -1.840 32.952 14.136 1.00  92.23 0 B 1
ATOM   807 C CG  . MET B 2 1 ? -2.652 31.680 14.416 1.00  90.35 0 B 1
ATOM   808 S SD  . MET B 2 1 ? -2.420 31.022 16.094 1.00  91.69 0 B 1
ATOM   809 C CE  . MET B 2 1 ? -3.402 29.528 15.983 1.00  85.68 0 B 1
ATOM   810 N N   . GLN B 2 2 ? -0.474 32.209 11.377 1.00  95.15 0 B 1
ATOM   811 C CA  . GLN B 2 2 ? -0.091 31.153 10.456 1.00  94.96 0 B 1
ATOM   812 C C   . GLN B 2 2 ?  0.266 29.886 11.232 1.00  94.86 0 B 1
ATOM   813 O O   . GLN B 2 2 ?  0.940 29.951 12.254 1.00  93.21 0 B 1
ATOM   814 C CB  . GLN B 2 2 ?  1.048 31.599  9.545 1.00  91.77 0 B 1
ATOM   815 C CG  . GLN B 2 2 ?  0.525 32.638  8.541 1.00  83.24 0 B 1
ATOM   816 C CD  . GLN B 2 2 ?  1.570 33.123  7.551 1.00  82.65 0 B 1
ATOM   817 N NE2 . GLN B 2 2 ?  1.164 33.964  6.635 1.00  70.67 0 B 1
ATOM   818 O OE1 . GLN B 2 2 ?  2.734 32.763  7.576 1.00  75.24 0 B 1
ATOM   819 N N   . ILE B 2 3 ? -0.178 28.742 10.724 1.00  95.47 0 B 1
ATOM   820 C CA  . ILE B 2 3 ?  0.245 27.410 11.159 1.00  95.26 0 B 1
ATOM   821 C C   . ILE B 2 3 ?  0.693 26.597  9.947 1.00  95.67 0 B 1
ATOM   822 O O   . ILE B 2 3 ?  0.335 26.899  8.809 1.00  95.24 0 B 1
ATOM   823 C CB  . ILE B 2 3 ? -0.846 26.659 11.958 1.00  94.14 0 B 1
ATOM   824 C CG1 . ILE B 2 3 ? -2.108 26.403 11.108 1.00  92.45 0 B 1
ATOM   825 C CG2 . ILE B 2 3 ? -1.160 27.427 13.253 1.00  91.80 0 B 1
ATOM   826 C CD1 . ILE B 2 3 ? -3.108 25.456 11.777 1.00  92.29 0 B 1
ATOM   827 N N   . PHE B 2 4 ?  1.450 25.546 10.199 1.00  95.70 0 B 1
ATOM   828 C CA  . PHE B 2 4 ?  1.909 24.624  9.169 1.00  95.28 0 B 1
ATOM   829 C C   . PHE B 2 4 ?  1.181 23.293  9.289 1.00  95.81 0 B 1
ATOM   830 O O   . PHE B 2 4 ?  0.929 22.795 10.380 1.00  95.15 0 B 1
ATOM   831 C CB  . PHE B 2 4 ?  3.428 24.469  9.252 1.00  93.97 0 B 1
ATOM   832 C CG  . PHE B 2 4 ?  4.165 25.788  9.196 1.00  94.00 0 B 1
ATOM   833 C CD1 . PHE B 2 4 ?  4.148 26.560  8.021 1.00  88.00 0 B 1
ATOM   834 C CD2 . PHE B 2 4 ?  4.837 26.274 10.331 1.00  87.29 0 B 1
ATOM   835 C CE1 . PHE B 2 4 ?  4.793 27.810  7.981 1.00  85.82 0 B 1
ATOM   836 C CE2 . PHE B 2 4 ?  5.482 27.519 10.293 1.00  85.17 0 B 1
ATOM   837 C CZ  . PHE B 2 4 ?  5.459 28.282  9.117 1.00  89.14 0 B 1
ATOM   838 N N   . VAL B 2 5 ?  0.843 22.689  8.154 1.00  95.69 0 B 1
ATOM   839 C CA  . VAL B 2 5 ?  0.308 21.334  8.078 1.00  95.55 0 B 1
ATOM   840 C C   . VAL B 2 5 ?  1.261 20.512  7.228 1.00  95.32 0 B 1
ATOM   841 O O   . VAL B 2 5 ?  1.449 20.786  6.049 1.00  94.67 0 B 1
ATOM   842 C CB  . VAL B 2 5 ? -1.119 21.292  7.517 1.00  95.40 0 B 1
ATOM   843 C CG1 . VAL B 2 5 ? -1.656 19.865  7.493 1.00  93.37 0 B 1
ATOM   844 C CG2 . VAL B 2 5 ? -2.068 22.142  8.376 1.00  93.08 0 B 1
ATOM   845 N N   . LYS B 2 6 ?  1.873 19.500  7.833 1.00  92.87 0 B 1
ATOM   846 C CA  . LYS B 2 6 ?  2.871 18.642  7.189 1.00  92.22 0 B 1
ATOM   847 C C   . LYS B 2 6 ?  2.239 17.319  6.781 1.00  92.02 0 B 1
ATOM   848 O O   . LYS B 2 6 ?  1.614 16.635  7.578 1.00  92.36 0 B 1
ATOM   849 C CB  . LYS B 2 6 ?  4.047 18.478  8.154 1.00  90.41 0 B 1
ATOM   850 C CG  . LYS B 2 6 ?  5.317 17.908  7.502 1.00  84.59 0 B 1
ATOM   851 C CD  . LYS B 2 6 ?  6.401 17.904  8.584 1.00  82.66 0 B 1
ATOM   852 C CE  . LYS B 2 6 ?  7.785 17.470  8.113 1.00  74.07 0 B 1
ATOM   853 N NZ  . LYS B 2 6 ?  8.722 17.550  9.260 1.00  67.30 1 B 1
ATOM   854 N N   . THR B 2 7 ?  2.415 16.954  5.521 1.00  91.95 0 B 1
ATOM   855 C CA  . THR B 2 7 ?  1.961 15.661  5.005 1.00  89.89 0 B 1
ATOM   856 C C   . THR B 2 7 ?  3.007 14.571  5.263 1.00  89.07 0 B 1
ATOM   857 O O   . THR B 2 7 ?  4.160 14.843  5.602 1.00  86.26 0 B 1
ATOM   858 C CB  . THR B 2 7 ?  1.614 15.735  3.509 1.00  86.83 0 B 1
ATOM   859 C CG2 . THR B 2 7 ?  0.661 16.875  3.169 1.00  80.46 0 B 1
ATOM   860 O OG1 . THR B 2 7 ?  2.781 15.881  2.739 1.00  82.06 0 B 1
ATOM   861 N N   . LEU B 2 8 ?  2.640 13.307  5.023 1.00  86.52 0 B 1
ATOM   862 C CA  . LEU B 2 8 ?  3.559 12.160  5.114 1.00  84.64 0 B 1
ATOM   863 C C   . LEU B 2 8 ?  4.776 12.279  4.184 1.00  85.16 0 B 1
ATOM   864 O O   . LEU B 2 8 ?  5.857 11.799  4.526 1.00  81.67 0 B 1
ATOM   865 C CB  . LEU B 2 8 ?  2.786 10.874  4.770 1.00  81.01 0 B 1
ATOM   866 C CG  . LEU B 2 8 ?  1.823 10.414  5.876 1.00  74.09 0 B 1
ATOM   867 C CD1 . LEU B 2 8 ?  0.901  9.342  5.330 1.00  68.40 0 B 1
ATOM   868 C CD2 . LEU B 2 8 ?  2.591  9.835  7.069 1.00  67.74 0 B 1
ATOM   869 N N   . THR B 2 9 ?  4.610 12.932  3.026 1.00  83.30 0 B 1
ATOM   870 C CA  . THR B 2 9 ?  5.693 13.157  2.063 1.00  82.59 0 B 1
ATOM   871 C C   . THR B 2 9 ?  6.605 14.327  2.444 1.00  83.22 0 B 1
ATOM   872 O O   . THR B 2 9 ?  7.573 14.611  1.748 1.00  79.80 0 B 1
ATOM   873 C CB  . THR B 2 9 ?  5.132 13.382  0.649 1.00  79.42 0 B 1
ATOM   874 C CG2 . THR B 2 9 ?  4.336 12.170  0.147 1.00  72.66 0 B 1
ATOM   875 O OG1 . THR B 2 9 ?  4.259 14.486  0.636 1.00  74.85 0 B 1
ATOM   876 N N   . GLY B 2 10 ?  6.306 15.006  3.540 1.00  82.90 0 B 1
ATOM   877 C CA  . GLY B 2 10 ?  7.041 16.186  3.991 1.00  83.77 0 B 1
ATOM   878 C C   . GLY B 2 10 ?  6.607 17.496  3.326 1.00  86.70 0 B 1
ATOM   879 O O   . GLY B 2 10 ?  7.166 18.542  3.652 1.00  83.72 0 B 1
ATOM   880 N N   . LYS B 2 11 ?  5.605 17.471  2.430 1.00  86.44 0 B 1
ATOM   881 C CA  . LYS B 2 11 ?  4.997 18.688  1.894 1.00  88.40 0 B 1
ATOM   882 C C   . LYS B 2 11 ?  4.397 19.491  3.049 1.00  89.54 0 B 1
ATOM   883 O O   . LYS B 2 11 ?  3.614 18.950  3.824 1.00  89.08 0 B 1
ATOM   884 C CB  . LYS B 2 11 ?  3.937 18.346  0.830 1.00  86.04 0 B 1
ATOM   885 C CG  . LYS B 2 11 ?  3.322 19.597  0.173 1.00  82.70 0 B 1
ATOM   886 C CD  . LYS B 2 11 ?  2.170 19.255 -0.794 1.00  80.09 0 B 1
ATOM   887 C CE  . LYS B 2 11 ?  1.565 20.530 -1.379 1.00  73.17 0 B 1
ATOM   888 N NZ  . LYS B 2 11 ?  0.310 20.281 -2.148 1.00  67.79 1 B 1
ATOM   889 N N   . THR B 2 12 ?  4.734 20.760  3.137 1.00  90.59 0 B 1
ATOM   890 C CA  . THR B 2 12 ?  4.200 21.674  4.149 1.00  91.03 0 B 1
ATOM   891 C C   . THR B 2 12 ?  3.211 22.630  3.503 1.00  91.74 0 B 1
ATOM   892 O O   . THR B 2 12 ?  3.508 23.268  2.494 1.00  89.71 0 B 1
ATOM   893 C CB  . THR B 2 12 ?  5.328 22.433  4.866 1.00  88.21 0 B 1
ATOM   894 C CG2 . THR B 2 12 ?  4.807 23.243  6.044 1.00  77.07 0 B 1
ATOM   895 O OG1 . THR B 2 12 ?  6.253 21.504  5.382 1.00  78.37 0 B 1
ATOM   896 N N   . ILE B 2 13 ?  2.017 22.721  4.091 1.00  92.86 0 B 1
ATOM   897 C CA  . ILE B 2 13 ?  0.936 23.610  3.689 1.00  91.83 0 B 1
ATOM   898 C C   . ILE B 2 13 ?  0.825 24.687  4.761 1.00  93.40 0 B 1
ATOM   899 O O   . ILE B 2 13 ?  0.664 24.378  5.930 1.00  93.02 0 B 1
ATOM   900 C CB  . ILE B 2 13 ? -0.390 22.824  3.562 1.00  89.61 0 B 1
ATOM   901 C CG1 . ILE B 2 13 ? -0.274 21.601  2.615 1.00  84.35 0 B 1
ATOM   902 C CG2 . ILE B 2 13 ? -1.506 23.763  3.074 1.00  83.33 0 B 1
ATOM   903 C CD1 . ILE B 2 13 ? -1.361 20.545  2.907 1.00  80.14 0 B 1
ATOM   904 N N   . THR B 2 14 ?  0.904 25.957  4.375 1.00  92.61 0 B 1
ATOM   905 C CA  . THR B 2 14 ?  0.699 27.074  5.298 1.00  93.15 0 B 1
ATOM   906 C C   . THR B 2 14 ? -0.772 27.474  5.304 1.00  93.35 0 B 1
ATOM   907 O O   . THR B 2 14 ? -1.356 27.687  4.238 1.00  92.20 0 B 1
ATOM   908 C CB  . THR B 2 14 ?  1.578 28.277  4.920 1.00  91.38 0 B 1
ATOM   909 C CG2 . THR B 2 14 ?  1.565 29.350  5.998 1.00  80.19 0 B 1
ATOM   910 O OG1 . THR B 2 14 ?  2.915 27.858  4.764 1.00  82.13 0 B 1
ATOM   911 N N   . LEU B 2 15 ? -1.373 27.588  6.493 1.00  94.77 0 B 1
ATOM   912 C CA  . LEU B 2 15 ? -2.758 28.011  6.674 1.00  94.88 0 B 1
ATOM   913 C C   . LEU B 2 15 ? -2.826 29.289  7.507 1.00  95.48 0 B 1
ATOM   914 O O   . LEU B 2 15 ? -2.154 29.403  8.527 1.00  94.72 0 B 1
ATOM   915 C CB  . LEU B 2 15 ? -3.577 26.899  7.349 1.00  93.89 0 B 1
ATOM   916 C CG  . LEU B 2 15 ? -3.691 25.583  6.557 1.00  92.54 0 B 1
ATOM   917 C CD1 . LEU B 2 15 ? -4.473 24.572  7.390 1.00  88.11 0 B 1
ATOM   918 C CD2 . LEU B 2 15 ? -4.432 25.760  5.231 1.00  86.81 0 B 1
ATOM   919 N N   . GLU B 2 16 ? -3.671 30.213  7.078 1.00  95.13 0 B 1
ATOM   920 C CA  . GLU B 2 16 ? -4.133 31.340  7.890 1.00  95.28 0 B 1
ATOM   921 C C   . GLU B 2 16 ? -5.307 30.882  8.754 1.00  95.76 0 B 1
ATOM   922 O O   . GLU B 2 16 ? -6.331 30.423  8.239 1.00  94.26 0 B 1
ATOM   923 C CB  . GLU B 2 16 ? -4.559 32.500  6.970 1.00  93.14 0 B 1
ATOM   924 C CG  . GLU B 2 16 ? -3.397 33.407  6.548 1.00  81.62 0 B 1
ATOM   925 C CD  . GLU B 2 16 ? -2.997 34.435  7.623 1.00  76.69 0 B 1
ATOM   926 O OE1 . GLU B 2 16 ? -1.811 34.849  7.585 1.00  70.82 0 B 1
ATOM   927 O OE2 . GLU B 2 16 ? -3.847 34.770  8.458 1.00  68.89 -1 B 1
ATOM   928 N N   . VAL B 2 17 ? -5.152 30.962 10.078 1.00  95.56 0 B 1
ATOM   929 C CA  . VAL B 2 17 ? -6.130 30.496 11.063 1.00  95.61 0 B 1
ATOM   930 C C   . VAL B 2 17 ? -6.191 31.444 12.257 1.00  95.76 0 B 1
ATOM   931 O O   . VAL B 2 17 ? -5.249 32.195 12.522 1.00  95.16 0 B 1
ATOM   932 C CB  . VAL B 2 17 ? -5.821 29.072 11.563 1.00  95.04 0 B 1
ATOM   933 C CG1 . VAL B 2 17 ? -5.841 28.038 10.428 1.00  89.92 0 B 1
ATOM   934 C CG2 . VAL B 2 17 ? -4.471 28.974 12.281 1.00  90.35 0 B 1
ATOM   935 N N   . GLU B 2 18 ? -7.292 31.363 13.008 1.00  95.82 0 B 1
ATOM   936 C CA  . GLU B 2 18 ? -7.440 32.027 14.295 1.00  95.53 0 B 1
ATOM   937 C C   . GLU B 2 18 ? -7.437 30.995 15.434 1.00  96.29 0 B 1
ATOM   938 O O   . GLU B 2 18 ? -7.869 29.860 15.231 1.00  95.66 0 B 1
ATOM   939 C CB  . GLU B 2 18 ? -8.722 32.869 14.308 1.00  93.84 0 B 1
ATOM   940 C CG  . GLU B 2 18 ? -8.653 34.089 13.366 1.00  84.95 0 B 1
ATOM   941 C CD  . GLU B 2 18 ? -7.494 35.034 13.707 1.00  78.54 0 B 1
ATOM   942 O OE1 . GLU B 2 18 ? -6.944 35.643 12.774 1.00  70.41 0 B 1
ATOM   943 O OE2 . GLU B 2 18 ? -7.133 35.124 14.905 1.00  68.72 -1 B 1
ATOM   944 N N   . PRO B 2 19 ? -7.005 31.337 16.664 1.00  96.57 0 B 1
ATOM   945 C CA  . PRO B 2 19 ? -7.030 30.413 17.809 1.00  96.19 0 B 1
ATOM   946 C C   . PRO B 2 19 ? -8.429 29.861 18.125 1.00  96.46 0 B 1
ATOM   947 O O   . PRO B 2 19 ? -8.548 28.769 18.676 1.00  95.79 0 B 1
ATOM   948 C CB  . PRO B 2 19 ? -6.499 31.229 18.990 1.00  95.23 0 B 1
ATOM   949 C CG  . PRO B 2 19 ? -5.639 32.307 18.330 1.00  92.66 0 B 1
ATOM   950 C CD  . PRO B 2 19 ? -6.372 32.591 17.022 1.00  95.47 0 B 1
ATOM   951 N N   . SER B 2 20 ? -9.486 30.618 17.783 1.00  97.13 0 B 1
ATOM   952 C CA  . SER B 2 20 ? -10.884 30.230 17.933 1.00  96.88 0 B 1
ATOM   953 C C   . SER B 2 20 ? -11.406 29.308 16.826 1.00  97.02 0 B 1
ATOM   954 O O   . SER B 2 20 ? -12.529 28.818 16.942 1.00  95.60 0 B 1
ATOM   955 C CB  . SER B 2 20 ? -11.757 31.487 18.005 1.00  95.81 0 B 1
ATOM   956 O OG  . SER B 2 20 ? -11.536 32.296 16.862 1.00  87.82 0 B 1
ATOM   957 N N   . ASP B 2 21 ? -10.644 29.061 15.756 1.00  97.25 0 B 1
ATOM   958 C CA  . ASP B 2 21 ? -11.050 28.146 14.700 1.00  97.21 0 B 1
ATOM   959 C C   . ASP B 2 21 ? -11.182 26.722 15.251 1.00  97.56 0 B 1
ATOM   960 O O   . ASP B 2 21 ? -10.320 26.231 15.987 1.00  97.24 0 B 1
ATOM   961 C CB  . ASP B 2 21 ? -10.070 28.160 13.512 1.00  96.72 0 B 1
ATOM   962 C CG  . ASP B 2 21 ? -10.217 29.346 12.563 1.00  95.56 0 B 1
ATOM   963 O OD1 . ASP B 2 21 ? -11.329 29.901 12.453 1.00  90.54 0 B 1
ATOM   964 O OD2 . ASP B 2 21 ? -9.254 29.625 11.820 1.00  90.24 -1 B 1
ATOM   965 N N   . THR B 2 22 ? -12.264 26.043 14.876 1.00  97.61 0 B 1
ATOM   966 C CA  . THR B 2 22 ? -12.435 24.618 15.177 1.00  97.53 0 B 1
ATOM   967 C C   . THR B 2 22 ? -11.531 23.768 14.283 1.00  97.88 0 B 1
ATOM   968 O O   . THR B 2 22 ? -11.100 24.193 13.212 1.00  97.42 0 B 1
ATOM   969 C CB  . THR B 2 22 ? -13.892 24.168 15.030 1.00  96.70 0 B 1
ATOM   970 C CG2 . THR B 2 22 ? -14.834 24.940 15.958 1.00  90.96 0 B 1
ATOM   971 O OG1 . THR B 2 22 ? -14.335 24.345 13.711 1.00  91.20 0 B 1
ATOM   972 N N   . ILE B 2 23 ? -11.272 22.535 14.705 1.00  97.81 0 B 1
ATOM   973 C CA  . ILE B 2 23 ? -10.540 21.573 13.877 1.00  97.85 0 B 1
ATOM   974 C C   . ILE B 2 23 ? -11.285 21.300 12.563 1.00  97.84 0 B 1
ATOM   975 O O   . ILE B 2 23 ? -10.646 21.159 11.521 1.00  97.57 0 B 1
ATOM   976 C CB  . ILE B 2 23 ? -10.281 20.281 14.672 1.00  97.64 0 B 1
ATOM   977 C CG1 . ILE B 2 23 ? -9.442 20.528 15.943 1.00  96.18 0 B 1
ATOM   978 C CG2 . ILE B 2 23 ? -9.610 19.194 13.807 1.00  96.61 0 B 1
ATOM   979 C CD1 . ILE B 2 23 ? -8.104 21.256 15.725 1.00  93.66 0 B 1
ATOM   980 N N   . GLU B 2 24 ? -12.622 21.306 12.591 1.00  97.62 0 B 1
ATOM   981 C CA  . GLU B 2 24 ? -13.449 21.208 11.391 1.00  97.09 0 B 1
ATOM   982 C C   . GLU B 2 24 ? -13.181 22.377 10.412 1.00  97.17 0 B 1
ATOM   983 O O   . GLU B 2 24 ? -12.944 22.146  9.229 1.00  96.54 0 B 1
ATOM   984 C CB  . GLU B 2 24 ? -14.917 21.158 11.818 1.00  95.60 0 B 1
ATOM   985 C CG  . GLU B 2 24 ? -15.849 20.840 10.647 1.00  83.78 0 B 1
ATOM   986 C CD  . GLU B 2 24 ? -17.329 20.743 11.081 1.00  77.01 0 B 1
ATOM   987 O OE1 . GLU B 2 24 ? -18.150 20.355 10.227 1.00  70.73 0 B 1
ATOM   988 O OE2 . GLU B 2 24 ? -17.633 21.058 12.254 1.00  68.73 -1 B 1
ATOM   989 N N   . ASN B 2 25 ? -13.098 23.618 10.918 1.00  96.82 0 B 1
ATOM   990 C CA  . ASN B 2 25 ? -12.748 24.776 10.086 1.00  96.46 0 B 1
ATOM   991 C C   . ASN B 2 25 ? -11.344 24.653  9.491 1.00  96.68 0 B 1
ATOM   992 O O   . ASN B 2 25 ? -11.118 25.023  8.338 1.00  95.88 0 B 1
ATOM   993 C CB  . ASN B 2 25 ? -12.826 26.065 10.925 1.00  95.38 0 B 1
ATOM   994 C CG  . ASN B 2 25 ? -14.233 26.489 11.302 1.00  87.76 0 B 1
ATOM   995 N ND2 . ASN B 2 25 ? -14.350 27.458 12.177 1.00  75.80 0 B 1
ATOM   996 O OD1 . ASN B 2 25 ? -15.228 25.989 10.814 1.00  77.04 0 B 1
ATOM   997 N N   . VAL B 2 26 ? -10.383 24.114 10.242 1.00  97.58 0 B 1
ATOM   998 C CA  . VAL B 2 26 ? -9.027 23.860  9.733 1.00  97.41 0 B 1
ATOM   999 C C   . VAL B 2 26 ? -9.053 22.820  8.617 1.00  97.44 0 B 1
ATOM   1000 O O   . VAL B 2 26 ? -8.406 23.018  7.587 1.00  96.94 0 B 1
ATOM   1001 C CB  . VAL B 2 26 ? -8.072 23.437 10.859 1.00  97.30 0 B 1
ATOM   1002 C CG1 . VAL B 2 26 ? -6.669 23.109 10.335 1.00  95.20 0 B 1
ATOM   1003 C CG2 . VAL B 2 26 ? -7.919 24.564 11.883 1.00  95.15 0 B 1
ATOM   1004 N N   . LYS B 2 27 ? -9.839 21.742  8.764 1.00  97.55 0 B 1
ATOM   1005 C CA  . LYS B 2 27 ? -10.026 20.738  7.713 1.00  97.29 0 B 1
ATOM   1006 C C   . LYS B 2 27 ? -10.673 21.330  6.457 1.00  96.76 0 B 1
ATOM   1007 O O   . LYS B 2 27 ? -10.229 21.012  5.360 1.00  96.33 0 B 1
ATOM   1008 C CB  . LYS B 2 27 ? -10.861 19.565  8.242 1.00  97.19 0 B 1
ATOM   1009 C CG  . LYS B 2 27 ? -10.086 18.669  9.223 1.00  96.75 0 B 1
ATOM   1010 C CD  . LYS B 2 27 ? -11.022 17.556  9.708 1.00  95.87 0 B 1
ATOM   1011 C CE  . LYS B 2 27 ? -10.308 16.573 10.615 1.00  94.49 0 B 1
ATOM   1012 N NZ  . LYS B 2 27 ? -11.234 15.492 11.021 1.00  92.14 1 B 1
ATOM   1013 N N   . ALA B 2 28 ? -11.651 22.226  6.608 1.00  96.24 0 B 1
ATOM   1014 C CA  . ALA B 2 28 ? -12.252 22.945  5.485 1.00  95.64 0 B 1
ATOM   1015 C C   . ALA B 2 28 ? -11.215 23.808  4.751 1.00  95.23 0 B 1
ATOM   1016 O O   . ALA B 2 28 ? -11.089 23.719  3.532 1.00  94.07 0 B 1
ATOM   1017 C CB  . ALA B 2 28 ? -13.436 23.769  5.996 1.00  95.07 0 B 1
ATOM   1018 N N   . LYS B 2 29 ? -10.365 24.550  5.477 1.00  95.48 0 B 1
ATOM   1019 C CA  . LYS B 2 29 ? -9.268 25.335  4.891 1.00  94.54 0 B 1
ATOM   1020 C C   . LYS B 2 29 ? -8.236 24.464  4.155 1.00  93.82 0 B 1
ATOM   1021 O O   . LYS B 2 29 ? -7.638 24.902  3.175 1.00  93.37 0 B 1
ATOM   1022 C CB  . LYS B 2 29 ? -8.578 26.170  5.974 1.00  94.77 0 B 1
ATOM   1023 C CG  . LYS B 2 29 ? -9.467 27.325  6.472 1.00  93.81 0 B 1
ATOM   1024 C CD  . LYS B 2 29 ? -8.799 28.105  7.620 1.00  91.71 0 B 1
ATOM   1025 C CE  . LYS B 2 29 ? -9.734 29.222  8.087 1.00  88.55 0 B 1
ATOM   1026 N NZ  . LYS B 2 29 ? -9.149 30.077  9.145 1.00  81.71 1 B 1
ATOM   1027 N N   . ILE B 2 30 ? -8.005 23.237  4.624 1.00  95.64 0 B 1
ATOM   1028 C CA  . ILE B 2 30 ? -7.154 22.268  3.918 1.00  95.24 0 B 1
ATOM   1029 C C   . ILE B 2 30 ? -7.843 21.801  2.634 1.00  94.62 0 B 1
ATOM   1030 O O   . ILE B 2 30 ? -7.180 21.714  1.604 1.00  93.45 0 B 1
ATOM   1031 C CB  . ILE B 2 30 ? -6.765 21.083  4.819 1.00  95.52 0 B 1
ATOM   1032 C CG1 . ILE B 2 30 ? -5.835 21.548  5.955 1.00  94.94 0 B 1
ATOM   1033 C CG2 . ILE B 2 30 ? -6.043 19.982  4.009 1.00  95.05 0 B 1
ATOM   1034 C CD1 . ILE B 2 30 ? -5.716 20.543  7.102 1.00  94.12 0 B 1
ATOM   1035 N N   . GLN B 2 31 ? -9.165 21.543  2.672 1.00  93.91 0 B 1
ATOM   1036 C CA  . GLN B 2 31 ? -9.931 21.180  1.480 1.00  92.83 0 B 1
ATOM   1037 C C   . GLN B 2 31 ? -9.852 22.277  0.413 1.00  90.85 0 B 1
ATOM   1038 O O   . GLN B 2 31 ? -9.596 21.969 -0.751 1.00  89.74 0 B 1
ATOM   1039 C CB  . GLN B 2 31 ? -11.387 20.885  1.847 1.00  91.38 0 B 1
ATOM   1040 C CG  . GLN B 2 31 ? -12.183 20.381  0.630 1.00  88.89 0 B 1
ATOM   1041 C CD  . GLN B 2 31 ? -13.661 20.127  0.945 1.00  86.66 0 B 1
ATOM   1042 N NE2 . GLN B 2 31 ? -14.357 19.418  0.102 1.00  78.47 0 B 1
ATOM   1043 O OE1 . GLN B 2 31 ? -14.214 20.553  1.945 1.00  83.00 0 B 1
ATOM   1044 N N   . ASP B 2 32 ? -9.985 23.539  0.801 1.00  92.23 0 B 1
ATOM   1045 C CA  . ASP B 2 32 ? -9.921 24.668 -0.127 1.00  91.09 0 B 1
ATOM   1046 C C   . ASP B 2 32 ? -8.560 24.777 -0.832 1.00  90.57 0 B 1
ATOM   1047 O O   . ASP B 2 32 ? -8.483 25.186 -1.989 1.00  88.84 0 B 1
ATOM   1048 C CB  . ASP B 2 32 ? -10.195 25.973  0.636 1.00  90.10 0 B 1
ATOM   1049 C CG  . ASP B 2 32 ? -11.617 26.093  1.187 1.00  85.74 0 B 1
ATOM   1050 O OD1 . ASP B 2 32 ? -12.519 25.411  0.652 1.00  80.16 0 B 1
ATOM   1051 O OD2 . ASP B 2 32 ? -11.786 26.886  2.135 1.00  79.68 -1 B 1
ATOM   1052 N N   . LYS B 2 33 ? -7.468 24.401 -0.156 1.00  90.83 0 B 1
ATOM   1053 C CA  . LYS B 2 33 ? -6.110 24.469 -0.714 1.00  89.58 0 B 1
ATOM   1054 C C   . LYS B 2 33 ? -5.678 23.210 -1.462 1.00  88.85 0 B 1
ATOM   1055 O O   . LYS B 2 33 ? -4.960 23.320 -2.455 1.00  86.42 0 B 1
ATOM   1056 C CB  . LYS B 2 33 ? -5.098 24.777  0.392 1.00  87.64 0 B 1
ATOM   1057 C CG  . LYS B 2 33 ? -5.119 26.265  0.768 1.00  83.46 0 B 1
ATOM   1058 C CD  . LYS B 2 33 ? -3.856 26.610  1.550 1.00  82.90 0 B 1
ATOM   1059 C CE  . LYS B 2 33 ? -3.765 28.122  1.743 1.00  77.79 0 B 1
ATOM   1060 N NZ  . LYS B 2 33 ? -2.411 28.532  2.192 1.00  71.55 1 B 1
ATOM   1061 N N   . GLU B 2 34 ? -6.033 22.030 -0.955 1.00  91.28 0 B 1
ATOM   1062 C CA  . GLU B 2 34 ? -5.518 20.742 -1.438 1.00  89.64 0 B 1
ATOM   1063 C C   . GLU B 2 34 ? -6.601 19.866 -2.076 1.00  89.46 0 B 1
ATOM   1064 O O   . GLU B 2 34 ? -6.292 18.819 -2.640 1.00  86.33 0 B 1
ATOM   1065 C CB  . GLU B 2 34 ? -4.824 20.005 -0.281 1.00  88.44 0 B 1
ATOM   1066 C CG  . GLU B 2 34 ? -3.609 20.744  0.287 1.00  84.82 0 B 1
ATOM   1067 C CD  . GLU B 2 34 ? -2.391 20.782 -0.651 1.00  85.62 0 B 1
ATOM   1068 O OE1 . GLU B 2 34 ? -1.630 21.773 -0.649 1.00  79.86 0 B 1
ATOM   1069 O OE2 . GLU B 2 34 ? -2.093 19.784 -1.339 1.00  79.52 -1 B 1
ATOM   1070 N N   . GLY B 2 35 ? -7.879 20.239 -1.979 1.00  89.49 0 B 1
ATOM   1071 C CA  . GLY B 2 35 ? -9.008 19.483 -2.528 1.00  88.61 0 B 1
ATOM   1072 C C   . GLY B 2 35 ? -9.339 18.196 -1.772 1.00  89.44 0 B 1
ATOM   1073 O O   . GLY B 2 35 ? -10.107 17.367 -2.263 1.00  86.99 0 B 1
ATOM   1074 N N   . ILE B 2 36 ? -8.781 17.993 -0.578 1.00  89.71 0 B 1
ATOM   1075 C CA  . ILE B 2 36 ? -8.969 16.768  0.210 1.00  89.96 0 B 1
ATOM   1076 C C   . ILE B 2 36 ? -10.245 16.898  1.052 1.00  91.11 0 B 1
ATOM   1077 O O   . ILE B 2 36 ? -10.305 17.787  1.892 1.00  91.32 0 B 1
ATOM   1078 C CB  . ILE B 2 36 ? -7.746 16.487  1.098 1.00  88.54 0 B 1
ATOM   1079 C CG1 . ILE B 2 36 ? -6.441 16.425  0.262 1.00  85.59 0 B 1
ATOM   1080 C CG2 . ILE B 2 36 ? -7.957 15.163  1.855 1.00  85.38 0 B 1
ATOM   1081 C CD1 . ILE B 2 36 ? -5.178 16.413  1.114 1.00  81.84 0 B 1
ATOM   1082 N N   . PRO B 2 37 ? -11.242 15.990  0.905 1.00  90.78 0 B 1
ATOM   1083 C CA  . PRO B 2 37 ? -12.463 16.046  1.702 1.00  90.78 0 B 1
ATOM   1084 C C   . PRO B 2 37 ? -12.184 15.991  3.215 1.00  91.74 0 B 1
ATOM   1085 O O   . PRO B 2 37 ? -11.363 15.176  3.647 1.00  91.84 0 B 1
ATOM   1086 C CB  . PRO B 2 37 ? -13.306 14.850  1.240 1.00  89.01 0 B 1
ATOM   1087 C CG  . PRO B 2 37 ? -12.809 14.577 -0.170 1.00  86.26 0 B 1
ATOM   1088 C CD  . PRO B 2 37 ? -11.331 14.944 -0.094 1.00  88.82 0 B 1
ATOM   1089 N N   . PRO B 2 38 ? -12.880 16.788  4.053 1.00  92.54 0 B 1
ATOM   1090 C CA  . PRO B 2 38 ? -12.653 16.819  5.510 1.00  93.25 0 B 1
ATOM   1091 C C   . PRO B 2 38 ? -12.823 15.473  6.203 1.00  93.31 0 B 1
ATOM   1092 O O   . PRO B 2 38 ? -12.064 15.162  7.119 1.00  92.57 0 B 1
ATOM   1093 C CB  . PRO B 2 38 ? -13.660 17.838  6.052 1.00  92.48 0 B 1
ATOM   1094 C CG  . PRO B 2 38 ? -13.887 18.779  4.878 1.00  90.14 0 B 1
ATOM   1095 C CD  . PRO B 2 38 ? -13.800 17.846  3.674 1.00  92.62 0 B 1
ATOM   1096 N N   . ASP B 2 39 ? -13.769 14.649  5.760 1.00  92.93 0 B 1
ATOM   1097 C CA  . ASP B 2 39 ? -14.041 13.318  6.304 1.00  92.01 0 B 1
ATOM   1098 C C   . ASP B 2 39 ? -12.872 12.340  6.112 1.00  92.55 0 B 1
ATOM   1099 O O   . ASP B 2 39 ? -12.702 11.398  6.890 1.00  91.13 0 B 1
ATOM   1100 C CB  . ASP B 2 39 ? -15.327 12.749  5.676 1.00  89.90 0 B 1
ATOM   1101 C CG  . ASP B 2 39 ? -15.180 12.439  4.186 1.00  82.16 0 B 1
ATOM   1102 O OD1 . ASP B 2 39 ? -14.768 13.348  3.437 1.00  75.93 0 B 1
ATOM   1103 O OD2 . ASP B 2 39 ? -15.443 11.282  3.786 1.00  77.01 -1 B 1
ATOM   1104 N N   . GLN B 2 40 ? -12.022 12.588  5.107 1.00  92.00 0 B 1
ATOM   1105 C CA  . GLN B 2 40 ? -10.813 11.808  4.843 1.00  91.49 0 B 1
ATOM   1106 C C   . GLN B 2 40 ? -9.587 12.338  5.602 1.00  92.06 0 B 1
ATOM   1107 O O   . GLN B 2 40 ? -8.552 11.673  5.612 1.00  90.77 0 B 1
ATOM   1108 C CB  . GLN B 2 40 ? -10.528 11.765  3.343 1.00  88.66 0 B 1
ATOM   1109 C CG  . GLN B 2 40 ? -11.657 11.079  2.566 1.00  82.85 0 B 1
ATOM   1110 C CD  . GLN B 2 40 ? -11.375 10.977  1.068 1.00  78.23 0 B 1
ATOM   1111 N NE2 . GLN B 2 40 ? -12.347 10.585  0.276 1.00  67.85 0 B 1
ATOM   1112 O OE1 . GLN B 2 40 ? -10.299 11.246  0.572 1.00  71.00 0 B 1
ATOM   1113 N N   . GLN B 2 41 ? -9.662 13.487  6.240 1.00  94.68 0 B 1
ATOM   1114 C CA  . GLN B 2 41 ? -8.535 14.091  6.932 1.00  95.11 0 B 1
ATOM   1115 C C   . GLN B 2 41 ? -8.476 13.659  8.401 1.00  95.09 0 B 1
ATOM   1116 O O   . GLN B 2 41 ? -9.458 13.744  9.141 1.00  94.32 0 B 1
ATOM   1117 C CB  . GLN B 2 41 ? -8.588 15.612  6.826 1.00  94.95 0 B 1
ATOM   1118 C CG  . GLN B 2 41 ? -8.561 16.148  5.382 1.00  94.21 0 B 1
ATOM   1119 C CD  . GLN B 2 41 ? -8.690 17.666  5.368 1.00  95.07 0 B 1
ATOM   1120 N NE2 . GLN B 2 41 ? -9.356 18.235  4.388 1.00  89.05 0 B 1
ATOM   1121 O OE1 . GLN B 2 41 ? -8.195 18.353  6.249 1.00  90.11 0 B 1
ATOM   1122 N N   . ARG B 2 42 ? -7.284 13.257  8.852 1.00  95.01 0 B 1
ATOM   1123 C CA  . ARG B 2 42 ? -6.948 13.116 10.274 1.00  94.90 0 B 1
ATOM   1124 C C   . ARG B 2 42 ? -5.830 14.096 10.603 1.00  95.95 0 B 1
ATOM   1125 O O   . ARG B 2 42 ? -4.746 13.997 10.038 1.00  94.92 0 B 1
ATOM   1126 C CB  . ARG B 2 42 ? -6.530 11.681 10.610 1.00  92.94 0 B 1
ATOM   1127 C CG  . ARG B 2 42 ? -7.656 10.657 10.387 1.00  84.24 0 B 1
ATOM   1128 C CD  . ARG B 2 42 ? -7.231  9.287 10.921 1.00  82.39 0 B 1
ATOM   1129 N NE  . ARG B 2 42 ? -8.204  8.235 10.596 1.00  78.63 0 B 1
ATOM   1130 C CZ  . ARG B 2 42 ? -8.478  7.139 11.298 1.00  73.48 0 B 1
ATOM   1131 N NH1 . ARG B 2 42 ? -7.991  6.932 12.482 1.00  65.29 1 B 1
ATOM   1132 N NH2 . ARG B 2 42 ? -9.233  6.222 10.797 1.00  67.91 0 B 1
ATOM   1133 N N   . LEU B 2 43 ? -6.095 15.016 11.515 1.00  96.10 0 B 1
ATOM   1134 C CA  . LEU B 2 43 ? -5.099 15.957 12.004 1.00  96.84 0 B 1
ATOM   1135 C C   . LEU B 2 43 ? -4.505 15.466 13.324 1.00  97.22 0 B 1
ATOM   1136 O O   . LEU B 2 43 ? -5.225 14.994 14.197 1.00  96.91 0 B 1
ATOM   1137 C CB  . LEU B 2 43 ? -5.694 17.364 12.111 1.00  97.04 0 B 1
ATOM   1138 C CG  . LEU B 2 43 ? -5.986 18.016 10.752 1.00  96.69 0 B 1
ATOM   1139 C CD1 . LEU B 2 43 ? -6.730 19.337 10.952 1.00  94.10 0 B 1
ATOM   1140 C CD2 . LEU B 2 43 ? -4.698 18.315  9.970 1.00  93.30 0 B 1
ATOM   1141 N N   . ILE B 2 44 ? -3.187 15.564 13.456 1.00  96.75 0 B 1
ATOM   1142 C CA  . ILE B 2 44 ? -2.422 15.127 14.623 1.00  96.70 0 B 1
ATOM   1143 C C   . ILE B 2 44 ? -1.506 16.265 15.064 1.00  96.84 0 B 1
ATOM   1144 O O   . ILE B 2 44 ? -0.845 16.899 14.255 1.00  96.57 0 B 1
ATOM   1145 C CB  . ILE B 2 44 ? -1.653 13.827 14.283 1.00  95.97 0 B 1
ATOM   1146 C CG1 . ILE B 2 44 ? -2.649 12.650 14.087 1.00  94.23 0 B 1
ATOM   1147 C CG2 . ILE B 2 44 ? -0.638 13.490 15.378 1.00  94.19 0 B 1
ATOM   1148 C CD1 . ILE B 2 44 ? -2.024 11.374 13.514 1.00  92.49 0 B 1
ATOM   1149 N N   . PHE B 2 45 ? -1.447 16.502 16.386 1.00  96.29 0 B 1
ATOM   1150 C CA  . PHE B 2 45 ? -0.550 17.464 17.007 1.00  96.14 0 B 1
ATOM   1151 C C   . PHE B 2 45 ? -0.064 16.940 18.356 1.00  95.63 0 B 1
ATOM   1152 O O   . PHE B 2 45 ? -0.842 16.380 19.123 1.00  94.30 0 B 1
ATOM   1153 C CB  . PHE B 2 45 ? -1.278 18.809 17.178 1.00  95.97 0 B 1
ATOM   1154 C CG  . PHE B 2 45 ? -0.438 19.867 17.854 1.00  96.30 0 B 1
ATOM   1155 C CD1 . PHE B 2 45 ? -0.718 20.258 19.181 1.00  93.53 0 B 1
ATOM   1156 C CD2 . PHE B 2 45 ?  0.639 20.458 17.165 1.00  93.46 0 B 1
ATOM   1157 C CE1 . PHE B 2 45 ?  0.070 21.245 19.800 1.00  92.68 0 B 1
ATOM   1158 C CE2 . PHE B 2 45 ?  1.425 21.437 17.786 1.00  92.42 0 B 1
ATOM   1159 C CZ  . PHE B 2 45 ?  1.133 21.835 19.104 1.00  94.65 0 B 1
ATOM   1160 N N   . ALA B 2 46 ?  1.212 17.097 18.641 1.00  95.23 0 B 1
ATOM   1161 C CA  . ALA B 2 46 ?  1.828 16.727 19.917 1.00  94.95 0 B 1
ATOM   1162 C C   . ALA B 2 46 ?  1.482 15.305 20.405 1.00  95.41 0 B 1
ATOM   1163 O O   . ALA B 2 46 ?  1.188 15.074 21.584 1.00  92.82 0 B 1
ATOM   1164 C CB  . ALA B 2 46 ?  1.524 17.827 20.943 1.00  93.28 0 B 1
ATOM   1165 N N   . GLY B 2 47 ?  1.469 14.332 19.494 1.00  93.78 0 B 1
ATOM   1166 C CA  . GLY B 2 47 ?  1.162 12.934 19.809 1.00  93.39 0 B 1
ATOM   1167 C C   . GLY B 2 47 ? -0.320 12.629 20.043 1.00  94.54 0 B 1
ATOM   1168 O O   . GLY B 2 47 ? -0.644 11.561 20.569 1.00  91.83 0 B 1
ATOM   1169 N N   . LYS B 2 48 ? -1.235 13.540 19.682 1.00  94.78 0 B 1
ATOM   1170 C CA  . LYS B 2 48 ? -2.680 13.367 19.835 1.00  94.50 0 B 1
ATOM   1171 C C   . LYS B 2 48 ? -3.409 13.595 18.514 1.00  95.40 0 B 1
ATOM   1172 O O   . LYS B 2 48 ? -3.088 14.522 17.786 1.00  94.71 0 B 1
ATOM   1173 C CB  . LYS B 2 48 ? -3.224 14.310 20.920 1.00  91.80 0 B 1
ATOM   1174 C CG  . LYS B 2 48 ? -2.669 13.975 22.310 1.00  82.22 0 B 1
ATOM   1175 C CD  . LYS B 2 48 ? -3.265 14.912 23.362 1.00  78.75 0 B 1
ATOM   1176 C CE  . LYS B 2 48 ? -2.675 14.597 24.734 1.00  67.40 0 B 1
ATOM   1177 N NZ  . LYS B 2 48 ? -3.203 15.521 25.763 1.00  60.36 1 B 1
ATOM   1178 N N   . GLN B 2 49 ? -4.433 12.770 18.262 1.00  95.76 0 B 1
ATOM   1179 C CA  . GLN B 2 49 ? -5.380 13.045 17.193 1.00  95.48 0 B 1
ATOM   1180 C C   . GLN B 2 49 ? -6.341 14.151 17.629 1.00  95.78 0 B 1
ATOM   1181 O O   . GLN B 2 49 ? -6.832 14.135 18.763 1.00  94.64 0 B 1
ATOM   1182 C CB  . GLN B 2 49 ? -6.084 11.738 16.790 1.00  92.98 0 B 1
ATOM   1183 C CG  . GLN B 2 49 ? -6.926 11.938 15.517 1.00  86.38 0 B 1
ATOM   1184 C CD  . GLN B 2 49 ? -7.524 10.634 14.976 1.00  84.55 0 B 1
ATOM   1185 N NE2 . GLN B 2 49 ? -8.504 10.729 14.109 1.00  74.58 0 B 1
ATOM   1186 O OE1 . GLN B 2 49 ? -7.124  9.530 15.295 1.00  78.70 0 B 1
ATOM   1187 N N   . LEU B 2 50 ? -6.593 15.113 16.770 1.00  96.96 0 B 1
ATOM   1188 C CA  . LEU B 2 50 ? -7.428 16.276 17.039 1.00  97.07 0 B 1
ATOM   1189 C C   . LEU B 2 50 ? -8.895 15.964 16.724 1.00  96.86 0 B 1
ATOM   1190 O O   . LEU B 2 50 ? -9.208 15.367 15.692 1.00  96.16 0 B 1
ATOM   1191 C CB  . LEU B 2 50 ? -6.908 17.493 16.260 1.00  97.21 0 B 1
ATOM   1192 C CG  . LEU B 2 50 ? -5.423 17.826 16.471 1.00  96.75 0 B 1
ATOM   1193 C CD1 . LEU B 2 50 ? -5.061 19.105 15.719 1.00  93.67 0 B 1
ATOM   1194 C CD2 . LEU B 2 50 ? -5.044 18.034 17.939 1.00  92.76 0 B 1
ATOM   1195 N N   . GLU B 2 51 ? -9.798 16.377 17.618 1.00  96.24 0 B 1
ATOM   1196 C CA  . GLU B 2 51 ? -11.244 16.185 17.501 1.00  95.71 0 B 1
ATOM   1197 C C   . GLU B 2 51 ? -11.901 17.391 16.812 1.00  95.90 0 B 1
ATOM   1198 O O   . GLU B 2 51 ? -11.610 18.534 17.158 1.00  95.24 0 B 1
ATOM   1199 C CB  . GLU B 2 51 ? -11.865 15.985 18.885 1.00  94.27 0 B 1
ATOM   1200 C CG  . GLU B 2 51 ? -11.449 14.670 19.570 1.00  84.56 0 B 1
ATOM   1201 C CD  . GLU B 2 51 ? -11.903 14.580 21.036 1.00  77.79 0 B 1
ATOM   1202 O OE1 . GLU B 2 51 ? -11.556 13.573 21.684 1.00  70.62 0 B 1
ATOM   1203 O OE2 . GLU B 2 51 ? -12.516 15.533 21.567 1.00  69.11 -1 B 1
ATOM   1204 N N   . ASP B 2 52 ? -12.848 17.139 15.897 1.00  95.52 0 B 1
ATOM   1205 C CA  . ASP B 2 52 ? -13.444 18.163 15.035 1.00  95.05 0 B 1
ATOM   1206 C C   . ASP B 2 52 ? -14.171 19.274 15.803 1.00  94.49 0 B 1
ATOM   1207 O O   . ASP B 2 52 ? -14.105 20.442 15.418 1.00  89.88 0 B 1
ATOM   1208 C CB  . ASP B 2 52 ? -14.395 17.487 14.026 1.00  93.66 0 B 1
ATOM   1209 C CG  . ASP B 2 52 ? -13.628 16.611 13.028 1.00  92.06 0 B 1
ATOM   1210 O OD1 . ASP B 2 52 ? -12.423 16.861 12.843 1.00  87.23 0 B 1
ATOM   1211 O OD2 . ASP B 2 52 ? -14.181 15.670 12.435 1.00  86.37 -1 B 1
ATOM   1212 N N   . GLY B 2 53 ? -14.816 18.934 16.921 1.00  94.66 0 B 1
ATOM   1213 C CA  . GLY B 2 53 ? -15.570 19.879 17.738 1.00  94.45 0 B 1
ATOM   1214 C C   . GLY B 2 53 ? -14.727 20.787 18.644 1.00  95.90 0 B 1
ATOM   1215 O O   . GLY B 2 53 ? -15.279 21.672 19.295 1.00  92.86 0 B 1
ATOM   1216 N N   . ARG B 2 54 ? -13.402 20.582 18.722 1.00  96.32 0 B 1
ATOM   1217 C CA  . ARG B 2 54 ? -12.506 21.408 19.541 1.00  96.92 0 B 1
ATOM   1218 C C   . ARG B 2 54 ? -11.860 22.519 18.718 1.00  97.49 0 B 1
ATOM   1219 O O   . ARG B 2 54 ? -11.788 22.444 17.500 1.00  96.71 0 B 1
ATOM   1220 C CB  . ARG B 2 54 ? -11.459 20.556 20.251 1.00  96.24 0 B 1
ATOM   1221 C CG  . ARG B 2 54 ? -12.089 19.520 21.183 1.00  92.06 0 B 1
ATOM   1222 C CD  . ARG B 2 54 ? -11.043 19.040 22.190 1.00  85.39 0 B 1
ATOM   1223 N NE  . ARG B 2 54 ? -11.478 17.844 22.903 1.00  77.36 0 B 1
ATOM   1224 C CZ  . ARG B 2 54 ? -11.006 17.371 24.029 1.00  70.17 0 B 1
ATOM   1225 N NH1 . ARG B 2 54 ? -10.100 18.002 24.730 1.00  63.97 1 B 1
ATOM   1226 N NH2 . ARG B 2 54 ? -11.453 16.226 24.450 1.00  64.90 0 B 1
ATOM   1227 N N   . THR B 2 55 ? -11.372 23.544 19.428 1.00  97.31 0 B 1
ATOM   1228 C CA  . THR B 2 55 ? -10.664 24.670 18.816 1.00  97.20 0 B 1
ATOM   1229 C C   . THR B 2 55 ? -9.144 24.456 18.839 1.00  97.22 0 B 1
ATOM   1230 O O   . THR B 2 55 ? -8.614 23.619 19.570 1.00  96.54 0 B 1
ATOM   1231 C CB  . THR B 2 55 ? -11.030 25.995 19.492 1.00  96.52 0 B 1
ATOM   1232 C CG2 . THR B 2 55 ? -12.540 26.255 19.504 1.00  91.93 0 B 1
ATOM   1233 O OG1 . THR B 2 55 ? -10.560 26.021 20.812 1.00  91.91 0 B 1
ATOM   1234 N N   . LEU B 2 56 ? -8.419 25.242 18.053 1.00  97.57 0 B 1
ATOM   1235 C CA  . LEU B 2 56 ? -6.955 25.269 18.111 1.00  97.30 0 B 1
ATOM   1236 C C   . LEU B 2 56 ? -6.455 25.703 19.499 1.00  97.03 0 B 1
ATOM   1237 O O   . LEU B 2 56 ? -5.468 25.152 19.993 1.00  96.53 0 B 1
ATOM   1238 C CB  . LEU B 2 56 ? -6.422 26.219 17.022 1.00  97.25 0 B 1
ATOM   1239 C CG  . LEU B 2 56 ? -6.675 25.751 15.574 1.00  96.75 0 B 1
ATOM   1240 C CD1 . LEU B 2 56 ? -6.176 26.831 14.615 1.00  93.69 0 B 1
ATOM   1241 C CD2 . LEU B 2 56 ? -5.952 24.452 15.242 1.00  92.99 0 B 1
ATOM   1242 N N   . SER B 2 57 ? -7.160 26.621 20.144 1.00  97.34 0 B 1
ATOM   1243 C CA  . SER B 2 57 ? -6.868 27.077 21.505 1.00  96.89 0 B 1
ATOM   1244 C C   . SER B 2 57 ? -6.964 25.958 22.540 1.00  96.78 0 B 1
ATOM   1245 O O   . SER B 2 57 ? -6.094 25.860 23.400 1.00  95.56 0 B 1
ATOM   1246 C CB  . SER B 2 57 ? -7.827 28.214 21.863 1.00  95.71 0 B 1
ATOM   1247 O OG  . SER B 2 57 ? -7.535 28.722 23.147 1.00  83.59 0 B 1
ATOM   1248 N N   . ASP B 2 58 ? -7.948 25.044 22.421 1.00  97.09 0 B 1
ATOM   1249 C CA  . ASP B 2 58 ? -8.118 23.911 23.344 1.00  96.54 0 B 1
ATOM   1250 C C   . ASP B 2 58 ? -6.916 22.953 23.329 1.00  96.37 0 B 1
ATOM   1251 O O   . ASP B 2 58 ? -6.630 22.277 24.322 1.00  95.20 0 B 1
ATOM   1252 C CB  . ASP B 2 58 ? -9.375 23.101 22.978 1.00  96.13 0 B 1
ATOM   1253 C CG  . ASP B 2 58 ? -10.679 23.886 23.111 1.00  93.82 0 B 1
ATOM   1254 O OD1 . ASP B 2 58 ? -10.809 24.677 24.068 1.00  89.32 0 B 1
ATOM   1255 O OD2 . ASP B 2 58 ? -11.556 23.677 22.241 1.00  89.10 -1 B 1
ATOM   1256 N N   . TYR B 2 59 ? -6.204 22.895 22.215 1.00  97.07 0 B 1
ATOM   1257 C CA  . TYR B 2 59 ? -4.992 22.095 22.060 1.00  96.77 0 B 1
ATOM   1258 C C   . TYR B 2 59 ? -3.699 22.892 22.278 1.00  96.33 0 B 1
ATOM   1259 O O   . TYR B 2 59 ? -2.608 22.364 22.060 1.00  94.42 0 B 1
ATOM   1260 C CB  . TYR B 2 59 ? -5.008 21.409 20.690 1.00  96.54 0 B 1
ATOM   1261 C CG  . TYR B 2 59 ? -6.084 20.352 20.563 1.00  97.13 0 B 1
ATOM   1262 C CD1 . TYR B 2 59 ? -5.991 19.153 21.303 1.00  95.11 0 B 1
ATOM   1263 C CD2 . TYR B 2 59 ? -7.179 20.549 19.702 1.00  95.17 0 B 1
ATOM   1264 C CE1 . TYR B 2 59 ? -6.962 18.155 21.183 1.00  94.78 0 B 1
ATOM   1265 C CE2 . TYR B 2 59 ? -8.167 19.559 19.573 1.00  94.61 0 B 1
ATOM   1266 C CZ  . TYR B 2 59 ? -8.050 18.361 20.309 1.00  96.67 0 B 1
ATOM   1267 O OH  . TYR B 2 59 ? -9.002 17.376 20.168 1.00  95.68 0 B 1
ATOM   1268 N N   . ASN B 2 60 ? -3.807 24.149 22.701 1.00  94.86 0 B 1
ATOM   1269 C CA  . ASN B 2 60 ? -2.675 25.065 22.866 1.00  93.88 0 B 1
ATOM   1270 C C   . ASN B 2 60 ? -1.819 25.203 21.592 1.00  94.21 0 B 1
ATOM   1271 O O   . ASN B 2 60 ? -0.590 25.320 21.644 1.00  92.36 0 B 1
ATOM   1272 C CB  . ASN B 2 60 ? -1.901 24.671 24.132 1.00  91.57 0 B 1
ATOM   1273 C CG  . ASN B 2 60 ? -1.031 25.791 24.668 1.00  82.14 0 B 1
ATOM   1274 N ND2 . ASN B 2 60 ?  0.006 25.459 25.387 1.00  69.11 0 B 1
ATOM   1275 O OD1 . ASN B 2 60 ? -1.296 26.974 24.481 1.00  72.80 0 B 1
ATOM   1276 N N   . ILE B 2 61 ? -2.470 25.167 20.434 1.00  96.02 0 B 1
ATOM   1277 C CA  . ILE B 2 61 ? -1.823 25.351 19.137 1.00  96.32 0 B 1
ATOM   1278 C C   . ILE B 2 61 ? -1.584 26.849 18.933 1.00  96.25 0 B 1
ATOM   1279 O O   . ILE B 2 61 ? -2.521 27.645 18.840 1.00  95.44 0 B 1
ATOM   1280 C CB  . ILE B 2 61 ? -2.655 24.714 18.008 1.00  96.56 0 B 1
ATOM   1281 C CG1 . ILE B 2 61 ? -2.689 23.179 18.182 1.00  95.59 0 B 1
ATOM   1282 C CG2 . ILE B 2 61 ? -2.068 25.071 16.630 1.00  95.52 0 B 1
ATOM   1283 C CD1 . ILE B 2 61 ? -3.741 22.476 17.328 1.00  93.64 0 B 1
ATOM   1284 N N   . GLN B 2 62 ? -0.314 27.227 18.856 1.00  95.53 0 B 1
ATOM   1285 C CA  . GLN B 2 62 ?  0.133 28.606 18.731 1.00  94.50 0 B 1
ATOM   1286 C C   . GLN B 2 62 ?  0.580 28.924 17.307 1.00  95.07 0 B 1
ATOM   1287 O O   . GLN B 2 62 ?  0.597 28.060 16.427 1.00  93.87 0 B 1
ATOM   1288 C CB  . GLN B 2 62 ?  1.235 28.881 19.763 1.00  91.66 0 B 1
ATOM   1289 C CG  . GLN B 2 62 ?  0.733 28.665 21.202 1.00  86.08 0 B 1
ATOM   1290 C CD  . GLN B 2 62 ?  1.751 29.103 22.258 1.00  80.86 0 B 1
ATOM   1291 N NE2 . GLN B 2 62 ?  1.462 28.894 23.522 1.00  66.70 0 B 1
ATOM   1292 O OE1 . GLN B 2 62 ?  2.799 29.654 21.970 1.00  72.51 0 B 1
ATOM   1293 N N   . LYS B 2 63 ?  0.943 30.180 17.060 1.00  93.89 0 B 1
ATOM   1294 C CA  . LYS B 2 63 ?  1.550 30.589 15.797 1.00  93.72 0 B 1
ATOM   1295 C C   . LYS B 2 63 ?  2.736 29.686 15.439 1.00  93.33 0 B 1
ATOM   1296 O O   . LYS B 2 63 ?  3.486 29.274 16.328 1.00  91.58 0 B 1
ATOM   1297 C CB  . LYS B 2 63 ?  1.950 32.074 15.829 1.00  92.07 0 B 1
ATOM   1298 C CG  . LYS B 2 63 ?  3.046 32.378 16.858 1.00  85.56 0 B 1
ATOM   1299 C CD  . LYS B 2 63 ?  3.541 33.819 16.742 1.00  82.61 0 B 1
ATOM   1300 C CE  . LYS B 2 63 ?  4.769 33.983 17.635 1.00  70.23 0 B 1
ATOM   1301 N NZ  . LYS B 2 63 ?  5.482 35.250 17.357 1.00  63.11 1 B 1
ATOM   1302 N N   . GLU B 2 64 ?  2.897 29.401 14.145 1.00  93.70 0 B 1
ATOM   1303 C CA  . GLU B 2 64 ?  3.998 28.585 13.611 1.00  93.92 0 B 1
ATOM   1304 C C   . GLU B 2 64 ?  4.030 27.132 14.122 1.00  94.10 0 B 1
ATOM   1305 O O   . GLU B 2 64 ?  4.987 26.407 13.847 1.00  92.13 0 B 1
ATOM   1306 C CB  . GLU B 2 64 ?  5.340 29.315 13.769 1.00  92.03 0 B 1
ATOM   1307 C CG  . GLU B 2 64 ?  5.366 30.660 13.022 1.00  88.01 0 B 1
ATOM   1308 C CD  . GLU B 2 64 ?  6.548 31.551 13.407 1.00  81.36 0 B 1
ATOM   1309 O OE1 . GLU B 2 64 ?  6.424 32.779 13.176 1.00  72.99 0 B 1
ATOM   1310 O OE2 . GLU B 2 64 ?  7.539 31.054 13.982 1.00  72.23 -1 B 1
ATOM   1311 N N   . SER B 2 65 ?  2.982 26.672 14.809 1.00  95.09 0 B 1
ATOM   1312 C CA  . SER B 2 65 ?  2.853 25.263 15.180 1.00  94.86 0 B 1
ATOM   1313 C C   . SER B 2 65 ?  2.713 24.386 13.930 1.00  95.29 0 B 1
ATOM   1314 O O   . SER B 2 65 ?  2.078 24.770 12.953 1.00  94.56 0 B 1
ATOM   1315 C CB  . SER B 2 65 ?  1.661 25.020 16.100 1.00  94.23 0 B 1
ATOM   1316 O OG  . SER B 2 65 ?  1.827 25.709 17.323 1.00  89.53 0 B 1
ATOM   1317 N N   . THR B 2 66 ?  3.264 23.174 13.995 1.00  95.07 0 B 1
ATOM   1318 C CA  . THR B 2 66 ?  3.157 22.181 12.920 1.00  95.08 0 B 1
ATOM   1319 C C   . THR B 2 66 ?  2.150 21.103 13.293 1.00  95.79 0 B 1
ATOM   1320 O O   . THR B 2 66 ?  2.373 20.310 14.206 1.00  95.19 0 B 1
ATOM   1321 C CB  . THR B 2 66 ?  4.523 21.575 12.573 1.00  93.59 0 B 1
ATOM   1322 C CG2 . THR B 2 66 ?  4.444 20.580 11.417 1.00  88.65 0 B 1
ATOM   1323 O OG1 . THR B 2 66 ?  5.399 22.597 12.150 1.00  88.92 0 B 1
ATOM   1324 N N   . LEU B 2 67 ?  1.036 21.042 12.549 1.00  96.23 0 B 1
ATOM   1325 C CA  . LEU B 2 67 ?  0.106 19.927 12.544 1.00  96.46 0 B 1
ATOM   1326 C C   . LEU B 2 67 ?  0.567 18.879 11.532 1.00  96.67 0 B 1
ATOM   1327 O O   . LEU B 2 67 ?  1.196 19.200 10.531 1.00  96.45 0 B 1
ATOM   1328 C CB  . LEU B 2 67 ? -1.317 20.409 12.212 1.00  96.49 0 B 1
ATOM   1329 C CG  . LEU B 2 67 ? -1.854 21.551 13.092 1.00  95.25 0 B 1
ATOM   1330 C CD1 . LEU B 2 67 ? -3.311 21.843 12.723 1.00  89.93 0 B 1
ATOM   1331 C CD2 . LEU B 2 67 ? -1.818 21.204 14.580 1.00  88.93 0 B 1
ATOM   1332 N N   . HIS B 2 68 ?  0.202 17.620 11.768 1.00  96.24 0 B 1
ATOM   1333 C CA  . HIS B 2 68 ?  0.454 16.535 10.831 1.00  95.85 0 B 1
ATOM   1334 C C   . HIS B 2 68 ? -0.862 16.063 10.238 1.00  96.03 0 B 1
ATOM   1335 O O   . HIS B 2 68 ? -1.823 15.836 10.957 1.00  95.35 0 B 1
ATOM   1336 C CB  . HIS B 2 68 ?  1.220 15.410 11.520 1.00  94.83 0 B 1
ATOM   1337 C CG  . HIS B 2 68 ?  2.625 15.792 11.901 1.00  93.61 0 B 1
ATOM   1338 C CD2 . HIS B 2 68 ?  3.005 16.601 12.936 1.00  84.01 0 B 1
ATOM   1339 N ND1 . HIS B 2 68 ?  3.777 15.385 11.241 1.00  84.00 0 B 1
ATOM   1340 C CE1 . HIS B 2 68 ?  4.809 15.943 11.885 1.00  85.59 0 B 1
ATOM   1341 N NE2 . HIS B 2 68 ?  4.382 16.679 12.904 1.00  86.30 0 B 1
ATOM   1342 N N   . LEU B 2 69 ? -0.900 15.889  8.909 1.00  95.97 0 B 1
ATOM   1343 C CA  . LEU B 2 69 ? -2.061 15.393  8.172 1.00  95.64 0 B 1
ATOM   1344 C C   . LEU B 2 69 ? -1.809 13.953  7.718 1.00  95.21 0 B 1
ATOM   1345 O O   . LEU B 2 69 ? -0.866 13.673  6.988 1.00  94.36 0 B 1
ATOM   1346 C CB  . LEU B 2 69 ? -2.346 16.333  6.992 1.00  95.18 0 B 1
ATOM   1347 C CG  . LEU B 2 69 ? -3.506 15.882  6.077 1.00  94.93 0 B 1
ATOM   1348 C CD1 . LEU B 2 69 ? -4.838 15.888  6.806 1.00  91.42 0 B 1
ATOM   1349 C CD2 . LEU B 2 69 ? -3.608 16.828  4.879 1.00  90.90 0 B 1
ATOM   1350 N N   . VAL B 2 70 ? -2.730 13.071  8.124 1.00  93.86 0 B 1
ATOM   1351 C CA  . VAL B 2 70 ? -2.835 11.702  7.617 1.00  92.95 0 B 1
ATOM   1352 C C   . VAL B 2 70 ? -4.198 11.555  6.962 1.00  92.40 0 B 1
ATOM   1353 O O   . VAL B 2 70 ? -5.200 12.000  7.513 1.00  91.59 0 B 1
ATOM   1354 C CB  . VAL B 2 70 ? -2.650 10.659  8.727 1.00  91.00 0 B 1
ATOM   1355 C CG1 . VAL B 2 70 ? -2.634  9.232  8.181 1.00  82.11 0 B 1
ATOM   1356 C CG2 . VAL B 2 70 ? -1.326 10.877  9.455 1.00  83.42 0 B 1
ATOM   1357 N N   . LEU B 2 71 ? -4.240 10.930  5.788 1.00  91.60 0 B 1
ATOM   1358 C CA  . LEU B 2 71 ? -5.511 10.629  5.140 1.00  89.95 0 B 1
ATOM   1359 C C   . LEU B 2 71 ? -6.041  9.294  5.635 1.00  88.83 0 B 1
ATOM   1360 O O   . LEU B 2 71 ? -5.277  8.343  5.799 1.00  86.95 0 B 1
ATOM   1361 C CB  . LEU B 2 71 ? -5.367 10.658  3.613 1.00  87.83 0 B 1
ATOM   1362 C CG  . LEU B 2 71 ? -4.860 12.002  3.059 1.00  83.88 0 B 1
ATOM   1363 C CD1 . LEU B 2 71 ? -4.897 11.985  1.535 1.00  79.50 0 B 1
ATOM   1364 C CD2 . LEU B 2 71 ? -5.694 13.189  3.555 1.00  79.47 0 B 1
ATOM   1365 N N   . ARG B 2 72 ? -7.355  9.239  5.868 1.00  89.45 0 B 1
ATOM   1366 C CA  . ARG B 2 72 ? -8.058  7.980  6.076 1.00  87.22 0 B 1
ATOM   1367 C C   . ARG B 2 72 ? -8.022  7.228  4.751 1.00  84.18 0 B 1
ATOM   1368 O O   . ARG B 2 72 ? -8.488  7.738  3.735 1.00  80.72 0 B 1
ATOM   1369 C CB  . ARG B 2 72 ? -9.492  8.194  6.551 1.00  84.06 0 B 1
ATOM   1370 C CG  . ARG B 2 72 ? -9.538  8.877  7.927 1.00  77.32 0 B 1
ATOM   1371 C CD  . ARG B 2 72 ? -10.968  8.971  8.445 1.00  76.66 0 B 1
ATOM   1372 N NE  . ARG B 2 72 ? -11.009  9.699  9.732 1.00  70.81 0 B 1
ATOM   1373 C CZ  . ARG B 2 72 ? -12.056  9.816 10.532 1.00  66.28 0 B 1
ATOM   1374 N NH1 . ARG B 2 72 ? -13.201  9.254 10.260 1.00  60.89 1 B 1
ATOM   1375 N NH2 . ARG B 2 72 ? -11.958 10.511 11.621 1.00  59.86 0 B 1
ATOM   1376 N N   . LEU B 2 73 ? -7.507  6.013  4.785 1.00  85.95 0 B 1
ATOM   1377 C CA  . LEU B 2 73 ? -7.740  5.066  3.725 1.00  80.37 0 B 1
ATOM   1378 C C   . LEU B 2 73 ? -9.208  4.673  3.848 1.00  75.08 0 B 1
ATOM   1379 O O   . LEU B 2 73 ? -9.616  4.052  4.817 1.00  67.91 0 B 1
ATOM   1380 C CB  . LEU B 2 73 ? -6.764  3.879  3.852 1.00  76.77 0 B 1
ATOM   1381 C CG  . LEU B 2 73 ? -5.280  4.286  3.729 1.00  71.56 0 B 1
ATOM   1382 C CD1 . LEU B 2 73 ? -4.372  3.107  4.066 1.00  68.95 0 B 1
ATOM   1383 C CD2 . LEU B 2 73 ? -4.929  4.787  2.325 1.00  65.77 0 B 1
ATOM   1384 N N   . ARG B 2 74 ? -10.035  5.113  2.902 1.00  72.98 0 B 1
ATOM   1385 C CA  . ARG B 2 74 ? -11.399  4.591  2.820 1.00  66.37 0 B 1
ATOM   1386 C C   . ARG B 2 74 ? -11.251  3.112  2.523 1.00  60.88 0 B 1
ATOM   1387 O O   . ARG B 2 74 ? -10.863  2.750  1.415 1.00  52.46 0 B 1
ATOM   1388 C CB  . ARG B 2 74 ? -12.232  5.305  1.752 1.00  59.59 0 B 1
ATOM   1389 C CG  . ARG B 2 74 ? -12.823  6.644  2.230 1.00  53.28 0 B 1
ATOM   1390 C CD  . ARG B 2 74 ? -13.778  7.192  1.175 1.00  49.62 0 B 1
ATOM   1391 N NE  . ARG B 2 74 ? -14.453  8.446  1.591 1.00  44.86 0 B 1
ATOM   1392 C CZ  . ARG B 2 74 ? -15.450  9.048  0.951 1.00  42.62 0 B 1
ATOM   1393 N NH1 . ARG B 2 74 ? -15.927  8.575 -0.165 1.00  39.79 1 B 1
ATOM   1394 N NH2 . ARG B 2 74 ? -15.981 10.134  1.424 1.00  38.94 0 B 1
ATOM   1395 N N   . GLY B 2 75 ? -11.554  2.262  3.519 1.00  58.54 0 B 1
ATOM   1396 C CA  . GLY B 2 75 ? -11.952  0.901  3.207 1.00  51.98 0 B 1
ATOM   1397 C C   . GLY B 2 75 ? -13.141  0.995  2.268 1.00  48.54 0 B 1
ATOM   1398 O O   . GLY B 2 75 ? -14.109  1.701  2.565 1.00  42.61 0 B 1
ATOM   1399 N N   . GLY B 2 76 ? -13.002  0.398  1.086 1.00  52.72 0 B 1
ATOM   1400 C CA  . GLY B 2 76 ? -14.112  0.215  0.162 1.00  46.33 0 B 1
ATOM   1401 C C   . GLY B 2 76 ? -15.096 -0.797  0.699 1.00  40.72 0 B 1
ATOM   1402 O O   . GLY B 2 76 ? -14.698 -1.646  1.531 1.00  34.87 0 B 1
ATOM   1403 O OXT . GLY B 2 76 ? -16.280 -0.732  0.283 1.00  41.36 -1 B 1
HETATM 1404 P PA  . NAD C 3 1 ? -14.141 -9.199 -11.770 1.00  55.05 0 C 1
HETATM 1405 P PN  . NAD C 3 1 ? -16.584 -10.127 -12.542 1.00  54.23 0 C 1
HETATM 1406 C C1B . NAD C 3 1 ? -9.644 -9.722 -10.971 1.00  53.47 0 C 1
HETATM 1407 C C1D . NAD C 3 1 ? -20.081 -8.400 -15.173 1.00  40.91 0 C 1
HETATM 1408 N N1A . NAD C 3 1 ? -6.300 -5.906 -10.876 1.00  41.50 0 C 1
HETATM 1409 N N1N . NAD C 3 1 ? -20.941 -9.578 -15.228 1.00  46.56 0 C 1
HETATM 1410 O O1A . NAD C 3 1 ? -14.368 -8.009 -12.606 1.00  48.37 -1 C 1
HETATM 1411 O O1N . NAD C 3 1 ? -17.249 -9.326 -11.482 1.00  46.86 -1 C 1
HETATM 1412 C C2A . NAD C 3 1 ? -6.163 -7.170 -10.449 1.00  41.92 0 C 1
HETATM 1413 C C2B . NAD C 3 1 ? -10.579 -9.854 -9.825 1.00  52.10 0 C 1
HETATM 1414 C C2D . NAD C 3 1 ? -19.579 -8.140 -13.768 1.00  45.43 0 C 1
HETATM 1415 C C2N . NAD C 3 1 ? -22.152 -9.486 -14.687 1.00  45.20 0 C 1
HETATM 1416 O O2A . NAD C 3 1 ? -14.213 -8.944 -10.319 1.00  49.44 0 C 1
HETATM 1417 O O2B . NAD C 3 1 ? -9.905 -9.887 -8.609 1.00  48.06 0 C 1
HETATM 1418 O O2D . NAD C 3 1 ? -20.468 -7.290 -13.079 1.00  36.40 0 C 1
HETATM 1419 O O2N . NAD C 3 1 ? -17.208 -11.410 -12.939 1.00  48.09 0 C 1
HETATM 1420 C C3B . NAD C 3 1 ? -11.279 -11.156 -10.110 1.00  54.10 0 C 1
HETATM 1421 C C3D . NAD C 3 1 ? -18.266 -7.512 -14.003 1.00  44.46 0 C 1
HETATM 1422 C C3N . NAD C 3 1 ? -23.016 -10.552 -14.730 1.00  40.19 0 C 1
HETATM 1423 N N3A . NAD C 3 1 ? -7.140 -8.068 -10.542 1.00  45.65 0 C 1
HETATM 1424 O O3  . NAD C 3 1 ? -15.122 -10.359 -12.125 1.00  54.84 0 C 1
HETATM 1425 O O3B . NAD C 3 1 ? -10.632 -12.211 -9.444 1.00  51.14 0 C 1
HETATM 1426 O O3D . NAD C 3 1 ? -18.371 -6.112 -14.085 1.00  35.94 0 C 1
HETATM 1427 C C4A . NAD C 3 1 ? -8.286 -7.673 -11.074 1.00  47.70 0 C 1
HETATM 1428 C C4B . NAD C 3 1 ? -11.154 -11.337 -11.576 1.00  55.88 0 C 1
HETATM 1429 C C4D . NAD C 3 1 ? -17.828 -8.113 -15.262 1.00  46.94 0 C 1
HETATM 1430 C C4N . NAD C 3 1 ? -22.665 -11.735 -15.323 1.00  41.50 0 C 1
HETATM 1431 O O4B . NAD C 3 1 ? -10.206 -10.420 -12.060 1.00  55.04 0 C 1
HETATM 1432 O O4D . NAD C 3 1 ? -18.941 -8.551 -15.978 1.00  45.76 0 C 1
HETATM 1433 C C5A . NAD C 3 1 ? -8.509 -6.376 -11.533 1.00  45.73 0 C 1
HETATM 1434 C C5B . NAD C 3 1 ? -12.467 -11.125 -12.252 1.00  56.37 0 C 1
HETATM 1435 C C5D . NAD C 3 1 ? -16.993 -9.322 -15.010 1.00  49.77 0 C 1
HETATM 1436 C C5N . NAD C 3 1 ? -21.433 -11.806 -15.887 1.00  40.18 0 C 1
HETATM 1437 O O5B . NAD C 3 1 ? -12.733 -9.753 -12.181 1.00  53.77 0 C 1
HETATM 1438 O O5D . NAD C 3 1 ? -16.369 -9.162 -13.801 1.00  49.31 0 C 1
HETATM 1439 C C6A . NAD C 3 1 ? -7.433 -5.465 -11.410 1.00  42.42 0 C 1
HETATM 1440 C C6N . NAD C 3 1 ? -20.585 -10.712 -15.841 1.00  41.88 0 C 1
HETATM 1441 N N6A . NAD C 3 1 ? -7.535 -4.196 -11.839 1.00  41.86 0 C 1
HETATM 1442 C C7N . NAD C 3 1 ? -24.358 -10.437 -14.124 1.00  38.06 0 C 1
HETATM 1443 N N7A . NAD C 3 1 ? -9.764 -6.304 -12.021 1.00  45.33 0 C 1
HETATM 1444 N N7N . NAD C 3 1 ? -24.716 -9.301 -13.609 1.00  39.48 0 C 1
HETATM 1445 O O7N . NAD C 3 1 ? -25.143 -11.402 -14.161 1.00  38.21 0 C 1
HETATM 1446 C C8A . NAD C 3 1 ? -10.311 -7.498 -11.867 1.00  47.12 0 C 1
HETATM 1447 N N9A . NAD C 3 1 ? -9.425 -8.349 -11.293 1.00  50.92 0 C 1
HETATM 1448 ZN ZN  . ZN  D 4 1 ? -9.216 -14.559 -16.876 1.00  81.04 0 D 1
HETATM 1449 ZN ZN  . ZN  E 5 1 ? -11.259 -29.521 -15.682 1.00  92.26 0 E 1
