# Supplementary material for: RNF114 and RNF166 exemplify reader-writer E3 ligases that extend K11 polyubiquitin onto sites of MARUbylation
Source: EMBO J. 2025 Oct 2;44(21):5993–6018. doi: 10.1038/s44318-025-00577-z (PMC12583694; doi:10.1038/s44318-025-00577-z)
Supplement: Supplementary file 7 — Source data Fig. 5 [file 44318_2025_577_MOESM7_ESM.zip › Figure 5/5B/RNF138-MUBD-AF3-2.cif]

# generated by PyMOL 3.1.4.1
#
data_fold_2024_11_14_22_43_rnf138_mubd_ub_nad_2xzn_model_2
_entry.id fold_2024_11_14_22_43_rnf138_mubd_ub_nad_2xzn_model_2
#
loop_
_atom_site.group_PDB
_atom_site.id
_atom_site.type_symbol
_atom_site.label_atom_id
_atom_site.label_alt_id
_atom_site.label_comp_id
_atom_site.label_asym_id
_atom_site.label_entity_id
_atom_site.label_seq_id
_atom_site.pdbx_PDB_ins_code
_atom_site.Cartn_x
_atom_site.Cartn_y
_atom_site.Cartn_z
_atom_site.occupancy
_atom_site.B_iso_or_equiv
_atom_site.pdbx_formal_charge
_atom_site.auth_asym_id
_atom_site.pdbx_PDB_model_num
ATOM   1   N N   . HIS A 1 1 ?  8.936 -13.165 -5.156 1.00  78.19 0 A 1
ATOM   2   C CA  . HIS A 1 1 ?  9.093 -12.788 -6.571 1.00  84.23 0 A 1
ATOM   3   C C   . HIS A 1 1 ?  7.755 -12.865 -7.294 1.00  87.55 0 A 1
ATOM   4   O O   . HIS A 1 1 ?  7.209 -13.956 -7.476 1.00  82.27 0 A 1
ATOM   5   C CB  . HIS A 1 1 ? 10.117 -13.700 -7.236 1.00  76.96 0 A 1
ATOM   6   C CG  . HIS A 1 1 ? 11.494 -13.569 -6.664 1.00  71.50 0 A 1
ATOM   7   C CD2 . HIS A 1 1 ? 12.166 -14.330 -5.774 1.00  62.19 0 A 1
ATOM   8   N ND1 . HIS A 1 1 ? 12.322 -12.524 -6.983 1.00  64.66 0 A 1
ATOM   9   C CE1 . HIS A 1 1 ? 13.462 -12.644 -6.305 1.00  61.27 0 A 1
ATOM   10  N NE2 . HIS A 1 1 ? 13.388 -13.731 -5.560 1.00  61.17 0 A 1
ATOM   11  N N   . PRO A 1 2 ?  7.217 -11.719 -7.694 1.00  90.43 0 A 1
ATOM   12  C CA  . PRO A 1 2 ?  5.922 -11.677 -8.368 1.00  93.72 0 A 1
ATOM   13  C C   . PRO A 1 2 ?  5.940 -12.276 -9.767 1.00  96.46 0 A 1
ATOM   14  O O   . PRO A 1 2 ?  6.993 -12.375 -10.404 1.00  96.06 0 A 1
ATOM   15  C CB  . PRO A 1 2 ?  5.605 -10.179 -8.399 1.00  89.64 0 A 1
ATOM   16  C CG  . PRO A 1 2 ?  6.953 -9.571 -8.561 1.00  85.45 0 A 1
ATOM   17  C CD  . PRO A 1 2 ?  7.806 -10.372 -7.604 1.00  87.91 0 A 1
ATOM   18  N N   . THR A 1 3 ?  4.756 -12.694 -10.219 1.00  97.11 0 A 1
ATOM   19  C CA  . THR A 1 3 ?  4.608 -13.214 -11.568 1.00  97.94 0 A 1
ATOM   20  C C   . THR A 1 3 ?  3.579 -12.319 -12.252 1.00  98.32 0 A 1
ATOM   21  O O   . THR A 1 3 ?  2.796 -11.644 -11.588 1.00  97.95 0 A 1
ATOM   22  C CB  . THR A 1 3 ?  4.132 -14.679 -11.595 1.00  96.94 0 A 1
ATOM   23  C CG2 . THR A 1 3 ?  5.200 -15.581 -10.983 1.00  90.73 0 A 1
ATOM   24  O OG1 . THR A 1 3 ?  2.907 -14.807 -10.875 1.00  91.41 0 A 1
ATOM   25  N N   . PHE A 1 4 ?  3.603 -12.326 -13.573 1.00  98.77 0 A 1
ATOM   26  C CA  . PHE A 1 4 ?  2.747 -11.441 -14.346 1.00  98.84 0 A 1
ATOM   27  C C   . PHE A 1 4 ?  2.006 -12.148 -15.467 1.00  98.86 0 A 1
ATOM   28  O O   . PHE A 1 4 ?  2.439 -13.188 -15.950 1.00  98.71 0 A 1
ATOM   29  C CB  . PHE A 1 4 ?  3.596 -10.325 -14.958 1.00  98.72 0 A 1
ATOM   30  C CG  . PHE A 1 4 ?  4.501 -9.649 -13.976 1.00  98.69 0 A 1
ATOM   31  C CD1 . PHE A 1 4 ?  4.008 -8.688 -13.109 1.00  98.36 0 A 1
ATOM   32  C CD2 . PHE A 1 4 ?  5.848 -9.995 -13.885 1.00  98.35 0 A 1
ATOM   33  C CE1 . PHE A 1 4 ?  4.831 -8.076 -12.166 1.00  98.01 0 A 1
ATOM   34  C CE2 . PHE A 1 4 ?  6.682 -9.395 -12.949 1.00  98.02 0 A 1
ATOM   35  C CZ  . PHE A 1 4 ?  6.171 -8.426 -12.087 1.00  98.01 0 A 1
ATOM   36  N N   . LYS A 1 5 ?  0.887 -11.552 -15.866 1.00  98.83 0 A 1
ATOM   37  C CA  . LYS A 1 5 ?  0.095 -12.063 -16.971 1.00  98.81 0 A 1
ATOM   38  C C   . LYS A 1 5 ?  0.497 -11.261 -18.207 1.00  98.89 0 A 1
ATOM   39  O O   . LYS A 1 5 ?  0.661 -10.045 -18.141 1.00  98.73 0 A 1
ATOM   40  C CB  . LYS A 1 5 ? -1.394 -11.864 -16.690 1.00  98.50 0 A 1
ATOM   41  C CG  . LYS A 1 5 ? -2.295 -12.306 -17.832 1.00  95.34 0 A 1
ATOM   42  C CD  . LYS A 1 5 ? -3.738 -11.850 -17.622 1.00  93.91 0 A 1
ATOM   43  C CE  . LYS A 1 5 ? -4.346 -12.431 -16.365 1.00  85.34 0 A 1
ATOM   44  N NZ  . LYS A 1 5 ? -5.752 -11.995 -16.186 1.00  79.48 1 A 1
ATOM   45  N N   . CYS A 1 6 ?  0.669 -11.942 -19.338 1.00  98.94 0 A 1
ATOM   46  C CA  . CYS A 1 6 ?  0.998 -11.250 -20.575 1.00  98.91 0 A 1
ATOM   47  C C   . CYS A 1 6 ? -0.244 -10.489 -21.034 1.00  98.96 0 A 1
ATOM   48  O O   . CYS A 1 6 ? -1.304 -11.083 -21.212 1.00  98.84 0 A 1
ATOM   49  C CB  . CYS A 1 6 ?  1.398 -12.254 -21.663 1.00  98.89 0 A 1
ATOM   50  S SG  . CYS A 1 6 ?  1.631 -11.489 -23.279 1.00  98.86 0 A 1
ATOM   51  N N   . PRO A 1 7 ? -0.140 -9.166 -21.224 1.00  98.87 0 A 1
ATOM   52  C CA  . PRO A 1 7 ? -1.303 -8.377 -21.630 1.00  98.84 0 A 1
ATOM   53  C C   . PRO A 1 7 ? -1.693 -8.560 -23.095 1.00  98.79 0 A 1
ATOM   54  O O   . PRO A 1 7 ? -2.756 -8.101 -23.520 1.00  98.43 0 A 1
ATOM   55  C CB  . PRO A 1 7 ? -0.864 -6.946 -21.330 1.00  98.70 0 A 1
ATOM   56  C CG  . PRO A 1 7 ?  0.605 -6.992 -21.618 1.00  98.18 0 A 1
ATOM   57  C CD  . PRO A 1 7 ?  1.046 -8.316 -21.016 1.00  98.78 0 A 1
ATOM   58  N N   . LEU A 1 8 ? -0.848 -9.231 -23.860 1.00  98.80 0 A 1
ATOM   59  C CA  . LEU A 1 8 ? -1.118 -9.434 -25.278 1.00  98.78 0 A 1
ATOM   60  C C   . LEU A 1 8 ? -1.877 -10.725 -25.580 1.00  98.72 0 A 1
ATOM   61  O O   . LEU A 1 8 ? -2.681 -10.766 -26.509 1.00  98.26 0 A 1
ATOM   62  C CB  . LEU A 1 8 ?  0.198 -9.398 -26.070 1.00  98.72 0 A 1
ATOM   63  C CG  . LEU A 1 8 ?  0.972 -8.081 -25.966 1.00  98.55 0 A 1
ATOM   64  C CD1 . LEU A 1 8 ?  2.305 -8.197 -26.692 1.00  98.33 0 A 1
ATOM   65  C CD2 . LEU A 1 8 ?  0.140 -6.941 -26.542 1.00  98.23 0 A 1
ATOM   66  N N   . CYS A 1 9 ? -1.629 -11.782 -24.791 1.00  98.74 0 A 1
ATOM   67  C CA  . CYS A 1 9 ? -2.313 -13.054 -25.014 1.00  98.79 0 A 1
ATOM   68  C C   . CYS A 1 9 ? -2.965 -13.620 -23.757 1.00  98.77 0 A 1
ATOM   69  O O   . CYS A 1 9 ? -3.624 -14.656 -23.807 1.00  98.03 0 A 1
ATOM   70  C CB  . CYS A 1 9 ? -1.345 -14.087 -25.598 1.00  98.59 0 A 1
ATOM   71  S SG  . CYS A 1 9 ? -0.103 -14.713 -24.441 1.00  98.64 0 A 1
ATOM   72  N N   . GLN A 1 10 ? -2.778 -12.955 -22.614 1.00  98.52 0 A 1
ATOM   73  C CA  . GLN A 1 10 ? -3.371 -13.339 -21.333 1.00  98.52 0 A 1
ATOM   74  C C   . GLN A 1 10 ? -2.786 -14.576 -20.661 1.00  98.62 0 A 1
ATOM   75  O O   . GLN A 1 10 ? -3.278 -15.007 -19.620 1.00  97.97 0 A 1
ATOM   76  C CB  . GLN A 1 10 ? -4.888 -13.499 -21.472 1.00  98.10 0 A 1
ATOM   77  C CG  . GLN A 1 10 ? -5.596 -12.286 -22.079 1.00  96.37 0 A 1
ATOM   78  C CD  . GLN A 1 10 ? -5.261 -10.990 -21.352 1.00  93.40 0 A 1
ATOM   79  N NE2 . GLN A 1 10 ? -4.916 -9.968 -22.113 1.00  85.56 0 A 1
ATOM   80  O OE1 . GLN A 1 10 ? -5.318 -10.932 -20.129 1.00  86.25 0 A 1
ATOM   81  N N   . GLU A 1 11 ? -1.710 -15.147 -21.207 1.00  98.78 0 A 1
ATOM   82  C CA  . GLU A 1 11 ? -1.066 -16.286 -20.571 1.00  98.78 0 A 1
ATOM   83  C C   . GLU A 1 11 ? -0.451 -15.786 -19.263 1.00  98.87 0 A 1
ATOM   84  O O   . GLU A 1 11 ?  0.094 -14.685 -19.204 1.00  98.66 0 A 1
ATOM   85  C CB  . GLU A 1 11 ?  0.014 -16.887 -21.474 1.00  98.59 0 A 1
ATOM   86  C CG  . GLU A 1 11 ?  0.554 -18.221 -20.955 1.00  95.08 0 A 1
ATOM   87  C CD  . GLU A 1 11 ?  1.520 -18.884 -21.920 1.00  92.97 0 A 1
ATOM   88  O OE1 . GLU A 1 11 ?  1.445 -18.604 -23.129 1.00  88.22 0 A 1
ATOM   89  O OE2 . GLU A 1 11 ?  2.344 -19.698 -21.457 1.00  87.90 -1 A 1
ATOM   90  N N   . SER A 1 12 ? -0.534 -16.601 -18.198 1.00  98.67 0 A 1
ATOM   91  C CA  . SER A 1 12 ? -0.083 -16.175 -16.881 1.00  98.40 0 A 1
ATOM   92  C C   . SER A 1 12 ?  1.177 -16.846 -16.339 1.00  98.58 0 A 1
ATOM   93  O O   . SER A 1 12 ?  1.778 -17.704 -16.990 1.00  97.08 0 A 1
ATOM   94  C CB  . SER A 1 12 ? -1.219 -16.388 -15.875 1.00  97.24 0 A 1
ATOM   95  O OG  . SER A 1 12 ? -2.384 -15.696 -16.262 1.00  91.16 0 A 1
ATOM   96  N N   . ASN A 1 13 ?  1.542 -16.426 -15.137 1.00  98.27 0 A 1
ATOM   97  C CA  . ASN A 1 13 ?  2.673 -16.975 -14.395 1.00  98.25 0 A 1
ATOM   98  C C   . ASN A 1 13 ?  4.061 -16.769 -14.983 1.00  98.32 0 A 1
ATOM   99  O O   . ASN A 1 13 ?  4.890 -17.681 -14.967 1.00  97.57 0 A 1
ATOM   100 C CB  . ASN A 1 13 ?  2.432 -18.463 -14.119 1.00  97.23 0 A 1
ATOM   101 C CG  . ASN A 1 13 ?  1.150 -18.696 -13.359 1.00  92.05 0 A 1
ATOM   102 N ND2 . ASN A 1 13 ?  0.385 -19.686 -13.795 1.00  81.70 0 A 1
ATOM   103 O OD1 . ASN A 1 13 ?  0.842 -18.001 -12.393 1.00  85.23 0 A 1
ATOM   104 N N   . PHE A 1 14 ?  4.331 -15.552 -15.465 1.00  98.86 0 A 1
ATOM   105 C CA  . PHE A 1 14 ?  5.651 -15.218 -15.987 1.00  98.84 0 A 1
ATOM   106 C C   . PHE A 1 14 ?  6.402 -14.361 -14.981 1.00  98.88 0 A 1
ATOM   107 O O   . PHE A 1 14 ?  5.852 -13.413 -14.430 1.00  98.61 0 A 1
ATOM   108 C CB  . PHE A 1 14 ?  5.546 -14.407 -17.272 1.00  98.81 0 A 1
ATOM   109 C CG  . PHE A 1 14 ?  4.989 -15.175 -18.440 1.00  98.86 0 A 1
ATOM   110 C CD1 . PHE A 1 14 ?  5.713 -16.195 -19.022 1.00  98.68 0 A 1
ATOM   111 C CD2 . PHE A 1 14 ?  3.748 -14.842 -18.968 1.00  98.70 0 A 1
ATOM   112 C CE1 . PHE A 1 14 ?  5.214 -16.884 -20.117 1.00  98.59 0 A 1
ATOM   113 C CE2 . PHE A 1 14 ?  3.239 -15.529 -20.065 1.00  98.58 0 A 1
ATOM   114 C CZ  . PHE A 1 14 ?  3.972 -16.551 -20.643 1.00  98.66 0 A 1
ATOM   115 N N   . THR A 1 15 ?  7.670 -14.686 -14.729 1.00  98.64 0 A 1
ATOM   116 C CA  . THR A 1 15 ?  8.509 -13.818 -13.917 1.00  98.52 0 A 1
ATOM   117 C C   . THR A 1 15 ?  8.864 -12.684 -14.880 1.00  98.64 0 A 1
ATOM   118 O O   . THR A 1 15 ?  8.547 -12.759 -16.077 1.00  98.59 0 A 1
ATOM   119 C CB  . THR A 1 15 ?  9.806 -14.518 -13.483 1.00  98.16 0 A 1
ATOM   120 C CG2 . THR A 1 15 ?  9.496 -15.695 -12.573 1.00  96.06 0 A 1
ATOM   121 O OG1 . THR A 1 15 ? 10.489 -14.987 -14.654 1.00  96.34 0 A 1
ATOM   122 N N   . ARG A 1 16 ?  9.531 -11.645 -14.378 1.00  98.54 0 A 1
ATOM   123 C CA  . ARG A 1 16 ?  9.921 -10.529 -15.242 1.00  98.42 0 A 1
ATOM   124 C C   . ARG A 1 16 ? 10.711 -11.014 -16.459 1.00  98.51 0 A 1
ATOM   125 O O   . ARG A 1 16 ? 10.375 -10.703 -17.600 1.00  98.53 0 A 1
ATOM   126 C CB  . ARG A 1 16 ? 10.778 -9.521 -14.469 1.00  98.19 0 A 1
ATOM   127 C CG  . ARG A 1 16 ? 11.073 -8.250 -15.244 1.00  97.49 0 A 1
ATOM   128 C CD  . ARG A 1 16 ? 12.191 -7.417 -14.641 1.00  97.13 0 A 1
ATOM   129 N NE  . ARG A 1 16 ? 13.515 -7.909 -15.025 1.00  96.28 0 A 1
ATOM   130 C CZ  . ARG A 1 16 ? 14.279 -8.705 -14.282 1.00  96.58 0 A 1
ATOM   131 N NH1 . ARG A 1 16 ? 13.872 -9.111 -13.089 1.00  93.07 1 A 1
ATOM   132 N NH2 . ARG A 1 16 ? 15.461 -9.096 -14.732 1.00  93.72 0 A 1
ATOM   133 N N   . GLN A 1 17 ? 11.760 -11.769 -16.207 1.00  98.41 0 A 1
ATOM   134 C CA  . GLN A 1 17 ? 12.610 -12.253 -17.293 1.00  98.38 0 A 1
ATOM   135 C C   . GLN A 1 17 ? 11.860 -13.169 -18.251 1.00  98.55 0 A 1
ATOM   136 O O   . GLN A 1 17 ? 12.041 -13.092 -19.469 1.00  98.45 0 A 1
ATOM   137 C CB  . GLN A 1 17 ? 13.831 -12.993 -16.740 1.00  97.78 0 A 1
ATOM   138 C CG  . GLN A 1 17 ? 14.845 -13.383 -17.809 1.00  95.27 0 A 1
ATOM   139 C CD  . GLN A 1 17 ? 15.372 -12.177 -18.575 1.00  93.26 0 A 1
ATOM   140 N NE2 . GLN A 1 17 ? 15.190 -12.183 -19.881 1.00  84.62 0 A 1
ATOM   141 O OE1 . GLN A 1 17 ? 15.921 -11.261 -17.975 1.00  87.29 0 A 1
ATOM   142 N N   . ARG A 1 18 ? 11.003 -14.044 -17.709 1.00  98.61 0 A 1
ATOM   143 C CA  . ARG A 1 18 ? 10.258 -14.953 -18.563 1.00  98.63 0 A 1
ATOM   144 C C   . ARG A 1 18 ?  9.204 -14.224 -19.390 1.00  98.78 0 A 1
ATOM   145 O O   . ARG A 1 18 ?  8.861 -14.673 -20.484 1.00  98.68 0 A 1
ATOM   146 C CB  . ARG A 1 18 ?  9.618 -16.060 -17.717 1.00  98.46 0 A 1
ATOM   147 C CG  . ARG A 1 18 ? 10.652 -17.072 -17.231 1.00  94.91 0 A 1
ATOM   148 C CD  . ARG A 1 18 ? 10.078 -18.087 -16.254 1.00  91.01 0 A 1
ATOM   149 N NE  . ARG A 1 18 ? 11.105 -19.017 -15.805 1.00  82.95 0 A 1
ATOM   150 C CZ  . ARG A 1 18 ? 10.948 -19.887 -14.810 1.00  76.73 0 A 1
ATOM   151 N NH1 . ARG A 1 18 ?  9.805 -19.956 -14.149 1.00  70.55 1 A 1
ATOM   152 N NH2 . ARG A 1 18 ? 11.949 -20.695 -14.472 1.00  72.21 0 A 1
ATOM   153 N N   . LEU A 1 19 ?  8.704 -13.092 -18.888 1.00  98.83 0 A 1
ATOM   154 C CA  . LEU A 1 19 ?  7.741 -12.317 -19.661 1.00  98.85 0 A 1
ATOM   155 C C   . LEU A 1 19 ?  8.469 -11.690 -20.850 1.00  98.80 0 A 1
ATOM   156 O O   . LEU A 1 19 ?  7.950 -11.658 -21.963 1.00  98.83 0 A 1
ATOM   157 C CB  . LEU A 1 19 ?  7.088 -11.224 -18.808 1.00  98.87 0 A 1
ATOM   158 C CG  . LEU A 1 19 ?  6.019 -10.389 -19.528 1.00  98.73 0 A 1
ATOM   159 C CD1 . LEU A 1 19 ?  4.873 -11.282 -19.990 1.00  98.58 0 A 1
ATOM   160 C CD2 . LEU A 1 19 ?  5.490 -9.300 -18.602 1.00  98.56 0 A 1
ATOM   161 N N   . LEU A 1 20 ?  9.680 -11.194 -20.614 1.00  98.80 0 A 1
ATOM   162 C CA  . LEU A 1 20 ? 10.476 -10.623 -21.691 1.00  98.73 0 A 1
ATOM   163 C C   . LEU A 1 20 ? 10.754 -11.690 -22.753 1.00  98.76 0 A 1
ATOM   164 O O   . LEU A 1 20 ? 10.584 -11.450 -23.945 1.00  98.65 0 A 1
ATOM   165 C CB  . LEU A 1 20 ? 11.808 -10.072 -21.167 1.00  98.45 0 A 1
ATOM   166 C CG  . LEU A 1 20 ? 11.862 -8.574 -20.827 1.00  95.18 0 A 1
ATOM   167 C CD1 . LEU A 1 20 ? 10.894 -8.270 -19.695 1.00  91.35 0 A 1
ATOM   168 C CD2 . LEU A 1 20 ? 13.269 -8.175 -20.440 1.00  91.33 0 A 1
ATOM   169 N N   . ASP A 1 21 ? 11.165 -12.870 -22.313 1.00  98.76 0 A 1
ATOM   170 C CA  . ASP A 1 21 ? 11.465 -13.963 -23.243 1.00  98.79 0 A 1
ATOM   171 C C   . ASP A 1 21 ? 10.226 -14.361 -24.037 1.00  98.84 0 A 1
ATOM   172 O O   . ASP A 1 21 ? 10.282 -14.546 -25.254 1.00  98.76 0 A 1
ATOM   173 C CB  . ASP A 1 21 ? 12.006 -15.181 -22.487 1.00  98.60 0 A 1
ATOM   174 C CG  . ASP A 1 21 ? 13.352 -14.926 -21.830 1.00  97.58 0 A 1
ATOM   175 O OD1 . ASP A 1 21 ? 14.053 -13.962 -22.215 1.00  96.25 0 A 1
ATOM   176 O OD2 . ASP A 1 21 ? 13.720 -15.698 -20.921 1.00  95.79 -1 A 1
ATOM   177 N N   . HIS A 1 22 ?  9.105 -14.484 -23.334 1.00  98.91 0 A 1
ATOM   178 C CA  . HIS A 1 22 ?  7.842 -14.854 -23.958 1.00  98.95 0 A 1
ATOM   179 C C   . HIS A 1 22 ?  7.422 -13.846 -25.022 1.00  98.90 0 A 1
ATOM   180 O O   . HIS A 1 22 ?  7.059 -14.222 -26.141 1.00  98.86 0 A 1
ATOM   181 C CB  . HIS A 1 22 ?  6.752 -14.957 -22.883 1.00  98.91 0 A 1
ATOM   182 C CG  . HIS A 1 22 ?  5.354 -14.979 -23.429 1.00  98.92 0 A 1
ATOM   183 C CD2 . HIS A 1 22 ?  4.429 -14.000 -23.538 1.00  98.59 0 A 1
ATOM   184 N ND1 . HIS A 1 22 ?  4.779 -16.121 -23.953 1.00  98.60 0 A 1
ATOM   185 C CE1 . HIS A 1 22 ?  3.546 -15.833 -24.361 1.00  98.53 0 A 1
ATOM   186 N NE2 . HIS A 1 22 ?  3.318 -14.557 -24.126 1.00  98.58 0 A 1
ATOM   187 N N   . CYS A 1 23 ?  7.470 -12.567 -24.685 1.00  98.84 0 A 1
ATOM   188 C CA  . CYS A 1 23 ?  7.048 -11.538 -25.620 1.00  98.81 0 A 1
ATOM   189 C C   . CYS A 1 23 ?  7.978 -11.409 -26.823 1.00  98.80 0 A 1
ATOM   190 O O   . CYS A 1 23 ?  7.516 -11.180 -27.937 1.00  98.74 0 A 1
ATOM   191 C CB  . CYS A 1 23 ?  6.908 -10.197 -24.901 1.00  98.84 0 A 1
ATOM   192 S SG  . CYS A 1 23 ?  5.468 -10.152 -23.790 1.00  98.62 0 A 1
ATOM   193 N N   . ASN A 1 24 ?  9.273 -11.556 -26.600 1.00  98.80 0 A 1
ATOM   194 C CA  . ASN A 1 24 ? 10.203 -11.483 -27.718 1.00  98.74 0 A 1
ATOM   195 C C   . ASN A 1 24 ? 10.047 -12.678 -28.651 1.00  98.73 0 A 1
ATOM   196 O O   . ASN A 1 24 ? 10.282 -12.567 -29.853 1.00  98.45 0 A 1
ATOM   197 C CB  . ASN A 1 24 ? 11.646 -11.391 -27.208 1.00  98.67 0 A 1
ATOM   198 C CG  . ASN A 1 24 ? 12.022 -9.991 -26.778 1.00  98.43 0 A 1
ATOM   199 N ND2 . ASN A 1 24 ? 12.574 -9.869 -25.580 1.00  95.59 0 A 1
ATOM   200 O OD1 . ASN A 1 24 ? 11.815 -9.024 -27.508 1.00  95.98 0 A 1
ATOM   201 N N   . SER A 1 25 ?  9.630 -13.811 -28.098 1.00  98.76 0 A 1
ATOM   202 C CA  . SER A 1 25 ?  9.441 -15.020 -28.894 1.00  98.67 0 A 1
ATOM   203 C C   . SER A 1 25 ?  8.092 -15.067 -29.604 1.00  98.61 0 A 1
ATOM   204 O O   . SER A 1 25 ?  7.993 -15.575 -30.721 1.00  98.17 0 A 1
ATOM   205 C CB  . SER A 1 25 ?  9.572 -16.265 -28.014 1.00  98.32 0 A 1
ATOM   206 O OG  . SER A 1 25 ? 10.898 -16.428 -27.548 1.00  91.99 0 A 1
ATOM   207 N N   . ASN A 1 26 ?  7.061 -14.534 -28.942 1.00  98.70 0 A 1
ATOM   208 C CA  . ASN A 1 26 ?  5.705 -14.646 -29.471 1.00  98.76 0 A 1
ATOM   209 C C   . ASN A 1 26 ?  4.988 -13.375 -29.932 1.00  98.77 0 A 1
ATOM   210 O O   . ASN A 1 26 ?  4.015 -13.462 -30.677 1.00  98.05 0 A 1
ATOM   211 C CB  . ASN A 1 26 ?  4.828 -15.338 -28.431 1.00  98.55 0 A 1
ATOM   212 C CG  . ASN A 1 26 ?  5.367 -16.695 -28.025 1.00  97.82 0 A 1
ATOM   213 N ND2 . ASN A 1 26 ?  5.165 -17.685 -28.874 1.00  88.11 0 A 1
ATOM   214 O OD1 . ASN A 1 26 ?  5.966 -16.837 -26.954 1.00  89.61 0 A 1
ATOM   215 N N   . HIS A 1 27 ?  5.467 -12.206 -29.499 1.00  98.74 0 A 1
ATOM   216 C CA  . HIS A 1 27 ?  4.769 -10.962 -29.813 1.00  98.73 0 A 1
ATOM   217 C C   . HIS A 1 27 ?  5.682 -9.860 -30.358 1.00  98.35 0 A 1
ATOM   218 O O   . HIS A 1 27 ?  5.375 -8.674 -30.215 1.00  97.10 0 A 1
ATOM   219 C CB  . HIS A 1 27 ?  4.071 -10.436 -28.562 1.00  98.71 0 A 1
ATOM   220 C CG  . HIS A 1 27 ?  3.168 -11.428 -27.895 1.00  98.85 0 A 1
ATOM   221 C CD2 . HIS A 1 27 ?  3.195 -11.965 -26.657 1.00  98.65 0 A 1
ATOM   222 N ND1 . HIS A 1 27 ?  2.063 -11.968 -28.524 1.00  98.61 0 A 1
ATOM   223 C CE1 . HIS A 1 27 ?  1.443 -12.800 -27.695 1.00  98.59 0 A 1
ATOM   224 N NE2 . HIS A 1 27 ?  2.111 -12.810 -26.548 1.00  98.66 0 A 1
ATOM   225 N N   . LEU A 1 28 ?  6.773 -10.240 -30.968 1.00  97.77 0 A 1
ATOM   226 C CA  . LEU A 1 28 ?  7.764 -9.280 -31.440 1.00  96.89 0 A 1
ATOM   227 C C   . LEU A 1 28 ?  7.224 -8.108 -32.260 1.00  96.38 0 A 1
ATOM   228 O O   . LEU A 1 28 ?  7.703 -6.985 -32.109 1.00  92.42 0 A 1
ATOM   229 C CB  . LEU A 1 28 ?  8.851 -10.000 -32.244 1.00  95.37 0 A 1
ATOM   230 C CG  . LEU A 1 28 ? 10.133 -9.205 -32.518 1.00  91.22 0 A 1
ATOM   231 C CD1 . LEU A 1 28 ? 10.724 -8.697 -31.210 1.00  88.98 0 A 1
ATOM   232 C CD2 . LEU A 1 28 ? 11.129 -10.101 -33.242 1.00  88.58 0 A 1
ATOM   233 N N   . PHE A 1 29 ?  6.231 -8.358 -33.095 1.00  97.06 0 A 1
ATOM   234 C CA  . PHE A 1 29 ?  5.698 -7.299 -33.945 1.00  96.81 0 A 1
ATOM   235 C C   . PHE A 1 29 ?  4.281 -6.859 -33.600 1.00  97.24 0 A 1
ATOM   236 O O   . PHE A 1 29 ?  3.631 -6.158 -34.370 1.00  95.31 0 A 1
ATOM   237 C CB  . PHE A 1 29 ?  5.764 -7.741 -35.409 1.00  95.68 0 A 1
ATOM   238 C CG  . PHE A 1 29 ?  7.142 -8.150 -35.838 1.00  93.98 0 A 1
ATOM   239 C CD1 . PHE A 1 29 ?  8.160 -7.213 -35.965 1.00  90.43 0 A 1
ATOM   240 C CD2 . PHE A 1 29 ?  7.442 -9.488 -36.082 1.00  90.07 0 A 1
ATOM   241 C CE1 . PHE A 1 29 ?  9.445 -7.589 -36.322 1.00  89.08 0 A 1
ATOM   242 C CE2 . PHE A 1 29 ?  8.727 -9.881 -36.442 1.00  87.95 0 A 1
ATOM   243 C CZ  . PHE A 1 29 ?  9.733 -8.924 -36.564 1.00  88.40 0 A 1
ATOM   244 N N   . GLN A 1 30 ?  3.811 -7.261 -32.422 1.00  97.37 0 A 1
ATOM   245 C CA  . GLN A 1 30 ?  2.473 -6.876 -31.984 1.00  97.67 0 A 1
ATOM   246 C C   . GLN A 1 30 ?  2.581 -5.554 -31.221 1.00  97.65 0 A 1
ATOM   247 O O   . GLN A 1 30 ?  3.213 -5.486 -30.172 1.00  96.50 0 A 1
ATOM   248 C CB  . GLN A 1 30 ?  1.889 -7.970 -31.093 1.00  96.97 0 A 1
ATOM   249 C CG  . GLN A 1 30 ?  0.401 -7.804 -30.824 1.00  94.12 0 A 1
ATOM   250 C CD  . GLN A 1 30 ? -0.201 -9.024 -30.166 1.00  94.34 0 A 1
ATOM   251 N NE2 . GLN A 1 30 ? -1.447 -8.894 -29.730 1.00  87.69 0 A 1
ATOM   252 O OE1 . GLN A 1 30 ?  0.433 -10.073 -30.051 1.00  90.52 0 A 1
ATOM   253 N N   . ILE A 1 31 ?  1.967 -4.508 -31.752 1.00  97.75 0 A 1
ATOM   254 C CA  . ILE A 1 31 ?  2.084 -3.190 -31.137 1.00  97.56 0 A 1
ATOM   255 C C   . ILE A 1 31 ?  0.787 -2.557 -30.649 1.00  97.61 0 A 1
ATOM   256 O O   . ILE A 1 31 ?  0.703 -1.334 -30.499 1.00  95.25 0 A 1
ATOM   257 C CB  . ILE A 1 31 ?  2.776 -2.202 -32.102 1.00  96.27 0 A 1
ATOM   258 C CG1 . ILE A 1 31 ?  2.005 -2.123 -33.418 1.00  92.28 0 A 1
ATOM   259 C CG2 . ILE A 1 31 ?  4.205 -2.657 -32.351 1.00  92.01 0 A 1
ATOM   260 C CD1 . ILE A 1 31 ?  2.551 -1.069 -34.368 1.00  84.80 0 A 1
ATOM   261 N N   . VAL A 1 32 ? -0.212 -3.367 -30.360 1.00  97.33 0 A 1
ATOM   262 C CA  . VAL A 1 32 ? -1.465 -2.831 -29.832 1.00  97.10 0 A 1
ATOM   263 C C   . VAL A 1 32 ? -1.211 -2.245 -28.441 1.00  97.82 0 A 1
ATOM   264 O O   . VAL A 1 32 ? -0.472 -2.812 -27.644 1.00  96.69 0 A 1
ATOM   265 C CB  . VAL A 1 32 ? -2.555 -3.925 -29.742 1.00  95.24 0 A 1
ATOM   266 C CG1 . VAL A 1 32 ? -2.928 -4.393 -31.138 1.00  89.99 0 A 1
ATOM   267 C CG2 . VAL A 1 32 ? -2.072 -5.096 -28.903 1.00  90.54 0 A 1
ATOM   268 N N   . PRO A 1 33 ? -1.809 -1.081 -28.141 1.00  98.30 0 A 1
ATOM   269 C CA  . PRO A 1 33 ? -1.624 -0.429 -26.839 1.00  98.38 0 A 1
ATOM   270 C C   . PRO A 1 33 ? -2.141 -1.267 -25.677 1.00  98.48 0 A 1
ATOM   271 O O   . PRO A 1 33 ? -3.270 -1.753 -25.706 1.00  97.96 0 A 1
ATOM   272 C CB  . PRO A 1 33 ? -2.412  0.871 -26.990 1.00  97.61 0 A 1
ATOM   273 C CG  . PRO A 1 33 ? -2.432  1.116 -28.466 1.00  94.90 0 A 1
ATOM   274 C CD  . PRO A 1 33 ? -2.636 -0.265 -29.035 1.00  97.47 0 A 1
ATOM   275 N N   . VAL A 1 34 ? -1.306 -1.424 -24.643 1.00  98.74 0 A 1
ATOM   276 C CA  . VAL A 1 34 ? -1.695 -2.173 -23.444 1.00  98.79 0 A 1
ATOM   277 C C   . VAL A 1 34 ? -1.012 -1.538 -22.243 1.00  98.84 0 A 1
ATOM   278 O O   . VAL A 1 34 ? -0.137 -0.686 -22.392 1.00  98.62 0 A 1
ATOM   279 C CB  . VAL A 1 34 ? -1.276 -3.665 -23.510 1.00  98.39 0 A 1
ATOM   280 C CG1 . VAL A 1 34 ? -1.981 -4.372 -24.657 1.00  97.43 0 A 1
ATOM   281 C CG2 . VAL A 1 34 ?  0.237 -3.780 -23.652 1.00  97.27 0 A 1
ATOM   282 N N   . THR A 1 35 ? -1.425 -1.958 -21.048 1.00  98.81 0 A 1
ATOM   283 C CA  . THR A 1 35 ? -0.820 -1.457 -19.826 1.00  98.81 0 A 1
ATOM   284 C C   . THR A 1 35 ?  0.207 -2.489 -19.353 1.00  98.83 0 A 1
ATOM   285 O O   . THR A 1 35 ? -0.077 -3.684 -19.335 1.00  98.69 0 A 1
ATOM   286 C CB  . THR A 1 35 ? -1.879 -1.236 -18.732 1.00  98.54 0 A 1
ATOM   287 C CG2 . THR A 1 35 ? -1.236 -0.813 -17.427 1.00  95.00 0 A 1
ATOM   288 O OG1 . THR A 1 35 ? -2.784 -0.211 -19.158 1.00  95.38 0 A 1
ATOM   289 N N   . CYS A 1 36 ?  1.398 -2.022 -18.984 1.00  98.72 0 A 1
ATOM   290 C CA  . CYS A 1 36 ?  2.455 -2.917 -18.537 1.00  98.76 0 A 1
ATOM   291 C C   . CYS A 1 36 ?  2.196 -3.440 -17.123 1.00  98.78 0 A 1
ATOM   292 O O   . CYS A 1 36 ?  2.127 -2.662 -16.179 1.00  98.64 0 A 1
ATOM   293 C CB  . CYS A 1 36 ?  3.802 -2.189 -18.561 1.00  98.75 0 A 1
ATOM   294 S SG  . CYS A 1 36 ?  5.168 -3.178 -17.893 1.00  98.71 0 A 1
ATOM   295 N N   . PRO A 1 37 ?  2.081 -4.761 -16.960 1.00  98.86 0 A 1
ATOM   296 C CA  . PRO A 1 37 ?  1.816 -5.318 -15.634 1.00  98.77 0 A 1
ATOM   297 C C   . PRO A 1 37 ?  2.983 -5.150 -14.661 1.00  98.64 0 A 1
ATOM   298 O O   . PRO A 1 37 ?  2.782 -5.060 -13.447 1.00  98.29 0 A 1
ATOM   299 C CB  . PRO A 1 37 ?  1.513 -6.788 -15.928 1.00  98.70 0 A 1
ATOM   300 C CG  . PRO A 1 37 ?  2.338 -7.060 -17.148 1.00  98.41 0 A 1
ATOM   301 C CD  . PRO A 1 37 ?  2.160 -5.815 -17.986 1.00  98.79 0 A 1
ATOM   302 N N   . ILE A 1 38 ?  4.201 -5.093 -15.184 1.00  98.65 0 A 1
ATOM   303 C CA  . ILE A 1 38 ?  5.370 -4.930 -14.325 1.00  98.48 0 A 1
ATOM   304 C C   . ILE A 1 38 ?  5.358 -3.518 -13.736 1.00  98.22 0 A 1
ATOM   305 O O   . ILE A 1 38 ?  5.509 -3.340 -12.528 1.00  97.83 0 A 1
ATOM   306 C CB  . ILE A 1 38 ?  6.687 -5.164 -15.095 1.00  98.51 0 A 1
ATOM   307 C CG1 . ILE A 1 38 ?  6.721 -6.596 -15.628 1.00  98.29 0 A 1
ATOM   308 C CG2 . ILE A 1 38 ?  7.883 -4.910 -14.176 1.00  98.19 0 A 1
ATOM   309 C CD1 . ILE A 1 38 ?  7.928 -6.910 -16.513 1.00  97.87 0 A 1
ATOM   310 N N   . CYS A 1 39 ?  5.147 -2.513 -14.567 1.00  98.23 0 A 1
ATOM   311 C CA  . CYS A 1 39 ?  5.094 -1.135 -14.086 1.00  98.07 0 A 1
ATOM   312 C C   . CYS A 1 39 ?  3.973 -0.952 -13.065 1.00  97.61 0 A 1
ATOM   313 O O   . CYS A 1 39 ?  4.148 -0.306 -12.046 1.00  97.05 0 A 1
ATOM   314 C CB  . CYS A 1 39 ?  4.896 -0.168 -15.249 1.00  98.02 0 A 1
ATOM   315 S SG  . CYS A 1 39 ?  6.385  0.142 -16.241 1.00  97.99 0 A 1
ATOM   316 N N   . VAL A 1 40 ?  2.812 -1.525 -13.353 1.00  98.14 0 A 1
ATOM   317 C CA  . VAL A 1 40 ?  1.671 -1.400 -12.454 1.00  98.01 0 A 1
ATOM   318 C C   . VAL A 1 40 ?  1.940 -2.020 -11.086 1.00  97.56 0 A 1
ATOM   319 O O   . VAL A 1 40 ?  1.414 -1.560 -10.068 1.00  96.76 0 A 1
ATOM   320 C CB  . VAL A 1 40 ?  0.402 -2.034 -13.086 1.00  97.98 0 A 1
ATOM   321 C CG1 . VAL A 1 40 ? -0.743 -2.084 -12.072 1.00  96.01 0 A 1
ATOM   322 C CG2 . VAL A 1 40 ? -0.021 -1.228 -14.304 1.00  96.30 0 A 1
ATOM   323 N N   . SER A 1 41 ?  2.767 -3.054 -11.038 1.00  97.41 0 A 1
ATOM   324 C CA  . SER A 1 41 ?  3.075 -3.728 -9.782 1.00  96.82 0 A 1
ATOM   325 C C   . SER A 1 41 ?  3.980 -2.906 -8.864 1.00  96.28 0 A 1
ATOM   326 O O   . SER A 1 41 ?  4.120 -3.215 -7.684 1.00  95.44 0 A 1
ATOM   327 C CB  . SER A 1 41 ?  3.743 -5.078 -10.055 1.00  96.79 0 A 1
ATOM   328 O OG  . SER A 1 41 ?  5.095 -4.915 -10.451 1.00  95.99 0 A 1
ATOM   329 N N   . LEU A 1 42 ?  4.584 -1.847 -9.397 1.00  96.61 0 A 1
ATOM   330 C CA  . LEU A 1 42 ?  5.487 -1.007 -8.621 1.00  96.28 0 A 1
ATOM   331 C C   . LEU A 1 42 ?  4.706  0.056 -7.835 1.00  96.05 0 A 1
ATOM   332 O O   . LEU A 1 42 ?  3.588  0.412 -8.202 1.00  95.44 0 A 1
ATOM   333 C CB  . LEU A 1 42 ?  6.496 -0.347 -9.560 1.00  96.24 0 A 1
ATOM   334 C CG  . LEU A 1 42 ?  7.361 -1.349 -10.340 1.00  95.97 0 A 1
ATOM   335 C CD1 . LEU A 1 42 ?  8.171 -0.639 -11.421 1.00  95.29 0 A 1
ATOM   336 C CD2 . LEU A 1 42 ?  8.279 -2.090 -9.388 1.00  94.97 0 A 1
ATOM   337 N N   . PRO A 1 43 ?  5.293  0.567 -6.753 1.00  94.61 0 A 1
ATOM   338 C CA  . PRO A 1 43 ?  4.617  1.575 -5.925 1.00  94.17 0 A 1
ATOM   339 C C   . PRO A 1 43 ?  4.105  2.794 -6.688 1.00  94.58 0 A 1
ATOM   340 O O   . PRO A 1 43 ?  3.068  3.371 -6.326 1.00  93.59 0 A 1
ATOM   341 C CB  . PRO A 1 43 ?  5.686  1.953 -4.898 1.00  92.95 0 A 1
ATOM   342 C CG  . PRO A 1 43 ?  6.463  0.685 -4.739 1.00  91.43 0 A 1
ATOM   343 C CD  . PRO A 1 43 ?  6.591  0.187 -6.162 1.00  93.82 0 A 1
ATOM   344 N N   . TRP A 1 44 ?  4.810  3.195 -7.725 1.00  94.45 0 A 1
ATOM   345 C CA  . TRP A 1 44 ?  4.431  4.346 -8.530 1.00  94.55 0 A 1
ATOM   346 C C   . TRP A 1 44 ?  3.666  3.948 -9.786 1.00  95.31 0 A 1
ATOM   347 O O   . TRP A 1 44 ?  3.451  4.774 -10.686 1.00  94.78 0 A 1
ATOM   348 C CB  . TRP A 1 44 ?  5.674  5.151 -8.910 1.00  93.90 0 A 1
ATOM   349 C CG  . TRP A 1 44 ?  6.688  4.348 -9.691 1.00  93.71 0 A 1
ATOM   350 C CD1 . TRP A 1 44 ?  6.778  4.228 -11.042 1.00  91.68 0 A 1
ATOM   351 C CD2 . TRP A 1 44 ?  7.750  3.542 -9.145 1.00  93.76 0 A 1
ATOM   352 C CE2 . TRP A 1 44 ?  8.442  2.968 -10.240 1.00  92.46 0 A 1
ATOM   353 C CE3 . TRP A 1 44 ?  8.185  3.266 -7.847 1.00  90.89 0 A 1
ATOM   354 N NE1 . TRP A 1 44 ?  7.820  3.401 -11.383 1.00  90.86 0 A 1
ATOM   355 C CZ2 . TRP A 1 44 ?  9.544  2.116 -10.061 1.00  90.18 0 A 1
ATOM   356 C CZ3 . TRP A 1 44 ?  9.278  2.421 -7.679 1.00  90.07 0 A 1
ATOM   357 C CH2 . TRP A 1 44 ?  9.945  1.849 -8.773 1.00  90.37 0 A 1
ATOM   358 N N   . GLY A 1 45 ?  3.273  2.690 -9.859 1.00  95.80 0 A 1
ATOM   359 C CA  . GLY A 1 45 ?  2.542  2.195 -11.014 1.00  96.20 0 A 1
ATOM   360 C C   . GLY A 1 45 ?  1.221  2.907 -11.256 1.00  96.66 0 A 1
ATOM   361 O O   . GLY A 1 45 ?  0.491  3.227 -10.317 1.00  96.40 0 A 1
ATOM   362 N N   . ASP A 1 46 ?  0.913  3.141 -12.530 1.00  96.88 0 A 1
ATOM   363 C CA  . ASP A 1 46 ? -0.324  3.797 -12.925 1.00  97.30 0 A 1
ATOM   364 C C   . ASP A 1 46 ? -1.136  2.830 -13.788 1.00  97.86 0 A 1
ATOM   365 O O   . ASP A 1 46 ? -0.787  2.593 -14.948 1.00  97.95 0 A 1
ATOM   366 C CB  . ASP A 1 46 ? -0.019  5.075 -13.718 1.00  97.26 0 A 1
ATOM   367 C CG  . ASP A 1 46 ? -1.270  5.833 -14.119 1.00  96.76 0 A 1
ATOM   368 O OD1 . ASP A 1 46 ? -2.389  5.334 -13.885 1.00  95.74 0 A 1
ATOM   369 O OD2 . ASP A 1 46 ? -1.126  6.950 -14.667 1.00  95.10 -1 A 1
ATOM   370 N N   . PRO A 1 47 ? -2.220  2.258 -13.240 1.00  98.05 0 A 1
ATOM   371 C CA  . PRO A 1 47 ? -3.064  1.316 -13.967 1.00  98.13 0 A 1
ATOM   372 C C   . PRO A 1 47 ? -3.687  1.890 -15.235 1.00  98.40 0 A 1
ATOM   373 O O   . PRO A 1 47 ? -4.111  1.140 -16.114 1.00  97.82 0 A 1
ATOM   374 C CB  . PRO A 1 47 ? -4.144  0.949 -12.947 1.00  97.41 0 A 1
ATOM   375 C CG  . PRO A 1 47 ? -3.500  1.230 -11.633 1.00  94.60 0 A 1
ATOM   376 C CD  . PRO A 1 47 ? -2.702  2.475 -11.875 1.00  97.51 0 A 1
ATOM   377 N N   . SER A 1 48 ? -3.736  3.221 -15.321 1.00  98.11 0 A 1
ATOM   378 C CA  . SER A 1 48 ? -4.341  3.878 -16.470 1.00  98.12 0 A 1
ATOM   379 C C   . SER A 1 48 ? -3.357  4.216 -17.589 1.00  98.35 0 A 1
ATOM   380 O O   . SER A 1 48 ? -3.774  4.579 -18.690 1.00  97.78 0 A 1
ATOM   381 C CB  . SER A 1 48 ? -5.041  5.164 -16.030 1.00  97.60 0 A 1
ATOM   382 O OG  . SER A 1 48 ? -6.075  4.887 -15.100 1.00  92.86 0 A 1
ATOM   383 N N   . GLN A 1 49 ? -2.065  4.105 -17.304 1.00  98.02 0 A 1
ATOM   384 C CA  . GLN A 1 49 ? -1.072  4.455 -18.315 1.00  98.16 0 A 1
ATOM   385 C C   . GLN A 1 49 ? -0.945  3.376 -19.384 1.00  98.35 0 A 1
ATOM   386 O O   . GLN A 1 49 ? -0.791  2.193 -19.086 1.00  98.24 0 A 1
ATOM   387 C CB  . GLN A 1 49 ?  0.289  4.720 -17.682 1.00  97.53 0 A 1
ATOM   388 C CG  . GLN A 1 49 ?  1.303  5.248 -18.694 1.00  96.40 0 A 1
ATOM   389 C CD  . GLN A 1 49 ?  2.583  5.731 -18.046 1.00  95.83 0 A 1
ATOM   390 N NE2 . GLN A 1 49 ?  3.648  5.816 -18.840 1.00  90.29 0 A 1
ATOM   391 O OE1 . GLN A 1 49 ?  2.616  6.031 -16.859 1.00  92.10 0 A 1
ATOM   392 N N   . ILE A 1 50 ? -0.980  3.807 -20.633 1.00  98.40 0 A 1
ATOM   393 C CA  . ILE A 1 50 ? -0.892  2.899 -21.766 1.00  98.49 0 A 1
ATOM   394 C C   . ILE A 1 50 ?  0.486  2.947 -22.417 1.00  98.48 0 A 1
ATOM   395 O O   . ILE A 1 50 ?  1.077  4.014 -22.570 1.00  97.86 0 A 1
ATOM   396 C CB  . ILE A 1 50 ? -1.944  3.269 -22.837 1.00  97.86 0 A 1
ATOM   397 C CG1 . ILE A 1 50 ? -3.360  3.099 -22.266 1.00  92.89 0 A 1
ATOM   398 C CG2 . ILE A 1 50 ? -1.763  2.431 -24.090 1.00  92.25 0 A 1
ATOM   399 C CD1 . ILE A 1 50 ? -3.681  1.694 -21.850 1.00  82.15 0 A 1
ATOM   400 N N   . THR A 1 51 ?  0.994  1.779 -22.795 1.00  98.42 0 A 1
ATOM   401 C CA  . THR A 1 51 ?  2.260  1.662 -23.500 1.00  98.38 0 A 1
ATOM   402 C C   . THR A 1 51 ?  1.915  1.272 -24.929 1.00  98.43 0 A 1
ATOM   403 O O   . THR A 1 51 ?  1.289  0.231 -25.156 1.00  97.96 0 A 1
ATOM   404 C CB  . THR A 1 51 ?  3.156  0.579 -22.859 1.00  97.52 0 A 1
ATOM   405 C CG2 . THR A 1 51 ?  4.375  0.306 -23.735 1.00  90.43 0 A 1
ATOM   406 O OG1 . THR A 1 51 ?  3.598  1.041 -21.569 1.00  91.03 0 A 1
ATOM   407 N N   . ARG A 1 52 ?  2.290  2.108 -25.881 1.00  98.20 0 A 1
ATOM   408 C CA  . ARG A 1 52 ?  1.959  1.861 -27.282 1.00  97.99 0 A 1
ATOM   409 C C   . ARG A 1 52 ?  2.650  0.645 -27.885 1.00  98.03 0 A 1
ATOM   410 O O   . ARG A 1 52 ?  2.029 -0.136 -28.605 1.00  97.04 0 A 1
ATOM   411 C CB  . ARG A 1 52 ?  2.261  3.107 -28.115 1.00  97.04 0 A 1
ATOM   412 C CG  . ARG A 1 52 ?  1.429  4.305 -27.711 1.00  90.24 0 A 1
ATOM   413 C CD  . ARG A 1 52 ?  1.749  5.535 -28.554 1.00  86.80 0 A 1
ATOM   414 N NE  . ARG A 1 52 ?  0.969  6.710 -28.160 1.00  79.71 0 A 1
ATOM   415 C CZ  . ARG A 1 52 ?  1.209  7.421 -27.066 1.00  75.17 0 A 1
ATOM   416 N NH1 . ARG A 1 52 ?  2.210  7.092 -26.262 1.00  68.62 1 A 1
ATOM   417 N NH2 . ARG A 1 52 ?  0.448  8.449 -26.775 1.00  69.05 0 A 1
ATOM   418 N N   . ASN A 1 53 ?  3.936  0.484 -27.599 1.00  98.11 0 A 1
ATOM   419 C CA  . ASN A 1 53 ?  4.684 -0.662 -28.097 1.00  98.25 0 A 1
ATOM   420 C C   . ASN A 1 53 ?  5.212 -1.413 -26.879 1.00  98.49 0 A 1
ATOM   421 O O   . ASN A 1 53 ?  6.306 -1.121 -26.381 1.00  98.24 0 A 1
ATOM   422 C CB  . ASN A 1 53 ?  5.840 -0.216 -28.989 1.00  98.01 0 A 1
ATOM   423 C CG  . ASN A 1 53 ?  6.512 -1.376 -29.698 1.00  97.58 0 A 1
ATOM   424 N ND2 . ASN A 1 53 ?  7.065 -1.111 -30.879 1.00  95.02 0 A 1
ATOM   425 O OD1 . ASN A 1 53 ?  6.536 -2.498 -29.192 1.00  96.42 0 A 1
ATOM   426 N N   . PHE A 1 54 ?  4.427 -2.351 -26.391 1.00  98.66 0 A 1
ATOM   427 C CA  . PHE A 1 54 ?  4.759 -3.099 -25.188 1.00  98.77 0 A 1
ATOM   428 C C   . PHE A 1 54 ?  6.071 -3.874 -25.239 1.00  98.77 0 A 1
ATOM   429 O O   . PHE A 1 54 ?  6.849 -3.840 -24.290 1.00  98.60 0 A 1
ATOM   430 C CB  . PHE A 1 54 ?  3.612 -4.049 -24.836 1.00  98.73 0 A 1
ATOM   431 C CG  . PHE A 1 54 ?  3.844 -4.823 -23.578 1.00  98.81 0 A 1
ATOM   432 C CD1 . PHE A 1 54 ?  4.015 -4.183 -22.362 1.00  98.65 0 A 1
ATOM   433 C CD2 . PHE A 1 54 ?  3.896 -6.217 -23.606 1.00  98.66 0 A 1
ATOM   434 C CE1 . PHE A 1 54 ?  4.230 -4.907 -21.195 1.00  98.53 0 A 1
ATOM   435 C CE2 . PHE A 1 54 ?  4.111 -6.949 -22.444 1.00  98.53 0 A 1
ATOM   436 C CZ  . PHE A 1 54 ?  4.277 -6.290 -21.234 1.00  98.64 0 A 1
ATOM   437 N N   . VAL A 1 55 ?  6.319 -4.578 -26.326 1.00  98.79 0 A 1
ATOM   438 C CA  . VAL A 1 55 ?  7.547 -5.360 -26.425 1.00  98.68 0 A 1
ATOM   439 C C   . VAL A 1 55 ?  8.788 -4.463 -26.397 1.00  98.53 0 A 1
ATOM   440 O O   . VAL A 1 55 ?  9.778 -4.783 -25.741 1.00  98.25 0 A 1
ATOM   441 C CB  . VAL A 1 55 ?  7.547 -6.254 -27.686 1.00  98.46 0 A 1
ATOM   442 C CG1 . VAL A 1 55 ?  8.820 -7.092 -27.728 1.00  97.20 0 A 1
ATOM   443 C CG2 . VAL A 1 55 ?  6.326 -7.157 -27.663 1.00  97.34 0 A 1
ATOM   444 N N   . SER A 1 56 ?  8.730 -3.334 -27.093 1.00  98.37 0 A 1
ATOM   445 C CA  . SER A 1 56 ?  9.855 -2.400 -27.080 1.00  98.19 0 A 1
ATOM   446 C C   . SER A 1 56 ? 10.045 -1.840 -25.670 1.00  98.08 0 A 1
ATOM   447 O O   . SER A 1 56 ? 11.164 -1.674 -25.201 1.00  97.61 0 A 1
ATOM   448 C CB  . SER A 1 56 ?  9.614 -1.250 -28.058 1.00  97.73 0 A 1
ATOM   449 O OG  . SER A 1 56 ?  9.653 -1.722 -29.395 1.00  90.66 0 A 1
ATOM   450 N N   . HIS A 1 57 ?  8.937 -1.557 -24.999 1.00  98.14 0 A 1
ATOM   451 C CA  . HIS A 1 57 ?  8.969 -1.051 -23.628 1.00  98.27 0 A 1
ATOM   452 C C   . HIS A 1 57 ?  9.651 -2.060 -22.704 1.00  98.11 0 A 1
ATOM   453 O O   . HIS A 1 57 ? 10.504 -1.694 -21.897 1.00  97.86 0 A 1
ATOM   454 C CB  . HIS A 1 57 ?  7.544 -0.775 -23.139 1.00  98.32 0 A 1
ATOM   455 C CG  . HIS A 1 57 ?  7.427 -0.620 -21.653 1.00  98.43 0 A 1
ATOM   456 C CD2 . HIS A 1 57 ?  7.050 -1.501 -20.697 1.00  98.01 0 A 1
ATOM   457 N ND1 . HIS A 1 57 ?  7.758  0.544 -20.997 1.00  97.94 0 A 1
ATOM   458 C CE1 . HIS A 1 57 ?  7.577  0.374 -19.693 1.00  97.88 0 A 1
ATOM   459 N NE2 . HIS A 1 57 ?  7.148 -0.854 -19.481 1.00  97.90 0 A 1
ATOM   460 N N   . LEU A 1 58 ?  9.275 -3.333 -22.808 1.00  98.40 0 A 1
ATOM   461 C CA  . LEU A 1 58 ?  9.865 -4.375 -21.979 1.00  98.45 0 A 1
ATOM   462 C C   . LEU A 1 58 ? 11.381 -4.422 -22.165 1.00  98.37 0 A 1
ATOM   463 O O   . LEU A 1 58 ? 12.133 -4.450 -21.189 1.00  98.07 0 A 1
ATOM   464 C CB  . LEU A 1 58 ?  9.282 -5.746 -22.329 1.00  98.33 0 A 1
ATOM   465 C CG  . LEU A 1 58 ?  7.875 -6.108 -21.858 1.00  96.32 0 A 1
ATOM   466 C CD1 . LEU A 1 58 ?  7.547 -7.512 -22.342 1.00  96.89 0 A 1
ATOM   467 C CD2 . LEU A 1 58 ?  7.792 -6.039 -20.335 1.00  96.66 0 A 1
ATOM   468 N N   . ASN A 1 59 ? 11.815 -4.447 -23.413 1.00  98.11 0 A 1
ATOM   469 C CA  . ASN A 1 59 ? 13.241 -4.537 -23.706 1.00  97.93 0 A 1
ATOM   470 C C   . ASN A 1 59 ? 14.028 -3.308 -23.273 1.00  97.67 0 A 1
ATOM   471 O O   . ASN A 1 59 ? 15.213 -3.408 -22.960 1.00  97.02 0 A 1
ATOM   472 C CB  . ASN A 1 59 ? 13.453 -4.799 -25.192 1.00  97.92 0 A 1
ATOM   473 C CG  . ASN A 1 59 ? 13.012 -6.192 -25.610 1.00  97.95 0 A 1
ATOM   474 N ND2 . ASN A 1 59 ? 12.429 -6.306 -26.791 1.00  95.96 0 A 1
ATOM   475 O OD1 . ASN A 1 59 ? 13.195 -7.157 -24.865 1.00  96.03 0 A 1
ATOM   476 N N   . GLN A 1 60 ? 13.376 -2.160 -23.254 1.00  96.96 0 A 1
ATOM   477 C CA  . GLN A 1 60 ? 14.041 -0.924 -22.867 1.00  96.42 0 A 1
ATOM   478 C C   . GLN A 1 60 ? 14.038 -0.676 -21.359 1.00  96.87 0 A 1
ATOM   479 O O   . GLN A 1 60 ? 15.048 -0.254 -20.788 1.00  96.13 0 A 1
ATOM   480 C CB  . GLN A 1 60 ? 13.388  0.263 -23.581 1.00  95.02 0 A 1
ATOM   481 C CG  . GLN A 1 60 ? 14.095  1.582 -23.367 1.00  87.98 0 A 1
ATOM   482 C CD  . GLN A 1 60 ? 13.494  2.703 -24.211 1.00  84.81 0 A 1
ATOM   483 N NE2 . GLN A 1 60 ? 13.765  3.955 -23.832 1.00  75.63 0 A 1
ATOM   484 O OE1 . GLN A 1 60 ? 12.800  2.456 -25.196 1.00  78.64 0 A 1
ATOM   485 N N   . ARG A 1 61 ? 12.900 -0.931 -20.718 1.00  97.61 0 A 1
ATOM   486 C CA  . ARG A 1 61 ? 12.731 -0.586 -19.304 1.00  97.74 0 A 1
ATOM   487 C C   . ARG A 1 61 ? 12.782 -1.720 -18.288 1.00  97.81 0 A 1
ATOM   488 O O   . ARG A 1 61 ? 12.848 -1.444 -17.084 1.00  97.47 0 A 1
ATOM   489 C CB  . ARG A 1 61 ? 11.416  0.165 -19.126 1.00  97.47 0 A 1
ATOM   490 C CG  . ARG A 1 61 ? 11.279  1.407 -20.003 1.00  96.81 0 A 1
ATOM   491 C CD  . ARG A 1 61 ? 12.311  2.449 -19.641 1.00  96.04 0 A 1
ATOM   492 N NE  . ARG A 1 61 ? 12.222  3.617 -20.526 1.00  95.87 0 A 1
ATOM   493 C CZ  . ARG A 1 61 ? 13.080  4.618 -20.529 1.00  96.07 0 A 1
ATOM   494 N NH1 . ARG A 1 61 ? 14.111  4.621 -19.694 1.00  93.35 1 A 1
ATOM   495 N NH2 . ARG A 1 61 ? 12.920  5.621 -21.378 1.00  93.39 0 A 1
ATOM   496 N N   . HIS A 1 62 ? 12.748 -2.958 -18.732 1.00  98.02 0 A 1
ATOM   497 C CA  . HIS A 1 62 ? 12.731 -4.054 -17.775 1.00  98.25 0 A 1
ATOM   498 C C   . HIS A 1 62 ? 13.841 -5.086 -17.960 1.00  98.05 0 A 1
ATOM   499 O O   . HIS A 1 62 ? 13.640 -6.281 -17.715 1.00  97.43 0 A 1
ATOM   500 C CB  . HIS A 1 62 ? 11.353 -4.715 -17.795 1.00  98.23 0 A 1
ATOM   501 C CG  . HIS A 1 62 ? 10.249 -3.790 -17.392 1.00  98.39 0 A 1
ATOM   502 C CD2 . HIS A 1 62 ?  9.151 -3.355 -18.059 1.00  98.02 0 A 1
ATOM   503 N ND1 . HIS A 1 62 ? 10.230 -3.151 -16.171 1.00  97.91 0 A 1
ATOM   504 C CE1 . HIS A 1 62 ?  9.170 -2.363 -16.095 1.00  97.89 0 A 1
ATOM   505 N NE2 . HIS A 1 62 ?  8.492 -2.467 -17.229 1.00  97.94 0 A 1
ATOM   506 N N   . GLN A 1 63 ? 15.013 -4.606 -18.326 1.00  98.05 0 A 1
ATOM   507 C CA  . GLN A 1 63 ? 16.183 -5.468 -18.472 1.00  97.96 0 A 1
ATOM   508 C C   . GLN A 1 63 ? 16.832 -5.646 -17.100 1.00  97.95 0 A 1
ATOM   509 O O   . GLN A 1 63 ? 17.791 -6.405 -16.951 1.00  97.06 0 A 1
ATOM   510 C CB  . GLN A 1 63 ? 17.193 -4.845 -19.441 1.00  97.49 0 A 1
ATOM   511 C CG  . GLN A 1 63 ? 16.799 -4.924 -20.913 1.00  95.59 0 A 1
ATOM   512 C CD  . GLN A 1 63 ? 16.877 -6.335 -21.461 1.00  94.38 0 A 1
ATOM   513 N NE2 . GLN A 1 63 ? 16.142 -6.592 -22.536 1.00  85.73 0 A 1
ATOM   514 O OE1 . GLN A 1 63 ? 17.598 -7.186 -20.934 1.00  87.64 0 A 1
ATOM   515 N N   . PHE A 1 64 ? 16.331 -4.925 -16.098 1.00  98.28 0 A 1
ATOM   516 C CA  . PHE A 1 64 ? 16.850 -5.028 -14.734 1.00  98.16 0 A 1
ATOM   517 C C   . PHE A 1 64 ? 15.698 -5.094 -13.742 1.00  98.26 0 A 1
ATOM   518 O O   . PHE A 1 64 ? 14.561 -4.768 -14.075 1.00  97.90 0 A 1
ATOM   519 C CB  . PHE A 1 64 ? 17.748 -3.826 -14.398 1.00  97.95 0 A 1
ATOM   520 C CG  . PHE A 1 64 ? 17.007 -2.520 -14.285 1.00  98.05 0 A 1
ATOM   521 C CD1 . PHE A 1 64 ? 16.650 -1.807 -15.426 1.00  97.71 0 A 1
ATOM   522 C CD2 . PHE A 1 64 ? 16.663 -2.006 -13.042 1.00  97.67 0 A 1
ATOM   523 C CE1 . PHE A 1 64 ? 15.955 -0.606 -15.323 1.00  97.25 0 A 1
ATOM   524 C CE2 . PHE A 1 64 ? 15.977 -0.802 -12.931 1.00  97.18 0 A 1
ATOM   525 C CZ  . PHE A 1 64 ? 15.616 -0.104 -14.077 1.00  97.21 0 A 1
ATOM   526 N N   . ASP A 1 65 ? 16.009 -5.521 -12.519 1.00  97.22 0 A 1
ATOM   527 C CA  . ASP A 1 65 ? 15.004 -5.644 -11.474 1.00  97.04 0 A 1
ATOM   528 C C   . ASP A 1 65 ? 15.128 -4.419 -10.557 1.00  97.26 0 A 1
ATOM   529 O O   . ASP A 1 65 ? 16.148 -4.232 -9.903 1.00  96.68 0 A 1
ATOM   530 C CB  . ASP A 1 65 ? 15.258 -6.919 -10.670 1.00  96.07 0 A 1
ATOM   531 C CG  . ASP A 1 65 ? 14.145 -7.236 -9.688 1.00  92.36 0 A 1
ATOM   532 O OD1 . ASP A 1 65 ? 13.482 -6.304 -9.198 1.00  89.25 0 A 1
ATOM   533 O OD2 . ASP A 1 65 ? 13.939 -8.441 -9.393 1.00  86.60 -1 A 1
ATOM   534 N N   . TYR A 1 66 ? 14.085 -3.595 -10.515 1.00  97.02 0 A 1
ATOM   535 C CA  . TYR A 1 66 ? 14.096 -2.402 -9.676 1.00  97.10 0 A 1
ATOM   536 C C   . TYR A 1 66 ? 14.443 -2.713 -8.220 1.00  97.11 0 A 1
ATOM   537 O O   . TYR A 1 66 ? 15.134 -1.946 -7.563 1.00  96.19 0 A 1
ATOM   538 C CB  . TYR A 1 66 ? 12.731 -1.707 -9.704 1.00  96.55 0 A 1
ATOM   539 C CG  . TYR A 1 66 ? 12.535 -0.742 -10.855 1.00  96.33 0 A 1
ATOM   540 C CD1 . TYR A 1 66 ? 11.994 -1.172 -12.058 1.00  94.82 0 A 1
ATOM   541 C CD2 . TYR A 1 66 ? 12.877  0.594 -10.720 1.00  94.90 0 A 1
ATOM   542 C CE1 . TYR A 1 66 ? 11.801 -0.287 -13.112 1.00  94.00 0 A 1
ATOM   543 C CE2 . TYR A 1 66 ? 12.690  1.488 -11.765 1.00  93.84 0 A 1
ATOM   544 C CZ  . TYR A 1 66 ? 12.148  1.044 -12.963 1.00  94.22 0 A 1
ATOM   545 O OH  . TYR A 1 66 ? 11.954  1.927 -13.986 1.00  92.03 0 A 1
ATOM   546 N N   . GLY A 1 67 ? 13.951 -3.830 -7.718 1.00  95.77 0 A 1
ATOM   547 C CA  . GLY A 1 67 ? 14.179 -4.207 -6.339 1.00  95.21 0 A 1
ATOM   548 C C   . GLY A 1 67 ? 15.639 -4.363 -5.947 1.00  95.71 0 A 1
ATOM   549 O O   . GLY A 1 67 ? 15.985 -4.263 -4.767 1.00  94.59 0 A 1
ATOM   550 N N   . GLU A 1 68 ? 16.503 -4.602 -6.923 1.00  96.89 0 A 1
ATOM   551 C CA  . GLU A 1 68 ? 17.923 -4.765 -6.641 1.00  96.90 0 A 1
ATOM   552 C C   . GLU A 1 68 ? 18.639 -3.420 -6.470 1.00  97.26 0 A 1
ATOM   553 O O   . GLU A 1 68 ? 19.733 -3.365 -5.909 1.00  96.70 0 A 1
ATOM   554 C CB  . GLU A 1 68 ? 18.609 -5.539 -7.775 1.00  96.30 0 A 1
ATOM   555 C CG  . GLU A 1 68 ? 18.186 -6.995 -7.871 1.00  91.92 0 A 1
ATOM   556 C CD  . GLU A 1 68 ? 18.970 -7.760 -8.932 1.00  89.10 0 A 1
ATOM   557 O OE1 . GLU A 1 68 ? 19.914 -7.182 -9.506 1.00  84.82 0 A 1
ATOM   558 O OE2 . GLU A 1 68 ? 18.642 -8.947 -9.175 1.00  84.26 -1 A 1
ATOM   559 N N   . PHE A 1 69 ? 18.017 -2.342 -6.943 1.00  97.65 0 A 1
ATOM   560 C CA  . PHE A 1 69 ? 18.654 -1.026 -6.888 1.00  97.84 0 A 1
ATOM   561 C C   . PHE A 1 69 ? 17.861  0.046 -6.155 1.00  97.55 0 A 1
ATOM   562 O O   . PHE A 1 69 ? 18.426  1.053 -5.716 1.00  96.36 0 A 1
ATOM   563 C CB  . PHE A 1 69 ? 18.923 -0.526 -8.312 1.00  97.84 0 A 1
ATOM   564 C CG  . PHE A 1 69 ? 19.745 -1.473 -9.143 1.00  98.04 0 A 1
ATOM   565 C CD1 . PHE A 1 69 ? 19.129 -2.493 -9.861 1.00  97.54 0 A 1
ATOM   566 C CD2 . PHE A 1 69 ? 21.122 -1.366 -9.176 1.00  97.68 0 A 1
ATOM   567 C CE1 . PHE A 1 69 ? 19.888 -3.389 -10.597 1.00  97.25 0 A 1
ATOM   568 C CE2 . PHE A 1 69 ? 21.886 -2.255 -9.912 1.00  97.26 0 A 1
ATOM   569 C CZ  . PHE A 1 69 ? 21.270 -3.270 -10.622 1.00  97.35 0 A 1
ATOM   570 N N   . VAL A 1 70 ? 16.572 -0.153 -6.038 1.00  96.94 0 A 1
ATOM   571 C CA  . VAL A 1 70 ? 15.689  0.838 -5.435 1.00  96.41 0 A 1
ATOM   572 C C   . VAL A 1 70 ? 15.076  0.346 -4.133 1.00  96.37 0 A 1
ATOM   573 O O   . VAL A 1 70 ? 14.663 -0.806 -4.022 1.00  95.01 0 A 1
ATOM   574 C CB  . VAL A 1 70 ? 14.549  1.191 -6.418 1.00  94.67 0 A 1
ATOM   575 C CG1 . VAL A 1 70 ? 13.543  2.128 -5.766 1.00  88.45 0 A 1
ATOM   576 C CG2 . VAL A 1 70 ? 15.124  1.808 -7.678 1.00  89.41 0 A 1
ATOM   577 N N   . ASN A 1 71 ? 15.012  1.239 -3.138 1.00  95.53 0 A 1
ATOM   578 C CA  . ASN A 1 71 ? 14.355  0.917 -1.880 1.00  95.11 0 A 1
ATOM   579 C C   . ASN A 1 71 ? 12.883  1.238 -2.141 1.00  94.97 0 A 1
ATOM   580 O O   . ASN A 1 71 ? 12.483  2.405 -2.113 1.00  93.81 0 A 1
ATOM   581 C CB  . ASN A 1 71 ? 14.885  1.784 -0.746 1.00  94.19 0 A 1
ATOM   582 C CG  . ASN A 1 71 ? 14.275  1.413  0.596 1.00  92.97 0 A 1
ATOM   583 N ND2 . ASN A 1 71 ? 14.998  1.691  1.674 1.00  87.43 0 A 1
ATOM   584 O OD1 . ASN A 1 71 ? 13.172  0.893  0.662 1.00  88.65 0 A 1
ATOM   585 N N   . LEU A 1 72 ? 12.089  0.210 -2.382 1.00  93.70 0 A 1
ATOM   586 C CA  . LEU A 1 72 ? 10.682  0.392 -2.700 1.00  93.19 0 A 1
ATOM   587 C C   . LEU A 1 72 ?  9.836  0.975 -1.579 1.00  93.05 0 A 1
ATOM   588 O O   . LEU A 1 72 ?  8.674  1.326 -1.780 1.00  90.65 0 A 1
ATOM   589 C CB  . LEU A 1 72 ? 10.082 -0.943 -3.161 1.00  91.85 0 A 1
ATOM   590 C CG  . LEU A 1 72 ? 10.727 -1.531 -4.429 1.00  90.01 0 A 1
ATOM   591 C CD1 . LEU A 1 72 ? 10.129 -2.902 -4.720 1.00  87.03 0 A 1
ATOM   592 C CD2 . LEU A 1 72 ? 10.489 -0.592 -5.603 1.00  86.81 0 A 1
ATOM   593 N N   . GLN A 1 73 ? 10.419  1.099 -0.384 1.00  92.98 0 A 1
ATOM   594 C CA  . GLN A 1 73 ?  9.699  1.666  0.746 1.00  92.50 0 A 1
ATOM   595 C C   . GLN A 1 73 ?  9.875  3.179  0.855 1.00  93.35 0 A 1
ATOM   596 O O   . GLN A 1 73 ?  9.239  3.820  1.692 1.00  91.30 0 A 1
ATOM   597 C CB  . GLN A 1 73 ? 10.162  1.001  2.049 1.00  91.14 0 A 1
ATOM   598 C CG  . GLN A 1 73 ?  9.899 -0.494  2.111 1.00  85.48 0 A 1
ATOM   599 C CD  . GLN A 1 73 ? 10.336 -1.102  3.429 1.00  79.31 0 A 1
ATOM   600 N NE2 . GLN A 1 73 ? 11.170 -2.125  3.356 1.00  69.75 0 A 1
ATOM   601 O OE1 . GLN A 1 73 ?  9.921 -0.657  4.499 1.00  72.40 0 A 1
ATOM   602 N N   . LEU A 1 74 ? 10.742  3.752  0.025 1.00  94.97 0 A 1
ATOM   603 C CA  . LEU A 1 74 ? 10.998  5.185  0.039 1.00  95.06 0 A 1
ATOM   604 C C   . LEU A 1 74 ? 10.671  5.802 -1.317 1.00  95.01 0 A 1
ATOM   605 O O   . LEU A 1 74 ? 10.846  5.165 -2.347 1.00  94.18 0 A 1
ATOM   606 C CB  . LEU A 1 74 ? 12.464  5.460  0.372 1.00  94.43 0 A 1
ATOM   607 C CG  . LEU A 1 74 ? 12.993  4.948  1.712 1.00  92.34 0 A 1
ATOM   608 C CD1 . LEU A 1 74 ? 14.489  5.224  1.809 1.00  90.00 0 A 1
ATOM   609 C CD2 . LEU A 1 74 ? 12.247  5.633  2.853 1.00  89.83 0 A 1
ATOM   610 N N   . ASP A 1 75 ? 10.216  7.070 -1.306 1.00  94.73 0 A 1
ATOM   611 C CA  . ASP A 1 75 ?  9.922  7.723 -2.570 1.00  94.51 0 A 1
ATOM   612 C C   . ASP A 1 75 ? 11.226  8.158 -3.241 1.00  95.64 0 A 1
ATOM   613 O O   . ASP A 1 75 ? 12.297  8.132 -2.624 1.00  95.52 0 A 1
ATOM   614 C CB  . ASP A 1 75 ?  8.950  8.908 -2.401 1.00  92.99 0 A 1
ATOM   615 C CG  . ASP A 1 75 ?  9.467  9.974 -1.453 1.00  91.69 0 A 1
ATOM   616 O OD1 . ASP A 1 75 ? 10.672 10.250 -1.434 1.00  87.51 0 A 1
ATOM   617 O OD2 . ASP A 1 75 ?  8.627 10.560 -0.740 1.00  86.54 -1 A 1
ATOM   618 N N   . GLU A 1 76 ? 11.131  8.553 -4.499 1.00  94.87 0 A 1
ATOM   619 C CA  . GLU A 1 76 ? 12.302  8.927 -5.284 1.00  95.23 0 A 1
ATOM   620 C C   . GLU A 1 76 ? 13.158 10.038 -4.672 1.00  96.27 0 A 1
ATOM   621 O O   . GLU A 1 76 ? 14.383  9.916 -4.595 1.00  96.00 0 A 1
ATOM   622 C CB  . GLU A 1 76 ? 11.875  9.325 -6.698 1.00  92.89 0 A 1
ATOM   623 C CG  . GLU A 1 76 ? 13.039  9.569 -7.652 1.00  88.34 0 A 1
ATOM   624 C CD  . GLU A 1 76 ? 12.574  9.865 -9.063 1.00  89.15 0 A 1
ATOM   625 O OE1 . GLU A 1 76 ? 11.720  9.117 -9.578 1.00  84.51 0 A 1
ATOM   626 O OE2 . GLU A 1 76 ? 13.068 10.848 -9.655 1.00  84.41 -1 A 1
ATOM   627 N N   . GLU A 1 77 ? 12.522 11.119 -4.236 1.00  95.58 0 A 1
ATOM   628 C CA  . GLU A 1 77 ? 13.277 12.229 -3.674 1.00  95.52 0 A 1
ATOM   629 C C   . GLU A 1 77 ? 13.962 11.886 -2.354 1.00  96.53 0 A 1
ATOM   630 O O   . GLU A 1 77 ? 15.074 12.356 -2.087 1.00  96.27 0 A 1
ATOM   631 C CB  . GLU A 1 77 ? 12.385 13.459 -3.513 1.00  93.94 0 A 1
ATOM   632 C CG  . GLU A 1 77 ? 12.191 14.212 -4.811 1.00  82.87 0 A 1
ATOM   633 C CD  . GLU A 1 77 ? 13.521 14.519 -5.489 1.00  79.00 0 A 1
ATOM   634 O OE1 . GLU A 1 77 ? 14.367 15.182 -4.862 1.00  73.79 0 A 1
ATOM   635 O OE2 . GLU A 1 77 ? 13.705 14.084 -6.652 1.00  73.66 -1 A 1
ATOM   636 N N   . THR A 1 78 ? 13.320 11.062 -1.532 1.00  96.80 0 A 1
ATOM   637 C CA  . THR A 1 78 ? 13.927 10.663 -0.269 1.00  97.23 0 A 1
ATOM   638 C C   . THR A 1 78 ? 15.167  9.801 -0.543 1.00  97.60 0 A 1
ATOM   639 O O   . THR A 1 78 ? 16.183  9.933  0.130 1.00  97.54 0 A 1
ATOM   640 C CB  . THR A 1 78 ? 12.931  9.876  0.605 1.00  96.96 0 A 1
ATOM   641 C CG2 . THR A 1 78 ? 13.593  9.417  1.896 1.00  93.53 0 A 1
ATOM   642 O OG1 . THR A 1 78 ? 11.825 10.721  0.932 1.00  94.00 0 A 1
ATOM   643 N N   . GLN A 1 79 ? 15.079  8.935 -1.542 1.00  97.66 0 A 1
ATOM   644 C CA  . GLN A 1 79 ? 16.217  8.098 -1.897 1.00  97.53 0 A 1
ATOM   645 C C   . GLN A 1 79 ? 17.363  8.964 -2.404 1.00  97.82 0 A 1
ATOM   646 O O   . GLN A 1 79 ? 18.527  8.742 -2.055 1.00  97.59 0 A 1
ATOM   647 C CB  . GLN A 1 79 ? 15.823  7.066 -2.951 1.00  96.62 0 A 1
ATOM   648 C CG  . GLN A 1 79 ? 14.856  6.018 -2.429 1.00  93.83 0 A 1
ATOM   649 C CD  . GLN A 1 79 ? 14.594  4.913 -3.431 1.00  92.49 0 A 1
ATOM   650 N NE2 . GLN A 1 79 ? 13.373  4.863 -3.947 1.00  82.60 0 A 1
ATOM   651 O OE1 . GLN A 1 79 ? 15.482  4.129 -3.743 1.00  84.04 0 A 1
ATOM   652 N N   . TYR A 1 80 ? 17.045  9.960 -3.214 1.00  97.52 0 A 1
ATOM   653 C CA  . TYR A 1 80 ? 18.071 10.849 -3.733 1.00  97.77 0 A 1
ATOM   654 C C   . TYR A 1 80 ? 18.765 11.598 -2.596 1.00  97.76 0 A 1
ATOM   655 O O   . TYR A 1 80 ? 19.991 11.641 -2.526 1.00  97.71 0 A 1
ATOM   656 C CB  . TYR A 1 80 ? 17.459 11.853 -4.714 1.00  97.56 0 A 1
ATOM   657 C CG  . TYR A 1 80 ? 18.464 12.874 -5.216 1.00  97.26 0 A 1
ATOM   658 C CD1 . TYR A 1 80 ? 19.478 12.506 -6.096 1.00  96.45 0 A 1
ATOM   659 C CD2 . TYR A 1 80 ? 18.413 14.193 -4.776 1.00  96.53 0 A 1
ATOM   660 C CE1 . TYR A 1 80 ? 20.419 13.424 -6.528 1.00  95.87 0 A 1
ATOM   661 C CE2 . TYR A 1 80 ? 19.355 15.128 -5.208 1.00  95.73 0 A 1
ATOM   662 C CZ  . TYR A 1 80 ? 20.357 14.734 -6.083 1.00  95.66 0 A 1
ATOM   663 O OH  . TYR A 1 80 ? 21.294 15.657 -6.505 1.00  94.11 0 A 1
ATOM   664 N N   . GLN A 1 81 ? 17.983 12.187 -1.699 1.00  97.60 0 A 1
ATOM   665 C CA  . GLN A 1 81 ? 18.554 12.925 -0.583 1.00  97.62 0 A 1
ATOM   666 C C   . GLN A 1 81 ? 19.393 12.030  0.316 1.00  97.73 0 A 1
ATOM   667 O O   . GLN A 1 81 ? 20.442 12.439  0.819 1.00  97.46 0 A 1
ATOM   668 C CB  . GLN A 1 81 ? 17.458 13.603  0.248 1.00  97.10 0 A 1
ATOM   669 C CG  . GLN A 1 81 ? 16.770 14.760 -0.452 1.00  90.49 0 A 1
ATOM   670 C CD  . GLN A 1 81 ? 15.951 15.602  0.513 1.00  86.02 0 A 1
ATOM   671 N NE2 . GLN A 1 81 ? 15.832 16.890  0.222 1.00  76.51 0 A 1
ATOM   672 O OE1 . GLN A 1 81 ? 15.437 15.089  1.516 1.00  79.89 0 A 1
ATOM   673 N N   . THR A 1 82 ? 18.939 10.808  0.526 1.00  97.51 0 A 1
ATOM   674 C CA  . THR A 1 82 ? 19.683  9.869  1.361 1.00  97.34 0 A 1
ATOM   675 C C   . THR A 1 82 ? 21.032  9.553  0.720 1.00  97.48 0 A 1
ATOM   676 O O   . THR A 1 82 ? 22.057  9.504  1.407 1.00  97.16 0 A 1
ATOM   677 C CB  . THR A 1 82 ? 18.885  8.567  1.563 1.00  96.91 0 A 1
ATOM   678 C CG2 . THR A 1 82 ? 19.672  7.580  2.414 1.00  93.52 0 A 1
ATOM   679 O OG1 . THR A 1 82 ? 17.654  8.865  2.234 1.00  93.90 0 A 1
ATOM   680 N N   . ALA A 1 83 ? 21.037  9.347 -0.590 1.00  97.62 0 A 1
ATOM   681 C CA  . ALA A 1 83 ? 22.275  9.057 -1.294 1.00  97.63 0 A 1
ATOM   682 C C   . ALA A 1 83 ? 23.221 10.252 -1.237 1.00  97.69 0 A 1
ATOM   683 O O   . ALA A 1 83 ? 24.436 10.092 -1.072 1.00  97.11 0 A 1
ATOM   684 C CB  . ALA A 1 83 ? 21.986  8.686 -2.748 1.00  97.58 0 A 1
ATOM   685 N N   . VAL A 1 84 ? 22.679 11.453 -1.365 1.00  97.65 0 A 1
ATOM   686 C CA  . VAL A 1 84 ? 23.490 12.664 -1.289 1.00  97.56 0 A 1
ATOM   687 C C   . VAL A 1 84 ? 24.155 12.745  0.085 1.00  97.27 0 A 1
ATOM   688 O O   . VAL A 1 84 ? 25.357 12.986  0.189 1.00  96.65 0 A 1
ATOM   689 C CB  . VAL A 1 84 ? 22.638 13.934 -1.531 1.00  97.38 0 A 1
ATOM   690 C CG1 . VAL A 1 84 ? 23.422 15.186 -1.137 1.00  96.35 0 A 1
ATOM   691 C CG2 . VAL A 1 84 ? 22.238 14.008 -3.000 1.00  96.58 0 A 1
ATOM   692 N N   . GLU A 1 85 ? 23.382 12.521  1.138 1.00  97.03 0 A 1
ATOM   693 C CA  . GLU A 1 85 ? 23.917 12.572  2.494 1.00  96.64 0 A 1
ATOM   694 C C   . GLU A 1 85 ? 25.001 11.526  2.710 1.00  96.46 0 A 1
ATOM   695 O O   . GLU A 1 85 ? 26.061 11.821  3.270 1.00  95.44 0 A 1
ATOM   696 C CB  . GLU A 1 85 ? 22.802 12.366  3.516 1.00  95.97 0 A 1
ATOM   697 C CG  . GLU A 1 85 ? 21.777 13.503  3.595 1.00  87.07 0 A 1
ATOM   698 C CD  . GLU A 1 85 ? 22.391 14.809  4.048 1.00  81.37 0 A 1
ATOM   699 O OE1 . GLU A 1 85 ? 23.368 14.781  4.813 1.00  74.51 0 A 1
ATOM   700 O OE2 . GLU A 1 85 ? 21.873 15.874  3.639 1.00  73.13 -1 A 1
ATOM   701 N N   . GLU A 1 86 ? 24.753 10.305  2.270 1.00  96.21 0 A 1
ATOM   702 C CA  . GLU A 1 86 ? 25.722  9.230  2.448 1.00  95.68 0 A 1
ATOM   703 C C   . GLU A 1 86 ? 26.992  9.446  1.630 1.00  95.36 0 A 1
ATOM   704 O O   . GLU A 1 86 ? 28.070  8.987  2.022 1.00  93.60 0 A 1
ATOM   705 C CB  . GLU A 1 86 ? 25.093  7.886  2.084 1.00  94.55 0 A 1
ATOM   706 C CG  . GLU A 1 86 ? 23.984  7.447  3.041 1.00  87.26 0 A 1
ATOM   707 C CD  . GLU A 1 86 ? 24.465  7.375  4.478 1.00  82.91 0 A 1
ATOM   708 O OE1 . GLU A 1 86 ? 25.510  6.740  4.720 1.00  77.51 0 A 1
ATOM   709 O OE2 . GLU A 1 86 ? 23.801  7.964  5.358 1.00  77.31 -1 A 1
ATOM   710 N N   . SER A 1 87 ? 26.884 10.151  0.506 1.00  96.87 0 A 1
ATOM   711 C CA  . SER A 1 87 ? 28.040 10.386 -0.349 1.00  96.36 0 A 1
ATOM   712 C C   . SER A 1 87 ? 29.093 11.277  0.318 1.00  95.53 0 A 1
ATOM   713 O O   . SER A 1 87 ? 30.238 11.327 -0.132 1.00  93.30 0 A 1
ATOM   714 C CB  . SER A 1 87 ? 27.617 10.990 -1.687 1.00  96.07 0 A 1
ATOM   715 O OG  . SER A 1 87 ? 27.251 12.353 -1.540 1.00  95.22 0 A 1
ATOM   716 N N   . PHE A 1 88 ? 28.703 11.968  1.380 1.00  93.63 0 A 1
ATOM   717 C CA  . PHE A 1 88 ? 29.643 12.804  2.118 1.00  92.08 0 A 1
ATOM   718 C C   . PHE A 1 88 ? 30.405 11.966  3.140 1.00  89.91 0 A 1
ATOM   719 O O   . PHE A 1 88 ? 31.436 12.397  3.662 1.00  83.67 0 A 1
ATOM   720 C CB  . PHE A 1 88 ? 28.898 13.896  2.912 1.00  90.76 0 A 1
ATOM   721 C CG  . PHE A 1 88 ? 28.336 15.008  2.061 1.00  91.95 0 A 1
ATOM   722 C CD1 . PHE A 1 88 ? 29.184 15.944  1.484 1.00  88.76 0 A 1
ATOM   723 C CD2 . PHE A 1 88 ? 26.971 15.147  1.897 1.00  88.86 0 A 1
ATOM   724 C CE1 . PHE A 1 88 ? 28.673 16.997  0.747 1.00  87.61 0 A 1
ATOM   725 C CE2 . PHE A 1 88 ? 26.452 16.202  1.161 1.00  87.22 0 A 1
ATOM   726 C CZ  . PHE A 1 88 ? 27.301 17.134  0.588 1.00  87.37 0 A 1
ATOM   727 N N   . GLN A 1 89 ? 29.881 10.783  3.425 1.00  84.05 0 A 1
ATOM   728 C CA  . GLN A 1 89 ? 30.434  9.941  4.466 1.00  80.76 0 A 1
ATOM   729 C C   . GLN A 1 89 ? 31.233  8.725  4.019 1.00  77.80 0 A 1
ATOM   730 O O   . GLN A 1 89 ? 31.470  7.802  4.800 1.00  69.22 0 A 1
ATOM   731 C CB  . GLN A 1 89 ? 29.305  9.509  5.396 1.00  74.83 0 A 1
ATOM   732 C CG  . GLN A 1 89 ? 28.557 10.695  5.993 1.00  67.15 0 A 1
ATOM   733 C CD  . GLN A 1 89 ? 27.276 10.303  6.697 1.00  62.25 0 A 1
ATOM   734 N NE2 . GLN A 1 89 ? 26.185 10.971  6.356 1.00  55.92 0 A 1
ATOM   735 O OE1 . GLN A 1 89 ? 27.275  9.405  7.543 1.00  57.75 0 A 1
ATOM   736 N N   . VAL A 1 90 ? 31.682  8.743  2.765 1.00  80.83 0 A 1
ATOM   737 C CA  . VAL A 1 90 ? 32.528  7.673  2.248 1.00  78.31 0 A 1
ATOM   738 C C   . VAL A 1 90 ? 33.775  8.351  1.682 1.00  76.57 0 A 1
ATOM   739 O O   . VAL A 1 90 ? 33.774  9.550  1.418 1.00  68.52 0 A 1
ATOM   740 C CB  . VAL A 1 90 ? 31.834  6.851  1.133 1.00  73.33 0 A 1
ATOM   741 C CG1 . VAL A 1 90 ? 30.668  6.089  1.716 1.00  67.07 0 A 1
ATOM   742 C CG2 . VAL A 1 90 ? 31.379  7.764  0.005 1.00  70.76 0 A 1
ATOM   743 N N   . ASN A 1 91 ? 34.830  7.576  1.502 1.00  72.09 0 A 1
ATOM   744 C CA  . ASN A 1 91 ? 36.089  8.105  0.996 1.00  69.79 0 A 1
ATOM   745 C C   . ASN A 1 91 ? 36.669  9.194  1.894 1.00  68.07 0 A 1
ATOM   746 O O   . ASN A 1 91 ? 37.331 10.122  1.421 1.00  63.81 0 A 1
ATOM   747 C CB  . ASN A 1 91 ? 35.908  8.663 -0.422 1.00  64.77 0 A 1
ATOM   748 C CG  . ASN A 1 91 ? 35.427  7.622 -1.406 1.00  61.42 0 A 1
ATOM   749 N ND2 . ASN A 1 91 ? 34.330  7.920 -2.092 1.00  55.90 0 A 1
ATOM   750 O OD1 . ASN A 1 91 ? 36.017  6.553 -1.545 1.00  57.25 0 A 1
ATOM   751 N N   . ILE A 1 92 ? 36.417  9.099  3.195 1.00  66.51 0 A 1
ATOM   752 C CA  . ILE A 1 92 ? 36.944 10.068  4.148 1.00  65.70 0 A 1
ATOM   753 C C   . ILE A 1 92 ? 37.752  9.383  5.240 1.00  62.38 0 A 1
ATOM   754 O O   . ILE A 1 92 ? 38.426 10.064  6.025 1.00  57.72 0 A 1
ATOM   755 C CB  . ILE A 1 92 ? 35.819 10.902  4.807 1.00  60.26 0 A 1
ATOM   756 C CG1 . ILE A 1 92 ? 34.848  9.993  5.551 1.00  56.22 0 A 1
ATOM   757 C CG2 . ILE A 1 92 ? 35.103 11.712  3.753 1.00  54.32 0 A 1
ATOM   758 C CD1 . ILE A 1 92 ? 33.765 10.748  6.294 1.00  53.91 0 A 1
ATOM   759 O OXT . ILE A 1 92 ? 37.734  8.153  5.330 1.00  54.61 -1 A 1
ATOM   760 N N   . MET B 2 1 ? 41.768  2.063 -13.873 1.00  97.28 0 B 1
ATOM   761 C CA  . MET B 2 1 ? 41.621  2.066 -12.408 1.00  98.11 0 B 1
ATOM   762 C C   . MET B 2 1 ? 40.234  1.588 -12.032 1.00  98.52 0 B 1
ATOM   763 O O   . MET B 2 1 ? 39.313  1.631 -12.849 1.00  98.19 0 B 1
ATOM   764 C CB  . MET B 2 1 ? 41.842  3.471 -11.842 1.00  96.26 0 B 1
ATOM   765 C CG  . MET B 2 1 ? 40.762  4.477 -12.219 1.00  95.40 0 B 1
ATOM   766 S SD  . MET B 2 1 ? 41.093  6.117 -11.524 1.00  95.66 0 B 1
ATOM   767 C CE  . MET B 2 1 ? 39.562  6.962 -11.907 1.00  92.56 0 B 1
ATOM   768 N N   . GLN B 2 2 ? 40.092  1.132 -10.812 1.00  98.47 0 B 1
ATOM   769 C CA  . GLN B 2 2 ? 38.817  0.653 -10.314 1.00  98.37 0 B 1
ATOM   770 C C   . GLN B 2 2 ? 38.101  1.707 -9.486 1.00  98.47 0 B 1
ATOM   771 O O   . GLN B 2 2 ? 38.743  2.442 -8.726 1.00  97.87 0 B 1
ATOM   772 C CB  . GLN B 2 2 ? 39.029 -0.585 -9.447 1.00  97.31 0 B 1
ATOM   773 C CG  . GLN B 2 2 ? 38.469 -1.869 -10.013 1.00  88.59 0 B 1
ATOM   774 C CD  . GLN B 2 2 ? 38.604 -3.034 -9.057 1.00  89.31 0 B 1
ATOM   775 N NE2 . GLN B 2 2 ? 38.562 -4.250 -9.587 1.00  76.65 0 B 1
ATOM   776 O OE1 . GLN B 2 2 ? 38.723 -2.852 -7.848 1.00  81.20 0 B 1
ATOM   777 N N   . ILE B 2 3 ? 36.786  1.796 -9.648 1.00  98.49 0 B 1
ATOM   778 C CA  . ILE B 2 3 ? 35.967  2.655 -8.796 1.00  98.55 0 B 1
ATOM   779 C C   . ILE B 2 3 ? 34.766  1.812 -8.397 1.00  98.66 0 B 1
ATOM   780 O O   . ILE B 2 3 ? 34.482  0.782 -9.015 1.00  98.57 0 B 1
ATOM   781 C CB  . ILE B 2 3 ? 35.473  3.958 -9.481 1.00  98.48 0 B 1
ATOM   782 C CG1 . ILE B 2 3 ? 34.602  3.634 -10.699 1.00  97.60 0 B 1
ATOM   783 C CG2 . ILE B 2 3 ? 36.657  4.839 -9.849 1.00  95.91 0 B 1
ATOM   784 C CD1 . ILE B 2 3 ? 33.878  4.854 -11.258 1.00  97.06 0 B 1
ATOM   785 N N   . PHE B 2 4 ? 34.064  2.252 -7.367 1.00  98.32 0 B 1
ATOM   786 C CA  . PHE B 2 4 ? 32.901  1.519 -6.885 1.00  98.35 0 B 1
ATOM   787 C C   . PHE B 2 4 ? 31.649  2.370 -6.985 1.00  98.32 0 B 1
ATOM   788 O O   . PHE B 2 4 ? 31.699  3.592 -6.835 1.00  98.23 0 B 1
ATOM   789 C CB  . PHE B 2 4 ? 33.122  1.101 -5.430 1.00  98.16 0 B 1
ATOM   790 C CG  . PHE B 2 4 ? 34.400  0.343 -5.211 1.00  97.97 0 B 1
ATOM   791 C CD1 . PHE B 2 4 ? 34.543 -0.951 -5.686 1.00  96.97 0 B 1
ATOM   792 C CD2 . PHE B 2 4 ? 35.472  0.935 -4.555 1.00  96.99 0 B 1
ATOM   793 C CE1 . PHE B 2 4 ? 35.729 -1.652 -5.512 1.00  96.11 0 B 1
ATOM   794 C CE2 . PHE B 2 4 ? 36.666  0.246 -4.377 1.00  96.07 0 B 1
ATOM   795 C CZ  . PHE B 2 4 ? 36.799 -1.050 -4.858 1.00  96.33 0 B 1
ATOM   796 N N   . VAL B 2 5 ? 30.531  1.721 -7.251 1.00  98.59 0 B 1
ATOM   797 C CA  . VAL B 2 5 ? 29.253  2.415 -7.342 1.00  98.68 0 B 1
ATOM   798 C C   . VAL B 2 5 ? 28.306  1.688 -6.396 1.00  98.43 0 B 1
ATOM   799 O O   . VAL B 2 5 ? 27.982  0.523 -6.601 1.00  98.28 0 B 1
ATOM   800 C CB  . VAL B 2 5 ? 28.690  2.370 -8.776 1.00  98.60 0 B 1
ATOM   801 C CG1 . VAL B 2 5 ? 27.340  3.078 -8.827 1.00  98.31 0 B 1
ATOM   802 C CG2 . VAL B 2 5 ? 29.665  3.031 -9.743 1.00  98.40 0 B 1
ATOM   803 N N   . LYS B 2 6 ? 27.879  2.376 -5.348 1.00  98.17 0 B 1
ATOM   804 C CA  . LYS B 2 6 ? 27.001  1.781 -4.351 1.00  98.01 0 B 1
ATOM   805 C C   . LYS B 2 6 ? 25.558  2.260 -4.469 1.00  98.13 0 B 1
ATOM   806 O O   . LYS B 2 6 ? 25.304  3.406 -4.845 1.00  98.09 0 B 1
ATOM   807 C CB  . LYS B 2 6 ? 27.511  2.079 -2.942 1.00  97.25 0 B 1
ATOM   808 C CG  . LYS B 2 6 ? 28.894  1.512 -2.644 1.00  85.69 0 B 1
ATOM   809 C CD  . LYS B 2 6 ? 29.275  1.721 -1.185 1.00  82.95 0 B 1
ATOM   810 C CE  . LYS B 2 6 ? 28.397  0.905 -0.264 1.00  74.22 0 B 1
ATOM   811 N NZ  . LYS B 2 6 ? 28.815  1.036  1.167 1.00  66.56 1 B 1
ATOM   812 N N   . THR B 2 7 ? 24.627  1.374 -4.146 1.00  98.05 0 B 1
ATOM   813 C CA  . THR B 2 7 ? 23.215  1.728 -4.157 1.00  97.85 0 B 1
ATOM   814 C C   . THR B 2 7 ? 22.699  1.698 -2.723 1.00  97.46 0 B 1
ATOM   815 O O   . THR B 2 7 ? 23.368  1.187 -1.826 1.00  96.67 0 B 1
ATOM   816 C CB  . THR B 2 7 ? 22.379  0.735 -4.982 1.00  97.40 0 B 1
ATOM   817 C CG2 . THR B 2 7 ? 23.004  0.523 -6.358 1.00  94.15 0 B 1
ATOM   818 O OG1 . THR B 2 7 ? 22.309 -0.517 -4.297 1.00  94.52 0 B 1
ATOM   819 N N   . LEU B 2 8 ? 21.505  2.233 -2.516 1.00  96.63 0 B 1
ATOM   820 C CA  . LEU B 2 8 ? 20.914  2.254 -1.185 1.00  96.02 0 B 1
ATOM   821 C C   . LEU B 2 8 ? 20.433  0.877 -0.734 1.00  96.07 0 B 1
ATOM   822 O O   . LEU B 2 8 ? 20.074  0.690  0.429 1.00  94.18 0 B 1
ATOM   823 C CB  . LEU B 2 8 ? 19.762  3.262 -1.124 1.00  94.83 0 B 1
ATOM   824 C CG  . LEU B 2 8 ? 20.171  4.718 -1.349 1.00  92.88 0 B 1
ATOM   825 C CD1 . LEU B 2 8 ? 18.946  5.619 -1.311 1.00  90.76 0 B 1
ATOM   826 C CD2 . LEU B 2 8 ? 21.180  5.149 -0.291 1.00  90.38 0 B 1
ATOM   827 N N   . THR B 2 9 ? 20.433 -0.083 -1.647 1.00  97.14 0 B 1
ATOM   828 C CA  . THR B 2 9 ? 20.014 -1.446 -1.315 1.00  97.05 0 B 1
ATOM   829 C C   . THR B 2 9 ? 21.204 -2.277 -0.849 1.00  96.70 0 B 1
ATOM   830 O O   . THR B 2 9 ? 21.051 -3.445 -0.506 1.00  95.65 0 B 1
ATOM   831 C CB  . THR B 2 9 ? 19.360 -2.135 -2.519 1.00  96.90 0 B 1
ATOM   832 C CG2 . THR B 2 9 ? 18.043 -1.469 -2.870 1.00  95.39 0 B 1
ATOM   833 O OG1 . THR B 2 9 ? 20.240 -2.063 -3.650 1.00  95.74 0 B 1
ATOM   834 N N   . GLY B 2 10 ? 22.386 -1.673 -0.833 1.00  94.92 0 B 1
ATOM   835 C CA  . GLY B 2 10 ? 23.575 -2.373 -0.382 1.00  94.38 0 B 1
ATOM   836 C C   . GLY B 2 10 ? 24.387 -3.026 -1.486 1.00  95.52 0 B 1
ATOM   837 O O   . GLY B 2 10 ? 25.403 -3.659 -1.220 1.00  94.07 0 B 1
ATOM   838 N N   . LYS B 2 11 ? 23.938 -2.872 -2.713 1.00  96.91 0 B 1
ATOM   839 C CA  . LYS B 2 11 ? 24.642 -3.457 -3.850 1.00  97.33 0 B 1
ATOM   840 C C   . LYS B 2 11 ? 25.850 -2.596 -4.206 1.00  97.71 0 B 1
ATOM   841 O O   . LYS B 2 11 ? 25.788 -1.373 -4.169 1.00  97.43 0 B 1
ATOM   842 C CB  . LYS B 2 11 ? 23.704 -3.555 -5.060 1.00  96.76 0 B 1
ATOM   843 C CG  . LYS B 2 11 ? 24.298 -4.241 -6.276 1.00  92.90 0 B 1
ATOM   844 C CD  . LYS B 2 11 ? 23.274 -4.319 -7.412 1.00  91.19 0 B 1
ATOM   845 C CE  . LYS B 2 11 ? 23.837 -5.044 -8.629 1.00  85.71 0 B 1
ATOM   846 N NZ  . LYS B 2 11 ? 24.130 -6.475 -8.345 1.00  79.33 1 B 1
ATOM   847 N N   . THR B 2 12 ? 26.960 -3.254 -4.541 1.00  97.96 0 B 1
ATOM   848 C CA  . THR B 2 12 ? 28.167 -2.538 -4.939 1.00  97.91 0 B 1
ATOM   849 C C   . THR B 2 12 ? 28.587 -3.018 -6.320 1.00  98.20 0 B 1
ATOM   850 O O   . THR B 2 12 ? 28.757 -4.213 -6.549 1.00  97.86 0 B 1
ATOM   851 C CB  . THR B 2 12 ? 29.332 -2.782 -3.952 1.00  97.12 0 B 1
ATOM   852 C CG2 . THR B 2 12 ? 30.594 -2.080 -4.436 1.00  91.83 0 B 1
ATOM   853 O OG1 . THR B 2 12 ? 28.984 -2.268 -2.663 1.00  91.89 0 B 1
ATOM   854 N N   . ILE B 2 13 ? 28.739 -2.071 -7.241 1.00  98.37 0 B 1
ATOM   855 C CA  . ILE B 2 13 ? 29.137 -2.368 -8.607 1.00  98.20 0 B 1
ATOM   856 C C   . ILE B 2 13 ? 30.581 -1.909 -8.781 1.00  98.40 0 B 1
ATOM   857 O O   . ILE B 2 13 ? 30.919 -0.770 -8.449 1.00  98.28 0 B 1
ATOM   858 C CB  . ILE B 2 13 ? 28.253 -1.598 -9.609 1.00  97.80 0 B 1
ATOM   859 C CG1 . ILE B 2 13 ? 26.775 -1.936 -9.384 1.00  95.28 0 B 1
ATOM   860 C CG2 . ILE B 2 13 ? 28.671 -1.924 -11.038 1.00  94.56 0 B 1
ATOM   861 C CD1 . ILE B 2 13 ? 25.824 -0.945 -10.028 1.00  92.54 0 B 1
ATOM   862 N N   . THR B 2 14 ? 31.430 -2.786 -9.277 1.00  98.52 0 B 1
ATOM   863 C CA  . THR B 2 14 ? 32.826 -2.445 -9.499 1.00  98.59 0 B 1
ATOM   864 C C   . THR B 2 14 ? 33.040 -2.163 -10.985 1.00  98.66 0 B 1
ATOM   865 O O   . THR B 2 14 ? 32.653 -2.965 -11.835 1.00  98.42 0 B 1
ATOM   866 C CB  . THR B 2 14 ? 33.763 -3.583 -9.059 1.00  98.13 0 B 1
ATOM   867 C CG2 . THR B 2 14 ? 35.219 -3.204 -9.284 1.00  92.09 0 B 1
ATOM   868 O OG1 . THR B 2 14 ? 33.562 -3.846 -7.662 1.00  93.48 0 B 1
ATOM   869 N N   . LEU B 2 15 ? 33.639 -1.013 -11.296 1.00  98.79 0 B 1
ATOM   870 C CA  . LEU B 2 15 ? 33.869 -0.622 -12.681 1.00  98.75 0 B 1
ATOM   871 C C   . LEU B 2 15 ? 35.334 -0.358 -12.977 1.00  98.75 0 B 1
ATOM   872 O O   . LEU B 2 15 ? 36.075  0.119 -12.121 1.00  98.59 0 B 1
ATOM   873 C CB  . LEU B 2 15 ? 33.081  0.646 -13.009 1.00  98.59 0 B 1
ATOM   874 C CG  . LEU B 2 15 ? 31.561  0.646 -12.851 1.00  97.63 0 B 1
ATOM   875 C CD1 . LEU B 2 15 ? 31.041  2.042 -13.140 1.00  96.93 0 B 1
ATOM   876 C CD2 . LEU B 2 15 ? 30.949 -0.372 -13.803 1.00  96.92 0 B 1
ATOM   877 N N   . GLU B 2 16 ? 35.743 -0.667 -14.202 1.00  98.73 0 B 1
ATOM   878 C CA  . GLU B 2 16 ? 37.100 -0.399 -14.651 1.00  98.78 0 B 1
ATOM   879 C C   . GLU B 2 16 ? 36.965  0.860 -15.512 1.00  98.75 0 B 1
ATOM   880 O O   . GLU B 2 16 ? 36.283  0.852 -16.532 1.00  98.57 0 B 1
ATOM   881 C CB  . GLU B 2 16 ? 37.642 -1.556 -15.484 1.00  98.27 0 B 1
ATOM   882 C CG  . GLU B 2 16 ? 39.112 -1.422 -15.867 1.00  85.57 0 B 1
ATOM   883 C CD  . GLU B 2 16 ? 40.034 -1.416 -14.654 1.00  83.64 0 B 1
ATOM   884 O OE1 . GLU B 2 16 ? 39.716 -2.094 -13.656 1.00  79.26 0 B 1
ATOM   885 O OE2 . GLU B 2 16 ? 41.078 -0.744 -14.708 1.00  78.38 -1 B 1
ATOM   886 N N   . VAL B 2 17 ? 37.597  1.940 -15.078 1.00  98.87 0 B 1
ATOM   887 C CA  . VAL B 2 17 ? 37.489  3.226 -15.773 1.00  98.73 0 B 1
ATOM   888 C C   . VAL B 2 17 ? 38.822  3.938 -15.880 1.00  98.76 0 B 1
ATOM   889 O O   . VAL B 2 17 ? 39.829  3.495 -15.321 1.00  98.55 0 B 1
ATOM   890 C CB  . VAL B 2 17 ? 36.517  4.161 -15.024 1.00  98.63 0 B 1
ATOM   891 C CG1 . VAL B 2 17 ? 35.129  3.538 -14.929 1.00  98.23 0 B 1
ATOM   892 C CG2 . VAL B 2 17 ? 37.057  4.454 -13.618 1.00  98.14 0 B 1
ATOM   893 N N   . GLU B 2 18 ? 38.824  5.054 -16.607 1.00  98.62 0 B 1
ATOM   894 C CA  . GLU B 2 18 ? 39.997  5.893 -16.760 1.00  98.64 0 B 1
ATOM   895 C C   . GLU B 2 18 ? 39.591  7.288 -16.298 1.00  98.76 0 B 1
ATOM   896 O O   . GLU B 2 18 ? 38.429  7.671 -16.419 1.00  98.43 0 B 1
ATOM   897 C CB  . GLU B 2 18 ? 40.438  5.960 -18.224 1.00  97.98 0 B 1
ATOM   898 C CG  . GLU B 2 18 ? 40.934  4.634 -18.799 1.00  92.12 0 B 1
ATOM   899 C CD  . GLU B 2 18 ? 42.132  4.092 -18.044 1.00  86.04 0 B 1
ATOM   900 O OE1 . GLU B 2 18 ? 42.963  4.899 -17.556 1.00  79.82 0 B 1
ATOM   901 O OE2 . GLU B 2 18 ? 42.251  2.856 -17.945 1.00  77.70 -1 B 1
ATOM   902 N N   . PRO B 2 19 ? 40.532  8.067 -15.756 1.00  98.78 0 B 1
ATOM   903 C CA  . PRO B 2 19 ? 40.212  9.425 -15.288 1.00  98.68 0 B 1
ATOM   904 C C   . PRO B 2 19 ? 39.576 10.282 -16.375 1.00  98.68 0 B 1
ATOM   905 O O   . PRO B 2 19 ? 38.781 11.181 -16.077 1.00  98.40 0 B 1
ATOM   906 C CB  . PRO B 2 19 ? 41.576  9.967 -14.860 1.00  98.31 0 B 1
ATOM   907 C CG  . PRO B 2 19 ? 42.303  8.742 -14.405 1.00  96.72 0 B 1
ATOM   908 C CD  . PRO B 2 19 ? 41.928  7.718 -15.449 1.00  98.34 0 B 1
ATOM   909 N N   . SER B 2 20 ? 39.928 10.018 -17.631 1.00  98.73 0 B 1
ATOM   910 C CA  . SER B 2 20 ? 39.404 10.785 -18.759 1.00  98.78 0 B 1
ATOM   911 C C   . SER B 2 20 ? 38.010 10.357 -19.217 1.00  98.74 0 B 1
ATOM   912 O O   . SER B 2 20 ? 37.431 10.989 -20.103 1.00  98.43 0 B 1
ATOM   913 C CB  . SER B 2 20 ? 40.375 10.698 -19.936 1.00  98.35 0 B 1
ATOM   914 O OG  . SER B 2 20 ? 40.559  9.354 -20.325 1.00  93.94 0 B 1
ATOM   915 N N   . ASP B 2 21 ? 37.467  9.298 -18.629 1.00  98.85 0 B 1
ATOM   916 C CA  . ASP B 2 21 ? 36.126  8.844 -18.998 1.00  98.81 0 B 1
ATOM   917 C C   . ASP B 2 21 ? 35.100  9.897 -18.580 1.00  98.87 0 B 1
ATOM   918 O O   . ASP B 2 21 ? 35.212 10.496 -17.515 1.00  98.75 0 B 1
ATOM   919 C CB  . ASP B 2 21 ? 35.766  7.530 -18.298 1.00  98.74 0 B 1
ATOM   920 C CG  . ASP B 2 21 ? 36.360  6.321 -18.986 1.00  98.52 0 B 1
ATOM   921 O OD1 . ASP B 2 21 ? 36.651  6.389 -20.195 1.00  97.10 0 B 1
ATOM   922 O OD2 . ASP B 2 21 ? 36.525  5.282 -18.309 1.00  97.08 -1 B 1
ATOM   923 N N   . THR B 2 22 ? 34.102 10.121 -19.433 1.00  98.84 0 B 1
ATOM   924 C CA  . THR B 2 22 ? 33.042 11.059 -19.104 1.00  98.90 0 B 1
ATOM   925 C C   . THR B 2 22 ? 32.004 10.336 -18.248 1.00  98.99 0 B 1
ATOM   926 O O   . THR B 2 22 ? 31.990  9.104 -18.177 1.00  98.88 0 B 1
ATOM   927 C CB  . THR B 2 22 ? 32.331 11.589 -20.359 1.00  98.78 0 B 1
ATOM   928 C CG2 . THR B 2 22 ? 33.313 12.296 -21.282 1.00  97.13 0 B 1
ATOM   929 O OG1 . THR B 2 22 ? 31.722 10.494 -21.051 1.00  97.06 0 B 1
ATOM   930 N N   . ILE B 2 23 ? 31.143 11.098 -17.612 1.00  98.94 0 B 1
ATOM   931 C CA  . ILE B 2 23 ? 30.090 10.509 -16.800 1.00  98.99 0 B 1
ATOM   932 C C   . ILE B 2 23 ? 29.176  9.696 -17.719 1.00  98.92 0 B 1
ATOM   933 O O   . ILE B 2 23 ? 28.645  8.663 -17.325 1.00  98.89 0 B 1
ATOM   934 C CB  . ILE B 2 23 ? 29.295 11.608 -16.065 1.00  98.85 0 B 1
ATOM   935 C CG1 . ILE B 2 23 ? 30.235 12.356 -15.111 1.00  98.42 0 B 1
ATOM   936 C CG2 . ILE B 2 23 ? 28.124 11.008 -15.297 1.00  98.62 0 B 1
ATOM   937 C CD1 . ILE B 2 23 ? 30.997 11.463 -14.131 1.00  97.21 0 B 1
ATOM   938 N N   . GLU B 2 24 ? 28.999 10.155 -18.960 1.00  98.83 0 B 1
ATOM   939 C CA  . GLU B 2 24 ? 28.194  9.412 -19.934 1.00  98.77 0 B 1
ATOM   940 C C   . GLU B 2 24 ? 28.808  8.031 -20.158 1.00  98.89 0 B 1
ATOM   941 O O   . GLU B 2 24 ? 28.099  7.030 -20.241 1.00  98.68 0 B 1
ATOM   942 C CB  . GLU B 2 24 ? 28.160 10.165 -21.269 1.00  98.26 0 B 1
ATOM   943 C CG  . GLU B 2 24 ? 27.404 11.474 -21.233 1.00  89.04 0 B 1
ATOM   944 C CD  . GLU B 2 24 ? 27.684 12.326 -22.455 1.00  84.86 0 B 1
ATOM   945 O OE1 . GLU B 2 24 ? 28.820 12.827 -22.574 1.00  80.33 0 B 1
ATOM   946 O OE2 . GLU B 2 24 ? 26.770 12.484 -23.290 1.00  77.88 -1 B 1
ATOM   947 N N   . ASN B 2 25 ? 30.135  7.980 -20.261 1.00  98.80 0 B 1
ATOM   948 C CA  . ASN B 2 25 ? 30.841  6.714 -20.457 1.00  98.78 0 B 1
ATOM   949 C C   . ASN B 2 25 ? 30.613  5.792 -19.263 1.00  98.86 0 B 1
ATOM   950 O O   . ASN B 2 25 ? 30.404  4.589 -19.423 1.00  98.75 0 B 1
ATOM   951 C CB  . ASN B 2 25 ? 32.350  6.948 -20.606 1.00  98.37 0 B 1
ATOM   952 C CG  . ASN B 2 25 ? 32.725  7.667 -21.885 1.00  89.95 0 B 1
ATOM   953 N ND2 . ASN B 2 25 ? 31.894  7.538 -22.914 1.00  79.71 0 B 1
ATOM   954 O OD1 . ASN B 2 25 ? 33.768  8.326 -21.962 1.00  80.89 0 B 1
ATOM   955 N N   . VAL B 2 26 ? 30.669  6.362 -18.067 1.00  98.95 0 B 1
ATOM   956 C CA  . VAL B 2 26 ? 30.465  5.583 -16.851 1.00  98.92 0 B 1
ATOM   957 C C   . VAL B 2 26 ? 29.054  4.990 -16.820 1.00  98.90 0 B 1
ATOM   958 O O   . VAL B 2 26 ? 28.866  3.821 -16.482 1.00  98.90 0 B 1
ATOM   959 C CB  . VAL B 2 26 ? 30.695  6.441 -15.591 1.00  98.86 0 B 1
ATOM   960 C CG1 . VAL B 2 26 ? 30.392  5.634 -14.332 1.00  98.58 0 B 1
ATOM   961 C CG2 . VAL B 2 26 ? 32.147  6.917 -15.563 1.00  98.64 0 B 1
ATOM   962 N N   . LYS B 2 27 ? 28.058  5.793 -17.178 1.00  98.96 0 B 1
ATOM   963 C CA  . LYS B 2 27 ? 26.682  5.302 -17.197 1.00  98.95 0 B 1
ATOM   964 C C   . LYS B 2 27 ? 26.517  4.191 -18.231 1.00  98.89 0 B 1
ATOM   965 O O   . LYS B 2 27 ? 25.754  3.255 -18.019 1.00  98.81 0 B 1
ATOM   966 C CB  . LYS B 2 27 ? 25.711  6.450 -17.480 1.00  98.89 0 B 1
ATOM   967 C CG  . LYS B 2 27 ? 25.590  7.432 -16.311 1.00  98.74 0 B 1
ATOM   968 C CD  . LYS B 2 27 ? 24.594  8.535 -16.605 1.00  98.47 0 B 1
ATOM   969 C CE  . LYS B 2 27 ? 24.448  9.479 -15.408 1.00  97.79 0 B 1
ATOM   970 N NZ  . LYS B 2 27 ? 23.510 10.589 -15.686 1.00  97.02 1 B 1
ATOM   971 N N   . ALA B 2 28 ? 27.236  4.299 -19.341 1.00  98.84 0 B 1
ATOM   972 C CA  . ALA B 2 28 ? 27.168  3.267 -20.369 1.00  98.84 0 B 1
ATOM   973 C C   . ALA B 2 28 ? 27.761  1.963 -19.830 1.00  98.82 0 B 1
ATOM   974 O O   . ALA B 2 28 ? 27.255  0.874 -20.116 1.00  98.67 0 B 1
ATOM   975 C CB  . ALA B 2 28 ? 27.926  3.715 -21.616 1.00  98.71 0 B 1
ATOM   976 N N   . LYS B 2 29 ? 28.821  2.068 -19.039 1.00  98.87 0 B 1
ATOM   977 C CA  . LYS B 2 29 ? 29.443  0.881 -18.447 1.00  98.80 0 B 1
ATOM   978 C C   . LYS B 2 29 ? 28.484  0.234 -17.450 1.00  98.83 0 B 1
ATOM   979 O O   . LYS B 2 29 ? 28.406 -0.995 -17.353 1.00  98.68 0 B 1
ATOM   980 C CB  . LYS B 2 29 ? 30.746  1.259 -17.744 1.00  98.83 0 B 1
ATOM   981 C CG  . LYS B 2 29 ? 31.877  1.670 -18.688 1.00  98.42 0 B 1
ATOM   982 C CD  . LYS B 2 29 ? 33.102  2.136 -17.905 1.00  97.59 0 B 1
ATOM   983 C CE  . LYS B 2 29 ? 34.201  2.643 -18.824 1.00  95.65 0 B 1
ATOM   984 N NZ  . LYS B 2 29 ? 34.820  1.565 -19.638 1.00  91.16 1 B 1
ATOM   985 N N   . ILE B 2 30 ? 27.758  1.056 -16.703 1.00  98.84 0 B 1
ATOM   986 C CA  . ILE B 2 30 ? 26.793  0.533 -15.742 1.00  98.82 0 B 1
ATOM   987 C C   . ILE B 2 30 ? 25.660 -0.173 -16.493 1.00  98.73 0 B 1
ATOM   988 O O   . ILE B 2 30 ? 25.189 -1.227 -16.065 1.00  98.55 0 B 1
ATOM   989 C CB  . ILE B 2 30 ? 26.230  1.664 -14.857 1.00  98.88 0 B 1
ATOM   990 C CG1 . ILE B 2 30 ? 27.344  2.188 -13.933 1.00  98.75 0 B 1
ATOM   991 C CG2 . ILE B 2 30 ? 25.051  1.164 -14.027 1.00  98.77 0 B 1
ATOM   992 C CD1 . ILE B 2 30 ? 26.977  3.425 -13.143 1.00  98.52 0 B 1
ATOM   993 N N   . GLN B 2 31 ? 25.231  0.407 -17.615 1.00  98.61 0 B 1
ATOM   994 C CA  . GLN B 2 31 ? 24.183 -0.224 -18.410 1.00  98.44 0 B 1
ATOM   995 C C   . GLN B 2 31 ? 24.654 -1.579 -18.941 1.00  98.28 0 B 1
ATOM   996 O O   . GLN B 2 31 ? 23.908 -2.561 -18.913 1.00  97.84 0 B 1
ATOM   997 C CB  . GLN B 2 31 ? 23.779  0.661 -19.587 1.00  98.01 0 B 1
ATOM   998 C CG  . GLN B 2 31 ? 22.740  0.005 -20.499 1.00  96.90 0 B 1
ATOM   999 C CD  . GLN B 2 31 ? 22.358  0.865 -21.684 1.00  95.49 0 B 1
ATOM   1000 N NE2 . GLN B 2 31 ? 21.087  0.836 -22.055 1.00  86.87 0 B 1
ATOM   1001 O OE1 . GLN B 2 31 ? 23.211  1.557 -22.259 1.00  90.80 0 B 1
ATOM   1002 N N   . ASP B 2 32 ? 25.884 -1.642 -19.422 1.00  98.30 0 B 1
ATOM   1003 C CA  . ASP B 2 32 ? 26.423 -2.887 -19.951 1.00  98.18 0 B 1
ATOM   1004 C C   . ASP B 2 32 ? 26.458 -3.978 -18.887 1.00  98.09 0 B 1
ATOM   1005 O O   . ASP B 2 32 ? 26.225 -5.153 -19.181 1.00  97.59 0 B 1
ATOM   1006 C CB  . ASP B 2 32 ? 27.848 -2.686 -20.484 1.00  97.96 0 B 1
ATOM   1007 C CG  . ASP B 2 32 ? 27.893 -1.891 -21.770 1.00  92.55 0 B 1
ATOM   1008 O OD1 . ASP B 2 32 ? 26.870 -1.840 -22.484 1.00  89.91 0 B 1
ATOM   1009 O OD2 . ASP B 2 32 ? 28.961 -1.327 -22.081 1.00  89.06 -1 B 1
ATOM   1010 N N   . LYS B 2 33 ? 26.748 -3.581 -17.666 1.00  98.21 0 B 1
ATOM   1011 C CA  . LYS B 2 33 ? 26.864 -4.531 -16.566 1.00  98.09 0 B 1
ATOM   1012 C C   . LYS B 2 33 ? 25.545 -4.872 -15.875 1.00  98.06 0 B 1
ATOM   1013 O O   . LYS B 2 33 ? 25.316 -6.031 -15.515 1.00  97.22 0 B 1
ATOM   1014 C CB  . LYS B 2 33 ? 27.861 -3.987 -15.550 1.00  97.42 0 B 1
ATOM   1015 C CG  . LYS B 2 33 ? 28.589 -5.040 -14.747 1.00  90.83 0 B 1
ATOM   1016 C CD  . LYS B 2 33 ? 29.811 -4.448 -14.063 1.00  92.27 0 B 1
ATOM   1017 C CE  . LYS B 2 33 ? 30.683 -5.530 -13.462 1.00  88.45 0 B 1
ATOM   1018 N NZ  . LYS B 2 33 ? 31.928 -4.974 -12.869 1.00  83.88 1 B 1
ATOM   1019 N N   . GLU B 2 34 ? 24.690 -3.863 -15.683 1.00  98.47 0 B 1
ATOM   1020 C CA  . GLU B 2 34 ? 23.449 -4.064 -14.933 1.00  98.31 0 B 1
ATOM   1021 C C   . GLU B 2 34 ? 22.143 -3.935 -15.722 1.00  98.29 0 B 1
ATOM   1022 O O   . GLU B 2 34 ? 21.082 -4.273 -15.206 1.00  97.56 0 B 1
ATOM   1023 C CB  . GLU B 2 34 ? 23.412 -3.088 -13.755 1.00  98.25 0 B 1
ATOM   1024 C CG  . GLU B 2 34 ? 24.632 -3.133 -12.848 1.00  97.74 0 B 1
ATOM   1025 C CD  . GLU B 2 34 ? 24.790 -4.469 -12.133 1.00  97.44 0 B 1
ATOM   1026 O OE1 . GLU B 2 34 ? 23.793 -5.190 -11.969 1.00  95.42 0 B 1
ATOM   1027 O OE2 . GLU B 2 34 ? 25.930 -4.789 -11.720 1.00  94.65 -1 B 1
ATOM   1028 N N   . GLY B 2 35 ? 22.206 -3.429 -16.945 1.00  97.99 0 B 1
ATOM   1029 C CA  . GLY B 2 35 ? 21.006 -3.292 -17.754 1.00  97.70 0 B 1
ATOM   1030 C C   . GLY B 2 35 ? 20.168 -2.050 -17.509 1.00  97.93 0 B 1
ATOM   1031 O O   . GLY B 2 35 ? 19.077 -1.917 -18.050 1.00  97.50 0 B 1
ATOM   1032 N N   . ILE B 2 36 ? 20.665 -1.128 -16.701 1.00  98.03 0 B 1
ATOM   1033 C CA  . ILE B 2 36 ? 19.926  0.096 -16.379 1.00  98.28 0 B 1
ATOM   1034 C C   . ILE B 2 36 ? 20.131  1.165 -17.452 1.00  98.30 0 B 1
ATOM   1035 O O   . ILE B 2 36 ? 21.266  1.531 -17.751 1.00  98.32 0 B 1
ATOM   1036 C CB  . ILE B 2 36 ? 20.381  0.677 -15.025 1.00  98.18 0 B 1
ATOM   1037 C CG1 . ILE B 2 36 ? 20.290 -0.387 -13.928 1.00  97.23 0 B 1
ATOM   1038 C CG2 . ILE B 2 36 ? 19.525  1.892 -14.665 1.00  97.47 0 B 1
ATOM   1039 C CD1 . ILE B 2 36 ? 20.983  0.018 -12.643 1.00  95.65 0 B 1
ATOM   1040 N N   . PRO B 2 37 ? 19.042  1.687 -18.029 1.00  97.98 0 B 1
ATOM   1041 C CA  . PRO B 2 37 ? 19.167  2.733 -19.054 1.00  97.99 0 B 1
ATOM   1042 C C   . PRO B 2 37 ? 19.868  3.965 -18.472 1.00  98.12 0 B 1
ATOM   1043 O O   . PRO B 2 37 ? 19.569  4.379 -17.348 1.00  98.07 0 B 1
ATOM   1044 C CB  . PRO B 2 37 ? 17.710  3.043 -19.410 1.00  97.27 0 B 1
ATOM   1045 C CG  . PRO B 2 37 ? 16.998  1.762 -19.123 1.00  95.15 0 B 1
ATOM   1046 C CD  . PRO B 2 37 ? 17.636  1.292 -17.839 1.00  97.48 0 B 1
ATOM   1047 N N   . PRO B 2 38 ? 20.803  4.555 -19.211 1.00  98.04 0 B 1
ATOM   1048 C CA  . PRO B 2 38 ? 21.509  5.747 -18.728 1.00  98.05 0 B 1
ATOM   1049 C C   . PRO B 2 38 ? 20.593  6.892 -18.307 1.00  98.01 0 B 1
ATOM   1050 O O   . PRO B 2 38 ? 20.897  7.606 -17.353 1.00  97.92 0 B 1
ATOM   1051 C CB  . PRO B 2 38 ? 22.394  6.130 -19.919 1.00  97.88 0 B 1
ATOM   1052 C CG  . PRO B 2 38 ? 22.702  4.805 -20.538 1.00  96.95 0 B 1
ATOM   1053 C CD  . PRO B 2 38 ? 21.366  4.090 -20.491 1.00  98.10 0 B 1
ATOM   1054 N N   . ASP B 2 39 ? 19.468  7.060 -19.006 1.00  97.84 0 B 1
ATOM   1055 C CA  . ASP B 2 39 ? 18.563  8.156 -18.682 1.00  97.51 0 B 1
ATOM   1056 C C   . ASP B 2 39 ? 17.843  7.979 -17.347 1.00  97.79 0 B 1
ATOM   1057 O O   . ASP B 2 39 ? 17.186  8.899 -16.874 1.00  97.33 0 B 1
ATOM   1058 C CB  . ASP B 2 39 ? 17.558  8.411 -19.822 1.00  96.88 0 B 1
ATOM   1059 C CG  . ASP B 2 39 ? 16.453  7.368 -19.891 1.00  95.94 0 B 1
ATOM   1060 O OD1 . ASP B 2 39 ? 16.611  6.264 -19.343 1.00  94.84 0 B 1
ATOM   1061 O OD2 . ASP B 2 39 ? 15.412  7.664 -20.519 1.00  93.39 -1 B 1
ATOM   1062 N N   . GLN B 2 40 ? 17.984  6.801 -16.739 1.00  97.90 0 B 1
ATOM   1063 C CA  . GLN B 2 40 ? 17.383  6.559 -15.437 1.00  98.07 0 B 1
ATOM   1064 C C   . GLN B 2 40 ? 18.433  6.585 -14.325 1.00  98.29 0 B 1
ATOM   1065 O O   . GLN B 2 40 ? 18.110  6.451 -13.141 1.00  98.06 0 B 1
ATOM   1066 C CB  . GLN B 2 40 ? 16.652  5.208 -15.405 1.00  97.77 0 B 1
ATOM   1067 C CG  . GLN B 2 40 ? 15.341  5.212 -16.175 1.00  97.02 0 B 1
ATOM   1068 C CD  . GLN B 2 40 ? 14.557  3.935 -15.956 1.00  97.15 0 B 1
ATOM   1069 N NE2 . GLN B 2 40 ? 13.928  3.809 -14.792 1.00  92.46 0 B 1
ATOM   1070 O OE1 . GLN B 2 40 ? 14.522  3.064 -16.820 1.00  93.22 0 B 1
ATOM   1071 N N   . GLN B 2 41 ? 19.696  6.763 -14.686 1.00  98.36 0 B 1
ATOM   1072 C CA  . GLN B 2 41 ? 20.778  6.790 -13.711 1.00  98.53 0 B 1
ATOM   1073 C C   . GLN B 2 41 ? 21.130  8.190 -13.220 1.00  98.46 0 B 1
ATOM   1074 O O   . GLN B 2 41 ? 21.226  9.129 -14.006 1.00  98.31 0 B 1
ATOM   1075 C CB  . GLN B 2 41 ? 22.049  6.181 -14.304 1.00  98.60 0 B 1
ATOM   1076 C CG  . GLN B 2 41 ? 21.954  4.717 -14.700 1.00  98.57 0 B 1
ATOM   1077 C CD  . GLN B 2 41 ? 23.261  4.228 -15.305 1.00  98.67 0 B 1
ATOM   1078 N NE2 . GLN B 2 41 ? 23.179  3.443 -16.360 1.00  96.79 0 B 1
ATOM   1079 O OE1 . GLN B 2 41 ? 24.341  4.586 -14.816 1.00  96.21 0 B 1
ATOM   1080 N N   . ARG B 2 42 ? 21.344  8.312 -11.910 1.00  98.52 0 B 1
ATOM   1081 C CA  . ARG B 2 42 ? 21.783  9.561 -11.311 1.00  98.42 0 B 1
ATOM   1082 C C   . ARG B 2 42 ? 22.988  9.178 -10.447 1.00  98.57 0 B 1
ATOM   1083 O O   . ARG B 2 42 ? 22.846  8.409 -9.499 1.00  98.39 0 B 1
ATOM   1084 C CB  . ARG B 2 42 ? 20.685 10.189 -10.445 1.00  97.76 0 B 1
ATOM   1085 C CG  . ARG B 2 42 ? 19.421 10.527 -11.229 1.00  93.84 0 B 1
ATOM   1086 C CD  . ARG B 2 42 ? 18.315 11.066 -10.333 1.00  92.22 0 B 1
ATOM   1087 N NE  . ARG B 2 42 ? 18.532 12.456 -9.972 1.00  89.38 0 B 1
ATOM   1088 C CZ  . ARG B 2 42 ? 17.705 13.159 -9.189 1.00  89.09 0 B 1
ATOM   1089 N NH1 . ARG B 2 42 ? 16.627 12.589 -8.673 1.00  82.95 1 B 1
ATOM   1090 N NH2 . ARG B 2 42 ? 17.952 14.435 -8.925 1.00  82.22 0 B 1
ATOM   1091 N N   . LEU B 2 43 ? 24.167  9.691 -10.799 1.00  98.60 0 B 1
ATOM   1092 C CA  . LEU B 2 43 ? 25.387  9.385 -10.060 1.00  98.73 0 B 1
ATOM   1093 C C   . LEU B 2 43 ? 25.760 10.552 -9.160 1.00  98.71 0 B 1
ATOM   1094 O O   . LEU B 2 43 ? 25.665 11.714 -9.559 1.00  98.65 0 B 1
ATOM   1095 C CB  . LEU B 2 43 ? 26.528  9.085 -11.031 1.00  98.78 0 B 1
ATOM   1096 C CG  . LEU B 2 43 ? 26.367  7.773 -11.809 1.00  98.60 0 B 1
ATOM   1097 C CD1 . LEU B 2 43 ? 27.413  7.677 -12.908 1.00  98.51 0 B 1
ATOM   1098 C CD2 . LEU B 2 43 ? 26.488  6.593 -10.852 1.00  98.38 0 B 1
ATOM   1099 N N   . ILE B 2 44 ? 26.179 10.239 -7.945 1.00  98.68 0 B 1
ATOM   1100 C CA  . ILE B 2 44 ? 26.516 11.247 -6.948 1.00  98.53 0 B 1
ATOM   1101 C C   . ILE B 2 44 ? 27.892 11.006 -6.344 1.00  98.54 0 B 1
ATOM   1102 O O   . ILE B 2 44 ? 28.259  9.867 -6.057 1.00  98.28 0 B 1
ATOM   1103 C CB  . ILE B 2 44 ? 25.464 11.238 -5.808 1.00  98.38 0 B 1
ATOM   1104 C CG1 . ILE B 2 44 ? 24.062 11.456 -6.383 1.00  97.55 0 B 1
ATOM   1105 C CG2 . ILE B 2 44 ? 25.790 12.301 -4.761 1.00  97.55 0 B 1
ATOM   1106 C CD1 . ILE B 2 44 ? 22.942 11.033 -5.451 1.00  94.00 0 B 1
ATOM   1107 N N   . PHE B 2 45 ? 28.650 12.086 -6.156 1.00  98.39 0 B 1
ATOM   1108 C CA  . PHE B 2 45 ? 29.967 11.999 -5.540 1.00  98.13 0 B 1
ATOM   1109 C C   . PHE B 2 45 ? 30.178 13.223 -4.668 1.00  97.83 0 B 1
ATOM   1110 O O   . PHE B 2 45 ? 30.037 14.356 -5.131 1.00  97.18 0 B 1
ATOM   1111 C CB  . PHE B 2 45 ? 31.073 11.926 -6.586 1.00  97.98 0 B 1
ATOM   1112 C CG  . PHE B 2 45 ? 32.463 11.834 -5.991 1.00  97.91 0 B 1
ATOM   1113 C CD1 . PHE B 2 45 ? 32.862 10.685 -5.317 1.00  97.48 0 B 1
ATOM   1114 C CD2 . PHE B 2 45 ? 33.345 12.891 -6.098 1.00  97.45 0 B 1
ATOM   1115 C CE1 . PHE B 2 45 ? 34.135 10.599 -4.750 1.00  96.90 0 B 1
ATOM   1116 C CE2 . PHE B 2 45 ? 34.625 12.817 -5.539 1.00  96.95 0 B 1
ATOM   1117 C CZ  . PHE B 2 45 ? 35.014 11.667 -4.865 1.00  96.98 0 B 1
ATOM   1118 N N   . ALA B 2 46 ? 30.509 12.988 -3.407 1.00  97.04 0 B 1
ATOM   1119 C CA  . ALA B 2 46 ? 30.757 14.076 -2.470 1.00  96.49 0 B 1
ATOM   1120 C C   . ALA B 2 46 ? 29.620 15.098 -2.441 1.00  96.64 0 B 1
ATOM   1121 O O   . ALA B 2 46 ? 29.857 16.312 -2.402 1.00  94.98 0 B 1
ATOM   1122 C CB  . ALA B 2 46 ? 32.087 14.767 -2.795 1.00  94.94 0 B 1
ATOM   1123 N N   . GLY B 2 47 ? 28.393 14.604 -2.454 1.00  96.69 0 B 1
ATOM   1124 C CA  . GLY B 2 47 ? 27.226 15.466 -2.380 1.00  96.35 0 B 1
ATOM   1125 C C   . GLY B 2 47 ? 26.763 16.125 -3.663 1.00  96.71 0 B 1
ATOM   1126 O O   . GLY B 2 47 ? 25.770 16.854 -3.655 1.00  95.43 0 B 1
ATOM   1127 N N   . LYS B 2 48 ? 27.458 15.875 -4.767 1.00  96.45 0 B 1
ATOM   1128 C CA  . LYS B 2 48 ? 27.098 16.489 -6.042 1.00  96.41 0 B 1
ATOM   1129 C C   . LYS B 2 48 ? 26.628 15.476 -7.070 1.00  97.41 0 B 1
ATOM   1130 O O   . LYS B 2 48 ? 27.225 14.416 -7.221 1.00  97.15 0 B 1
ATOM   1131 C CB  . LYS B 2 48 ? 28.297 17.241 -6.616 1.00  93.96 0 B 1
ATOM   1132 C CG  . LYS B 2 48 ? 28.789 18.393 -5.757 1.00  81.66 0 B 1
ATOM   1133 C CD  . LYS B 2 48 ? 29.940 19.129 -6.429 1.00  78.56 0 B 1
ATOM   1134 C CE  . LYS B 2 48 ? 31.167 18.254 -6.566 1.00  67.03 0 B 1
ATOM   1135 N NZ  . LYS B 2 48 ? 32.317 19.011 -7.147 1.00  60.80 1 B 1
ATOM   1136 N N   . GLN B 2 49 ? 25.540 15.832 -7.781 1.00  97.85 0 B 1
ATOM   1137 C CA  . GLN B 2 49 ? 25.071 14.963 -8.847 1.00  98.06 0 B 1
ATOM   1138 C C   . GLN B 2 49 ? 25.982 15.251 -10.036 1.00  98.25 0 B 1
ATOM   1139 O O   . GLN B 2 49 ? 26.172 16.407 -10.420 1.00  97.99 0 B 1
ATOM   1140 C CB  . GLN B 2 49 ? 23.620 15.239 -9.221 1.00  97.34 0 B 1
ATOM   1141 C CG  . GLN B 2 49 ? 23.100 14.263 -10.277 1.00  95.60 0 B 1
ATOM   1142 C CD  . GLN B 2 49 ? 21.626 14.437 -10.573 1.00  95.02 0 B 1
ATOM   1143 N NE2 . GLN B 2 49 ? 21.254 14.221 -11.823 1.00  86.74 0 B 1
ATOM   1144 O OE1 . GLN B 2 49 ? 20.828 14.742 -9.693 1.00  89.59 0 B 1
ATOM   1145 N N   . LEU B 2 50 ? 26.564 14.209 -10.598 1.00  98.69 0 B 1
ATOM   1146 C CA  . LEU B 2 50 ? 27.505 14.344 -11.695 1.00  98.65 0 B 1
ATOM   1147 C C   . LEU B 2 50 ? 26.841 14.615 -13.047 1.00  98.75 0 B 1
ATOM   1148 O O   . LEU B 2 50 ? 25.812 14.026 -13.379 1.00  98.53 0 B 1
ATOM   1149 C CB  . LEU B 2 50 ? 28.376 13.089 -11.761 1.00  98.62 0 B 1
ATOM   1150 C CG  . LEU B 2 50 ? 28.989 12.681 -10.407 1.00  98.23 0 B 1
ATOM   1151 C CD1 . LEU B 2 50 ? 29.872 11.450 -10.584 1.00  97.94 0 B 1
ATOM   1152 C CD2 . LEU B 2 50 ? 29.785 13.828 -9.817 1.00  97.73 0 B 1
ATOM   1153 N N   . GLU B 2 51 ? 27.450 15.521 -13.816 1.00  98.63 0 B 1
ATOM   1154 C CA  . GLU B 2 51 ? 26.930 15.896 -15.125 1.00  98.50 0 B 1
ATOM   1155 C C   . GLU B 2 51 ? 27.534 15.034 -16.240 1.00  98.63 0 B 1
ATOM   1156 O O   . GLU B 2 51 ? 28.741 14.806 -16.264 1.00  98.46 0 B 1
ATOM   1157 C CB  . GLU B 2 51 ? 27.224 17.374 -15.399 1.00  98.08 0 B 1
ATOM   1158 C CG  . GLU B 2 51 ? 26.640 18.314 -14.355 1.00  91.01 0 B 1
ATOM   1159 C CD  . GLU B 2 51 ? 26.993 19.764 -14.617 1.00  83.95 0 B 1
ATOM   1160 O OE1 . GLU B 2 51 ? 27.456 20.440 -13.679 1.00  78.35 0 B 1
ATOM   1161 O OE2 . GLU B 2 51 ? 26.814 20.227 -15.755 1.00  77.11 -1 B 1
ATOM   1162 N N   . ASP B 2 52 ? 26.685 14.591 -17.152 1.00  98.51 0 B 1
ATOM   1163 C CA  . ASP B 2 52 ? 27.097 13.719 -18.251 1.00  98.57 0 B 1
ATOM   1164 C C   . ASP B 2 52 ? 28.320 14.150 -19.047 1.00  98.46 0 B 1
ATOM   1165 O O   . ASP B 2 52 ? 29.167 13.316 -19.380 1.00  97.16 0 B 1
ATOM   1166 C CB  . ASP B 2 52 ? 25.934 13.512 -19.230 1.00  98.11 0 B 1
ATOM   1167 C CG  . ASP B 2 52 ? 24.835 12.640 -18.662 1.00  97.60 0 B 1
ATOM   1168 O OD1 . ASP B 2 52 ? 25.024 12.037 -17.588 1.00  96.04 0 B 1
ATOM   1169 O OD2 . ASP B 2 52 ? 23.766 12.548 -19.306 1.00  95.26 -1 B 1
ATOM   1170 N N   . GLY B 2 53 ? 28.408 15.420 -19.359 1.00  98.25 0 B 1
ATOM   1171 C CA  . GLY B 2 53 ? 29.501 15.914 -20.179 1.00  98.08 0 B 1
ATOM   1172 C C   . GLY B 2 53 ? 30.869 16.073 -19.532 1.00  98.40 0 B 1
ATOM   1173 O O   . GLY B 2 53 ? 31.858 16.270 -20.235 1.00  97.24 0 B 1
ATOM   1174 N N   . ARG B 2 54 ? 30.931 15.985 -18.209 1.00  98.60 0 B 1
ATOM   1175 C CA  . ARG B 2 54 ? 32.199 16.142 -17.513 1.00  98.62 0 B 1
ATOM   1176 C C   . ARG B 2 54 ? 32.890 14.800 -17.312 1.00  98.78 0 B 1
ATOM   1177 O O   . ARG B 2 54 ? 32.281 13.742 -17.464 1.00  98.55 0 B 1
ATOM   1178 C CB  . ARG B 2 54 ? 31.974 16.842 -16.167 1.00  98.35 0 B 1
ATOM   1179 C CG  . ARG B 2 54 ? 31.306 18.205 -16.306 1.00  95.18 0 B 1
ATOM   1180 C CD  . ARG B 2 54 ? 31.310 18.971 -14.997 1.00  88.80 0 B 1
ATOM   1181 N NE  . ARG B 2 54 ? 30.490 20.177 -15.059 1.00  80.84 0 B 1
ATOM   1182 C CZ  . ARG B 2 54 ? 30.842 21.282 -15.693 1.00  73.29 0 B 1
ATOM   1183 N NH1 . ARG B 2 54 ? 32.004 21.365 -16.323 1.00  67.14 1 B 1
ATOM   1184 N NH2 . ARG B 2 54 ? 30.023 22.323 -15.708 1.00  67.59 0 B 1
ATOM   1185 N N   . THR B 2 55 ? 34.190 14.850 -16.986 1.00  98.83 0 B 1
ATOM   1186 C CA  . THR B 2 55 ? 34.967 13.631 -16.786 1.00  98.74 0 B 1
ATOM   1187 C C   . THR B 2 55 ? 35.157 13.319 -15.311 1.00  98.73 0 B 1
ATOM   1188 O O   . THR B 2 55 ? 34.906 14.155 -14.441 1.00  98.46 0 B 1
ATOM   1189 C CB  . THR B 2 55 ? 36.369 13.755 -17.416 1.00  98.65 0 B 1
ATOM   1190 C CG2 . THR B 2 55 ? 36.275 14.130 -18.889 1.00  96.87 0 B 1
ATOM   1191 O OG1 . THR B 2 55 ? 37.116 14.761 -16.711 1.00  97.16 0 B 1
ATOM   1192 N N   . LEU B 2 56 ? 35.616 12.105 -15.036 1.00  98.75 0 B 1
ATOM   1193 C CA  . LEU B 2 56 ? 35.869 11.702 -13.652 1.00  98.64 0 B 1
ATOM   1194 C C   . LEU B 2 56 ? 36.959 12.609 -13.077 1.00  98.50 0 B 1
ATOM   1195 O O   . LEU B 2 56 ? 36.894 13.009 -11.914 1.00  98.23 0 B 1
ATOM   1196 C CB  . LEU B 2 56 ? 36.322 10.238 -13.612 1.00  98.62 0 B 1
ATOM   1197 C CG  . LEU B 2 56 ? 35.248  9.216 -14.009 1.00  98.33 0 B 1
ATOM   1198 C CD1 . LEU B 2 56 ? 35.852  7.817 -14.052 1.00  98.15 0 B 1
ATOM   1199 C CD2 . LEU B 2 56 ? 34.097  9.250 -13.014 1.00  97.99 0 B 1
ATOM   1200 N N   . SER B 2 57 ? 37.935 12.938 -13.900 1.00  98.51 0 B 1
ATOM   1201 C CA  . SER B 2 57 ? 39.031 13.805 -13.484 1.00  98.45 0 B 1
ATOM   1202 C C   . SER B 2 57 ? 38.530 15.188 -13.067 1.00  98.35 0 B 1
ATOM   1203 O O   . SER B 2 57 ? 39.048 15.789 -12.126 1.00  97.87 0 B 1
ATOM   1204 C CB  . SER B 2 57 ? 40.052 13.948 -14.612 1.00  97.95 0 B 1
ATOM   1205 O OG  . SER B 2 57 ? 41.135 14.766 -14.220 1.00  88.80 0 B 1
ATOM   1206 N N   . ASP B 2 58 ? 37.514 15.697 -13.765 1.00  98.47 0 B 1
ATOM   1207 C CA  . ASP B 2 58 ? 36.955 17.003 -13.447 1.00  98.30 0 B 1
ATOM   1208 C C   . ASP B 2 58 ? 36.417 17.042 -12.012 1.00  98.19 0 B 1
ATOM   1209 O O   . ASP B 2 58 ? 36.414 18.090 -11.370 1.00  97.65 0 B 1
ATOM   1210 C CB  . ASP B 2 58 ? 35.813 17.367 -14.396 1.00  98.29 0 B 1
ATOM   1211 C CG  . ASP B 2 58 ? 36.286 17.669 -15.809 1.00  97.66 0 B 1
ATOM   1212 O OD1 . ASP B 2 58 ? 37.450 18.093 -15.973 1.00  95.95 0 B 1
ATOM   1213 O OD2 . ASP B 2 58 ? 35.482 17.496 -16.749 1.00  95.73 -1 B 1
ATOM   1214 N N   . TYR B 2 59 ? 35.969 15.897 -11.522 1.00  98.15 0 B 1
ATOM   1215 C CA  . TYR B 2 59 ? 35.413 15.806 -10.168 1.00  97.87 0 B 1
ATOM   1216 C C   . TYR B 2 59 ? 36.433 15.264 -9.164 1.00  97.50 0 B 1
ATOM   1217 O O   . TYR B 2 59 ? 36.101 15.011 -8.008 1.00  96.67 0 B 1
ATOM   1218 C CB  . TYR B 2 59 ? 34.185 14.893 -10.173 1.00  97.89 0 B 1
ATOM   1219 C CG  . TYR B 2 59 ? 32.979 15.488 -10.885 1.00  98.18 0 B 1
ATOM   1220 C CD1 . TYR B 2 59 ? 32.291 16.561 -10.323 1.00  97.91 0 B 1
ATOM   1221 C CD2 . TYR B 2 59 ? 32.540 14.972 -12.088 1.00  98.03 0 B 1
ATOM   1222 C CE1 . TYR B 2 59 ? 31.178 17.102 -10.959 1.00  97.90 0 B 1
ATOM   1223 C CE2 . TYR B 2 59 ? 31.424 15.507 -12.732 1.00  97.91 0 B 1
ATOM   1224 C CZ  . TYR B 2 59 ? 30.751 16.576 -12.161 1.00  98.13 0 B 1
ATOM   1225 O OH  . TYR B 2 59 ? 29.639 17.106 -12.790 1.00  97.76 0 B 1
ATOM   1226 N N   . ASN B 2 60 ? 37.669 15.101 -9.612 1.00  97.39 0 B 1
ATOM   1227 C CA  . ASN B 2 60 ? 38.741 14.577 -8.770 1.00  96.87 0 B 1
ATOM   1228 C C   . ASN B 2 60 ? 38.399 13.196 -8.221 1.00  96.70 0 B 1
ATOM   1229 O O   . ASN B 2 60 ? 38.685 12.872 -7.068 1.00  95.79 0 B 1
ATOM   1230 C CB  . ASN B 2 60 ? 39.049 15.543 -7.616 1.00  95.79 0 B 1
ATOM   1231 C CG  . ASN B 2 60 ? 40.350 15.199 -6.900 1.00  86.16 0 B 1
ATOM   1232 N ND2 . ASN B 2 60 ? 40.374 15.406 -5.588 1.00  72.28 0 B 1
ATOM   1233 O OD1 . ASN B 2 60 ? 41.314 14.772 -7.526 1.00  75.99 0 B 1
ATOM   1234 N N   . ILE B 2 61 ? 37.781 12.379 -9.060 1.00  97.71 0 B 1
ATOM   1235 C CA  . ILE B 2 61 ? 37.436 11.012 -8.685 1.00  97.82 0 B 1
ATOM   1236 C C   . ILE B 2 61 ? 38.654 10.160 -9.026 1.00  97.85 0 B 1
ATOM   1237 O O   . ILE B 2 61 ? 39.069 10.087 -10.184 1.00  97.49 0 B 1
ATOM   1238 C CB  . ILE B 2 61 ? 36.189 10.529 -9.462 1.00  97.99 0 B 1
ATOM   1239 C CG1 . ILE B 2 61 ? 34.972 11.317 -8.971 1.00  97.64 0 B 1
ATOM   1240 C CG2 . ILE B 2 61 ? 35.983  9.034 -9.264 1.00  97.66 0 B 1
ATOM   1241 C CD1 . ILE B 2 61 ? 33.722 11.137 -9.818 1.00  97.08 0 B 1
ATOM   1242 N N   . GLN B 2 62 ? 39.230  9.541 -7.998 1.00  97.32 0 B 1
ATOM   1243 C CA  . GLN B 2 62 ? 40.437  8.753 -8.164 1.00  97.01 0 B 1
ATOM   1244 C C   . GLN B 2 62 ? 40.202  7.260 -7.965 1.00  97.45 0 B 1
ATOM   1245 O O   . GLN B 2 62 ? 39.080  6.827 -7.713 1.00  96.79 0 B 1
ATOM   1246 C CB  . GLN B 2 62 ? 41.493  9.248 -7.175 1.00  95.45 0 B 1
ATOM   1247 C CG  . GLN B 2 62 ? 41.673 10.760 -7.195 1.00  91.43 0 B 1
ATOM   1248 C CD  . GLN B 2 62 ? 42.652 11.248 -6.146 1.00  87.25 0 B 1
ATOM   1249 N NE2 . GLN B 2 62 ? 43.409 12.284 -6.470 1.00  74.01 0 B 1
ATOM   1250 O OE1 . GLN B 2 62 ? 42.731 10.679 -5.051 1.00  78.81 0 B 1
ATOM   1251 N N   . LYS B 2 63 ? 41.267  6.478 -8.085 1.00  97.39 0 B 1
ATOM   1252 C CA  . LYS B 2 63 ? 41.143  5.037 -7.930 1.00  97.50 0 B 1
ATOM   1253 C C   . LYS B 2 63 ? 40.558  4.696 -6.570 1.00  97.44 0 B 1
ATOM   1254 O O   . LYS B 2 63 ? 40.859  5.339 -5.568 1.00  96.65 0 B 1
ATOM   1255 C CB  . LYS B 2 63 ? 42.508  4.357 -8.097 1.00  96.91 0 B 1
ATOM   1256 C CG  . LYS B 2 63 ? 43.516  4.722 -7.033 1.00  91.97 0 B 1
ATOM   1257 C CD  . LYS B 2 63 ? 44.828  3.951 -7.219 1.00  90.62 0 B 1
ATOM   1258 C CE  . LYS B 2 63 ? 45.820  4.269 -6.126 1.00  78.23 0 B 1
ATOM   1259 N NZ  . LYS B 2 63 ? 47.091  3.512 -6.299 1.00  70.34 1 B 1
ATOM   1260 N N   . GLU B 2 64 ? 39.694  3.681 -6.558 1.00  97.32 0 B 1
ATOM   1261 C CA  . GLU B 2 64 ? 39.042  3.213 -5.336 1.00  97.24 0 B 1
ATOM   1262 C C   . GLU B 2 64 ? 37.985  4.170 -4.774 1.00  97.22 0 B 1
ATOM   1263 O O   . GLU B 2 64 ? 37.468  3.937 -3.686 1.00  96.29 0 B 1
ATOM   1264 C CB  . GLU B 2 64 ? 40.084  2.915 -4.244 1.00  96.51 0 B 1
ATOM   1265 C CG  . GLU B 2 64 ? 41.290  2.101 -4.710 1.00  93.35 0 B 1
ATOM   1266 C CD  . GLU B 2 64 ? 40.931  0.658 -4.989 1.00  88.13 0 B 1
ATOM   1267 O OE1 . GLU B 2 64 ? 40.908 -0.150 -4.038 1.00  81.25 0 B 1
ATOM   1268 O OE2 . GLU B 2 64 ? 40.692  0.321 -6.167 1.00  80.57 -1 B 1
ATOM   1269 N N   . SER B 2 65 ? 37.662  5.223 -5.508 1.00  97.18 0 B 1
ATOM   1270 C CA  . SER B 2 65 ? 36.618  6.142 -5.065 1.00  97.17 0 B 1
ATOM   1271 C C   . SER B 2 65 ? 35.271  5.430 -5.139 1.00  97.48 0 B 1
ATOM   1272 O O   . SER B 2 65 ? 35.089  4.490 -5.912 1.00  97.33 0 B 1
ATOM   1273 C CB  . SER B 2 65 ? 36.566  7.385 -5.946 1.00  96.89 0 B 1
ATOM   1274 O OG  . SER B 2 65 ? 37.685  8.222 -5.720 1.00  93.66 0 B 1
ATOM   1275 N N   . THR B 2 66 ? 34.323  5.904 -4.324 1.00  97.49 0 B 1
ATOM   1276 C CA  . THR B 2 66 ? 32.984  5.330 -4.315 1.00  97.68 0 B 1
ATOM   1277 C C   . THR B 2 66 ? 31.950  6.372 -4.718 1.00  97.87 0 B 1
ATOM   1278 O O   . THR B 2 66 ? 31.877  7.450 -4.126 1.00  97.68 0 B 1
ATOM   1279 C CB  . THR B 2 66 ? 32.621  4.794 -2.919 1.00  97.27 0 B 1
ATOM   1280 C CG2 . THR B 2 66 ? 31.176  4.297 -2.891 1.00  95.12 0 B 1
ATOM   1281 O OG1 . THR B 2 66 ? 33.481  3.701 -2.581 1.00  94.97 0 B 1
ATOM   1282 N N   . LEU B 2 67 ? 31.159  6.038 -5.742 1.00  98.11 0 B 1
ATOM   1283 C CA  . LEU B 2 67 ? 30.075  6.900 -6.195 1.00  98.39 0 B 1
ATOM   1284 C C   . LEU B 2 67 ? 28.787  6.281 -5.676 1.00  98.36 0 B 1
ATOM   1285 O O   . LEU B 2 67 ? 28.759  5.101 -5.319 1.00  98.25 0 B 1
ATOM   1286 C CB  . LEU B 2 67 ? 30.012  6.956 -7.720 1.00  98.34 0 B 1
ATOM   1287 C CG  . LEU B 2 67 ? 31.281  7.261 -8.514 1.00  97.17 0 B 1
ATOM   1288 C CD1 . LEU B 2 67 ? 30.919  7.403 -9.989 1.00  95.02 0 B 1
ATOM   1289 C CD2 . LEU B 2 67 ? 31.927  8.522 -8.002 1.00  94.48 0 B 1
ATOM   1290 N N   . HIS B 2 68 ? 27.730  7.072 -5.624 1.00  98.30 0 B 1
ATOM   1291 C CA  . HIS B 2 68 ? 26.432  6.548 -5.226 1.00  98.37 0 B 1
ATOM   1292 C C   . HIS B 2 68 ? 25.508  6.622 -6.431 1.00  98.53 0 B 1
ATOM   1293 O O   . HIS B 2 68 ? 25.545  7.582 -7.199 1.00  98.43 0 B 1
ATOM   1294 C CB  . HIS B 2 68 ? 25.840  7.334 -4.058 1.00  98.07 0 B 1
ATOM   1295 C CG  . HIS B 2 68 ? 26.346  6.886 -2.728 1.00  97.14 0 B 1
ATOM   1296 C CD2 . HIS B 2 68 ? 25.782  6.126 -1.769 1.00  89.99 0 B 1
ATOM   1297 N ND1 . HIS B 2 68 ? 27.606  7.195 -2.273 1.00  88.45 0 B 1
ATOM   1298 C CE1 . HIS B 2 68 ? 27.795  6.638 -1.092 1.00  90.60 0 B 1
ATOM   1299 N NE2 . HIS B 2 68 ? 26.708  5.980 -0.758 1.00  91.71 0 B 1
ATOM   1300 N N   . LEU B 2 69 ? 24.676  5.590 -6.594 1.00  98.65 0 B 1
ATOM   1301 C CA  . LEU B 2 69 ? 23.736  5.521 -7.703 1.00  98.64 0 B 1
ATOM   1302 C C   . LEU B 2 69 ? 22.313  5.429 -7.195 1.00  98.53 0 B 1
ATOM   1303 O O   . LEU B 2 69 ? 22.001  4.583 -6.351 1.00  98.35 0 B 1
ATOM   1304 C CB  . LEU B 2 69 ? 24.026  4.294 -8.577 1.00  98.69 0 B 1
ATOM   1305 C CG  . LEU B 2 69 ? 22.956  3.910 -9.610 1.00  98.54 0 B 1
ATOM   1306 C CD1 . LEU B 2 69 ? 22.907  4.942 -10.720 1.00  98.36 0 B 1
ATOM   1307 C CD2 . LEU B 2 69 ? 23.258  2.524 -10.173 1.00  98.27 0 B 1
ATOM   1308 N N   . VAL B 2 70 ? 21.451  6.307 -7.699 1.00  98.46 0 B 1
ATOM   1309 C CA  . VAL B 2 70 ? 20.026  6.230 -7.409 1.00  98.28 0 B 1
ATOM   1310 C C   . VAL B 2 70 ? 19.372  6.286 -8.784 1.00  98.31 0 B 1
ATOM   1311 O O   . VAL B 2 70 ? 19.965  6.780 -9.748 1.00  98.02 0 B 1
ATOM   1312 C CB  . VAL B 2 70 ? 19.497  7.393 -6.529 1.00  97.22 0 B 1
ATOM   1313 C CG1 . VAL B 2 70 ? 20.036  7.245 -5.119 1.00  91.17 0 B 1
ATOM   1314 C CG2 . VAL B 2 70 ? 19.867  8.734 -7.124 1.00  92.10 0 B 1
ATOM   1315 N N   . LEU B 2 71 ? 18.157  5.767 -8.872 1.00  98.14 0 B 1
ATOM   1316 C CA  . LEU B 2 71 ? 17.473  5.731 -10.153 1.00  98.05 0 B 1
ATOM   1317 C C   . LEU B 2 71 ? 16.268  6.644 -10.247 1.00  97.82 0 B 1
ATOM   1318 O O   . LEU B 2 71 ? 15.584  6.894 -9.253 1.00  97.07 0 B 1
ATOM   1319 C CB  . LEU B 2 71 ? 16.995  4.312 -10.456 1.00  97.60 0 B 1
ATOM   1320 C CG  . LEU B 2 71 ? 17.997  3.162 -10.397 1.00  95.90 0 B 1
ATOM   1321 C CD1 . LEU B 2 71 ? 17.333  1.897 -10.924 1.00  93.88 0 B 1
ATOM   1322 C CD2 . LEU B 2 71 ? 19.238  3.496 -11.197 1.00  93.17 0 B 1
ATOM   1323 N N   . ARG B 2 72 ? 16.035  7.144 -11.448 1.00  97.57 0 B 1
ATOM   1324 C CA  . ARG B 2 72 ? 14.812  7.876 -11.718 1.00  97.13 0 B 1
ATOM   1325 C C   . ARG B 2 72 ? 13.830  6.727 -11.921 1.00  96.99 0 B 1
ATOM   1326 O O   . ARG B 2 72 ? 14.109  5.787 -12.676 1.00  96.07 0 B 1
ATOM   1327 C CB  . ARG B 2 72 ? 14.947  8.706 -12.994 1.00  96.43 0 B 1
ATOM   1328 C CG  . ARG B 2 72 ? 15.841  9.928 -12.842 1.00  92.60 0 B 1
ATOM   1329 C CD  . ARG B 2 72 ? 15.723 10.847 -14.042 1.00  88.89 0 B 1
ATOM   1330 N NE  . ARG B 2 72 ? 16.371 12.136 -13.813 1.00  84.61 0 B 1
ATOM   1331 C CZ  . ARG B 2 72 ? 17.659 12.381 -14.031 1.00  81.23 0 B 1
ATOM   1332 N NH1 . ARG B 2 72 ? 18.450 11.431 -14.490 1.00  74.35 1 B 1
ATOM   1333 N NH2 . ARG B 2 72 ? 18.151 13.574 -13.776 1.00  76.39 0 B 1
ATOM   1334 N N   . LEU B 2 73 ? 12.703  6.772 -11.250 1.00  95.65 0 B 1
ATOM   1335 C CA  . LEU B 2 73 ? 11.727  5.687 -11.342 1.00  94.59 0 B 1
ATOM   1336 C C   . LEU B 2 73 ? 11.048  5.604 -12.699 1.00  93.09 0 B 1
ATOM   1337 O O   . LEU B 2 73 ? 10.641  4.534 -13.135 1.00  88.59 0 B 1
ATOM   1338 C CB  . LEU B 2 73 ? 10.703  5.827 -10.220 1.00  93.79 0 B 1
ATOM   1339 C CG  . LEU B 2 73 ? 11.335  5.915 -8.823 1.00  93.33 0 B 1
ATOM   1340 C CD1 . LEU B 2 73 ? 10.245  5.989 -7.759 1.00  91.42 0 B 1
ATOM   1341 C CD2 . LEU B 2 73 ? 12.241  4.716 -8.574 1.00  91.76 0 B 1
ATOM   1342 N N   . ARG B 2 74 ? 10.937  6.753 -13.361 1.00  92.25 0 B 1
ATOM   1343 C CA  . ARG B 2 74 ? 10.339  6.801 -14.692 1.00  90.27 0 B 1
ATOM   1344 C C   . ARG B 2 74 ? 11.373  7.352 -15.667 1.00  87.27 0 B 1
ATOM   1345 O O   . ARG B 2 74 ? 11.988  8.390 -15.418 1.00  76.31 0 B 1
ATOM   1346 C CB  . ARG B 2 74 ?  9.104  7.699 -14.694 1.00  86.29 0 B 1
ATOM   1347 C CG  . ARG B 2 74 ?  8.011  7.273 -13.733 1.00  80.66 0 B 1
ATOM   1348 C CD  . ARG B 2 74 ?  6.908  8.309 -13.668 1.00  79.36 0 B 1
ATOM   1349 N NE  . ARG B 2 74 ?  6.154  8.402 -14.908 1.00  76.04 0 B 1
ATOM   1350 C CZ  . ARG B 2 74 ?  5.050  7.712 -15.173 1.00  72.50 0 B 1
ATOM   1351 N NH1 . ARG B 2 74 ?  4.547  6.885 -14.267 1.00  65.61 1 B 1
ATOM   1352 N NH2 . ARG B 2 74 ?  4.438  7.856 -16.340 1.00  65.97 0 B 1
ATOM   1353 N N   . GLY B 2 75 ? 11.586  6.658 -16.769 1.00  89.10 0 B 1
ATOM   1354 C CA  . GLY B 2 75 ? 12.538  7.109 -17.766 1.00  86.39 0 B 1
ATOM   1355 C C   . GLY B 2 75 ? 12.025  8.315 -18.529 1.00  83.54 0 B 1
ATOM   1356 O O   . GLY B 2 75 ? 10.850  8.670 -18.424 1.00  73.64 0 B 1
ATOM   1357 N N   . GLY B 2 76 ? 12.913  8.935 -19.288 1.00  77.84 0 B 1
ATOM   1358 C CA  . GLY B 2 76 ? 12.536 10.106 -20.051 1.00  72.34 0 B 1
ATOM   1359 C C   . GLY B 2 76 ? 13.661 11.114 -20.168 1.00  67.60 0 B 1
ATOM   1360 O O   . GLY B 2 76 ? 13.433 12.292 -19.880 1.00  59.93 0 B 1
ATOM   1361 O OXT . GLY B 2 76 ? 14.785 10.716 -20.538 1.00  62.51 -1 B 1
HETATM 1362 P PA  . NAD C 3 1 ?  6.369  4.250 -22.478 1.00  95.24 0 C 1
HETATM 1363 P PN  . NAD C 3 1 ?  9.134  3.808 -23.155 1.00  95.23 0 C 1
HETATM 1364 C C1B . NAD C 3 1 ?  6.914  4.337 -17.643 1.00  96.78 0 C 1
HETATM 1365 C C1D . NAD C 3 1 ?  8.296  4.058 -28.196 1.00  88.73 0 C 1
HETATM 1366 N N1A . NAD C 3 1 ?  2.948  3.034 -14.677 1.00  97.43 0 C 1
HETATM 1367 N N1N . NAD C 3 1 ?  7.401  5.226 -28.155 1.00  90.04 0 C 1
HETATM 1368 O O1A . NAD C 3 1 ?  5.366  5.212 -22.999 1.00  88.94 -1 C 1
HETATM 1369 O O1N . NAD C 3 1 ?  9.121  2.626 -22.274 1.00  92.65 -1 C 1
HETATM 1370 C C2A . NAD C 3 1 ?  4.044  3.785 -14.393 1.00  96.89 0 C 1
HETATM 1371 C C2B . NAD C 3 1 ?  8.034  3.717 -18.440 1.00  96.28 0 C 1
HETATM 1372 C C2D . NAD C 3 1 ?  9.688  4.328 -27.642 1.00  90.55 0 C 1
HETATM 1373 C C2N . NAD C 3 1 ?  7.105  5.835 -26.960 1.00  88.60 0 C 1
HETATM 1374 O O2A . NAD C 3 1 ?  5.985  2.812 -22.492 1.00  90.06 0 C 1
HETATM 1375 O O2B . NAD C 3 1 ?  8.864  2.920 -17.648 1.00  94.80 0 C 1
HETATM 1376 O O2D . NAD C 3 1 ? 10.508  4.895 -28.636 1.00  83.34 0 C 1
HETATM 1377 O O2N . NAD C 3 1 ? 10.104  4.897 -22.799 1.00  90.57 0 C 1
HETATM 1378 C C3B . NAD C 3 1 ?  8.748  4.929 -19.013 1.00  95.44 0 C 1
HETATM 1379 C C3D . NAD C 3 1 ? 10.121  2.951 -27.238 1.00  91.02 0 C 1
HETATM 1380 C C3N . NAD C 3 1 ?  6.225  6.923 -26.969 1.00  87.65 0 C 1
HETATM 1381 N N3A . NAD C 3 1 ?  5.006  4.028 -15.259 1.00  97.07 0 C 1
HETATM 1382 O O3  . NAD C 3 1 ?  7.716  4.479 -23.269 1.00  94.10 0 C 1
HETATM 1383 O O3B . NAD C 3 1 ?  9.672  5.439 -18.084 1.00  94.61 0 C 1
HETATM 1384 O O3D . NAD C 3 1 ? 10.662  2.247 -28.330 1.00  86.31 0 C 1
HETATM 1385 C C4A . NAD C 3 1 ?  4.895  3.470 -16.477 1.00  97.68 0 C 1
HETATM 1386 C C4B . NAD C 3 1 ?  7.641  5.933 -19.233 1.00  95.62 0 C 1
HETATM 1387 C C4D . NAD C 3 1 ?  8.833  2.290 -26.777 1.00  92.17 0 C 1
HETATM 1388 C C4N . NAD C 3 1 ?  5.669  7.386 -28.166 1.00  84.96 0 C 1
HETATM 1389 O O4B . NAD C 3 1 ?  6.596  5.537 -18.350 1.00  95.81 0 C 1
HETATM 1390 O O4D . NAD C 3 1 ?  7.778  3.016 -27.365 1.00  91.04 0 C 1
HETATM 1391 C C5A . NAD C 3 1 ?  3.807  2.682 -16.851 1.00  97.89 0 C 1
HETATM 1392 C C5B . NAD C 3 1 ?  7.136  5.951 -20.651 1.00  93.86 0 C 1
HETATM 1393 C C5D . NAD C 3 1 ?  8.639  2.305 -25.261 1.00  91.90 0 C 1
HETATM 1394 C C5N . NAD C 3 1 ?  5.984  6.750 -29.349 1.00  83.57 0 C 1
HETATM 1395 O O5B . NAD C 3 1 ?  6.751  4.631 -21.002 1.00  94.72 0 C 1
HETATM 1396 O O5D . NAD C 3 1 ?  9.390  3.374 -24.661 1.00  93.78 0 C 1
HETATM 1397 C C6A . NAD C 3 1 ?  2.804  2.467 -15.882 1.00  97.85 0 C 1
HETATM 1398 C C6N . NAD C 3 1 ?  6.835  5.680 -29.317 1.00  85.73 0 C 1
HETATM 1399 N N6A . NAD C 3 1 ?  1.711  1.738 -16.136 1.00  97.87 0 C 1
HETATM 1400 C C7N . NAD C 3 1 ?  5.879  7.587 -25.701 1.00  83.69 0 C 1
HETATM 1401 N N7A . NAD C 3 1 ?  3.962  2.282 -18.131 1.00  97.75 0 C 1
HETATM 1402 N N7N . NAD C 3 1 ?  6.084  6.974 -24.568 1.00  80.33 0 C 1
HETATM 1403 O O7N . NAD C 3 1 ?  5.373  8.721 -25.723 1.00  80.66 0 C 1
HETATM 1404 C C8A . NAD C 3 1 ?  5.086  2.805 -18.532 1.00  97.76 0 C 1
HETATM 1405 N N9A . NAD C 3 1 ?  5.690  3.534 -17.560 1.00  97.53 0 C 1
HETATM 1406 ZN ZN  . ZN  D 4 1 ?  6.765 -1.540 -17.670 1.00  98.54 0 D 1
HETATM 1407 ZN ZN  . ZN  E 5 1 ?  1.679 -13.363 -24.599 1.00  98.89 0 E 1
