# Supplementary material for: RNF114 and RNF166 exemplify reader-writer E3 ligases that extend K11 polyubiquitin onto sites of MARUbylation
Source: EMBO J. 2025 Oct 2;44(21):5993–6018. doi: 10.1038/s44318-025-00577-z (PMC12583694; doi:10.1038/s44318-025-00577-z)
Supplement: Supplementary file 7 — Source data Fig. 5 [file 44318_2025_577_MOESM7_ESM.zip › Figure 5/5B/RNF125-MUBD-AF3-4.cif]

# generated by PyMOL 3.1.4.1
#
data_fold_2024_11_14_22_43_rnf125_mubd_ub_nad_2xzn_model_4
_entry.id fold_2024_11_14_22_43_rnf125_mubd_ub_nad_2xzn_model_4
#
loop_
_atom_site.group_PDB
_atom_site.id
_atom_site.type_symbol
_atom_site.label_atom_id
_atom_site.label_alt_id
_atom_site.label_comp_id
_atom_site.label_asym_id
_atom_site.label_entity_id
_atom_site.label_seq_id
_atom_site.pdbx_PDB_ins_code
_atom_site.Cartn_x
_atom_site.Cartn_y
_atom_site.Cartn_z
_atom_site.occupancy
_atom_site.B_iso_or_equiv
_atom_site.pdbx_formal_charge
_atom_site.auth_asym_id
_atom_site.pdbx_PDB_model_num
ATOM   1   N N   . ALA A 1 1 ? -18.926 -18.288 -2.356 1.00  56.18 0 A 1
ATOM   2   C CA  . ALA A 1 1 ? -17.987 -18.146 -3.470 1.00  61.84 0 A 1
ATOM   3   C C   . ALA A 1 1 ? -18.732 -18.322 -4.795 1.00  66.92 0 A 1
ATOM   4   O O   . ALA A 1 1 ? -19.637 -19.157 -4.859 1.00  62.63 0 A 1
ATOM   5   C CB  . ALA A 1 1 ? -16.842 -19.150 -3.326 1.00  56.77 0 A 1
ATOM   6   N N   . ALA A 1 2 ? -18.388 -17.536 -5.809 1.00  70.28 0 A 1
ATOM   7   C CA  . ALA A 1 2 ? -18.974 -17.691 -7.132 1.00  75.69 0 A 1
ATOM   8   C C   . ALA A 1 2 ? -18.526 -19.028 -7.751 1.00  79.15 0 A 1
ATOM   9   O O   . ALA A 1 2 ? -17.488 -19.588 -7.404 1.00  75.58 0 A 1
ATOM   10  C CB  . ALA A 1 2 ? -18.610 -16.476 -7.986 1.00  68.70 0 A 1
ATOM   11  N N   . ARG A 1 3 ? -19.344 -19.570 -8.666 1.00  82.36 0 A 1
ATOM   12  C CA  . ARG A 1 3 ? -19.048 -20.794 -9.410 1.00  84.62 0 A 1
ATOM   13  C C   . ARG A 1 3 ? -18.687 -20.471 -10.848 1.00  84.79 0 A 1
ATOM   14  O O   . ARG A 1 3 ? -19.209 -19.531 -11.450 1.00  82.82 0 A 1
ATOM   15  C CB  . ARG A 1 3 ? -20.206 -21.785 -9.318 1.00  82.18 0 A 1
ATOM   16  C CG  . ARG A 1 3 ? -20.315 -22.409 -7.919 1.00  77.13 0 A 1
ATOM   17  C CD  . ARG A 1 3 ? -21.359 -23.531 -7.946 1.00  75.72 0 A 1
ATOM   18  N NE  . ARG A 1 3 ? -21.428 -24.273 -6.685 1.00  70.63 0 A 1
ATOM   19  C CZ  . ARG A 1 3 ? -22.049 -25.424 -6.538 1.00  65.45 0 A 1
ATOM   20  N NH1 . ARG A 1 3 ? -22.687 -26.003 -7.525 1.00  60.44 1 A 1
ATOM   21  N NH2 . ARG A 1 3 ? -22.061 -26.038 -5.374 1.00  61.04 0 A 1
ATOM   22  N N   . CYS A 1 4 ? -17.815 -21.302 -11.404 1.00  90.18 0 A 1
ATOM   23  C CA  . CYS A 1 4 ? -17.443 -21.280 -12.806 1.00  90.49 0 A 1
ATOM   24  C C   . CYS A 1 4 ? -17.405 -22.706 -13.354 1.00  91.55 0 A 1
ATOM   25  O O   . CYS A 1 4 ? -17.483 -23.688 -12.604 1.00  91.09 0 A 1
ATOM   26  C CB  . CYS A 1 4 ? -16.103 -20.542 -12.961 1.00  87.45 0 A 1
ATOM   27  S SG  . CYS A 1 4 ? -14.728 -21.503 -12.256 1.00  86.27 0 A 1
ATOM   28  N N   . VAL A 1 5 ? -17.279 -22.835 -14.672 1.00  92.06 0 A 1
ATOM   29  C CA  . VAL A 1 5 ? -17.142 -24.128 -15.343 1.00  92.31 0 A 1
ATOM   30  C C   . VAL A 1 5 ? -15.730 -24.245 -15.898 1.00  92.35 0 A 1
ATOM   31  O O   . VAL A 1 5 ? -15.243 -23.336 -16.570 1.00  91.28 0 A 1
ATOM   32  C CB  . VAL A 1 5 ? -18.217 -24.309 -16.427 1.00  91.21 0 A 1
ATOM   33  C CG1 . VAL A 1 5 ? -18.096 -25.672 -17.104 1.00  83.76 0 A 1
ATOM   34  C CG2 . VAL A 1 5 ? -19.626 -24.223 -15.823 1.00  84.51 0 A 1
ATOM   35  N N   . CYS A 1 6 ? -15.043 -25.352 -15.636 1.00  94.31 0 A 1
ATOM   36  C CA  . CYS A 1 6 ? -13.735 -25.626 -16.220 1.00  94.67 0 A 1
ATOM   37  C C   . CYS A 1 6 ? -13.876 -25.760 -17.751 1.00  93.65 0 A 1
ATOM   38  O O   . CYS A 1 6 ? -14.585 -26.651 -18.208 1.00  92.96 0 A 1
ATOM   39  C CB  . CYS A 1 6 ? -13.148 -26.894 -15.603 1.00  94.86 0 A 1
ATOM   40  S SG  . CYS A 1 6 ? -11.589 -27.316 -16.436 1.00  94.63 0 A 1
ATOM   41  N N   . PRO A 1 7 ? -13.161 -24.945 -18.553 1.00  92.27 0 A 1
ATOM   42  C CA  . PRO A 1 7 ? -13.306 -24.971 -20.005 1.00  91.11 0 A 1
ATOM   43  C C   . PRO A 1 7 ? -12.733 -26.241 -20.644 1.00  91.20 0 A 1
ATOM   44  O O   . PRO A 1 7 ? -13.019 -26.534 -21.802 1.00  88.78 0 A 1
ATOM   45  C CB  . PRO A 1 7 ? -12.585 -23.712 -20.483 1.00  89.32 0 A 1
ATOM   46  C CG  . PRO A 1 7 ? -11.514 -23.493 -19.420 1.00  87.38 0 A 1
ATOM   47  C CD  . PRO A 1 7 ? -12.207 -23.932 -18.136 1.00  90.07 0 A 1
ATOM   48  N N   . PHE A 1 8 ? -11.950 -27.035 -19.906 1.00  92.02 0 A 1
ATOM   49  C CA  . PHE A 1 8 ? -11.352 -28.274 -20.402 1.00  92.79 0 A 1
ATOM   50  C C   . PHE A 1 8 ? -12.251 -29.496 -20.212 1.00  93.74 0 A 1
ATOM   51  O O   . PHE A 1 8 ? -12.419 -30.276 -21.149 1.00  92.37 0 A 1
ATOM   52  C CB  . PHE A 1 8 ? -9.999 -28.488 -19.719 1.00  91.58 0 A 1
ATOM   53  C CG  . PHE A 1 8 ? -8.998 -27.385 -19.968 1.00  91.06 0 A 1
ATOM   54  C CD1 . PHE A 1 8 ? -8.586 -27.094 -21.278 1.00  88.49 0 A 1
ATOM   55  C CD2 . PHE A 1 8 ? -8.451 -26.667 -18.891 1.00  88.40 0 A 1
ATOM   56  C CE1 . PHE A 1 8 ? -7.632 -26.099 -21.515 1.00  87.26 0 A 1
ATOM   57  C CE2 . PHE A 1 8 ? -7.493 -25.673 -19.118 1.00  87.03 0 A 1
ATOM   58  C CZ  . PHE A 1 8 ? -7.079 -25.385 -20.432 1.00  87.85 0 A 1
ATOM   59  N N   . CYS A 1 9 ? -12.825 -29.668 -19.023 1.00  94.76 0 A 1
ATOM   60  C CA  . CYS A 1 9 ? -13.613 -30.854 -18.684 1.00  95.50 0 A 1
ATOM   61  C C   . CYS A 1 9 ? -15.089 -30.563 -18.357 1.00  95.40 0 A 1
ATOM   62  O O   . CYS A 1 9 ? -15.814 -31.484 -17.999 1.00  94.13 0 A 1
ATOM   63  C CB  . CYS A 1 9 ? -12.920 -31.612 -17.546 1.00  95.33 0 A 1
ATOM   64  S SG  . CYS A 1 9 ? -13.022 -30.700 -15.981 1.00  95.04 0 A 1
ATOM   65  N N   . GLN A 1 10 ? -15.521 -29.311 -18.453 1.00  94.35 0 A 1
ATOM   66  C CA  . GLN A 1 10 ? -16.898 -28.861 -18.186 1.00  94.54 0 A 1
ATOM   67  C C   . GLN A 1 10 ? -17.385 -29.104 -16.744 1.00  95.23 0 A 1
ATOM   68  O O   . GLN A 1 10 ? -18.572 -28.974 -16.456 1.00  92.46 0 A 1
ATOM   69  C CB  . GLN A 1 10 ? -17.866 -29.415 -19.250 1.00  93.04 0 A 1
ATOM   70  C CG  . GLN A 1 10 ? -17.404 -29.149 -20.691 1.00  88.80 0 A 1
ATOM   71  C CD  . GLN A 1 10 ? -17.242 -27.654 -20.985 1.00  84.17 0 A 1
ATOM   72  N NE2 . GLN A 1 10 ? -16.258 -27.267 -21.752 1.00  74.25 0 A 1
ATOM   73  O OE1 . GLN A 1 10 ? -17.998 -26.820 -20.513 1.00  76.16 0 A 1
ATOM   74  N N   . ARG A 1 11 ? -16.480 -29.434 -15.809 1.00  94.34 0 A 1
ATOM   75  C CA  . ARG A 1 11 ? -16.829 -29.592 -14.397 1.00  94.26 0 A 1
ATOM   76  C C   . ARG A 1 11 ? -17.123 -28.232 -13.770 1.00  94.46 0 A 1
ATOM   77  O O   . ARG A 1 11 ? -16.362 -27.294 -13.936 1.00  93.52 0 A 1
ATOM   78  C CB  . ARG A 1 11 ? -15.697 -30.341 -13.674 1.00  93.16 0 A 1
ATOM   79  C CG  . ARG A 1 11 ? -16.059 -30.655 -12.227 1.00  84.95 0 A 1
ATOM   80  C CD  . ARG A 1 11 ? -14.960 -31.479 -11.568 1.00  81.83 0 A 1
ATOM   81  N NE  . ARG A 1 11 ? -15.248 -31.712 -10.146 1.00  74.47 0 A 1
ATOM   82  C CZ  . ARG A 1 11 ? -14.498 -32.384 -9.292 1.00  68.82 0 A 1
ATOM   83  N NH1 . ARG A 1 11 ? -13.387 -32.953 -9.669 1.00  64.51 1 A 1
ATOM   84  N NH2 . ARG A 1 11 ? -14.855 -32.483 -8.036 1.00  62.94 0 A 1
ATOM   85  N N   . GLU A 1 12 ? -18.218 -28.164 -13.006 1.00  94.18 0 A 1
ATOM   86  C CA  . GLU A 1 12 ? -18.532 -26.996 -12.190 1.00  94.12 0 A 1
ATOM   87  C C   . GLU A 1 12 ? -17.634 -26.956 -10.950 1.00  93.80 0 A 1
ATOM   88  O O   . GLU A 1 12 ? -17.457 -27.965 -10.258 1.00  92.30 0 A 1
ATOM   89  C CB  . GLU A 1 12 ? -20.022 -27.012 -11.832 1.00  92.82 0 A 1
ATOM   90  C CG  . GLU A 1 12 ? -20.484 -25.642 -11.314 1.00  83.95 0 A 1
ATOM   91  C CD  . GLU A 1 12 ? -21.961 -25.611 -10.911 1.00  79.78 0 A 1
ATOM   92  O OE1 . GLU A 1 12 ? -22.568 -24.535 -11.030 1.00  74.53 0 A 1
ATOM   93  O OE2 . GLU A 1 12 ? -22.456 -26.622 -10.378 1.00  73.13 -1 A 1
ATOM   94  N N   . LEU A 1 13 ? -17.038 -25.786 -10.688 1.00  93.23 0 A 1
ATOM   95  C CA  . LEU A 1 13 ? -16.059 -25.541 -9.634 1.00  92.87 0 A 1
ATOM   96  C C   . LEU A 1 13 ? -16.342 -24.192 -8.963 1.00  92.51 0 A 1
ATOM   97  O O   . LEU A 1 13 ? -16.994 -23.326 -9.536 1.00  90.39 0 A 1
ATOM   98  C CB  . LEU A 1 13 ? -14.648 -25.518 -10.242 1.00  91.53 0 A 1
ATOM   99  C CG  . LEU A 1 13 ? -14.199 -26.828 -10.922 1.00  90.85 0 A 1
ATOM   100 C CD1 . LEU A 1 13 ? -12.928 -26.563 -11.712 1.00  86.20 0 A 1
ATOM   101 C CD2 . LEU A 1 13 ? -13.909 -27.932 -9.902 1.00  85.42 0 A 1
ATOM   102 N N   . TYR A 1 14 ? -15.792 -23.987 -7.770 1.00  87.24 0 A 1
ATOM   103 C CA  . TYR A 1 14 ? -15.659 -22.635 -7.227 1.00  85.69 0 A 1
ATOM   104 C C   . TYR A 1 14 ? -14.542 -21.886 -7.968 1.00  85.77 0 A 1
ATOM   105 O O   . TYR A 1 14 ? -13.538 -22.487 -8.345 1.00  84.72 0 A 1
ATOM   106 C CB  . TYR A 1 14 ? -15.410 -22.709 -5.722 1.00  84.40 0 A 1
ATOM   107 C CG  . TYR A 1 14 ? -16.572 -23.289 -4.951 1.00  81.49 0 A 1
ATOM   108 C CD1 . TYR A 1 14 ? -17.753 -22.540 -4.787 1.00  77.20 0 A 1
ATOM   109 C CD2 . TYR A 1 14 ? -16.487 -24.580 -4.403 1.00  76.57 0 A 1
ATOM   110 C CE1 . TYR A 1 14 ? -18.837 -23.067 -4.071 1.00  74.82 0 A 1
ATOM   111 C CE2 . TYR A 1 14 ? -17.570 -25.120 -3.678 1.00  73.73 0 A 1
ATOM   112 C CZ  . TYR A 1 14 ? -18.751 -24.360 -3.513 1.00  76.38 0 A 1
ATOM   113 O OH  . TYR A 1 14 ? -19.809 -24.875 -2.810 1.00  71.63 0 A 1
ATOM   114 N N   . GLU A 1 15 ? -14.702 -20.573 -8.188 1.00  83.96 0 A 1
ATOM   115 C CA  . GLU A 1 15 ? -13.735 -19.745 -8.923 1.00  81.87 0 A 1
ATOM   116 C C   . GLU A 1 15 ? -12.326 -19.794 -8.305 1.00  81.75 0 A 1
ATOM   117 O O   . GLU A 1 15 ? -11.337 -19.900 -9.028 1.00  80.23 0 A 1
ATOM   118 C CB  . GLU A 1 15 ? -14.214 -18.289 -8.987 1.00  79.52 0 A 1
ATOM   119 C CG  . GLU A 1 15 ? -15.433 -18.085 -9.897 1.00  75.00 0 A 1
ATOM   120 C CD  . GLU A 1 15 ? -15.833 -16.607 -10.086 1.00  73.75 0 A 1
ATOM   121 O OE1 . GLU A 1 15 ? -16.663 -16.336 -10.983 1.00  68.89 0 A 1
ATOM   122 O OE2 . GLU A 1 15 ? -15.341 -15.724 -9.352 1.00  70.37 -1 A 1
ATOM   123 N N   . ASP A 1 16 ? -12.241 -19.774 -6.976 1.00  80.01 0 A 1
ATOM   124 C CA  . ASP A 1 16 ? -11.001 -19.871 -6.206 1.00  77.94 0 A 1
ATOM   125 C C   . ASP A 1 16 ? -10.299 -21.232 -6.348 1.00  80.15 0 A 1
ATOM   126 O O   . ASP A 1 16 ? -9.083 -21.330 -6.185 1.00  78.79 0 A 1
ATOM   127 C CB  . ASP A 1 16 ? -11.301 -19.548 -4.726 1.00  74.03 0 A 1
ATOM   128 C CG  . ASP A 1 16 ? -12.374 -20.436 -4.057 1.00  69.33 0 A 1
ATOM   129 O OD1 . ASP A 1 16 ? -13.022 -21.241 -4.748 1.00  64.22 0 A 1
ATOM   130 O OD2 . ASP A 1 16 ? -12.585 -20.256 -2.839 1.00  65.15 -1 A 1
ATOM   131 N N   . SER A 1 17 ? -11.031 -22.282 -6.724 1.00  84.65 0 A 1
ATOM   132 C CA  . SER A 1 17 ? -10.492 -23.632 -6.921 1.00  86.19 0 A 1
ATOM   133 C C   . SER A 1 17 ? -10.093 -23.919 -8.373 1.00  88.19 0 A 1
ATOM   134 O O   . SER A 1 17 ? -9.553 -24.991 -8.665 1.00  87.56 0 A 1
ATOM   135 C CB  . SER A 1 17 ? -11.500 -24.675 -6.443 1.00  84.79 0 A 1
ATOM   136 O OG  . SER A 1 17 ? -11.936 -24.415 -5.124 1.00  77.67 0 A 1
ATOM   137 N N   . LEU A 1 18 ? -10.357 -23.006 -9.320 1.00  90.16 0 A 1
ATOM   138 C CA  . LEU A 1 18 ? -10.123 -23.249 -10.742 1.00  91.23 0 A 1
ATOM   139 C C   . LEU A 1 18 ? -8.636 -23.440 -11.061 1.00  92.15 0 A 1
ATOM   140 O O   . LEU A 1 18 ? -8.290 -24.335 -11.830 1.00  92.11 0 A 1
ATOM   141 C CB  . LEU A 1 18 ? -10.731 -22.106 -11.566 1.00  90.76 0 A 1
ATOM   142 C CG  . LEU A 1 18 ? -10.524 -22.272 -13.086 1.00  90.36 0 A 1
ATOM   143 C CD1 . LEU A 1 18 ? -11.271 -23.476 -13.654 1.00  88.13 0 A 1
ATOM   144 C CD2 . LEU A 1 18 ? -11.015 -21.026 -13.817 1.00  87.78 0 A 1
ATOM   145 N N   . LEU A 1 19 ? -7.760 -22.615 -10.484 1.00  90.54 0 A 1
ATOM   146 C CA  . LEU A 1 19 ? -6.317 -22.701 -10.719 1.00  90.54 0 A 1
ATOM   147 C C   . LEU A 1 19 ? -5.769 -24.057 -10.267 1.00  91.98 0 A 1
ATOM   148 O O   . LEU A 1 19 ? -5.144 -24.755 -11.071 1.00  92.15 0 A 1
ATOM   149 C CB  . LEU A 1 19 ? -5.614 -21.524 -10.033 1.00  88.55 0 A 1
ATOM   150 C CG  . LEU A 1 19 ? -4.082 -21.544 -10.189 1.00  86.71 0 A 1
ATOM   151 C CD1 . LEU A 1 19 ? -3.641 -21.524 -11.655 1.00  82.63 0 A 1
ATOM   152 C CD2 . LEU A 1 19 ? -3.473 -20.326 -9.492 1.00  82.38 0 A 1
ATOM   153 N N   . ASP A 1 20 ? -6.060 -24.460 -9.038 1.00  88.05 0 A 1
ATOM   154 C CA  . ASP A 1 20 ? -5.604 -25.735 -8.475 1.00  88.35 0 A 1
ATOM   155 C C   . ASP A 1 20 ? -6.152 -26.933 -9.260 1.00  90.40 0 A 1
ATOM   156 O O   . ASP A 1 20 ? -5.420 -27.886 -9.558 1.00  90.31 0 A 1
ATOM   157 C CB  . ASP A 1 20 ? -6.033 -25.846 -7.008 1.00  86.10 0 A 1
ATOM   158 C CG  . ASP A 1 20 ? -5.241 -24.927 -6.081 1.00  78.64 0 A 1
ATOM   159 O OD1 . ASP A 1 20 ? -4.160 -24.453 -6.492 1.00  71.30 0 A 1
ATOM   160 O OD2 . ASP A 1 20 ? -5.720 -24.753 -4.937 1.00  71.20 -1 A 1
ATOM   161 N N   . HIS A 1 21 ? -7.409 -26.866 -9.687 1.00  91.94 0 A 1
ATOM   162 C CA  . HIS A 1 21 ? -8.007 -27.878 -10.552 1.00  94.09 0 A 1
ATOM   163 C C   . HIS A 1 21 ? -7.256 -27.992 -11.885 1.00  94.61 0 A 1
ATOM   164 O O   . HIS A 1 21 ? -6.924 -29.093 -12.315 1.00  93.71 0 A 1
ATOM   165 C CB  . HIS A 1 21 ? -9.490 -27.550 -10.771 1.00  94.46 0 A 1
ATOM   166 C CG  . HIS A 1 21 ? -10.143 -28.458 -11.782 1.00  95.15 0 A 1
ATOM   167 C CD2 . HIS A 1 21 ? -10.292 -28.204 -13.120 1.00  92.57 0 A 1
ATOM   168 N ND1 . HIS A 1 21 ? -10.643 -29.725 -11.537 1.00  91.97 0 A 1
ATOM   169 C CE1 . HIS A 1 21 ? -11.074 -30.213 -12.709 1.00  93.28 0 A 1
ATOM   170 N NE2 . HIS A 1 21 ? -10.890 -29.319 -13.679 1.00  93.46 0 A 1
ATOM   171 N N   . CYS A 1 22 ? -6.947 -26.861 -12.530 1.00  93.82 0 A 1
ATOM   172 C CA  . CYS A 1 22 ? -6.230 -26.854 -13.806 1.00  93.40 0 A 1
ATOM   173 C C   . CYS A 1 22 ? -4.787 -27.367 -13.653 1.00  93.22 0 A 1
ATOM   174 O O   . CYS A 1 22 ? -4.324 -28.132 -14.501 1.00  92.57 0 A 1
ATOM   175 C CB  . CYS A 1 22 ? -6.260 -25.450 -14.407 1.00  92.96 0 A 1
ATOM   176 S SG  . CYS A 1 22 ? -7.936 -25.041 -14.981 1.00  91.53 0 A 1
ATOM   177 N N   . ILE A 1 23 ? -4.082 -26.988 -12.585 1.00  92.34 0 A 1
ATOM   178 C CA  . ILE A 1 23 ? -2.730 -27.493 -12.297 1.00  90.99 0 A 1
ATOM   179 C C   . ILE A 1 23 ? -2.753 -29.008 -12.075 1.00  91.16 0 A 1
ATOM   180 O O   . ILE A 1 23 ? -1.888 -29.724 -12.583 1.00  89.66 0 A 1
ATOM   181 C CB  . ILE A 1 23 ? -2.124 -26.745 -11.090 1.00  88.88 0 A 1
ATOM   182 C CG1 . ILE A 1 23 ? -1.822 -25.277 -11.486 1.00  83.20 0 A 1
ATOM   183 C CG2 . ILE A 1 23 ? -0.835 -27.424 -10.592 1.00  82.07 0 A 1
ATOM   184 C CD1 . ILE A 1 23 ? -1.473 -24.376 -10.295 1.00  78.51 0 A 1
ATOM   185 N N   . THR A 1 24 ? -3.751 -29.505 -11.353 1.00  92.17 0 A 1
ATOM   186 C CA  . THR A 1 24 ? -3.845 -30.924 -10.983 1.00  91.86 0 A 1
ATOM   187 C C   . THR A 1 24 ? -4.287 -31.806 -12.155 1.00  91.86 0 A 1
ATOM   188 O O   . THR A 1 24 ? -3.701 -32.856 -12.386 1.00  90.39 0 A 1
ATOM   189 C CB  . THR A 1 24 ? -4.799 -31.106 -9.791 1.00  90.87 0 A 1
ATOM   190 C CG2 . THR A 1 24 ? -4.840 -32.543 -9.279 1.00  83.06 0 A 1
ATOM   191 O OG1 . THR A 1 24 ? -4.343 -30.315 -8.715 1.00  84.41 0 A 1
ATOM   192 N N   . HIS A 1 25 ? -5.292 -31.365 -12.915 1.00  92.72 0 A 1
ATOM   193 C CA  . HIS A 1 25 ? -5.960 -32.202 -13.913 1.00  92.92 0 A 1
ATOM   194 C C   . HIS A 1 25 ? -5.641 -31.842 -15.366 1.00  92.81 0 A 1
ATOM   195 O O   . HIS A 1 25 ? -5.805 -32.684 -16.248 1.00  89.85 0 A 1
ATOM   196 C CB  . HIS A 1 25 ? -7.472 -32.179 -13.654 1.00  92.56 0 A 1
ATOM   197 C CG  . HIS A 1 25 ? -7.839 -32.744 -12.313 1.00  92.52 0 A 1
ATOM   198 C CD2 . HIS A 1 25 ? -8.357 -32.080 -11.229 1.00  82.75 0 A 1
ATOM   199 N ND1 . HIS A 1 25 ? -7.688 -34.059 -11.932 1.00  83.44 0 A 1
ATOM   200 C CE1 . HIS A 1 25 ? -8.093 -34.172 -10.653 1.00  85.88 0 A 1
ATOM   201 N NE2 . HIS A 1 25 ? -8.512 -32.989 -10.200 1.00  86.67 0 A 1
ATOM   202 N N   . HIS A 1 26 ? -5.173 -30.625 -15.643 1.00  92.48 0 A 1
ATOM   203 C CA  . HIS A 1 26 ? -4.998 -30.108 -17.001 1.00  92.05 0 A 1
ATOM   204 C C   . HIS A 1 26 ? -3.611 -29.492 -17.242 1.00  89.76 0 A 1
ATOM   205 O O   . HIS A 1 26 ? -3.431 -28.684 -18.153 1.00  85.21 0 A 1
ATOM   206 C CB  . HIS A 1 26 ? -6.125 -29.120 -17.317 1.00  92.67 0 A 1
ATOM   207 C CG  . HIS A 1 26 ? -7.498 -29.695 -17.117 1.00  94.17 0 A 1
ATOM   208 C CD2 . HIS A 1 26 ? -8.470 -29.215 -16.283 1.00  92.78 0 A 1
ATOM   209 N ND1 . HIS A 1 26 ? -7.991 -30.852 -17.711 1.00  92.11 0 A 1
ATOM   210 C CE1 . HIS A 1 26 ? -9.230 -31.054 -17.241 1.00  92.98 0 A 1
ATOM   211 N NE2 . HIS A 1 26 ? -9.545 -30.075 -16.372 1.00  93.48 0 A 1
ATOM   212 N N   . ARG A 1 27 ? -2.601 -29.881 -16.464 1.00  88.91 0 A 1
ATOM   213 C CA  . ARG A 1 27 ? -1.247 -29.306 -16.533 1.00  86.91 0 A 1
ATOM   214 C C   . ARG A 1 27 ? -0.613 -29.377 -17.920 1.00  86.20 0 A 1
ATOM   215 O O   . ARG A 1 27 ?  0.154 -28.487 -18.295 1.00  82.93 0 A 1
ATOM   216 C CB  . ARG A 1 27 ? -0.374 -30.007 -15.484 1.00  84.26 0 A 1
ATOM   217 C CG  . ARG A 1 27 ?  0.995 -29.331 -15.329 1.00  76.61 0 A 1
ATOM   218 C CD  . ARG A 1 27 ?  1.780 -29.979 -14.197 1.00  74.20 0 A 1
ATOM   219 N NE  . ARG A 1 27 ?  3.085 -29.315 -14.003 1.00  68.02 0 A 1
ATOM   220 C CZ  . ARG A 1 27 ?  3.974 -29.597 -13.081 1.00  63.35 0 A 1
ATOM   221 N NH1 . ARG A 1 27 ?  3.778 -30.560 -12.216 1.00  58.03 1 A 1
ATOM   222 N NH2 . ARG A 1 27 ?  5.082 -28.916 -12.997 1.00  57.15 0 A 1
ATOM   223 N N   . SER A 1 28 ? -0.891 -30.429 -18.689 1.00  84.80 0 A 1
ATOM   224 C CA  . SER A 1 28 ? -0.368 -30.637 -20.042 1.00  84.16 0 A 1
ATOM   225 C C   . SER A 1 28 ? -1.307 -30.159 -21.151 1.00  83.66 0 A 1
ATOM   226 O O   . SER A 1 28 ? -0.980 -30.318 -22.328 1.00  80.55 0 A 1
ATOM   227 C CB  . SER A 1 28 ? -0.013 -32.114 -20.239 1.00  82.50 0 A 1
ATOM   228 O OG  . SER A 1 28 ? -1.133 -32.930 -19.966 1.00  75.94 0 A 1
ATOM   229 N N   . GLU A 1 29 ? -2.474 -29.606 -20.819 1.00  85.65 0 A 1
ATOM   230 C CA  . GLU A 1 29 ? -3.447 -29.150 -21.798 1.00  84.47 0 A 1
ATOM   231 C C   . GLU A 1 29 ? -2.929 -27.909 -22.531 1.00  82.56 0 A 1
ATOM   232 O O   . GLU A 1 29 ? -2.466 -26.947 -21.922 1.00  78.77 0 A 1
ATOM   233 C CB  . GLU A 1 29 ? -4.789 -28.903 -21.097 1.00  83.57 0 A 1
ATOM   234 C CG  . GLU A 1 29 ? -5.934 -28.626 -22.057 1.00  80.16 0 A 1
ATOM   235 C CD  . GLU A 1 29 ? -6.218 -29.784 -22.998 1.00  80.62 0 A 1
ATOM   236 O OE1 . GLU A 1 29 ? -5.613 -29.782 -24.092 1.00  74.65 0 A 1
ATOM   237 O OE2 . GLU A 1 29 ? -7.054 -30.634 -22.659 1.00  75.23 -1 A 1
ATOM   238 N N   . ARG A 1 30 ? -2.973 -27.952 -23.867 1.00  79.84 0 A 1
ATOM   239 C CA  . ARG A 1 30 ? -2.418 -26.895 -24.733 1.00  76.80 0 A 1
ATOM   240 C C   . ARG A 1 30 ? -3.462 -26.235 -25.623 1.00  76.96 0 A 1
ATOM   241 O O   . ARG A 1 30 ? -3.133 -25.258 -26.285 1.00  72.97 0 A 1
ATOM   242 C CB  . ARG A 1 30 ? -1.275 -27.449 -25.600 1.00  73.57 0 A 1
ATOM   243 C CG  . ARG A 1 30 ? -0.059 -27.887 -24.778 1.00  66.91 0 A 1
ATOM   244 C CD  . ARG A 1 30 ?  1.093 -28.222 -25.714 1.00  62.81 0 A 1
ATOM   245 N NE  . ARG A 1 30 ?  2.296 -28.656 -24.976 1.00  56.78 0 A 1
ATOM   246 C CZ  . ARG A 1 30 ?  3.510 -28.822 -25.478 1.00  51.30 0 A 1
ATOM   247 N NH1 . ARG A 1 30 ?  3.761 -28.605 -26.740 1.00  46.65 1 A 1
ATOM   248 N NH2 . ARG A 1 30 ?  4.488 -29.225 -24.708 1.00  46.02 0 A 1
ATOM   249 N N   . ARG A 1 31 ? -4.691 -26.753 -25.688 1.00  81.08 0 A 1
ATOM   250 C CA  . ARG A 1 31 ? -5.727 -26.131 -26.510 1.00  80.46 0 A 1
ATOM   251 C C   . ARG A 1 31 ? -6.074 -24.743 -25.974 1.00  80.24 0 A 1
ATOM   252 O O   . ARG A 1 31 ? -6.170 -24.567 -24.753 1.00  78.73 0 A 1
ATOM   253 C CB  . ARG A 1 31 ? -6.948 -27.043 -26.677 1.00  79.35 0 A 1
ATOM   254 C CG  . ARG A 1 31 ? -7.671 -27.340 -25.370 1.00  74.00 0 A 1
ATOM   255 C CD  . ARG A 1 31 ? -8.849 -28.290 -25.594 1.00  72.96 0 A 1
ATOM   256 N NE  . ARG A 1 31 ? -9.141 -28.989 -24.356 1.00  69.78 0 A 1
ATOM   257 C CZ  . ARG A 1 31 ? -10.241 -29.636 -24.012 1.00  66.39 0 A 1
ATOM   258 N NH1 . ARG A 1 31 ? -11.272 -29.700 -24.808 1.00  62.25 1 A 1
ATOM   259 N NH2 . ARG A 1 31 ? -10.268 -30.222 -22.862 1.00  61.22 0 A 1
ATOM   260 N N   . PRO A 1 32 ? -6.262 -23.741 -26.862 1.00  77.92 0 A 1
ATOM   261 C CA  . PRO A 1 32 ? -6.719 -22.432 -26.446 1.00  76.96 0 A 1
ATOM   262 C C   . PRO A 1 32 ? -8.158 -22.529 -25.939 1.00  77.98 0 A 1
ATOM   263 O O   . PRO A 1 32 ? -9.026 -23.122 -26.585 1.00  75.76 0 A 1
ATOM   264 C CB  . PRO A 1 32 ? -6.576 -21.538 -27.680 1.00  74.55 0 A 1
ATOM   265 C CG  . PRO A 1 32 ? -6.744 -22.516 -28.845 1.00  72.93 0 A 1
ATOM   266 C CD  . PRO A 1 32 ? -6.143 -23.815 -28.311 1.00  76.11 0 A 1
ATOM   267 N N   . VAL A 1 33 ? -8.416 -21.957 -24.780 1.00  83.16 0 A 1
ATOM   268 C CA  . VAL A 1 33 ? -9.744 -21.903 -24.169 1.00  83.96 0 A 1
ATOM   269 C C   . VAL A 1 33 ? -9.985 -20.516 -23.596 1.00  83.98 0 A 1
ATOM   270 O O   . VAL A 1 33 ? -9.046 -19.845 -23.181 1.00  82.85 0 A 1
ATOM   271 C CB  . VAL A 1 33 ? -9.940 -22.968 -23.069 1.00  84.01 0 A 1
ATOM   272 C CG1 . VAL A 1 33 ? -9.895 -24.378 -23.654 1.00  79.52 0 A 1
ATOM   273 C CG2 . VAL A 1 33 ? -8.900 -22.853 -21.944 1.00  80.27 0 A 1
ATOM   274 N N   . PHE A 1 34 ? -11.247 -20.088 -23.545 1.00  81.28 0 A 1
ATOM   275 C CA  . PHE A 1 34 ? -11.610 -18.839 -22.883 1.00  82.06 0 A 1
ATOM   276 C C   . PHE A 1 34 ? -11.386 -18.940 -21.369 1.00  84.37 0 A 1
ATOM   277 O O   . PHE A 1 34 ? -11.529 -20.011 -20.775 1.00  84.02 0 A 1
ATOM   278 C CB  . PHE A 1 34 ? -13.055 -18.460 -23.228 1.00  78.64 0 A 1
ATOM   279 C CG  . PHE A 1 34 ? -14.099 -19.358 -22.615 1.00  72.29 0 A 1
ATOM   280 C CD1 . PHE A 1 34 ? -14.478 -20.560 -23.240 1.00  65.83 0 A 1
ATOM   281 C CD2 . PHE A 1 34 ? -14.691 -19.008 -21.384 1.00  64.19 0 A 1
ATOM   282 C CE1 . PHE A 1 34 ? -15.427 -21.402 -22.649 1.00  58.67 0 A 1
ATOM   283 C CE2 . PHE A 1 34 ? -15.645 -19.851 -20.783 1.00  58.60 0 A 1
ATOM   284 C CZ  . PHE A 1 34 ? -16.004 -21.052 -21.416 1.00  58.11 0 A 1
ATOM   285 N N   . CYS A 1 35 ? -11.065 -17.807 -20.727 1.00  84.51 0 A 1
ATOM   286 C CA  . CYS A 1 35 ? -11.036 -17.739 -19.270 1.00  85.91 0 A 1
ATOM   287 C C   . CYS A 1 35 ? -12.467 -17.609 -18.730 1.00  86.69 0 A 1
ATOM   288 O O   . CYS A 1 35 ? -13.142 -16.626 -19.041 1.00  86.87 0 A 1
ATOM   289 C CB  . CYS A 1 35 ? -10.154 -16.571 -18.827 1.00  85.22 0 A 1
ATOM   290 S SG  . CYS A 1 35 ? -10.186 -16.454 -17.019 1.00  84.30 0 A 1
ATOM   291 N N   . PRO A 1 36 ? -12.954 -18.537 -17.889 1.00  87.98 0 A 1
ATOM   292 C CA  . PRO A 1 36 ? -14.307 -18.462 -17.358 1.00  87.64 0 A 1
ATOM   293 C C   . PRO A 1 36 ? -14.499 -17.345 -16.326 1.00  86.85 0 A 1
ATOM   294 O O   . PRO A 1 36 ? -15.631 -16.973 -16.044 1.00  84.09 0 A 1
ATOM   295 C CB  . PRO A 1 36 ? -14.564 -19.849 -16.759 1.00  87.10 0 A 1
ATOM   296 C CG  . PRO A 1 36 ? -13.177 -20.306 -16.329 1.00  86.30 0 A 1
ATOM   297 C CD  . PRO A 1 36 ? -12.259 -19.719 -17.404 1.00  88.65 0 A 1
ATOM   298 N N   . LEU A 1 37 ? -13.409 -16.777 -15.779 1.00  84.62 0 A 1
ATOM   299 C CA  . LEU A 1 37 ? -13.459 -15.716 -14.776 1.00  82.86 0 A 1
ATOM   300 C C   . LEU A 1 37 ? -13.618 -14.331 -15.418 1.00  80.74 0 A 1
ATOM   301 O O   . LEU A 1 37 ? -14.529 -13.588 -15.071 1.00  76.75 0 A 1
ATOM   302 C CB  . LEU A 1 37 ? -12.207 -15.776 -13.881 1.00  81.80 0 A 1
ATOM   303 C CG  . LEU A 1 37 ? -11.920 -17.126 -13.205 1.00  80.73 0 A 1
ATOM   304 C CD1 . LEU A 1 37 ? -10.723 -17.001 -12.268 1.00  77.87 0 A 1
ATOM   305 C CD2 . LEU A 1 37 ? -13.111 -17.642 -12.397 1.00  77.99 0 A 1
ATOM   306 N N   . CYS A 1 38 ? -12.751 -13.988 -16.383 1.00  78.44 0 A 1
ATOM   307 C CA  . CYS A 1 38 ? -12.797 -12.698 -17.073 1.00  74.51 0 A 1
ATOM   308 C C   . CYS A 1 38 ? -13.407 -12.761 -18.478 1.00  71.04 0 A 1
ATOM   309 O O   . CYS A 1 38 ? -13.579 -11.723 -19.111 1.00  66.13 0 A 1
ATOM   310 C CB  . CYS A 1 38 ? -11.401 -12.075 -17.082 1.00  72.32 0 A 1
ATOM   311 S SG  . CYS A 1 38 ? -10.273 -13.025 -18.146 1.00  72.10 0 A 1
ATOM   312 N N   . ARG A 1 39 ? -13.732 -13.956 -18.982 1.00  70.55 0 A 1
ATOM   313 C CA  . ARG A 1 39 ? -14.284 -14.230 -20.322 1.00  65.88 0 A 1
ATOM   314 C C   . ARG A 1 39 ? -13.386 -13.790 -21.483 1.00  63.39 0 A 1
ATOM   315 O O   . ARG A 1 39 ? -13.829 -13.851 -22.628 1.00  58.51 0 A 1
ATOM   316 C CB  . ARG A 1 39 ? -15.708 -13.672 -20.454 1.00  61.38 0 A 1
ATOM   317 C CG  . ARG A 1 39 ? -16.655 -14.135 -19.332 1.00  55.29 0 A 1
ATOM   318 C CD  . ARG A 1 39 ? -18.042 -13.568 -19.574 1.00  52.48 0 A 1
ATOM   319 N NE  . ARG A 1 39 ? -18.983 -13.988 -18.530 1.00  46.64 0 A 1
ATOM   320 C CZ  . ARG A 1 39 ? -20.266 -13.660 -18.454 1.00  43.05 0 A 1
ATOM   321 N NH1 . ARG A 1 39 ? -20.836 -12.894 -19.350 1.00  39.58 1 A 1
ATOM   322 N NH2 . ARG A 1 39 ? -20.998 -14.094 -17.468 1.00  38.82 0 A 1
ATOM   323 N N   . LEU A 1 40 ? -12.148 -13.388 -21.231 1.00  64.13 0 A 1
ATOM   324 C CA  . LEU A 1 40 ? -11.180 -13.127 -22.284 1.00  60.83 0 A 1
ATOM   325 C C   . LEU A 1 40 ? -10.799 -14.447 -22.957 1.00  59.63 0 A 1
ATOM   326 O O   . LEU A 1 40 ? -10.497 -15.441 -22.298 1.00  55.17 0 A 1
ATOM   327 C CB  . LEU A 1 40 ? -9.946 -12.398 -21.736 1.00  54.96 0 A 1
ATOM   328 C CG  . LEU A 1 40 ? -10.238 -10.979 -21.218 1.00  49.22 0 A 1
ATOM   329 C CD1 . LEU A 1 40 ? -8.988 -10.392 -20.562 1.00  46.30 0 A 1
ATOM   330 C CD2 . LEU A 1 40 ? -10.673 -10.032 -22.342 1.00  45.41 0 A 1
ATOM   331 N N   . ILE A 1 41 ? -10.825 -14.440 -24.296 1.00  57.83 0 A 1
ATOM   332 C CA  . ILE A 1 41 ? -10.312 -15.536 -25.108 1.00  54.84 0 A 1
ATOM   333 C C   . ILE A 1 41 ? -8.822 -15.265 -25.306 1.00  53.05 0 A 1
ATOM   334 O O   . ILE A 1 41 ? -8.484 -14.178 -25.768 1.00  48.65 0 A 1
ATOM   335 C CB  . ILE A 1 41 ? -11.090 -15.658 -26.439 1.00  50.75 0 A 1
ATOM   336 C CG1 . ILE A 1 41 ? -12.602 -15.808 -26.159 1.00  45.92 0 A 1
ATOM   337 C CG2 . ILE A 1 41 ? -10.553 -16.852 -27.248 1.00  45.00 0 A 1
ATOM   338 C CD1 . ILE A 1 41 ? -13.474 -15.852 -27.423 1.00  41.78 0 A 1
ATOM   339 N N   . PRO A 1 42 ? -7.925 -16.195 -24.962 1.00  54.24 0 A 1
ATOM   340 C CA  . PRO A 1 42 ? -6.544 -16.134 -25.404 1.00  51.24 0 A 1
ATOM   341 C C   . PRO A 1 42 ? -6.517 -16.302 -26.925 1.00  51.12 0 A 1
ATOM   342 O O   . PRO A 1 42 ? -6.520 -17.411 -27.439 1.00  48.20 0 A 1
ATOM   343 C CB  . PRO A 1 42 ? -5.799 -17.253 -24.659 1.00  47.63 0 A 1
ATOM   344 C CG  . PRO A 1 42 ? -6.801 -17.799 -23.651 1.00  45.89 0 A 1
ATOM   345 C CD  . PRO A 1 42 ? -8.157 -17.420 -24.215 1.00  48.29 0 A 1
ATOM   346 N N   . ASP A 1 43 ? -6.576 -15.180 -27.649 1.00  50.31 0 A 1
ATOM   347 C CA  . ASP A 1 43 ? -6.468 -15.149 -29.098 1.00  49.44 0 A 1
ATOM   348 C C   . ASP A 1 43 ? -5.024 -14.810 -29.507 1.00  49.64 0 A 1
ATOM   349 O O   . ASP A 1 43 ? -4.236 -14.312 -28.702 1.00  45.47 0 A 1
ATOM   350 C CB  . ASP A 1 43 ? -7.510 -14.165 -29.666 1.00  45.32 0 A 1
ATOM   351 C CG  . ASP A 1 43 ? -7.766 -14.327 -31.160 1.00  41.35 0 A 1
ATOM   352 O OD1 . ASP A 1 43 ? -7.275 -15.308 -31.747 1.00  37.75 0 A 1
ATOM   353 O OD2 . ASP A 1 43 ? -8.459 -13.440 -31.712 1.00  37.01 -1 A 1
ATOM   354 N N   . GLU A 1 44 ? -4.670 -15.060 -30.773 1.00  47.13 0 A 1
ATOM   355 C CA  . GLU A 1 44 ? -3.370 -14.684 -31.343 1.00  45.85 0 A 1
ATOM   356 C C   . GLU A 1 44 ? -3.146 -13.166 -31.346 1.00  45.06 0 A 1
ATOM   357 O O   . GLU A 1 44 ? -2.017 -12.697 -31.519 1.00  40.55 0 A 1
ATOM   358 C CB  . GLU A 1 44 ? -3.265 -15.208 -32.787 1.00  42.02 0 A 1
ATOM   359 C CG  . GLU A 1 44 ? -3.238 -16.735 -32.883 1.00  36.99 0 A 1
ATOM   360 C CD  . GLU A 1 44 ? -2.926 -17.228 -34.308 1.00  33.20 0 A 1
ATOM   361 O OE1 . GLU A 1 44 ? -2.584 -18.424 -34.430 1.00  30.65 0 A 1
ATOM   362 O OE2 . GLU A 1 44 ? -3.020 -16.430 -35.258 1.00  31.49 -1 A 1
ATOM   363 N N   . ASN A 1 45 ? -4.203 -12.383 -31.158 1.00  46.72 0 A 1
ATOM   364 C CA  . ASN A 1 45 ? -4.109 -10.939 -31.098 1.00  46.27 0 A 1
ATOM   365 C C   . ASN A 1 45 ? -3.248 -10.516 -29.890 1.00  46.03 0 A 1
ATOM   366 O O   . ASN A 1 45 ? -3.506 -10.979 -28.780 1.00  42.19 0 A 1
ATOM   367 C CB  . ASN A 1 45 ? -5.522 -10.354 -31.086 1.00  43.45 0 A 1
ATOM   368 C CG  . ASN A 1 45 ? -5.653 -9.056 -31.867 1.00  38.74 0 A 1
ATOM   369 N ND2 . ASN A 1 45 ? -6.874 -8.664 -32.157 1.00  35.82 0 A 1
ATOM   370 O OD1 . ASN A 1 45 ? -4.703 -8.398 -32.234 1.00  35.99 0 A 1
ATOM   371 N N   . PRO A 1 46 ? -2.249 -9.633 -30.049 1.00  44.00 0 A 1
ATOM   372 C CA  . PRO A 1 46 ? -1.290 -9.324 -28.980 1.00  42.02 0 A 1
ATOM   373 C C   . PRO A 1 46 ? -1.916 -8.693 -27.731 1.00  43.24 0 A 1
ATOM   374 O O   . PRO A 1 46 ? -1.317 -8.731 -26.655 1.00  39.47 0 A 1
ATOM   375 C CB  . PRO A 1 46 ? -0.265 -8.389 -29.632 1.00  37.94 0 A 1
ATOM   376 C CG  . PRO A 1 46 ? -0.986 -7.813 -30.845 1.00  35.37 0 A 1
ATOM   377 C CD  . PRO A 1 46 ? -1.900 -8.947 -31.273 1.00  37.80 0 A 1
ATOM   378 N N   . SER A 1 47 ? -3.122 -8.122 -27.845 1.00  43.46 0 A 1
ATOM   379 C CA  . SER A 1 47 ? -3.918 -7.647 -26.704 1.00  42.59 0 A 1
ATOM   380 C C   . SER A 1 47 ? -4.604 -8.778 -25.933 1.00  42.89 0 A 1
ATOM   381 O O   . SER A 1 47 ? -4.989 -8.588 -24.778 1.00  39.13 0 A 1
ATOM   382 C CB  . SER A 1 47 ? -4.985 -6.675 -27.200 1.00  38.94 0 A 1
ATOM   383 O OG  . SER A 1 47 ? -5.830 -7.304 -28.132 1.00  35.17 0 A 1
ATOM   384 N N   . SER A 1 48 ? -4.777 -9.932 -26.576 1.00  51.94 0 A 1
ATOM   385 C CA  . SER A 1 48 ? -5.318 -11.119 -25.936 1.00  50.59 0 A 1
ATOM   386 C C   . SER A 1 48 ? -4.187 -11.840 -25.219 1.00  51.54 0 A 1
ATOM   387 O O   . SER A 1 48 ? -3.061 -11.881 -25.701 1.00  47.73 0 A 1
ATOM   388 C CB  . SER A 1 48 ? -5.987 -12.030 -26.966 1.00  46.08 0 A 1
ATOM   389 O OG  . SER A 1 48 ? -6.954 -11.320 -27.699 1.00  41.58 0 A 1
ATOM   390 N N   . PHE A 1 49 ? -4.476 -12.398 -24.038 1.00  56.29 0 A 1
ATOM   391 C CA  . PHE A 1 49 ? -3.477 -13.139 -23.270 1.00  55.24 0 A 1
ATOM   392 C C   . PHE A 1 49 ? -3.047 -14.394 -24.037 1.00  56.39 0 A 1
ATOM   393 O O   . PHE A 1 49 ? -3.613 -15.471 -23.871 1.00  52.89 0 A 1
ATOM   394 C CB  . PHE A 1 49 ? -4.026 -13.464 -21.878 1.00  51.41 0 A 1
ATOM   395 C CG  . PHE A 1 49 ? -4.063 -12.278 -20.938 1.00  50.01 0 A 1
ATOM   396 C CD1 . PHE A 1 49 ? -2.946 -11.986 -20.140 1.00  47.94 0 A 1
ATOM   397 C CD2 . PHE A 1 49 ? -5.200 -11.463 -20.869 1.00  47.39 0 A 1
ATOM   398 C CE1 . PHE A 1 49 ? -2.973 -10.889 -19.261 1.00  46.46 0 A 1
ATOM   399 C CE2 . PHE A 1 49 ? -5.225 -10.362 -19.997 1.00  46.62 0 A 1
ATOM   400 C CZ  . PHE A 1 49 ? -4.111 -10.073 -19.193 1.00  45.33 0 A 1
ATOM   401 N N   . SER A 1 50 ? -2.027 -14.276 -24.880 1.00  54.07 0 A 1
ATOM   402 C CA  . SER A 1 50 ? -1.391 -15.407 -25.524 1.00  54.34 0 A 1
ATOM   403 C C   . SER A 1 50 ? -0.684 -16.243 -24.466 1.00  57.31 0 A 1
ATOM   404 O O   . SER A 1 50 ?  0.312 -15.842 -23.868 1.00  52.28 0 A 1
ATOM   405 C CB  . SER A 1 50 ? -0.451 -14.948 -26.643 1.00  47.80 0 A 1
ATOM   406 O OG  . SER A 1 50 ?  0.581 -14.124 -26.152 1.00  41.91 0 A 1
ATOM   407 N N   . GLY A 1 51 ? -1.225 -17.423 -24.186 1.00  63.63 0 A 1
ATOM   408 C CA  . GLY A 1 51 ? -0.636 -18.336 -23.217 1.00  63.55 0 A 1
ATOM   409 C C   . GLY A 1 51 ? -1.611 -19.402 -22.738 1.00  67.51 0 A 1
ATOM   410 O O   . GLY A 1 51 ? -2.788 -19.423 -23.096 1.00  63.66 0 A 1
ATOM   411 N N   . SER A 1 52 ? -1.120 -20.313 -21.905 1.00  74.92 0 A 1
ATOM   412 C CA  . SER A 1 52 ? -1.988 -21.296 -21.275 1.00  78.17 0 A 1
ATOM   413 C C   . SER A 1 52 ? -2.943 -20.620 -20.286 1.00  81.54 0 A 1
ATOM   414 O O   . SER A 1 52 ? -2.552 -19.665 -19.610 1.00  80.97 0 A 1
ATOM   415 C CB  . SER A 1 52 ? -1.168 -22.391 -20.594 1.00  74.04 0 A 1
ATOM   416 O OG  . SER A 1 52 ? -0.424 -21.886 -19.502 1.00  68.04 0 A 1
ATOM   417 N N   . LEU A 1 53 ? -4.139 -21.171 -20.122 1.00  82.91 0 A 1
ATOM   418 C CA  . LEU A 1 53 ? -5.091 -20.713 -19.107 1.00  85.34 0 A 1
ATOM   419 C C   . LEU A 1 53 ? -4.443 -20.658 -17.717 1.00  85.95 0 A 1
ATOM   420 O O   . LEU A 1 53 ? -4.638 -19.682 -17.001 1.00  85.97 0 A 1
ATOM   421 C CB  . LEU A 1 53 ? -6.314 -21.643 -19.098 1.00  85.95 0 A 1
ATOM   422 C CG  . LEU A 1 53 ? -7.360 -21.260 -18.035 1.00  87.05 0 A 1
ATOM   423 C CD1 . LEU A 1 53 ? -8.000 -19.902 -18.320 1.00  84.94 0 A 1
ATOM   424 C CD2 . LEU A 1 53 ? -8.461 -22.305 -17.979 1.00  84.69 0 A 1
ATOM   425 N N   . ILE A 1 54 ? -3.627 -21.639 -17.351 1.00  86.06 0 A 1
ATOM   426 C CA  . ILE A 1 54 ? -2.920 -21.673 -16.064 1.00  86.29 0 A 1
ATOM   427 C C   . ILE A 1 54 ? -2.052 -20.425 -15.886 1.00  85.60 0 A 1
ATOM   428 O O   . ILE A 1 54 ? -2.122 -19.778 -14.845 1.00  84.58 0 A 1
ATOM   429 C CB  . ILE A 1 54 ? -2.072 -22.960 -15.943 1.00  86.68 0 A 1
ATOM   430 C CG1 . ILE A 1 54 ? -2.990 -24.199 -15.895 1.00  86.09 0 A 1
ATOM   431 C CG2 . ILE A 1 54 ? -1.161 -22.908 -14.697 1.00  86.18 0 A 1
ATOM   432 C CD1 . ILE A 1 54 ? -2.246 -25.535 -15.989 1.00  83.18 0 A 1
ATOM   433 N N   . ARG A 1 55 ? -1.273 -20.041 -16.901 1.00  83.49 0 A 1
ATOM   434 C CA  . ARG A 1 55 ? -0.424 -18.847 -16.841 1.00  81.96 0 A 1
ATOM   435 C C   . ARG A 1 55 ? -1.263 -17.576 -16.751 1.00  81.69 0 A 1
ATOM   436 O O   . ARG A 1 55 ? -0.918 -16.680 -15.986 1.00  79.79 0 A 1
ATOM   437 C CB  . ARG A 1 55 ?  0.524 -18.830 -18.048 1.00  79.73 0 A 1
ATOM   438 C CG  . ARG A 1 55 ?  1.522 -17.668 -17.952 1.00  71.50 0 A 1
ATOM   439 C CD  . ARG A 1 55 ?  2.546 -17.756 -19.078 1.00  68.43 0 A 1
ATOM   440 N NE  . ARG A 1 55 ?  3.535 -16.660 -18.989 1.00  62.06 0 A 1
ATOM   441 C CZ  . ARG A 1 55 ?  4.663 -16.562 -19.663 1.00  55.80 0 A 1
ATOM   442 N NH1 . ARG A 1 55 ?  5.018 -17.477 -20.527 1.00  50.89 1 A 1
ATOM   443 N NH2 . ARG A 1 55 ?  5.442 -15.540 -19.484 1.00  49.48 0 A 1
ATOM   444 N N   . HIS A 1 56 ? -2.363 -17.500 -17.501 1.00  80.96 0 A 1
ATOM   445 C CA  . HIS A 1 56 ? -3.293 -16.387 -17.407 1.00  81.28 0 A 1
ATOM   446 C C   . HIS A 1 56 ? -3.895 -16.267 -16.003 1.00  80.93 0 A 1
ATOM   447 O O   . HIS A 1 56 ? -3.874 -15.183 -15.427 1.00  80.43 0 A 1
ATOM   448 C CB  . HIS A 1 56 ? -4.373 -16.538 -18.481 1.00  82.42 0 A 1
ATOM   449 C CG  . HIS A 1 56 ? -5.472 -15.535 -18.331 1.00  82.21 0 A 1
ATOM   450 C CD2 . HIS A 1 56 ? -6.664 -15.736 -17.693 1.00  80.89 0 A 1
ATOM   451 N ND1 . HIS A 1 56 ? -5.435 -14.219 -18.753 1.00  79.88 0 A 1
ATOM   452 C CE1 . HIS A 1 56 ? -6.587 -13.643 -18.368 1.00  81.11 0 A 1
ATOM   453 N NE2 . HIS A 1 56 ? -7.347 -14.541 -17.725 1.00  80.97 0 A 1
ATOM   454 N N   . LEU A 1 57 ? -4.349 -17.374 -15.416 1.00  84.66 0 A 1
ATOM   455 C CA  . LEU A 1 57 ? -4.887 -17.388 -14.052 1.00  84.64 0 A 1
ATOM   456 C C   . LEU A 1 57 ? -3.841 -16.932 -13.031 1.00  82.72 0 A 1
ATOM   457 O O   . LEU A 1 57 ? -4.147 -16.111 -12.175 1.00  80.89 0 A 1
ATOM   458 C CB  . LEU A 1 57 ? -5.398 -18.794 -13.701 1.00  86.39 0 A 1
ATOM   459 C CG  . LEU A 1 57 ? -6.636 -19.253 -14.482 1.00  87.16 0 A 1
ATOM   460 C CD1 . LEU A 1 57 ? -6.935 -20.720 -14.145 1.00  85.67 0 A 1
ATOM   461 C CD2 . LEU A 1 57 ? -7.877 -18.427 -14.163 1.00  85.95 0 A 1
ATOM   462 N N   . GLN A 1 58 ? -2.598 -17.405 -13.151 1.00  83.29 0 A 1
ATOM   463 C CA  . GLN A 1 58 ? -1.502 -17.021 -12.264 1.00  80.65 0 A 1
ATOM   464 C C   . GLN A 1 58 ? -1.133 -15.537 -12.357 1.00  78.77 0 A 1
ATOM   465 O O   . GLN A 1 58 ? -0.733 -14.958 -11.358 1.00  76.63 0 A 1
ATOM   466 C CB  . GLN A 1 58 ? -0.256 -17.858 -12.603 1.00  80.07 0 A 1
ATOM   467 C CG  . GLN A 1 58 ? -0.374 -19.291 -12.088 1.00  77.64 0 A 1
ATOM   468 C CD  . GLN A 1 58 ?  0.771 -20.183 -12.563 1.00  76.71 0 A 1
ATOM   469 N NE2 . GLN A 1 58 ?  1.051 -21.243 -11.856 1.00  71.41 0 A 1
ATOM   470 O OE1 . GLN A 1 58 ?  1.426 -19.952 -13.571 1.00  73.13 0 A 1
ATOM   471 N N   . VAL A 1 59 ? -1.231 -14.920 -13.544 1.00  74.94 0 A 1
ATOM   472 C CA  . VAL A 1 59 ? -0.836 -13.517 -13.756 1.00  72.28 0 A 1
ATOM   473 C C   . VAL A 1 59 ? -1.982 -12.558 -13.470 1.00  71.34 0 A 1
ATOM   474 O O   . VAL A 1 59 ? -1.769 -11.506 -12.871 1.00  68.35 0 A 1
ATOM   475 C CB  . VAL A 1 59 ? -0.269 -13.324 -15.174 1.00  70.24 0 A 1
ATOM   476 C CG1 . VAL A 1 59 ?  0.014 -11.866 -15.501 1.00  64.57 0 A 1
ATOM   477 C CG2 . VAL A 1 59 ?  1.059 -14.086 -15.331 1.00  66.18 0 A 1
ATOM   478 N N   . SER A 1 60 ? -3.191 -12.887 -13.910 1.00  75.75 0 A 1
ATOM   479 C CA  . SER A 1 60 ? -4.316 -11.952 -13.924 1.00  73.16 0 A 1
ATOM   480 C C   . SER A 1 60 ? -5.338 -12.186 -12.814 1.00  72.68 0 A 1
ATOM   481 O O   . SER A 1 60 ? -6.142 -11.303 -12.541 1.00  69.98 0 A 1
ATOM   482 C CB  . SER A 1 60 ? -5.033 -12.010 -15.276 1.00  70.83 0 A 1
ATOM   483 O OG  . SER A 1 60 ? -4.113 -11.759 -16.315 1.00  64.80 0 A 1
ATOM   484 N N   . HIS A 1 61 ? -5.328 -13.364 -12.187 1.00  74.01 0 A 1
ATOM   485 C CA  . HIS A 1 61 ? -6.315 -13.738 -11.175 1.00  73.13 0 A 1
ATOM   486 C C   . HIS A 1 61 ? -5.721 -14.197 -9.852 1.00  71.95 0 A 1
ATOM   487 O O   . HIS A 1 61 ? -6.438 -14.250 -8.855 1.00  69.92 0 A 1
ATOM   488 C CB  . HIS A 1 61 ? -7.265 -14.797 -11.748 1.00  76.31 0 A 1
ATOM   489 C CG  . HIS A 1 61 ? -8.047 -14.303 -12.927 1.00  78.01 0 A 1
ATOM   490 C CD2 . HIS A 1 61 ? -7.971 -14.775 -14.210 1.00  75.54 0 A 1
ATOM   491 N ND1 . HIS A 1 61 ? -8.979 -13.282 -12.904 1.00  73.85 0 A 1
ATOM   492 C CE1 . HIS A 1 61 ? -9.451 -13.140 -14.151 1.00  76.03 0 A 1
ATOM   493 N NE2 . HIS A 1 61 ? -8.861 -14.033 -14.976 1.00  76.64 0 A 1
ATOM   494 N N   . THR A 1 62 ? -4.421 -14.487 -9.794 1.00  71.70 0 A 1
ATOM   495 C CA  . THR A 1 62 ? -3.742 -14.655 -8.508 1.00  69.72 0 A 1
ATOM   496 C C   . THR A 1 62 ? -3.436 -13.278 -7.953 1.00  68.20 0 A 1
ATOM   497 O O   . THR A 1 62 ? -2.399 -12.693 -8.214 1.00  64.74 0 A 1
ATOM   498 C CB  . THR A 1 62 ? -2.481 -15.522 -8.602 1.00  67.46 0 A 1
ATOM   499 C CG2 . THR A 1 62 ? -1.944 -15.893 -7.224 1.00  60.90 0 A 1
ATOM   500 O OG1 . THR A 1 62 ? -2.786 -16.729 -9.256 1.00  61.74 0 A 1
ATOM   501 N N   . LEU A 1 63 ? -4.370 -12.746 -7.190 1.00  63.00 0 A 1
ATOM   502 C CA  . LEU A 1 63 ? -4.090 -11.608 -6.335 1.00  62.07 0 A 1
ATOM   503 C C   . LEU A 1 63 ? -3.072 -12.058 -5.293 1.00  63.07 0 A 1
ATOM   504 O O   . LEU A 1 63 ? -3.351 -12.960 -4.504 1.00  59.73 0 A 1
ATOM   505 C CB  . LEU A 1 63 ? -5.394 -11.106 -5.694 1.00  57.66 0 A 1
ATOM   506 C CG  . LEU A 1 63 ? -6.269 -10.320 -6.671 1.00  51.91 0 A 1
ATOM   507 C CD1 . LEU A 1 63 ? -7.692 -10.181 -6.138 1.00  48.85 0 A 1
ATOM   508 C CD2 . LEU A 1 63 ? -5.702 -8.924 -6.899 1.00  48.70 0 A 1
ATOM   509 N N   . PHE A 1 64 ? -1.900 -11.408 -5.275 1.00  63.35 0 A 1
ATOM   510 C CA  . PHE A 1 64 ? -1.043 -11.468 -4.107 1.00  61.82 0 A 1
ATOM   511 C C   . PHE A 1 64 ? -1.787 -10.761 -2.983 1.00  62.78 0 A 1
ATOM   512 O O   . PHE A 1 64 ? -1.717 -9.546 -2.831 1.00  59.42 0 A 1
ATOM   513 C CB  . PHE A 1 64 ?  0.326 -10.849 -4.399 1.00  57.61 0 A 1
ATOM   514 C CG  . PHE A 1 64 ?  1.172 -11.707 -5.314 1.00  54.83 0 A 1
ATOM   515 C CD1 . PHE A 1 64 ?  1.942 -12.752 -4.783 1.00  51.42 0 A 1
ATOM   516 C CD2 . PHE A 1 64 ?  1.183 -11.478 -6.700 1.00  51.09 0 A 1
ATOM   517 C CE1 . PHE A 1 64 ?  2.716 -13.560 -5.632 1.00  49.20 0 A 1
ATOM   518 C CE2 . PHE A 1 64 ?  1.950 -12.282 -7.552 1.00  49.74 0 A 1
ATOM   519 C CZ  . PHE A 1 64 ?  2.728 -13.325 -7.018 1.00  48.65 0 A 1
ATOM   520 N N   . TYR A 1 65 ? -2.578 -11.542 -2.235 1.00  59.91 0 A 1
ATOM   521 C CA  . TYR A 1 65 ? -3.463 -11.043 -1.191 1.00  59.85 0 A 1
ATOM   522 C C   . TYR A 1 65 ? -2.714 -10.153 -0.201 1.00  61.06 0 A 1
ATOM   523 O O   . TYR A 1 65 ? -3.258 -9.136  0.221 1.00  58.62 0 A 1
ATOM   524 C CB  . TYR A 1 65 ? -4.124 -12.232 -0.489 1.00  56.80 0 A 1
ATOM   525 C CG  . TYR A 1 65 ? -5.282 -12.846 -1.247 1.00  55.59 0 A 1
ATOM   526 C CD1 . TYR A 1 65 ? -6.576 -12.321 -1.079 1.00  51.60 0 A 1
ATOM   527 C CD2 . TYR A 1 65 ? -5.094 -13.934 -2.117 1.00  50.77 0 A 1
ATOM   528 C CE1 . TYR A 1 65 ? -7.670 -12.866 -1.757 1.00  48.90 0 A 1
ATOM   529 C CE2 . TYR A 1 65 ? -6.187 -14.489 -2.807 1.00  48.52 0 A 1
ATOM   530 C CZ  . TYR A 1 65 ? -7.471 -13.949 -2.619 1.00  48.51 0 A 1
ATOM   531 O OH  . TYR A 1 65 ? -8.553 -14.481 -3.295 1.00  43.92 0 A 1
ATOM   532 N N   . ASP A 1 66 ? -1.459 -10.456  0.086 1.00  60.87 0 A 1
ATOM   533 C CA  . ASP A 1 66 ? -0.611 -9.745  1.045 1.00  60.71 0 A 1
ATOM   534 C C   . ASP A 1 66 ? -0.425 -8.254  0.724 1.00  61.22 0 A 1
ATOM   535 O O   . ASP A 1 66 ? -0.374 -7.430  1.632 1.00  59.56 0 A 1
ATOM   536 C CB  . ASP A 1 66 ?  0.762 -10.439  1.103 1.00  58.96 0 A 1
ATOM   537 C CG  . ASP A 1 66 ?  0.689 -11.919  1.496 1.00  54.43 0 A 1
ATOM   538 O OD1 . ASP A 1 66 ? -0.352 -12.350  2.033 1.00  51.34 0 A 1
ATOM   539 O OD2 . ASP A 1 66 ?  1.679 -12.632  1.223 1.00  51.29 -1 A 1
ATOM   540 N N   . ASP A 1 67 ? -0.378 -7.863 -0.572 1.00  64.18 0 A 1
ATOM   541 C CA  . ASP A 1 67 ? -0.161 -6.469 -0.982 1.00  62.14 0 A 1
ATOM   542 C C   . ASP A 1 67 ? -1.442 -5.623 -0.982 1.00  61.76 0 A 1
ATOM   543 O O   . ASP A 1 67 ? -1.379 -4.394 -0.978 1.00  59.93 0 A 1
ATOM   544 C CB  . ASP A 1 67 ?  0.485 -6.427 -2.370 1.00  60.29 0 A 1
ATOM   545 C CG  . ASP A 1 67 ?  1.995 -6.706 -2.383 1.00  56.07 0 A 1
ATOM   546 O OD1 . ASP A 1 67 ?  2.642 -6.597 -1.320 1.00  53.01 0 A 1
ATOM   547 O OD2 . ASP A 1 67 ?  2.513 -6.901 -3.503 1.00  53.07 -1 A 1
ATOM   548 N N   . PHE A 1 68 ? -2.625 -6.259 -1.031 1.00  66.43 0 A 1
ATOM   549 C CA  . PHE A 1 68 ? -3.895 -5.568 -1.273 1.00  64.29 0 A 1
ATOM   550 C C   . PHE A 1 68 ? -4.935 -5.768 -0.173 1.00  64.39 0 A 1
ATOM   551 O O   . PHE A 1 68 ? -5.920 -5.022 -0.104 1.00  61.99 0 A 1
ATOM   552 C CB  . PHE A 1 68 ? -4.452 -6.021 -2.624 1.00  61.47 0 A 1
ATOM   553 C CG  . PHE A 1 68 ? -3.499 -5.775 -3.769 1.00  59.25 0 A 1
ATOM   554 C CD1 . PHE A 1 68 ? -3.150 -4.464 -4.131 1.00  54.56 0 A 1
ATOM   555 C CD2 . PHE A 1 68 ? -2.902 -6.855 -4.436 1.00  55.60 0 A 1
ATOM   556 C CE1 . PHE A 1 68 ? -2.213 -4.233 -5.137 1.00  52.04 0 A 1
ATOM   557 C CE2 . PHE A 1 68 ? -1.960 -6.632 -5.443 1.00  51.57 0 A 1
ATOM   558 C CZ  . PHE A 1 68 ? -1.611 -5.316 -5.797 1.00  51.07 0 A 1
ATOM   559 N N   . ILE A 1 69 ? -4.729 -6.764  0.680 1.00  60.49 0 A 1
ATOM   560 C CA  . ILE A 1 69 ? -5.559 -7.041  1.835 1.00  62.29 0 A 1
ATOM   561 C C   . ILE A 1 69 ? -4.737 -6.691  3.061 1.00  62.18 0 A 1
ATOM   562 O O   . ILE A 1 69 ? -3.766 -7.356  3.383 1.00  61.32 0 A 1
ATOM   563 C CB  . ILE A 1 69 ? -6.028 -8.507  1.837 1.00  60.86 0 A 1
ATOM   564 C CG1 . ILE A 1 69 ? -6.936 -8.752  0.611 1.00  56.73 0 A 1
ATOM   565 C CG2 . ILE A 1 69 ? -6.746 -8.830  3.141 1.00  54.75 0 A 1
ATOM   566 C CD1 . ILE A 1 69 ? -7.510 -10.158  0.535 1.00  52.22 0 A 1
ATOM   567 N N   . ASP A 1 70 ? -5.170 -5.649  3.778 1.00  62.93 0 A 1
ATOM   568 C CA  . ASP A 1 70 ? -4.721 -5.479  5.143 1.00  64.21 0 A 1
ATOM   569 C C   . ASP A 1 70 ? -5.406 -6.548  5.998 1.00  64.88 0 A 1
ATOM   570 O O   . ASP A 1 70 ? -6.579 -6.430  6.378 1.00  64.28 0 A 1
ATOM   571 C CB  . ASP A 1 70 ? -4.980 -4.051  5.628 1.00  62.57 0 A 1
ATOM   572 C CG  . ASP A 1 70 ? -4.314 -3.772  6.985 1.00  58.38 0 A 1
ATOM   573 O OD1 . ASP A 1 70 ? -4.016 -4.742  7.719 1.00  57.01 0 A 1
ATOM   574 O OD2 . ASP A 1 70 ? -4.110 -2.577  7.289 1.00  56.70 -1 A 1
ATOM   575 N N   . PHE A 1 71 ? -4.668 -7.644  6.267 1.00  67.72 0 A 1
ATOM   576 C CA  . PHE A 1 71 ? -5.154 -8.730  7.104 1.00  67.54 0 A 1
ATOM   577 C C   . PHE A 1 71 ? -5.579 -8.235  8.477 1.00  70.73 0 A 1
ATOM   578 O O   . PHE A 1 71 ? -6.546 -8.773  9.015 1.00  69.24 0 A 1
ATOM   579 C CB  . PHE A 1 71 ? -4.092 -9.820  7.227 1.00  63.51 0 A 1
ATOM   580 C CG  . PHE A 1 71 ? -4.005 -10.703  6.006 1.00  61.33 0 A 1
ATOM   581 C CD1 . PHE A 1 71 ? -4.945 -11.729  5.816 1.00  56.25 0 A 1
ATOM   582 C CD2 . PHE A 1 71 ? -2.994 -10.502  5.055 1.00  55.25 0 A 1
ATOM   583 C CE1 . PHE A 1 71 ? -4.867 -12.564  4.694 1.00  52.29 0 A 1
ATOM   584 C CE2 . PHE A 1 71 ? -2.910 -11.331  3.928 1.00  51.76 0 A 1
ATOM   585 C CZ  . PHE A 1 71 ? -3.848 -12.364  3.745 1.00  51.40 0 A 1
ATOM   586 N N   . ASN A 1 72 ? -4.960 -7.174  9.019 1.00  70.03 0 A 1
ATOM   587 C CA  . ASN A 1 72 ? -5.366 -6.607 10.299 1.00  70.70 0 A 1
ATOM   588 C C   . ASN A 1 72 ? -6.758 -5.986 10.207 1.00  71.65 0 A 1
ATOM   589 O O   . ASN A 1 72 ? -7.586 -6.214 11.083 1.00  71.81 0 A 1
ATOM   590 C CB  . ASN A 1 72 ? -4.351 -5.557 10.769 1.00  69.19 0 A 1
ATOM   591 C CG  . ASN A 1 72 ? -2.965 -6.120 10.965 1.00  65.33 0 A 1
ATOM   592 N ND2 . ASN A 1 72 ? -1.966 -5.435 10.471 1.00  59.89 0 A 1
ATOM   593 O OD1 . ASN A 1 72 ? -2.763 -7.164 11.565 1.00  59.61 0 A 1
ATOM   594 N N   . ILE A 1 73 ? -7.074 -5.260  9.110 1.00  70.34 0 A 1
ATOM   595 C CA  . ILE A 1 73 ? -8.415 -4.699  8.904 1.00  71.31 0 A 1
ATOM   596 C C   . ILE A 1 73 ? -9.435 -5.815  8.693 1.00  71.37 0 A 1
ATOM   597 O O   . ILE A 1 73 ? -10.555 -5.742  9.225 1.00  70.87 0 A 1
ATOM   598 C CB  . ILE A 1 73 ? -8.431 -3.692  7.735 1.00  70.11 0 A 1
ATOM   599 C CG1 . ILE A 1 73 ? -7.569 -2.461  8.096 1.00  65.83 0 A 1
ATOM   600 C CG2 . ILE A 1 73 ? -9.864 -3.258  7.386 1.00  65.34 0 A 1
ATOM   601 C CD1 . ILE A 1 73 ? -7.450 -1.418  6.976 1.00  61.69 0 A 1
ATOM   602 N N   . ILE A 1 74 ? -9.080 -6.868  7.934 1.00  72.35 0 A 1
ATOM   603 C CA  . ILE A 1 74 ? -9.971 -8.012  7.745 1.00  72.49 0 A 1
ATOM   604 C C   . ILE A 1 74 ? -10.171 -8.785  9.034 1.00  74.48 0 A 1
ATOM   605 O O   . ILE A 1 74 ? -11.308 -9.108  9.358 1.00  73.86 0 A 1
ATOM   606 C CB  . ILE A 1 74 ? -9.488 -8.926  6.602 1.00  68.91 0 A 1
ATOM   607 C CG1 . ILE A 1 74 ? -9.671 -8.142  5.285 1.00  64.27 0 A 1
ATOM   608 C CG2 . ILE A 1 74 ? -10.261 -10.262  6.579 1.00  62.73 0 A 1
ATOM   609 C CD1 . ILE A 1 74 ? -9.510 -9.000  4.030 1.00  59.20 0 A 1
ATOM   610 N N   . GLU A 1 75 ? -9.100 -9.051  9.788 1.00  73.34 0 A 1
ATOM   611 C CA  . GLU A 1 75 ? -9.202 -9.673 11.103 1.00  74.68 0 A 1
ATOM   612 C C   . GLU A 1 75 ? -10.033 -8.813 12.043 1.00  76.22 0 A 1
ATOM   613 O O   . GLU A 1 75 ? -10.946 -9.337 12.676 1.00  76.92 0 A 1
ATOM   614 C CB  . GLU A 1 75 ? -7.827 -9.929 11.731 1.00  71.75 0 A 1
ATOM   615 C CG  . GLU A 1 75 ? -7.255 -11.285 11.338 1.00  66.25 0 A 1
ATOM   616 C CD  . GLU A 1 75 ? -6.004 -11.658 12.133 1.00  63.06 0 A 1
ATOM   617 O OE1 . GLU A 1 75 ? -5.724 -12.878 12.214 1.00  58.69 0 A 1
ATOM   618 O OE2 . GLU A 1 75 ? -5.359 -10.750 12.691 1.00  60.17 -1 A 1
ATOM   619 N N   . GLU A 1 76 ? -9.809 -7.498 12.088 1.00  79.07 0 A 1
ATOM   620 C CA  . GLU A 1 76 ? -10.574 -6.600 12.943 1.00  78.57 0 A 1
ATOM   621 C C   . GLU A 1 76 ? -12.059 -6.568 12.544 1.00  78.20 0 A 1
ATOM   622 O O   . GLU A 1 76 ? -12.939 -6.635 13.397 1.00  78.23 0 A 1
ATOM   623 C CB  . GLU A 1 76 ? -9.945 -5.198 12.920 1.00  76.93 0 A 1
ATOM   624 C CG  . GLU A 1 76 ? -10.441 -4.344 14.091 1.00  69.79 0 A 1
ATOM   625 C CD  . GLU A 1 76 ? -9.926 -2.899 14.083 1.00  65.46 0 A 1
ATOM   626 O OE1 . GLU A 1 76 ? -10.395 -2.148 14.983 1.00  61.47 0 A 1
ATOM   627 O OE2 . GLU A 1 76 ? -9.162 -2.519 13.187 1.00  62.03 -1 A 1
ATOM   628 N N   . ALA A 1 77 ? -12.347 -6.554 11.226 1.00  80.54 0 A 1
ATOM   629 C CA  . ALA A 1 77 ? -13.716 -6.630 10.722 1.00  80.20 0 A 1
ATOM   630 C C   . ALA A 1 77 ? -14.369 -7.996 11.004 1.00  81.00 0 A 1
ATOM   631 O O   . ALA A 1 77 ? -15.546 -8.052 11.368 1.00  79.86 0 A 1
ATOM   632 C CB  . ALA A 1 77 ? -13.713 -6.306  9.219 1.00  78.33 0 A 1
ATOM   633 N N   . LEU A 1 78 ? -13.610 -9.095 10.862 1.00  73.64 0 A 1
ATOM   634 C CA  . LEU A 1 78 ? -14.058 -10.439 11.219 1.00  72.02 0 A 1
ATOM   635 C C   . LEU A 1 78 ? -14.313 -10.549 12.718 1.00  72.50 0 A 1
ATOM   636 O O   . LEU A 1 78 ? -15.384 -11.000 13.108 1.00  74.07 0 A 1
ATOM   637 C CB  . LEU A 1 78 ? -13.018 -11.480 10.774 1.00  70.27 0 A 1
ATOM   638 C CG  . LEU A 1 78 ? -13.223 -11.971  9.326 1.00  62.31 0 A 1
ATOM   639 C CD1 . LEU A 1 78 ? -11.947 -12.641  8.810 1.00  58.03 0 A 1
ATOM   640 C CD2 . LEU A 1 78 ? -14.352 -12.999  9.252 1.00  60.16 0 A 1
ATOM   641 N N   . ILE A 1 79 ? -13.372 -10.084 13.549 1.00  74.66 0 A 1
ATOM   642 C CA  . ILE A 1 79 ? -13.496 -10.062 15.008 1.00  75.57 0 A 1
ATOM   643 C C   . ILE A 1 79 ? -14.710 -9.235 15.405 1.00  76.54 0 A 1
ATOM   644 O O   . ILE A 1 79 ? -15.550 -9.744 16.149 1.00  77.53 0 A 1
ATOM   645 C CB  . ILE A 1 79 ? -12.202 -9.556 15.673 1.00  74.98 0 A 1
ATOM   646 C CG1 . ILE A 1 79 ? -11.083 -10.616 15.532 1.00  71.77 0 A 1
ATOM   647 C CG2 . ILE A 1 79 ? -12.425 -9.228 17.162 1.00  71.56 0 A 1
ATOM   648 C CD1 . ILE A 1 79 ? -9.685 -10.066 15.838 1.00  66.37 0 A 1
ATOM   649 N N   . ARG A 1 80 ? -14.893 -8.016 14.858 1.00  76.47 0 A 1
ATOM   650 C CA  . ARG A 1 80 ? -16.094 -7.206 15.107 1.00  74.64 0 A 1
ATOM   651 C C   . ARG A 1 80 ? -17.360 -7.962 14.738 1.00  73.11 0 A 1
ATOM   652 O O   . ARG A 1 80 ? -18.288 -8.014 15.536 1.00  74.16 0 A 1
ATOM   653 C CB  . ARG A 1 80 ? -16.048 -5.874 14.342 1.00  75.19 0 A 1
ATOM   654 C CG  . ARG A 1 80 ? -15.605 -4.737 15.255 1.00  68.02 0 A 1
ATOM   655 C CD  . ARG A 1 80 ? -15.676 -3.417 14.499 1.00  68.08 0 A 1
ATOM   656 N NE  . ARG A 1 80 ? -15.373 -2.282 15.375 1.00  61.58 0 A 1
ATOM   657 C CZ  . ARG A 1 80 ? -14.903 -1.095 14.990 1.00  56.15 0 A 1
ATOM   658 N NH1 . ARG A 1 80 ? -14.722 -0.810 13.732 1.00  50.79 1 A 1
ATOM   659 N NH2 . ARG A 1 80 ? -14.602 -0.194 15.871 1.00  50.13 0 A 1
ATOM   660 N N   . ARG A 1 81 ? -17.393 -8.587 13.558 1.00  74.53 0 A 1
ATOM   661 C CA  . ARG A 1 81 ? -18.579 -9.309 13.093 1.00  73.58 0 A 1
ATOM   662 C C   . ARG A 1 81 ? -18.886 -10.535 13.949 1.00  72.88 0 A 1
ATOM   663 O O   . ARG A 1 81 ? -20.056 -10.865 14.148 1.00  72.00 0 A 1
ATOM   664 C CB  . ARG A 1 81 ? -18.376 -9.669 11.621 1.00  73.22 0 A 1
ATOM   665 C CG  . ARG A 1 81 ? -19.704 -9.922 10.911 1.00  66.68 0 A 1
ATOM   666 C CD  . ARG A 1 81 ? -19.432 -10.163  9.427 1.00  65.86 0 A 1
ATOM   667 N NE  . ARG A 1 81 ? -20.667 -10.124  8.639 1.00  60.80 0 A 1
ATOM   668 C CZ  . ARG A 1 81 ? -20.746 -10.174  7.320 1.00  55.48 0 A 1
ATOM   669 N NH1 . ARG A 1 81 ? -19.682 -10.324  6.575 1.00  51.68 1 A 1
ATOM   670 N NH2 . ARG A 1 81 ? -21.901 -10.076  6.725 1.00  49.93 0 A 1
ATOM   671 N N   . VAL A 1 82 ? -17.853 -11.219 14.454 1.00  66.42 0 A 1
ATOM   672 C CA  . VAL A 1 82 ? -18.000 -12.349 15.374 1.00  60.96 0 A 1
ATOM   673 C C   . VAL A 1 82 ? -18.425 -11.873 16.762 1.00  59.33 0 A 1
ATOM   674 O O   . VAL A 1 82 ? -19.324 -12.475 17.341 1.00  61.92 0 A 1
ATOM   675 C CB  . VAL A 1 82 ? -16.714 -13.200 15.435 1.00  61.09 0 A 1
ATOM   676 C CG1 . VAL A 1 82 ? -16.774 -14.272 16.519 1.00  55.71 0 A 1
ATOM   677 C CG2 . VAL A 1 82 ? -16.501 -13.921 14.097 1.00  60.65 0 A 1
ATOM   678 N N   . LEU A 1 83 ? -17.850 -10.762 17.249 1.00  72.76 0 A 1
ATOM   679 C CA  . LEU A 1 83 ? -18.256 -10.134 18.511 1.00  71.89 0 A 1
ATOM   680 C C   . LEU A 1 83 ? -19.721 -9.704 18.453 1.00  73.41 0 A 1
ATOM   681 O O   . LEU A 1 83 ? -20.493 -10.088 19.338 1.00  76.34 0 A 1
ATOM   682 C CB  . LEU A 1 83 ? -17.356 -8.925 18.816 1.00  72.88 0 A 1
ATOM   683 C CG  . LEU A 1 83 ? -15.948 -9.281 19.320 1.00  68.04 0 A 1
ATOM   684 C CD1 . LEU A 1 83 ? -15.081 -8.016 19.353 1.00  62.39 0 A 1
ATOM   685 C CD2 . LEU A 1 83 ? -15.981 -9.869 20.733 1.00  67.66 0 A 1
ATOM   686 N N   . ASP A 1 84 ? -20.138 -9.010 17.398 1.00  75.66 0 A 1
ATOM   687 C CA  . ASP A 1 84 ? -21.527 -8.589 17.217 1.00  73.87 0 A 1
ATOM   688 C C   . ASP A 1 84 ? -22.468 -9.793 17.151 1.00  72.41 0 A 1
ATOM   689 O O   . ASP A 1 84 ? -23.531 -9.806 17.778 1.00  72.49 0 A 1
ATOM   690 C CB  . ASP A 1 84 ? -21.671 -7.764 15.933 1.00  72.89 0 A 1
ATOM   691 C CG  . ASP A 1 84 ? -21.015 -6.373 15.982 1.00  69.83 0 A 1
ATOM   692 O OD1 . ASP A 1 84 ? -20.797 -5.858 17.094 1.00  67.05 0 A 1
ATOM   693 O OD2 . ASP A 1 84 ? -20.779 -5.825 14.875 1.00  66.83 -1 A 1
ATOM   694 N N   . ARG A 1 85 ? -22.065 -10.854 16.422 1.00  72.99 0 A 1
ATOM   695 C CA  . ARG A 1 85 ? -22.859 -12.086 16.345 1.00  69.57 0 A 1
ATOM   696 C C   . ARG A 1 85 ? -22.942 -12.788 17.701 1.00  69.01 0 A 1
ATOM   697 O O   . ARG A 1 85 ? -24.037 -13.202 18.076 1.00  69.70 0 A 1
ATOM   698 C CB  . ARG A 1 85 ? -22.300 -13.006 15.244 1.00  68.30 0 A 1
ATOM   699 C CG  . ARG A 1 85 ? -23.146 -14.288 15.105 1.00  62.80 0 A 1
ATOM   700 C CD  . ARG A 1 85 ? -22.574 -15.239 14.046 1.00  61.42 0 A 1
ATOM   701 N NE  . ARG A 1 85 ? -23.033 -14.920 12.685 1.00  55.83 0 A 1
ATOM   702 C CZ  . ARG A 1 85 ? -22.752 -15.625 11.588 1.00  51.96 0 A 1
ATOM   703 N NH1 . ARG A 1 85 ? -21.914 -16.630 11.626 1.00  48.61 1 A 1
ATOM   704 N NH2 . ARG A 1 85 ? -23.327 -15.348 10.452 1.00  44.77 0 A 1
ATOM   705 N N   . SER A 1 86 ? -21.829 -12.893 18.425 1.00  70.87 0 A 1
ATOM   706 C CA  . SER A 1 86 ? -21.823 -13.527 19.745 1.00  67.55 0 A 1
ATOM   707 C C   . SER A 1 86 ? -22.639 -12.738 20.767 1.00  66.81 0 A 1
ATOM   708 O O   . SER A 1 86 ? -23.348 -13.336 21.570 1.00  67.47 0 A 1
ATOM   709 C CB  . SER A 1 86 ? -20.381 -13.732 20.245 1.00  67.50 0 A 1
ATOM   710 O OG  . SER A 1 86 ? -19.767 -12.527 20.641 1.00  62.37 0 A 1
ATOM   711 N N   . LEU A 1 87 ? -22.598 -11.407 20.692 1.00  70.66 0 A 1
ATOM   712 C CA  . LEU A 1 87 ? -23.410 -10.547 21.552 1.00  70.23 0 A 1
ATOM   713 C C   . LEU A 1 87 ? -24.901 -10.709 21.229 1.00  69.37 0 A 1
ATOM   714 O O   . LEU A 1 87 ? -25.709 -10.856 22.140 1.00  70.22 0 A 1
ATOM   715 C CB  . LEU A 1 87 ? -22.943 -9.090 21.378 1.00  69.81 0 A 1
ATOM   716 C CG  . LEU A 1 87 ? -23.602 -8.125 22.377 1.00  64.24 0 A 1
ATOM   717 C CD1 . LEU A 1 87 ? -23.091 -8.354 23.801 1.00  60.41 0 A 1
ATOM   718 C CD2 . LEU A 1 87 ? -23.284 -6.675 21.986 1.00  63.66 0 A 1
ATOM   719 N N   . LEU A 1 88 ? -25.252 -10.745 19.938 1.00  71.48 0 A 1
ATOM   720 C CA  . LEU A 1 88 ? -26.636 -10.964 19.505 1.00  69.47 0 A 1
ATOM   721 C C   . LEU A 1 88 ? -27.152 -12.333 19.958 1.00  67.45 0 A 1
ATOM   722 O O   . LEU A 1 88 ? -28.275 -12.440 20.445 1.00  68.79 0 A 1
ATOM   723 C CB  . LEU A 1 88 ? -26.719 -10.839 17.969 1.00  69.23 0 A 1
ATOM   724 C CG  . LEU A 1 88 ? -28.034 -10.199 17.512 1.00  62.80 0 A 1
ATOM   725 C CD1 . LEU A 1 88 ? -27.860 -8.693 17.312 1.00  58.44 0 A 1
ATOM   726 C CD2 . LEU A 1 88 ? -28.513 -10.791 16.180 1.00  60.55 0 A 1
ATOM   727 N N   . GLU A 1 89 ? -26.326 -13.357 19.826 1.00  64.91 0 A 1
ATOM   728 C CA  . GLU A 1 89 ? -26.657 -14.721 20.239 1.00  65.02 0 A 1
ATOM   729 C C   . GLU A 1 89 ? -26.818 -14.820 21.766 1.00  64.37 0 A 1
ATOM   730 O O   . GLU A 1 89 ? -27.788 -15.402 22.254 1.00  62.67 0 A 1
ATOM   731 C CB  . GLU A 1 89 ? -25.577 -15.658 19.684 1.00  63.34 0 A 1
ATOM   732 C CG  . GLU A 1 89 ? -25.970 -17.140 19.735 1.00  56.18 0 A 1
ATOM   733 C CD  . GLU A 1 89 ? -25.014 -18.011 18.892 1.00  52.71 0 A 1
ATOM   734 O OE1 . GLU A 1 89 ? -25.438 -19.113 18.487 1.00  49.45 0 A 1
ATOM   735 O OE2 . GLU A 1 89 ? -23.878 -17.559 18.609 1.00  54.91 -1 A 1
ATOM   736 N N   . TYR A 1 90 ? -25.927 -14.150 22.524 1.00  61.88 0 A 1
ATOM   737 C CA  . TYR A 1 90 ? -26.019 -14.072 23.980 1.00  61.78 0 A 1
ATOM   738 C C   . TYR A 1 90 ? -27.285 -13.339 24.444 1.00  57.64 0 A 1
ATOM   739 O O   . TYR A 1 90 ? -28.003 -13.833 25.320 1.00  57.31 0 A 1
ATOM   740 C CB  . TYR A 1 90 ? -24.763 -13.381 24.523 1.00  62.49 0 A 1
ATOM   741 C CG  . TYR A 1 90 ? -24.736 -13.292 26.040 1.00  60.19 0 A 1
ATOM   742 C CD1 . TYR A 1 90 ? -25.182 -12.129 26.697 1.00  59.33 0 A 1
ATOM   743 C CD2 . TYR A 1 90 ? -24.302 -14.401 26.798 1.00  60.28 0 A 1
ATOM   744 C CE1 . TYR A 1 90 ? -25.185 -12.064 28.100 1.00  59.28 0 A 1
ATOM   745 C CE2 . TYR A 1 90 ? -24.302 -14.341 28.196 1.00  61.53 0 A 1
ATOM   746 C CZ  . TYR A 1 90 ? -24.748 -13.176 28.841 1.00  61.19 0 A 1
ATOM   747 O OH  . TYR A 1 90 ? -24.758 -13.121 30.213 1.00  61.81 0 A 1
ATOM   748 N N   . VAL A 1 91 ? -27.596 -12.188 23.830 1.00  70.22 0 A 1
ATOM   749 C CA  . VAL A 1 91 ? -28.803 -11.415 24.156 1.00  67.94 0 A 1
ATOM   750 C C   . VAL A 1 91 ? -30.069 -12.206 23.804 1.00  66.29 0 A 1
ATOM   751 O O   . VAL A 1 91 ? -31.001 -12.253 24.610 1.00  65.97 0 A 1
ATOM   752 C CB  . VAL A 1 91 ? -28.792 -10.044 23.450 1.00  67.28 0 A 1
ATOM   753 C CG1 . VAL A 1 91 ? -30.119 -9.301 23.580 1.00  58.84 0 A 1
ATOM   754 C CG2 . VAL A 1 91 ? -27.710 -9.140 24.061 1.00  61.06 0 A 1
ATOM   755 N N   . ASN A 1 92 ? -30.087 -12.867 22.643 1.00  67.54 0 A 1
ATOM   756 C CA  . ASN A 1 92 ? -31.220 -13.693 22.246 1.00  67.03 0 A 1
ATOM   757 C C   . ASN A 1 92 ? -31.422 -14.878 23.193 1.00  64.09 0 A 1
ATOM   758 O O   . ASN A 1 92 ? -32.550 -15.135 23.604 1.00  62.60 0 A 1
ATOM   759 C CB  . ASN A 1 92 ? -31.038 -14.166 20.794 1.00  65.10 0 A 1
ATOM   760 C CG  . ASN A 1 92 ? -31.310 -13.070 19.777 1.00  59.15 0 A 1
ATOM   761 N ND2 . ASN A 1 92 ? -30.813 -13.238 18.576 1.00  54.67 0 A 1
ATOM   762 O OD1 . ASN A 1 92 ? -31.993 -12.089 20.016 1.00  55.43 0 A 1
ATOM   763 N N   . HIS A 1 93 ? -30.343 -15.559 23.593 1.00  64.08 0 A 1
ATOM   764 C CA  . HIS A 1 93 ? -30.433 -16.637 24.577 1.00  64.75 0 A 1
ATOM   765 C C   . HIS A 1 93 ? -30.875 -16.135 25.950 1.00  64.15 0 A 1
ATOM   766 O O   . HIS A 1 93 ? -31.739 -16.748 26.581 1.00  57.92 0 A 1
ATOM   767 C CB  . HIS A 1 93 ? -29.091 -17.380 24.688 1.00  60.13 0 A 1
ATOM   768 C CG  . HIS A 1 93 ? -28.941 -18.443 23.639 1.00  53.71 0 A 1
ATOM   769 C CD2 . HIS A 1 93 ? -29.141 -19.792 23.796 1.00  47.21 0 A 1
ATOM   770 N ND1 . HIS A 1 93 ? -28.625 -18.242 22.316 1.00  48.66 0 A 1
ATOM   771 C CE1 . HIS A 1 93 ? -28.625 -19.429 21.699 1.00  45.66 0 A 1
ATOM   772 N NE2 . HIS A 1 93 ? -28.930 -20.398 22.563 1.00  45.30 0 A 1
ATOM   773 N N   . SER A 1 94 ? -30.342 -14.995 26.395 1.00  66.67 0 A 1
ATOM   774 C CA  . SER A 1 94 ? -30.715 -14.410 27.689 1.00  68.58 0 A 1
ATOM   775 C C   . SER A 1 94 ? -32.178 -13.962 27.733 1.00  67.41 0 A 1
ATOM   776 O O   . SER A 1 94 ? -32.813 -14.056 28.785 1.00  61.59 0 A 1
ATOM   777 C CB  . SER A 1 94 ? -29.820 -13.220 28.024 1.00  64.46 0 A 1
ATOM   778 O OG  . SER A 1 94 ? -28.464 -13.611 28.066 1.00  57.42 0 A 1
ATOM   779 N N   . ASN A 1 95 ? -32.722 -13.497 26.598 1.00  66.41 0 A 1
ATOM   780 C CA  . ASN A 1 95 ? -34.129 -13.088 26.508 1.00  70.43 0 A 1
ATOM   781 C C   . ASN A 1 95 ? -35.102 -14.262 26.316 1.00  67.76 0 A 1
ATOM   782 O O   . ASN A 1 95 ? -36.305 -14.079 26.510 1.00  63.47 0 A 1
ATOM   783 C CB  . ASN A 1 95 ? -34.284 -12.078 25.371 1.00  67.49 0 A 1
ATOM   784 C CG  . ASN A 1 95 ? -33.759 -10.696 25.718 1.00  59.92 0 A 1
ATOM   785 N ND2 . ASN A 1 95 ? -33.466 -9.895 24.715 1.00  54.66 0 A 1
ATOM   786 O OD1 . ASN A 1 95 ? -33.633 -10.284 26.856 1.00  55.71 0 A 1
ATOM   787 N N   . THR A 1 96 ? -34.607 -15.432 25.886 1.00  66.39 0 A 1
ATOM   788 C CA  . THR A 1 96 ? -35.447 -16.639 25.744 1.00  69.01 0 A 1
ATOM   789 C C   . THR A 1 96 ? -35.467 -17.518 26.986 1.00  67.33 0 A 1
ATOM   790 O O   . THR A 1 96 ? -36.273 -18.442 27.054 1.00  60.87 0 A 1
ATOM   791 C CB  . THR A 1 96 ? -35.035 -17.491 24.533 1.00  64.34 0 A 1
ATOM   792 C CG2 . THR A 1 96 ? -35.540 -16.889 23.225 1.00  56.24 0 A 1
ATOM   793 O OG1 . THR A 1 96 ? -33.643 -17.618 24.421 1.00  56.69 0 A 1
ATOM   794 N N   . THR A 1 97 ? -34.602 -17.223 27.954 1.00  67.91 0 A 1
ATOM   795 C CA  . THR A 1 97 ? -34.553 -17.936 29.228 1.00  69.01 0 A 1
ATOM   796 C C   . THR A 1 97 ? -35.312 -17.184 30.310 1.00  65.27 0 A 1
ATOM   797 O O   . THR A 1 97 ? -35.182 -15.944 30.357 1.00  59.26 0 A 1
ATOM   798 C CB  . THR A 1 97 ? -33.112 -18.211 29.686 1.00  62.69 0 A 1
ATOM   799 C CG2 . THR A 1 97 ? -33.050 -19.384 30.662 1.00  54.37 0 A 1
ATOM   800 O OG1 . THR A 1 97 ? -32.290 -18.573 28.601 1.00  54.97 0 A 1
ATOM   801 O OXT . THR A 1 97 ? -36.002 -17.863 31.096 1.00  57.32 -1 A 1
ATOM   802 N N   . MET B 2 1 ?  1.349 15.618 -14.842 1.00  93.64 0 B 1
ATOM   803 C CA  . MET B 2 1 ?  1.622 15.870 -13.413 1.00  95.79 0 B 1
ATOM   804 C C   . MET B 2 1 ?  1.787 14.548 -12.703 1.00  96.01 0 B 1
ATOM   805 O O   . MET B 2 1 ?  1.273 13.540 -13.178 1.00  94.51 0 B 1
ATOM   806 C CB  . MET B 2 1 ?  0.515 16.731 -12.774 1.00  92.68 0 B 1
ATOM   807 C CG  . MET B 2 1 ? -0.831 16.007 -12.662 1.00  90.46 0 B 1
ATOM   808 S SD  . MET B 2 1 ? -2.144 17.020 -11.898 1.00  91.65 0 B 1
ATOM   809 C CE  . MET B 2 1 ? -3.470 15.808 -11.838 1.00  86.05 0 B 1
ATOM   810 N N   . GLN B 2 2 ?  2.484 14.511 -11.573 1.00  95.66 0 B 1
ATOM   811 C CA  . GLN B 2 2 ?  2.599 13.301 -10.765 1.00  95.29 0 B 1
ATOM   812 C C   . GLN B 2 2 ?  1.525 13.262 -9.689 1.00  94.97 0 B 1
ATOM   813 O O   . GLN B 2 2 ?  1.250 14.272 -9.033 1.00  93.34 0 B 1
ATOM   814 C CB  . GLN B 2 2 ?  3.999 13.177 -10.171 1.00  92.47 0 B 1
ATOM   815 C CG  . GLN B 2 2 ?  5.002 12.821 -11.280 1.00  83.23 0 B 1
ATOM   816 C CD  . GLN B 2 2 ?  6.432 12.640 -10.784 1.00  82.61 0 B 1
ATOM   817 N NE2 . GLN B 2 2 ?  7.315 12.246 -11.661 1.00  70.51 0 B 1
ATOM   818 O OE1 . GLN B 2 2 ?  6.766 12.842 -9.631 1.00  74.91 0 B 1
ATOM   819 N N   . ILE B 2 3 ?  0.927 12.085 -9.501 1.00  93.68 0 B 1
ATOM   820 C CA  . ILE B 2 3 ?  0.063 11.762 -8.366 1.00  92.99 0 B 1
ATOM   821 C C   . ILE B 2 3 ?  0.542 10.471 -7.711 1.00  92.97 0 B 1
ATOM   822 O O   . ILE B 2 3 ?  1.260  9.672 -8.319 1.00  92.65 0 B 1
ATOM   823 C CB  . ILE B 2 3 ? -1.428 11.667 -8.758 1.00  92.47 0 B 1
ATOM   824 C CG1 . ILE B 2 3 ? -1.692 10.527 -9.771 1.00  91.62 0 B 1
ATOM   825 C CG2 . ILE B 2 3 ? -1.925 13.026 -9.277 1.00  91.04 0 B 1
ATOM   826 C CD1 . ILE B 2 3 ? -3.178 10.228 -9.982 1.00  91.69 0 B 1
ATOM   827 N N   . PHE B 2 4 ?  0.122 10.241 -6.480 1.00  92.30 0 B 1
ATOM   828 C CA  . PHE B 2 4 ?  0.426  9.030 -5.732 1.00  90.97 0 B 1
ATOM   829 C C   . PHE B 2 4 ? -0.825  8.175 -5.573 1.00  91.31 0 B 1
ATOM   830 O O   . PHE B 2 4 ? -1.923  8.681 -5.368 1.00  91.45 0 B 1
ATOM   831 C CB  . PHE B 2 4 ?  1.055  9.394 -4.388 1.00  89.87 0 B 1
ATOM   832 C CG  . PHE B 2 4 ?  2.266 10.296 -4.519 1.00  89.65 0 B 1
ATOM   833 C CD1 . PHE B 2 4 ?  3.450  9.809 -5.102 1.00  84.08 0 B 1
ATOM   834 C CD2 . PHE B 2 4 ?  2.203 11.630 -4.098 1.00  83.60 0 B 1
ATOM   835 C CE1 . PHE B 2 4 ?  4.559 10.660 -5.271 1.00  81.78 0 B 1
ATOM   836 C CE2 . PHE B 2 4 ?  3.306 12.480 -4.257 1.00  81.65 0 B 1
ATOM   837 C CZ  . PHE B 2 4 ?  4.488 11.995 -4.848 1.00  85.63 0 B 1
ATOM   838 N N   . VAL B 2 5 ? -0.655  6.857 -5.663 1.00  91.78 0 B 1
ATOM   839 C CA  . VAL B 2 5 ? -1.699  5.880 -5.346 1.00  91.48 0 B 1
ATOM   840 C C   . VAL B 2 5 ? -1.191  5.009 -4.219 1.00  90.82 0 B 1
ATOM   841 O O   . VAL B 2 5 ? -0.177  4.335 -4.361 1.00  90.08 0 B 1
ATOM   842 C CB  . VAL B 2 5 ? -2.095  5.043 -6.574 1.00  91.83 0 B 1
ATOM   843 C CG1 . VAL B 2 5 ? -3.212  4.060 -6.225 1.00  89.98 0 B 1
ATOM   844 C CG2 . VAL B 2 5 ? -2.590  5.934 -7.719 1.00  89.53 0 B 1
ATOM   845 N N   . LYS B 2 6 ? -1.879  5.040 -3.085 1.00  85.58 0 B 1
ATOM   846 C CA  . LYS B 2 6 ? -1.501  4.299 -1.880 1.00  84.62 0 B 1
ATOM   847 C C   . LYS B 2 6 ? -2.382  3.062 -1.716 1.00  84.12 0 B 1
ATOM   848 O O   . LYS B 2 6 ? -3.606  3.165 -1.739 1.00  84.49 0 B 1
ATOM   849 C CB  . LYS B 2 6 ? -1.548  5.247 -0.676 1.00  81.75 0 B 1
ATOM   850 C CG  . LYS B 2 6 ? -0.866  4.637  0.547 1.00  76.73 0 B 1
ATOM   851 C CD  . LYS B 2 6 ? -0.812  5.640  1.701 1.00  73.49 0 B 1
ATOM   852 C CE  . LYS B 2 6 ? -0.075  5.003  2.880 1.00  65.64 0 B 1
ATOM   853 N NZ  . LYS B 2 6 ?  0.023  5.908  4.046 1.00  60.11 1 B 1
ATOM   854 N N   . THR B 2 7 ? -1.755  1.903 -1.538 1.00  83.56 0 B 1
ATOM   855 C CA  . THR B 2 7 ? -2.444  0.662 -1.209 1.00  81.38 0 B 1
ATOM   856 C C   . THR B 2 7 ? -2.755  0.583  0.294 1.00  80.07 0 B 1
ATOM   857 O O   . THR B 2 7 ? -2.284  1.414  1.080 1.00  77.81 0 B 1
ATOM   858 C CB  . THR B 2 7 ? -1.646 -0.571 -1.661 1.00  79.24 0 B 1
ATOM   859 C CG2 . THR B 2 7 ? -1.253 -0.516 -3.136 1.00  76.05 0 B 1
ATOM   860 O OG1 . THR B 2 7 ? -0.474 -0.690 -0.904 1.00  76.91 0 B 1
ATOM   861 N N   . LEU B 2 8 ? -3.514 -0.433  0.707 1.00  78.52 0 B 1
ATOM   862 C CA  . LEU B 2 8 ? -3.835 -0.666  2.122 1.00  76.04 0 B 1
ATOM   863 C C   . LEU B 2 8 ? -2.589 -0.928  2.972 1.00  76.15 0 B 1
ATOM   864 O O   . LEU B 2 8 ? -2.506 -0.440  4.099 1.00  73.01 0 B 1
ATOM   865 C CB  . LEU B 2 8 ? -4.809 -1.855  2.227 1.00  71.47 0 B 1
ATOM   866 C CG  . LEU B 2 8 ? -6.223 -1.565  1.706 1.00  63.95 0 B 1
ATOM   867 C CD1 . LEU B 2 8 ? -7.021 -2.865  1.659 1.00  59.44 0 B 1
ATOM   868 C CD2 . LEU B 2 8 ? -6.972 -0.583  2.605 1.00  57.39 0 B 1
ATOM   869 N N   . THR B 2 9 ? -1.585 -1.617  2.412 1.00  75.90 0 B 1
ATOM   870 C CA  . THR B 2 9 ? -0.312 -1.905  3.103 1.00  75.38 0 B 1
ATOM   871 C C   . THR B 2 9 ?  0.615 -0.688  3.183 1.00  75.72 0 B 1
ATOM   872 O O   . THR B 2 9 ?  1.670 -0.728  3.810 1.00  73.06 0 B 1
ATOM   873 C CB  . THR B 2 9 ?  0.423 -3.060  2.413 1.00  72.61 0 B 1
ATOM   874 C CG2 . THR B 2 9 ? -0.381 -4.355  2.440 1.00  67.85 0 B 1
ATOM   875 O OG1 . THR B 2 9 ?  0.660 -2.725  1.062 1.00  69.10 0 B 1
ATOM   876 N N   . GLY B 2 10 ?  0.238  0.426  2.571 1.00  77.00 0 B 1
ATOM   877 C CA  . GLY B 2 10 ?  1.030  1.648  2.539 1.00  77.76 0 B 1
ATOM   878 C C   . GLY B 2 10 ?  2.026  1.730  1.389 1.00  80.80 0 B 1
ATOM   879 O O   . GLY B 2 10 ?  2.685  2.769  1.260 1.00  78.73 0 B 1
ATOM   880 N N   . LYS B 2 11 ?  2.110  0.709  0.517 1.00  83.04 0 B 1
ATOM   881 C CA  . LYS B 2 11 ?  2.860  0.767 -0.743 1.00  84.80 0 B 1
ATOM   882 C C   . LYS B 2 11 ?  2.346  1.953 -1.563 1.00  86.24 0 B 1
ATOM   883 O O   . LYS B 2 11 ?  1.141  2.118 -1.740 1.00  86.30 0 B 1
ATOM   884 C CB  . LYS B 2 11 ?  2.719 -0.563 -1.508 1.00  82.76 0 B 1
ATOM   885 C CG  . LYS B 2 11 ?  3.513 -0.613 -2.827 1.00  79.26 0 B 1
ATOM   886 C CD  . LYS B 2 11 ?  3.264 -1.942 -3.571 1.00  76.89 0 B 1
ATOM   887 C CE  . LYS B 2 11 ?  3.978 -1.993 -4.917 1.00  70.72 0 B 1
ATOM   888 N NZ  . LYS B 2 11 ?  3.593 -3.199 -5.712 1.00  66.10 1 B 1
ATOM   889 N N   . THR B 2 12 ?  3.269  2.785 -2.054 1.00  88.17 0 B 1
ATOM   890 C CA  . THR B 2 12 ?  2.930  3.978 -2.837 1.00  88.83 0 B 1
ATOM   891 C C   . THR B 2 12 ?  3.417  3.808 -4.262 1.00  89.54 0 B 1
ATOM   892 O O   . THR B 2 12 ?  4.597  3.546 -4.502 1.00  88.27 0 B 1
ATOM   893 C CB  . THR B 2 12 ?  3.487  5.253 -2.192 1.00  86.64 0 B 1
ATOM   894 C CG2 . THR B 2 12 ?  3.016  6.509 -2.914 1.00  76.62 0 B 1
ATOM   895 O OG1 . THR B 2 12 ?  3.019  5.351 -0.863 1.00  77.71 0 B 1
ATOM   896 N N   . ILE B 2 13 ?  2.510  3.985 -5.227 1.00  91.17 0 B 1
ATOM   897 C CA  . ILE B 2 13 ?  2.751  3.925 -6.661 1.00  90.33 0 B 1
ATOM   898 C C   . ILE B 2 13 ?  2.684  5.353 -7.188 1.00  92.00 0 B 1
ATOM   899 O O   . ILE B 2 13 ?  1.696  6.048 -6.976 1.00  91.69 0 B 1
ATOM   900 C CB  . ILE B 2 13 ?  1.699  3.021 -7.346 1.00  87.99 0 B 1
ATOM   901 C CG1 . ILE B 2 13 ?  1.615  1.611 -6.715 1.00  82.39 0 B 1
ATOM   902 C CG2 . ILE B 2 13 ?  2.010  2.910 -8.847 1.00  81.01 0 B 1
ATOM   903 C CD1 . ILE B 2 13 ?  0.246  0.950 -6.975 1.00  77.58 0 B 1
ATOM   904 N N   . THR B 2 14 ?  3.725  5.798 -7.896 1.00  92.91 0 B 1
ATOM   905 C CA  . THR B 2 14 ?  3.730  7.111 -8.549 1.00  93.78 0 B 1
ATOM   906 C C   . THR B 2 14 ?  3.234  6.968 -9.984 1.00  94.28 0 B 1
ATOM   907 O O   . THR B 2 14 ?  3.754  6.143 -10.737 1.00  93.26 0 B 1
ATOM   908 C CB  . THR B 2 14 ?  5.125  7.745 -8.524 1.00  92.28 0 B 1
ATOM   909 C CG2 . THR B 2 14 ?  5.097  9.198 -8.987 1.00  79.97 0 B 1
ATOM   910 O OG1 . THR B 2 14 ?  5.625  7.734 -7.204 1.00  82.16 0 B 1
ATOM   911 N N   . LEU B 2 15 ?  2.237  7.776 -10.378 1.00  95.36 0 B 1
ATOM   912 C CA  . LEU B 2 15 ?  1.696  7.810 -11.733 1.00  95.57 0 B 1
ATOM   913 C C   . LEU B 2 15 ?  1.927  9.169 -12.374 1.00  96.05 0 B 1
ATOM   914 O O   . LEU B 2 15 ?  1.729 10.202 -11.738 1.00  95.32 0 B 1
ATOM   915 C CB  . LEU B 2 15 ?  0.192  7.482 -11.714 1.00  94.71 0 B 1
ATOM   916 C CG  . LEU B 2 15 ? -0.178  6.083 -11.193 1.00  92.83 0 B 1
ATOM   917 C CD1 . LEU B 2 15 ? -1.693  5.939 -11.186 1.00  88.75 0 B 1
ATOM   918 C CD2 . LEU B 2 15 ?  0.392  4.963 -12.076 1.00  87.61 0 B 1
ATOM   919 N N   . GLU B 2 16 ?  2.292  9.155 -13.660 1.00  96.13 0 B 1
ATOM   920 C CA  . GLU B 2 16 ?  2.275 10.336 -14.507 1.00  96.26 0 B 1
ATOM   921 C C   . GLU B 2 16 ?  0.905 10.435 -15.181 1.00  96.68 0 B 1
ATOM   922 O O   . GLU B 2 16 ?  0.472  9.512 -15.876 1.00  95.55 0 B 1
ATOM   923 C CB  . GLU B 2 16 ?  3.416 10.260 -15.536 1.00  94.34 0 B 1
ATOM   924 C CG  . GLU B 2 16 ?  3.671 11.608 -16.227 1.00  82.58 0 B 1
ATOM   925 C CD  . GLU B 2 16 ?  4.171 12.689 -15.245 1.00  77.82 0 B 1
ATOM   926 O OE1 . GLU B 2 16 ?  3.873 13.875 -15.476 1.00  71.90 0 B 1
ATOM   927 O OE2 . GLU B 2 16 ?  4.829 12.322 -14.245 1.00  69.95 -1 B 1
ATOM   928 N N   . VAL B 2 17 ?  0.182 11.537 -14.922 1.00  96.98 0 B 1
ATOM   929 C CA  . VAL B 2 17 ? -1.200 11.757 -15.358 1.00  96.91 0 B 1
ATOM   930 C C   . VAL B 2 17 ? -1.414 13.209 -15.780 1.00  97.09 0 B 1
ATOM   931 O O   . VAL B 2 17 ? -0.678 14.109 -15.370 1.00  96.59 0 B 1
ATOM   932 C CB  . VAL B 2 17 ? -2.222 11.390 -14.263 1.00  96.44 0 B 1
ATOM   933 C CG1 . VAL B 2 17 ? -2.133  9.916 -13.855 1.00  92.57 0 B 1
ATOM   934 C CG2 . VAL B 2 17 ? -2.083 12.256 -13.003 1.00  92.51 0 B 1
ATOM   935 N N   . GLU B 2 18 ? -2.479 13.436 -16.560 1.00  96.72 0 B 1
ATOM   936 C CA  . GLU B 2 18 ? -2.963 14.771 -16.900 1.00  96.63 0 B 1
ATOM   937 C C   . GLU B 2 18 ? -4.284 15.059 -16.164 1.00  97.15 0 B 1
ATOM   938 O O   . GLU B 2 18 ? -5.059 14.141 -15.912 1.00  96.58 0 B 1
ATOM   939 C CB  . GLU B 2 18 ? -3.127 14.901 -18.420 1.00  95.08 0 B 1
ATOM   940 C CG  . GLU B 2 18 ? -1.793 14.857 -19.188 1.00  85.88 0 B 1
ATOM   941 C CD  . GLU B 2 18 ? -0.827 15.967 -18.754 1.00  79.27 0 B 1
ATOM   942 O OE1 . GLU B 2 18 ?  0.390 15.729 -18.799 1.00  71.33 0 B 1
ATOM   943 O OE2 . GLU B 2 18 ? -1.313 17.050 -18.336 1.00  69.41 -1 B 1
ATOM   944 N N   . PRO B 2 19 ? -4.600 16.335 -15.847 1.00  97.06 0 B 1
ATOM   945 C CA  . PRO B 2 19 ? -5.874 16.690 -15.213 1.00  96.67 0 B 1
ATOM   946 C C   . PRO B 2 19 ? -7.111 16.252 -16.012 1.00  96.86 0 B 1
ATOM   947 O O   . PRO B 2 19 ? -8.170 16.017 -15.429 1.00  96.26 0 B 1
ATOM   948 C CB  . PRO B 2 19 ? -5.841 18.216 -15.072 1.00  95.70 0 B 1
ATOM   949 C CG  . PRO B 2 19 ? -4.349 18.541 -15.041 1.00  93.03 0 B 1
ATOM   950 C CD  . PRO B 2 19 ? -3.741 17.497 -15.975 1.00  95.82 0 B 1
ATOM   951 N N   . SER B 2 20 ? -6.983 16.136 -17.344 1.00  97.53 0 B 1
ATOM   952 C CA  . SER B 2 20 ? -8.025 15.664 -18.262 1.00  97.35 0 B 1
ATOM   953 C C   . SER B 2 20 ? -8.163 14.138 -18.310 1.00  97.52 0 B 1
ATOM   954 O O   . SER B 2 20 ? -9.104 13.653 -18.946 1.00  96.48 0 B 1
ATOM   955 C CB  . SER B 2 20 ? -7.748 16.198 -19.664 1.00  96.31 0 B 1
ATOM   956 O OG  . SER B 2 20 ? -6.449 15.825 -20.086 1.00  88.03 0 B 1
ATOM   957 N N   . ASP B 2 21 ? -7.270 13.368 -17.685 1.00  97.59 0 B 1
ATOM   958 C CA  . ASP B 2 21 ? -7.379 11.918 -17.642 1.00  97.61 0 B 1
ATOM   959 C C   . ASP B 2 21 ? -8.652 11.497 -16.897 1.00  97.99 0 B 1
ATOM   960 O O   . ASP B 2 21 ? -8.966 12.010 -15.817 1.00  97.77 0 B 1
ATOM   961 C CB  . ASP B 2 21 ? -6.155 11.261 -16.997 1.00  97.18 0 B 1
ATOM   962 C CG  . ASP B 2 21 ? -4.922 11.154 -17.889 1.00  96.08 0 B 1
ATOM   963 O OD1 . ASP B 2 21 ? -5.066 11.139 -19.131 1.00  91.41 0 B 1
ATOM   964 O OD2 . ASP B 2 21 ? -3.818 10.960 -17.343 1.00  91.35 -1 B 1
ATOM   965 N N   . THR B 2 22 ? -9.379 10.535 -17.467 1.00  97.91 0 B 1
ATOM   966 C CA  . THR B 2 22 ? -10.519  9.909 -16.788 1.00  97.93 0 B 1
ATOM   967 C C   . THR B 2 22 ? -10.031  8.973 -15.682 1.00  98.18 0 B 1
ATOM   968 O O   . THR B 2 22 ? -8.898  8.496 -15.698 1.00  97.86 0 B 1
ATOM   969 C CB  . THR B 2 22 ? -11.434  9.155 -17.759 1.00  97.32 0 B 1
ATOM   970 C CG2 . THR B 2 22 ? -11.986 10.061 -18.861 1.00  92.13 0 B 1
ATOM   971 O OG1 . THR B 2 22 ? -10.742  8.098 -18.365 1.00  92.24 0 B 1
ATOM   972 N N   . ILE B 2 23 ? -10.906  8.669 -14.724 1.00  98.01 0 B 1
ATOM   973 C CA  . ILE B 2 23 ? -10.618  7.675 -13.695 1.00  97.88 0 B 1
ATOM   974 C C   . ILE B 2 23 ? -10.357  6.292 -14.322 1.00  97.74 0 B 1
ATOM   975 O O   . ILE B 2 23 ? -9.476  5.575 -13.853 1.00  97.52 0 B 1
ATOM   976 C CB  . ILE B 2 23 ? -11.758  7.633 -12.664 1.00  97.50 0 B 1
ATOM   977 C CG1 . ILE B 2 23 ? -11.948  8.984 -11.940 1.00  96.00 0 B 1
ATOM   978 C CG2 . ILE B 2 23 ? -11.568  6.507 -11.631 1.00  96.47 0 B 1
ATOM   979 C CD1 . ILE B 2 23 ? -10.694  9.558 -11.269 1.00  93.29 0 B 1
ATOM   980 N N   . GLU B 2 24 ? -11.038  5.963 -15.420 1.00  97.72 0 B 1
ATOM   981 C CA  . GLU B 2 24 ? -10.783  4.751 -16.205 1.00  97.15 0 B 1
ATOM   982 C C   . GLU B 2 24 ? -9.343  4.722 -16.756 1.00  97.09 0 B 1
ATOM   983 O O   . GLU B 2 24 ? -8.632  3.739 -16.581 1.00  96.43 0 B 1
ATOM   984 C CB  . GLU B 2 24 ? -11.822  4.672 -17.325 1.00  95.72 0 B 1
ATOM   985 C CG  . GLU B 2 24 ? -11.764  3.343 -18.074 1.00  83.60 0 B 1
ATOM   986 C CD  . GLU B 2 24 ? -12.848  3.239 -19.170 1.00  76.59 0 B 1
ATOM   987 O OE1 . GLU B 2 24 ? -13.014  2.121 -19.706 1.00  70.16 0 B 1
ATOM   988 O OE2 . GLU B 2 24 ? -13.498  4.263 -19.468 1.00  68.19 -1 B 1
ATOM   989 N N   . ASN B 2 25 ? -8.850  5.839 -17.315 1.00  97.42 0 B 1
ATOM   990 C CA  . ASN B 2 25 ? -7.468  5.943 -17.786 1.00  97.17 0 B 1
ATOM   991 C C   . ASN B 2 25 ? -6.455  5.776 -16.648 1.00  97.17 0 B 1
ATOM   992 O O   . ASN B 2 25 ? -5.412  5.150 -16.815 1.00  96.42 0 B 1
ATOM   993 C CB  . ASN B 2 25 ? -7.242  7.298 -18.469 1.00  96.42 0 B 1
ATOM   994 C CG  . ASN B 2 25 ? -7.951  7.470 -19.799 1.00  88.46 0 B 1
ATOM   995 N ND2 . ASN B 2 25 ? -7.867  8.651 -20.372 1.00  76.71 0 B 1
ATOM   996 O OD1 . ASN B 2 25 ? -8.556  6.577 -20.342 1.00  77.69 0 B 1
ATOM   997 N N   . VAL B 2 26 ? -6.747  6.327 -15.464 1.00  97.75 0 B 1
ATOM   998 C CA  . VAL B 2 26 ? -5.896  6.157 -14.276 1.00  97.51 0 B 1
ATOM   999 C C   . VAL B 2 26 ? -5.853  4.692 -13.853 1.00  97.24 0 B 1
ATOM   1000 O O   . VAL B 2 26 ? -4.777  4.177 -13.554 1.00  96.57 0 B 1
ATOM   1001 C CB  . VAL B 2 26 ? -6.362  7.055 -13.122 1.00  97.44 0 B 1
ATOM   1002 C CG1 . VAL B 2 26 ? -5.536  6.842 -11.846 1.00  95.63 0 B 1
ATOM   1003 C CG2 . VAL B 2 26 ? -6.222  8.532 -13.501 1.00  95.64 0 B 1
ATOM   1004 N N   . LYS B 2 27 ? -6.993  3.982 -13.875 1.00  97.05 0 B 1
ATOM   1005 C CA  . LYS B 2 27 ? -7.050  2.549 -13.592 1.00  96.38 0 B 1
ATOM   1006 C C   . LYS B 2 27 ? -6.263  1.722 -14.609 1.00  95.36 0 B 1
ATOM   1007 O O   . LYS B 2 27 ? -5.560  0.805 -14.202 1.00  94.61 0 B 1
ATOM   1008 C CB  . LYS B 2 27 ? -8.515  2.088 -13.548 1.00  95.93 0 B 1
ATOM   1009 C CG  . LYS B 2 27 ? -9.249  2.558 -12.284 1.00  95.32 0 B 1
ATOM   1010 C CD  . LYS B 2 27 ? -10.707  2.096 -12.374 1.00  93.94 0 B 1
ATOM   1011 C CE  . LYS B 2 27 ? -11.485  2.436 -11.117 1.00  92.73 0 B 1
ATOM   1012 N NZ  . LYS B 2 27 ? -12.859  1.904 -11.225 1.00  89.48 1 B 1
ATOM   1013 N N   . ALA B 2 28 ? -6.310  2.074 -15.897 1.00  95.04 0 B 1
ATOM   1014 C CA  . ALA B 2 28 ? -5.497  1.439 -16.927 1.00  94.34 0 B 1
ATOM   1015 C C   . ALA B 2 28 ? -3.994  1.624 -16.657 1.00  93.73 0 B 1
ATOM   1016 O O   . ALA B 2 28 ? -3.241  0.653 -16.655 1.00  92.57 0 B 1
ATOM   1017 C CB  . ALA B 2 28 ? -5.910  1.989 -18.299 1.00  93.89 0 B 1
ATOM   1018 N N   . LYS B 2 29 ? -3.549  2.842 -16.290 1.00  94.95 0 B 1
ATOM   1019 C CA  . LYS B 2 29 ? -2.152  3.108 -15.899 1.00  94.34 0 B 1
ATOM   1020 C C   . LYS B 2 29 ? -1.712  2.315 -14.663 1.00  93.22 0 B 1
ATOM   1021 O O   . LYS B 2 29 ? -0.542  1.955 -14.545 1.00  92.90 0 B 1
ATOM   1022 C CB  . LYS B 2 29 ? -1.955  4.615 -15.663 1.00  95.12 0 B 1
ATOM   1023 C CG  . LYS B 2 29 ? -2.000  5.424 -16.970 1.00  94.41 0 B 1
ATOM   1024 C CD  . LYS B 2 29 ? -1.893  6.936 -16.696 1.00  92.51 0 B 1
ATOM   1025 C CE  . LYS B 2 29 ? -1.961  7.702 -18.021 1.00  89.75 0 B 1
ATOM   1026 N NZ  . LYS B 2 29 ? -1.849  9.167 -17.857 1.00  83.17 1 B 1
ATOM   1027 N N   . ILE B 2 30 ? -2.622  2.056 -13.721 1.00  94.04 0 B 1
ATOM   1028 C CA  . ILE B 2 30 ? -2.344  1.187 -12.573 1.00  92.94 0 B 1
ATOM   1029 C C   . ILE B 2 30 ? -2.207 -0.269 -13.034 1.00  91.42 0 B 1
ATOM   1030 O O   . ILE B 2 30 ? -1.291 -0.950 -12.579 1.00  89.52 0 B 1
ATOM   1031 C CB  . ILE B 2 30 ? -3.418  1.335 -11.468 1.00  92.92 0 B 1
ATOM   1032 C CG1 . ILE B 2 30 ? -3.340  2.741 -10.827 1.00  92.26 0 B 1
ATOM   1033 C CG2 . ILE B 2 30 ? -3.229  0.271 -10.364 1.00  92.29 0 B 1
ATOM   1034 C CD1 . ILE B 2 30 ? -4.588  3.109 -10.024 1.00  91.59 0 B 1
ATOM   1035 N N   . GLN B 2 31 ? -3.060 -0.738 -13.963 1.00  90.11 0 B 1
ATOM   1036 C CA  . GLN B 2 31 ? -2.950 -2.080 -14.533 1.00  87.83 0 B 1
ATOM   1037 C C   . GLN B 2 31 ? -1.594 -2.284 -15.226 1.00  86.06 0 B 1
ATOM   1038 O O   . GLN B 2 31 ? -0.956 -3.304 -14.999 1.00  84.73 0 B 1
ATOM   1039 C CB  . GLN B 2 31 ? -4.100 -2.338 -15.515 1.00  84.95 0 B 1
ATOM   1040 C CG  . GLN B 2 31 ? -4.070 -3.778 -16.048 1.00  81.18 0 B 1
ATOM   1041 C CD  . GLN B 2 31 ? -5.159 -4.062 -17.086 1.00  79.21 0 B 1
ATOM   1042 N NE2 . GLN B 2 31 ? -5.407 -5.309 -17.390 1.00  72.54 0 B 1
ATOM   1043 O OE1 . GLN B 2 31 ? -5.810 -3.185 -17.622 1.00  76.07 0 B 1
ATOM   1044 N N   . ASP B 2 32 ? -1.129 -1.305 -15.998 1.00  87.53 0 B 1
ATOM   1045 C CA  . ASP B 2 32 ?  0.153 -1.387 -16.703 1.00  86.57 0 B 1
ATOM   1046 C C   . ASP B 2 32 ?  1.343 -1.532 -15.746 1.00  85.85 0 B 1
ATOM   1047 O O   . ASP B 2 32 ?  2.338 -2.180 -16.074 1.00  84.97 0 B 1
ATOM   1048 C CB  . ASP B 2 32 ?  0.345 -0.123 -17.557 1.00  86.31 0 B 1
ATOM   1049 C CG  . ASP B 2 32 ? -0.653  0.012 -18.708 1.00  83.16 0 B 1
ATOM   1050 O OD1 . ASP B 2 32 ? -1.207 -1.018 -19.140 1.00  78.69 0 B 1
ATOM   1051 O OD2 . ASP B 2 32 ? -0.828  1.170 -19.164 1.00  78.03 -1 B 1
ATOM   1052 N N   . LYS B 2 33 ?  1.268 -0.934 -14.543 1.00  87.03 0 B 1
ATOM   1053 C CA  . LYS B 2 33 ?  2.343 -0.983 -13.544 1.00  86.07 0 B 1
ATOM   1054 C C   . LYS B 2 33 ?  2.255 -2.163 -12.584 1.00  84.35 0 B 1
ATOM   1055 O O   . LYS B 2 33 ?  3.284 -2.715 -12.212 1.00  82.14 0 B 1
ATOM   1056 C CB  . LYS B 2 33 ?  2.384  0.326 -12.751 1.00  85.63 0 B 1
ATOM   1057 C CG  . LYS B 2 33 ?  2.986  1.463 -13.581 1.00  82.54 0 B 1
ATOM   1058 C CD  . LYS B 2 33 ?  3.345  2.639 -12.670 1.00  81.71 0 B 1
ATOM   1059 C CE  . LYS B 2 33 ?  4.113  3.685 -13.461 1.00  77.35 0 B 1
ATOM   1060 N NZ  . LYS B 2 33 ?  4.788  4.651 -12.561 1.00  71.25 1 B 1
ATOM   1061 N N   . GLU B 2 34 ?  1.042 -2.505 -12.142 1.00  85.79 0 B 1
ATOM   1062 C CA  . GLU B 2 34 ?  0.811 -3.459 -11.052 1.00  83.74 0 B 1
ATOM   1063 C C   . GLU B 2 34 ?  0.074 -4.722 -11.511 1.00  82.36 0 B 1
ATOM   1064 O O   . GLU B 2 34 ? -0.101 -5.660 -10.734 1.00  79.47 0 B 1
ATOM   1065 C CB  . GLU B 2 34 ?  0.047 -2.761 -9.917 1.00  83.58 0 B 1
ATOM   1066 C CG  . GLU B 2 34 ?  0.779 -1.552 -9.321 1.00  80.24 0 B 1
ATOM   1067 C CD  . GLU B 2 34 ?  2.058 -1.905 -8.526 1.00  80.71 0 B 1
ATOM   1068 O OE1 . GLU B 2 34 ?  3.012 -1.098 -8.531 1.00  75.80 0 B 1
ATOM   1069 O OE2 . GLU B 2 34 ?  2.080 -2.925 -7.814 1.00  75.67 -1 B 1
ATOM   1070 N N   . GLY B 2 35 ? -0.406 -4.782 -12.769 1.00  80.58 0 B 1
ATOM   1071 C CA  . GLY B 2 35 ? -1.115 -5.936 -13.327 1.00  77.91 0 B 1
ATOM   1072 C C   . GLY B 2 35 ? -2.546 -6.125 -12.814 1.00  78.54 0 B 1
ATOM   1073 O O   . GLY B 2 35 ? -3.152 -7.169 -13.076 1.00  76.52 0 B 1
ATOM   1074 N N   . ILE B 2 36 ? -3.093 -5.159 -12.088 1.00  81.11 0 B 1
ATOM   1075 C CA  . ILE B 2 36 ? -4.422 -5.265 -11.480 1.00  81.97 0 B 1
ATOM   1076 C C   . ILE B 2 36 ? -5.494 -4.876 -12.503 1.00  83.31 0 B 1
ATOM   1077 O O   . ILE B 2 36 ? -5.478 -3.738 -12.971 1.00  83.31 0 B 1
ATOM   1078 C CB  . ILE B 2 36 ? -4.543 -4.374 -10.232 1.00  80.89 0 B 1
ATOM   1079 C CG1 . ILE B 2 36 ? -3.384 -4.613 -9.229 1.00  78.17 0 B 1
ATOM   1080 C CG2 . ILE B 2 36 ? -5.893 -4.635 -9.547 1.00  78.00 0 B 1
ATOM   1081 C CD1 . ILE B 2 36 ? -3.286 -3.486 -8.215 1.00  74.84 0 B 1
ATOM   1082 N N   . PRO B 2 37 ? -6.470 -5.746 -12.829 1.00  79.95 0 B 1
ATOM   1083 C CA  . PRO B 2 37 ? -7.545 -5.397 -13.751 1.00  79.65 0 B 1
ATOM   1084 C C   . PRO B 2 37 ? -8.355 -4.169 -13.292 1.00  82.14 0 B 1
ATOM   1085 O O   . PRO B 2 37 ? -8.697 -4.076 -12.112 1.00  82.57 0 B 1
ATOM   1086 C CB  . PRO B 2 37 ? -8.432 -6.647 -13.841 1.00  77.07 0 B 1
ATOM   1087 C CG  . PRO B 2 37 ? -7.484 -7.780 -13.462 1.00  73.99 0 B 1
ATOM   1088 C CD  . PRO B 2 37 ? -6.567 -7.139 -12.437 1.00  75.54 0 B 1
ATOM   1089 N N   . PRO B 2 38 ? -8.713 -3.231 -14.196 1.00  84.24 0 B 1
ATOM   1090 C CA  . PRO B 2 38 ? -9.451 -2.015 -13.833 1.00  85.55 0 B 1
ATOM   1091 C C   . PRO B 2 38 ? -10.787 -2.263 -13.132 1.00  85.41 0 B 1
ATOM   1092 O O   . PRO B 2 38 ? -11.149 -1.522 -12.223 1.00  84.63 0 B 1
ATOM   1093 C CB  . PRO B 2 38 ? -9.667 -1.263 -15.149 1.00  86.18 0 B 1
ATOM   1094 C CG  . PRO B 2 38 ? -8.483 -1.709 -16.002 1.00  84.23 0 B 1
ATOM   1095 C CD  . PRO B 2 38 ? -8.285 -3.156 -15.581 1.00  86.49 0 B 1
ATOM   1096 N N   . ASP B 2 39 ? -11.505 -3.317 -13.510 1.00  84.73 0 B 1
ATOM   1097 C CA  . ASP B 2 39 ? -12.798 -3.689 -12.915 1.00  82.61 0 B 1
ATOM   1098 C C   . ASP B 2 39 ? -12.679 -4.123 -11.443 1.00  82.89 0 B 1
ATOM   1099 O O   . ASP B 2 39 ? -13.644 -4.009 -10.683 1.00  81.02 0 B 1
ATOM   1100 C CB  . ASP B 2 39 ? -13.451 -4.795 -13.764 1.00  79.81 0 B 1
ATOM   1101 C CG  . ASP B 2 39 ? -12.716 -6.134 -13.679 1.00  72.95 0 B 1
ATOM   1102 O OD1 . ASP B 2 39 ? -11.486 -6.123 -13.887 1.00  66.67 0 B 1
ATOM   1103 O OD2 . ASP B 2 39 ? -13.376 -7.140 -13.371 1.00  68.41 -1 B 1
ATOM   1104 N N   . GLN B 2 40 ? -11.487 -4.551 -11.014 1.00  82.10 0 B 1
ATOM   1105 C CA  . GLN B 2 40 ? -11.197 -4.902 -9.625 1.00  80.68 0 B 1
ATOM   1106 C C   . GLN B 2 40 ? -10.716 -3.703 -8.799 1.00  82.06 0 B 1
ATOM   1107 O O   . GLN B 2 40 ? -10.663 -3.792 -7.573 1.00  80.71 0 B 1
ATOM   1108 C CB  . GLN B 2 40 ? -10.177 -6.043 -9.571 1.00  76.72 0 B 1
ATOM   1109 C CG  . GLN B 2 40 ? -10.710 -7.314 -10.244 1.00  70.56 0 B 1
ATOM   1110 C CD  . GLN B 2 40 ? -9.775 -8.517 -10.090 1.00  67.10 0 B 1
ATOM   1111 N NE2 . GLN B 2 40 ? -10.050 -9.604 -10.772 1.00  58.42 0 B 1
ATOM   1112 O OE1 . GLN B 2 40 ? -8.792 -8.495 -9.369 1.00  60.93 0 B 1
ATOM   1113 N N   . GLN B 2 41 ? -10.400 -2.567 -9.415 1.00  85.96 0 B 1
ATOM   1114 C CA  . GLN B 2 41 ? -9.885 -1.394 -8.722 1.00  87.81 0 B 1
ATOM   1115 C C   . GLN B 2 41 ? -11.012 -0.480 -8.221 1.00  87.95 0 B 1
ATOM   1116 O O   . GLN B 2 41 ? -11.915 -0.102 -8.962 1.00  87.37 0 B 1
ATOM   1117 C CB  . GLN B 2 41 ? -8.932 -0.613 -9.628 1.00  88.76 0 B 1
ATOM   1118 C CG  . GLN B 2 41 ? -7.716 -1.426 -10.107 1.00  88.59 0 B 1
ATOM   1119 C CD  . GLN B 2 41 ? -6.849 -0.598 -11.050 1.00  89.39 0 B 1
ATOM   1120 N NE2 . GLN B 2 41 ? -6.251 -1.193 -12.059 1.00  86.10 0 B 1
ATOM   1121 O OE1 . GLN B 2 41 ? -6.725  0.605 -10.888 1.00  87.15 0 B 1
ATOM   1122 N N   . ARG B 2 42 ? -10.925 -0.066 -6.961 1.00  86.11 0 B 1
ATOM   1123 C CA  . ARG B 2 42 ? -11.700  1.048 -6.400 1.00  86.40 0 B 1
ATOM   1124 C C   . ARG B 2 42 ? -10.748  2.163 -6.011 1.00  88.09 0 B 1
ATOM   1125 O O   . ARG B 2 42 ? -9.936  1.978 -5.108 1.00  86.85 0 B 1
ATOM   1126 C CB  . ARG B 2 42 ? -12.522  0.604 -5.185 1.00  83.34 0 B 1
ATOM   1127 C CG  . ARG B 2 42 ? -13.671 -0.335 -5.563 1.00  75.39 0 B 1
ATOM   1128 C CD  . ARG B 2 42 ? -14.456 -0.721 -4.306 1.00  71.00 0 B 1
ATOM   1129 N NE  . ARG B 2 42 ? -15.539 -1.668 -4.587 1.00  66.67 0 B 1
ATOM   1130 C CZ  . ARG B 2 42 ? -16.848 -1.417 -4.614 1.00  59.89 0 B 1
ATOM   1131 N NH1 . ARG B 2 42 ? -17.330 -0.215 -4.500 1.00  55.19 1 B 1
ATOM   1132 N NH2 . ARG B 2 42 ? -17.695 -2.387 -4.758 1.00  55.36 0 B 1
ATOM   1133 N N   . LEU B 2 43 ? -10.875  3.319 -6.647 1.00  87.40 0 B 1
ATOM   1134 C CA  . LEU B 2 43 ? -10.122  4.502 -6.280 1.00  89.34 0 B 1
ATOM   1135 C C   . LEU B 2 43 ? -10.945  5.384 -5.347 1.00  89.22 0 B 1
ATOM   1136 O O   . LEU B 2 43 ? -12.136  5.601 -5.561 1.00  88.68 0 B 1
ATOM   1137 C CB  . LEU B 2 43 ? -9.642  5.238 -7.539 1.00  90.98 0 B 1
ATOM   1138 C CG  . LEU B 2 43 ? -8.567  4.473 -8.330 1.00  91.44 0 B 1
ATOM   1139 C CD1 . LEU B 2 43 ? -8.254  5.203 -9.633 1.00  88.41 0 B 1
ATOM   1140 C CD2 . LEU B 2 43 ? -7.259  4.343 -7.529 1.00  87.79 0 B 1
ATOM   1141 N N   . ILE B 2 44 ? -10.304  5.879 -4.296 1.00  86.18 0 B 1
ATOM   1142 C CA  . ILE B 2 44 ? -10.911  6.738 -3.280 1.00  85.80 0 B 1
ATOM   1143 C C   . ILE B 2 44 ? -10.045  7.983 -3.114 1.00  86.44 0 B 1
ATOM   1144 O O   . ILE B 2 44 ? -8.825  7.897 -2.999 1.00  86.59 0 B 1
ATOM   1145 C CB  . ILE B 2 44 ? -11.101  5.962 -1.954 1.00  83.53 0 B 1
ATOM   1146 C CG1 . ILE B 2 44 ? -12.094  4.787 -2.144 1.00  80.95 0 B 1
ATOM   1147 C CG2 . ILE B 2 44 ? -11.579  6.897 -0.833 1.00  79.72 0 B 1
ATOM   1148 C CD1 . ILE B 2 44 ? -12.189  3.829 -0.948 1.00  78.55 0 B 1
ATOM   1149 N N   . PHE B 2 45 ? -10.686  9.157 -3.072 1.00  84.65 0 B 1
ATOM   1150 C CA  . PHE B 2 45 ? -10.033 10.431 -2.790 1.00  84.94 0 B 1
ATOM   1151 C C   . PHE B 2 45 ? -10.935 11.290 -1.907 1.00  83.33 0 B 1
ATOM   1152 O O   . PHE B 2 45 ? -12.140 11.383 -2.141 1.00  80.80 0 B 1
ATOM   1153 C CB  . PHE B 2 45 ? -9.700 11.142 -4.101 1.00  86.01 0 B 1
ATOM   1154 C CG  . PHE B 2 45 ? -9.034 12.482 -3.901 1.00  85.55 0 B 1
ATOM   1155 C CD1 . PHE B 2 45 ? -9.740 13.674 -4.147 1.00  83.04 0 B 1
ATOM   1156 C CD2 . PHE B 2 45 ? -7.703 12.540 -3.449 1.00  82.94 0 B 1
ATOM   1157 C CE1 . PHE B 2 45 ? -9.114 14.918 -3.962 1.00  82.29 0 B 1
ATOM   1158 C CE2 . PHE B 2 45 ? -7.075 13.781 -3.258 1.00  82.35 0 B 1
ATOM   1159 C CZ  . PHE B 2 45 ? -7.783 14.969 -3.518 1.00  85.65 0 B 1
ATOM   1160 N N   . ALA B 2 46 ? -10.358 11.899 -0.888 1.00  83.33 0 B 1
ATOM   1161 C CA  . ALA B 2 46 ? -11.059 12.801  0.025 1.00  81.78 0 B 1
ATOM   1162 C C   . ALA B 2 46 ? -12.406 12.245  0.561 1.00  83.21 0 B 1
ATOM   1163 O O   . ALA B 2 46 ? -13.417 12.950  0.619 1.00  80.35 0 B 1
ATOM   1164 C CB  . ALA B 2 46 ? -11.167 14.182 -0.633 1.00  79.97 0 B 1
ATOM   1165 N N   . GLY B 2 47 ? -12.440 10.958  0.909 1.00  77.57 0 B 1
ATOM   1166 C CA  . GLY B 2 47 ? -13.630 10.274  1.431 1.00  75.28 0 B 1
ATOM   1167 C C   . GLY B 2 47 ? -14.703  9.925  0.394 1.00  79.14 0 B 1
ATOM   1168 O O   . GLY B 2 47 ? -15.787  9.489  0.766 1.00  76.54 0 B 1
ATOM   1169 N N   . LYS B 2 48 ? -14.417 10.088 -0.917 1.00  79.48 0 B 1
ATOM   1170 C CA  . LYS B 2 48 ? -15.337  9.767 -2.007 1.00  80.50 0 B 1
ATOM   1171 C C   . LYS B 2 48 ? -14.780  8.645 -2.882 1.00  81.70 0 B 1
ATOM   1172 O O   . LYS B 2 48 ? -13.588  8.637 -3.179 1.00  81.09 0 B 1
ATOM   1173 C CB  . LYS B 2 48 ? -15.626 11.020 -2.849 1.00  76.80 0 B 1
ATOM   1174 C CG  . LYS B 2 48 ? -16.360 12.102 -2.040 1.00  69.60 0 B 1
ATOM   1175 C CD  . LYS B 2 48 ? -16.651 13.319 -2.917 1.00  66.16 0 B 1
ATOM   1176 C CE  . LYS B 2 48 ? -17.347 14.408 -2.106 1.00  57.74 0 B 1
ATOM   1177 N NZ  . LYS B 2 48 ? -17.616 15.609 -2.936 1.00  52.30 1 B 1
ATOM   1178 N N   . GLN B 2 49 ? -15.651  7.720 -3.326 1.00  85.48 0 B 1
ATOM   1179 C CA  . GLN B 2 49 ? -15.309  6.803 -4.406 1.00  85.28 0 B 1
ATOM   1180 C C   . GLN B 2 49 ? -15.349  7.560 -5.729 1.00  86.96 0 B 1
ATOM   1181 O O   . GLN B 2 49 ? -16.258  8.359 -5.957 1.00  85.84 0 B 1
ATOM   1182 C CB  . GLN B 2 49 ? -16.235  5.575 -4.437 1.00  80.70 0 B 1
ATOM   1183 C CG  . GLN B 2 49 ? -16.017  4.689 -3.209 1.00  74.13 0 B 1
ATOM   1184 C CD  . GLN B 2 49 ? -16.815  3.379 -3.222 1.00  70.84 0 B 1
ATOM   1185 N NE2 . GLN B 2 49 ? -17.136  2.849 -2.063 1.00  63.96 0 B 1
ATOM   1186 O OE1 . GLN B 2 49 ? -17.134  2.793 -4.240 1.00  66.98 0 B 1
ATOM   1187 N N   . LEU B 2 50 ? -14.373  7.328 -6.584 1.00  89.48 0 B 1
ATOM   1188 C CA  . LEU B 2 50 ? -14.228  7.997 -7.868 1.00  90.66 0 B 1
ATOM   1189 C C   . LEU B 2 50 ? -14.959  7.188 -8.955 1.00  90.95 0 B 1
ATOM   1190 O O   . LEU B 2 50 ? -14.836  5.970 -9.025 1.00  90.60 0 B 1
ATOM   1191 C CB  . LEU B 2 50 ? -12.740  8.207 -8.180 1.00  91.86 0 B 1
ATOM   1192 C CG  . LEU B 2 50 ? -11.932  8.928 -7.086 1.00  92.16 0 B 1
ATOM   1193 C CD1 . LEU B 2 50 ? -10.493  9.138 -7.546 1.00  86.71 0 B 1
ATOM   1194 C CD2 . LEU B 2 50 ? -12.506 10.302 -6.711 1.00  86.20 0 B 1
ATOM   1195 N N   . GLU B 2 51 ? -15.735  7.890 -9.787 1.00  93.44 0 B 1
ATOM   1196 C CA  . GLU B 2 51 ? -16.510  7.313 -10.888 1.00  93.81 0 B 1
ATOM   1197 C C   . GLU B 2 51 ? -15.675  7.270 -12.174 1.00  94.80 0 B 1
ATOM   1198 O O   . GLU B 2 51 ? -15.036  8.254 -12.531 1.00  94.56 0 B 1
ATOM   1199 C CB  . GLU B 2 51 ? -17.784  8.133 -11.131 1.00  92.51 0 B 1
ATOM   1200 C CG  . GLU B 2 51 ? -18.808  8.040 -9.982 1.00  82.63 0 B 1
ATOM   1201 C CD  . GLU B 2 51 ? -19.968  9.035 -10.129 1.00  76.14 0 B 1
ATOM   1202 O OE1 . GLU B 2 51 ? -20.752  9.159 -9.170 1.00  69.06 0 B 1
ATOM   1203 O OE2 . GLU B 2 51 ? -20.050  9.761 -11.146 1.00  67.27 -1 B 1
ATOM   1204 N N   . ASP B 2 52 ? -15.745  6.163 -12.918 1.00  94.62 0 B 1
ATOM   1205 C CA  . ASP B 2 52 ? -14.881  5.892 -14.076 1.00  94.77 0 B 1
ATOM   1206 C C   . ASP B 2 52 ? -15.025  6.915 -15.207 1.00  95.08 0 B 1
ATOM   1207 O O   . ASP B 2 52 ? -14.034  7.302 -15.828 1.00  92.06 0 B 1
ATOM   1208 C CB  . ASP B 2 52 ? -15.150  4.464 -14.587 1.00  92.93 0 B 1
ATOM   1209 C CG  . ASP B 2 52 ? -14.720  3.398 -13.576 1.00  90.75 0 B 1
ATOM   1210 O OD1 . ASP B 2 52 ? -13.912  3.727 -12.684 1.00  86.00 0 B 1
ATOM   1211 O OD2 . ASP B 2 52 ? -15.171  2.244 -13.627 1.00  85.09 -1 B 1
ATOM   1212 N N   . GLY B 2 53 ? -16.229  7.414 -15.436 1.00  94.65 0 B 1
ATOM   1213 C CA  . GLY B 2 53 ? -16.519  8.397 -16.487 1.00  94.69 0 B 1
ATOM   1214 C C   . GLY B 2 53 ? -16.106  9.843 -16.161 1.00  96.20 0 B 1
ATOM   1215 O O   . GLY B 2 53 ? -16.244 10.711 -17.022 1.00  93.83 0 B 1
ATOM   1216 N N   . ARG B 2 54 ? -15.640 10.130 -14.944 1.00  96.52 0 B 1
ATOM   1217 C CA  . ARG B 2 54 ? -15.190 11.474 -14.555 1.00  97.12 0 B 1
ATOM   1218 C C   . ARG B 2 54 ? -13.685 11.630 -14.715 1.00  97.67 0 B 1
ATOM   1219 O O   . ARG B 2 54 ? -12.947 10.651 -14.745 1.00  97.12 0 B 1
ATOM   1220 C CB  . ARG B 2 54 ? -15.648 11.825 -13.139 1.00  96.33 0 B 1
ATOM   1221 C CG  . ARG B 2 54 ? -17.170 11.784 -12.993 1.00  92.25 0 B 1
ATOM   1222 C CD  . ARG B 2 54 ? -17.573 12.596 -11.763 1.00  85.10 0 B 1
ATOM   1223 N NE  . ARG B 2 54 ? -18.969 12.346 -11.389 1.00  77.24 0 B 1
ATOM   1224 C CZ  . ARG B 2 54 ? -19.724 13.081 -10.614 1.00  70.23 0 B 1
ATOM   1225 N NH1 . ARG B 2 54 ? -19.332 14.236 -10.139 1.00  64.09 1 B 1
ATOM   1226 N NH2 . ARG B 2 54 ? -20.899 12.629 -10.286 1.00  65.13 0 B 1
ATOM   1227 N N   . THR B 2 55 ? -13.243 12.889 -14.779 1.00  97.51 0 B 1
ATOM   1228 C CA  . THR B 2 55 ? -11.828 13.234 -14.887 1.00  97.40 0 B 1
ATOM   1229 C C   . THR B 2 55 ? -11.213 13.551 -13.519 1.00  97.12 0 B 1
ATOM   1230 O O   . THR B 2 55 ? -11.911 13.780 -12.530 1.00  96.39 0 B 1
ATOM   1231 C CB  . THR B 2 55 ? -11.612 14.404 -15.855 1.00  96.92 0 B 1
ATOM   1232 C CG2 . THR B 2 55 ? -12.182 14.135 -17.251 1.00  92.60 0 B 1
ATOM   1233 O OG1 . THR B 2 55 ? -12.203 15.571 -15.350 1.00  92.78 0 B 1
ATOM   1234 N N   . LEU B 2 56 ? -9.887 13.607 -13.456 1.00  97.57 0 B 1
ATOM   1235 C CA  . LEU B 2 56 ? -9.175 14.040 -12.257 1.00  97.20 0 B 1
ATOM   1236 C C   . LEU B 2 56 ? -9.519 15.497 -11.895 1.00  96.83 0 B 1
ATOM   1237 O O   . LEU B 2 56 ? -9.665 15.810 -10.708 1.00  96.21 0 B 1
ATOM   1238 C CB  . LEU B 2 56 ? -7.666 13.884 -12.471 1.00  97.20 0 B 1
ATOM   1239 C CG  . LEU B 2 56 ? -7.179 12.420 -12.593 1.00  96.70 0 B 1
ATOM   1240 C CD1 . LEU B 2 56 ? -5.682 12.417 -12.896 1.00  94.50 0 B 1
ATOM   1241 C CD2 . LEU B 2 56 ? -7.400 11.626 -11.310 1.00  93.80 0 B 1
ATOM   1242 N N   . SER B 2 57 ? -9.705 16.361 -12.895 1.00  97.04 0 B 1
ATOM   1243 C CA  . SER B 2 57 ? -10.092 17.756 -12.683 1.00  96.25 0 B 1
ATOM   1244 C C   . SER B 2 57 ? -11.488 17.902 -12.073 1.00  95.78 0 B 1
ATOM   1245 O O   . SER B 2 57 ? -11.664 18.776 -11.224 1.00  94.52 0 B 1
ATOM   1246 C CB  . SER B 2 57 ? -9.997 18.554 -13.988 1.00  95.41 0 B 1
ATOM   1247 O OG  . SER B 2 57 ? -10.733 17.957 -15.022 1.00  83.39 0 B 1
ATOM   1248 N N   . ASP B 2 58 ? -12.447 17.021 -12.397 1.00  96.39 0 B 1
ATOM   1249 C CA  . ASP B 2 58 ? -13.793 17.037 -11.819 1.00  95.74 0 B 1
ATOM   1250 C C   . ASP B 2 58 ? -13.783 16.806 -10.297 1.00  94.87 0 B 1
ATOM   1251 O O   . ASP B 2 58 ? -14.658 17.279 -9.569 1.00  93.27 0 B 1
ATOM   1252 C CB  . ASP B 2 58 ? -14.674 15.947 -12.452 1.00  95.59 0 B 1
ATOM   1253 C CG  . ASP B 2 58 ? -14.941 16.152 -13.938 1.00  93.98 0 B 1
ATOM   1254 O OD1 . ASP B 2 58 ? -15.102 17.318 -14.363 1.00  89.41 0 B 1
ATOM   1255 O OD2 . ASP B 2 58 ? -14.999 15.122 -14.648 1.00  89.56 -1 B 1
ATOM   1256 N N   . TYR B 2 59 ? -12.766 16.092 -9.799 1.00  93.59 0 B 1
ATOM   1257 C CA  . TYR B 2 59 ? -12.563 15.853 -8.375 1.00  92.39 0 B 1
ATOM   1258 C C   . TYR B 2 59 ? -11.570 16.823 -7.720 1.00  91.43 0 B 1
ATOM   1259 O O   . TYR B 2 59 ? -11.225 16.654 -6.550 1.00  88.91 0 B 1
ATOM   1260 C CB  . TYR B 2 59 ? -12.157 14.391 -8.161 1.00  92.11 0 B 1
ATOM   1261 C CG  . TYR B 2 59 ? -13.264 13.412 -8.487 1.00  92.43 0 B 1
ATOM   1262 C CD1 . TYR B 2 59 ? -14.397 13.326 -7.648 1.00  89.01 0 B 1
ATOM   1263 C CD2 . TYR B 2 59 ? -13.176 12.580 -9.618 1.00  89.40 0 B 1
ATOM   1264 C CE1 . TYR B 2 59 ? -15.419 12.412 -7.919 1.00  88.42 0 B 1
ATOM   1265 C CE2 . TYR B 2 59 ? -14.190 11.662 -9.900 1.00  88.88 0 B 1
ATOM   1266 C CZ  . TYR B 2 59 ? -15.314 11.577 -9.047 1.00  92.35 0 B 1
ATOM   1267 O OH  . TYR B 2 59 ? -16.299 10.661 -9.306 1.00  91.60 0 B 1
ATOM   1268 N N   . ASN B 2 60 ? -11.106 17.823 -8.461 1.00  90.95 0 B 1
ATOM   1269 C CA  . ASN B 2 60 ? -10.084 18.776 -8.013 1.00  89.38 0 B 1
ATOM   1270 C C   . ASN B 2 60 ? -8.793 18.085 -7.521 1.00  89.71 0 B 1
ATOM   1271 O O   . ASN B 2 60 ? -8.152 18.524 -6.569 1.00  88.07 0 B 1
ATOM   1272 C CB  . ASN B 2 60 ? -10.720 19.759 -7.017 1.00  86.59 0 B 1
ATOM   1273 C CG  . ASN B 2 60 ? -9.929 21.040 -6.858 1.00  78.40 0 B 1
ATOM   1274 N ND2 . ASN B 2 60 ? -10.125 21.723 -5.758 1.00  65.96 0 B 1
ATOM   1275 O OD1 . ASN B 2 60 ? -9.162 21.468 -7.705 1.00  67.97 0 B 1
ATOM   1276 N N   . ILE B 2 61 ? -8.429 16.979 -8.176 1.00  92.12 0 B 1
ATOM   1277 C CA  . ILE B 2 61 ? -7.194 16.245 -7.897 1.00  92.42 0 B 1
ATOM   1278 C C   . ILE B 2 61 ? -6.035 17.005 -8.532 1.00  92.35 0 B 1
ATOM   1279 O O   . ILE B 2 61 ? -5.941 17.135 -9.755 1.00  91.52 0 B 1
ATOM   1280 C CB  . ILE B 2 61 ? -7.302 14.782 -8.370 1.00  92.85 0 B 1
ATOM   1281 C CG1 . ILE B 2 61 ? -8.360 14.038 -7.534 1.00  92.02 0 B 1
ATOM   1282 C CG2 . ILE B 2 61 ? -5.947 14.072 -8.261 1.00  92.35 0 B 1
ATOM   1283 C CD1 . ILE B 2 61 ? -8.797 12.701 -8.129 1.00  90.49 0 B 1
ATOM   1284 N N   . GLN B 2 62 ? -5.141 17.511 -7.693 1.00  92.33 0 B 1
ATOM   1285 C CA  . GLN B 2 62 ? -3.993 18.315 -8.095 1.00  90.90 0 B 1
ATOM   1286 C C   . GLN B 2 62 ? -2.708 17.493 -8.086 1.00  91.75 0 B 1
ATOM   1287 O O   . GLN B 2 62 ? -2.685 16.336 -7.663 1.00  91.64 0 B 1
ATOM   1288 C CB  . GLN B 2 62 ? -3.903 19.556 -7.196 1.00  87.69 0 B 1
ATOM   1289 C CG  . GLN B 2 62 ? -5.157 20.436 -7.305 1.00  82.33 0 B 1
ATOM   1290 C CD  . GLN B 2 62 ? -5.021 21.765 -6.564 1.00  77.16 0 B 1
ATOM   1291 N NE2 . GLN B 2 62 ? -6.053 22.576 -6.548 1.00  63.25 0 B 1
ATOM   1292 O OE1 . GLN B 2 62 ? -3.993 22.109 -5.996 1.00  69.19 0 B 1
ATOM   1293 N N   . LYS B 2 63 ? -1.609 18.101 -8.549 1.00  91.35 0 B 1
ATOM   1294 C CA  . LYS B 2 63 ? -0.275 17.504 -8.449 1.00  91.02 0 B 1
ATOM   1295 C C   . LYS B 2 63 ?  0.015 17.044 -7.025 1.00  90.53 0 B 1
ATOM   1296 O O   . LYS B 2 63 ? -0.394 17.702 -6.060 1.00  89.34 0 B 1
ATOM   1297 C CB  . LYS B 2 63 ?  0.796 18.474 -8.973 1.00  89.43 0 B 1
ATOM   1298 C CG  . LYS B 2 63 ?  0.918 19.750 -8.132 1.00  82.91 0 B 1
ATOM   1299 C CD  . LYS B 2 63 ?  2.152 20.558 -8.541 1.00  79.70 0 B 1
ATOM   1300 C CE  . LYS B 2 63 ?  2.383 21.662 -7.510 1.00  67.61 0 B 1
ATOM   1301 N NZ  . LYS B 2 63 ?  3.785 22.140 -7.554 1.00  61.11 1 B 1
ATOM   1302 N N   . GLU B 2 64 ?  0.731 15.923 -6.902 1.00  89.40 0 B 1
ATOM   1303 C CA  . GLU B 2 64 ?  1.136 15.337 -5.615 1.00  89.12 0 B 1
ATOM   1304 C C   . GLU B 2 64 ? -0.038 14.894 -4.714 1.00  89.20 0 B 1
ATOM   1305 O O   . GLU B 2 64 ?  0.164 14.524 -3.564 1.00  87.04 0 B 1
ATOM   1306 C CB  . GLU B 2 64 ?  2.136 16.255 -4.897 1.00  87.20 0 B 1
ATOM   1307 C CG  . GLU B 2 64 ?  3.425 16.508 -5.701 1.00  83.41 0 B 1
ATOM   1308 C CD  . GLU B 2 64 ?  4.200 17.740 -5.224 1.00  76.25 0 B 1
ATOM   1309 O OE1 . GLU B 2 64 ?  4.859 18.371 -6.082 1.00  69.69 0 B 1
ATOM   1310 O OE2 . GLU B 2 64 ?  4.082 18.123 -4.041 1.00  68.55 -1 B 1
ATOM   1311 N N   . SER B 2 65 ? -1.271 14.868 -5.248 1.00  87.87 0 B 1
ATOM   1312 C CA  . SER B 2 65 ? -2.407 14.304 -4.526 1.00  87.09 0 B 1
ATOM   1313 C C   . SER B 2 65 ? -2.232 12.796 -4.328 1.00  87.55 0 B 1
ATOM   1314 O O   . SER B 2 65 ? -1.696 12.095 -5.185 1.00  87.09 0 B 1
ATOM   1315 C CB  . SER B 2 65 ? -3.726 14.562 -5.254 1.00  86.53 0 B 1
ATOM   1316 O OG  . SER B 2 65 ? -3.992 15.955 -5.328 1.00  82.25 0 B 1
ATOM   1317 N N   . THR B 2 66 ? -2.738 12.276 -3.199 1.00  86.49 0 B 1
ATOM   1318 C CA  . THR B 2 66 ? -2.721 10.845 -2.896 1.00  85.98 0 B 1
ATOM   1319 C C   . THR B 2 66 ? -4.118 10.253 -3.038 1.00  86.29 0 B 1
ATOM   1320 O O   . THR B 2 66 ? -5.026 10.574 -2.268 1.00  85.43 0 B 1
ATOM   1321 C CB  . THR B 2 66 ? -2.147 10.574 -1.498 1.00  83.65 0 B 1
ATOM   1322 C CG2 . THR B 2 66 ? -2.046  9.083 -1.181 1.00  79.67 0 B 1
ATOM   1323 O OG1 . THR B 2 66 ? -0.833 11.083 -1.416 1.00  80.56 0 B 1
ATOM   1324 N N   . LEU B 2 67 ? -4.276  9.357 -4.024 1.00  88.73 0 B 1
ATOM   1325 C CA  . LEU B 2 67 ? -5.431  8.486 -4.155 1.00  88.65 0 B 1
ATOM   1326 C C   . LEU B 2 67 ? -5.217  7.221 -3.317 1.00  88.28 0 B 1
ATOM   1327 O O   . LEU B 2 67 ? -4.089  6.785 -3.118 1.00  88.28 0 B 1
ATOM   1328 C CB  . LEU B 2 67 ? -5.664  8.122 -5.636 1.00  89.48 0 B 1
ATOM   1329 C CG  . LEU B 2 67 ? -5.776  9.310 -6.606 1.00  89.80 0 B 1
ATOM   1330 C CD1 . LEU B 2 67 ? -6.119  8.805 -8.010 1.00  82.91 0 B 1
ATOM   1331 C CD2 . LEU B 2 67 ? -6.868 10.296 -6.190 1.00  82.89 0 B 1
ATOM   1332 N N   . HIS B 2 68 ? -6.302  6.613 -2.853 1.00  86.84 0 B 1
ATOM   1333 C CA  . HIS B 2 68 ? -6.258  5.331 -2.166 1.00  84.85 0 B 1
ATOM   1334 C C   . HIS B 2 68 ? -6.848  4.256 -3.070 1.00  84.83 0 B 1
ATOM   1335 O O   . HIS B 2 68 ? -7.945  4.416 -3.593 1.00  84.16 0 B 1
ATOM   1336 C CB  . HIS B 2 68 ? -6.982  5.430 -0.821 1.00  82.96 0 B 1
ATOM   1337 C CG  . HIS B 2 68 ? -6.256  6.293  0.169 1.00  80.17 0 B 1
ATOM   1338 C CD2 . HIS B 2 68 ? -6.217  7.667  0.220 1.00  70.47 0 B 1
ATOM   1339 N ND1 . HIS B 2 68 ? -5.469  5.844  1.209 1.00  70.76 0 B 1
ATOM   1340 C CE1 . HIS B 2 68 ? -4.986  6.920  1.861 1.00  71.07 0 B 1
ATOM   1341 N NE2 . HIS B 2 68 ? -5.415  8.038  1.285 1.00  71.25 0 B 1
ATOM   1342 N N   . LEU B 2 69 ? -6.120  3.151 -3.236 1.00  87.87 0 B 1
ATOM   1343 C CA  . LEU B 2 69 ? -6.545  1.983 -4.004 1.00  87.34 0 B 1
ATOM   1344 C C   . LEU B 2 69 ? -7.001  0.890 -3.047 1.00  85.81 0 B 1
ATOM   1345 O O   . LEU B 2 69 ? -6.236  0.424 -2.202 1.00  84.62 0 B 1
ATOM   1346 C CB  . LEU B 2 69 ? -5.400  1.525 -4.911 1.00  86.88 0 B 1
ATOM   1347 C CG  . LEU B 2 69 ? -5.697  0.257 -5.723 1.00  87.33 0 B 1
ATOM   1348 C CD1 . LEU B 2 69 ? -6.834  0.462 -6.718 1.00  84.22 0 B 1
ATOM   1349 C CD2 . LEU B 2 69 ? -4.446 -0.169 -6.497 1.00  83.88 0 B 1
ATOM   1350 N N   . VAL B 2 70 ? -8.241  0.448 -3.233 1.00  83.75 0 B 1
ATOM   1351 C CA  . VAL B 2 70 ? -8.803 -0.728 -2.573 1.00  82.16 0 B 1
ATOM   1352 C C   . VAL B 2 70 ? -9.274 -1.682 -3.654 1.00  82.20 0 B 1
ATOM   1353 O O   . VAL B 2 70 ? -9.977 -1.270 -4.575 1.00  81.26 0 B 1
ATOM   1354 C CB  . VAL B 2 70 ? -9.952 -0.351 -1.618 1.00  78.60 0 B 1
ATOM   1355 C CG1 . VAL B 2 70 ? -10.498 -1.580 -0.885 1.00  69.53 0 B 1
ATOM   1356 C CG2 . VAL B 2 70 ? -9.488  0.655 -0.554 1.00  70.20 0 B 1
ATOM   1357 N N   . LEU B 2 71 ? -8.908 -2.959 -3.553 1.00  78.60 0 B 1
ATOM   1358 C CA  . LEU B 2 71 ? -9.395 -3.948 -4.498 1.00  76.58 0 B 1
ATOM   1359 C C   . LEU B 2 71 ? -10.812 -4.386 -4.163 1.00  73.73 0 B 1
ATOM   1360 O O   . LEU B 2 71 ? -11.180 -4.583 -3.003 1.00  71.02 0 B 1
ATOM   1361 C CB  . LEU B 2 71 ? -8.438 -5.137 -4.610 1.00  75.78 0 B 1
ATOM   1362 C CG  . LEU B 2 71 ? -7.049 -4.770 -5.150 1.00  72.34 0 B 1
ATOM   1363 C CD1 . LEU B 2 71 ? -6.277 -6.051 -5.417 1.00  69.55 0 B 1
ATOM   1364 C CD2 . LEU B 2 71 ? -7.107 -3.967 -6.458 1.00  69.39 0 B 1
ATOM   1365 N N   . ARG B 2 72 ? -11.620 -4.553 -5.208 1.00  75.37 0 B 1
ATOM   1366 C CA  . ARG B 2 72 ? -12.867 -5.302 -5.118 1.00  71.42 0 B 1
ATOM   1367 C C   . ARG B 2 72 ? -12.495 -6.775 -5.003 1.00  67.97 0 B 1
ATOM   1368 O O   . ARG B 2 72 ? -12.291 -7.445 -5.999 1.00  64.02 0 B 1
ATOM   1369 C CB  . ARG B 2 72 ? -13.768 -5.056 -6.327 1.00  69.10 0 B 1
ATOM   1370 C CG  . ARG B 2 72 ? -14.228 -3.599 -6.435 1.00  63.47 0 B 1
ATOM   1371 C CD  . ARG B 2 72 ? -15.208 -3.433 -7.593 1.00  62.68 0 B 1
ATOM   1372 N NE  . ARG B 2 72 ? -15.627 -2.020 -7.759 1.00  56.90 0 B 1
ATOM   1373 C CZ  . ARG B 2 72 ? -16.686 -1.588 -8.416 1.00  53.64 0 B 1
ATOM   1374 N NH1 . ARG B 2 72 ? -17.515 -2.402 -9.004 1.00  49.83 1 B 1
ATOM   1375 N NH2 . ARG B 2 72 ? -16.927 -0.312 -8.506 1.00  48.22 0 B 1
ATOM   1376 N N   . LEU B 2 73 ? -12.448 -7.258 -3.781 1.00  69.08 0 B 1
ATOM   1377 C CA  . LEU B 2 73 ? -12.527 -8.687 -3.575 1.00  62.28 0 B 1
ATOM   1378 C C   . LEU B 2 73 ? -13.894 -9.123 -4.085 1.00  56.59 0 B 1
ATOM   1379 O O   . LEU B 2 73 ? -14.918 -8.734 -3.533 1.00  50.42 0 B 1
ATOM   1380 C CB  . LEU B 2 73 ? -12.344 -9.008 -2.083 1.00  58.42 0 B 1
ATOM   1381 C CG  . LEU B 2 73 ? -10.972 -8.597 -1.531 1.00  55.37 0 B 1
ATOM   1382 C CD1 . LEU B 2 73 ? -10.972 -8.776 -0.013 1.00  52.84 0 B 1
ATOM   1383 C CD2 . LEU B 2 73 ? -9.850 -9.423 -2.165 1.00  50.19 0 B 1
ATOM   1384 N N   . ARG B 2 74 ? -13.933 -9.933 -5.155 1.00  57.48 0 B 1
ATOM   1385 C CA  . ARG B 2 74 ? -15.095 -10.779 -5.443 1.00  52.35 0 B 1
ATOM   1386 C C   . ARG B 2 74 ? -15.143 -11.883 -4.381 1.00  48.09 0 B 1
ATOM   1387 O O   . ARG B 2 74 ? -15.029 -13.060 -4.695 1.00  41.89 0 B 1
ATOM   1388 C CB  . ARG B 2 74 ? -15.051 -11.337 -6.871 1.00  47.71 0 B 1
ATOM   1389 C CG  . ARG B 2 74 ? -15.581 -10.368 -7.929 1.00  43.05 0 B 1
ATOM   1390 C CD  . ARG B 2 74 ? -15.638 -11.106 -9.264 1.00  41.28 0 B 1
ATOM   1391 N NE  . ARG B 2 74 ? -16.311 -10.327 -10.322 1.00  37.94 0 B 1
ATOM   1392 C CZ  . ARG B 2 74 ? -16.507 -10.741 -11.570 1.00  35.42 0 B 1
ATOM   1393 N NH1 . ARG B 2 74 ? -16.085 -11.909 -11.974 1.00  33.02 1 B 1
ATOM   1394 N NH2 . ARG B 2 74 ? -17.133 -9.981 -12.421 1.00  32.27 0 B 1
ATOM   1395 N N   . GLY B 2 75 ? -15.246 -11.478 -3.125 1.00  47.74 0 B 1
ATOM   1396 C CA  . GLY B 2 75 ? -15.725 -12.388 -2.103 1.00  42.68 0 B 1
ATOM   1397 C C   . GLY B 2 75 ? -17.209 -12.604 -2.366 1.00  40.74 0 B 1
ATOM   1398 O O   . GLY B 2 75 ? -17.977 -11.648 -2.347 1.00  36.72 0 B 1
ATOM   1399 N N   . GLY B 2 76 ? -17.568 -13.836 -2.672 1.00  44.32 0 B 1
ATOM   1400 C CA  . GLY B 2 76 ? -18.948 -14.288 -2.581 1.00  38.43 0 B 1
ATOM   1401 C C   . GLY B 2 76 ? -19.378 -14.413 -1.136 1.00  34.32 0 B 1
ATOM   1402 O O   . GLY B 2 76 ? -18.518 -14.397 -0.238 1.00  29.85 0 B 1
ATOM   1403 O OXT . GLY B 2 76 ? -20.599 -14.545 -0.901 1.00  35.15 -1 B 1
HETATM 1404 P PA  . NAD C 3 1 ? -25.368 -8.347 -9.603 1.00  38.45 0 C 1
HETATM 1405 P PN  . NAD C 3 1 ? -23.456 -6.687 -8.388 1.00  42.93 0 C 1
HETATM 1406 C C1B . NAD C 3 1 ? -26.235 -11.324 -14.489 1.00  34.06 0 C 1
HETATM 1407 C C1D . NAD C 3 1 ? -22.527 -1.437 -8.312 1.00  43.80 0 C 1
HETATM 1408 N N1A . NAD C 3 1 ? -30.845 -12.961 -15.987 1.00  19.87 0 C 1
HETATM 1409 N N1N . NAD C 3 1 ? -21.665 -1.177 -7.186 1.00  51.35 0 C 1
HETATM 1410 O O1A . NAD C 3 1 ? -26.517 -7.469 -9.850 1.00  32.49 -1 C 1
HETATM 1411 O O1N . NAD C 3 1 ? -22.076 -7.161 -8.128 1.00  38.50 -1 C 1
HETATM 1412 C C2A . NAD C 3 1 ? -29.798 -13.674 -15.546 1.00  22.27 0 C 1
HETATM 1413 C C2B . NAD C 3 1 ? -25.195 -10.664 -15.305 1.00  34.29 0 C 1
HETATM 1414 C C2D . NAD C 3 1 ? -21.847 -2.305 -9.322 1.00  47.53 0 C 1
HETATM 1415 C C2N . NAD C 3 1 ? -21.515 -2.127 -6.227 1.00  52.47 0 C 1
HETATM 1416 O O2A . NAD C 3 1 ? -25.350 -9.167 -8.356 1.00  33.56 0 C 1
HETATM 1417 O O2B . NAD C 3 1 ? -24.189 -11.580 -15.633 1.00  32.68 0 C 1
HETATM 1418 O O2D . NAD C 3 1 ? -21.017 -1.545 -10.183 1.00  42.90 0 C 1
HETATM 1419 O O2N . NAD C 3 1 ? -24.424 -6.767 -7.267 1.00  36.85 0 C 1
HETATM 1420 C C3B . NAD C 3 1 ? -24.693 -9.589 -14.400 1.00  36.00 0 C 1
HETATM 1421 C C3D . NAD C 3 1 ? -23.000 -2.907 -10.057 1.00  47.91 0 C 1
HETATM 1422 C C3N . NAD C 3 1 ? -20.675 -1.841 -5.163 1.00  46.82 0 C 1
HETATM 1423 N N3A . NAD C 3 1 ? -28.642 -13.105 -15.189 1.00  27.19 0 C 1
HETATM 1424 O O3  . NAD C 3 1 ? -24.039 -7.466 -9.650 1.00  39.70 0 C 1
HETATM 1425 O O3B . NAD C 3 1 ? -23.316 -9.394 -14.570 1.00  34.87 0 C 1
HETATM 1426 O O3D . NAD C 3 1 ? -23.359 -2.148 -11.195 1.00  41.42 0 C 1
HETATM 1427 C C4A . NAD C 3 1 ? -28.548 -11.792 -15.269 1.00  31.08 0 C 1
HETATM 1428 C C4B . NAD C 3 1 ? -25.020 -10.064 -13.047 1.00  37.56 0 C 1
HETATM 1429 C C4D . NAD C 3 1 ? -24.126 -2.925 -9.069 1.00  47.32 0 C 1
HETATM 1430 C C4N . NAD C 3 1 ? -20.011 -0.615 -5.058 1.00  46.94 0 C 1
HETATM 1431 O O4B . NAD C 3 1 ? -26.117 -10.969 -13.150 1.00  36.68 0 C 1
HETATM 1432 O O4D . NAD C 3 1 ? -23.702 -2.137 -7.946 1.00  47.69 0 C 1
HETATM 1433 C C5A . NAD C 3 1 ? -29.603 -10.991 -15.715 1.00  25.84 0 C 1
HETATM 1434 C C5B . NAD C 3 1 ? -25.401 -8.930 -12.128 1.00  37.78 0 C 1
HETATM 1435 C C5D . NAD C 3 1 ? -24.476 -4.285 -8.604 1.00  45.17 0 C 1
HETATM 1436 C C5N . NAD C 3 1 ? -20.209  0.316 -6.060 1.00  44.12 0 C 1
HETATM 1437 O O5B . NAD C 3 1 ? -25.192 -9.373 -10.793 1.00  37.36 0 C 1
HETATM 1438 O O5D . NAD C 3 1 ? -23.377 -5.138 -8.851 1.00  44.41 0 C 1
HETATM 1439 C C6A . NAD C 3 1 ? -30.803 -11.638 -16.087 1.00  19.79 0 C 1
HETATM 1440 C C6N . NAD C 3 1 ? -21.048  0.020 -7.107 1.00  45.74 0 C 1
HETATM 1441 N N6A . NAD C 3 1 ? -31.868 -10.955 -16.534 1.00  13.95 0 C 1
HETATM 1442 C C7N . NAD C 3 1 ? -20.485 -2.856 -4.098 1.00  41.46 0 C 1
HETATM 1443 N N7A . NAD C 3 1 ? -29.213 -9.720 -15.676 1.00  23.92 0 C 1
HETATM 1444 N N7N . NAD C 3 1 ? -21.253 -3.905 -4.071 1.00  40.71 0 C 1
HETATM 1445 O O7N . NAD C 3 1 ? -19.604 -2.637 -3.222 1.00  41.72 0 C 1
HETATM 1446 C C8A . NAD C 3 1 ? -27.974 -9.717 -15.240 1.00  29.66 0 C 1
HETATM 1447 N N9A . NAD C 3 1 ? -27.547 -10.964 -14.979 1.00  33.91 0 C 1
HETATM 1448 ZN ZN  . ZN  D 4 1 ? -9.198 -14.451 -16.847 1.00  75.12 0 D 1
HETATM 1449 ZN ZN  . ZN  E 5 1 ? -11.192 -29.430 -15.775 1.00  93.06 0 E 1
