# Supplementary material for: RNF114 and RNF166 exemplify reader-writer E3 ligases that extend K11 polyubiquitin onto sites of MARUbylation
Source: EMBO J. 2025 Oct 2;44(21):5993–6018. doi: 10.1038/s44318-025-00577-z (PMC12583694; doi:10.1038/s44318-025-00577-z)
Supplement: Supplementary file 7 — Source data Fig. 5 [file 44318_2025_577_MOESM7_ESM.zip › Figure 5/5B/RNF138-MUBD-AF3-4.cif]

# generated by PyMOL 3.1.4.1
#
data_fold_2024_11_14_22_43_rnf138_mubd_ub_nad_2xzn_model_4
_entry.id fold_2024_11_14_22_43_rnf138_mubd_ub_nad_2xzn_model_4
#
loop_
_atom_site.group_PDB
_atom_site.id
_atom_site.type_symbol
_atom_site.label_atom_id
_atom_site.label_alt_id
_atom_site.label_comp_id
_atom_site.label_asym_id
_atom_site.label_entity_id
_atom_site.label_seq_id
_atom_site.pdbx_PDB_ins_code
_atom_site.Cartn_x
_atom_site.Cartn_y
_atom_site.Cartn_z
_atom_site.occupancy
_atom_site.B_iso_or_equiv
_atom_site.pdbx_formal_charge
_atom_site.auth_asym_id
_atom_site.pdbx_PDB_model_num
ATOM   1   N N   . HIS A 1 1 ?  9.448 -13.388 -5.411 1.00  75.69 0 A 1
ATOM   2   C CA  . HIS A 1 1 ?  9.391 -12.579 -6.636 1.00  81.83 0 A 1
ATOM   3   C C   . HIS A 1 1 ?  8.009 -12.663 -7.286 1.00  85.85 0 A 1
ATOM   4   O O   . HIS A 1 1 ?  7.430 -13.749 -7.367 1.00  80.74 0 A 1
ATOM   5   C CB  . HIS A 1 1 ? 10.464 -13.046 -7.627 1.00  74.23 0 A 1
ATOM   6   C CG  . HIS A 1 1 ? 11.858 -12.929 -7.104 1.00  68.88 0 A 1
ATOM   7   C CD2 . HIS A 1 1 ? 12.732 -13.866 -6.668 1.00  59.89 0 A 1
ATOM   8   N ND1 . HIS A 1 1 ? 12.498 -11.719 -6.954 1.00  62.32 0 A 1
ATOM   9   C CE1 . HIS A 1 1 ? 13.712 -11.915 -6.452 1.00  58.77 0 A 1
ATOM   10  N NE2 . HIS A 1 1 ? 13.873 -13.210 -6.262 1.00  58.59 0 A 1
ATOM   11  N N   . PRO A 1 2 ?  7.482 -11.528 -7.732 1.00  88.23 0 A 1
ATOM   12  C CA  . PRO A 1 2 ?  6.154 -11.500 -8.339 1.00  92.02 0 A 1
ATOM   13  C C   . PRO A 1 2 ?  6.115 -12.118 -9.729 1.00  95.36 0 A 1
ATOM   14  O O   . PRO A 1 2 ?  7.143 -12.230 -10.410 1.00  94.82 0 A 1
ATOM   15  C CB  . PRO A 1 2 ?  5.836 -10.005 -8.380 1.00  87.22 0 A 1
ATOM   16  C CG  . PRO A 1 2 ?  7.174 -9.389 -8.608 1.00  82.43 0 A 1
ATOM   17  C CD  . PRO A 1 2 ?  8.081 -10.185 -7.696 1.00  85.17 0 A 1
ATOM   18  N N   . THR A 1 3 ?  4.909 -12.533 -10.151 1.00  96.31 0 A 1
ATOM   19  C CA  . THR A 1 3 ?  4.710 -13.074 -11.487 1.00  97.34 0 A 1
ATOM   20  C C   . THR A 1 3 ?  3.675 -12.187 -12.170 1.00  97.82 0 A 1
ATOM   21  O O   . THR A 1 3 ?  2.893 -11.504 -11.509 1.00  97.33 0 A 1
ATOM   22  C CB  . THR A 1 3 ?  4.220 -14.535 -11.464 1.00  96.08 0 A 1
ATOM   23  C CG2 . THR A 1 3 ?  5.295 -15.441 -10.878 1.00  88.52 0 A 1
ATOM   24  O OG1 . THR A 1 3 ?  3.021 -14.627 -10.694 1.00  89.15 0 A 1
ATOM   25  N N   . PHE A 1 4 ?  3.681 -12.206 -13.493 1.00  98.57 0 A 1
ATOM   26  C CA  . PHE A 1 4 ?  2.813 -11.340 -14.272 1.00  98.64 0 A 1
ATOM   27  C C   . PHE A 1 4 ?  2.079 -12.058 -15.387 1.00  98.76 0 A 1
ATOM   28  O O   . PHE A 1 4 ?  2.503 -13.113 -15.846 1.00  98.53 0 A 1
ATOM   29  C CB  . PHE A 1 4 ?  3.643 -10.208 -14.882 1.00  98.47 0 A 1
ATOM   30  C CG  . PHE A 1 4 ?  4.579 -9.553 -13.911 1.00  98.40 0 A 1
ATOM   31  C CD1 . PHE A 1 4 ?  4.111 -8.607 -13.015 1.00  97.88 0 A 1
ATOM   32  C CD2 . PHE A 1 4 ?  5.926 -9.907 -13.866 1.00  97.87 0 A 1
ATOM   33  C CE1 . PHE A 1 4 ?  4.967 -8.010 -12.091 1.00  97.40 0 A 1
ATOM   34  C CE2 . PHE A 1 4 ?  6.785 -9.319 -12.949 1.00  97.40 0 A 1
ATOM   35  C CZ  . PHE A 1 4 ?  6.306 -8.368 -12.058 1.00  97.38 0 A 1
ATOM   36  N N   . LYS A 1 5 ?  0.967 -11.469 -15.815 1.00  98.63 0 A 1
ATOM   37  C CA  . LYS A 1 5 ?  0.184 -11.991 -16.918 1.00  98.61 0 A 1
ATOM   38  C C   . LYS A 1 5 ?  0.539 -11.174 -18.163 1.00  98.79 0 A 1
ATOM   39  O O   . LYS A 1 5 ?  0.654 -9.958 -18.094 1.00  98.58 0 A 1
ATOM   40  C CB  . LYS A 1 5 ? -1.306 -11.861 -16.616 1.00  98.22 0 A 1
ATOM   41  C CG  . LYS A 1 5 ? -2.215 -12.345 -17.742 1.00  94.44 0 A 1
ATOM   42  C CD  . LYS A 1 5 ? -3.680 -12.086 -17.430 1.00  92.94 0 A 1
ATOM   43  C CE  . LYS A 1 5 ? -4.128 -12.810 -16.177 1.00  83.91 0 A 1
ATOM   44  N NZ  . LYS A 1 5 ? -5.559 -12.570 -15.875 1.00  77.92 1 A 1
ATOM   45  N N   . CYS A 1 6 ?  0.729 -11.853 -19.294 1.00  98.84 0 A 1
ATOM   46  C CA  . CYS A 1 6 ?  1.028 -11.159 -20.538 1.00  98.81 0 A 1
ATOM   47  C C   . CYS A 1 6 ? -0.223 -10.407 -20.996 1.00  98.86 0 A 1
ATOM   48  O O   . CYS A 1 6 ? -1.273 -11.014 -21.178 1.00  98.74 0 A 1
ATOM   49  C CB  . CYS A 1 6 ?  1.445 -12.153 -21.622 1.00  98.83 0 A 1
ATOM   50  S SG  . CYS A 1 6 ?  1.673 -11.386 -23.248 1.00  98.79 0 A 1
ATOM   51  N N   . PRO A 1 7 ? -0.128 -9.086 -21.178 1.00  98.87 0 A 1
ATOM   52  C CA  . PRO A 1 7 ? -1.288 -8.297 -21.584 1.00  98.74 0 A 1
ATOM   53  C C   . PRO A 1 7 ? -1.671 -8.478 -23.048 1.00  98.69 0 A 1
ATOM   54  O O   . PRO A 1 7 ? -2.732 -8.024 -23.480 1.00  98.19 0 A 1
ATOM   55  C CB  . PRO A 1 7 ? -0.851 -6.868 -21.282 1.00  98.52 0 A 1
ATOM   56  C CG  . PRO A 1 7 ?  0.620 -6.906 -21.552 1.00  97.85 0 A 1
ATOM   57  C CD  . PRO A 1 7 ?  1.060 -8.235 -20.965 1.00  98.65 0 A 1
ATOM   58  N N   . LEU A 1 8 ? -0.821 -9.152 -23.824 1.00  98.70 0 A 1
ATOM   59  C CA  . LEU A 1 8 ? -1.090 -9.351 -25.243 1.00  98.68 0 A 1
ATOM   60  C C   . LEU A 1 8 ? -1.842 -10.648 -25.547 1.00  98.52 0 A 1
ATOM   61  O O   . LEU A 1 8 ? -2.636 -10.697 -26.485 1.00  97.91 0 A 1
ATOM   62  C CB  . LEU A 1 8 ?  0.227 -9.314 -26.031 1.00  98.51 0 A 1
ATOM   63  C CG  . LEU A 1 8 ?  1.002 -7.996 -25.948 1.00  98.27 0 A 1
ATOM   64  C CD1 . LEU A 1 8 ?  2.325 -8.119 -26.699 1.00  97.93 0 A 1
ATOM   65  C CD2 . LEU A 1 8 ?  0.160 -6.860 -26.526 1.00  97.77 0 A 1
ATOM   66  N N   . CYS A 1 9 ? -1.604 -11.703 -24.749 1.00  98.64 0 A 1
ATOM   67  C CA  . CYS A 1 9 ? -2.282 -12.979 -24.976 1.00  98.59 0 A 1
ATOM   68  C C   . CYS A 1 9 ? -2.921 -13.554 -23.717 1.00  98.57 0 A 1
ATOM   69  O O   . CYS A 1 9 ? -3.556 -14.604 -23.764 1.00  97.68 0 A 1
ATOM   70  C CB  . CYS A 1 9 ? -1.301 -13.998 -25.561 1.00  98.32 0 A 1
ATOM   71  S SG  . CYS A 1 9 ? -0.052 -14.608 -24.404 1.00  98.41 0 A 1
ATOM   72  N N   . GLN A 1 10 ? -2.768 -12.877 -22.588 1.00  98.32 0 A 1
ATOM   73  C CA  . GLN A 1 10 ? -3.357 -13.267 -21.307 1.00  98.32 0 A 1
ATOM   74  C C   . GLN A 1 10 ? -2.753 -14.511 -20.640 1.00  98.52 0 A 1
ATOM   75  O O   . GLN A 1 10 ? -3.256 -14.967 -19.614 1.00  97.66 0 A 1
ATOM   76  C CB  . GLN A 1 10 ? -4.874 -13.440 -21.444 1.00  97.75 0 A 1
ATOM   77  C CG  . GLN A 1 10 ? -5.582 -12.225 -22.044 1.00  95.60 0 A 1
ATOM   78  C CD  . GLN A 1 10 ? -5.263 -10.945 -21.299 1.00  91.86 0 A 1
ATOM   79  N NE2 . GLN A 1 10 ? -4.978 -9.889 -22.044 1.00  83.37 0 A 1
ATOM   80  O OE1 . GLN A 1 10 ? -5.272 -10.909 -20.071 1.00  84.15 0 A 1
ATOM   81  N N   . GLU A 1 11 ? -1.664 -15.050 -21.182 1.00  98.68 0 A 1
ATOM   82  C CA  . GLU A 1 11 ? -1.004 -16.189 -20.559 1.00  98.68 0 A 1
ATOM   83  C C   . GLU A 1 11 ? -0.378 -15.681 -19.261 1.00  98.67 0 A 1
ATOM   84  O O   . GLU A 1 11 ?  0.169 -14.580 -19.205 1.00  98.49 0 A 1
ATOM   85  C CB  . GLU A 1 11 ?  0.075 -16.766 -21.481 1.00  98.39 0 A 1
ATOM   86  C CG  . GLU A 1 11 ?  0.636 -18.095 -20.998 1.00  94.24 0 A 1
ATOM   87  C CD  . GLU A 1 11 ?  1.568 -18.746 -21.995 1.00  91.83 0 A 1
ATOM   88  O OE1 . GLU A 1 11 ?  1.434 -18.468 -23.201 1.00  86.93 0 A 1
ATOM   89  O OE2 . GLU A 1 11 ?  2.428 -19.542 -21.570 1.00  86.63 -1 A 1
ATOM   90  N N   . SER A 1 12 ? -0.453 -16.485 -18.187 1.00  98.47 0 A 1
ATOM   91  C CA  . SER A 1 12 ? -0.001 -16.037 -16.875 1.00  98.20 0 A 1
ATOM   92  C C   . SER A 1 12 ?  1.223 -16.733 -16.291 1.00  98.28 0 A 1
ATOM   93  O O   . SER A 1 12 ?  1.818 -17.612 -16.912 1.00  96.14 0 A 1
ATOM   94  C CB  . SER A 1 12 ? -1.162 -16.167 -15.883 1.00  96.64 0 A 1
ATOM   95  O OG  . SER A 1 12 ? -1.583 -17.515 -15.800 1.00  89.46 0 A 1
ATOM   96  N N   . ASN A 1 13 ?  1.575 -16.311 -15.081 1.00  97.97 0 A 1
ATOM   97  C CA  . ASN A 1 13 ?  2.692 -16.854 -14.316 1.00  97.95 0 A 1
ATOM   98  C C   . ASN A 1 13 ?  4.081 -16.653 -14.918 1.00  98.12 0 A 1
ATOM   99  O O   . ASN A 1 13 ?  4.907 -17.562 -14.901 1.00  96.98 0 A 1
ATOM   100 C CB  . ASN A 1 13 ?  2.462 -18.341 -14.021 1.00  96.58 0 A 1
ATOM   101 C CG  . ASN A 1 13 ?  1.235 -18.564 -13.171 1.00  90.49 0 A 1
ATOM   102 N ND2 . ASN A 1 13 ?  0.533 -19.655 -13.433 1.00  79.70 0 A 1
ATOM   103 O OD1 . ASN A 1 13 ?  0.917 -17.772 -12.280 1.00  83.21 0 A 1
ATOM   104 N N   . PHE A 1 14 ?  4.351 -15.443 -15.410 1.00  98.66 0 A 1
ATOM   105 C CA  . PHE A 1 14 ?  5.668 -15.104 -15.940 1.00  98.64 0 A 1
ATOM   106 C C   . PHE A 1 14 ?  6.430 -14.257 -14.941 1.00  98.68 0 A 1
ATOM   107 O O   . PHE A 1 14 ?  5.892 -13.307 -14.384 1.00  98.27 0 A 1
ATOM   108 C CB  . PHE A 1 14 ?  5.543 -14.283 -17.228 1.00  98.67 0 A 1
ATOM   109 C CG  . PHE A 1 14 ?  5.015 -15.061 -18.399 1.00  98.76 0 A 1
ATOM   110 C CD1 . PHE A 1 14 ?  5.766 -16.075 -18.974 1.00  98.49 0 A 1
ATOM   111 C CD2 . PHE A 1 14 ?  3.779 -14.744 -18.947 1.00  98.53 0 A 1
ATOM   112 C CE1 . PHE A 1 14 ?  5.287 -16.771 -20.078 1.00  98.39 0 A 1
ATOM   113 C CE2 . PHE A 1 14 ?  3.293 -15.439 -20.045 1.00  98.38 0 A 1
ATOM   114 C CZ  . PHE A 1 14 ?  4.052 -16.450 -20.611 1.00  98.51 0 A 1
ATOM   115 N N   . THR A 1 15 ?  7.700 -14.593 -14.695 1.00  98.34 0 A 1
ATOM   116 C CA  . THR A 1 15 ?  8.549 -13.728 -13.883 1.00  98.22 0 A 1
ATOM   117 C C   . THR A 1 15 ?  8.924 -12.603 -14.848 1.00  98.34 0 A 1
ATOM   118 O O   . THR A 1 15 ?  8.605 -12.662 -16.042 1.00  98.31 0 A 1
ATOM   119 C CB  . THR A 1 15 ?  9.833 -14.446 -13.437 1.00  97.72 0 A 1
ATOM   120 C CG2 . THR A 1 15 ?  9.494 -15.632 -12.549 1.00  95.26 0 A 1
ATOM   121 O OG1 . THR A 1 15 ? 10.546 -14.900 -14.591 1.00  95.65 0 A 1
ATOM   122 N N   . ARG A 1 16 ?  9.611 -11.579 -14.342 1.00  98.14 0 A 1
ATOM   123 C CA  . ARG A 1 16 ? 10.020 -10.456 -15.187 1.00  98.02 0 A 1
ATOM   124 C C   . ARG A 1 16 ? 10.798 -10.936 -16.417 1.00  98.11 0 A 1
ATOM   125 O O   . ARG A 1 16 ? 10.477 -10.586 -17.547 1.00  98.18 0 A 1
ATOM   126 C CB  . ARG A 1 16 ? 10.886 -9.473 -14.399 1.00  97.58 0 A 1
ATOM   127 C CG  . ARG A 1 16 ? 11.156 -8.167 -15.134 1.00  96.58 0 A 1
ATOM   128 C CD  . ARG A 1 16 ? 12.335 -7.405 -14.568 1.00  96.11 0 A 1
ATOM   129 N NE  . ARG A 1 16 ? 13.604 -7.852 -15.143 1.00  95.00 0 A 1
ATOM   130 C CZ  . ARG A 1 16 ? 14.450 -8.698 -14.564 1.00  95.37 0 A 1
ATOM   131 N NH1 . ARG A 1 16 ? 14.183 -9.208 -13.376 1.00  90.78 1 A 1
ATOM   132 N NH2 . ARG A 1 16 ? 15.575 -9.037 -15.181 1.00  91.74 0 A 1
ATOM   133 N N   . GLN A 1 17 ? 11.825 -11.726 -16.179 1.00  97.91 0 A 1
ATOM   134 C CA  . GLN A 1 17 ? 12.665 -12.217 -17.268 1.00  97.88 0 A 1
ATOM   135 C C   . GLN A 1 17 ? 11.901 -13.140 -18.212 1.00  98.15 0 A 1
ATOM   136 O O   . GLN A 1 17 ? 12.079 -13.082 -19.429 1.00  98.09 0 A 1
ATOM   137 C CB  . GLN A 1 17 ? 13.887 -12.958 -16.719 1.00  97.08 0 A 1
ATOM   138 C CG  . GLN A 1 17 ? 14.891 -13.366 -17.786 1.00  94.18 0 A 1
ATOM   139 C CD  . GLN A 1 17 ? 15.421 -12.176 -18.567 1.00  91.78 0 A 1
ATOM   140 N NE2 . GLN A 1 17 ? 15.265 -12.211 -19.878 1.00  82.68 0 A 1
ATOM   141 O OE1 . GLN A 1 17 ? 15.958 -11.238 -17.983 1.00  85.71 0 A 1
ATOM   142 N N   . ARG A 1 18 ? 11.027 -13.997 -17.650 1.00  98.21 0 A 1
ATOM   143 C CA  . ARG A 1 18 ? 10.246 -14.914 -18.467 1.00  98.33 0 A 1
ATOM   144 C C   . ARG A 1 18 ?  9.245 -14.163 -19.344 1.00  98.58 0 A 1
ATOM   145 O O   . ARG A 1 18 ?  8.949 -14.587 -20.455 1.00  98.46 0 A 1
ATOM   146 C CB  . ARG A 1 18 ?  9.506 -15.923 -17.589 1.00  98.05 0 A 1
ATOM   147 C CG  . ARG A 1 18 ? 10.424 -16.937 -16.908 1.00  93.74 0 A 1
ATOM   148 C CD  . ARG A 1 18 ? 10.967 -17.959 -17.887 1.00  89.42 0 A 1
ATOM   149 N NE  . ARG A 1 18 ? 11.791 -18.960 -17.233 1.00  81.03 0 A 1
ATOM   150 C CZ  . ARG A 1 18 ? 12.292 -20.043 -17.819 1.00  74.42 0 A 1
ATOM   151 N NH1 . ARG A 1 18 ? 12.051 -20.280 -19.100 1.00  67.68 1 A 1
ATOM   152 N NH2 . ARG A 1 18 ? 13.042 -20.895 -17.132 1.00  69.16 0 A 1
ATOM   153 N N   . LEU A 1 19 ?  8.721 -13.034 -18.850 1.00  98.63 0 A 1
ATOM   154 C CA  . LEU A 1 19 ?  7.784 -12.243 -19.633 1.00  98.75 0 A 1
ATOM   155 C C   . LEU A 1 19 ?  8.530 -11.614 -20.812 1.00  98.70 0 A 1
ATOM   156 O O   . LEU A 1 19 ?  8.014 -11.554 -21.929 1.00  98.75 0 A 1
ATOM   157 C CB  . LEU A 1 19 ?  7.130 -11.149 -18.786 1.00  98.77 0 A 1
ATOM   158 C CG  . LEU A 1 19 ?  6.066 -10.306 -19.500 1.00  98.60 0 A 1
ATOM   159 C CD1 . LEU A 1 19 ?  4.915 -11.193 -19.955 1.00  98.40 0 A 1
ATOM   160 C CD2 . LEU A 1 19 ?  5.546 -9.224 -18.563 1.00  98.38 0 A 1
ATOM   161 N N   . LEU A 1 20 ?  9.756 -11.157 -20.558 1.00  98.60 0 A 1
ATOM   162 C CA  . LEU A 1 20 ? 10.589 -10.590 -21.615 1.00  98.53 0 A 1
ATOM   163 C C   . LEU A 1 20 ? 10.846 -11.640 -22.693 1.00  98.66 0 A 1
ATOM   164 O O   . LEU A 1 20 ? 10.684 -11.368 -23.887 1.00  98.40 0 A 1
ATOM   165 C CB  . LEU A 1 20 ? 11.930 -10.111 -21.039 1.00  98.05 0 A 1
ATOM   166 C CG  . LEU A 1 20 ? 11.982 -8.703 -20.434 1.00  94.33 0 A 1
ATOM   167 C CD1 . LEU A 1 20 ? 13.281 -8.517 -19.674 1.00  89.90 0 A 1
ATOM   168 C CD2 . LEU A 1 20 ? 11.890 -7.680 -21.555 1.00  89.81 0 A 1
ATOM   169 N N   . ASP A 1 21 ? 11.245 -12.834 -22.272 1.00  98.66 0 A 1
ATOM   170 C CA  . ASP A 1 21 ? 11.529 -13.913 -23.215 1.00  98.59 0 A 1
ATOM   171 C C   . ASP A 1 21 ? 10.282 -14.305 -24.006 1.00  98.74 0 A 1
ATOM   172 O O   . ASP A 1 21 ? 10.339 -14.495 -25.222 1.00  98.60 0 A 1
ATOM   173 C CB  . ASP A 1 21 ? 12.074 -15.146 -22.474 1.00  98.32 0 A 1
ATOM   174 C CG  . ASP A 1 21 ? 13.400 -14.880 -21.780 1.00  97.10 0 A 1
ATOM   175 O OD1 . ASP A 1 21 ? 14.116 -13.939 -22.178 1.00  95.58 0 A 1
ATOM   176 O OD2 . ASP A 1 21 ? 13.726 -15.626 -20.834 1.00  95.09 -1 A 1
ATOM   177 N N   . HIS A 1 22 ?  9.162 -14.412 -23.303 1.00  98.71 0 A 1
ATOM   178 C CA  . HIS A 1 22 ?  7.896 -14.772 -23.926 1.00  98.85 0 A 1
ATOM   179 C C   . HIS A 1 22 ?  7.477 -13.770 -24.994 1.00  98.80 0 A 1
ATOM   180 O O   . HIS A 1 22 ?  7.108 -14.144 -26.107 1.00  98.77 0 A 1
ATOM   181 C CB  . HIS A 1 22 ?  6.808 -14.864 -22.854 1.00  98.85 0 A 1
ATOM   182 C CG  . HIS A 1 22 ?  5.412 -14.885 -23.395 1.00  98.87 0 A 1
ATOM   183 C CD2 . HIS A 1 22 ?  4.480 -13.911 -23.487 1.00  98.37 0 A 1
ATOM   184 N ND1 . HIS A 1 22 ?  4.845 -16.016 -23.943 1.00  98.38 0 A 1
ATOM   185 C CE1 . HIS A 1 22 ?  3.616 -15.732 -24.351 1.00  98.30 0 A 1
ATOM   186 N NE2 . HIS A 1 22 ?  3.371 -14.463 -24.086 1.00  98.38 0 A 1
ATOM   187 N N   . CYS A 1 23 ?  7.533 -12.486 -24.658 1.00  98.74 0 A 1
ATOM   188 C CA  . CYS A 1 23 ?  7.119 -11.454 -25.592 1.00  98.71 0 A 1
ATOM   189 C C   . CYS A 1 23 ?  8.045 -11.330 -26.802 1.00  98.70 0 A 1
ATOM   190 O O   . CYS A 1 23 ?  7.581 -11.102 -27.918 1.00  98.51 0 A 1
ATOM   191 C CB  . CYS A 1 23 ?  6.986 -10.114 -24.876 1.00  98.67 0 A 1
ATOM   192 S SG  . CYS A 1 23 ?  5.553 -10.046 -23.770 1.00  98.34 0 A 1
ATOM   193 N N   . ASN A 1 24 ?  9.343 -11.479 -26.576 1.00  98.70 0 A 1
ATOM   194 C CA  . ASN A 1 24 ? 10.284 -11.401 -27.687 1.00  98.64 0 A 1
ATOM   195 C C   . ASN A 1 24 ? 10.144 -12.606 -28.617 1.00  98.53 0 A 1
ATOM   196 O O   . ASN A 1 24 ? 10.406 -12.507 -29.811 1.00  98.10 0 A 1
ATOM   197 C CB  . ASN A 1 24 ? 11.724 -11.308 -27.162 1.00  98.38 0 A 1
ATOM   198 C CG  . ASN A 1 24 ? 12.092 -9.909 -26.727 1.00  98.04 0 A 1
ATOM   199 N ND2 . ASN A 1 24 ? 12.638 -9.782 -25.535 1.00  94.50 0 A 1
ATOM   200 O OD1 . ASN A 1 24 ? 11.884 -8.940 -27.465 1.00  94.98 0 A 1
ATOM   201 N N   . SER A 1 25 ?  9.725 -13.735 -28.063 1.00  98.56 0 A 1
ATOM   202 C CA  . SER A 1 25 ?  9.554 -14.952 -28.846 1.00  98.47 0 A 1
ATOM   203 C C   . SER A 1 25 ?  8.210 -15.025 -29.559 1.00  98.41 0 A 1
ATOM   204 O O   . SER A 1 25 ?  8.123 -15.548 -30.675 1.00  97.69 0 A 1
ATOM   205 C CB  . SER A 1 25 ?  9.703 -16.187 -27.955 1.00  97.90 0 A 1
ATOM   206 O OG  . SER A 1 25 ? 11.011 -16.292 -27.434 1.00  90.26 0 A 1
ATOM   207 N N   . ASN A 1 26 ?  7.163 -14.493 -28.918 1.00  98.50 0 A 1
ATOM   208 C CA  . ASN A 1 26 ?  5.815 -14.624 -29.454 1.00  98.46 0 A 1
ATOM   209 C C   . ASN A 1 26 ?  5.100 -13.355 -29.911 1.00  98.47 0 A 1
ATOM   210 O O   . ASN A 1 26 ?  4.115 -13.442 -30.651 1.00  97.48 0 A 1
ATOM   211 C CB  . ASN A 1 26 ?  4.940 -15.333 -28.413 1.00  98.22 0 A 1
ATOM   212 C CG  . ASN A 1 26 ?  5.479 -16.693 -28.027 1.00  97.24 0 A 1
ATOM   213 N ND2 . ASN A 1 26 ?  6.075 -16.781 -26.852 1.00  86.30 0 A 1
ATOM   214 O OD1 . ASN A 1 26 ?  5.371 -17.653 -28.793 1.00  87.95 0 A 1
ATOM   215 N N   . HIS A 1 27 ?  5.580 -12.184 -29.483 1.00  98.54 0 A 1
ATOM   216 C CA  . HIS A 1 27 ?  4.898 -10.935 -29.812 1.00  98.43 0 A 1
ATOM   217 C C   . HIS A 1 27 ?  5.832 -9.858 -30.360 1.00  97.75 0 A 1
ATOM   218 O O   . HIS A 1 27 ?  5.544 -8.666 -30.237 1.00  96.05 0 A 1
ATOM   219 C CB  . HIS A 1 27 ?  4.198 -10.391 -28.569 1.00  98.45 0 A 1
ATOM   220 C CG  . HIS A 1 27 ?  3.280 -11.365 -27.900 1.00  98.73 0 A 1
ATOM   221 C CD2 . HIS A 1 27 ?  3.279 -11.873 -26.649 1.00  98.43 0 A 1
ATOM   222 N ND1 . HIS A 1 27 ?  2.183 -11.911 -28.536 1.00  98.35 0 A 1
ATOM   223 C CE1 . HIS A 1 27 ?  1.546 -12.724 -27.702 1.00  98.36 0 A 1
ATOM   224 N NE2 . HIS A 1 27 ?  2.191 -12.715 -26.546 1.00  98.46 0 A 1
ATOM   225 N N   . LEU A 1 28 ?  6.938 -10.269 -30.956 1.00  96.87 0 A 1
ATOM   226 C CA  . LEU A 1 28 ?  7.952 -9.335 -31.433 1.00  95.59 0 A 1
ATOM   227 C C   . LEU A 1 28 ?  7.433 -8.163 -32.269 1.00  94.78 0 A 1
ATOM   228 O O   . LEU A 1 28 ?  7.849 -7.023 -32.063 1.00  89.63 0 A 1
ATOM   229 C CB  . LEU A 1 28 ?  9.032 -10.076 -32.230 1.00  93.21 0 A 1
ATOM   230 C CG  . LEU A 1 28 ? 10.266 -9.259 -32.620 1.00  87.77 0 A 1
ATOM   231 C CD1 . LEU A 1 28 ? 10.905 -8.659 -31.374 1.00  84.61 0 A 1
ATOM   232 C CD2 . LEU A 1 28 ? 11.253 -10.156 -33.347 1.00  83.94 0 A 1
ATOM   233 N N   . PHE A 1 29 ?  6.519 -8.432 -33.203 1.00  95.86 0 A 1
ATOM   234 C CA  . PHE A 1 29 ?  6.005 -7.380 -34.071 1.00  95.51 0 A 1
ATOM   235 C C   . PHE A 1 29 ?  4.563 -6.991 -33.782 1.00  96.14 0 A 1
ATOM   236 O O   . PHE A 1 29 ?  3.921 -6.302 -34.573 1.00  93.85 0 A 1
ATOM   237 C CB  . PHE A 1 29 ?  6.134 -7.812 -35.531 1.00  93.97 0 A 1
ATOM   238 C CG  . PHE A 1 29 ?  7.542 -8.156 -35.932 1.00  91.87 0 A 1
ATOM   239 C CD1 . PHE A 1 29 ?  8.493 -7.159 -36.094 1.00  87.75 0 A 1
ATOM   240 C CD2 . PHE A 1 29 ?  7.920 -9.480 -36.122 1.00  87.33 0 A 1
ATOM   241 C CE1 . PHE A 1 29 ?  9.799 -7.472 -36.443 1.00  86.26 0 A 1
ATOM   242 C CE2 . PHE A 1 29 ?  9.223 -9.798 -36.471 1.00  84.88 0 A 1
ATOM   243 C CZ  . PHE A 1 29 ? 10.169 -8.786 -36.634 1.00  85.37 0 A 1
ATOM   244 N N   . GLN A 1 30 ?  4.065 -7.418 -32.619 1.00  96.57 0 A 1
ATOM   245 C CA  . GLN A 1 30 ?  2.693 -7.103 -32.239 1.00  96.97 0 A 1
ATOM   246 C C   . GLN A 1 30 ?  2.648 -5.771 -31.499 1.00  97.15 0 A 1
ATOM   247 O O   . GLN A 1 30 ?  3.100 -5.670 -30.359 1.00  95.84 0 A 1
ATOM   248 C CB  . GLN A 1 30 ?  2.120 -8.219 -31.368 1.00  96.09 0 A 1
ATOM   249 C CG  . GLN A 1 30 ?  0.628 -8.082 -31.089 1.00  92.58 0 A 1
ATOM   250 C CD  . GLN A 1 30 ?  0.061 -9.284 -30.378 1.00  92.73 0 A 1
ATOM   251 N NE2 . GLN A 1 30 ? -1.195 -9.179 -29.957 1.00  85.66 0 A 1
ATOM   252 O OE1 . GLN A 1 30 ?  0.722 -10.304 -30.204 1.00  88.83 0 A 1
ATOM   253 N N   . ILE A 1 31 ?  2.112 -4.746 -32.154 1.00  96.95 0 A 1
ATOM   254 C CA  . ILE A 1 31 ?  2.026 -3.419 -31.552 1.00  96.56 0 A 1
ATOM   255 C C   . ILE A 1 31 ?  0.579 -3.109 -31.193 1.00  96.51 0 A 1
ATOM   256 O O   . ILE A 1 31 ? -0.210 -2.682 -32.035 1.00  93.51 0 A 1
ATOM   257 C CB  . ILE A 1 31 ?  2.577 -2.344 -32.502 1.00  94.93 0 A 1
ATOM   258 C CG1 . ILE A 1 31 ?  4.022 -2.692 -32.873 1.00  90.25 0 A 1
ATOM   259 C CG2 . ILE A 1 31 ?  2.510 -0.978 -31.845 1.00  89.69 0 A 1
ATOM   260 C CD1 . ILE A 1 31 ?  4.660 -1.722 -33.851 1.00  82.30 0 A 1
ATOM   261 N N   . VAL A 1 32 ?  0.249 -3.333 -29.925 1.00  96.33 0 A 1
ATOM   262 C CA  . VAL A 1 32 ? -1.093 -3.082 -29.414 1.00  96.00 0 A 1
ATOM   263 C C   . VAL A 1 32 ? -0.944 -2.311 -28.101 1.00  96.92 0 A 1
ATOM   264 O O   . VAL A 1 32 ? -0.221 -2.746 -27.207 1.00  95.69 0 A 1
ATOM   265 C CB  . VAL A 1 32 ? -1.849 -4.399 -29.136 1.00  93.56 0 A 1
ATOM   266 C CG1 . VAL A 1 32 ? -3.212 -4.106 -28.527 1.00  88.35 0 A 1
ATOM   267 C CG2 . VAL A 1 32 ? -1.997 -5.191 -30.424 1.00  88.88 0 A 1
ATOM   268 N N   . PRO A 1 33 ? -1.611 -1.156 -27.974 1.00  97.60 0 A 1
ATOM   269 C CA  . PRO A 1 33 ? -1.504 -0.373 -26.740 1.00  97.78 0 A 1
ATOM   270 C C   . PRO A 1 33 ? -2.086 -1.112 -25.533 1.00  97.98 0 A 1
ATOM   271 O O   . PRO A 1 33 ? -3.272 -1.444 -25.518 1.00  97.13 0 A 1
ATOM   272 C CB  . PRO A 1 33 ? -2.274  0.902 -27.078 1.00  96.72 0 A 1
ATOM   273 C CG  . PRO A 1 33 ? -3.258  0.465 -28.115 1.00  93.72 0 A 1
ATOM   274 C CD  . PRO A 1 33 ? -2.475 -0.500 -28.955 1.00  96.54 0 A 1
ATOM   275 N N   . VAL A 1 34 ? -1.243 -1.354 -24.530 1.00  98.44 0 A 1
ATOM   276 C CA  . VAL A 1 34 ? -1.671 -2.052 -23.318 1.00  98.59 0 A 1
ATOM   277 C C   . VAL A 1 34 ? -0.976 -1.455 -22.103 1.00  98.64 0 A 1
ATOM   278 O O   . VAL A 1 34 ? -0.061 -0.646 -22.244 1.00  98.33 0 A 1
ATOM   279 C CB  . VAL A 1 34 ? -1.333 -3.564 -23.377 1.00  98.07 0 A 1
ATOM   280 C CG1 . VAL A 1 34 ? -2.073 -4.241 -24.512 1.00  96.86 0 A 1
ATOM   281 C CG2 . VAL A 1 34 ?  0.172 -3.749 -23.534 1.00  96.74 0 A 1
ATOM   282 N N   . THR A 1 35 ? -1.420 -1.855 -20.916 1.00  98.61 0 A 1
ATOM   283 C CA  . THR A 1 35 ? -0.806 -1.386 -19.680 1.00  98.61 0 A 1
ATOM   284 C C   . THR A 1 35 ?  0.225 -2.421 -19.239 1.00  98.73 0 A 1
ATOM   285 O O   . THR A 1 35 ? -0.062 -3.617 -19.217 1.00  98.46 0 A 1
ATOM   286 C CB  . THR A 1 35 ? -1.864 -1.201 -18.580 1.00  98.25 0 A 1
ATOM   287 C CG2 . THR A 1 35 ? -1.209 -0.782 -17.276 1.00  93.68 0 A 1
ATOM   288 O OG1 . THR A 1 35 ? -2.790 -0.188 -18.983 1.00  94.16 0 A 1
ATOM   289 N N   . CYS A 1 36 ?  1.425 -1.961 -18.888 1.00  98.52 0 A 1
ATOM   290 C CA  . CYS A 1 36 ?  2.492 -2.858 -18.459 1.00  98.56 0 A 1
ATOM   291 C C   . CYS A 1 36 ?  2.235 -3.388 -17.049 1.00  98.58 0 A 1
ATOM   292 O O   . CYS A 1 36 ?  2.165 -2.615 -16.099 1.00  98.35 0 A 1
ATOM   293 C CB  . CYS A 1 36 ?  3.838 -2.136 -18.488 1.00  98.52 0 A 1
ATOM   294 S SG  . CYS A 1 36 ?  5.200 -3.140 -17.835 1.00  98.46 0 A 1
ATOM   295 N N   . PRO A 1 37 ?  2.120 -4.712 -16.890 1.00  98.66 0 A 1
ATOM   296 C CA  . PRO A 1 37 ?  1.859 -5.289 -15.572 1.00  98.57 0 A 1
ATOM   297 C C   . PRO A 1 37 ?  3.020 -5.123 -14.605 1.00  98.34 0 A 1
ATOM   298 O O   . PRO A 1 37 ?  2.819 -5.049 -13.388 1.00  97.85 0 A 1
ATOM   299 C CB  . PRO A 1 37 ?  1.566 -6.754 -15.886 1.00  98.51 0 A 1
ATOM   300 C CG  . PRO A 1 37 ?  2.391 -7.011 -17.110 1.00  98.19 0 A 1
ATOM   301 C CD  . PRO A 1 37 ?  2.213 -5.754 -17.929 1.00  98.66 0 A 1
ATOM   302 N N   . ILE A 1 38 ?  4.242 -5.059 -15.123 1.00  98.35 0 A 1
ATOM   303 C CA  . ILE A 1 38 ?  5.414 -4.901 -14.270 1.00  98.08 0 A 1
ATOM   304 C C   . ILE A 1 38 ?  5.413 -3.500 -13.661 1.00  97.62 0 A 1
ATOM   305 O O   . ILE A 1 38 ?  5.583 -3.334 -12.463 1.00  97.12 0 A 1
ATOM   306 C CB  . ILE A 1 38 ?  6.728 -5.133 -15.050 1.00  98.09 0 A 1
ATOM   307 C CG1 . ILE A 1 38 ?  6.757 -6.561 -15.596 1.00  97.81 0 A 1
ATOM   308 C CG2 . ILE A 1 38 ?  7.930 -4.894 -14.132 1.00  97.66 0 A 1
ATOM   309 C CD1 . ILE A 1 38 ?  7.971 -6.870 -16.465 1.00  97.26 0 A 1
ATOM   310 N N   . CYS A 1 39 ?  5.199 -2.491 -14.489 1.00  97.63 0 A 1
ATOM   311 C CA  . CYS A 1 39 ?  5.157 -1.114 -14.000 1.00  97.37 0 A 1
ATOM   312 C C   . CYS A 1 39 ?  4.037 -0.923 -12.977 1.00  96.81 0 A 1
ATOM   313 O O   . CYS A 1 39 ?  4.227 -0.277 -11.956 1.00  96.00 0 A 1
ATOM   314 C CB  . CYS A 1 39 ?  4.963 -0.144 -15.161 1.00  97.32 0 A 1
ATOM   315 S SG  . CYS A 1 39 ?  6.444  0.137 -16.169 1.00  97.25 0 A 1
ATOM   316 N N   . VAL A 1 40 ?  2.868 -1.482 -13.263 1.00  97.54 0 A 1
ATOM   317 C CA  . VAL A 1 40 ?  1.724 -1.350 -12.365 1.00  97.31 0 A 1
ATOM   318 C C   . VAL A 1 40 ?  1.978 -1.994 -10.999 1.00  96.66 0 A 1
ATOM   319 O O   . VAL A 1 40 ?  1.466 -1.529 -9.979 1.00  95.60 0 A 1
ATOM   320 C CB  . VAL A 1 40 ?  0.455 -1.964 -12.996 1.00  97.23 0 A 1
ATOM   321 C CG1 . VAL A 1 40 ? -0.696 -1.997 -11.993 1.00  94.67 0 A 1
ATOM   322 C CG2 . VAL A 1 40 ?  0.052 -1.154 -14.217 1.00  95.05 0 A 1
ATOM   323 N N   . SER A 1 41 ?  2.787 -3.055 -10.969 1.00  96.61 0 A 1
ATOM   324 C CA  . SER A 1 41 ?  3.075 -3.750 -9.725 1.00  95.92 0 A 1
ATOM   325 C C   . SER A 1 41 ?  3.971 -2.945 -8.783 1.00  95.38 0 A 1
ATOM   326 O O   . SER A 1 41 ?  4.082 -3.260 -7.603 1.00  94.38 0 A 1
ATOM   327 C CB  . SER A 1 41 ?  3.737 -5.103 -10.008 1.00  95.81 0 A 1
ATOM   328 O OG  . SER A 1 41 ?  5.078 -4.936 -10.425 1.00  94.60 0 A 1
ATOM   329 N N   . LEU A 1 42 ?  4.605 -1.898 -9.306 1.00  95.41 0 A 1
ATOM   330 C CA  . LEU A 1 42 ?  5.495 -1.072 -8.511 1.00  94.98 0 A 1
ATOM   331 C C   . LEU A 1 42 ?  4.710 -0.016 -7.729 1.00  94.75 0 A 1
ATOM   332 O O   . LEU A 1 42 ?  3.612  0.368 -8.131 1.00  93.99 0 A 1
ATOM   333 C CB  . LEU A 1 42 ?  6.524 -0.397 -9.425 1.00  94.92 0 A 1
ATOM   334 C CG  . LEU A 1 42 ?  7.396 -1.381 -10.224 1.00  94.44 0 A 1
ATOM   335 C CD1 . LEU A 1 42 ?  8.246 -0.643 -11.244 1.00  93.66 0 A 1
ATOM   336 C CD2 . LEU A 1 42 ?  8.274 -2.180 -9.274 1.00  93.30 0 A 1
ATOM   337 N N   . PRO A 1 43 ?  5.260  0.459 -6.605 1.00  93.21 0 A 1
ATOM   338 C CA  . PRO A 1 43 ?  4.571  1.457 -5.773 1.00  92.67 0 A 1
ATOM   339 C C   . PRO A 1 43 ?  4.131  2.711 -6.527 1.00  92.88 0 A 1
ATOM   340 O O   . PRO A 1 43 ?  3.107  3.315 -6.194 1.00  91.66 0 A 1
ATOM   341 C CB  . PRO A 1 43 ?  5.610  1.781 -4.693 1.00  91.38 0 A 1
ATOM   342 C CG  . PRO A 1 43 ?  6.360  0.499 -4.552 1.00  89.93 0 A 1
ATOM   343 C CD  . PRO A 1 43 ?  6.521  0.026 -5.976 1.00  92.38 0 A 1
ATOM   344 N N   . TRP A 1 44 ?  4.893  3.108 -7.531 1.00  92.65 0 A 1
ATOM   345 C CA  . TRP A 1 44 ?  4.591  4.291 -8.326 1.00  92.75 0 A 1
ATOM   346 C C   . TRP A 1 44 ?  3.848  3.952 -9.617 1.00  93.51 0 A 1
ATOM   347 O O   . TRP A 1 44 ?  3.698  4.797 -10.502 1.00  92.79 0 A 1
ATOM   348 C CB  . TRP A 1 44 ?  5.880  5.048 -8.658 1.00  91.83 0 A 1
ATOM   349 C CG  . TRP A 1 44 ?  6.894  4.203 -9.377 1.00  91.47 0 A 1
ATOM   350 C CD1 . TRP A 1 44 ?  7.033  4.052 -10.722 1.00  89.33 0 A 1
ATOM   351 C CD2 . TRP A 1 44 ?  7.920  3.384 -8.779 1.00  91.57 0 A 1
ATOM   352 C CE2 . TRP A 1 44 ?  8.632  2.759 -9.830 1.00  90.02 0 A 1
ATOM   353 C CE3 . TRP A 1 44 ?  8.295  3.120 -7.460 1.00  88.15 0 A 1
ATOM   354 N NE1 . TRP A 1 44 ?  8.065  3.190 -11.006 1.00  88.47 0 A 1
ATOM   355 C CZ2 . TRP A 1 44 ?  9.703  1.890 -9.598 1.00  87.20 0 A 1
ATOM   356 C CZ3 . TRP A 1 44 ?  9.365  2.251 -7.237 1.00  87.05 0 A 1
ATOM   357 C CH2 . TRP A 1 44 ? 10.052  1.645 -8.297 1.00  87.46 0 A 1
ATOM   358 N N   . GLY A 1 45 ?  3.401  2.713 -9.723 1.00  94.10 0 A 1
ATOM   359 C CA  . GLY A 1 45 ?  2.685  2.277 -10.905 1.00  94.60 0 A 1
ATOM   360 C C   . GLY A 1 45 ?  1.366  2.992 -11.136 1.00  95.16 0 A 1
ATOM   361 O O   . GLY A 1 45 ?  0.637  3.290 -10.196 1.00  94.75 0 A 1
ATOM   362 N N   . ASP A 1 46 ?  1.072  3.256 -12.411 1.00  95.68 0 A 1
ATOM   363 C CA  . ASP A 1 46 ? -0.168  3.913 -12.797 1.00  96.30 0 A 1
ATOM   364 C C   . ASP A 1 46 ? -0.976  2.919 -13.631 1.00  97.06 0 A 1
ATOM   365 O O   . ASP A 1 46 ? -0.640  2.661 -14.786 1.00  97.21 0 A 1
ATOM   366 C CB  . ASP A 1 46 ?  0.131  5.170 -13.624 1.00  96.16 0 A 1
ATOM   367 C CG  . ASP A 1 46 ? -1.124  5.932 -14.006 1.00  95.56 0 A 1
ATOM   368 O OD1 . ASP A 1 46 ? -2.239  5.420 -13.781 1.00  94.25 0 A 1
ATOM   369 O OD2 . ASP A 1 46 ? -0.992  7.059 -14.546 1.00  93.52 -1 A 1
ATOM   370 N N   . PRO A 1 47 ? -2.049  2.358 -13.064 1.00  97.45 0 A 1
ATOM   371 C CA  . PRO A 1 47 ? -2.865  1.377 -13.780 1.00  97.53 0 A 1
ATOM   372 C C   . PRO A 1 47 ? -3.586  1.919 -15.011 1.00  97.90 0 A 1
ATOM   373 O O   . PRO A 1 47 ? -4.097  1.137 -15.819 1.00  97.21 0 A 1
ATOM   374 C CB  . PRO A 1 47 ? -3.847  0.898 -12.706 1.00  96.74 0 A 1
ATOM   375 C CG  . PRO A 1 47 ? -3.978  2.082 -11.805 1.00  93.90 0 A 1
ATOM   376 C CD  . PRO A 1 47 ? -2.567  2.619 -11.723 1.00  96.90 0 A 1
ATOM   377 N N   . SER A 1 48 ? -3.611  3.242 -15.157 1.00  97.61 0 A 1
ATOM   378 C CA  . SER A 1 48 ? -4.283  3.844 -16.299 1.00  97.62 0 A 1
ATOM   379 C C   . SER A 1 48 ? -3.334  4.225 -17.438 1.00  97.85 0 A 1
ATOM   380 O O   . SER A 1 48 ? -3.775  4.603 -18.518 1.00  97.02 0 A 1
ATOM   381 C CB  . SER A 1 48 ? -5.064  5.088 -15.867 1.00  96.90 0 A 1
ATOM   382 O OG  . SER A 1 48 ? -4.185  6.128 -15.492 1.00  91.46 0 A 1
ATOM   383 N N   . GLN A 1 49 ? -2.026  4.120 -17.181 1.00  97.42 0 A 1
ATOM   384 C CA  . GLN A 1 49 ? -1.056  4.495 -18.206 1.00  97.56 0 A 1
ATOM   385 C C   . GLN A 1 49 ? -0.939  3.419 -19.285 1.00  97.95 0 A 1
ATOM   386 O O   . GLN A 1 49 ? -0.786  2.238 -18.997 1.00  97.74 0 A 1
ATOM   387 C CB  . GLN A 1 49 ?  0.317  4.757 -17.602 1.00  96.68 0 A 1
ATOM   388 C CG  . GLN A 1 49 ?  1.320  5.294 -18.616 1.00  95.20 0 A 1
ATOM   389 C CD  . GLN A 1 49 ?  2.628  5.720 -17.980 1.00  94.35 0 A 1
ATOM   390 N NE2 . GLN A 1 49 ?  3.686  5.772 -18.785 1.00  87.93 0 A 1
ATOM   391 O OE1 . GLN A 1 49 ?  2.688  6.005 -16.792 1.00  90.19 0 A 1
ATOM   392 N N   . ILE A 1 50 ? -0.996  3.846 -20.536 1.00  97.90 0 A 1
ATOM   393 C CA  . ILE A 1 50 ? -0.923  2.938 -21.670 1.00  97.99 0 A 1
ATOM   394 C C   . ILE A 1 50 ?  0.433  3.009 -22.373 1.00  97.98 0 A 1
ATOM   395 O O   . ILE A 1 50 ?  0.990  4.088 -22.568 1.00  97.02 0 A 1
ATOM   396 C CB  . ILE A 1 50 ? -2.027  3.275 -22.700 1.00  97.20 0 A 1
ATOM   397 C CG1 . ILE A 1 50 ? -3.411  3.115 -22.061 1.00  90.59 0 A 1
ATOM   398 C CG2 . ILE A 1 50 ? -1.901  2.393 -23.935 1.00  89.69 0 A 1
ATOM   399 C CD1 . ILE A 1 50 ? -3.716  1.720 -21.593 1.00  79.82 0 A 1
ATOM   400 N N   . THR A 1 51 ?  0.966  1.844 -22.740 1.00  98.12 0 A 1
ATOM   401 C CA  . THR A 1 51 ?  2.222  1.752 -23.472 1.00  97.98 0 A 1
ATOM   402 C C   . THR A 1 51 ?  1.880  1.380 -24.914 1.00  98.03 0 A 1
ATOM   403 O O   . THR A 1 51 ?  1.253  0.351 -25.152 1.00  97.25 0 A 1
ATOM   404 C CB  . THR A 1 51 ?  3.137  0.672 -22.857 1.00  96.67 0 A 1
ATOM   405 C CG2 . THR A 1 51 ?  4.369  0.454 -23.736 1.00  87.65 0 A 1
ATOM   406 O OG1 . THR A 1 51 ?  3.555  1.082 -21.556 1.00  88.54 0 A 1
ATOM   407 N N   . ARG A 1 52 ?  2.273  2.228 -25.870 1.00  97.50 0 A 1
ATOM   408 C CA  . ARG A 1 52 ?  1.961  1.994 -27.279 1.00  97.19 0 A 1
ATOM   409 C C   . ARG A 1 52 ?  2.633  0.749 -27.852 1.00  97.33 0 A 1
ATOM   410 O O   . ARG A 1 52 ?  1.992 -0.051 -28.537 1.00  95.80 0 A 1
ATOM   411 C CB  . ARG A 1 52 ?  2.337  3.214 -28.117 1.00  95.89 0 A 1
ATOM   412 C CG  . ARG A 1 52 ?  1.425  4.398 -27.890 1.00  87.61 0 A 1
ATOM   413 C CD  . ARG A 1 52 ?  1.768  5.573 -28.796 1.00  83.81 0 A 1
ATOM   414 N NE  . ARG A 1 52 ?  1.642  5.256 -30.213 1.00  76.27 0 A 1
ATOM   415 C CZ  . ARG A 1 52 ?  2.660  5.012 -31.031 1.00  71.08 0 A 1
ATOM   416 N NH1 . ARG A 1 52 ?  3.903  5.057 -30.571 1.00  64.31 1 A 1
ATOM   417 N NH2 . ARG A 1 52 ?  2.441  4.727 -32.297 1.00  64.60 0 A 1
ATOM   418 N N   . ASN A 1 53 ?  3.931  0.589 -27.582 1.00  97.51 0 A 1
ATOM   419 C CA  . ASN A 1 53 ?  4.672 -0.575 -28.052 1.00  97.75 0 A 1
ATOM   420 C C   . ASN A 1 53 ?  5.187 -1.323 -26.826 1.00  97.99 0 A 1
ATOM   421 O O   . ASN A 1 53 ?  6.275 -1.027 -26.322 1.00  97.64 0 A 1
ATOM   422 C CB  . ASN A 1 53 ?  5.834 -0.140 -28.949 1.00  97.25 0 A 1
ATOM   423 C CG  . ASN A 1 53 ?  6.498 -1.307 -29.650 1.00  96.66 0 A 1
ATOM   424 N ND2 . ASN A 1 53 ?  7.072 -1.047 -30.813 1.00  93.43 0 A 1
ATOM   425 O OD1 . ASN A 1 53 ?  6.500 -2.431 -29.153 1.00  95.10 0 A 1
ATOM   426 N N   . PHE A 1 54 ?  4.410 -2.277 -26.354 1.00  98.26 0 A 1
ATOM   427 C CA  . PHE A 1 54 ?  4.736 -3.019 -25.142 1.00  98.47 0 A 1
ATOM   428 C C   . PHE A 1 54 ?  6.045 -3.798 -25.197 1.00  98.47 0 A 1
ATOM   429 O O   . PHE A 1 54 ?  6.829 -3.764 -24.247 1.00  98.25 0 A 1
ATOM   430 C CB  . PHE A 1 54 ?  3.585 -3.969 -24.792 1.00  98.45 0 A 1
ATOM   431 C CG  . PHE A 1 54 ?  3.825 -4.755 -23.542 1.00  98.62 0 A 1
ATOM   432 C CD1 . PHE A 1 54 ?  3.997 -4.122 -22.320 1.00  98.39 0 A 1
ATOM   433 C CD2 . PHE A 1 54 ?  3.883 -6.149 -23.578 1.00  98.39 0 A 1
ATOM   434 C CE1 . PHE A 1 54 ?  4.230 -4.846 -21.162 1.00  98.24 0 A 1
ATOM   435 C CE2 . PHE A 1 54 ?  4.110 -6.886 -22.426 1.00  98.23 0 A 1
ATOM   436 C CZ  . PHE A 1 54 ?  4.281 -6.233 -21.210 1.00  98.39 0 A 1
ATOM   437 N N   . VAL A 1 55 ?  6.292 -4.503 -26.288 1.00  98.39 0 A 1
ATOM   438 C CA  . VAL A 1 55 ?  7.517 -5.290 -26.412 1.00  98.28 0 A 1
ATOM   439 C C   . VAL A 1 55 ?  8.754 -4.394 -26.376 1.00  98.03 0 A 1
ATOM   440 O O   . VAL A 1 55 ?  9.748 -4.720 -25.732 1.00  97.59 0 A 1
ATOM   441 C CB  . VAL A 1 55 ?  7.510 -6.144 -27.701 1.00  98.01 0 A 1
ATOM   442 C CG1 . VAL A 1 55 ?  8.782 -6.976 -27.776 1.00  96.42 0 A 1
ATOM   443 C CG2 . VAL A 1 55 ?  6.290 -7.058 -27.699 1.00  96.56 0 A 1
ATOM   444 N N   . SER A 1 56 ?  8.687 -3.261 -27.070 1.00  97.87 0 A 1
ATOM   445 C CA  . SER A 1 56 ?  9.798 -2.317 -27.074 1.00  97.49 0 A 1
ATOM   446 C C   . SER A 1 56 ? 10.008 -1.768 -25.660 1.00  97.38 0 A 1
ATOM   447 O O   . SER A 1 56 ? 11.138 -1.613 -25.203 1.00  96.77 0 A 1
ATOM   448 C CB  . SER A 1 56 ?  9.513 -1.167 -28.040 1.00  96.82 0 A 1
ATOM   449 O OG  . SER A 1 56 ? 10.586 -0.246 -28.053 1.00  88.30 0 A 1
ATOM   450 N N   . HIS A 1 57 ?  8.913 -1.487 -24.975 1.00  97.54 0 A 1
ATOM   451 C CA  . HIS A 1 57 ?  8.961 -0.993 -23.596 1.00  97.77 0 A 1
ATOM   452 C C   . HIS A 1 57 ?  9.644 -2.002 -22.682 1.00  97.61 0 A 1
ATOM   453 O O   . HIS A 1 57 ? 10.500 -1.640 -21.868 1.00  97.32 0 A 1
ATOM   454 C CB  . HIS A 1 57 ?  7.538 -0.709 -23.099 1.00  97.80 0 A 1
ATOM   455 C CG  . HIS A 1 57 ?  7.426 -0.577 -21.607 1.00  97.96 0 A 1
ATOM   456 C CD2 . HIS A 1 57 ?  7.049 -1.466 -20.665 1.00  97.37 0 A 1
ATOM   457 N ND1 . HIS A 1 57 ?  7.760  0.572 -20.937 1.00  97.27 0 A 1
ATOM   458 C CE1 . HIS A 1 57 ?  7.588  0.388 -19.637 1.00  97.20 0 A 1
ATOM   459 N NE2 . HIS A 1 57 ?  7.159 -0.841 -19.440 1.00  97.20 0 A 1
ATOM   460 N N   . LEU A 1 58 ?  9.266 -3.277 -22.800 1.00  97.80 0 A 1
ATOM   461 C CA  . LEU A 1 58 ?  9.860 -4.329 -21.977 1.00  97.85 0 A 1
ATOM   462 C C   . LEU A 1 58 ? 11.377 -4.390 -22.163 1.00  97.77 0 A 1
ATOM   463 O O   . LEU A 1 58 ? 12.129 -4.421 -21.188 1.00  97.45 0 A 1
ATOM   464 C CB  . LEU A 1 58 ?  9.263 -5.694 -22.329 1.00  97.79 0 A 1
ATOM   465 C CG  . LEU A 1 58 ?  7.866 -6.049 -21.814 1.00  95.39 0 A 1
ATOM   466 C CD1 . LEU A 1 58 ?  7.504 -7.446 -22.307 1.00  96.00 0 A 1
ATOM   467 C CD2 . LEU A 1 58 ?  7.844 -6.006 -20.290 1.00  95.73 0 A 1
ATOM   468 N N   . ASN A 1 59 ? 11.820 -4.407 -23.416 1.00  97.51 0 A 1
ATOM   469 C CA  . ASN A 1 59 ? 13.240 -4.497 -23.719 1.00  97.23 0 A 1
ATOM   470 C C   . ASN A 1 59 ? 14.028 -3.275 -23.275 1.00  96.87 0 A 1
ATOM   471 O O   . ASN A 1 59 ? 15.220 -3.371 -22.998 1.00  96.00 0 A 1
ATOM   472 C CB  . ASN A 1 59 ? 13.445 -4.743 -25.210 1.00  97.18 0 A 1
ATOM   473 C CG  . ASN A 1 59 ? 12.992 -6.123 -25.644 1.00  97.18 0 A 1
ATOM   474 N ND2 . ASN A 1 59 ? 12.411 -6.217 -26.825 1.00  94.71 0 A 1
ATOM   475 O OD1 . ASN A 1 59 ? 13.178 -7.101 -24.921 1.00  94.75 0 A 1
ATOM   476 N N   . GLN A 1 60 ? 13.371 -2.132 -23.221 1.00  95.96 0 A 1
ATOM   477 C CA  . GLN A 1 60 ? 14.034 -0.893 -22.836 1.00  95.32 0 A 1
ATOM   478 C C   . GLN A 1 60 ? 14.037 -0.640 -21.322 1.00  95.87 0 A 1
ATOM   479 O O   . GLN A 1 60 ? 15.039 -0.190 -20.765 1.00  94.91 0 A 1
ATOM   480 C CB  . GLN A 1 60 ? 13.378  0.290 -23.555 1.00  93.78 0 A 1
ATOM   481 C CG  . GLN A 1 60 ? 14.080  1.616 -23.349 1.00  86.08 0 A 1
ATOM   482 C CD  . GLN A 1 60 ? 13.459  2.737 -24.175 1.00  82.70 0 A 1
ATOM   483 N NE2 . GLN A 1 60 ? 13.859  3.983 -23.906 1.00  73.20 0 A 1
ATOM   484 O OE1 . GLN A 1 60 ? 12.628  2.494 -25.055 1.00  76.41 0 A 1
ATOM   485 N N   . ARG A 1 61 ? 12.917 -0.929 -20.671 1.00  96.71 0 A 1
ATOM   486 C CA  . ARG A 1 61 ? 12.753 -0.588 -19.261 1.00  96.94 0 A 1
ATOM   487 C C   . ARG A 1 61 ? 12.810 -1.727 -18.242 1.00  97.01 0 A 1
ATOM   488 O O   . ARG A 1 61 ? 12.896 -1.463 -17.043 1.00  96.52 0 A 1
ATOM   489 C CB  . ARG A 1 61 ? 11.435  0.162 -19.069 1.00  96.65 0 A 1
ATOM   490 C CG  . ARG A 1 61 ? 11.288  1.397 -19.947 1.00  95.85 0 A 1
ATOM   491 C CD  . ARG A 1 61 ? 12.347  2.432 -19.616 1.00  94.98 0 A 1
ATOM   492 N NE  . ARG A 1 61 ? 12.278  3.589 -20.514 1.00  94.68 0 A 1
ATOM   493 C CZ  . ARG A 1 61 ? 13.163  4.565 -20.535 1.00  94.94 0 A 1
ATOM   494 N NH1 . ARG A 1 61 ? 14.200  4.549 -19.706 1.00  91.70 1 A 1
ATOM   495 N NH2 . ARG A 1 61 ? 13.021  5.559 -21.395 1.00  91.88 0 A 1
ATOM   496 N N   . HIS A 1 62 ? 12.772 -2.965 -18.689 1.00  97.42 0 A 1
ATOM   497 C CA  . HIS A 1 62 ? 12.747 -4.071 -17.743 1.00  97.65 0 A 1
ATOM   498 C C   . HIS A 1 62 ? 13.847 -5.113 -17.932 1.00  97.45 0 A 1
ATOM   499 O O   . HIS A 1 62 ? 13.625 -6.312 -17.715 1.00  96.68 0 A 1
ATOM   500 C CB  . HIS A 1 62 ? 11.364 -4.719 -17.765 1.00  97.68 0 A 1
ATOM   501 C CG  . HIS A 1 62 ? 10.264 -3.786 -17.362 1.00  97.89 0 A 1
ATOM   502 C CD2 . HIS A 1 62 ?  9.173 -3.359 -18.029 1.00  97.43 0 A 1
ATOM   503 N ND1 . HIS A 1 62 ? 10.244 -3.147 -16.143 1.00  97.29 0 A 1
ATOM   504 C CE1 . HIS A 1 62 ?  9.182 -2.361 -16.067 1.00  97.26 0 A 1
ATOM   505 N NE2 . HIS A 1 62 ?  8.509 -2.468 -17.201 1.00  97.30 0 A 1
ATOM   506 N N   . GLN A 1 63 ? 15.042 -4.640 -18.281 1.00  97.35 0 A 1
ATOM   507 C CA  . GLN A 1 63 ? 16.194 -5.516 -18.433 1.00  97.16 0 A 1
ATOM   508 C C   . GLN A 1 63 ? 16.837 -5.749 -17.062 1.00  97.15 0 A 1
ATOM   509 O O   . GLN A 1 63 ? 17.785 -6.528 -16.935 1.00  95.96 0 A 1
ATOM   510 C CB  . GLN A 1 63 ? 17.223 -4.893 -19.382 1.00  96.61 0 A 1
ATOM   511 C CG  . GLN A 1 63 ? 16.816 -4.889 -20.852 1.00  94.29 0 A 1
ATOM   512 C CD  . GLN A 1 63 ? 16.849 -6.273 -21.461 1.00  92.72 0 A 1
ATOM   513 N NE2 . GLN A 1 63 ? 16.112 -6.460 -22.544 1.00  83.17 0 A 1
ATOM   514 O OE1 . GLN A 1 63 ? 17.540 -7.174 -20.970 1.00  85.37 0 A 1
ATOM   515 N N   . PHE A 1 64 ? 16.336 -5.062 -16.035 1.00  97.58 0 A 1
ATOM   516 C CA  . PHE A 1 64 ? 16.852 -5.205 -14.678 1.00  97.46 0 A 1
ATOM   517 C C   . PHE A 1 64 ? 15.709 -5.265 -13.677 1.00  97.46 0 A 1
ATOM   518 O O   . PHE A 1 64 ? 14.572 -4.933 -13.997 1.00  96.96 0 A 1
ATOM   519 C CB  . PHE A 1 64 ? 17.779 -4.034 -14.327 1.00  97.13 0 A 1
ATOM   520 C CG  . PHE A 1 64 ? 17.064 -2.716 -14.177 1.00  97.29 0 A 1
ATOM   521 C CD1 . PHE A 1 64 ? 16.713 -1.966 -15.297 1.00  96.84 0 A 1
ATOM   522 C CD2 . PHE A 1 64 ? 16.745 -2.229 -12.917 1.00  96.80 0 A 1
ATOM   523 C CE1 . PHE A 1 64 ? 16.035 -0.765 -15.162 1.00  96.28 0 A 1
ATOM   524 C CE2 . PHE A 1 64 ? 16.067 -1.023 -12.783 1.00  96.20 0 A 1
ATOM   525 C CZ  . PHE A 1 64 ? 15.714 -0.296 -13.903 1.00  96.24 0 A 1
ATOM   526 N N   . ASP A 1 65 ? 16.028 -5.689 -12.447 1.00  96.22 0 A 1
ATOM   527 C CA  . ASP A 1 65 ? 15.040 -5.794 -11.385 1.00  95.94 0 A 1
ATOM   528 C C   . ASP A 1 65 ? 15.143 -4.553 -10.497 1.00  96.16 0 A 1
ATOM   529 O O   . ASP A 1 65 ? 16.158 -4.340 -9.842 1.00  95.39 0 A 1
ATOM   530 C CB  . ASP A 1 65 ? 15.310 -7.053 -10.555 1.00  94.64 0 A 1
ATOM   531 C CG  . ASP A 1 65 ? 14.199 -7.358 -9.561 1.00  90.04 0 A 1
ATOM   532 O OD1 . ASP A 1 65 ? 13.494 -6.426 -9.134 1.00  86.20 0 A 1
ATOM   533 O OD2 . ASP A 1 65 ? 14.044 -8.551 -9.202 1.00  83.42 -1 A 1
ATOM   534 N N   . TYR A 1 66 ? 14.097 -3.739 -10.475 1.00  95.72 0 A 1
ATOM   535 C CA  . TYR A 1 66 ? 14.075 -2.527 -9.658 1.00  95.80 0 A 1
ATOM   536 C C   . TYR A 1 66 ? 14.402 -2.803 -8.196 1.00  96.01 0 A 1
ATOM   537 O O   . TYR A 1 66 ? 15.095 -2.024 -7.549 1.00  94.84 0 A 1
ATOM   538 C CB  . TYR A 1 66 ? 12.699 -1.855 -9.729 1.00  95.09 0 A 1
ATOM   539 C CG  . TYR A 1 66 ? 12.512 -0.907 -10.883 1.00  94.69 0 A 1
ATOM   540 C CD1 . TYR A 1 66 ? 12.040 -1.353 -12.111 1.00  92.75 0 A 1
ATOM   541 C CD2 . TYR A 1 66 ? 12.800  0.447 -10.745 1.00  92.76 0 A 1
ATOM   542 C CE1 . TYR A 1 66 ? 11.859 -0.479 -13.174 1.00  91.67 0 A 1
ATOM   543 C CE2 . TYR A 1 66 ? 12.624  1.328 -11.798 1.00  91.32 0 A 1
ATOM   544 C CZ  . TYR A 1 66 ? 12.157  0.861 -13.016 1.00  91.91 0 A 1
ATOM   545 O OH  . TYR A 1 66 ? 11.976  1.736 -14.053 1.00  89.11 0 A 1
ATOM   546 N N   . GLY A 1 67 ? 13.897 -3.907 -7.666 1.00  93.97 0 A 1
ATOM   547 C CA  . GLY A 1 67 ? 14.103 -4.260 -6.272 1.00  93.51 0 A 1
ATOM   548 C C   . GLY A 1 67 ? 15.556 -4.405 -5.848 1.00  94.31 0 A 1
ATOM   549 O O   . GLY A 1 67 ? 15.875 -4.279 -4.663 1.00  92.96 0 A 1
ATOM   550 N N   . GLU A 1 68 ? 16.439 -4.656 -6.808 1.00  95.49 0 A 1
ATOM   551 C CA  . GLU A 1 68 ? 17.853 -4.809 -6.494 1.00  95.60 0 A 1
ATOM   552 C C   . GLU A 1 68 ? 18.595 -3.476 -6.401 1.00  96.16 0 A 1
ATOM   553 O O   . GLU A 1 68 ? 19.721 -3.416 -5.906 1.00  95.29 0 A 1
ATOM   554 C CB  . GLU A 1 68 ? 18.549 -5.687 -7.549 1.00  94.68 0 A 1
ATOM   555 C CG  . GLU A 1 68 ? 18.080 -7.132 -7.563 1.00  89.31 0 A 1
ATOM   556 C CD  . GLU A 1 68 ? 18.923 -8.003 -8.478 1.00  86.11 0 A 1
ATOM   557 O OE1 . GLU A 1 68 ? 19.878 -7.485 -9.088 1.00  81.59 0 A 1
ATOM   558 O OE2 . GLU A 1 68 ? 18.629 -9.217 -8.581 1.00  81.12 -1 A 1
ATOM   559 N N   . PHE A 1 69 ? 17.964 -2.400 -6.880 1.00  96.85 0 A 1
ATOM   560 C CA  . PHE A 1 69 ? 18.630 -1.100 -6.909 1.00  97.04 0 A 1
ATOM   561 C C   . PHE A 1 69 ? 17.920  0.032 -6.176 1.00  96.75 0 A 1
ATOM   562 O O   . PHE A 1 69 ? 18.550  1.030 -5.820 1.00  95.11 0 A 1
ATOM   563 C CB  . PHE A 1 69 ? 18.877 -0.674 -8.358 1.00  97.05 0 A 1
ATOM   564 C CG  . PHE A 1 69 ? 19.721 -1.642 -9.134 1.00  97.34 0 A 1
ATOM   565 C CD1 . PHE A 1 69 ? 19.140 -2.708 -9.802 1.00  96.67 0 A 1
ATOM   566 C CD2 . PHE A 1 69 ? 21.102 -1.505 -9.169 1.00  96.87 0 A 1
ATOM   567 C CE1 . PHE A 1 69 ? 19.922 -3.622 -10.490 1.00  96.31 0 A 1
ATOM   568 C CE2 . PHE A 1 69 ? 21.888 -2.410 -9.856 1.00  96.35 0 A 1
ATOM   569 C CZ  . PHE A 1 69 ? 21.301 -3.476 -10.519 1.00  96.44 0 A 1
ATOM   570 N N   . VAL A 1 70 ? 16.625 -0.093 -5.967 1.00  96.14 0 A 1
ATOM   571 C CA  . VAL A 1 70 ? 15.877  0.964 -5.296 1.00  95.31 0 A 1
ATOM   572 C C   . VAL A 1 70 ? 15.142  0.453 -4.067 1.00  95.37 0 A 1
ATOM   573 O O   . VAL A 1 70 ? 14.834 -0.736 -3.965 1.00  93.66 0 A 1
ATOM   574 C CB  . VAL A 1 70 ? 14.845  1.617 -6.248 1.00  93.13 0 A 1
ATOM   575 C CG1 . VAL A 1 70 ? 15.524  2.087 -7.523 1.00  86.19 0 A 1
ATOM   576 C CG2 . VAL A 1 70 ? 13.731  0.635 -6.578 1.00  87.19 0 A 1
ATOM   577 N N   . ASN A 1 71 ? 14.882  1.363 -3.133 1.00  93.93 0 A 1
ATOM   578 C CA  . ASN A 1 71 ? 14.129  1.031 -1.938 1.00  93.61 0 A 1
ATOM   579 C C   . ASN A 1 71 ? 12.661  1.252 -2.296 1.00  93.27 0 A 1
ATOM   580 O O   . ASN A 1 71 ? 12.212  2.392 -2.403 1.00  91.80 0 A 1
ATOM   581 C CB  . ASN A 1 71 ? 14.532  1.939 -0.779 1.00  92.41 0 A 1
ATOM   582 C CG  . ASN A 1 71 ? 13.886  1.534  0.538 1.00  91.06 0 A 1
ATOM   583 N ND2 . ASN A 1 71 ? 14.550  1.841  1.642 1.00  85.15 0 A 1
ATOM   584 O OD1 . ASN A 1 71 ? 12.805  0.954  0.555 1.00  86.17 0 A 1
ATOM   585 N N   . LEU A 1 72 ? 11.927  0.163 -2.472 1.00  92.20 0 A 1
ATOM   586 C CA  . LEU A 1 72 ? 10.526  0.242 -2.863 1.00  91.39 0 A 1
ATOM   587 C C   . LEU A 1 72 ?  9.626  0.913 -1.836 1.00  91.25 0 A 1
ATOM   588 O O   . LEU A 1 72 ?  8.478  1.246 -2.132 1.00  88.48 0 A 1
ATOM   589 C CB  . LEU A 1 72 ?  9.991 -1.166 -3.176 1.00  89.80 0 A 1
ATOM   590 C CG  . LEU A 1 72 ? 10.698 -1.903 -4.321 1.00  87.66 0 A 1
ATOM   591 C CD1 . LEU A 1 72 ? 10.137 -3.310 -4.446 1.00  84.24 0 A 1
ATOM   592 C CD2 . LEU A 1 72 ? 10.518 -1.140 -5.618 1.00  84.07 0 A 1
ATOM   593 N N   . GLN A 1 73 ? 10.140  1.121 -0.627 1.00  91.58 0 A 1
ATOM   594 C CA  . GLN A 1 73 ?  9.370  1.758  0.432 1.00  91.00 0 A 1
ATOM   595 C C   . GLN A 1 73 ?  9.484  3.285  0.404 1.00  91.85 0 A 1
ATOM   596 O O   . GLN A 1 73 ?  8.715  3.979  1.074 1.00  89.60 0 A 1
ATOM   597 C CB  . GLN A 1 73 ?  9.849  1.258  1.795 1.00  89.42 0 A 1
ATOM   598 C CG  . GLN A 1 73 ?  9.902 -0.260  1.935 1.00  83.41 0 A 1
ATOM   599 C CD  . GLN A 1 73 ?  8.787 -0.809  2.803 1.00  77.17 0 A 1
ATOM   600 N NE2 . GLN A 1 73 ?  8.276 -1.969  2.441 1.00  67.65 0 A 1
ATOM   601 O OE1 . GLN A 1 73 ?  8.405 -0.203  3.805 1.00  70.24 0 A 1
ATOM   602 N N   . LEU A 1 74 ? 10.433  3.810 -0.363 1.00  93.47 0 A 1
ATOM   603 C CA  . LEU A 1 74 ? 10.662  5.249 -0.427 1.00  93.56 0 A 1
ATOM   604 C C   . LEU A 1 74 ? 10.392  5.837 -1.805 1.00  93.51 0 A 1
ATOM   605 O O   . LEU A 1 74 ? 10.577  5.170 -2.825 1.00  92.44 0 A 1
ATOM   606 C CB  . LEU A 1 74 ? 12.103  5.567 -0.025 1.00  92.70 0 A 1
ATOM   607 C CG  . LEU A 1 74 ? 12.558  5.094  1.352 1.00  90.22 0 A 1
ATOM   608 C CD1 . LEU A 1 74 ? 14.047  5.391  1.534 1.00  87.54 0 A 1
ATOM   609 C CD2 . LEU A 1 74 ? 11.748  5.787  2.433 1.00  87.48 0 A 1
ATOM   610 N N   . ASP A 1 75 ?  9.964  7.105 -1.836 1.00  93.23 0 A 1
ATOM   611 C CA  . ASP A 1 75 ?  9.721  7.781 -3.094 1.00  93.11 0 A 1
ATOM   612 C C   . ASP A 1 75 ? 11.057  8.176 -3.724 1.00  94.44 0 A 1
ATOM   613 O O   . ASP A 1 75 ? 12.103  8.150 -3.060 1.00  94.30 0 A 1
ATOM   614 C CB  . ASP A 1 75 ?  8.851  9.031 -2.896 1.00  91.45 0 A 1
ATOM   615 C CG  . ASP A 1 75 ?  9.537 10.073 -2.041 1.00  90.01 0 A 1
ATOM   616 O OD1 . ASP A 1 75 ?  9.661  9.845 -0.821 1.00  85.48 0 A 1
ATOM   617 O OD2 . ASP A 1 75 ?  9.942 11.113 -2.588 1.00  84.88 -1 A 1
ATOM   618 N N   . GLU A 1 76 ? 11.027  8.560 -4.993 1.00  93.97 0 A 1
ATOM   619 C CA  . GLU A 1 76 ? 12.242  8.904 -5.731 1.00  94.43 0 A 1
ATOM   620 C C   . GLU A 1 76 ? 13.075 10.017 -5.099 1.00  95.47 0 A 1
ATOM   621 O O   . GLU A 1 76 ? 14.295  9.892 -4.966 1.00  95.22 0 A 1
ATOM   622 C CB  . GLU A 1 76 ? 11.884  9.287 -7.170 1.00  92.19 0 A 1
ATOM   623 C CG  . GLU A 1 76 ? 13.092  9.567 -8.052 1.00  87.54 0 A 1
ATOM   624 C CD  . GLU A 1 76 ? 12.699  9.897 -9.480 1.00  88.21 0 A 1
ATOM   625 O OE1 . GLU A 1 76 ? 11.882  9.152 -10.058 1.00  83.57 0 A 1
ATOM   626 O OE2 . GLU A 1 76 ? 13.217 10.893 -10.027 1.00  83.57 -1 A 1
ATOM   627 N N   . GLU A 1 77 ? 12.426 11.104 -4.712 1.00  94.88 0 A 1
ATOM   628 C CA  . GLU A 1 77 ? 13.170 12.231 -4.151 1.00  94.82 0 A 1
ATOM   629 C C   . GLU A 1 77 ? 13.826 11.895 -2.817 1.00  95.83 0 A 1
ATOM   630 O O   . GLU A 1 77 ? 14.940 12.352 -2.533 1.00  95.62 0 A 1
ATOM   631 C CB  . GLU A 1 77 ? 12.259 13.446 -3.999 1.00  93.20 0 A 1
ATOM   632 C CG  . GLU A 1 77 ? 13.016 14.732 -3.709 1.00  82.05 0 A 1
ATOM   633 C CD  . GLU A 1 77 ? 14.037 15.055 -4.802 1.00  77.75 0 A 1
ATOM   634 O OE1 . GLU A 1 77 ? 15.068 15.666 -4.475 1.00  72.59 0 A 1
ATOM   635 O OE2 . GLU A 1 77 ? 13.794 14.688 -5.974 1.00  72.38 -1 A 1
ATOM   636 N N   . THR A 1 78 ? 13.157 11.096 -1.993 1.00  95.90 0 A 1
ATOM   637 C CA  . THR A 1 78 ? 13.724 10.710 -0.704 1.00  96.43 0 A 1
ATOM   638 C C   . THR A 1 78 ? 14.953  9.818 -0.917 1.00  96.90 0 A 1
ATOM   639 O O   . THR A 1 78 ? 15.949  9.933 -0.214 1.00  96.85 0 A 1
ATOM   640 C CB  . THR A 1 78 ? 12.693  9.963  0.164 1.00  96.00 0 A 1
ATOM   641 C CG2 . THR A 1 78 ? 13.317  9.526  1.483 1.00  91.83 0 A 1
ATOM   642 O OG1 . THR A 1 78 ? 11.592 10.836  0.441 1.00  92.44 0 A 1
ATOM   643 N N   . GLN A 1 79 ? 14.884  8.932 -1.909 1.00  96.96 0 A 1
ATOM   644 C CA  . GLN A 1 79 ? 16.014  8.067 -2.220 1.00  96.83 0 A 1
ATOM   645 C C   . GLN A 1 79 ? 17.196  8.901 -2.705 1.00  97.22 0 A 1
ATOM   646 O O   . GLN A 1 79 ? 18.344  8.655 -2.329 1.00  97.02 0 A 1
ATOM   647 C CB  . GLN A 1 79 ? 15.626  7.030 -3.278 1.00  95.81 0 A 1
ATOM   648 C CG  . GLN A 1 79 ? 14.614  6.009 -2.790 1.00  92.60 0 A 1
ATOM   649 C CD  . GLN A 1 79 ? 14.353  4.917 -3.808 1.00  90.90 0 A 1
ATOM   650 N NE2 . GLN A 1 79 ? 13.107  4.808 -4.257 1.00  80.63 0 A 1
ATOM   651 O OE1 . GLN A 1 79 ? 15.256  4.181 -4.187 1.00  82.31 0 A 1
ATOM   652 N N   . TYR A 1 80 ? 16.921  9.900 -3.536 1.00  97.02 0 A 1
ATOM   653 C CA  . TYR A 1 80 ? 17.970 10.775 -4.041 1.00  97.27 0 A 1
ATOM   654 C C   . TYR A 1 80 ? 18.654 11.511 -2.890 1.00  97.26 0 A 1
ATOM   655 O O   . TYR A 1 80 ? 19.882 11.535 -2.797 1.00  97.15 0 A 1
ATOM   656 C CB  . TYR A 1 80 ? 17.397 11.794 -5.030 1.00  97.02 0 A 1
ATOM   657 C CG  . TYR A 1 80 ? 18.404 12.841 -5.460 1.00  96.72 0 A 1
ATOM   658 C CD1 . TYR A 1 80 ? 19.439 12.519 -6.334 1.00  95.82 0 A 1
ATOM   659 C CD2 . TYR A 1 80 ? 18.336 14.136 -4.962 1.00  95.91 0 A 1
ATOM   660 C CE1 . TYR A 1 80 ? 20.387 13.464 -6.703 1.00  95.21 0 A 1
ATOM   661 C CE2 . TYR A 1 80 ? 19.281 15.097 -5.328 1.00  95.05 0 A 1
ATOM   662 C CZ  . TYR A 1 80 ? 20.302 14.750 -6.195 1.00  94.99 0 A 1
ATOM   663 O OH  . TYR A 1 80 ? 21.240 15.695 -6.555 1.00  93.42 0 A 1
ATOM   664 N N   . GLN A 1 81 ? 17.866 12.114 -2.004 1.00  97.00 0 A 1
ATOM   665 C CA  . GLN A 1 81 ? 18.421 12.859 -0.873 1.00  97.02 0 A 1
ATOM   666 C C   . GLN A 1 81 ? 19.227 11.960  0.050 1.00  97.23 0 A 1
ATOM   667 O O   . GLN A 1 81 ? 20.267 12.362  0.571 1.00  96.92 0 A 1
ATOM   668 C CB  . GLN A 1 81 ? 17.300 13.546 -0.091 1.00  96.45 0 A 1
ATOM   669 C CG  . GLN A 1 81 ? 17.795 14.438  1.053 1.00  89.44 0 A 1
ATOM   670 C CD  . GLN A 1 81 ? 18.760 15.513  0.585 1.00  84.91 0 A 1
ATOM   671 N NE2 . GLN A 1 81 ? 19.808 15.752  1.362 1.00  74.98 0 A 1
ATOM   672 O OE1 . GLN A 1 81 ? 18.564 16.113 -0.470 1.00  78.62 0 A 1
ATOM   673 N N   . THR A 1 82 ? 18.757 10.729  0.250 1.00  96.91 0 A 1
ATOM   674 C CA  . THR A 1 82 ? 19.467  9.779  1.101 1.00  96.74 0 A 1
ATOM   675 C C   . THR A 1 82 ? 20.829  9.450  0.488 1.00  96.98 0 A 1
ATOM   676 O O   . THR A 1 82 ? 21.841  9.371  1.192 1.00  96.62 0 A 1
ATOM   677 C CB  . THR A 1 82 ? 18.657  8.481  1.276 1.00  96.21 0 A 1
ATOM   678 C CG2 . THR A 1 82 ? 19.414  7.486  2.145 1.00  92.02 0 A 1
ATOM   679 O OG1 . THR A 1 82 ? 17.402  8.788  1.902 1.00  92.60 0 A 1
ATOM   680 N N   . ALA A 1 83 ? 20.869  9.267 -0.825 1.00  97.12 0 A 1
ATOM   681 C CA  . ALA A 1 83 ? 22.114  8.962 -1.520 1.00  97.23 0 A 1
ATOM   682 C C   . ALA A 1 83 ? 23.075 10.147 -1.437 1.00  97.19 0 A 1
ATOM   683 O O   . ALA A 1 83 ? 24.288  9.962 -1.288 1.00  96.56 0 A 1
ATOM   684 C CB  . ALA A 1 83 ? 21.838  8.611 -2.978 1.00  97.07 0 A 1
ATOM   685 N N   . VAL A 1 84 ? 22.545 11.355 -1.537 1.00  97.35 0 A 1
ATOM   686 C CA  . VAL A 1 84 ? 23.367 12.559 -1.437 1.00  97.26 0 A 1
ATOM   687 C C   . VAL A 1 84 ? 24.045 12.592 -0.067 1.00  96.87 0 A 1
ATOM   688 O O   . VAL A 1 84 ? 25.246 12.840  0.040 1.00  96.22 0 A 1
ATOM   689 C CB  . VAL A 1 84 ? 22.523 13.838 -1.630 1.00  96.94 0 A 1
ATOM   690 C CG1 . VAL A 1 84 ? 23.318 15.072 -1.219 1.00  95.64 0 A 1
ATOM   691 C CG2 . VAL A 1 84 ? 22.095 13.957 -3.089 1.00  95.92 0 A 1
ATOM   692 N N   . GLU A 1 85 ? 23.276 12.326  0.980 1.00  96.63 0 A 1
ATOM   693 C CA  . GLU A 1 85 ? 23.803 12.332  2.337 1.00  96.24 0 A 1
ATOM   694 C C   . GLU A 1 85 ? 24.868 11.249  2.523 1.00  96.06 0 A 1
ATOM   695 O O   . GLU A 1 85 ? 25.905 11.485  3.150 1.00  94.94 0 A 1
ATOM   696 C CB  . GLU A 1 85 ? 22.665 12.141  3.341 1.00  95.33 0 A 1
ATOM   697 C CG  . GLU A 1 85 ? 21.672 13.298  3.353 1.00  85.69 0 A 1
ATOM   698 C CD  . GLU A 1 85 ? 20.440 13.014  4.192 1.00  79.56 0 A 1
ATOM   699 O OE1 . GLU A 1 85 ? 20.239 11.854  4.600 1.00  72.50 0 A 1
ATOM   700 O OE2 . GLU A 1 85 ? 19.662 13.966  4.429 1.00  70.75 -1 A 1
ATOM   701 N N   . GLU A 1 86 ? 24.626 10.071  1.978 1.00  95.71 0 A 1
ATOM   702 C CA  . GLU A 1 86 ? 25.578  8.976  2.083 1.00  95.18 0 A 1
ATOM   703 C C   . GLU A 1 86 ? 26.867  9.275  1.321 1.00  94.96 0 A 1
ATOM   704 O O   . GLU A 1 86 ? 27.956  8.874  1.749 1.00  93.10 0 A 1
ATOM   705 C CB  . GLU A 1 86 ? 24.963  7.677  1.539 1.00  94.03 0 A 1
ATOM   706 C CG  . GLU A 1 86 ? 23.868  7.071  2.415 1.00  86.87 0 A 1
ATOM   707 C CD  . GLU A 1 86 ? 24.398  6.577  3.745 1.00  82.59 0 A 1
ATOM   708 O OE1 . GLU A 1 86 ? 25.578  6.186  3.804 1.00  77.21 0 A 1
ATOM   709 O OE2 . GLU A 1 86 ? 23.623  6.567  4.723 1.00  77.05 -1 A 1
ATOM   710 N N   . SER A 1 87 ? 26.761  9.983  0.197 1.00  96.47 0 A 1
ATOM   711 C CA  . SER A 1 87 ? 27.922 10.294 -0.624 1.00  95.96 0 A 1
ATOM   712 C C   . SER A 1 87 ? 28.935 11.193  0.088 1.00  95.03 0 A 1
ATOM   713 O O   . SER A 1 87 ? 30.115 11.193 -0.254 1.00  92.38 0 A 1
ATOM   714 C CB  . SER A 1 87 ? 27.497 10.948 -1.940 1.00  95.53 0 A 1
ATOM   715 O OG  . SER A 1 87 ? 27.073 12.283 -1.748 1.00  94.35 0 A 1
ATOM   716 N N   . PHE A 1 88 ? 28.484 11.945  1.066 1.00  93.03 0 A 1
ATOM   717 C CA  . PHE A 1 88 ? 29.383 12.809  1.826 1.00  91.28 0 A 1
ATOM   718 C C   . PHE A 1 88 ? 30.260 11.984  2.758 1.00  89.01 0 A 1
ATOM   719 O O   . PHE A 1 88 ? 31.472 12.196  2.838 1.00  82.54 0 A 1
ATOM   720 C CB  . PHE A 1 88 ? 28.588 13.823  2.654 1.00  89.63 0 A 1
ATOM   721 C CG  . PHE A 1 88 ? 28.083 15.000  1.860 1.00  90.87 0 A 1
ATOM   722 C CD1 . PHE A 1 88 ? 28.963 15.983  1.429 1.00  87.34 0 A 1
ATOM   723 C CD2 . PHE A 1 88 ? 26.741 15.130  1.567 1.00  87.38 0 A 1
ATOM   724 C CE1 . PHE A 1 88 ? 28.506 17.076  0.712 1.00  85.97 0 A 1
ATOM   725 C CE2 . PHE A 1 88 ? 26.276 16.222  0.844 1.00  85.55 0 A 1
ATOM   726 C CZ  . PHE A 1 88 ? 27.158 17.199  0.425 1.00  85.57 0 A 1
ATOM   727 N N   . GLN A 1 89 ? 29.652 11.034  3.453 1.00  83.75 0 A 1
ATOM   728 C CA  . GLN A 1 89 ? 30.357 10.212  4.424 1.00  80.16 0 A 1
ATOM   729 C C   . GLN A 1 89 ? 31.482  9.359  3.854 1.00  77.30 0 A 1
ATOM   730 O O   . GLN A 1 89 ? 32.572  9.308  4.418 1.00  68.44 0 A 1
ATOM   731 C CB  . GLN A 1 89 ? 29.376  9.300  5.171 1.00  73.56 0 A 1
ATOM   732 C CG  . GLN A 1 89 ? 28.341 10.035  5.989 1.00  65.19 0 A 1
ATOM   733 C CD  . GLN A 1 89 ? 27.506  9.094  6.847 1.00  60.10 0 A 1
ATOM   734 N NE2 . GLN A 1 89 ? 26.582  9.654  7.610 1.00  54.01 0 A 1
ATOM   735 O OE1 . GLN A 1 89 ? 27.700  7.874  6.820 1.00  55.67 0 A 1
ATOM   736 N N   . VAL A 1 90 ? 31.233  8.695  2.739 1.00  79.83 0 A 1
ATOM   737 C CA  . VAL A 1 90 ? 32.228  7.790  2.167 1.00  77.01 0 A 1
ATOM   738 C C   . VAL A 1 90 ? 33.345  8.474  1.383 1.00  75.47 0 A 1
ATOM   739 O O   . VAL A 1 90 ? 34.321  7.826  1.009 1.00  67.19 0 A 1
ATOM   740 C CB  . VAL A 1 90 ? 31.552  6.750  1.243 1.00  71.77 0 A 1
ATOM   741 C CG1 . VAL A 1 90 ? 30.510  5.972  2.013 1.00  65.85 0 A 1
ATOM   742 C CG2 . VAL A 1 90 ? 30.935  7.439  0.039 1.00  69.23 0 A 1
ATOM   743 N N   . ASN A 1 91 ? 33.209  9.772  1.156 1.00  72.89 0 A 1
ATOM   744 C CA  . ASN A 1 91 ? 34.218 10.490  0.392 1.00  71.09 0 A 1
ATOM   745 C C   . ASN A 1 91 ? 34.939 11.605  1.148 1.00  69.57 0 A 1
ATOM   746 O O   . ASN A 1 91 ? 35.563 12.478  0.543 1.00  65.07 0 A 1
ATOM   747 C CB  . ASN A 1 91 ? 33.584 11.057 -0.888 1.00  66.03 0 A 1
ATOM   748 C CG  . ASN A 1 91 ? 33.152  9.967 -1.850 1.00  63.00 0 A 1
ATOM   749 N ND2 . ASN A 1 91 ? 31.852  9.867 -2.087 1.00  57.65 0 A 1
ATOM   750 O OD1 . ASN A 1 91 ? 33.969  9.220 -2.378 1.00  58.73 0 A 1
ATOM   751 N N   . ILE A 1 92 ? 34.868 11.582  2.462 1.00  66.91 0 A 1
ATOM   752 C CA  . ILE A 1 92 ? 35.588 12.560  3.270 1.00  66.70 0 A 1
ATOM   753 C C   . ILE A 1 92 ? 36.607 11.864  4.157 1.00  63.38 0 A 1
ATOM   754 O O   . ILE A 1 92 ? 37.614 12.470  4.533 1.00  58.65 0 A 1
ATOM   755 C CB  . ILE A 1 92 ? 34.643 13.406  4.162 1.00  61.04 0 A 1
ATOM   756 C CG1 . ILE A 1 92 ? 33.781 12.499  5.039 1.00  56.97 0 A 1
ATOM   757 C CG2 . ILE A 1 92 ? 33.788 14.300  3.291 1.00  55.20 0 A 1
ATOM   758 C CD1 . ILE A 1 92 ? 32.849 13.270  5.958 1.00  54.91 0 A 1
ATOM   759 O OXT . ILE A 1 92 ? 36.420 10.687  4.470 1.00  55.50 -1 A 1
ATOM   760 N N   . MET B 2 1 ? 41.868  2.435 -14.004 1.00  96.78 0 B 1
ATOM   761 C CA  . MET B 2 1 ? 41.707  2.467 -12.544 1.00  97.91 0 B 1
ATOM   762 C C   . MET B 2 1 ? 40.318  1.954 -12.182 1.00  98.42 0 B 1
ATOM   763 O O   . MET B 2 1 ? 39.412  1.968 -13.007 1.00  98.05 0 B 1
ATOM   764 C CB  . MET B 2 1 ? 41.881  3.888 -12.005 1.00  95.55 0 B 1
ATOM   765 C CG  . MET B 2 1 ? 40.768  4.858 -12.403 1.00  94.50 0 B 1
ATOM   766 S SD  . MET B 2 1 ? 41.046  6.520 -11.753 1.00  94.90 0 B 1
ATOM   767 C CE  . MET B 2 1 ? 39.485  7.311 -12.171 1.00  91.27 0 B 1
ATOM   768 N N   . GLN B 2 2 ? 40.162  1.497 -10.953 1.00  98.27 0 B 1
ATOM   769 C CA  . GLN B 2 2 ? 38.873  1.017 -10.484 1.00  98.17 0 B 1
ATOM   770 C C   . GLN B 2 2 ? 38.170  2.046 -9.618 1.00  98.27 0 B 1
ATOM   771 O O   . GLN B 2 2 ? 38.811  2.771 -8.851 1.00  97.59 0 B 1
ATOM   772 C CB  . GLN B 2 2 ? 39.029 -0.265 -9.663 1.00  97.24 0 B 1
ATOM   773 C CG  . GLN B 2 2 ? 39.372 -1.510 -10.463 1.00  89.01 0 B 1
ATOM   774 C CD  . GLN B 2 2 ? 39.270 -2.763 -9.621 1.00  89.74 0 B 1
ATOM   775 N NE2 . GLN B 2 2 ? 39.026 -3.894 -10.272 1.00  77.40 0 B 1
ATOM   776 O OE1 . GLN B 2 2 ? 39.392 -2.729 -8.396 1.00  81.59 0 B 1
ATOM   777 N N   . ILE B 2 3 ? 36.851  2.113 -9.753 1.00  98.39 0 B 1
ATOM   778 C CA  . ILE B 2 3 ? 36.026  2.952 -8.894 1.00  98.45 0 B 1
ATOM   779 C C   . ILE B 2 3 ? 34.846  2.087 -8.472 1.00  98.56 0 B 1
ATOM   780 O O   . ILE B 2 3 ? 34.578  1.046 -9.077 1.00  98.46 0 B 1
ATOM   781 C CB  . ILE B 2 3 ? 35.493  4.228 -9.595 1.00  98.29 0 B 1
ATOM   782 C CG1 . ILE B 2 3 ? 34.632  3.862 -10.803 1.00  97.10 0 B 1
ATOM   783 C CG2 . ILE B 2 3 ? 36.650  5.134 -9.979 1.00  95.09 0 B 1
ATOM   784 C CD1 . ILE B 2 3 ? 33.908  5.050 -11.416 1.00  96.47 0 B 1
ATOM   785 N N   . PHE B 2 4 ? 34.162  2.510 -7.427 1.00  98.12 0 B 1
ATOM   786 C CA  . PHE B 2 4 ? 33.018  1.759 -6.929 1.00  98.15 0 B 1
ATOM   787 C C   . PHE B 2 4 ? 31.740  2.568 -7.059 1.00  98.22 0 B 1
ATOM   788 O O   . PHE B 2 4 ? 31.749  3.791 -6.939 1.00  98.05 0 B 1
ATOM   789 C CB  . PHE B 2 4 ? 33.238  1.391 -5.459 1.00  97.98 0 B 1
ATOM   790 C CG  . PHE B 2 4 ? 34.529  0.661 -5.207 1.00  97.78 0 B 1
ATOM   791 C CD1 . PHE B 2 4 ? 34.694 -0.645 -5.652 1.00  96.62 0 B 1
ATOM   792 C CD2 . PHE B 2 4 ? 35.575  1.282 -4.536 1.00  96.64 0 B 1
ATOM   793 C CE1 . PHE B 2 4 ? 35.890 -1.320 -5.438 1.00  95.69 0 B 1
ATOM   794 C CE2 . PHE B 2 4 ? 36.771  0.614 -4.323 1.00  95.64 0 B 1
ATOM   795 C CZ  . PHE B 2 4 ? 36.930 -0.690 -4.772 1.00  95.98 0 B 1
ATOM   796 N N   . VAL B 2 5 ? 30.646  1.878 -7.329 1.00  98.39 0 B 1
ATOM   797 C CA  . VAL B 2 5 ? 29.341  2.517 -7.446 1.00  98.48 0 B 1
ATOM   798 C C   . VAL B 2 5 ? 28.399  1.781 -6.503 1.00  98.33 0 B 1
ATOM   799 O O   . VAL B 2 5 ? 28.122  0.602 -6.685 1.00  98.10 0 B 1
ATOM   800 C CB  . VAL B 2 5 ? 28.797  2.435 -8.880 1.00  98.45 0 B 1
ATOM   801 C CG1 . VAL B 2 5 ? 27.418  3.083 -8.955 1.00  98.12 0 B 1
ATOM   802 C CG2 . VAL B 2 5 ? 29.752  3.129 -9.844 1.00  98.23 0 B 1
ATOM   803 N N   . LYS B 2 6 ? 27.928  2.475 -5.473 1.00  97.97 0 B 1
ATOM   804 C CA  . LYS B 2 6 ? 27.047  1.875 -4.486 1.00  97.71 0 B 1
ATOM   805 C C   . LYS B 2 6 ? 25.599  2.330 -4.630 1.00  97.93 0 B 1
ATOM   806 O O   . LYS B 2 6 ? 25.332  3.448 -5.064 1.00  97.75 0 B 1
ATOM   807 C CB  . LYS B 2 6 ? 27.538  2.194 -3.070 1.00  96.90 0 B 1
ATOM   808 C CG  . LYS B 2 6 ? 28.880  1.564 -2.711 1.00  84.98 0 B 1
ATOM   809 C CD  . LYS B 2 6 ? 29.214  1.779 -1.252 1.00  82.40 0 B 1
ATOM   810 C CE  . LYS B 2 6 ? 30.497  1.055 -0.871 1.00  73.30 0 B 1
ATOM   811 N NZ  . LYS B 2 6 ? 30.807  1.203  0.583 1.00  65.76 1 B 1
ATOM   812 N N   . THR B 2 7 ? 24.682  1.447 -4.254 1.00  97.65 0 B 1
ATOM   813 C CA  . THR B 2 7 ? 23.263  1.765 -4.283 1.00  97.45 0 B 1
ATOM   814 C C   . THR B 2 7 ? 22.729  1.766 -2.859 1.00  97.06 0 B 1
ATOM   815 O O   . THR B 2 7 ? 23.401  1.307 -1.932 1.00  96.22 0 B 1
ATOM   816 C CB  . THR B 2 7 ? 22.458  0.730 -5.096 1.00  96.88 0 B 1
ATOM   817 C CG2 . THR B 2 7 ? 23.080  0.538 -6.477 1.00  92.85 0 B 1
ATOM   818 O OG1 . THR B 2 7 ? 22.438 -0.515 -4.400 1.00  93.34 0 B 1
ATOM   819 N N   . LEU B 2 8 ? 21.505  2.258 -2.687 1.00  96.13 0 B 1
ATOM   820 C CA  . LEU B 2 8 ? 20.893  2.306 -1.367 1.00  95.42 0 B 1
ATOM   821 C C   . LEU B 2 8 ? 20.509  0.919 -0.855 1.00  95.47 0 B 1
ATOM   822 O O   . LEU B 2 8 ? 20.222  0.745  0.333 1.00  93.31 0 B 1
ATOM   823 C CB  . LEU B 2 8 ? 19.650  3.208 -1.386 1.00  94.12 0 B 1
ATOM   824 C CG  . LEU B 2 8 ? 19.916  4.687 -1.656 1.00  91.99 0 B 1
ATOM   825 C CD1 . LEU B 2 8 ? 18.608  5.460 -1.685 1.00  89.66 0 B 1
ATOM   826 C CD2 . LEU B 2 8 ? 20.845  5.255 -0.595 1.00  89.22 0 B 1
ATOM   827 N N   . THR B 2 9 ? 20.513 -0.069 -1.738 1.00  96.74 0 B 1
ATOM   828 C CA  . THR B 2 9 ? 20.178 -1.435 -1.349 1.00  96.65 0 B 1
ATOM   829 C C   . THR B 2 9 ? 21.405 -2.211 -0.881 1.00  96.30 0 B 1
ATOM   830 O O   . THR B 2 9 ? 21.309 -3.383 -0.537 1.00  95.01 0 B 1
ATOM   831 C CB  . THR B 2 9 ? 19.521 -2.195 -2.518 1.00  96.32 0 B 1
ATOM   832 C CG2 . THR B 2 9 ? 18.171 -1.589 -2.856 1.00  94.36 0 B 1
ATOM   833 O OG1 . THR B 2 9 ? 20.369 -2.121 -3.669 1.00  94.75 0 B 1
ATOM   834 N N   . GLY B 2 10 ? 22.558 -1.546 -0.862 1.00  94.72 0 B 1
ATOM   835 C CA  . GLY B 2 10 ? 23.778 -2.185 -0.404 1.00  94.18 0 B 1
ATOM   836 C C   . GLY B 2 10 ? 24.582 -2.863 -1.493 1.00  95.22 0 B 1
ATOM   837 O O   . GLY B 2 10 ? 25.608 -3.489 -1.218 1.00  93.60 0 B 1
ATOM   838 N N   . LYS B 2 11 ? 24.125 -2.749 -2.735 1.00  96.41 0 B 1
ATOM   839 C CA  . LYS B 2 11 ? 24.816 -3.359 -3.860 1.00  96.83 0 B 1
ATOM   840 C C   . LYS B 2 11 ? 26.027 -2.499 -4.241 1.00  97.31 0 B 1
ATOM   841 O O   . LYS B 2 11 ? 25.952 -1.274 -4.254 1.00  96.89 0 B 1
ATOM   842 C CB  . LYS B 2 11 ? 23.868 -3.476 -5.057 1.00  95.90 0 B 1
ATOM   843 C CG  . LYS B 2 11 ? 24.377 -4.339 -6.192 1.00  91.35 0 B 1
ATOM   844 C CD  . LYS B 2 11 ? 23.394 -4.331 -7.364 1.00  89.55 0 B 1
ATOM   845 C CE  . LYS B 2 11 ? 23.743 -5.383 -8.410 1.00  83.68 0 B 1
ATOM   846 N NZ  . LYS B 2 11 ? 23.488 -6.763 -7.911 1.00  77.11 1 B 1
ATOM   847 N N   . THR B 2 12 ? 27.150 -3.156 -4.539 1.00  97.36 0 B 1
ATOM   848 C CA  . THR B 2 12 ? 28.361 -2.439 -4.937 1.00  97.41 0 B 1
ATOM   849 C C   . THR B 2 12 ? 28.808 -2.920 -6.308 1.00  97.70 0 B 1
ATOM   850 O O   . THR B 2 12 ? 29.008 -4.113 -6.524 1.00  97.31 0 B 1
ATOM   851 C CB  . THR B 2 12 ? 29.508 -2.653 -3.930 1.00  96.48 0 B 1
ATOM   852 C CG2 . THR B 2 12 ? 30.772 -1.942 -4.402 1.00  89.86 0 B 1
ATOM   853 O OG1 . THR B 2 12 ? 29.139 -2.131 -2.650 1.00  90.19 0 B 1
ATOM   854 N N   . ILE B 2 13 ? 28.963 -1.976 -7.242 1.00  98.07 0 B 1
ATOM   855 C CA  . ILE B 2 13 ? 29.390 -2.274 -8.591 1.00  97.90 0 B 1
ATOM   856 C C   . ILE B 2 13 ? 30.819 -1.772 -8.770 1.00  98.10 0 B 1
ATOM   857 O O   . ILE B 2 13 ? 31.117 -0.620 -8.474 1.00  97.99 0 B 1
ATOM   858 C CB  . ILE B 2 13 ? 28.490 -1.565 -9.629 1.00  97.19 0 B 1
ATOM   859 C CG1 . ILE B 2 13 ? 27.017 -1.925 -9.383 1.00  93.92 0 B 1
ATOM   860 C CG2 . ILE B 2 13 ? 28.913 -1.948 -11.042 1.00  93.14 0 B 1
ATOM   861 C CD1 . ILE B 2 13 ? 26.044 -1.029 -10.129 1.00  90.84 0 B 1
ATOM   862 N N   . THR B 2 14 ? 31.708 -2.642 -9.244 1.00  98.32 0 B 1
ATOM   863 C CA  . THR B 2 14 ? 33.093 -2.253 -9.479 1.00  98.49 0 B 1
ATOM   864 C C   . THR B 2 14 ? 33.285 -1.999 -10.973 1.00  98.56 0 B 1
ATOM   865 O O   . THR B 2 14 ? 32.955 -2.847 -11.802 1.00  98.22 0 B 1
ATOM   866 C CB  . THR B 2 14 ? 34.071 -3.350 -9.014 1.00  97.86 0 B 1
ATOM   867 C CG2 . THR B 2 14 ? 35.507 -2.915 -9.252 1.00  90.84 0 B 1
ATOM   868 O OG1 . THR B 2 14 ? 33.883 -3.594 -7.616 1.00  92.41 0 B 1
ATOM   869 N N   . LEU B 2 15 ? 33.814 -0.827 -11.312 1.00  98.69 0 B 1
ATOM   870 C CA  . LEU B 2 15 ? 34.012 -0.457 -12.708 1.00  98.65 0 B 1
ATOM   871 C C   . LEU B 2 15 ? 35.470 -0.151 -13.034 1.00  98.75 0 B 1
ATOM   872 O O   . LEU B 2 15 ? 36.198  0.389 -12.205 1.00  98.46 0 B 1
ATOM   873 C CB  . LEU B 2 15 ? 33.178  0.775 -13.056 1.00  98.40 0 B 1
ATOM   874 C CG  . LEU B 2 15 ? 31.654  0.691 -12.908 1.00  97.18 0 B 1
ATOM   875 C CD1 . LEU B 2 15 ? 31.058  2.059 -13.200 1.00  96.26 0 B 1
ATOM   876 C CD2 . LEU B 2 15 ? 31.098 -0.356 -13.855 1.00  96.24 0 B 1
ATOM   877 N N   . GLU B 2 16 ? 35.881 -0.487 -14.248 1.00  98.63 0 B 1
ATOM   878 C CA  . GLU B 2 16 ? 37.215 -0.184 -14.724 1.00  98.58 0 B 1
ATOM   879 C C   . GLU B 2 16 ? 37.043  1.052 -15.606 1.00  98.65 0 B 1
ATOM   880 O O   . GLU B 2 16 ? 36.361  1.005 -16.626 1.00  98.40 0 B 1
ATOM   881 C CB  . GLU B 2 16 ? 37.791 -1.339 -15.543 1.00  98.03 0 B 1
ATOM   882 C CG  . GLU B 2 16 ? 39.224 -1.126 -16.012 1.00  84.87 0 B 1
ATOM   883 C CD  . GLU B 2 16 ? 40.204 -1.003 -14.851 1.00  82.74 0 B 1
ATOM   884 O OE1 . GLU B 2 16 ? 40.016 -1.699 -13.837 1.00  78.06 0 B 1
ATOM   885 O OE2 . GLU B 2 16 ? 41.170 -0.223 -14.968 1.00  77.07 -1 B 1
ATOM   886 N N   . VAL B 2 17 ? 37.641  2.161 -15.191 1.00  98.77 0 B 1
ATOM   887 C CA  . VAL B 2 17 ? 37.496  3.424 -15.912 1.00  98.63 0 B 1
ATOM   888 C C   . VAL B 2 17 ? 38.807  4.181 -16.037 1.00  98.66 0 B 1
ATOM   889 O O   . VAL B 2 17 ? 39.830  3.789 -15.466 1.00  98.41 0 B 1
ATOM   890 C CB  . VAL B 2 17 ? 36.497  4.348 -15.177 1.00  98.49 0 B 1
ATOM   891 C CG1 . VAL B 2 17 ? 35.132  3.681 -15.066 1.00  97.97 0 B 1
ATOM   892 C CG2 . VAL B 2 17 ? 37.027  4.695 -13.786 1.00  97.89 0 B 1
ATOM   893 N N   . GLU B 2 18 ? 38.770  5.271 -16.798 1.00  98.52 0 B 1
ATOM   894 C CA  . GLU B 2 18 ? 39.917  6.149 -16.978 1.00  98.44 0 B 1
ATOM   895 C C   . GLU B 2 18 ? 39.475  7.546 -16.554 1.00  98.56 0 B 1
ATOM   896 O O   . GLU B 2 18 ? 38.300  7.887 -16.684 1.00  98.21 0 B 1
ATOM   897 C CB  . GLU B 2 18 ? 40.362  6.185 -18.443 1.00  97.65 0 B 1
ATOM   898 C CG  . GLU B 2 18 ? 40.876  4.856 -18.987 1.00  91.33 0 B 1
ATOM   899 C CD  . GLU B 2 18 ? 42.105  4.360 -18.244 1.00  85.11 0 B 1
ATOM   900 O OE1 . GLU B 2 18 ? 42.896  5.204 -17.755 1.00  78.71 0 B 1
ATOM   901 O OE2 . GLU B 2 18 ? 42.286  3.135 -18.159 1.00  76.51 -1 B 1
ATOM   902 N N   . PRO B 2 19 ? 40.394  8.366 -16.042 1.00  98.58 0 B 1
ATOM   903 C CA  . PRO B 2 19 ? 40.031  9.727 -15.612 1.00  98.48 0 B 1
ATOM   904 C C   . PRO B 2 19 ? 39.375 10.539 -16.724 1.00  98.58 0 B 1
ATOM   905 O O   . PRO B 2 19 ? 38.580 11.446 -16.452 1.00  98.18 0 B 1
ATOM   906 C CB  . PRO B 2 19 ? 41.377 10.325 -15.194 1.00  98.08 0 B 1
ATOM   907 C CG  . PRO B 2 19 ? 42.149  9.135 -14.707 1.00  96.29 0 B 1
ATOM   908 C CD  . PRO B 2 19 ? 41.793  8.065 -15.710 1.00  98.14 0 B 1
ATOM   909 N N   . SER B 2 20 ? 39.724 10.232 -17.975 1.00  98.63 0 B 1
ATOM   910 C CA  . SER B 2 20 ? 39.183 10.946 -19.130 1.00  98.68 0 B 1
ATOM   911 C C   . SER B 2 20 ? 37.792 10.472 -19.561 1.00  98.64 0 B 1
ATOM   912 O O   . SER B 2 20 ? 37.191 11.063 -20.457 1.00  98.18 0 B 1
ATOM   913 C CB  . SER B 2 20 ? 40.150 10.832 -20.314 1.00  98.16 0 B 1
ATOM   914 O OG  . SER B 2 20 ? 40.342  9.481 -20.667 1.00  93.39 0 B 1
ATOM   915 N N   . ASP B 2 21 ? 37.283  9.419 -18.933 1.00  98.75 0 B 1
ATOM   916 C CA  . ASP B 2 21 ? 35.948  8.917 -19.264 1.00  98.71 0 B 1
ATOM   917 C C   . ASP B 2 21 ? 34.894  9.944 -18.857 1.00  98.77 0 B 1
ATOM   918 O O   . ASP B 2 21 ? 34.992 10.565 -17.802 1.00  98.61 0 B 1
ATOM   919 C CB  . ASP B 2 21 ? 35.648  7.600 -18.547 1.00  98.59 0 B 1
ATOM   920 C CG  . ASP B 2 21 ? 36.291  6.402 -19.211 1.00  98.28 0 B 1
ATOM   921 O OD1 . ASP B 2 21 ? 36.555  6.462 -20.432 1.00  96.55 0 B 1
ATOM   922 O OD2 . ASP B 2 21 ? 36.506  5.388 -18.519 1.00  96.54 -1 B 1
ATOM   923 N N   . THR B 2 22 ? 33.884 10.123 -19.710 1.00  98.74 0 B 1
ATOM   924 C CA  . THR B 2 22 ? 32.799 11.033 -19.391 1.00  98.80 0 B 1
ATOM   925 C C   . THR B 2 22 ? 31.794 10.302 -18.504 1.00  98.89 0 B 1
ATOM   926 O O   . THR B 2 22 ? 31.813  9.073 -18.405 1.00  98.82 0 B 1
ATOM   927 C CB  . THR B 2 22 ? 32.061 11.508 -20.657 1.00  98.64 0 B 1
ATOM   928 C CG2 . THR B 2 22 ? 33.013 12.231 -21.599 1.00  96.57 0 B 1
ATOM   929 O OG1 . THR B 2 22 ? 31.493 10.376 -21.327 1.00  96.49 0 B 1
ATOM   930 N N   . ILE B 2 23 ? 30.936 11.059 -17.857 1.00  98.84 0 B 1
ATOM   931 C CA  . ILE B 2 23 ? 29.908 10.465 -17.012 1.00  98.89 0 B 1
ATOM   932 C C   . ILE B 2 23 ? 28.995  9.609 -17.885 1.00  98.82 0 B 1
ATOM   933 O O   . ILE B 2 23 ? 28.498  8.567 -17.460 1.00  98.85 0 B 1
ATOM   934 C CB  . ILE B 2 23 ? 29.092 11.553 -16.294 1.00  98.77 0 B 1
ATOM   935 C CG1 . ILE B 2 23 ? 30.022 12.359 -15.377 1.00  98.23 0 B 1
ATOM   936 C CG2 . ILE B 2 23 ? 27.954 10.941 -15.490 1.00  98.48 0 B 1
ATOM   937 C CD1 . ILE B 2 23 ? 30.812 11.514 -14.377 1.00  96.74 0 B 1
ATOM   938 N N   . GLU B 2 24 ? 28.781 10.045 -19.130 1.00  98.73 0 B 1
ATOM   939 C CA  . GLU B 2 24 ? 27.962  9.281 -20.064 1.00  98.67 0 B 1
ATOM   940 C C   . GLU B 2 24 ? 28.600  7.916 -20.321 1.00  98.79 0 B 1
ATOM   941 O O   . GLU B 2 24 ? 27.909  6.893 -20.397 1.00  98.55 0 B 1
ATOM   942 C CB  . GLU B 2 24 ? 27.806 10.054 -21.385 1.00  98.03 0 B 1
ATOM   943 C CG  . GLU B 2 24 ? 26.947  9.342 -22.417 1.00  88.46 0 B 1
ATOM   944 C CD  . GLU B 2 24 ? 26.748 10.187 -23.672 1.00  83.98 0 B 1
ATOM   945 O OE1 . GLU B 2 24 ? 27.558 11.100 -23.917 1.00  79.22 0 B 1
ATOM   946 O OE2 . GLU B 2 24 ? 25.772  9.926 -24.411 1.00  76.76 -1 B 1
ATOM   947 N N   . ASN B 2 25 ? 29.937  7.884 -20.433 1.00  98.70 0 B 1
ATOM   948 C CA  . ASN B 2 25 ? 30.651  6.628 -20.642 1.00  98.68 0 B 1
ATOM   949 C C   . ASN B 2 25 ? 30.485  5.717 -19.429 1.00  98.76 0 B 1
ATOM   950 O O   . ASN B 2 25 ? 30.311  4.498 -19.567 1.00  98.62 0 B 1
ATOM   951 C CB  . ASN B 2 25 ? 32.147  6.873 -20.864 1.00  98.06 0 B 1
ATOM   952 C CG  . ASN B 2 25 ? 32.447  7.528 -22.197 1.00  88.62 0 B 1
ATOM   953 N ND2 . ASN B 2 25 ? 33.618  8.149 -22.309 1.00  78.45 0 B 1
ATOM   954 O OD1 . ASN B 2 25 ? 31.647  7.465 -23.130 1.00  79.15 0 B 1
ATOM   955 N N   . VAL B 2 26 ? 30.552  6.296 -18.240 1.00  98.85 0 B 1
ATOM   956 C CA  . VAL B 2 26 ? 30.401  5.526 -17.009 1.00  98.82 0 B 1
ATOM   957 C C   . VAL B 2 26 ? 29.006  4.898 -16.938 1.00  98.80 0 B 1
ATOM   958 O O   . VAL B 2 26 ? 28.862  3.728 -16.573 1.00  98.84 0 B 1
ATOM   959 C CB  . VAL B 2 26 ? 30.629  6.412 -15.763 1.00  98.79 0 B 1
ATOM   960 C CG1 . VAL B 2 26 ? 30.374  5.614 -14.488 1.00  98.42 0 B 1
ATOM   961 C CG2 . VAL B 2 26 ? 32.053  6.944 -15.770 1.00  98.50 0 B 1
ATOM   962 N N   . LYS B 2 27 ? 27.987  5.662 -17.298 1.00  98.86 0 B 1
ATOM   963 C CA  . LYS B 2 27 ? 26.620  5.143 -17.281 1.00  98.85 0 B 1
ATOM   964 C C   . LYS B 2 27 ? 26.462  4.007 -18.286 1.00  98.89 0 B 1
ATOM   965 O O   . LYS B 2 27 ? 25.720  3.063 -18.046 1.00  98.71 0 B 1
ATOM   966 C CB  . LYS B 2 27 ? 25.620  6.258 -17.585 1.00  98.81 0 B 1
ATOM   967 C CG  . LYS B 2 27 ? 25.497  7.275 -16.448 1.00  98.63 0 B 1
ATOM   968 C CD  . LYS B 2 27 ? 24.463  8.346 -16.753 1.00  98.30 0 B 1
ATOM   969 C CE  . LYS B 2 27 ? 24.329  9.326 -15.590 1.00  97.57 0 B 1
ATOM   970 N NZ  . LYS B 2 27 ? 23.353 10.405 -15.873 1.00  96.71 1 B 1
ATOM   971 N N   . ALA B 2 28 ? 27.171  4.098 -19.406 1.00  98.84 0 B 1
ATOM   972 C CA  . ALA B 2 28 ? 27.113  3.044 -20.417 1.00  98.74 0 B 1
ATOM   973 C C   . ALA B 2 28 ? 27.739  1.764 -19.858 1.00  98.72 0 B 1
ATOM   974 O O   . ALA B 2 28 ? 27.254  0.658 -20.118 1.00  98.51 0 B 1
ATOM   975 C CB  . ALA B 2 28 ? 27.854  3.484 -21.683 1.00  98.60 0 B 1
ATOM   976 N N   . LYS B 2 29 ? 28.803  1.910 -19.080 1.00  98.87 0 B 1
ATOM   977 C CA  . LYS B 2 29 ? 29.462  0.759 -18.462 1.00  98.70 0 B 1
ATOM   978 C C   . LYS B 2 29 ? 28.535  0.108 -17.437 1.00  98.73 0 B 1
ATOM   979 O O   . LYS B 2 29 ? 28.501 -1.119 -17.302 1.00  98.50 0 B 1
ATOM   980 C CB  . LYS B 2 29 ? 30.775  1.182 -17.787 1.00  98.74 0 B 1
ATOM   981 C CG  . LYS B 2 29 ? 31.867  1.611 -18.758 1.00  98.22 0 B 1
ATOM   982 C CD  . LYS B 2 29 ? 33.106  2.084 -17.999 1.00  97.26 0 B 1
ATOM   983 C CE  . LYS B 2 29 ? 34.188  2.570 -18.951 1.00  95.14 0 B 1
ATOM   984 N NZ  . LYS B 2 29 ? 34.758  1.484 -19.784 1.00  90.37 1 B 1
ATOM   985 N N   . ILE B 2 30 ? 27.786  0.935 -16.710 1.00  98.74 0 B 1
ATOM   986 C CA  . ILE B 2 30 ? 26.848  0.422 -15.725 1.00  98.72 0 B 1
ATOM   987 C C   . ILE B 2 30 ? 25.725 -0.341 -16.431 1.00  98.53 0 B 1
ATOM   988 O O   . ILE B 2 30 ? 25.281 -1.385 -15.961 1.00  98.20 0 B 1
ATOM   989 C CB  . ILE B 2 30 ? 26.265  1.564 -14.864 1.00  98.79 0 B 1
ATOM   990 C CG1 . ILE B 2 30 ? 27.371  2.158 -13.985 1.00  98.62 0 B 1
ATOM   991 C CG2 . ILE B 2 30 ? 25.119  1.055 -13.999 1.00  98.64 0 B 1
ATOM   992 C CD1 . ILE B 2 30 ? 26.965  3.388 -13.203 1.00  98.32 0 B 1
ATOM   993 N N   . GLN B 2 31 ? 25.276  0.189 -17.572 1.00  98.31 0 B 1
ATOM   994 C CA  . GLN B 2 31 ? 24.235 -0.493 -18.333 1.00  98.04 0 B 1
ATOM   995 C C   . GLN B 2 31 ? 24.735 -1.849 -18.831 1.00  97.78 0 B 1
ATOM   996 O O   . GLN B 2 31 ? 24.003 -2.841 -18.794 1.00  97.08 0 B 1
ATOM   997 C CB  . GLN B 2 31 ? 23.792  0.352 -19.534 1.00  97.44 0 B 1
ATOM   998 C CG  . GLN B 2 31 ? 22.740 -0.346 -20.397 1.00  95.96 0 B 1
ATOM   999 C CD  . GLN B 2 31 ? 22.322  0.479 -21.601 1.00  94.08 0 B 1
ATOM   1000 N NE2 . GLN B 2 31 ? 21.054  0.407 -21.955 1.00  84.95 0 B 1
ATOM   1001 O OE1 . GLN B 2 31 ? 23.149  1.172 -22.203 1.00  89.06 0 B 1
ATOM   1002 N N   . ASP B 2 32 ? 25.985 -1.902 -19.277 1.00  97.80 0 B 1
ATOM   1003 C CA  . ASP B 2 32 ? 26.563 -3.149 -19.764 1.00  97.68 0 B 1
ATOM   1004 C C   . ASP B 2 32 ? 26.597 -4.217 -18.674 1.00  97.59 0 B 1
ATOM   1005 O O   . ASP B 2 32 ? 26.374 -5.398 -18.944 1.00  96.81 0 B 1
ATOM   1006 C CB  . ASP B 2 32 ? 27.985 -2.929 -20.287 1.00  97.44 0 B 1
ATOM   1007 C CG  . ASP B 2 32 ? 28.014 -2.153 -21.592 1.00  91.63 0 B 1
ATOM   1008 O OD1 . ASP B 2 32 ? 27.009 -2.166 -22.325 1.00  88.51 0 B 1
ATOM   1009 O OD2 . ASP B 2 32 ? 29.063 -1.544 -21.892 1.00  87.74 -1 B 1
ATOM   1010 N N   . LYS B 2 33 ? 26.867 -3.795 -17.442 1.00  97.71 0 B 1
ATOM   1011 C CA  . LYS B 2 33 ? 26.946 -4.728 -16.321 1.00  97.49 0 B 1
ATOM   1012 C C   . LYS B 2 33 ? 25.601 -5.053 -15.670 1.00  97.36 0 B 1
ATOM   1013 O O   . LYS B 2 33 ? 25.345 -6.213 -15.325 1.00  96.25 0 B 1
ATOM   1014 C CB  . LYS B 2 33 ? 27.884 -4.197 -15.239 1.00  96.76 0 B 1
ATOM   1015 C CG  . LYS B 2 33 ? 29.351 -4.494 -15.468 1.00  90.05 0 B 1
ATOM   1016 C CD  . LYS B 2 33 ? 30.121 -4.400 -14.151 1.00  91.58 0 B 1
ATOM   1017 C CE  . LYS B 2 33 ? 31.544 -4.890 -14.301 1.00  87.46 0 B 1
ATOM   1018 N NZ  . LYS B 2 33 ? 32.232 -5.008 -12.986 1.00  82.73 1 B 1
ATOM   1019 N N   . GLU B 2 34 ? 24.763 -4.039 -15.489 1.00  97.97 0 B 1
ATOM   1020 C CA  . GLU B 2 34 ? 23.521 -4.223 -14.747 1.00  97.71 0 B 1
ATOM   1021 C C   . GLU B 2 34 ? 22.223 -4.131 -15.548 1.00  97.59 0 B 1
ATOM   1022 O O   . GLU B 2 34 ? 21.159 -4.477 -15.041 1.00  96.41 0 B 1
ATOM   1023 C CB  . GLU B 2 34 ? 23.471 -3.214 -13.597 1.00  97.64 0 B 1
ATOM   1024 C CG  . GLU B 2 34 ? 24.700 -3.225 -12.690 1.00  96.92 0 B 1
ATOM   1025 C CD  . GLU B 2 34 ? 24.877 -4.545 -11.956 1.00  96.65 0 B 1
ATOM   1026 O OE1 . GLU B 2 34 ? 23.887 -5.270 -11.768 1.00  94.05 0 B 1
ATOM   1027 O OE2 . GLU B 2 34 ? 26.026 -4.851 -11.556 1.00  93.32 -1 B 1
ATOM   1028 N N   . GLY B 2 35 ? 22.293 -3.650 -16.785 1.00  97.19 0 B 1
ATOM   1029 C CA  . GLY B 2 35 ? 21.100 -3.549 -17.611 1.00  96.60 0 B 1
ATOM   1030 C C   . GLY B 2 35 ? 20.239 -2.319 -17.373 1.00  97.03 0 B 1
ATOM   1031 O O   . GLY B 2 35 ? 19.130 -2.224 -17.891 1.00  96.29 0 B 1
ATOM   1032 N N   . ILE B 2 36 ? 20.739 -1.369 -16.602 1.00  97.23 0 B 1
ATOM   1033 C CA  . ILE B 2 36 ? 19.989 -0.155 -16.288 1.00  97.58 0 B 1
ATOM   1034 C C   . ILE B 2 36 ? 20.176  0.899 -17.388 1.00  97.80 0 B 1
ATOM   1035 O O   . ILE B 2 36 ? 21.306  1.266 -17.703 1.00  97.84 0 B 1
ATOM   1036 C CB  . ILE B 2 36 ? 20.445  0.456 -14.949 1.00  97.42 0 B 1
ATOM   1037 C CG1 . ILE B 2 36 ? 20.362 -0.600 -13.835 1.00  96.14 0 B 1
ATOM   1038 C CG2 . ILE B 2 36 ? 19.577  1.662 -14.602 1.00  96.40 0 B 1
ATOM   1039 C CD1 . ILE B 2 36 ? 21.006 -0.156 -12.541 1.00  94.04 0 B 1
ATOM   1040 N N   . PRO B 2 37 ? 19.075  1.401 -17.964 1.00  97.28 0 B 1
ATOM   1041 C CA  . PRO B 2 37 ? 19.169  2.422 -19.014 1.00  97.39 0 B 1
ATOM   1042 C C   . PRO B 2 37 ? 19.872  3.678 -18.477 1.00  97.72 0 B 1
ATOM   1043 O O   . PRO B 2 37 ? 19.583  4.115 -17.358 1.00  97.70 0 B 1
ATOM   1044 C CB  . PRO B 2 37 ? 17.704  2.718 -19.350 1.00  96.43 0 B 1
ATOM   1045 C CG  . PRO B 2 37 ? 17.004  1.442 -19.013 1.00  93.93 0 B 1
ATOM   1046 C CD  . PRO B 2 37 ? 17.682  0.996 -17.740 1.00  96.61 0 B 1
ATOM   1047 N N   . PRO B 2 38 ? 20.780  4.262 -19.254 1.00  97.54 0 B 1
ATOM   1048 C CA  . PRO B 2 38 ? 21.489  5.475 -18.826 1.00  97.75 0 B 1
ATOM   1049 C C   . PRO B 2 38 ? 20.563  6.623 -18.429 1.00  97.71 0 B 1
ATOM   1050 O O   . PRO B 2 38 ? 20.866  7.365 -17.493 1.00  97.63 0 B 1
ATOM   1051 C CB  . PRO B 2 38 ? 22.346  5.830 -20.043 1.00  97.51 0 B 1
ATOM   1052 C CG  . PRO B 2 38 ? 22.644  4.492 -20.642 1.00  96.42 0 B 1
ATOM   1053 C CD  . PRO B 2 38 ? 21.324  3.761 -20.530 1.00  97.75 0 B 1
ATOM   1054 N N   . ASP B 2 39 ? 19.440  6.776 -19.134 1.00  97.34 0 B 1
ATOM   1055 C CA  . ASP B 2 39 ? 18.528  7.873 -18.833 1.00  96.91 0 B 1
ATOM   1056 C C   . ASP B 2 39 ? 17.793  7.712 -17.504 1.00  97.29 0 B 1
ATOM   1057 O O   . ASP B 2 39 ? 17.116  8.630 -17.053 1.00  96.79 0 B 1
ATOM   1058 C CB  . ASP B 2 39 ? 17.531  8.112 -19.984 1.00  96.15 0 B 1
ATOM   1059 C CG  . ASP B 2 39 ? 16.550  6.966 -20.175 1.00  94.91 0 B 1
ATOM   1060 O OD1 . ASP B 2 39 ? 16.423  6.098 -19.292 1.00  93.59 0 B 1
ATOM   1061 O OD2 . ASP B 2 39 ? 15.884  6.944 -21.236 1.00  92.10 -1 B 1
ATOM   1062 N N   . GLN B 2 40 ? 17.937  6.543 -16.872 1.00  97.40 0 B 1
ATOM   1063 C CA  . GLN B 2 40 ? 17.328  6.319 -15.564 1.00  97.57 0 B 1
ATOM   1064 C C   . GLN B 2 40 ? 18.383  6.365 -14.456 1.00  97.89 0 B 1
ATOM   1065 O O   . GLN B 2 40 ? 18.058  6.245 -13.270 1.00  97.66 0 B 1
ATOM   1066 C CB  . GLN B 2 40 ? 16.605  4.970 -15.517 1.00  97.06 0 B 1
ATOM   1067 C CG  . GLN B 2 40 ? 15.295  4.947 -16.290 1.00  96.06 0 B 1
ATOM   1068 C CD  . GLN B 2 40 ? 14.495  3.689 -16.017 1.00  96.19 0 B 1
ATOM   1069 N NE2 . GLN B 2 40 ? 13.882  3.614 -14.846 1.00  90.70 0 B 1
ATOM   1070 O OE1 . GLN B 2 40 ? 14.436  2.796 -16.855 1.00  91.90 0 B 1
ATOM   1071 N N   . GLN B 2 41 ? 19.643  6.553 -14.827 1.00  98.06 0 B 1
ATOM   1072 C CA  . GLN B 2 41 ? 20.728  6.604 -13.857 1.00  98.33 0 B 1
ATOM   1073 C C   . GLN B 2 41 ? 21.052  8.023 -13.390 1.00  98.26 0 B 1
ATOM   1074 O O   . GLN B 2 41 ? 21.138  8.948 -14.192 1.00  98.12 0 B 1
ATOM   1075 C CB  . GLN B 2 41 ? 22.005  5.999 -14.436 1.00  98.41 0 B 1
ATOM   1076 C CG  . GLN B 2 41 ? 21.934  4.525 -14.788 1.00  98.36 0 B 1
ATOM   1077 C CD  . GLN B 2 41 ? 23.244  4.028 -15.379 1.00  98.50 0 B 1
ATOM   1078 N NE2 . GLN B 2 41 ? 23.162  3.178 -16.388 1.00  96.25 0 B 1
ATOM   1079 O OE1 . GLN B 2 41 ? 24.319  4.424 -14.924 1.00  95.61 0 B 1
ATOM   1080 N N   . ARG B 2 42 ? 21.253  8.178 -12.087 1.00  98.32 0 B 1
ATOM   1081 C CA  . ARG B 2 42 ? 21.672  9.440 -11.509 1.00  98.22 0 B 1
ATOM   1082 C C   . ARG B 2 42 ? 22.889  9.103 -10.647 1.00  98.37 0 B 1
ATOM   1083 O O   . ARG B 2 42 ? 22.773  8.370 -9.669 1.00  98.18 0 B 1
ATOM   1084 C CB  . ARG B 2 42 ? 20.568 10.059 -10.644 1.00  97.38 0 B 1
ATOM   1085 C CG  . ARG B 2 42 ? 19.301 10.393 -11.424 1.00  93.10 0 B 1
ATOM   1086 C CD  . ARG B 2 42 ? 18.185 10.884 -10.509 1.00  91.39 0 B 1
ATOM   1087 N NE  . ARG B 2 42 ? 18.374 12.262 -10.087 1.00  88.21 0 B 1
ATOM   1088 C CZ  . ARG B 2 42 ? 17.537 12.915 -9.271 1.00  87.63 0 B 1
ATOM   1089 N NH1 . ARG B 2 42 ? 16.477 12.304 -8.778 1.00  81.33 1 B 1
ATOM   1090 N NH2 . ARG B 2 42 ? 17.768 14.188 -8.953 1.00  80.53 0 B 1
ATOM   1091 N N   . LEU B 2 43 ? 24.063  9.608 -11.044 1.00  98.50 0 B 1
ATOM   1092 C CA  . LEU B 2 43 ? 25.290  9.347 -10.309 1.00  98.63 0 B 1
ATOM   1093 C C   . LEU B 2 43 ? 25.631 10.533 -9.418 1.00  98.61 0 B 1
ATOM   1094 O O   . LEU B 2 43 ? 25.512 11.686 -9.829 1.00  98.50 0 B 1
ATOM   1095 C CB  . LEU B 2 43 ? 26.444  9.068 -11.281 1.00  98.68 0 B 1
ATOM   1096 C CG  . LEU B 2 43 ? 26.332  7.739 -12.036 1.00  98.46 0 B 1
ATOM   1097 C CD1 . LEU B 2 43 ? 27.409  7.650 -13.103 1.00  98.34 0 B 1
ATOM   1098 C CD2 . LEU B 2 43 ? 26.456  6.579 -11.057 1.00  98.18 0 B 1
ATOM   1099 N N   . ILE B 2 44 ? 26.059 10.239 -8.195 1.00  98.48 0 B 1
ATOM   1100 C CA  . ILE B 2 44 ? 26.368 11.264 -7.211 1.00  98.43 0 B 1
ATOM   1101 C C   . ILE B 2 44 ? 27.758 11.057 -6.619 1.00  98.34 0 B 1
ATOM   1102 O O   . ILE B 2 44 ? 28.149  9.932 -6.312 1.00  98.08 0 B 1
ATOM   1103 C CB  . ILE B 2 44 ? 25.331 11.242 -6.062 1.00  98.19 0 B 1
ATOM   1104 C CG1 . ILE B 2 44 ? 23.917 11.387 -6.632 1.00  97.15 0 B 1
ATOM   1105 C CG2 . ILE B 2 44 ? 25.619 12.352 -5.056 1.00  97.12 0 B 1
ATOM   1106 C CD1 . ILE B 2 44 ? 22.819 11.040 -5.645 1.00  93.08 0 B 1
ATOM   1107 N N   . PHE B 2 45 ? 28.502 12.153 -6.475 1.00  98.19 0 B 1
ATOM   1108 C CA  . PHE B 2 45 ? 29.829 12.104 -5.877 1.00  97.93 0 B 1
ATOM   1109 C C   . PHE B 2 45 ? 30.021 13.325 -4.992 1.00  97.63 0 B 1
ATOM   1110 O O   . PHE B 2 45 ? 29.873 14.456 -5.442 1.00  96.87 0 B 1
ATOM   1111 C CB  . PHE B 2 45 ? 30.924 12.077 -6.943 1.00  97.76 0 B 1
ATOM   1112 C CG  . PHE B 2 45 ? 32.324 12.033 -6.368 1.00  97.68 0 B 1
ATOM   1113 C CD1 . PHE B 2 45 ? 32.796 10.886 -5.751 1.00  97.16 0 B 1
ATOM   1114 C CD2 . PHE B 2 45 ? 33.147 13.148 -6.438 1.00  97.11 0 B 1
ATOM   1115 C CE1 . PHE B 2 45 ? 34.078 10.848 -5.205 1.00  96.49 0 B 1
ATOM   1116 C CE2 . PHE B 2 45 ? 34.432 13.121 -5.899 1.00  96.55 0 B 1
ATOM   1117 C CZ  . PHE B 2 45 ? 34.895 11.965 -5.281 1.00  96.57 0 B 1
ATOM   1118 N N   . ALA B 2 46 ? 30.350 13.085 -3.733 1.00  96.64 0 B 1
ATOM   1119 C CA  . ALA B 2 46 ? 30.582 14.165 -2.775 1.00  96.09 0 B 1
ATOM   1120 C C   . ALA B 2 46 ? 29.428 15.164 -2.728 1.00  96.24 0 B 1
ATOM   1121 O O   . ALA B 2 46 ? 29.639 16.381 -2.665 1.00  94.39 0 B 1
ATOM   1122 C CB  . ALA B 2 46 ? 31.898 14.888 -3.099 1.00  94.29 0 B 1
ATOM   1123 N N   . GLY B 2 47 ? 28.209 14.642 -2.745 1.00  96.29 0 B 1
ATOM   1124 C CA  . GLY B 2 47 ? 27.029 15.482 -2.658 1.00  95.95 0 B 1
ATOM   1125 C C   . GLY B 2 47 ? 26.554 16.147 -3.936 1.00  96.31 0 B 1
ATOM   1126 O O   . GLY B 2 47 ? 25.562 16.875 -3.918 1.00  95.08 0 B 1
ATOM   1127 N N   . LYS B 2 48 ? 27.242 15.897 -5.054 1.00  96.15 0 B 1
ATOM   1128 C CA  . LYS B 2 48 ? 26.877 16.514 -6.325 1.00  96.01 0 B 1
ATOM   1129 C C   . LYS B 2 48 ? 26.422 15.491 -7.358 1.00  97.11 0 B 1
ATOM   1130 O O   . LYS B 2 48 ? 27.041 14.445 -7.517 1.00  96.81 0 B 1
ATOM   1131 C CB  . LYS B 2 48 ? 28.060 17.289 -6.898 1.00  93.33 0 B 1
ATOM   1132 C CG  . LYS B 2 48 ? 28.545 18.439 -6.037 1.00  80.87 0 B 1
ATOM   1133 C CD  . LYS B 2 48 ? 29.709 19.157 -6.701 1.00  77.55 0 B 1
ATOM   1134 C CE  . LYS B 2 48 ? 30.193 20.318 -5.861 1.00  65.93 0 B 1
ATOM   1135 N NZ  . LYS B 2 48 ? 31.327 21.035 -6.514 1.00  59.78 1 B 1
ATOM   1136 N N   . GLN B 2 49 ? 25.327 15.817 -8.069 1.00  97.65 0 B 1
ATOM   1137 C CA  . GLN B 2 49 ? 24.870 14.941 -9.136 1.00  97.86 0 B 1
ATOM   1138 C C   . GLN B 2 49 ? 25.749 15.235 -10.347 1.00  98.05 0 B 1
ATOM   1139 O O   . GLN B 2 49 ? 25.929 16.385 -10.731 1.00  97.76 0 B 1
ATOM   1140 C CB  . GLN B 2 49 ? 23.401 15.202 -9.486 1.00  97.05 0 B 1
ATOM   1141 C CG  . GLN B 2 49 ? 22.865 14.226 -10.540 1.00  95.11 0 B 1
ATOM   1142 C CD  . GLN B 2 49 ? 21.380 14.378 -10.787 1.00  94.40 0 B 1
ATOM   1143 N NE2 . GLN B 2 49 ? 20.960 14.099 -12.014 1.00  85.83 0 B 1
ATOM   1144 O OE1 . GLN B 2 49 ? 20.614 14.736 -9.896 1.00  88.88 0 B 1
ATOM   1145 N N   . LEU B 2 50 ? 26.321 14.189 -10.931 1.00  98.49 0 B 1
ATOM   1146 C CA  . LEU B 2 50 ? 27.242 14.329 -12.045 1.00  98.55 0 B 1
ATOM   1147 C C   . LEU B 2 50 ? 26.549 14.531 -13.393 1.00  98.55 0 B 1
ATOM   1148 O O   . LEU B 2 50 ? 25.529 13.912 -13.678 1.00  98.36 0 B 1
ATOM   1149 C CB  . LEU B 2 50 ? 28.161 13.105 -12.089 1.00  98.48 0 B 1
ATOM   1150 C CG  . LEU B 2 50 ? 28.784 12.730 -10.732 1.00  98.00 0 B 1
ATOM   1151 C CD1 . LEU B 2 50 ? 29.710 11.533 -10.893 1.00  97.61 0 B 1
ATOM   1152 C CD2 . LEU B 2 50 ? 29.540 13.911 -10.157 1.00  97.37 0 B 1
ATOM   1153 N N   . GLU B 2 51 ? 27.126 15.408 -14.219 1.00  98.43 0 B 1
ATOM   1154 C CA  . GLU B 2 51 ? 26.577 15.716 -15.535 1.00  98.40 0 B 1
ATOM   1155 C C   . GLU B 2 51 ? 27.214 14.856 -16.631 1.00  98.53 0 B 1
ATOM   1156 O O   . GLU B 2 51 ? 28.422 14.637 -16.631 1.00  98.26 0 B 1
ATOM   1157 C CB  . GLU B 2 51 ? 26.785 17.201 -15.846 1.00  97.80 0 B 1
ATOM   1158 C CG  . GLU B 2 51 ? 26.052 18.132 -14.889 1.00  90.07 0 B 1
ATOM   1159 C CD  . GLU B 2 51 ? 26.318 19.597 -15.182 1.00  82.82 0 B 1
ATOM   1160 O OE1 . GLU B 2 51 ? 26.424 19.963 -16.372 1.00  77.18 0 B 1
ATOM   1161 O OE2 . GLU B 2 51 ? 26.417 20.389 -14.220 1.00  75.95 -1 B 1
ATOM   1162 N N   . ASP B 2 52 ? 26.391 14.388 -17.558 1.00  98.31 0 B 1
ATOM   1163 C CA  . ASP B 2 52 ? 26.837 13.505 -18.634 1.00  98.37 0 B 1
ATOM   1164 C C   . ASP B 2 52 ? 28.046 13.978 -19.444 1.00  98.26 0 B 1
ATOM   1165 O O   . ASP B 2 52 ? 28.910 13.172 -19.789 1.00  96.49 0 B 1
ATOM   1166 C CB  . ASP B 2 52 ? 25.684 13.218 -19.608 1.00  97.80 0 B 1
ATOM   1167 C CG  . ASP B 2 52 ? 24.590 12.372 -18.983 1.00  97.20 0 B 1
ATOM   1168 O OD1 . ASP B 2 52 ? 24.822 11.761 -17.920 1.00  95.44 0 B 1
ATOM   1169 O OD2 . ASP B 2 52 ? 23.492 12.301 -19.573 1.00  94.58 -1 B 1
ATOM   1170 N N   . GLY B 2 53 ? 28.096 15.260 -19.743 1.00  97.85 0 B 1
ATOM   1171 C CA  . GLY B 2 53 ? 29.179 15.799 -20.559 1.00  97.78 0 B 1
ATOM   1172 C C   . GLY B 2 53 ? 30.520 15.994 -19.872 1.00  98.20 0 B 1
ATOM   1173 O O   . GLY B 2 53 ? 31.530 16.204 -20.542 1.00  96.80 0 B 1
ATOM   1174 N N   . ARG B 2 54 ? 30.546 15.917 -18.550 1.00  98.40 0 B 1
ATOM   1175 C CA  . ARG B 2 54 ? 31.779 16.102 -17.797 1.00  98.52 0 B 1
ATOM   1176 C C   . ARG B 2 54 ? 32.546 14.788 -17.686 1.00  98.68 0 B 1
ATOM   1177 O O   . ARG B 2 54 ? 31.986 13.710 -17.889 1.00  98.40 0 B 1
ATOM   1178 C CB  . ARG B 2 54 ? 31.471 16.629 -16.397 1.00  98.24 0 B 1
ATOM   1179 C CG  . ARG B 2 54 ? 30.672 17.930 -16.359 1.00  95.00 0 B 1
ATOM   1180 C CD  . ARG B 2 54 ? 31.539 19.121 -16.715 1.00  88.61 0 B 1
ATOM   1181 N NE  . ARG B 2 54 ? 30.843 20.381 -16.453 1.00  80.35 0 B 1
ATOM   1182 C CZ  . ARG B 2 54 ? 29.982 20.944 -17.276 1.00  72.88 0 B 1
ATOM   1183 N NH1 . ARG B 2 54 ? 29.702 20.382 -18.440 1.00  66.80 1 B 1
ATOM   1184 N NH2 . ARG B 2 54 ? 29.385 22.083 -16.950 1.00  67.24 0 B 1
ATOM   1185 N N   . THR B 2 55 ? 33.845 14.886 -17.353 1.00  98.73 0 B 1
ATOM   1186 C CA  . THR B 2 55 ? 34.676 13.699 -17.187 1.00  98.64 0 B 1
ATOM   1187 C C   . THR B 2 55 ? 34.893 13.419 -15.701 1.00  98.63 0 B 1
ATOM   1188 O O   . THR B 2 55 ? 34.622 14.270 -14.852 1.00  98.27 0 B 1
ATOM   1189 C CB  . THR B 2 55 ? 36.071 13.874 -17.838 1.00  98.51 0 B 1
ATOM   1190 C CG2 . THR B 2 55 ? 35.931 14.228 -19.312 1.00  96.31 0 B 1
ATOM   1191 O OG1 . THR B 2 55 ? 36.786 14.911 -17.162 1.00  96.62 0 B 1
ATOM   1192 N N   . LEU B 2 56 ? 35.390 12.226 -15.394 1.00  98.65 0 B 1
ATOM   1193 C CA  . LEU B 2 56 ? 35.668 11.870 -14.006 1.00  98.54 0 B 1
ATOM   1194 C C   . LEU B 2 56 ? 36.725 12.819 -13.453 1.00  98.30 0 B 1
ATOM   1195 O O   . LEU B 2 56 ? 36.664 13.227 -12.295 1.00  97.99 0 B 1
ATOM   1196 C CB  . LEU B 2 56 ? 36.161 10.422 -13.926 1.00  98.48 0 B 1
ATOM   1197 C CG  . LEU B 2 56 ? 35.121  9.348 -14.281 1.00  98.15 0 B 1
ATOM   1198 C CD1 . LEU B 2 56 ? 35.775  7.970 -14.288 1.00  97.92 0 B 1
ATOM   1199 C CD2 . LEU B 2 56 ? 33.977  9.381 -13.275 1.00  97.72 0 B 1
ATOM   1200 N N   . SER B 2 57 ? 37.684 13.178 -14.289 1.00  98.41 0 B 1
ATOM   1201 C CA  . SER B 2 57 ? 38.754 14.093 -13.897 1.00  98.25 0 B 1
ATOM   1202 C C   . SER B 2 57 ? 38.205 15.470 -13.513 1.00  98.15 0 B 1
ATOM   1203 O O   . SER B 2 57 ? 38.716 16.112 -12.597 1.00  97.53 0 B 1
ATOM   1204 C CB  . SER B 2 57 ? 39.764 14.236 -15.035 1.00  97.66 0 B 1
ATOM   1205 O OG  . SER B 2 57 ? 40.823 15.108 -14.660 1.00  87.56 0 B 1
ATOM   1206 N N   . ASP B 2 58 ? 37.158 15.911 -14.216 1.00  98.37 0 B 1
ATOM   1207 C CA  . ASP B 2 58 ? 36.556 17.206 -13.922 1.00  98.10 0 B 1
ATOM   1208 C C   . ASP B 2 58 ? 36.017 17.266 -12.492 1.00  97.99 0 B 1
ATOM   1209 O O   . ASP B 2 58 ? 35.976 18.331 -11.880 1.00  97.27 0 B 1
ATOM   1210 C CB  . ASP B 2 58 ? 35.412 17.515 -14.893 1.00  98.03 0 B 1
ATOM   1211 C CG  . ASP B 2 58 ? 35.896 17.784 -16.308 1.00  97.27 0 B 1
ATOM   1212 O OD1 . ASP B 2 58 ? 37.044 18.245 -16.474 1.00  95.34 0 B 1
ATOM   1213 O OD2 . ASP B 2 58 ? 35.118 17.542 -17.255 1.00  95.09 -1 B 1
ATOM   1214 N N   . TYR B 2 59 ? 35.601 16.116 -11.968 1.00  98.05 0 B 1
ATOM   1215 C CA  . TYR B 2 59 ? 35.058 16.041 -10.614 1.00  97.67 0 B 1
ATOM   1216 C C   . TYR B 2 59 ? 36.096 15.561 -9.602 1.00  97.20 0 B 1
ATOM   1217 O O   . TYR B 2 59 ? 35.777 15.312 -8.441 1.00  96.30 0 B 1
ATOM   1218 C CB  . TYR B 2 59 ? 33.854 15.097 -10.594 1.00  97.69 0 B 1
ATOM   1219 C CG  . TYR B 2 59 ? 32.633 15.640 -11.303 1.00  98.04 0 B 1
ATOM   1220 C CD1 . TYR B 2 59 ? 31.895 16.689 -10.754 1.00  97.73 0 B 1
ATOM   1221 C CD2 . TYR B 2 59 ? 32.216 15.108 -12.511 1.00  97.86 0 B 1
ATOM   1222 C CE1 . TYR B 2 59 ? 30.772 17.188 -11.391 1.00  97.71 0 B 1
ATOM   1223 C CE2 . TYR B 2 59 ? 31.084 15.600 -13.162 1.00  97.73 0 B 1
ATOM   1224 C CZ  . TYR B 2 59 ? 30.372 16.643 -12.597 1.00  98.00 0 B 1
ATOM   1225 O OH  . TYR B 2 59 ? 29.247 17.137 -13.233 1.00  97.58 0 B 1
ATOM   1226 N N   . ASN B 2 60 ? 37.338 15.429 -10.051 1.00  97.09 0 B 1
ATOM   1227 C CA  . ASN B 2 60 ? 38.430 14.969 -9.210 1.00  96.47 0 B 1
ATOM   1228 C C   . ASN B 2 60 ? 38.145 13.590 -8.621 1.00  96.40 0 B 1
ATOM   1229 O O   . ASN B 2 60 ? 38.456 13.306 -7.463 1.00  95.21 0 B 1
ATOM   1230 C CB  . ASN B 2 60 ? 38.714 15.975 -8.078 1.00  95.14 0 B 1
ATOM   1231 C CG  . ASN B 2 60 ? 40.035 15.711 -7.375 1.00  84.87 0 B 1
ATOM   1232 N ND2 . ASN B 2 60 ? 40.077 15.978 -6.070 1.00  71.12 0 B 1
ATOM   1233 O OD1 . ASN B 2 60 ? 41.000 15.283 -7.997 1.00  74.82 0 B 1
ATOM   1234 N N   . ILE B 2 61 ? 37.551 12.727 -9.435 1.00  97.51 0 B 1
ATOM   1235 C CA  . ILE B 2 61 ? 37.251 11.358 -9.024 1.00  97.62 0 B 1
ATOM   1236 C C   . ILE B 2 61 ? 38.492 10.528 -9.342 1.00  97.65 0 B 1
ATOM   1237 O O   . ILE B 2 61 ? 38.892 10.411 -10.501 1.00  97.19 0 B 1
ATOM   1238 C CB  . ILE B 2 61 ? 36.026 10.810 -9.787 1.00  97.78 0 B 1
ATOM   1239 C CG1 . ILE B 2 61 ? 34.782 11.578 -9.347 1.00  97.38 0 B 1
ATOM   1240 C CG2 . ILE B 2 61 ? 35.865  9.317 -9.524 1.00  97.39 0 B 1
ATOM   1241 C CD1 . ILE B 2 61 ? 33.538 11.286 -10.165 1.00  96.70 0 B 1
ATOM   1242 N N   . GLN B 2 62 ? 39.097  9.969 -8.296 1.00  96.92 0 B 1
ATOM   1243 C CA  . GLN B 2 62 ? 40.322  9.207 -8.442 1.00  96.61 0 B 1
ATOM   1244 C C   . GLN B 2 62 ? 40.120  7.714 -8.191 1.00  97.15 0 B 1
ATOM   1245 O O   . GLN B 2 62 ? 39.014  7.270 -7.895 1.00  96.36 0 B 1
ATOM   1246 C CB  . GLN B 2 62 ? 41.380  9.764 -7.488 1.00  94.80 0 B 1
ATOM   1247 C CG  . GLN B 2 62 ? 41.638 11.247 -7.687 1.00  90.46 0 B 1
ATOM   1248 C CD  . GLN B 2 62 ? 42.623 11.810 -6.678 1.00  86.13 0 B 1
ATOM   1249 N NE2 . GLN B 2 62 ? 42.885 13.107 -6.764 1.00  73.02 0 B 1
ATOM   1250 O OE1 . GLN B 2 62 ? 43.141 11.082 -5.831 1.00  77.89 0 B 1
ATOM   1251 N N   . LYS B 2 63 ? 41.195  6.942 -8.307 1.00  96.99 0 B 1
ATOM   1252 C CA  . LYS B 2 63 ? 41.107  5.503 -8.106 1.00  97.10 0 B 1
ATOM   1253 C C   . LYS B 2 63 ? 40.564  5.179 -6.718 1.00  97.04 0 B 1
ATOM   1254 O O   . LYS B 2 63 ? 40.871  5.866 -5.750 1.00  96.04 0 B 1
ATOM   1255 C CB  . LYS B 2 63 ? 42.482  4.850 -8.290 1.00  96.37 0 B 1
ATOM   1256 C CG  . LYS B 2 63 ? 43.529  5.315 -7.301 1.00  90.73 0 B 1
ATOM   1257 C CD  . LYS B 2 63 ? 44.863  4.594 -7.525 1.00  89.37 0 B 1
ATOM   1258 C CE  . LYS B 2 63 ? 45.911  5.034 -6.528 1.00  76.39 0 B 1
ATOM   1259 N NZ  . LYS B 2 63 ? 47.200  4.338 -6.741 1.00  68.59 1 B 1
ATOM   1260 N N   . GLU B 2 64 ? 39.739  4.130 -6.663 1.00  97.12 0 B 1
ATOM   1261 C CA  . GLU B 2 64 ? 39.119  3.677 -5.423 1.00  97.04 0 B 1
ATOM   1262 C C   . GLU B 2 64 ? 38.027  4.612 -4.894 1.00  97.02 0 B 1
ATOM   1263 O O   . GLU B 2 64 ? 37.491  4.390 -3.812 1.00  95.95 0 B 1
ATOM   1264 C CB  . GLU B 2 64 ? 40.176  3.464 -4.331 1.00  96.22 0 B 1
ATOM   1265 C CG  . GLU B 2 64 ? 41.412  2.658 -4.735 1.00  92.74 0 B 1
ATOM   1266 C CD  . GLU B 2 64 ? 41.079  1.257 -5.195 1.00  87.11 0 B 1
ATOM   1267 O OE1 . GLU B 2 64 ? 40.004  0.741 -4.849 1.00  80.10 0 B 1
ATOM   1268 O OE2 . GLU B 2 64 ? 41.914  0.659 -5.899 1.00  79.42 -1 B 1
ATOM   1269 N N   . SER B 2 65 ? 37.679  5.641 -5.656 1.00  96.98 0 B 1
ATOM   1270 C CA  . SER B 2 65 ? 36.609  6.543 -5.246 1.00  96.97 0 B 1
ATOM   1271 C C   . SER B 2 65 ? 35.279  5.797 -5.300 1.00  97.28 0 B 1
ATOM   1272 O O   . SER B 2 65 ? 35.126  4.829 -6.048 1.00  97.13 0 B 1
ATOM   1273 C CB  . SER B 2 65 ? 36.536  7.763 -6.160 1.00  96.57 0 B 1
ATOM   1274 O OG  . SER B 2 65 ? 37.638  8.625 -5.955 1.00  92.57 0 B 1
ATOM   1275 N N   . THR B 2 66 ? 34.322  6.254 -4.491 1.00  97.29 0 B 1
ATOM   1276 C CA  . THR B 2 66 ? 33.002  5.645 -4.464 1.00  97.48 0 B 1
ATOM   1277 C C   . THR B 2 66 ? 31.936  6.630 -4.909 1.00  97.67 0 B 1
ATOM   1278 O O   . THR B 2 66 ? 31.813  7.721 -4.355 1.00  97.40 0 B 1
ATOM   1279 C CB  . THR B 2 66 ? 32.656  5.139 -3.049 1.00  97.00 0 B 1
ATOM   1280 C CG2 . THR B 2 66 ? 31.220  4.607 -3.005 1.00  94.05 0 B 1
ATOM   1281 O OG1 . THR B 2 66 ? 33.542  4.084 -2.673 1.00  94.09 0 B 1
ATOM   1282 N N   . LEU B 2 67 ? 31.178  6.234 -5.936 1.00  98.01 0 B 1
ATOM   1283 C CA  . LEU B 2 67 ? 30.064  7.034 -6.429 1.00  98.29 0 B 1
ATOM   1284 C C   . LEU B 2 67 ? 28.786  6.389 -5.914 1.00  98.26 0 B 1
ATOM   1285 O O   . LEU B 2 67 ? 28.783  5.210 -5.546 1.00  98.10 0 B 1
ATOM   1286 C CB  . LEU B 2 67 ? 30.027  7.045 -7.963 1.00  98.19 0 B 1
ATOM   1287 C CG  . LEU B 2 67 ? 30.945  8.009 -8.726 1.00  96.88 0 B 1
ATOM   1288 C CD1 . LEU B 2 67 ? 32.393  7.805 -8.317 1.00  94.40 0 B 1
ATOM   1289 C CD2 . LEU B 2 67 ? 30.773  7.787 -10.222 1.00  93.85 0 B 1
ATOM   1290 N N   . HIS B 2 68 ? 27.710  7.146 -5.871 1.00  98.10 0 B 1
ATOM   1291 C CA  . HIS B 2 68 ? 26.427  6.595 -5.469 1.00  98.17 0 B 1
ATOM   1292 C C   . HIS B 2 68 ? 25.474  6.644 -6.652 1.00  98.33 0 B 1
ATOM   1293 O O   . HIS B 2 68 ? 25.471  7.599 -7.427 1.00  98.24 0 B 1
ATOM   1294 C CB  . HIS B 2 68 ? 25.835  7.369 -4.282 1.00  97.81 0 B 1
ATOM   1295 C CG  . HIS B 2 68 ? 26.382  6.930 -2.963 1.00  96.77 0 B 1
ATOM   1296 C CD2 . HIS B 2 68 ? 25.861  6.158 -1.992 1.00  88.98 0 B 1
ATOM   1297 N ND1 . HIS B 2 68 ? 27.647  7.268 -2.538 1.00  87.51 0 B 1
ATOM   1298 C CE1 . HIS B 2 68 ? 27.877  6.713 -1.359 1.00  89.57 0 B 1
ATOM   1299 N NE2 . HIS B 2 68 ? 26.807  6.035 -0.998 1.00  90.74 0 B 1
ATOM   1300 N N   . LEU B 2 69 ? 24.677  5.591 -6.794 1.00  98.45 0 B 1
ATOM   1301 C CA  . LEU B 2 69 ? 23.720  5.484 -7.890 1.00  98.44 0 B 1
ATOM   1302 C C   . LEU B 2 69 ? 22.298  5.383 -7.373 1.00  98.33 0 B 1
ATOM   1303 O O   . LEU B 2 69 ? 21.998  4.541 -6.525 1.00  98.04 0 B 1
ATOM   1304 C CB  . LEU B 2 69 ? 24.029  4.254 -8.748 1.00  98.50 0 B 1
ATOM   1305 C CG  . LEU B 2 69 ? 22.970  3.834 -9.774 1.00  98.32 0 B 1
ATOM   1306 C CD1 . LEU B 2 69 ? 22.913  4.855 -10.900 1.00  98.06 0 B 1
ATOM   1307 C CD2 . LEU B 2 69 ? 23.298  2.451 -10.324 1.00  97.95 0 B 1
ATOM   1308 N N   . VAL B 2 70 ? 21.429  6.241 -7.882 1.00  98.16 0 B 1
ATOM   1309 C CA  . VAL B 2 70 ? 20.006  6.160 -7.592 1.00  97.98 0 B 1
ATOM   1310 C C   . VAL B 2 70 ? 19.333  6.174 -8.958 1.00  98.01 0 B 1
ATOM   1311 O O   . VAL B 2 70 ? 19.908  6.660 -9.937 1.00  97.57 0 B 1
ATOM   1312 C CB  . VAL B 2 70 ? 19.473  7.343 -6.736 1.00  96.51 0 B 1
ATOM   1313 C CG1 . VAL B 2 70 ? 20.009  7.224 -5.323 1.00  89.64 0 B 1
ATOM   1314 C CG2 . VAL B 2 70 ? 19.849  8.672 -7.359 1.00  90.50 0 B 1
ATOM   1315 N N   . LEU B 2 71 ? 18.122  5.630 -9.020 1.00  97.74 0 B 1
ATOM   1316 C CA  . LEU B 2 71 ? 17.422  5.555 -10.293 1.00  97.45 0 B 1
ATOM   1317 C C   . LEU B 2 71 ? 16.214  6.466 -10.395 1.00  97.12 0 B 1
ATOM   1318 O O   . LEU B 2 71 ? 15.543  6.741 -9.407 1.00  96.17 0 B 1
ATOM   1319 C CB  . LEU B 2 71 ? 16.955  4.120 -10.546 1.00  96.96 0 B 1
ATOM   1320 C CG  . LEU B 2 71 ? 17.983  2.988 -10.457 1.00  95.19 0 B 1
ATOM   1321 C CD1 . LEU B 2 71 ? 17.339  1.690 -10.912 1.00  92.73 0 B 1
ATOM   1322 C CD2 . LEU B 2 71 ? 19.197  3.313 -11.302 1.00  92.03 0 B 1
ATOM   1323 N N   . ARG B 2 72 ? 15.969  6.934 -11.608 1.00  96.77 0 B 1
ATOM   1324 C CA  . ARG B 2 72 ? 14.750  7.673 -11.889 1.00  96.23 0 B 1
ATOM   1325 C C   . ARG B 2 72 ? 13.730  6.550 -12.069 1.00  95.89 0 B 1
ATOM   1326 O O   . ARG B 2 72 ? 13.938  5.632 -12.870 1.00  94.55 0 B 1
ATOM   1327 C CB  . ARG B 2 72 ? 14.885  8.484 -13.175 1.00  95.33 0 B 1
ATOM   1328 C CG  . ARG B 2 72 ? 15.872  9.642 -13.080 1.00  90.98 0 B 1
ATOM   1329 C CD  . ARG B 2 72 ? 15.875 10.464 -14.350 1.00  87.39 0 B 1
ATOM   1330 N NE  . ARG B 2 72 ? 16.891 11.518 -14.342 1.00  82.76 0 B 1
ATOM   1331 C CZ  . ARG B 2 72 ? 16.750 12.685 -13.733 1.00  79.11 0 B 1
ATOM   1332 N NH1 . ARG B 2 72 ? 15.639 12.974 -13.082 1.00  72.18 1 B 1
ATOM   1333 N NH2 . ARG B 2 72 ? 17.722 13.574 -13.772 1.00  73.69 0 B 1
ATOM   1334 N N   . LEU B 2 73 ? 12.652  6.595 -11.318 1.00  93.95 0 B 1
ATOM   1335 C CA  . LEU B 2 73 ? 11.645  5.542 -11.371 1.00  92.29 0 B 1
ATOM   1336 C C   . LEU B 2 73 ? 10.895  5.516 -12.692 1.00  90.19 0 B 1
ATOM   1337 O O   . LEU B 2 73 ? 10.453  4.461 -13.151 1.00  84.79 0 B 1
ATOM   1338 C CB  . LEU B 2 73 ? 10.678  5.692 -10.199 1.00  91.05 0 B 1
ATOM   1339 C CG  . LEU B 2 73 ? 11.386  5.749 -8.834 1.00  90.36 0 B 1
ATOM   1340 C CD1 . LEU B 2 73 ? 10.359  5.836 -7.713 1.00  88.10 0 B 1
ATOM   1341 C CD2 . LEU B 2 73 ? 12.278  4.529 -8.654 1.00  88.79 0 B 1
ATOM   1342 N N   . ARG B 2 74 ? 10.762  6.689 -13.317 1.00  89.65 0 B 1
ATOM   1343 C CA  . ARG B 2 74 ? 10.126  6.788 -14.625 1.00  87.57 0 B 1
ATOM   1344 C C   . ARG B 2 74 ? 11.148  7.353 -15.603 1.00  84.77 0 B 1
ATOM   1345 O O   . ARG B 2 74 ? 11.601  8.489 -15.466 1.00  74.22 0 B 1
ATOM   1346 C CB  . ARG B 2 74 ?  8.903  7.696 -14.563 1.00  82.79 0 B 1
ATOM   1347 C CG  . ARG B 2 74 ?  7.763  7.140 -13.725 1.00  76.64 0 B 1
ATOM   1348 C CD  . ARG B 2 74 ?  6.648  8.164 -13.563 1.00  74.85 0 B 1
ATOM   1349 N NE  . ARG B 2 74 ?  6.015  8.513 -14.831 1.00  71.21 0 B 1
ATOM   1350 C CZ  . ARG B 2 74 ?  4.926  7.934 -15.320 1.00  67.38 0 B 1
ATOM   1351 N NH1 . ARG B 2 74 ?  4.317  6.973 -14.637 1.00  61.28 1 B 1
ATOM   1352 N NH2 . ARG B 2 74 ?  4.436  8.310 -16.489 1.00  60.80 0 B 1
ATOM   1353 N N   . GLY B 2 75 ? 11.550  6.542 -16.578 1.00  85.90 0 B 1
ATOM   1354 C CA  . GLY B 2 75 ? 12.525  6.972 -17.562 1.00  82.99 0 B 1
ATOM   1355 C C   . GLY B 2 75 ? 11.947  7.893 -18.614 1.00  80.84 0 B 1
ATOM   1356 O O   . GLY B 2 75 ? 10.763  8.235 -18.576 1.00  70.92 0 B 1
ATOM   1357 N N   . GLY B 2 76 ? 12.798  8.285 -19.554 1.00  76.54 0 B 1
ATOM   1358 C CA  . GLY B 2 76 ? 12.377  9.188 -20.610 1.00  71.54 0 B 1
ATOM   1359 C C   . GLY B 2 76 ? 13.454 10.165 -20.996 1.00  66.70 0 B 1
ATOM   1360 O O   . GLY B 2 76 ? 13.188 11.053 -21.833 1.00  59.20 0 B 1
ATOM   1361 O OXT . GLY B 2 76 ? 14.578 10.073 -20.478 1.00  61.81 -1 B 1
HETATM 1362 P PA  . NAD C 3 1 ?  6.372  4.292 -22.386 1.00  93.46 0 C 1
HETATM 1363 P PN  . NAD C 3 1 ?  9.147  3.850 -23.066 1.00  94.12 0 C 1
HETATM 1364 C C1B . NAD C 3 1 ?  6.966  4.309 -17.572 1.00  95.44 0 C 1
HETATM 1365 C C1D . NAD C 3 1 ?  8.384  4.623 -27.828 1.00  83.39 0 C 1
HETATM 1366 N N1A . NAD C 3 1 ?  3.027  3.039 -14.554 1.00  96.26 0 C 1
HETATM 1367 N N1N . NAD C 3 1 ?  7.868  5.901 -27.287 1.00  84.26 0 C 1
HETATM 1368 O O1A . NAD C 3 1 ?  5.361  5.252 -22.905 1.00  84.77 -1 C 1
HETATM 1369 O O1N . NAD C 3 1 ?  9.101  2.612 -22.241 1.00  90.31 -1 C 1
HETATM 1370 C C2A . NAD C 3 1 ?  4.126  3.778 -14.284 1.00  95.55 0 C 1
HETATM 1371 C C2B . NAD C 3 1 ?  8.049  3.675 -18.411 1.00  94.80 0 C 1
HETATM 1372 C C2D . NAD C 3 1 ?  9.891  4.511 -27.760 1.00  86.09 0 C 1
HETATM 1373 C C2N . NAD C 3 1 ?  6.611  5.929 -26.752 1.00  82.46 0 C 1
HETATM 1374 O O2A . NAD C 3 1 ?  5.984  2.851 -22.431 1.00  86.42 0 C 1
HETATM 1375 O O2B . NAD C 3 1 ?  8.889  2.843 -17.657 1.00  93.03 0 C 1
HETATM 1376 O O2D . NAD C 3 1 ? 10.415  4.670 -29.055 1.00  77.21 0 C 1
HETATM 1377 O O2N . NAD C 3 1 ? 10.119  4.914 -22.640 1.00  86.85 0 C 1
HETATM 1378 C C3B . NAD C 3 1 ?  8.771  4.885 -18.976 1.00  93.77 0 C 1
HETATM 1379 C C3D . NAD C 3 1 ? 10.195  3.174 -27.207 1.00  87.49 0 C 1
HETATM 1380 C C3N . NAD C 3 1 ?  6.099  7.122 -26.275 1.00  81.22 0 C 1
HETATM 1381 N N3A . NAD C 3 1 ?  5.087  4.016 -15.163 1.00  95.94 0 C 1
HETATM 1382 O O3  . NAD C 3 1 ?  7.725  4.529 -23.178 1.00  92.47 0 C 1
HETATM 1383 O O3B . NAD C 3 1 ?  9.733  5.340 -18.058 1.00  92.84 0 C 1
HETATM 1384 O O3D . NAD C 3 1 ? 10.766  2.311 -28.155 1.00  80.08 0 C 1
HETATM 1385 C C4A . NAD C 3 1 ?  4.947  3.464 -16.383 1.00  96.63 0 C 1
HETATM 1386 C C4B . NAD C 3 1 ?  7.685  5.918 -19.138 1.00  94.11 0 C 1
HETATM 1387 C C4D . NAD C 3 1 ?  8.874  2.625 -26.733 1.00  88.70 0 C 1
HETATM 1388 C C4N . NAD C 3 1 ?  6.855  8.291 -26.290 1.00  77.38 0 C 1
HETATM 1389 O O4B . NAD C 3 1 ?  6.655  5.538 -18.242 1.00  94.12 0 C 1
HETATM 1390 O O4D . NAD C 3 1 ?  7.851  3.550 -27.058 1.00  86.57 0 C 1
HETATM 1391 C C5A . NAD C 3 1 ?  3.851  2.683 -16.740 1.00  96.96 0 C 1
HETATM 1392 C C5B . NAD C 3 1 ?  7.138  5.971 -20.544 1.00  91.37 0 C 1
HETATM 1393 C C5D . NAD C 3 1 ?  8.838  2.378 -25.239 1.00  88.56 0 C 1
HETATM 1394 C C5N . NAD C 3 1 ?  8.104  8.237 -26.838 1.00  76.33 0 C 1
HETATM 1395 O O5B . NAD C 3 1 ?  6.733  4.654 -20.900 1.00  92.65 0 C 1
HETATM 1396 O O5D . NAD C 3 1 ?  9.457  3.493 -24.590 1.00  91.57 0 C 1
HETATM 1397 C C6A . NAD C 3 1 ?  2.862  2.476 -15.757 1.00  96.95 0 C 1
HETATM 1398 C C6N . NAD C 3 1 ?  8.583  7.049 -27.319 1.00  78.72 0 C 1
HETATM 1399 N N6A . NAD C 3 1 ?  1.763  1.749 -15.993 1.00  97.05 0 C 1
HETATM 1400 C C7N . NAD C 3 1 ?  4.725  7.144 -25.732 1.00  76.45 0 C 1
HETATM 1401 N N7A . NAD C 3 1 ?  3.982  2.284 -18.019 1.00  96.88 0 C 1
HETATM 1402 N N7N . NAD C 3 1 ?  4.539  7.430 -24.451 1.00  71.76 0 C 1
HETATM 1403 O O7N . NAD C 3 1 ?  3.761  6.910 -26.494 1.00  72.41 0 C 1
HETATM 1404 C C8A . NAD C 3 1 ?  5.113  2.796 -18.441 1.00  96.89 0 C 1
HETATM 1405 N N9A . NAD C 3 1 ?  5.730  3.526 -17.476 1.00  96.43 0 C 1
HETATM 1406 ZN ZN  . ZN  D 4 1 ?  6.807 -1.513 -17.604 1.00  97.96 0 D 1
HETATM 1407 ZN ZN  . ZN  E 5 1 ?  1.751 -13.237 -24.582 1.00  98.76 0 E 1
