# Supplementary material for: RNF114 and RNF166 exemplify reader-writer E3 ligases that extend K11 polyubiquitin onto sites of MARUbylation
Source: EMBO J. 2025 Oct 2;44(21):5993–6018. doi: 10.1038/s44318-025-00577-z (PMC12583694; doi:10.1038/s44318-025-00577-z)
Supplement: Supplementary file 7 — Source data Fig. 5 [file 44318_2025_577_MOESM7_ESM.zip › Figure 5/5B/RNF166-MUBD-AF3-3.cif]

# generated by PyMOL 3.1.4.1
#
data_fold_2024_11_14_22_43_rnf166_mubd_ub_nad_2xzn_model_3
_entry.id fold_2024_11_14_22_43_rnf166_mubd_ub_nad_2xzn_model_3
#
loop_
_atom_site.group_PDB
_atom_site.id
_atom_site.type_symbol
_atom_site.label_atom_id
_atom_site.label_alt_id
_atom_site.label_comp_id
_atom_site.label_asym_id
_atom_site.label_entity_id
_atom_site.label_seq_id
_atom_site.pdbx_PDB_ins_code
_atom_site.Cartn_x
_atom_site.Cartn_y
_atom_site.Cartn_z
_atom_site.occupancy
_atom_site.B_iso_or_equiv
_atom_site.pdbx_formal_charge
_atom_site.auth_asym_id
_atom_site.pdbx_PDB_model_num
ATOM   1   N N   . ARG A 1 1 ? -6.910 -1.279 -3.244 1.00  60.43 0 A 1
ATOM   2   C CA  . ARG A 1 1 ? -7.578 -0.090 -3.797 1.00  68.37 0 A 1
ATOM   3   C C   . ARG A 1 1 ? -8.525 -0.505 -4.917 1.00  73.15 0 A 1
ATOM   4   O O   . ARG A 1 1 ? -8.094 -0.726 -6.048 1.00  69.25 0 A 1
ATOM   5   C CB  . ARG A 1 1 ? -6.553  0.911 -4.316 1.00  63.41 0 A 1
ATOM   6   C CG  . ARG A 1 1 ? -7.135  2.203 -4.860 1.00  56.47 0 A 1
ATOM   7   C CD  . ARG A 1 1 ? -6.032  3.165 -5.286 1.00  49.84 0 A 1
ATOM   8   N NE  . ARG A 1 1 ? -6.555  4.437 -5.792 1.00  46.22 0 A 1
ATOM   9   C CZ  . ARG A 1 1 ? -6.833  4.681 -7.068 1.00  41.39 0 A 1
ATOM   10  N NH1 . ARG A 1 1 ? -6.650  3.735 -7.987 1.00  41.08 1 A 1
ATOM   11  N NH2 . ARG A 1 1 ? -7.304  5.850 -7.430 1.00  39.08 0 A 1
ATOM   12  N N   . SER A 1 2 ? -9.795 -0.619 -4.596 1.00  75.16 0 A 1
ATOM   13  C CA  . SER A 1 2 ? -10.793 -0.985 -5.594 1.00  79.58 0 A 1
ATOM   14  C C   . SER A 1 2 ? -11.043  0.174 -6.547 1.00  83.66 0 A 1
ATOM   15  O O   . SER A 1 2 ? -11.133  1.327 -6.132 1.00  81.73 0 A 1
ATOM   16  C CB  . SER A 1 2 ? -12.096 -1.385 -4.911 1.00  73.66 0 A 1
ATOM   17  O OG  . SER A 1 2 ? -11.915 -2.512 -4.088 1.00  65.32 0 A 1
ATOM   18  N N   . THR A 1 3 ? -11.138 -0.135 -7.852 1.00  88.27 0 A 1
ATOM   19  C CA  . THR A 1 3 ? -11.427  0.874 -8.853 1.00  90.02 0 A 1
ATOM   20  C C   . THR A 1 3 ? -12.627  0.466 -9.688 1.00  91.29 0 A 1
ATOM   21  O O   . THR A 1 3 ? -12.988 -0.714 -9.747 1.00  89.86 0 A 1
ATOM   22  C CB  . THR A 1 3 ? -10.220  1.122 -9.782 1.00  88.15 0 A 1
ATOM   23  C CG2 . THR A 1 3 ? -9.020  1.618 -8.979 1.00  79.97 0 A 1
ATOM   24  O OG1 . THR A 1 3 ? -9.873 -0.088 -10.461 1.00  81.40 0 A 1
ATOM   25  N N   . PHE A 1 4 ? -13.238  1.450 -10.323 1.00  91.64 0 A 1
ATOM   26  C CA  . PHE A 1 4 ? -14.460  1.237 -11.083 1.00  92.04 0 A 1
ATOM   27  C C   . PHE A 1 4 ? -14.427  1.999 -12.393 1.00  93.90 0 A 1
ATOM   28  O O   . PHE A 1 4 ? -13.685  2.972 -12.533 1.00  92.80 0 A 1
ATOM   29  C CB  . PHE A 1 4 ? -15.677  1.688 -10.270 1.00  90.35 0 A 1
ATOM   30  C CG  . PHE A 1 4 ? -15.709  1.134 -8.871 1.00  89.94 0 A 1
ATOM   31  C CD1 . PHE A 1 4 ? -16.230 -0.127 -8.629 1.00  85.42 0 A 1
ATOM   32  C CD2 . PHE A 1 4 ? -15.192  1.866 -7.818 1.00  85.85 0 A 1
ATOM   33  C CE1 . PHE A 1 4 ? -16.242 -0.649 -7.350 1.00  84.43 0 A 1
ATOM   34  C CE2 . PHE A 1 4 ? -15.207  1.343 -6.531 1.00  84.64 0 A 1
ATOM   35  C CZ  . PHE A 1 4 ? -15.733  0.083 -6.290 1.00  85.71 0 A 1
ATOM   36  N N   . ALA A 1 5 ? -15.234  1.555 -13.350 1.00  93.94 0 A 1
ATOM   37  C CA  . ALA A 1 5 ? -15.381  2.249 -14.620 1.00  94.81 0 A 1
ATOM   38  C C   . ALA A 1 5 ? -16.639  3.105 -14.558 1.00  95.26 0 A 1
ATOM   39  O O   . ALA A 1 5 ? -17.647  2.698 -13.983 1.00  94.22 0 A 1
ATOM   40  C CB  . ALA A 1 5 ? -15.480  1.258 -15.769 1.00  93.91 0 A 1
ATOM   41  N N   . CYS A 1 6 ? -16.576  4.302 -15.142 1.00  95.45 0 A 1
ATOM   42  C CA  . CYS A 1 6 ? -17.742  5.167 -15.198 1.00  95.44 0 A 1
ATOM   43  C C   . CYS A 1 6 ? -18.838  4.501 -16.028 1.00  95.49 0 A 1
ATOM   44  O O   . CYS A 1 6 ? -18.582  4.092 -17.158 1.00  94.95 0 A 1
ATOM   45  C CB  . CYS A 1 6 ? -17.379  6.513 -15.818 1.00  94.94 0 A 1
ATOM   46  S SG  . CYS A 1 6 ? -18.803  7.591 -16.087 1.00  94.37 0 A 1
ATOM   47  N N   . PRO A 1 7 ? -20.060  4.390 -15.501 1.00  95.08 0 A 1
ATOM   48  C CA  . PRO A 1 7 ? -21.135  3.737 -16.245 1.00  94.22 0 A 1
ATOM   49  C C   . PRO A 1 7 ? -21.667  4.576 -17.403 1.00  94.40 0 A 1
ATOM   50  O O   . PRO A 1 7 ? -22.384  4.059 -18.257 1.00  92.87 0 A 1
ATOM   51  C CB  . PRO A 1 7 ? -22.212  3.516 -15.176 1.00  93.70 0 A 1
ATOM   52  C CG  . PRO A 1 7 ? -21.992  4.644 -14.224 1.00  91.87 0 A 1
ATOM   53  C CD  . PRO A 1 7 ? -20.490  4.819 -14.162 1.00  93.72 0 A 1
ATOM   54  N N   . TYR A 1 8 ? -21.316  5.857 -17.434 1.00  95.31 0 A 1
ATOM   55  C CA  . TYR A 1 8 ? -21.769  6.740 -18.505 1.00  94.82 0 A 1
ATOM   56  C C   . TYR A 1 8 ? -20.834  6.723 -19.714 1.00  94.89 0 A 1
ATOM   57  O O   . TYR A 1 8 ? -21.293  6.602 -20.852 1.00  92.94 0 A 1
ATOM   58  C CB  . TYR A 1 8 ? -21.881  8.180 -18.008 1.00  94.24 0 A 1
ATOM   59  C CG  . TYR A 1 8 ? -22.994  8.420 -17.016 1.00  94.03 0 A 1
ATOM   60  C CD1 . TYR A 1 8 ? -24.323  8.410 -17.415 1.00  90.74 0 A 1
ATOM   61  C CD2 . TYR A 1 8 ? -22.712  8.687 -15.689 1.00  91.00 0 A 1
ATOM   62  C CE1 . TYR A 1 8 ? -25.348  8.654 -16.514 1.00  89.71 0 A 1
ATOM   63  C CE2 . TYR A 1 8 ? -23.727  8.929 -14.772 1.00  89.73 0 A 1
ATOM   64  C CZ  . TYR A 1 8 ? -25.043  8.909 -15.193 1.00  91.49 0 A 1
ATOM   65  O OH  . TYR A 1 8 ? -26.055  9.145 -14.292 1.00  89.36 0 A 1
ATOM   66  N N   . CYS A 1 9 ? -19.533  6.842 -19.476 1.00  95.53 0 A 1
ATOM   67  C CA  . CYS A 1 9 ? -18.575  6.999 -20.567 1.00  95.48 0 A 1
ATOM   68  C C   . CYS A 1 9 ? -17.475  5.950 -20.624 1.00  95.71 0 A 1
ATOM   69  O O   . CYS A 1 9 ? -16.702  5.911 -21.581 1.00  94.48 0 A 1
ATOM   70  C CB  . CYS A 1 9 ? -17.944  8.386 -20.520 1.00  94.54 0 A 1
ATOM   71  S SG  . CYS A 1 9 ? -16.747  8.617 -19.178 1.00  94.48 0 A 1
ATOM   72  N N   . GLY A 1 10 ? -17.388  5.104 -19.600 1.00  94.47 0 A 1
ATOM   73  C CA  . GLY A 1 10 ? -16.393  4.055 -19.603 1.00  94.47 0 A 1
ATOM   74  C C   . GLY A 1 10 ? -15.023  4.414 -19.070 1.00  95.47 0 A 1
ATOM   75  O O   . GLY A 1 10 ? -14.122  3.575 -19.051 1.00  93.45 0 A 1
ATOM   76  N N   . ALA A 1 11 ? -14.846  5.654 -18.611 1.00  95.03 0 A 1
ATOM   77  C CA  . ALA A 1 11 ? -13.582  6.079 -18.034 1.00  94.64 0 A 1
ATOM   78  C C   . ALA A 1 11 ? -13.194  5.112 -16.920 1.00  94.56 0 A 1
ATOM   79  O O   . ALA A 1 11 ? -13.989  4.845 -16.014 1.00  93.06 0 A 1
ATOM   80  C CB  . ALA A 1 11 ? -13.682  7.497 -17.492 1.00  93.82 0 A 1
ATOM   81  N N   . ARG A 1 12 ? -11.980  4.575 -16.991 1.00  93.98 0 A 1
ATOM   82  C CA  . ARG A 1 12 ? -11.579  3.520 -16.070 1.00  92.76 0 A 1
ATOM   83  C C   . ARG A 1 12 ? -10.649  3.971 -14.948 1.00  91.74 0 A 1
ATOM   84  O O   . ARG A 1 12 ? -10.174  5.102 -14.924 1.00  86.28 0 A 1
ATOM   85  C CB  . ARG A 1 12 ? -10.895  2.384 -16.851 1.00  90.31 0 A 1
ATOM   86  C CG  . ARG A 1 12 ? -11.749  1.771 -17.944 1.00  83.17 0 A 1
ATOM   87  C CD  . ARG A 1 12 ? -11.121  0.473 -18.447 1.00  80.41 0 A 1
ATOM   88  N NE  . ARG A 1 12 ? -11.154 -0.562 -17.420 1.00  72.21 0 A 1
ATOM   89  C CZ  . ARG A 1 12 ? -10.453 -1.698 -17.472 1.00  65.96 0 A 1
ATOM   90  N NH1 . ARG A 1 12 ? -9.651 -1.942 -18.500 1.00  59.97 1 A 1
ATOM   91  N NH2 . ARG A 1 12 ? -10.554 -2.582 -16.499 1.00  59.87 0 A 1
ATOM   92  N N   . ASN A 1 13 ? -10.397  3.036 -14.033 1.00  93.27 0 A 1
ATOM   93  C CA  . ASN A 1 13 ? -9.436  3.218 -12.958 1.00  92.50 0 A 1
ATOM   94  C C   . ASN A 1 13 ? -9.777  4.359 -12.001 1.00  92.07 0 A 1
ATOM   95  O O   . ASN A 1 13 ? -8.896  5.120 -11.576 1.00  89.53 0 A 1
ATOM   96  C CB  . ASN A 1 13 ? -8.023  3.403 -13.521 1.00  90.72 0 A 1
ATOM   97  C CG  . ASN A 1 13 ? -6.944  2.998 -12.550 1.00  85.20 0 A 1
ATOM   98  N ND2 . ASN A 1 13 ? -5.829  3.717 -12.563 1.00  74.36 0 A 1
ATOM   99  O OD1 . ASN A 1 13 ? -7.101  2.037 -11.794 1.00  76.80 0 A 1
ATOM   100 N N   . LEU A 1 14 ? -11.060  4.473 -11.656 1.00  92.72 0 A 1
ATOM   101 C CA  . LEU A 1 14 ? -11.523  5.487 -10.719 1.00  91.87 0 A 1
ATOM   102 C C   . LEU A 1 14 ? -11.852  4.825 -9.383 1.00  91.14 0 A 1
ATOM   103 O O   . LEU A 1 14 ? -12.644  3.888 -9.338 1.00  89.55 0 A 1
ATOM   104 C CB  . LEU A 1 14 ? -12.774  6.188 -11.254 1.00  91.98 0 A 1
ATOM   105 C CG  . LEU A 1 14 ? -12.663  6.858 -12.622 1.00  91.75 0 A 1
ATOM   106 C CD1 . LEU A 1 14 ? -14.048  7.226 -13.136 1.00  88.28 0 A 1
ATOM   107 C CD2 . LEU A 1 14 ? -11.781  8.091 -12.529 1.00  87.60 0 A 1
ATOM   108 N N   . ASP A 1 15 ? -11.235  5.288 -8.300 1.00  88.70 0 A 1
ATOM   109 C CA  . ASP A 1 15 ? -11.638  4.765 -7.003 1.00  87.26 0 A 1
ATOM   110 C C   . ASP A 1 15 ? -12.994  5.376 -6.653 1.00  87.78 0 A 1
ATOM   111 O O   . ASP A 1 15 ? -13.533  6.189 -7.408 1.00  87.10 0 A 1
ATOM   112 C CB  . ASP A 1 15 ? -10.578  4.995 -5.913 1.00  84.85 0 A 1
ATOM   113 C CG  . ASP A 1 15 ? -10.347  6.461 -5.580 1.00  82.08 0 A 1
ATOM   114 O OD1 . ASP A 1 15 ? -11.256  7.290 -5.745 1.00  76.46 0 A 1
ATOM   115 O OD2 . ASP A 1 15 ? -9.231  6.772 -5.107 1.00  76.77 -1 A 1
ATOM   116 N N   . GLN A 1 16 ? -13.573  4.978 -5.522 1.00  84.81 0 A 1
ATOM   117 C CA  . GLN A 1 16 ? -14.915  5.420 -5.189 1.00  83.59 0 A 1
ATOM   118 C C   . GLN A 1 16 ? -15.068  6.938 -5.150 1.00  84.56 0 A 1
ATOM   119 O O   . GLN A 1 16 ? -16.004  7.498 -5.729 1.00  83.86 0 A 1
ATOM   120 C CB  . GLN A 1 16 ? -15.359  4.802 -3.862 1.00  80.62 0 A 1
ATOM   121 C CG  . GLN A 1 16 ? -16.826  5.034 -3.532 1.00  74.84 0 A 1
ATOM   122 C CD  . GLN A 1 16 ? -17.335  4.135 -2.428 1.00  71.18 0 A 1
ATOM   123 N NE2 . GLN A 1 16 ? -16.771  2.947 -2.314 1.00  63.62 0 A 1
ATOM   124 O OE1 . GLN A 1 16 ? -18.260  4.503 -1.690 1.00  66.27 0 A 1
ATOM   125 N N   . GLN A 1 17 ? -14.144  7.624 -4.484 1.00  83.05 0 A 1
ATOM   126 C CA  . GLN A 1 17 ? -14.215  9.080 -4.396 1.00  82.26 0 A 1
ATOM   127 C C   . GLN A 1 17 ? -13.981  9.732 -5.756 1.00  84.60 0 A 1
ATOM   128 O O   . GLN A 1 17 ? -14.627 10.730 -6.090 1.00  83.98 0 A 1
ATOM   129 C CB  . GLN A 1 17 ? -13.202  9.603 -3.379 1.00  78.94 0 A 1
ATOM   130 C CG  . GLN A 1 17 ? -13.546  9.232 -1.943 1.00  71.12 0 A 1
ATOM   131 C CD  . GLN A 1 17 ? -12.552  9.793 -0.941 1.00  64.21 0 A 1
ATOM   132 N NE2 . GLN A 1 17 ? -12.981  9.913  0.306 1.00  55.41 0 A 1
ATOM   133 O OE1 . GLN A 1 17 ? -11.417 10.113 -1.291 1.00  58.16 0 A 1
ATOM   134 N N   . GLU A 1 18 ? -13.075  9.172 -6.550 1.00  87.26 0 A 1
ATOM   135 C CA  . GLU A 1 18 ? -12.801  9.701 -7.882 1.00  88.71 0 A 1
ATOM   136 C C   . GLU A 1 18 ? -13.998  9.499 -8.802 1.00  90.10 0 A 1
ATOM   137 O O   . GLU A 1 18 ? -14.282 10.345 -9.649 1.00  90.07 0 A 1
ATOM   138 C CB  . GLU A 1 18 ? -11.554  9.029 -8.471 1.00  88.77 0 A 1
ATOM   139 C CG  . GLU A 1 18 ? -10.265  9.433 -7.768 1.00  86.76 0 A 1
ATOM   140 C CD  . GLU A 1 18 ? -9.072  8.610 -8.215 1.00  86.13 0 A 1
ATOM   141 O OE1 . GLU A 1 18 ? -9.256  7.479 -8.691 1.00  82.65 0 A 1
ATOM   142 O OE2 . GLU A 1 18 ? -7.928  9.099 -8.060 1.00  81.96 -1 A 1
ATOM   143 N N   . LEU A 1 19 ? -14.704  8.383 -8.640 1.00  89.99 0 A 1
ATOM   144 C CA  . LEU A 1 19 ? -15.892  8.115 -9.444 1.00  90.95 0 A 1
ATOM   145 C C   . LEU A 1 19 ? -16.976  9.144 -9.151 1.00  91.44 0 A 1
ATOM   146 O O   . LEU A 1 19 ? -17.602  9.673 -10.069 1.00  91.17 0 A 1
ATOM   147 C CB  . LEU A 1 19 ? -16.424  6.704 -9.173 1.00  91.57 0 A 1
ATOM   148 C CG  . LEU A 1 19 ? -17.709  6.325 -9.916 1.00  91.28 0 A 1
ATOM   149 C CD1 . LEU A 1 19 ? -17.458  6.265 -11.414 1.00  88.58 0 A 1
ATOM   150 C CD2 . LEU A 1 19 ? -18.237  4.995 -9.406 1.00  88.36 0 A 1
ATOM   151 N N   . VAL A 1 20 ? -17.201  9.423 -7.876 1.00  87.85 0 A 1
ATOM   152 C CA  . VAL A 1 20 ? -18.203 10.421 -7.492 1.00  86.87 0 A 1
ATOM   153 C C   . VAL A 1 20 ? -17.859 11.777 -8.108 1.00  87.79 0 A 1
ATOM   154 O O   . VAL A 1 20 ? -18.706 12.425 -8.725 1.00  87.89 0 A 1
ATOM   155 C CB  . VAL A 1 20 ? -18.317 10.552 -5.955 1.00  84.97 0 A 1
ATOM   156 C CG1 . VAL A 1 20 ? -19.253 11.698 -5.579 1.00  81.01 0 A 1
ATOM   157 C CG2 . VAL A 1 20 ? -18.807  9.247 -5.349 1.00  80.79 0 A 1
ATOM   158 N N   . LYS A 1 21 ? -16.616 12.205 -7.947 1.00  87.65 0 A 1
ATOM   159 C CA  . LYS A 1 21 ? -16.175 13.488 -8.482 1.00  88.06 0 A 1
ATOM   160 C C   . LYS A 1 21 ? -16.319 13.542 -10.002 1.00  89.03 0 A 1
ATOM   161 O O   . LYS A 1 21 ? -16.829 14.523 -10.552 1.00  88.89 0 A 1
ATOM   162 C CB  . LYS A 1 21 ? -14.717 13.756 -8.088 1.00  86.91 0 A 1
ATOM   163 C CG  . LYS A 1 21 ? -14.176 15.086 -8.587 1.00  80.25 0 A 1
ATOM   164 C CD  . LYS A 1 21 ? -12.742 15.314 -8.130 1.00  75.86 0 A 1
ATOM   165 C CE  . LYS A 1 21 ? -12.191 16.629 -8.649 1.00  67.07 0 A 1
ATOM   166 N NZ  . LYS A 1 21 ? -10.794 16.858 -8.212 1.00  59.65 1 A 1
ATOM   167 N N   . HIS A 1 22 ? -15.888 12.483 -10.685 1.00  90.48 0 A 1
ATOM   168 C CA  . HIS A 1 22 ? -15.970 12.407 -12.133 1.00  92.10 0 A 1
ATOM   169 C C   . HIS A 1 22 ? -17.409 12.511 -12.624 1.00  92.90 0 A 1
ATOM   170 O O   . HIS A 1 22 ? -17.714 13.275 -13.540 1.00  91.90 0 A 1
ATOM   171 C CB  . HIS A 1 22 ? -15.348 11.096 -12.629 1.00  92.79 0 A 1
ATOM   172 C CG  . HIS A 1 22 ? -15.632 10.799 -14.071 1.00  93.83 0 A 1
ATOM   173 C CD2 . HIS A 1 22 ? -16.613 10.080 -14.652 1.00  90.99 0 A 1
ATOM   174 N ND1 . HIS A 1 22 ? -14.855 11.283 -15.093 1.00  90.78 0 A 1
ATOM   175 C CE1 . HIS A 1 22 ? -15.351 10.874 -16.245 1.00  91.38 0 A 1
ATOM   176 N NE2 . HIS A 1 22 ? -16.422 10.135 -16.016 1.00  91.81 0 A 1
ATOM   177 N N   . CYS A 1 23 ? -18.307 11.739 -12.012 1.00  92.44 0 A 1
ATOM   178 C CA  . CYS A 1 23 ? -19.699 11.733 -12.453 1.00  91.84 0 A 1
ATOM   179 C C   . CYS A 1 23 ? -20.397 13.060 -12.193 1.00  91.51 0 A 1
ATOM   180 O O   . CYS A 1 23 ? -21.173 13.533 -13.021 1.00  90.68 0 A 1
ATOM   181 C CB  . CYS A 1 23 ? -20.460 10.586 -11.797 1.00  91.84 0 A 1
ATOM   182 S SG  . CYS A 1 23 ? -19.975  8.960 -12.408 1.00  91.00 0 A 1
ATOM   183 N N   . VAL A 1 24 ? -20.122 13.668 -11.057 1.00  89.32 0 A 1
ATOM   184 C CA  . VAL A 1 24 ? -20.717 14.955 -10.732 1.00  87.12 0 A 1
ATOM   185 C C   . VAL A 1 24 ? -20.218 16.036 -11.688 1.00  87.64 0 A 1
ATOM   186 O O   . VAL A 1 24 ? -20.991 16.870 -12.163 1.00  86.45 0 A 1
ATOM   187 C CB  . VAL A 1 24 ? -20.426 15.359 -9.276 1.00  84.87 0 A 1
ATOM   188 C CG1 . VAL A 1 24 ? -20.814 16.812 -9.020 1.00  78.99 0 A 1
ATOM   189 C CG2 . VAL A 1 24 ? -21.190 14.444 -8.321 1.00  78.94 0 A 1
ATOM   190 N N   . GLU A 1 25 ? -18.930 16.012 -11.999 1.00  89.64 0 A 1
ATOM   191 C CA  . GLU A 1 25 ? -18.334 17.017 -12.879 1.00  89.67 0 A 1
ATOM   192 C C   . GLU A 1 25 ? -18.660 16.815 -14.354 1.00  90.27 0 A 1
ATOM   193 O O   . GLU A 1 25 ? -18.875 17.783 -15.084 1.00  88.60 0 A 1
ATOM   194 C CB  . GLU A 1 25 ? -16.820 17.048 -12.698 1.00  88.41 0 A 1
ATOM   195 C CG  . GLU A 1 25 ? -16.360 17.581 -11.357 1.00  81.37 0 A 1
ATOM   196 C CD  . GLU A 1 25 ? -14.849 17.602 -11.219 1.00  76.78 0 A 1
ATOM   197 O OE1 . GLU A 1 25 ? -14.166 16.909 -11.997 1.00  71.08 0 A 1
ATOM   198 O OE2 . GLU A 1 25 ? -14.342 18.327 -10.329 1.00  70.59 -1 A 1
ATOM   199 N N   . SER A 1 26 ? -18.698 15.555 -14.791 1.00  91.77 0 A 1
ATOM   200 C CA  . SER A 1 26 ? -18.835 15.258 -16.213 1.00  91.76 0 A 1
ATOM   201 C C   . SER A 1 26 ? -20.212 14.809 -16.676 1.00  91.92 0 A 1
ATOM   202 O O   . SER A 1 26 ? -20.501 14.873 -17.874 1.00  89.76 0 A 1
ATOM   203 C CB  . SER A 1 26 ? -17.808 14.188 -16.612 1.00  90.69 0 A 1
ATOM   204 O OG  . SER A 1 26 ? -16.494 14.602 -16.297 1.00  84.26 0 A 1
ATOM   205 N N   . HIS A 1 27 ? -21.059 14.359 -15.750 1.00  91.47 0 A 1
ATOM   206 C CA  . HIS A 1 27 ? -22.339 13.778 -16.147 1.00  91.02 0 A 1
ATOM   207 C C   . HIS A 1 27 ? -23.523 14.257 -15.309 1.00  89.49 0 A 1
ATOM   208 O O   . HIS A 1 27 ? -24.527 13.555 -15.195 1.00  85.69 0 A 1
ATOM   209 C CB  . HIS A 1 27 ? -22.256 12.252 -16.076 1.00  91.59 0 A 1
ATOM   210 C CG  . HIS A 1 27 ? -21.093 11.667 -16.829 1.00  93.20 0 A 1
ATOM   211 C CD2 . HIS A 1 27 ? -19.997 10.993 -16.398 1.00  91.39 0 A 1
ATOM   212 N ND1 . HIS A 1 27 ? -20.982 11.752 -18.193 1.00  90.86 0 A 1
ATOM   213 C CE1 . HIS A 1 27 ? -19.853 11.156 -18.580 1.00  91.72 0 A 1
ATOM   214 N NE2 . HIS A 1 27 ? -19.242 10.681 -17.503 1.00  92.44 0 A 1
ATOM   215 N N   . ARG A 1 28 ? -23.415 15.443 -14.744 1.00  89.11 0 A 1
ATOM   216 C CA  . ARG A 1 28 ? -24.440 15.940 -13.824 1.00  87.11 0 A 1
ATOM   217 C C   . ARG A 1 28 ? -25.840 15.987 -14.424 1.00  86.74 0 A 1
ATOM   218 O O   . ARG A 1 28 ? -26.827 15.768 -13.715 1.00  82.54 0 A 1
ATOM   219 C CB  . ARG A 1 28 ? -24.059 17.318 -13.296 1.00  84.01 0 A 1
ATOM   220 C CG  . ARG A 1 28 ? -24.921 17.775 -12.136 1.00  75.35 0 A 1
ATOM   221 C CD  . ARG A 1 28 ? -24.132 18.553 -11.115 1.00  72.54 0 A 1
ATOM   222 N NE  . ARG A 1 28 ? -24.689 18.423 -9.784 1.00  66.33 0 A 1
ATOM   223 C CZ  . ARG A 1 28 ? -24.033 18.681 -8.661 1.00  61.23 0 A 1
ATOM   224 N NH1 . ARG A 1 28 ? -22.784 19.101 -8.708 1.00  56.34 1 A 1
ATOM   225 N NH2 . ARG A 1 28 ? -24.624 18.518 -7.487 1.00  55.01 0 A 1
ATOM   226 N N   . SER A 1 29 ? -25.938 16.254 -15.719 1.00  86.98 0 A 1
ATOM   227 C CA  . SER A 1 29 ? -27.238 16.366 -16.372 1.00  87.00 0 A 1
ATOM   228 C C   . SER A 1 29 ? -27.524 15.224 -17.344 1.00  88.01 0 A 1
ATOM   229 O O   . SER A 1 29 ? -28.450 15.312 -18.154 1.00  84.21 0 A 1
ATOM   230 C CB  . SER A 1 29 ? -27.354 17.700 -17.101 1.00  84.72 0 A 1
ATOM   231 O OG  . SER A 1 29 ? -27.227 18.784 -16.201 1.00  78.79 0 A 1
ATOM   232 N N   . ASP A 1 30 ? -26.748 14.151 -17.267 1.00  85.82 0 A 1
ATOM   233 C CA  . ASP A 1 30 ? -26.953 13.004 -18.143 1.00  86.12 0 A 1
ATOM   234 C C   . ASP A 1 30 ? -28.258 12.294 -17.770 1.00  85.98 0 A 1
ATOM   235 O O   . ASP A 1 30 ? -28.415 11.869 -16.628 1.00  83.64 0 A 1
ATOM   236 C CB  . ASP A 1 30 ? -25.775 12.036 -18.041 1.00  85.30 0 A 1
ATOM   237 C CG  . ASP A 1 30 ? -25.707 11.069 -19.207 1.00  85.25 0 A 1
ATOM   238 O OD1 . ASP A 1 30 ? -26.749 10.480 -19.555 1.00  81.05 0 A 1
ATOM   239 O OD2 . ASP A 1 30 ? -24.611 10.911 -19.776 1.00  79.60 -1 A 1
ATOM   240 N N   . PRO A 1 31 ? -29.195 12.168 -18.712 1.00  86.92 0 A 1
ATOM   241 C CA  . PRO A 1 31 ? -30.504 11.576 -18.421 1.00  84.81 0 A 1
ATOM   242 C C   . PRO A 1 31 ? -30.546 10.058 -18.428 1.00  85.53 0 A 1
ATOM   243 O O   . PRO A 1 31 ? -31.565  9.468 -18.066 1.00  81.81 0 A 1
ATOM   244 C CB  . PRO A 1 31 ? -31.381 12.147 -19.539 1.00  83.03 0 A 1
ATOM   245 C CG  . PRO A 1 31 ? -30.440 12.209 -20.697 1.00  81.25 0 A 1
ATOM   246 C CD  . PRO A 1 31 ? -29.106 12.625 -20.106 1.00  84.77 0 A 1
ATOM   247 N N   . ASN A 1 32 ? -29.469  9.412 -18.840 1.00  85.86 0 A 1
ATOM   248 C CA  . ASN A 1 32 ? -29.448  7.960 -18.935 1.00  86.86 0 A 1
ATOM   249 C C   . ASN A 1 32 ? -29.462  7.256 -17.588 1.00  88.15 0 A 1
ATOM   250 O O   . ASN A 1 32 ? -28.776  7.656 -16.652 1.00  85.79 0 A 1
ATOM   251 C CB  . ASN A 1 32 ? -28.226  7.501 -19.737 1.00  84.87 0 A 1
ATOM   252 C CG  . ASN A 1 32 ? -28.299  7.883 -21.189 1.00  81.71 0 A 1
ATOM   253 N ND2 . ASN A 1 32 ? -27.311  8.629 -21.664 1.00  72.60 0 A 1
ATOM   254 O OD1 . ASN A 1 32 ? -29.234  7.508 -21.898 1.00  73.84 0 A 1
ATOM   255 N N   . ARG A 1 33 ? -30.263  6.190 -17.488 1.00  90.85 0 A 1
ATOM   256 C CA  . ARG A 1 33 ? -30.264  5.338 -16.312 1.00  91.69 0 A 1
ATOM   257 C C   . ARG A 1 33 ? -29.113  4.358 -16.472 1.00  92.63 0 A 1
ATOM   258 O O   . ARG A 1 33 ? -28.977  3.714 -17.514 1.00  90.31 0 A 1
ATOM   259 C CB  . ARG A 1 33 ? -31.582  4.585 -16.185 1.00  89.54 0 A 1
ATOM   260 C CG  . ARG A 1 33 ? -32.782  5.466 -15.897 1.00  81.26 0 A 1
ATOM   261 C CD  . ARG A 1 33 ? -34.033  4.627 -15.745 1.00  78.52 0 A 1
ATOM   262 N NE  . ARG A 1 33 ? -35.215  5.427 -15.425 1.00  71.71 0 A 1
ATOM   263 C CZ  . ARG A 1 33 ? -35.982  6.020 -16.328 1.00  65.16 0 A 1
ATOM   264 N NH1 . ARG A 1 33 ? -35.711  5.900 -17.612 1.00  60.07 1 A 1
ATOM   265 N NH2 . ARG A 1 33 ? -37.026  6.734 -15.940 1.00  58.29 0 A 1
ATOM   266 N N   . VAL A 1 34 ? -28.278  4.236 -15.448 1.00  94.34 0 A 1
ATOM   267 C CA  . VAL A 1 34 ? -27.108  3.369 -15.518 1.00  94.77 0 A 1
ATOM   268 C C   . VAL A 1 34 ? -26.994  2.492 -14.280 1.00  94.98 0 A 1
ATOM   269 O O   . VAL A 1 34 ? -27.627  2.758 -13.250 1.00  94.02 0 A 1
ATOM   270 C CB  . VAL A 1 34 ? -25.800  4.178 -15.696 1.00  93.80 0 A 1
ATOM   271 C CG1 . VAL A 1 34 ? -25.806  4.929 -17.034 1.00  88.09 0 A 1
ATOM   272 C CG2 . VAL A 1 34 ? -25.618  5.158 -14.538 1.00  88.40 0 A 1
ATOM   273 N N   . VAL A 1 35 ? -26.190  1.441 -14.393 1.00  94.37 0 A 1
ATOM   274 C CA  . VAL A 1 35 ? -25.947  0.530 -13.287 1.00  94.51 0 A 1
ATOM   275 C C   . VAL A 1 35 ? -24.813  1.065 -12.425 1.00  94.51 0 A 1
ATOM   276 O O   . VAL A 1 35 ? -23.763  1.453 -12.936 1.00  93.72 0 A 1
ATOM   277 C CB  . VAL A 1 35 ? -25.577 -0.873 -13.806 1.00  93.71 0 A 1
ATOM   278 C CG1 . VAL A 1 35 ? -25.274 -1.810 -12.645 1.00  89.54 0 A 1
ATOM   279 C CG2 . VAL A 1 35 ? -26.702 -1.430 -14.665 1.00  89.84 0 A 1
ATOM   280 N N   . CYS A 1 36 ? -25.029  1.091 -11.107 1.00  93.34 0 A 1
ATOM   281 C CA  . CYS A 1 36 ? -23.974  1.516 -10.199 1.00  92.77 0 A 1
ATOM   282 C C   . CYS A 1 36 ? -22.851  0.483 -10.190 1.00  92.67 0 A 1
ATOM   283 O O   . CYS A 1 36 ? -23.083 -0.674 -9.828 1.00  92.10 0 A 1
ATOM   284 C CB  . CYS A 1 36 ? -24.517  1.691 -8.778 1.00  91.46 0 A 1
ATOM   285 S SG  . CYS A 1 36 ? -23.221  2.105 -7.585 1.00  89.80 0 A 1
ATOM   286 N N   . PRO A 1 37 ? -21.628  0.877 -10.568 1.00  93.55 0 A 1
ATOM   287 C CA  . PRO A 1 37 ? -20.530 -0.091 -10.608 1.00  92.97 0 A 1
ATOM   288 C C   . PRO A 1 37 ? -20.069 -0.521 -9.228 1.00  92.01 0 A 1
ATOM   289 O O   . PRO A 1 37 ? -19.460 -1.584 -9.072 1.00  90.05 0 A 1
ATOM   290 C CB  . PRO A 1 37 ? -19.429  0.667 -11.360 1.00  92.75 0 A 1
ATOM   291 C CG  . PRO A 1 37 ? -19.693  2.100 -11.032 1.00  91.36 0 A 1
ATOM   292 C CD  . PRO A 1 37 ? -21.202  2.220 -10.998 1.00  93.28 0 A 1
ATOM   293 N N   . ILE A 1 38 ? -20.362  0.292 -8.211 1.00  89.96 0 A 1
ATOM   294 C CA  . ILE A 1 38 ? -19.977 -0.047 -6.848 1.00  88.58 0 A 1
ATOM   295 C C   . ILE A 1 38 ? -20.926 -1.099 -6.286 1.00  88.12 0 A 1
ATOM   296 O O   . ILE A 1 38 ? -20.497 -2.143 -5.793 1.00  86.62 0 A 1
ATOM   297 C CB  . ILE A 1 38 ? -19.957  1.206 -5.945 1.00  87.17 0 A 1
ATOM   298 C CG1 . ILE A 1 38 ? -18.995  2.256 -6.526 1.00  85.77 0 A 1
ATOM   299 C CG2 . ILE A 1 38 ? -19.533  0.827 -4.521 1.00  85.28 0 A 1
ATOM   300 C CD1 . ILE A 1 38 ? -19.084  3.614 -5.863 1.00  81.85 0 A 1
ATOM   301 N N   . CYS A 1 39 ? -22.216 -0.838 -6.371 1.00  87.52 0 A 1
ATOM   302 C CA  . CYS A 1 39 ? -23.207 -1.795 -5.890 1.00  86.61 0 A 1
ATOM   303 C C   . CYS A 1 39 ? -23.149 -3.114 -6.653 1.00  86.63 0 A 1
ATOM   304 O O   . CYS A 1 39 ? -23.268 -4.185 -6.063 1.00  85.16 0 A 1
ATOM   305 C CB  . CYS A 1 39 ? -24.612 -1.207 -5.985 1.00  85.28 0 A 1
ATOM   306 S SG  . CYS A 1 39 ? -24.951  0.097 -4.770 1.00  82.83 0 A 1
ATOM   307 N N   . SER A 1 40 ? -22.971 -3.047 -7.972 1.00  89.27 0 A 1
ATOM   308 C CA  . SER A 1 40 ? -22.956 -4.248 -8.784 1.00  89.69 0 A 1
ATOM   309 C C   . SER A 1 40 ? -21.756 -5.145 -8.482 1.00  88.41 0 A 1
ATOM   310 O O   . SER A 1 40 ? -21.789 -6.340 -8.765 1.00  87.10 0 A 1
ATOM   311 C CB  . SER A 1 40 ? -22.981 -3.895 -10.277 1.00  90.53 0 A 1
ATOM   312 O OG  . SER A 1 40 ? -21.795 -3.253 -10.683 1.00  85.85 0 A 1
ATOM   313 N N   . ALA A 1 41 ? -20.706 -4.568 -7.891 1.00  88.41 0 A 1
ATOM   314 C CA  . ALA A 1 41 ? -19.503 -5.326 -7.556 1.00  86.78 0 A 1
ATOM   315 C C   . ALA A 1 41 ? -19.608 -6.015 -6.188 1.00  85.91 0 A 1
ATOM   316 O O   . ALA A 1 41 ? -18.745 -6.810 -5.827 1.00  83.69 0 A 1
ATOM   317 C CB  . ALA A 1 41 ? -18.279 -4.411 -7.581 1.00  85.63 0 A 1
ATOM   318 N N   . MET A 1 42 ? -20.667 -5.720 -5.444 1.00  83.08 0 A 1
ATOM   319 C CA  . MET A 1 42 ? -20.878 -6.330 -4.137 1.00  81.04 0 A 1
ATOM   320 C C   . MET A 1 42 ? -21.274 -7.801 -4.306 1.00  82.65 0 A 1
ATOM   321 O O   . MET A 1 42 ? -21.709 -8.213 -5.376 1.00  80.50 0 A 1
ATOM   322 C CB  . MET A 1 42 ? -21.979 -5.591 -3.374 1.00  78.48 0 A 1
ATOM   323 C CG  . MET A 1 42 ? -21.664 -4.130 -3.081 1.00  74.41 0 A 1
ATOM   324 S SD  . MET A 1 42 ? -20.328 -3.942 -1.899 1.00  70.96 0 A 1
ATOM   325 C CE  . MET A 1 42 ? -20.281 -2.151 -1.735 1.00  63.48 0 A 1
ATOM   326 N N   . PRO A 1 43 ? -21.135 -8.606 -3.239 1.00  78.74 0 A 1
ATOM   327 C CA  . PRO A 1 43 ? -21.519 -10.022 -3.321 1.00  78.04 0 A 1
ATOM   328 C C   . PRO A 1 43 ? -22.957 -10.236 -3.784 1.00  79.50 0 A 1
ATOM   329 O O   . PRO A 1 43 ? -23.258 -11.221 -4.464 1.00  78.38 0 A 1
ATOM   330 C CB  . PRO A 1 43 ? -21.311 -10.517 -1.884 1.00  77.15 0 A 1
ATOM   331 C CG  . PRO A 1 43 ? -20.206 -9.661 -1.370 1.00  76.47 0 A 1
ATOM   332 C CD  . PRO A 1 43 ? -20.486 -8.289 -1.945 1.00  78.00 0 A 1
ATOM   333 N N   . TRP A 1 44 ? -23.852 -9.321 -3.431 1.00  81.35 0 A 1
ATOM   334 C CA  . TRP A 1 44 ? -25.262 -9.378 -3.800 1.00  79.67 0 A 1
ATOM   335 C C   . TRP A 1 44 ? -25.552 -8.508 -5.024 1.00  81.30 0 A 1
ATOM   336 O O   . TRP A 1 44 ? -26.719 -8.262 -5.353 1.00  78.84 0 A 1
ATOM   337 C CB  . TRP A 1 44 ? -26.131 -8.911 -2.635 1.00  76.30 0 A 1
ATOM   338 C CG  . TRP A 1 44 ? -25.782 -7.515 -2.192 1.00  72.00 0 A 1
ATOM   339 C CD1 . TRP A 1 44 ? -26.286 -6.344 -2.688 1.00  66.87 0 A 1
ATOM   340 C CD2 . TRP A 1 44 ? -24.825 -7.147 -1.201 1.00  70.26 0 A 1
ATOM   341 C CE2 . TRP A 1 44 ? -24.801 -5.733 -1.139 1.00  66.88 0 A 1
ATOM   342 C CE3 . TRP A 1 44 ? -23.988 -7.871 -0.349 1.00  63.28 0 A 1
ATOM   343 N NE1 . TRP A 1 44 ? -25.707 -5.269 -2.062 1.00  64.64 0 A 1
ATOM   344 C CZ2 . TRP A 1 44 ? -23.968 -5.033 -0.267 1.00  61.87 0 A 1
ATOM   345 C CZ3 . TRP A 1 44 ? -23.166 -7.168  0.523 1.00  60.41 0 A 1
ATOM   346 C CH2 . TRP A 1 44 ? -23.153 -5.764  0.567 1.00  59.82 0 A 1
ATOM   347 N N   . GLY A 1 45 ? -24.509 -8.026 -5.678 1.00  83.94 0 A 1
ATOM   348 C CA  . GLY A 1 45 ? -24.652 -7.108 -6.785 1.00  84.54 0 A 1
ATOM   349 C C   . GLY A 1 45 ? -25.477 -7.628 -7.952 1.00  86.27 0 A 1
ATOM   350 O O   . GLY A 1 45 ? -25.393 -8.801 -8.316 1.00  85.24 0 A 1
ATOM   351 N N   . ASP A 1 46 ? -26.268 -6.730 -8.537 1.00  87.45 0 A 1
ATOM   352 C CA  . ASP A 1 46 ? -27.077 -7.037 -9.701 1.00  89.31 0 A 1
ATOM   353 C C   . ASP A 1 46 ? -26.515 -6.232 -10.869 1.00  90.28 0 A 1
ATOM   354 O O   . ASP A 1 46 ? -26.686 -5.009 -10.915 1.00  90.57 0 A 1
ATOM   355 C CB  . ASP A 1 46 ? -28.542 -6.670 -9.453 1.00  88.34 0 A 1
ATOM   356 C CG  . ASP A 1 46 ? -29.462 -7.040 -10.611 1.00  87.16 0 A 1
ATOM   357 O OD1 . ASP A 1 46 ? -28.955 -7.410 -11.691 1.00  83.24 0 A 1
ATOM   358 O OD2 . ASP A 1 46 ? -30.687 -6.963 -10.429 1.00  81.70 -1 A 1
ATOM   359 N N   . PRO A 1 47 ? -25.853 -6.888 -11.828 1.00  89.15 0 A 1
ATOM   360 C CA  . PRO A 1 47 ? -25.241 -6.181 -12.955 1.00  88.94 0 A 1
ATOM   361 C C   . PRO A 1 47 ? -26.247 -5.588 -13.938 1.00  90.13 0 A 1
ATOM   362 O O   . PRO A 1 47 ? -25.856 -4.865 -14.852 1.00  88.54 0 A 1
ATOM   363 C CB  . PRO A 1 47 ? -24.382 -7.259 -13.622 1.00  87.71 0 A 1
ATOM   364 C CG  . PRO A 1 47 ? -25.097 -8.528 -13.305 1.00  85.32 0 A 1
ATOM   365 C CD  . PRO A 1 47 ? -25.620 -8.345 -11.903 1.00  88.51 0 A 1
ATOM   366 N N   . SER A 1 48 ? -27.532 -5.898 -13.741 1.00  91.04 0 A 1
ATOM   367 C CA  . SER A 1 48 ? -28.572 -5.411 -14.642 1.00  91.79 0 A 1
ATOM   368 C C   . SER A 1 48 ? -29.457 -4.327 -14.036 1.00  92.08 0 A 1
ATOM   369 O O   . SER A 1 48 ? -30.269 -3.729 -14.742 1.00  90.45 0 A 1
ATOM   370 C CB  . SER A 1 48 ? -29.456 -6.572 -15.106 1.00  90.92 0 A 1
ATOM   371 O OG  . SER A 1 48 ? -28.689 -7.538 -15.815 1.00  84.34 0 A 1
ATOM   372 N N   . TYR A 1 49 ? -29.313 -4.072 -12.740 1.00  90.21 0 A 1
ATOM   373 C CA  . TYR A 1 49 ? -30.163 -3.084 -12.080 1.00  89.76 0 A 1
ATOM   374 C C   . TYR A 1 49 ? -29.681 -1.658 -12.360 1.00  90.32 0 A 1
ATOM   375 O O   . TYR A 1 49 ? -28.571 -1.288 -11.994 1.00  89.40 0 A 1
ATOM   376 C CB  . TYR A 1 49 ? -30.206 -3.313 -10.570 1.00  87.61 0 A 1
ATOM   377 C CG  . TYR A 1 49 ? -31.129 -2.346 -9.877 1.00  86.14 0 A 1
ATOM   378 C CD1 . TYR A 1 49 ? -32.507 -2.568 -9.833 1.00  82.50 0 A 1
ATOM   379 C CD2 . TYR A 1 49 ? -30.644 -1.180 -9.281 1.00  82.85 0 A 1
ATOM   380 C CE1 . TYR A 1 49 ? -33.364 -1.668 -9.222 1.00  80.47 0 A 1
ATOM   381 C CE2 . TYR A 1 49 ? -31.495 -0.275 -8.667 1.00  79.84 0 A 1
ATOM   382 C CZ  . TYR A 1 49 ? -32.857 -0.526 -8.637 1.00  81.28 0 A 1
ATOM   383 O OH  . TYR A 1 49 ? -33.706  0.368 -8.029 1.00  78.12 0 A 1
ATOM   384 N N   . LYS A 1 50 ? -30.542 -0.867 -12.988 1.00  90.54 0 A 1
ATOM   385 C CA  . LYS A 1 50 ? -30.224  0.518 -13.287 1.00  91.05 0 A 1
ATOM   386 C C   . LYS A 1 50 ? -30.945  1.452 -12.316 1.00  89.91 0 A 1
ATOM   387 O O   . LYS A 1 50 ? -32.146  1.317 -12.095 1.00  88.40 0 A 1
ATOM   388 C CB  . LYS A 1 50 ? -30.624  0.859 -14.727 1.00  90.78 0 A 1
ATOM   389 C CG  . LYS A 1 50 ? -29.841  0.096 -15.779 1.00  87.45 0 A 1
ATOM   390 C CD  . LYS A 1 50 ? -30.286  0.473 -17.184 1.00  85.33 0 A 1
ATOM   391 C CE  . LYS A 1 50 ? -29.480 -0.255 -18.241 1.00  79.85 0 A 1
ATOM   392 N NZ  . LYS A 1 50 ? -29.915  0.104 -19.618 1.00  72.78 1 A 1
ATOM   393 N N   . SER A 1 51 ? -30.214  2.394 -11.750 1.00  90.10 0 A 1
ATOM   394 C CA  . SER A 1 51 ? -30.802  3.374 -10.850 1.00  87.85 0 A 1
ATOM   395 C C   . SER A 1 51 ? -31.596  4.413 -11.641 1.00  86.91 0 A 1
ATOM   396 O O   . SER A 1 51 ? -31.171  4.832 -12.717 1.00  84.04 0 A 1
ATOM   397 C CB  . SER A 1 51 ? -29.724  4.077 -10.038 1.00  86.02 0 A 1
ATOM   398 O OG  . SER A 1 51 ? -29.114  3.189 -9.113 1.00  80.06 0 A 1
ATOM   399 N N   . ALA A 1 52 ? -32.734  4.831 -11.090 1.00  86.22 0 A 1
ATOM   400 C CA  . ALA A 1 52 ? -33.537  5.862 -11.729 1.00  85.63 0 A 1
ATOM   401 C C   . ALA A 1 52 ? -32.806  7.200 -11.714 1.00  87.25 0 A 1
ATOM   402 O O   . ALA A 1 52 ? -32.928  7.999 -12.638 1.00  84.90 0 A 1
ATOM   403 C CB  . ALA A 1 52 ? -34.888  5.989 -11.026 1.00  84.00 0 A 1
ATOM   404 N N   . ASN A 1 53 ? -32.047  7.439 -10.655 1.00  87.47 0 A 1
ATOM   405 C CA  . ASN A 1 53 ? -31.242  8.651 -10.526 1.00  88.70 0 A 1
ATOM   406 C C   . ASN A 1 53 ? -29.894  8.256 -9.943 1.00  89.58 0 A 1
ATOM   407 O O   . ASN A 1 53 ? -29.696  8.289 -8.729 1.00  88.60 0 A 1
ATOM   408 C CB  . ASN A 1 53 ? -31.943  9.671 -9.634 1.00  86.85 0 A 1
ATOM   409 C CG  . ASN A 1 53 ? -31.292 11.040 -9.691 1.00  85.08 0 A 1
ATOM   410 N ND2 . ASN A 1 53 ? -32.088 12.080 -9.496 1.00  78.02 0 A 1
ATOM   411 O OD1 . ASN A 1 53 ? -30.086 11.175 -9.901 1.00  79.75 0 A 1
ATOM   412 N N   . PHE A 1 54 ? -28.983  7.868 -10.830 1.00  90.76 0 A 1
ATOM   413 C CA  . PHE A 1 54 ? -27.692  7.364 -10.393 1.00  90.94 0 A 1
ATOM   414 C C   . PHE A 1 54 ? -26.866  8.386 -9.626 1.00  90.61 0 A 1
ATOM   415 O O   . PHE A 1 54 ? -26.224  8.040 -8.634 1.00  89.78 0 A 1
ATOM   416 C CB  . PHE A 1 54 ? -26.888  6.836 -11.581 1.00  90.87 0 A 1
ATOM   417 C CG  . PHE A 1 54 ? -25.489  6.412 -11.211 1.00  90.91 0 A 1
ATOM   418 C CD1 . PHE A 1 54 ? -25.285  5.367 -10.329 1.00  88.54 0 A 1
ATOM   419 C CD2 . PHE A 1 54 ? -24.391  7.077 -11.728 1.00  88.48 0 A 1
ATOM   420 C CE1 . PHE A 1 54 ? -24.004  4.981 -9.971 1.00  87.17 0 A 1
ATOM   421 C CE2 . PHE A 1 54 ? -23.103  6.696 -11.375 1.00  87.02 0 A 1
ATOM   422 C CZ  . PHE A 1 54 ? -22.909  5.648 -10.498 1.00  88.87 0 A 1
ATOM   423 N N   . LEU A 1 55 ? -26.867  9.630 -10.064 1.00  90.08 0 A 1
ATOM   424 C CA  . LEU A 1 55 ? -26.059 10.633 -9.371 1.00  88.80 0 A 1
ATOM   425 C C   . LEU A 1 55 ? -26.516 10.844 -7.929 1.00  88.01 0 A 1
ATOM   426 O O   . LEU A 1 55 ? -25.678 10.979 -7.036 1.00  86.65 0 A 1
ATOM   427 C CB  . LEU A 1 55 ? -26.055 11.956 -10.140 1.00  88.16 0 A 1
ATOM   428 C CG  . LEU A 1 55 ? -25.224 11.961 -11.429 1.00  84.15 0 A 1
ATOM   429 C CD1 . LEU A 1 55 ? -25.218 13.355 -12.031 1.00  79.62 0 A 1
ATOM   430 C CD2 . LEU A 1 55 ? -23.799 11.504 -11.164 1.00  78.52 0 A 1
ATOM   431 N N   . GLN A 1 56 ? -27.818 10.874 -7.703 1.00  86.51 0 A 1
ATOM   432 C CA  . GLN A 1 56 ? -28.317 11.022 -6.339 1.00  85.06 0 A 1
ATOM   433 C C   . GLN A 1 56 ? -28.007  9.774 -5.516 1.00  84.39 0 A 1
ATOM   434 O O   . GLN A 1 56 ? -27.690  9.867 -4.330 1.00  82.39 0 A 1
ATOM   435 C CB  . GLN A 1 56 ? -29.817 11.319 -6.330 1.00  83.89 0 A 1
ATOM   436 C CG  . GLN A 1 56 ? -30.134 12.743 -6.765 1.00  78.63 0 A 1
ATOM   437 C CD  . GLN A 1 56 ? -29.430 13.774 -5.906 1.00  76.12 0 A 1
ATOM   438 N NE2 . GLN A 1 56 ? -28.726 14.700 -6.547 1.00  67.49 0 A 1
ATOM   439 O OE1 . GLN A 1 56 ? -29.505 13.731 -4.678 1.00  69.62 0 A 1
ATOM   440 N N   . HIS A 1 57 ? -28.097  8.603 -6.140 1.00  86.63 0 A 1
ATOM   441 C CA  . HIS A 1 57 ? -27.720  7.351 -5.483 1.00  86.76 0 A 1
ATOM   442 C C   . HIS A 1 57 ? -26.255  7.413 -5.070 1.00  85.35 0 A 1
ATOM   443 O O   . HIS A 1 57 ? -25.902  7.082 -3.931 1.00  84.05 0 A 1
ATOM   444 C CB  . HIS A 1 57 ? -27.952  6.182 -6.446 1.00  87.73 0 A 1
ATOM   445 C CG  . HIS A 1 57 ? -27.288  4.907 -6.026 1.00  87.86 0 A 1
ATOM   446 C CD2 . HIS A 1 57 ? -26.073  4.390 -6.333 1.00  86.33 0 A 1
ATOM   447 N ND1 . HIS A 1 57 ? -27.883  3.998 -5.185 1.00  85.92 0 A 1
ATOM   448 C CE1 . HIS A 1 57 ? -27.066  2.978 -4.989 1.00  86.34 0 A 1
ATOM   449 N NE2 . HIS A 1 57 ? -25.954  3.191 -5.678 1.00  86.74 0 A 1
ATOM   450 N N   . LEU A 1 58 ? -25.406  7.859 -5.982 1.00  87.05 0 A 1
ATOM   451 C CA  . LEU A 1 58 ? -23.972  7.964 -5.737 1.00  86.04 0 A 1
ATOM   452 C C   . LEU A 1 58 ? -23.677  8.934 -4.592 1.00  84.43 0 A 1
ATOM   453 O O   . LEU A 1 58 ? -22.917  8.617 -3.678 1.00  82.51 0 A 1
ATOM   454 C CB  . LEU A 1 58 ? -23.274  8.418 -7.021 1.00  86.28 0 A 1
ATOM   455 C CG  . LEU A 1 58 ? -21.797  8.087 -7.246 1.00  84.48 0 A 1
ATOM   456 C CD1 . LEU A 1 58 ? -21.567  6.593 -7.214 1.00  81.56 0 A 1
ATOM   457 C CD2 . LEU A 1 58 ? -21.360  8.672 -8.589 1.00  81.56 0 A 1
ATOM   458 N N   . LEU A 1 59 ? -24.300 10.106 -4.642 1.00  82.71 0 A 1
ATOM   459 C CA  . LEU A 1 59 ? -24.072 11.136 -3.632 1.00  80.43 0 A 1
ATOM   460 C C   . LEU A 1 59 ? -24.625 10.760 -2.264 1.00  79.17 0 A 1
ATOM   461 O O   . LEU A 1 59 ? -24.109 11.208 -1.241 1.00  77.39 0 A 1
ATOM   462 C CB  . LEU A 1 59 ? -24.677 12.467 -4.084 1.00  79.57 0 A 1
ATOM   463 C CG  . LEU A 1 59 ? -23.961 13.144 -5.257 1.00  76.46 0 A 1
ATOM   464 C CD1 . LEU A 1 59 ? -24.810 14.281 -5.809 1.00  73.58 0 A 1
ATOM   465 C CD2 . LEU A 1 59 ? -22.603 13.656 -4.804 1.00  73.40 0 A 1
ATOM   466 N N   . HIS A 1 60 ? -25.675  9.941 -2.237 1.00  77.75 0 A 1
ATOM   467 C CA  . HIS A 1 60 ? -26.297  9.562 -0.975 1.00  75.69 0 A 1
ATOM   468 C C   . HIS A 1 60 ? -25.639  8.342 -0.337 1.00  74.08 0 A 1
ATOM   469 O O   . HIS A 1 60 ? -25.444  8.307  0.879 1.00  70.73 0 A 1
ATOM   470 C CB  . HIS A 1 60 ? -27.793  9.297 -1.181 1.00  74.91 0 A 1
ATOM   471 C CG  . HIS A 1 60 ? -28.570  9.226  0.095 1.00  73.18 0 A 1
ATOM   472 C CD2 . HIS A 1 60 ? -28.740  8.214  0.968 1.00  65.65 0 A 1
ATOM   473 N ND1 . HIS A 1 60 ? -29.274 10.299  0.602 1.00  66.01 0 A 1
ATOM   474 C CE1 . HIS A 1 60 ? -29.850  9.946  1.731 1.00  66.17 0 A 1
ATOM   475 N NE2 . HIS A 1 60 ? -29.542  8.682  1.985 1.00  65.54 0 A 1
ATOM   476 N N   . ARG A 1 61 ? -25.304  7.356 -1.156 1.00  77.58 0 A 1
ATOM   477 C CA  . ARG A 1 61 ? -24.819  6.078 -0.629 1.00  75.69 0 A 1
ATOM   478 C C   . ARG A 1 61 ? -23.319  5.842 -0.715 1.00  74.81 0 A 1
ATOM   479 O O   . ARG A 1 61 ? -22.800  4.961 -0.018 1.00  72.72 0 A 1
ATOM   480 C CB  . ARG A 1 61 ? -25.524  4.924 -1.350 1.00  74.76 0 A 1
ATOM   481 C CG  . ARG A 1 61 ? -27.006  4.853 -1.062 1.00  72.58 0 A 1
ATOM   482 C CD  . ARG A 1 61 ? -27.591  3.542 -1.537 1.00  71.08 0 A 1
ATOM   483 N NE  . ARG A 1 61 ? -29.021  3.487 -1.290 1.00  67.36 0 A 1
ATOM   484 C CZ  . ARG A 1 61 ? -29.556  3.125 -0.140 1.00  65.90 0 A 1
ATOM   485 N NH1 . ARG A 1 61 ? -28.784  2.761  0.871 1.00  61.96 1 A 1
ATOM   486 N NH2 . ARG A 1 61 ? -30.871  3.127  0.003 1.00  63.10 0 A 1
ATOM   487 N N   . HIS A 1 62 ? -22.621  6.602 -1.543 1.00  76.58 0 A 1
ATOM   488 C CA  . HIS A 1 62 ? -21.204  6.334 -1.752 1.00  76.04 0 A 1
ATOM   489 C C   . HIS A 1 62 ? -20.305  7.535 -1.463 1.00  73.40 0 A 1
ATOM   490 O O   . HIS A 1 62 ? -19.341  7.798 -2.178 1.00  71.88 0 A 1
ATOM   491 C CB  . HIS A 1 62 ? -20.985  5.815 -3.180 1.00  80.05 0 A 1
ATOM   492 C CG  . HIS A 1 62 ? -21.750  4.570 -3.477 1.00  80.19 0 A 1
ATOM   493 C CD2 . HIS A 1 62 ? -22.631  4.277 -4.475 1.00  78.65 0 A 1
ATOM   494 N ND1 . HIS A 1 62 ? -21.668  3.441 -2.697 1.00  77.47 0 A 1
ATOM   495 C CE1 . HIS A 1 62 ? -22.460  2.500 -3.193 1.00  78.94 0 A 1
ATOM   496 N NE2 . HIS A 1 62 ? -23.054  2.987 -4.277 1.00  79.39 0 A 1
ATOM   497 N N   . LYS A 1 63 ? -20.620  8.246 -0.383 1.00  73.92 0 A 1
ATOM   498 C CA  . LYS A 1 63 ? -19.795  9.362  0.068 1.00  71.66 0 A 1
ATOM   499 C C   . LYS A 1 63 ? -18.530  8.854  0.756 1.00  72.24 0 A 1
ATOM   500 O O   . LYS A 1 63 ? -17.591  9.610  0.974 1.00  68.84 0 A 1
ATOM   501 C CB  . LYS A 1 63 ? -20.570 10.242  1.051 1.00  67.39 0 A 1
ATOM   502 C CG  . LYS A 1 63 ? -21.797 10.918  0.475 1.00  61.95 0 A 1
ATOM   503 C CD  . LYS A 1 63 ? -22.510 11.723  1.542 1.00  59.69 0 A 1
ATOM   504 C CE  . LYS A 1 63 ? -23.769 12.377  1.014 1.00  53.61 0 A 1
ATOM   505 N NZ  . LYS A 1 63 ? -24.506 13.109  2.079 1.00  49.53 1 A 1
ATOM   506 N N   . PHE A 1 64 ? -18.534  7.573  1.107 1.00  74.35 0 A 1
ATOM   507 C CA  . PHE A 1 64 ? -17.424  6.955  1.807 1.00  72.82 0 A 1
ATOM   508 C C   . PHE A 1 64 ? -17.185  5.555  1.243 1.00  74.66 0 A 1
ATOM   509 O O   . PHE A 1 64 ? -18.015  5.028  0.499 1.00  72.18 0 A 1
ATOM   510 C CB  . PHE A 1 64 ? -17.721  6.859  3.303 1.00  69.41 0 A 1
ATOM   511 C CG  . PHE A 1 64 ? -18.839  5.910  3.633 1.00  68.89 0 A 1
ATOM   512 C CD1 . PHE A 1 64 ? -20.169  6.291  3.495 1.00  64.50 0 A 1
ATOM   513 C CD2 . PHE A 1 64 ? -18.572  4.622  4.080 1.00  64.96 0 A 1
ATOM   514 C CE1 . PHE A 1 64 ? -21.200  5.417  3.774 1.00  61.65 0 A 1
ATOM   515 C CE2 . PHE A 1 64 ? -19.607  3.733  4.371 1.00  61.59 0 A 1
ATOM   516 C CZ  . PHE A 1 64 ? -20.921  4.136  4.219 1.00  62.01 0 A 1
ATOM   517 N N   . SER A 1 65 ? -16.042  4.960  1.606 1.00  72.75 0 A 1
ATOM   518 C CA  . SER A 1 65 ? -15.725  3.613  1.154 1.00  72.68 0 A 1
ATOM   519 C C   . SER A 1 65 ? -16.219  2.587  2.172 1.00  74.47 0 A 1
ATOM   520 O O   . SER A 1 65 ? -15.798  2.599  3.326 1.00  71.53 0 A 1
ATOM   521 C CB  . SER A 1 65 ? -14.219  3.451  0.948 1.00  68.09 0 A 1
ATOM   522 O OG  . SER A 1 65 ? -13.763  4.270 -0.115 1.00  61.65 0 A 1
ATOM   523 N N   . TYR A 1 66 ? -17.118  1.711  1.721 1.00  73.46 0 A 1
ATOM   524 C CA  . TYR A 1 66 ? -17.667  0.691  2.599 1.00  74.33 0 A 1
ATOM   525 C C   . TYR A 1 66 ? -16.635 -0.325  3.077 1.00  77.02 0 A 1
ATOM   526 O O   . TYR A 1 66 ? -16.814 -0.931  4.132 1.00  75.44 0 A 1
ATOM   527 C CB  . TYR A 1 66 ? -18.795 -0.065  1.895 1.00  71.59 0 A 1
ATOM   528 C CG  . TYR A 1 66 ? -20.117  0.668  1.853 1.00  71.65 0 A 1
ATOM   529 C CD1 . TYR A 1 66 ? -20.906  0.774  2.988 1.00  67.58 0 A 1
ATOM   530 C CD2 . TYR A 1 66 ? -20.569  1.236  0.676 1.00  68.12 0 A 1
ATOM   531 C CE1 . TYR A 1 66 ? -22.119  1.433  2.956 1.00  65.44 0 A 1
ATOM   532 C CE2 . TYR A 1 66 ? -21.790  1.904  0.637 1.00  64.89 0 A 1
ATOM   533 C CZ  . TYR A 1 66 ? -22.558  1.999  1.774 1.00  66.85 0 A 1
ATOM   534 O OH  . TYR A 1 66 ? -23.762  2.650  1.732 1.00  61.07 0 A 1
ATOM   535 N N   . ASP A 1 67 ? -15.566 -0.526  2.320 1.00  73.60 0 A 1
ATOM   536 C CA  . ASP A 1 67 ? -14.613 -1.582  2.646 1.00  74.59 0 A 1
ATOM   537 C C   . ASP A 1 67 ? -13.864 -1.366  3.962 1.00  77.52 0 A 1
ATOM   538 O O   . ASP A 1 67 ? -13.298 -2.321  4.501 1.00  76.38 0 A 1
ATOM   539 C CB  . ASP A 1 67 ? -13.627 -1.829  1.494 1.00  71.37 0 A 1
ATOM   540 C CG  . ASP A 1 67 ? -12.818 -0.599  1.112 1.00  66.68 0 A 1
ATOM   541 O OD1 . ASP A 1 67 ? -12.884  0.422  1.814 1.00  61.80 0 A 1
ATOM   542 O OD2 . ASP A 1 67 ? -12.116 -0.668  0.083 1.00  61.04 -1 A 1
ATOM   543 N N   . THR A 1 68 ? -13.874 -0.151  4.498 1.00  77.27 0 A 1
ATOM   544 C CA  . THR A 1 68 ? -13.237  0.088  5.782 1.00  79.96 0 A 1
ATOM   545 C C   . THR A 1 68 ? -14.132 -0.349  6.942 1.00  82.02 0 A 1
ATOM   546 O O   . THR A 1 68 ? -13.671 -0.460  8.081 1.00  80.84 0 A 1
ATOM   547 C CB  . THR A 1 68 ? -12.872  1.573  5.976 1.00  77.86 0 A 1
ATOM   548 C CG2 . THR A 1 68 ? -11.963  2.052  4.856 1.00  70.72 0 A 1
ATOM   549 O OG1 . THR A 1 68 ? -14.061  2.366  5.999 1.00  72.02 0 A 1
ATOM   550 N N   . PHE A 1 69 ? -15.413 -0.602  6.651 1.00  80.34 0 A 1
ATOM   551 C CA  . PHE A 1 69 ? -16.381 -0.971  7.679 1.00  81.55 0 A 1
ATOM   552 C C   . PHE A 1 69 ? -16.963 -2.366  7.509 1.00  82.28 0 A 1
ATOM   553 O O   . PHE A 1 69 ? -17.548 -2.908  8.453 1.00  79.97 0 A 1
ATOM   554 C CB  . PHE A 1 69 ? -17.540  0.025  7.694 1.00  81.15 0 A 1
ATOM   555 C CG  . PHE A 1 69 ? -17.116  1.441  7.958 1.00  82.37 0 A 1
ATOM   556 C CD1 . PHE A 1 69 ? -16.838  1.871  9.251 1.00  78.90 0 A 1
ATOM   557 C CD2 . PHE A 1 69 ? -16.977  2.345  6.908 1.00  80.18 0 A 1
ATOM   558 C CE1 . PHE A 1 69 ? -16.435  3.167  9.494 1.00  77.27 0 A 1
ATOM   559 C CE2 . PHE A 1 69 ? -16.565  3.643  7.145 1.00  77.73 0 A 1
ATOM   560 C CZ  . PHE A 1 69 ? -16.301  4.055  8.441 1.00  79.61 0 A 1
ATOM   561 N N   . VAL A 1 70 ? -16.829 -2.935  6.334 1.00  82.17 0 A 1
ATOM   562 C CA  . VAL A 1 70 ? -17.473 -4.199  6.023 1.00  82.89 0 A 1
ATOM   563 C C   . VAL A 1 70 ? -16.494 -5.263  5.545 1.00  83.54 0 A 1
ATOM   564 O O   . VAL A 1 70 ? -15.631 -4.997  4.711 1.00  82.68 0 A 1
ATOM   565 C CB  . VAL A 1 70 ? -18.560 -4.010  4.937 1.00  80.46 0 A 1
ATOM   566 C CG1 . VAL A 1 70 ? -19.218 -5.341  4.592 1.00  73.37 0 A 1
ATOM   567 C CG2 . VAL A 1 70 ? -19.594 -3.004  5.404 1.00  75.43 0 A 1
ATOM   568 N N   . ASP A 1 71 ? -16.637 -6.472  6.100 1.00  81.71 0 A 1
ATOM   569 C CA  . ASP A 1 71 ? -15.873 -7.630  5.653 1.00  82.62 0 A 1
ATOM   570 C C   . ASP A 1 71 ? -16.780 -8.382  4.678 1.00  82.45 0 A 1
ATOM   571 O O   . ASP A 1 71 ? -17.759 -8.999  5.091 1.00  80.91 0 A 1
ATOM   572 C CB  . ASP A 1 71 ? -15.510 -8.514  6.845 1.00  81.65 0 A 1
ATOM   573 C CG  . ASP A 1 71 ? -14.701 -9.742  6.448 1.00  82.94 0 A 1
ATOM   574 O OD1 . ASP A 1 71 ? -14.502 -9.983  5.238 1.00  79.81 0 A 1
ATOM   575 O OD2 . ASP A 1 71 ? -14.262 -10.476  7.360 1.00  79.10 -1 A 1
ATOM   576 N N   . TYR A 1 72 ? -16.454 -8.320  3.397 1.00  79.35 0 A 1
ATOM   577 C CA  . TYR A 1 72 ? -17.292 -8.936  2.370 1.00  77.73 0 A 1
ATOM   578 C C   . TYR A 1 72 ? -17.250 -10.461  2.362 1.00  79.18 0 A 1
ATOM   579 O O   . TYR A 1 72 ? -17.993 -11.093  1.610 1.00  77.05 0 A 1
ATOM   580 C CB  . TYR A 1 72 ? -16.900 -8.412  0.990 1.00  74.29 0 A 1
ATOM   581 C CG  . TYR A 1 72 ? -17.108 -6.920  0.817 1.00  71.57 0 A 1
ATOM   582 C CD1 . TYR A 1 72 ? -18.258 -6.299  1.280 1.00  67.47 0 A 1
ATOM   583 C CD2 . TYR A 1 72 ? -16.155 -6.143  0.168 1.00  67.18 0 A 1
ATOM   584 C CE1 . TYR A 1 72 ? -18.448 -4.934  1.117 1.00  64.86 0 A 1
ATOM   585 C CE2 . TYR A 1 72 ? -16.339 -4.777 -0.007 1.00  64.34 0 A 1
ATOM   586 C CZ  . TYR A 1 72 ? -17.490 -4.182  0.469 1.00  64.73 0 A 1
ATOM   587 O OH  . TYR A 1 72 ? -17.674 -2.833  0.306 1.00  60.30 0 A 1
ATOM   588 N N   . SER A 1 73 ? -16.385 -11.057  3.180 1.00  83.09 0 A 1
ATOM   589 C CA  . SER A 1 73 ? -16.275 -12.511  3.230 1.00  83.47 0 A 1
ATOM   590 C C   . SER A 1 73 ? -17.406 -13.162  4.026 1.00  84.77 0 A 1
ATOM   591 O O   . SER A 1 73 ? -17.576 -14.380  3.985 1.00  83.60 0 A 1
ATOM   592 C CB  . SER A 1 73 ? -14.927 -12.939  3.801 1.00  82.06 0 A 1
ATOM   593 O OG  . SER A 1 73 ? -14.838 -12.642  5.183 1.00  77.95 0 A 1
ATOM   594 N N   . ILE A 1 74 ? -18.167 -12.362  4.760 1.00  85.63 0 A 1
ATOM   595 C CA  . ILE A 1 74 ? -19.310 -12.873  5.518 1.00  86.24 0 A 1
ATOM   596 C C   . ILE A 1 74 ? -20.561 -12.103  5.116 1.00  86.09 0 A 1
ATOM   597 O O   . ILE A 1 74 ? -20.494 -10.920  4.785 1.00  84.85 0 A 1
ATOM   598 C CB  . ILE A 1 74 ? -19.096 -12.774  7.045 1.00  84.95 0 A 1
ATOM   599 C CG1 . ILE A 1 74 ? -18.824 -11.327  7.463 1.00  77.59 0 A 1
ATOM   600 C CG2 . ILE A 1 74 ? -17.950 -13.677  7.481 1.00  76.40 0 A 1
ATOM   601 C CD1 . ILE A 1 74 ? -18.696 -11.133  8.963 1.00  74.23 0 A 1
ATOM   602 N N   . ASP A 1 75 ? -21.706 -12.785  5.134 1.00  85.72 0 A 1
ATOM   603 C CA  . ASP A 1 75 ? -22.938 -12.107  4.767 1.00  86.33 0 A 1
ATOM   604 C C   . ASP A 1 75 ? -23.457 -11.230  5.901 1.00  88.14 0 A 1
ATOM   605 O O   . ASP A 1 75 ? -22.975 -11.290  7.033 1.00  88.28 0 A 1
ATOM   606 C CB  . ASP A 1 75 ? -24.007 -13.091  4.270 1.00  83.58 0 A 1
ATOM   607 C CG  . ASP A 1 75 ? -24.459 -14.086  5.321 1.00  79.82 0 A 1
ATOM   608 O OD1 . ASP A 1 75 ? -24.647 -13.702  6.486 1.00  74.78 0 A 1
ATOM   609 O OD2 . ASP A 1 75 ? -24.654 -15.264  4.962 1.00  73.12 -1 A 1
ATOM   610 N N   . GLU A 1 76 ? -24.439 -10.394  5.578 1.00  88.58 0 A 1
ATOM   611 C CA  . GLU A 1 76 ? -24.960 -9.404  6.510 1.00  89.02 0 A 1
ATOM   612 C C   . GLU A 1 76 ? -25.536 -10.022  7.783 1.00  91.59 0 A 1
ATOM   613 O O   . GLU A 1 76 ? -25.303 -9.517  8.882 1.00  92.09 0 A 1
ATOM   614 C CB  . GLU A 1 76 ? -26.019 -8.557  5.799 1.00  85.32 0 A 1
ATOM   615 C CG  . GLU A 1 76 ? -26.279 -7.213  6.425 1.00  77.75 0 A 1
ATOM   616 C CD  . GLU A 1 76 ? -27.154 -6.339  5.545 1.00  75.69 0 A 1
ATOM   617 O OE1 . GLU A 1 76 ? -26.750 -6.081  4.391 1.00  70.14 0 A 1
ATOM   618 O OE2 . GLU A 1 76 ? -28.233 -5.939  6.005 1.00  70.69 -1 A 1
ATOM   619 N N   . GLU A 1 77 ? -26.276 -11.106  7.639 1.00  90.59 0 A 1
ATOM   620 C CA  . GLU A 1 77 ? -26.871 -11.750  8.804 1.00  91.79 0 A 1
ATOM   621 C C   . GLU A 1 77 ? -25.797 -12.354  9.706 1.00  93.70 0 A 1
ATOM   622 O O   . GLU A 1 77 ? -25.875 -12.252 10.929 1.00  94.23 0 A 1
ATOM   623 C CB  . GLU A 1 77 ? -27.870 -12.829  8.374 1.00  90.58 0 A 1
ATOM   624 C CG  . GLU A 1 77 ? -28.558 -13.548  9.529 1.00  82.73 0 A 1
ATOM   625 C CD  . GLU A 1 77 ? -29.373 -12.617 10.408 1.00  78.65 0 A 1
ATOM   626 O OE1 . GLU A 1 77 ? -29.867 -11.590  9.908 1.00  73.94 0 A 1
ATOM   627 O OE2 . GLU A 1 77 ? -29.524 -12.927 11.616 1.00  72.56 -1 A 1
ATOM   628 N N   . ALA A 1 78 ? -24.787 -12.984  9.106 1.00  92.29 0 A 1
ATOM   629 C CA  . ALA A 1 78 ? -23.691 -13.560  9.872 1.00  93.41 0 A 1
ATOM   630 C C   . ALA A 1 78 ? -22.922 -12.469 10.620 1.00  94.63 0 A 1
ATOM   631 O O   . ALA A 1 78 ? -22.510 -12.661 11.768 1.00  94.89 0 A 1
ATOM   632 C CB  . ALA A 1 78 ? -22.747 -14.332  8.955 1.00  92.81 0 A 1
ATOM   633 N N   . ALA A 1 79 ? -22.733 -11.322  9.977 1.00  93.83 0 A 1
ATOM   634 C CA  . ALA A 1 79 ? -22.045 -10.198 10.608 1.00  93.93 0 A 1
ATOM   635 C C   . ALA A 1 79 ? -22.836 -9.696 11.809 1.00  95.06 0 A 1
ATOM   636 O O   . ALA A 1 79 ? -22.274 -9.399 12.866 1.00  95.66 0 A 1
ATOM   637 C CB  . ALA A 1 79 ? -21.833 -9.077  9.601 1.00  92.71 0 A 1
ATOM   638 N N   . PHE A 1 80 ? -24.150 -9.608 11.657 1.00  94.75 0 A 1
ATOM   639 C CA  . PHE A 1 80 ? -25.013 -9.159 12.747 1.00  95.04 0 A 1
ATOM   640 C C   . PHE A 1 80 ? -24.928 -10.118 13.932 1.00  95.77 0 A 1
ATOM   641 O O   . PHE A 1 80 ? -24.802 -9.688 15.081 1.00  96.70 0 A 1
ATOM   642 C CB  . PHE A 1 80 ? -26.456 -9.034 12.265 1.00  95.50 0 A 1
ATOM   643 C CG  . PHE A 1 80 ? -27.417 -8.602 13.345 1.00  95.24 0 A 1
ATOM   644 C CD1 . PHE A 1 80 ? -27.369 -7.319 13.859 1.00  94.19 0 A 1
ATOM   645 C CD2 . PHE A 1 80 ? -28.361 -9.485 13.844 1.00  94.57 0 A 1
ATOM   646 C CE1 . PHE A 1 80 ? -28.245 -6.920 14.854 1.00  93.31 0 A 1
ATOM   647 C CE2 . PHE A 1 80 ? -29.242 -9.097 14.841 1.00  92.83 0 A 1
ATOM   648 C CZ  . PHE A 1 80 ? -29.187 -7.809 15.347 1.00  93.16 0 A 1
ATOM   649 N N   . GLN A 1 81 ? -25.001 -11.403 13.659 1.00  96.08 0 A 1
ATOM   650 C CA  . GLN A 1 81 ? -24.920 -12.396 14.726 1.00  96.24 0 A 1
ATOM   651 C C   . GLN A 1 81 ? -23.558 -12.369 15.414 1.00  96.62 0 A 1
ATOM   652 O O   . GLN A 1 81 ? -23.463 -12.526 16.630 1.00  96.82 0 A 1
ATOM   653 C CB  . GLN A 1 81 ? -25.211 -13.794 14.177 1.00  96.00 0 A 1
ATOM   654 C CG  . GLN A 1 81 ? -26.653 -13.973 13.697 1.00  90.07 0 A 1
ATOM   655 C CD  . GLN A 1 81 ? -27.664 -13.805 14.813 1.00  87.92 0 A 1
ATOM   656 N NE2 . GLN A 1 81 ? -28.837 -13.283 14.475 1.00  77.89 0 A 1
ATOM   657 O OE1 . GLN A 1 81 ? -27.400 -14.144 15.967 1.00  79.79 0 A 1
ATOM   658 N N   . ALA A 1 82 ? -22.497 -12.163 14.640 1.00  95.87 0 A 1
ATOM   659 C CA  . ALA A 1 82 ? -21.157 -12.081 15.208 1.00  95.59 0 A 1
ATOM   660 C C   . ALA A 1 82 ? -21.032 -10.877 16.134 1.00  96.01 0 A 1
ATOM   661 O O   . ALA A 1 82 ? -20.444 -10.957 17.215 1.00  96.37 0 A 1
ATOM   662 C CB  . ALA A 1 82 ? -20.111 -11.994 14.099 1.00  95.38 0 A 1
ATOM   663 N N   . ALA A 1 83 ? -21.606 -9.754 15.726 1.00  96.36 0 A 1
ATOM   664 C CA  . ALA A 1 83 ? -21.572 -8.542 16.545 1.00  95.93 0 A 1
ATOM   665 C C   . ALA A 1 83 ? -22.378 -8.730 17.830 1.00  96.26 0 A 1
ATOM   666 O O   . ALA A 1 83 ? -21.969 -8.251 18.894 1.00  96.64 0 A 1
ATOM   667 C CB  . ALA A 1 83 ? -22.098 -7.354 15.752 1.00  96.13 0 A 1
ATOM   668 N N   . LEU A 1 84 ? -23.509 -9.414 17.743 1.00  97.03 0 A 1
ATOM   669 C CA  . LEU A 1 84 ? -24.307 -9.703 18.929 1.00  96.52 0 A 1
ATOM   670 C C   . LEU A 1 84 ? -23.481 -10.508 19.931 1.00  96.34 0 A 1
ATOM   671 O O   . LEU A 1 84 ? -23.454 -10.193 21.122 1.00  96.78 0 A 1
ATOM   672 C CB  . LEU A 1 84 ? -25.573 -10.491 18.564 1.00  96.93 0 A 1
ATOM   673 C CG  . LEU A 1 84 ? -26.746 -9.718 17.956 1.00  91.98 0 A 1
ATOM   674 C CD1 . LEU A 1 84 ? -27.818 -10.706 17.510 1.00  87.91 0 A 1
ATOM   675 C CD2 . LEU A 1 84 ? -27.323 -8.750 18.975 1.00  89.29 0 A 1
ATOM   676 N N   . ALA A 1 85 ? -22.804 -11.540 19.447 1.00  97.23 0 A 1
ATOM   677 C CA  . ALA A 1 85 ? -21.986 -12.388 20.302 1.00  97.04 0 A 1
ATOM   678 C C   . ALA A 1 85 ? -20.839 -11.610 20.935 1.00  96.85 0 A 1
ATOM   679 O O   . ALA A 1 85 ? -20.565 -11.745 22.135 1.00  96.52 0 A 1
ATOM   680 C CB  . ALA A 1 85 ? -21.448 -13.573 19.508 1.00  97.01 0 A 1
ATOM   681 N N   . LEU A 1 86 ? -20.173 -10.763 20.144 1.00  96.75 0 A 1
ATOM   682 C CA  . LEU A 1 86 ? -19.074 -9.963 20.661 1.00  95.72 0 A 1
ATOM   683 C C   . LEU A 1 86 ? -19.546 -8.977 21.720 1.00  95.51 0 A 1
ATOM   684 O O   . LEU A 1 86 ? -18.860 -8.758 22.716 1.00  94.93 0 A 1
ATOM   685 C CB  . LEU A 1 86 ? -18.386 -9.193 19.527 1.00  95.47 0 A 1
ATOM   686 C CG  . LEU A 1 86 ? -17.478 -10.005 18.608 1.00  86.40 0 A 1
ATOM   687 C CD1 . LEU A 1 86 ? -17.040 -9.152 17.422 1.00  84.43 0 A 1
ATOM   688 C CD2 . LEU A 1 86 ? -16.258 -10.503 19.383 1.00  85.12 0 A 1
ATOM   689 N N   . SER A 1 87 ? -20.716 -8.397 21.524 1.00  97.19 0 A 1
ATOM   690 C CA  . SER A 1 87 ? -21.239 -7.425 22.478 1.00  96.57 0 A 1
ATOM   691 C C   . SER A 1 87 ? -21.520 -8.067 23.834 1.00  95.96 0 A 1
ATOM   692 O O   . SER A 1 87 ? -21.427 -7.409 24.869 1.00  94.34 0 A 1
ATOM   693 C CB  . SER A 1 87 ? -22.503 -6.753 21.941 1.00  96.40 0 A 1
ATOM   694 O OG  . SER A 1 87 ? -23.609 -7.632 21.980 1.00  94.79 0 A 1
ATOM   695 N N   . LEU A 1 88 ? -21.855 -9.342 23.830 1.00  96.48 0 A 1
ATOM   696 C CA  . LEU A 1 88 ? -22.109 -10.057 25.077 1.00  94.96 0 A 1
ATOM   697 C C   . LEU A 1 88 ? -20.817 -10.451 25.778 1.00  93.44 0 A 1
ATOM   698 O O   . LEU A 1 88 ? -20.739 -10.422 27.004 1.00  89.79 0 A 1
ATOM   699 C CB  . LEU A 1 88 ? -22.952 -11.307 24.808 1.00  94.31 0 A 1
ATOM   700 C CG  . LEU A 1 88 ? -24.432 -11.050 24.551 1.00  91.37 0 A 1
ATOM   701 C CD1 . LEU A 1 88 ? -25.097 -12.298 23.999 1.00  86.52 0 A 1
ATOM   702 C CD2 . LEU A 1 88 ? -25.117 -10.601 25.839 1.00  86.40 0 A 1
ATOM   703 N N   . SER A 1 89 ? -19.796 -10.821 25.012 1.00  94.13 0 A 1
ATOM   704 C CA  . SER A 1 89 ? -18.529 -11.244 25.597 1.00  91.61 0 A 1
ATOM   705 C C   . SER A 1 89 ? -17.668 -10.068 26.060 1.00  88.99 0 A 1
ATOM   706 O O   . SER A 1 89 ? -16.878 -10.203 26.992 1.00  84.52 0 A 1
ATOM   707 C CB  . SER A 1 89 ? -17.737 -12.099 24.610 1.00  90.09 0 A 1
ATOM   708 O OG  . SER A 1 89 ? -17.345 -11.347 23.480 1.00  81.77 0 A 1
ATOM   709 N N   . GLU A 1 90 ? -17.837 -8.913 25.410 1.00  89.01 0 A 1
ATOM   710 C CA  . GLU A 1 90 ? -17.021 -7.752 25.729 1.00  83.88 0 A 1
ATOM   711 C C   . GLU A 1 90 ? -17.677 -6.771 26.686 1.00  79.36 0 A 1
ATOM   712 O O   . GLU A 1 90 ? -16.991 -5.942 27.306 1.00  70.25 0 A 1
ATOM   713 C CB  . GLU A 1 90 ? -16.623 -7.022 24.448 1.00  79.12 0 A 1
ATOM   714 C CG  . GLU A 1 90 ? -15.733 -7.845 23.525 1.00  72.01 0 A 1
ATOM   715 C CD  . GLU A 1 90 ? -15.326 -7.104 22.268 1.00  68.82 0 A 1
ATOM   716 O OE1 . GLU A 1 90 ? -15.770 -5.959 22.071 1.00  62.65 0 A 1
ATOM   717 O OE2 . GLU A 1 90 ? -14.545 -7.673 21.474 1.00  63.37 -1 A 1
ATOM   718 N N   . ASN A 1 91 ? -18.992 -6.848 26.831 1.00  80.04 0 A 1
ATOM   719 C CA  . ASN A 1 91 ? -19.723 -5.921 27.693 1.00  76.06 0 A 1
ATOM   720 C C   . ASN A 1 91 ? -20.649 -6.646 28.664 1.00  70.58 0 A 1
ATOM   721 O O   . ASN A 1 91 ? -21.442 -5.996 29.357 1.00  64.72 0 A 1
ATOM   722 C CB  . ASN A 1 91 ? -20.517 -4.922 26.850 1.00  70.72 0 A 1
ATOM   723 C CG  . ASN A 1 91 ? -19.638 -4.049 25.981 1.00  68.34 0 A 1
ATOM   724 N ND2 . ASN A 1 91 ? -19.612 -4.346 24.693 1.00  59.90 0 A 1
ATOM   725 O OD1 . ASN A 1 91 ? -19.003 -3.122 26.467 1.00  62.73 0 A 1
ATOM   726 O OXT . ASN A 1 91 ? -20.636 -7.868 28.758 1.00  61.37 -1 A 1
ATOM   727 N N   . MET B 2 1 ? -19.113 12.434 27.856 1.00  95.98 0 B 1
ATOM   728 C CA  . MET B 2 1 ? -18.384 11.184 28.115 1.00  97.27 0 B 1
ATOM   729 C C   . MET B 2 1 ? -18.010 10.522 26.800 1.00  97.61 0 B 1
ATOM   730 O O   . MET B 2 1 ? -18.668 10.738 25.786 1.00  96.87 0 B 1
ATOM   731 C CB  . MET B 2 1 ? -19.221 10.223 28.953 1.00  95.04 0 B 1
ATOM   732 C CG  . MET B 2 1 ? -20.438  9.655 28.237 1.00  93.30 0 B 1
ATOM   733 S SD  . MET B 2 1 ? -21.389  8.524 29.262 1.00  94.02 0 B 1
ATOM   734 C CE  . MET B 2 1 ? -22.544  7.873 28.071 1.00  89.83 0 B 1
ATOM   735 N N   . GLN B 2 2 ? -16.944  9.743 26.831 1.00  97.75 0 B 1
ATOM   736 C CA  . GLN B 2 2 ? -16.510  9.015 25.644 1.00  97.65 0 B 1
ATOM   737 C C   . GLN B 2 2 ? -17.113  7.619 25.601 1.00  97.75 0 B 1
ATOM   738 O O   . GLN B 2 2 ? -17.233  6.949 26.625 1.00  96.83 0 B 1
ATOM   739 C CB  . GLN B 2 2 ? -14.991  8.862 25.616 1.00  96.21 0 B 1
ATOM   740 C CG  . GLN B 2 2 ? -14.215 10.085 25.188 1.00  87.64 0 B 1
ATOM   741 C CD  . GLN B 2 2 ? -12.753  9.769 24.940 1.00  87.27 0 B 1
ATOM   742 N NE2 . GLN B 2 2 ? -12.238  8.737 25.588 1.00  72.83 0 B 1
ATOM   743 O OE1 . GLN B 2 2 ? -12.093 10.452 24.155 1.00  77.76 0 B 1
ATOM   744 N N   . ILE B 2 3 ? -17.488  7.197 24.392 1.00  98.09 0 B 1
ATOM   745 C CA  . ILE B 2 3 ? -17.845  5.814 24.154 1.00  97.99 0 B 1
ATOM   746 C C   . ILE B 2 3 ? -17.133  5.392 22.876 1.00  98.07 0 B 1
ATOM   747 O O   . ILE B 2 3 ? -16.637  6.238 22.123 1.00  97.87 0 B 1
ATOM   748 C CB  . ILE B 2 3 ? -19.371  5.562 24.003 1.00  97.71 0 B 1
ATOM   749 C CG1 . ILE B 2 3 ? -19.936  6.346 22.817 1.00  96.49 0 B 1
ATOM   750 C CG2 . ILE B 2 3 ? -20.092  5.897 25.301 1.00  94.87 0 B 1
ATOM   751 C CD1 . ILE B 2 3 ? -21.354  5.943 22.440 1.00  96.06 0 B 1
ATOM   752 N N   . PHE B 2 4 ? -17.070  4.096 22.645 1.00  98.02 0 B 1
ATOM   753 C CA  . PHE B 2 4 ? -16.404  3.569 21.468 1.00  97.99 0 B 1
ATOM   754 C C   . PHE B 2 4 ? -17.379  2.779 20.620 1.00  97.90 0 B 1
ATOM   755 O O   . PHE B 2 4 ? -18.292  2.141 21.142 1.00  97.57 0 B 1
ATOM   756 C CB  . PHE B 2 4 ? -15.228  2.682 21.887 1.00  97.56 0 B 1
ATOM   757 C CG  . PHE B 2 4 ? -14.270  3.363 22.823 1.00  97.30 0 B 1
ATOM   758 C CD1 . PHE B 2 4 ? -13.390  4.319 22.348 1.00  94.43 0 B 1
ATOM   759 C CD2 . PHE B 2 4 ? -14.275  3.062 24.176 1.00  94.25 0 B 1
ATOM   760 C CE1 . PHE B 2 4 ? -12.514  4.970 23.214 1.00  93.36 0 B 1
ATOM   761 C CE2 . PHE B 2 4 ? -13.405  3.704 25.045 1.00  92.93 0 B 1
ATOM   762 C CZ  . PHE B 2 4 ? -12.525  4.659 24.563 1.00  94.83 0 B 1
ATOM   763 N N   . VAL B 2 5 ? -17.185  2.845 19.309 1.00  97.67 0 B 1
ATOM   764 C CA  . VAL B 2 5 ? -18.008  2.096 18.381 1.00  97.45 0 B 1
ATOM   765 C C   . VAL B 2 5 ? -17.060  1.273 17.516 1.00  97.00 0 B 1
ATOM   766 O O   . VAL B 2 5 ? -16.230  1.831 16.804 1.00  96.27 0 B 1
ATOM   767 C CB  . VAL B 2 5 ? -18.867  3.025 17.499 1.00  97.40 0 B 1
ATOM   768 C CG1 . VAL B 2 5 ? -19.694  2.205 16.516 1.00  95.74 0 B 1
ATOM   769 C CG2 . VAL B 2 5 ? -19.772  3.889 18.368 1.00  95.78 0 B 1
ATOM   770 N N   . LYS B 2 6 ? -17.166 -0.042 17.597 1.00  96.57 0 B 1
ATOM   771 C CA  . LYS B 2 6 ? -16.270 -0.935 16.874 1.00  96.02 0 B 1
ATOM   772 C C   . LYS B 2 6 ? -16.982 -1.696 15.768 1.00  96.04 0 B 1
ATOM   773 O O   . LYS B 2 6 ? -18.144 -2.080 15.913 1.00  95.75 0 B 1
ATOM   774 C CB  . LYS B 2 6 ? -15.634 -1.945 17.836 1.00  94.65 0 B 1
ATOM   775 C CG  . LYS B 2 6 ? -14.704 -1.324 18.870 1.00  82.67 0 B 1
ATOM   776 C CD  . LYS B 2 6 ? -14.114 -2.383 19.805 1.00  81.04 0 B 1
ATOM   777 C CE  . LYS B 2 6 ? -13.187 -3.321 19.070 1.00  71.32 0 B 1
ATOM   778 N NZ  . LYS B 2 6 ? -12.553 -4.316 20.000 1.00  64.23 1 B 1
ATOM   779 N N   . THR B 2 7 ? -16.270 -1.908 14.672 1.00  94.85 0 B 1
ATOM   780 C CA  . THR B 2 7 ? -16.789 -2.730 13.588 1.00  94.08 0 B 1
ATOM   781 C C   . THR B 2 7 ? -16.048 -4.060 13.581 1.00  93.57 0 B 1
ATOM   782 O O   . THR B 2 7 ? -15.005 -4.209 14.222 1.00  92.23 0 B 1
ATOM   783 C CB  . THR B 2 7 ? -16.613 -2.063 12.214 1.00  92.76 0 B 1
ATOM   784 C CG2 . THR B 2 7 ? -17.165 -0.649 12.217 1.00  87.55 0 B 1
ATOM   785 O OG1 . THR B 2 7 ? -15.221 -2.043 11.870 1.00  88.13 0 B 1
ATOM   786 N N   . LEU B 2 8 ? -16.582 -5.019 12.835 1.00  92.51 0 B 1
ATOM   787 C CA  . LEU B 2 8 ? -15.952 -6.330 12.744 1.00  91.53 0 B 1
ATOM   788 C C   . LEU B 2 8 ? -14.638 -6.284 11.959 1.00  91.15 0 B 1
ATOM   789 O O   . LEU B 2 8 ? -13.841 -7.219 12.028 1.00  89.01 0 B 1
ATOM   790 C CB  . LEU B 2 8 ? -16.911 -7.339 12.092 1.00  91.15 0 B 1
ATOM   791 C CG  . LEU B 2 8 ? -18.181 -7.637 12.890 1.00  88.82 0 B 1
ATOM   792 C CD1 . LEU B 2 8 ? -19.093 -8.573 12.110 1.00  86.08 0 B 1
ATOM   793 C CD2 . LEU B 2 8 ? -17.831 -8.253 14.244 1.00  84.82 0 B 1
ATOM   794 N N   . THR B 2 9 ? -14.398 -5.192 11.248 1.00  90.53 0 B 1
ATOM   795 C CA  . THR B 2 9 ? -13.157 -5.027 10.500 1.00  89.25 0 B 1
ATOM   796 C C   . THR B 2 9 ? -12.030 -4.501 11.393 1.00  88.63 0 B 1
ATOM   797 O O   . THR B 2 9 ? -10.886 -4.368 10.951 1.00  85.75 0 B 1
ATOM   798 C CB  . THR B 2 9 ? -13.330 -4.060  9.322 1.00  87.86 0 B 1
ATOM   799 C CG2 . THR B 2 9 ? -14.354 -4.598  8.329 1.00  85.40 0 B 1
ATOM   800 O OG1 . THR B 2 9 ? -13.763 -2.786  9.804 1.00  86.29 0 B 1
ATOM   801 N N   . GLY B 2 10 ? -12.354 -4.203 12.644 1.00  89.34 0 B 1
ATOM   802 C CA  . GLY B 2 10 ? -11.359 -3.730 13.586 1.00  88.25 0 B 1
ATOM   803 C C   . GLY B 2 10 ? -11.284 -2.219 13.728 1.00  89.61 0 B 1
ATOM   804 O O   . GLY B 2 10 ? -10.512 -1.711 14.538 1.00  87.19 0 B 1
ATOM   805 N N   . LYS B 2 11 ? -12.080 -1.498 12.947 1.00  89.54 0 B 1
ATOM   806 C CA  . LYS B 2 11 ? -12.090 -0.042 13.039 1.00  90.31 0 B 1
ATOM   807 C C   . LYS B 2 11 ? -12.806  0.399 14.316 1.00  92.13 0 B 1
ATOM   808 O O   . LYS B 2 11 ? -13.851 -0.145 14.669 1.00  92.06 0 B 1
ATOM   809 C CB  . LYS B 2 11 ? -12.774  0.574 11.818 1.00  87.37 0 B 1
ATOM   810 C CG  . LYS B 2 11 ? -12.766  2.100 11.804 1.00  80.29 0 B 1
ATOM   811 C CD  . LYS B 2 11 ? -13.248  2.650 10.483 1.00  76.47 0 B 1
ATOM   812 C CE  . LYS B 2 11 ? -13.290  4.178 10.506 1.00  70.48 0 B 1
ATOM   813 N NZ  . LYS B 2 11 ? -11.950  4.798 10.669 1.00  63.81 1 B 1
ATOM   814 N N   . THR B 2 12 ? -12.225  1.381 14.997 1.00  93.46 0 B 1
ATOM   815 C CA  . THR B 2 12 ? -12.822  1.908 16.215 1.00  93.83 0 B 1
ATOM   816 C C   . THR B 2 12 ? -13.095  3.401 16.040 1.00  93.94 0 B 1
ATOM   817 O O   . THR B 2 12 ? -12.210  4.158 15.647 1.00  92.70 0 B 1
ATOM   818 C CB  . THR B 2 12 ? -11.920  1.689 17.434 1.00  92.73 0 B 1
ATOM   819 C CG2 . THR B 2 12 ? -12.546  2.275 18.691 1.00  84.81 0 B 1
ATOM   820 O OG1 . THR B 2 12 ? -11.700  0.290 17.635 1.00  84.99 0 B 1
ATOM   821 N N   . ILE B 2 13 ? -14.331  3.802 16.330 1.00  95.08 0 B 1
ATOM   822 C CA  . ILE B 2 13 ? -14.739  5.197 16.262 1.00  94.63 0 B 1
ATOM   823 C C   . ILE B 2 13 ? -14.950  5.684 17.692 1.00  95.92 0 B 1
ATOM   824 O O   . ILE B 2 13 ? -15.666  5.042 18.465 1.00  96.05 0 B 1
ATOM   825 C CB  . ILE B 2 13 ? -16.065  5.354 15.481 1.00  93.25 0 B 1
ATOM   826 C CG1 . ILE B 2 13 ? -15.951  4.720 14.090 1.00  89.29 0 B 1
ATOM   827 C CG2 . ILE B 2 13 ? -16.446  6.830 15.378 1.00  88.52 0 B 1
ATOM   828 C CD1 . ILE B 2 13 ? -17.291  4.490 13.415 1.00  85.93 0 B 1
ATOM   829 N N   . THR B 2 14 ? -14.322  6.795 18.053 1.00  96.40 0 B 1
ATOM   830 C CA  . THR B 2 14 ? -14.502  7.365 19.378 1.00  96.67 0 B 1
ATOM   831 C C   . THR B 2 14 ? -15.486  8.522 19.298 1.00  96.77 0 B 1
ATOM   832 O O   . THR B 2 14 ? -15.338  9.409 18.451 1.00  95.91 0 B 1
ATOM   833 C CB  . THR B 2 14 ? -13.161  7.862 19.957 1.00  95.85 0 B 1
ATOM   834 C CG2 . THR B 2 14 ? -13.357  8.423 21.354 1.00  84.80 0 B 1
ATOM   835 O OG1 . THR B 2 14 ? -12.235  6.774 20.016 1.00  87.24 0 B 1
ATOM   836 N N   . LEU B 2 15 ? -16.503  8.499 20.158 1.00  97.66 0 B 1
ATOM   837 C CA  . LEU B 2 15 ? -17.535  9.523 20.146 1.00  97.65 0 B 1
ATOM   838 C C   . LEU B 2 15 ? -17.659 10.232 21.487 1.00  97.97 0 B 1
ATOM   839 O O   . LEU B 2 15 ? -17.477  9.614 22.537 1.00  97.55 0 B 1
ATOM   840 C CB  . LEU B 2 15 ? -18.902  8.921 19.807 1.00  97.21 0 B 1
ATOM   841 C CG  . LEU B 2 15 ? -19.065  8.195 18.475 1.00  95.89 0 B 1
ATOM   842 C CD1 . LEU B 2 15 ? -20.459  7.581 18.411 1.00  92.59 0 B 1
ATOM   843 C CD2 . LEU B 2 15 ? -18.855  9.155 17.314 1.00  91.77 0 B 1
ATOM   844 N N   . GLU B 2 16 ? -17.971 11.522 21.431 1.00  98.04 0 B 1
ATOM   845 C CA  . GLU B 2 16 ? -18.267 12.290 22.634 1.00  97.96 0 B 1
ATOM   846 C C   . GLU B 2 16 ? -19.787 12.373 22.711 1.00  98.18 0 B 1
ATOM   847 O O   . GLU B 2 16 ? -20.436 12.919 21.820 1.00  97.45 0 B 1
ATOM   848 C CB  . GLU B 2 16 ? -17.651 13.684 22.557 1.00  96.98 0 B 1
ATOM   849 C CG  . GLU B 2 16 ? -17.844 14.518 23.822 1.00  84.53 0 B 1
ATOM   850 C CD  . GLU B 2 16 ? -17.083 13.957 25.016 1.00  82.41 0 B 1
ATOM   851 O OE1 . GLU B 2 16 ? -16.050 13.295 24.808 1.00  77.44 0 B 1
ATOM   852 O OE2 . GLU B 2 16 ? -17.516 14.198 26.157 1.00  75.71 -1 B 1
ATOM   853 N N   . VAL B 2 17 ? -20.352 11.799 23.768 1.00  98.28 0 B 1
ATOM   854 C CA  . VAL B 2 17 ? -21.798 11.727 23.917 1.00  98.14 0 B 1
ATOM   855 C C   . VAL B 2 17 ? -22.236 12.055 25.339 1.00  98.19 0 B 1
ATOM   856 O O   . VAL B 2 17 ? -21.412 12.176 26.244 1.00  97.65 0 B 1
ATOM   857 C CB  . VAL B 2 17 ? -22.333 10.314 23.571 1.00  97.86 0 B 1
ATOM   858 C CG1 . VAL B 2 17 ? -22.005  9.950 22.122 1.00  96.13 0 B 1
ATOM   859 C CG2 . VAL B 2 17 ? -21.730  9.275 24.519 1.00  95.66 0 B 1
ATOM   860 N N   . GLU B 2 18 ? -23.551 12.196 25.521 1.00  98.04 0 B 1
ATOM   861 C CA  . GLU B 2 18 ? -24.149 12.387 26.833 1.00  97.81 0 B 1
ATOM   862 C C   . GLU B 2 18 ? -25.121 11.231 27.067 1.00  98.17 0 B 1
ATOM   863 O O   . GLU B 2 18 ? -25.683 10.701 26.106 1.00  97.55 0 B 1
ATOM   864 C CB  . GLU B 2 18 ? -24.911 13.713 26.902 1.00  96.63 0 B 1
ATOM   865 C CG  . GLU B 2 18 ? -24.026 14.948 26.719 1.00  88.72 0 B 1
ATOM   866 C CD  . GLU B 2 18 ? -22.977 15.089 27.816 1.00  83.02 0 B 1
ATOM   867 O OE1 . GLU B 2 18 ? -23.237 14.634 28.951 1.00  75.82 0 B 1
ATOM   868 O OE2 . GLU B 2 18 ? -21.909 15.656 27.540 1.00  73.32 -1 B 1
ATOM   869 N N   . PRO B 2 19 ? -25.334 10.829 28.326 1.00  98.19 0 B 1
ATOM   870 C CA  . PRO B 2 19 ? -26.263  9.728 28.601 1.00  97.99 0 B 1
ATOM   871 C C   . PRO B 2 19 ? -27.655  9.970 28.044 1.00  98.06 0 B 1
ATOM   872 O O   . PRO B 2 19 ? -28.368  9.016 27.715 1.00  97.58 0 B 1
ATOM   873 C CB  . PRO B 2 19 ? -26.282  9.669 30.137 1.00  97.41 0 B 1
ATOM   874 C CG  . PRO B 2 19 ? -24.930 10.175 30.531 1.00  95.38 0 B 1
ATOM   875 C CD  . PRO B 2 19 ? -24.650 11.284 29.547 1.00  97.57 0 B 1
ATOM   876 N N   . SER B 2 20 ? -28.058 11.238 27.937 1.00  98.31 0 B 1
ATOM   877 C CA  . SER B 2 20 ? -29.381 11.596 27.434 1.00  98.26 0 B 1
ATOM   878 C C   . SER B 2 20 ? -29.496 11.557 25.908 1.00  98.40 0 B 1
ATOM   879 O O   . SER B 2 20 ? -30.588 11.736 25.368 1.00  97.72 0 B 1
ATOM   880 C CB  . SER B 2 20 ? -29.768 12.989 27.936 1.00  97.51 0 B 1
ATOM   881 O OG  . SER B 2 20 ? -28.836 13.952 27.491 1.00  90.94 0 B 1
ATOM   882 N N   . ASP B 2 21 ? -28.375 11.340 25.211 1.00  98.57 0 B 1
ATOM   883 C CA  . ASP B 2 21 ? -28.413 11.251 23.757 1.00  98.51 0 B 1
ATOM   884 C C   . ASP B 2 21 ? -29.223 10.035 23.322 1.00  98.66 0 B 1
ATOM   885 O O   . ASP B 2 21 ? -29.110  8.957 23.913 1.00  98.49 0 B 1
ATOM   886 C CB  . ASP B 2 21 ? -27.002 11.129 23.166 1.00  98.35 0 B 1
ATOM   887 C CG  . ASP B 2 21 ? -26.269 12.453 23.115 1.00  97.86 0 B 1
ATOM   888 O OD1 . ASP B 2 21 ? -26.928 13.512 23.130 1.00  94.48 0 B 1
ATOM   889 O OD2 . ASP B 2 21 ? -25.025 12.438 23.031 1.00  94.41 -1 B 1
ATOM   890 N N   . THR B 2 22 ? -30.038 10.205 22.291 1.00  98.64 0 B 1
ATOM   891 C CA  . THR B 2 22 ? -30.786  9.084 21.737 1.00  98.73 0 B 1
ATOM   892 C C   . THR B 2 22 ? -29.879  8.287 20.806 1.00  98.78 0 B 1
ATOM   893 O O   . THR B 2 22 ? -28.821  8.760 20.388 1.00  98.64 0 B 1
ATOM   894 C CB  . THR B 2 22 ? -32.015  9.554 20.941 1.00  98.35 0 B 1
ATOM   895 C CG2 . THR B 2 22 ? -32.956 10.379 21.813 1.00  94.56 0 B 1
ATOM   896 O OG1 . THR B 2 22 ? -31.575 10.335 19.826 1.00  94.66 0 B 1
ATOM   897 N N   . ILE B 2 23 ? -30.308  7.076 20.485 1.00  98.60 0 B 1
ATOM   898 C CA  . ILE B 2 23 ? -29.563  6.253 19.538 1.00  98.68 0 B 1
ATOM   899 C C   . ILE B 2 23 ? -29.515  6.958 18.184 1.00  98.63 0 B 1
ATOM   900 O O   . ILE B 2 23 ? -28.508  6.892 17.479 1.00  98.61 0 B 1
ATOM   901 C CB  . ILE B 2 23 ? -30.193  4.849 19.423 1.00  98.59 0 B 1
ATOM   902 C CG1 . ILE B 2 23 ? -30.155  4.147 20.791 1.00  97.66 0 B 1
ATOM   903 C CG2 . ILE B 2 23 ? -29.486  4.009 18.364 1.00  98.01 0 B 1
ATOM   904 C CD1 . ILE B 2 23 ? -28.769  4.065 21.424 1.00  95.92 0 B 1
ATOM   905 N N   . GLU B 2 24 ? -30.596  7.661 17.830 1.00  98.53 0 B 1
ATOM   906 C CA  . GLU B 2 24 ? -30.602  8.462 16.608 1.00  98.29 0 B 1
ATOM   907 C C   . GLU B 2 24 ? -29.482  9.503 16.631 1.00  98.29 0 B 1
ATOM   908 O O   . GLU B 2 24 ? -28.800  9.711 15.630 1.00  97.88 0 B 1
ATOM   909 C CB  . GLU B 2 24 ? -31.944  9.178 16.431 1.00  97.14 0 B 1
ATOM   910 C CG  . GLU B 2 24 ? -32.982  8.384 15.679 1.00  85.75 0 B 1
ATOM   911 C CD  . GLU B 2 24 ? -34.254  9.190 15.455 1.00  79.95 0 B 1
ATOM   912 O OE1 . GLU B 2 24 ? -34.716  9.838 16.421 1.00  74.69 0 B 1
ATOM   913 O OE2 . GLU B 2 24 ? -34.781  9.175 14.332 1.00  72.78 -1 B 1
ATOM   914 N N   . ASN B 2 25 ? -29.305 10.156 17.782 1.00  98.41 0 B 1
ATOM   915 C CA  . ASN B 2 25 ? -28.248 11.153 17.924 1.00  98.29 0 B 1
ATOM   916 C C   . ASN B 2 25 ? -26.874 10.519 17.737 1.00  98.27 0 B 1
ATOM   917 O O   . ASN B 2 25 ? -25.992 11.096 17.100 1.00  97.91 0 B 1
ATOM   918 C CB  . ASN B 2 25 ? -28.296 11.824 19.303 1.00  97.44 0 B 1
ATOM   919 C CG  . ASN B 2 25 ? -29.501 12.721 19.479 1.00  88.97 0 B 1
ATOM   920 N ND2 . ASN B 2 25 ? -29.836 13.016 20.733 1.00  76.65 0 B 1
ATOM   921 O OD1 . ASN B 2 25 ? -30.121 13.160 18.512 1.00  77.79 0 B 1
ATOM   922 N N   . VAL B 2 26 ? -26.689  9.331 18.306 1.00  98.58 0 B 1
ATOM   923 C CA  . VAL B 2 26 ? -25.418  8.625 18.184 1.00  98.51 0 B 1
ATOM   924 C C   . VAL B 2 26 ? -25.137  8.291 16.718 1.00  98.41 0 B 1
ATOM   925 O O   . VAL B 2 26 ? -24.018  8.472 16.237 1.00  98.14 0 B 1
ATOM   926 C CB  . VAL B 2 26 ? -25.411  7.342 19.042 1.00  98.42 0 B 1
ATOM   927 C CG1 . VAL B 2 26 ? -24.114  6.559 18.823 1.00  97.22 0 B 1
ATOM   928 C CG2 . VAL B 2 26 ? -25.561  7.702 20.513 1.00  97.38 0 B 1
ATOM   929 N N   . LYS B 2 27 ? -26.149  7.817 16.020 1.00  98.28 0 B 1
ATOM   930 C CA  . LYS B 2 27 ? -25.980  7.499 14.605 1.00  98.09 0 B 1
ATOM   931 C C   . LYS B 2 27 ? -25.646  8.752 13.794 1.00  97.48 0 B 1
ATOM   932 O O   . LYS B 2 27 ? -24.857  8.690 12.849 1.00  96.95 0 B 1
ATOM   933 C CB  . LYS B 2 27 ? -27.240  6.827 14.053 1.00  98.04 0 B 1
ATOM   934 C CG  . LYS B 2 27 ? -27.449  5.417 14.594 1.00  97.70 0 B 1
ATOM   935 C CD  . LYS B 2 27 ? -28.691  4.768 14.005 1.00  97.01 0 B 1
ATOM   936 C CE  . LYS B 2 27 ? -28.866  3.348 14.519 1.00  96.04 0 B 1
ATOM   937 N NZ  . LYS B 2 27 ? -30.084  2.708 13.974 1.00  94.47 1 B 1
ATOM   938 N N   . ALA B 2 28 ? -26.229  9.885 14.169 1.00  97.20 0 B 1
ATOM   939 C CA  . ALA B 2 28 ? -25.922 11.141 13.497 1.00  96.54 0 B 1
ATOM   940 C C   . ALA B 2 28 ? -24.466 11.539 13.730 1.00  95.62 0 B 1
ATOM   941 O O   . ALA B 2 28 ? -23.801 12.052 12.827 1.00  94.50 0 B 1
ATOM   942 C CB  . ALA B 2 28 ? -26.863 12.240 13.984 1.00  96.12 0 B 1
ATOM   943 N N   . LYS B 2 29 ? -23.968 11.294 14.930 1.00  96.97 0 B 1
ATOM   944 C CA  . LYS B 2 29 ? -22.568 11.592 15.242 1.00  96.42 0 B 1
ATOM   945 C C   . LYS B 2 29 ? -21.636 10.696 14.435 1.00  95.11 0 B 1
ATOM   946 O O   . LYS B 2 29 ? -20.571 11.136 13.977 1.00  94.45 0 B 1
ATOM   947 C CB  . LYS B 2 29 ? -22.302 11.414 16.742 1.00  97.23 0 B 1
ATOM   948 C CG  . LYS B 2 29 ? -22.965 12.465 17.623 1.00  96.76 0 B 1
ATOM   949 C CD  . LYS B 2 29 ? -22.726 12.175 19.097 1.00  95.12 0 B 1
ATOM   950 C CE  . LYS B 2 29 ? -23.469 13.148 19.999 1.00  93.21 0 B 1
ATOM   951 N NZ  . LYS B 2 29 ? -22.937 14.531 19.910 1.00  88.16 1 B 1
ATOM   952 N N   . ILE B 2 30 ? -22.019  9.442 14.252 1.00  96.22 0 B 1
ATOM   953 C CA  . ILE B 2 30 ? -21.224  8.518 13.438 1.00  95.41 0 B 1
ATOM   954 C C   . ILE B 2 30 ? -21.218  8.998 11.986 1.00  93.40 0 B 1
ATOM   955 O O   . ILE B 2 30 ? -20.179  8.966 11.325 1.00  91.18 0 B 1
ATOM   956 C CB  . ILE B 2 30 ? -21.771  7.080 13.542 1.00  96.11 0 B 1
ATOM   957 C CG1 . ILE B 2 30 ? -21.541  6.541 14.960 1.00  96.10 0 B 1
ATOM   958 C CG2 . ILE B 2 30 ? -21.099  6.166 12.517 1.00  95.54 0 B 1
ATOM   959 C CD1 . ILE B 2 30 ? -22.242  5.230 15.246 1.00  95.93 0 B 1
ATOM   960 N N   . GLN B 2 31 ? -22.366  9.473 11.510 1.00  93.12 0 B 1
ATOM   961 C CA  . GLN B 2 31 ? -22.432 10.010 10.152 1.00  90.71 0 B 1
ATOM   962 C C   . GLN B 2 31 ? -21.527 11.237 10.009 1.00  88.05 0 B 1
ATOM   963 O O   . GLN B 2 31 ? -20.826 11.384  9.011 1.00  84.89 0 B 1
ATOM   964 C CB  . GLN B 2 31 ? -23.871 10.394  9.778 1.00  88.04 0 B 1
ATOM   965 C CG  . GLN B 2 31 ? -23.990 10.962  8.371 1.00  84.75 0 B 1
ATOM   966 C CD  . GLN B 2 31 ? -25.394 11.404  8.036 1.00  82.26 0 B 1
ATOM   967 N NE2 . GLN B 2 31 ? -25.819 11.160  6.799 1.00  75.14 0 B 1
ATOM   968 O OE1 . GLN B 2 31 ? -26.094 11.970  8.874 1.00  78.64 0 B 1
ATOM   969 N N   . ASP B 2 32 ? -21.540 12.106 11.002 1.00  88.72 0 B 1
ATOM   970 C CA  . ASP B 2 32 ? -20.708 13.305 10.967 1.00  86.49 0 B 1
ATOM   971 C C   . ASP B 2 32 ? -19.225 12.962 10.865 1.00  84.37 0 B 1
ATOM   972 O O   . ASP B 2 32 ? -18.475 13.634 10.149 1.00  82.66 0 B 1
ATOM   973 C CB  . ASP B 2 32 ? -20.937 14.164 12.215 1.00  86.51 0 B 1
ATOM   974 C CG  . ASP B 2 32 ? -22.268 14.897 12.188 1.00  82.51 0 B 1
ATOM   975 O OD1 . ASP B 2 32 ? -22.858 15.040 11.101 1.00  78.08 0 B 1
ATOM   976 O OD2 . ASP B 2 32 ? -22.714 15.344 13.263 1.00  75.83 -1 B 1
ATOM   977 N N   . LYS B 2 33 ? -18.802 11.926 11.571 1.00  88.41 0 B 1
ATOM   978 C CA  . LYS B 2 33 ? -17.395 11.536 11.577 1.00  87.19 0 B 1
ATOM   979 C C   . LYS B 2 33 ? -16.989 10.655 10.400 1.00  84.17 0 B 1
ATOM   980 O O   . LYS B 2 33 ? -15.905 10.833  9.836 1.00  80.13 0 B 1
ATOM   981 C CB  . LYS B 2 33 ? -17.040 10.812 12.881 1.00  87.16 0 B 1
ATOM   982 C CG  . LYS B 2 33 ? -16.847 11.728 14.073 1.00  85.29 0 B 1
ATOM   983 C CD  . LYS B 2 33 ? -15.969 11.067 15.116 1.00  85.22 0 B 1
ATOM   984 C CE  . LYS B 2 33 ? -15.602 12.020 16.225 1.00  82.91 0 B 1
ATOM   985 N NZ  . LYS B 2 33 ? -14.548 11.461 17.112 1.00  77.97 1 B 1
ATOM   986 N N   . GLU B 2 34 ? -17.842  9.700 10.051 1.00  87.35 0 B 1
ATOM   987 C CA  . GLU B 2 34 ? -17.468  8.681  9.067 1.00  85.84 0 B 1
ATOM   988 C C   . GLU B 2 34 ? -18.244  8.726  7.760 1.00  83.48 0 B 1
ATOM   989 O O   . GLU B 2 34 ? -17.852  8.078  6.785 1.00  79.88 0 B 1
ATOM   990 C CB  . GLU B 2 34 ? -17.602  7.289  9.692 1.00  86.88 0 B 1
ATOM   991 C CG  . GLU B 2 34 ? -16.821  7.105 10.978 1.00  85.64 0 B 1
ATOM   992 C CD  . GLU B 2 34 ? -15.310  7.214 10.780 1.00  86.25 0 B 1
ATOM   993 O OE1 . GLU B 2 34 ? -14.832  6.928  9.668 1.00  83.17 0 B 1
ATOM   994 O OE2 . GLU B 2 34 ? -14.610  7.578 11.750 1.00  82.61 -1 B 1
ATOM   995 N N   . GLY B 2 35 ? -19.346  9.463  7.716 1.00  83.47 0 B 1
ATOM   996 C CA  . GLY B 2 35 ? -20.138  9.583  6.512 1.00  81.73 0 B 1
ATOM   997 C C   . GLY B 2 35 ? -21.174  8.491  6.296 1.00  83.41 0 B 1
ATOM   998 O O   . GLY B 2 35 ? -21.892  8.504  5.294 1.00  81.83 0 B 1
ATOM   999 N N   . ILE B 2 36 ? -21.271  7.554  7.221 1.00  84.20 0 B 1
ATOM   1000 C CA  . ILE B 2 36 ? -22.205  6.437  7.083 1.00  86.78 0 B 1
ATOM   1001 C C   . ILE B 2 36 ? -23.642  6.915  7.326 1.00  87.90 0 B 1
ATOM   1002 O O   . ILE B 2 36 ? -23.936  7.453  8.395 1.00  88.19 0 B 1
ATOM   1003 C CB  . ILE B 2 36 ? -21.895  5.312  8.081 1.00  87.23 0 B 1
ATOM   1004 C CG1 . ILE B 2 36 ? -20.420  4.899  7.992 1.00  86.69 0 B 1
ATOM   1005 C CG2 . ILE B 2 36 ? -22.791  4.106  7.810 1.00  86.42 0 B 1
ATOM   1006 C CD1 . ILE B 2 36 ? -19.984  3.971  9.108 1.00  84.80 0 B 1
ATOM   1007 N N   . PRO B 2 37 ? -24.543  6.713  6.355 1.00  84.87 0 B 1
ATOM   1008 C CA  . PRO B 2 37 ? -25.938  7.110  6.558 1.00  85.69 0 B 1
ATOM   1009 C C   . PRO B 2 37 ? -26.539  6.405  7.778 1.00  88.81 0 B 1
ATOM   1010 O O   . PRO B 2 37 ? -26.338  5.205  7.938 1.00  89.67 0 B 1
ATOM   1011 C CB  . PRO B 2 37 ? -26.621  6.647  5.259 1.00  82.74 0 B 1
ATOM   1012 C CG  . PRO B 2 37 ? -25.523  6.658  4.245 1.00  79.52 0 B 1
ATOM   1013 C CD  . PRO B 2 37 ? -24.313  6.178  5.002 1.00  80.89 0 B 1
ATOM   1014 N N   . PRO B 2 38 ? -27.263  7.134  8.627 1.00  89.73 0 B 1
ATOM   1015 C CA  . PRO B 2 38 ? -27.857  6.524  9.822 1.00  91.55 0 B 1
ATOM   1016 C C   . PRO B 2 38 ? -28.730  5.301  9.525 1.00  92.41 0 B 1
ATOM   1017 O O   . PRO B 2 38 ? -28.727  4.350 10.307 1.00  92.26 0 B 1
ATOM   1018 C CB  . PRO B 2 38 ? -28.683  7.665 10.416 1.00  91.59 0 B 1
ATOM   1019 C CG  . PRO B 2 38 ? -27.927  8.890 10.015 1.00  90.30 0 B 1
ATOM   1020 C CD  . PRO B 2 38 ? -27.466  8.591  8.608 1.00  91.92 0 B 1
ATOM   1021 N N   . ASP B 2 39 ? -29.462  5.328  8.420 1.00  89.44 0 B 1
ATOM   1022 C CA  . ASP B 2 39 ? -30.347  4.214  8.106 1.00  88.61 0 B 1
ATOM   1023 C C   . ASP B 2 39 ? -29.614  2.942  7.670 1.00  89.87 0 B 1
ATOM   1024 O O   . ASP B 2 39 ? -30.239  1.893  7.517 1.00  88.99 0 B 1
ATOM   1025 C CB  . ASP B 2 39 ? -31.413  4.615  7.075 1.00  85.60 0 B 1
ATOM   1026 C CG  . ASP B 2 39 ? -30.819  5.132  5.773 1.00  78.60 0 B 1
ATOM   1027 O OD1 . ASP B 2 39 ? -29.622  4.919  5.516 1.00  72.72 0 B 1
ATOM   1028 O OD2 . ASP B 2 39 ? -31.576  5.764  5.007 1.00  73.61 -1 B 1
ATOM   1029 N N   . GLN B 2 40 ? -28.295  3.043  7.476 1.00  89.04 0 B 1
ATOM   1030 C CA  . GLN B 2 40 ? -27.488  1.869  7.173 1.00  89.15 0 B 1
ATOM   1031 C C   . GLN B 2 40 ? -26.785  1.347  8.425 1.00  91.36 0 B 1
ATOM   1032 O O   . GLN B 2 40 ? -26.131  0.304  8.389 1.00  91.55 0 B 1
ATOM   1033 C CB  . GLN B 2 40 ? -26.443  2.184  6.097 1.00  86.13 0 B 1
ATOM   1034 C CG  . GLN B 2 40 ? -27.046  2.433  4.728 1.00  81.87 0 B 1
ATOM   1035 C CD  . GLN B 2 40 ? -25.989  2.648  3.662 1.00  79.42 0 B 1
ATOM   1036 N NE2 . GLN B 2 40 ? -26.434  2.843  2.421 1.00  71.81 0 B 1
ATOM   1037 O OE1 . GLN B 2 40 ? -24.795  2.644  3.937 1.00  73.36 0 B 1
ATOM   1038 N N   . GLN B 2 41 ? -26.916  2.069  9.531 1.00  94.18 0 B 1
ATOM   1039 C CA  . GLN B 2 41 ? -26.248  1.694 10.772 1.00  95.34 0 B 1
ATOM   1040 C C   . GLN B 2 41 ? -27.124  0.836 11.676 1.00  95.78 0 B 1
ATOM   1041 O O   . GLN B 2 41 ? -28.292  1.153 11.903 1.00  95.64 0 B 1
ATOM   1042 C CB  . GLN B 2 41 ? -25.842  2.939 11.560 1.00  95.67 0 B 1
ATOM   1043 C CG  . GLN B 2 41 ? -24.894  3.886 10.842 1.00  95.17 0 B 1
ATOM   1044 C CD  . GLN B 2 41 ? -24.616  5.119 11.682 1.00  95.63 0 B 1
ATOM   1045 N NE2 . GLN B 2 41 ? -24.480  6.267 11.032 1.00  91.22 0 B 1
ATOM   1046 O OE1 . GLN B 2 41 ? -24.527  5.037 12.906 1.00  91.63 0 B 1
ATOM   1047 N N   . ARG B 2 42 ? -26.543 -0.238 12.198 1.00  96.81 0 B 1
ATOM   1048 C CA  . ARG B 2 42 ? -27.209 -1.061 13.198 1.00  96.81 0 B 1
ATOM   1049 C C   . ARG B 2 42 ? -26.261 -1.097 14.394 1.00  97.46 0 B 1
ATOM   1050 O O   . ARG B 2 42 ? -25.150 -1.628 14.293 1.00  97.22 0 B 1
ATOM   1051 C CB  . ARG B 2 42 ? -27.471 -2.473 12.677 1.00  95.66 0 B 1
ATOM   1052 C CG  . ARG B 2 42 ? -28.370 -2.507 11.446 1.00  91.07 0 B 1
ATOM   1053 C CD  . ARG B 2 42 ? -28.481 -3.918 10.869 1.00  88.35 0 B 1
ATOM   1054 N NE  . ARG B 2 42 ? -29.395 -4.755 11.626 1.00  83.35 0 B 1
ATOM   1055 C CZ  . ARG B 2 42 ? -29.586 -6.053 11.390 1.00  80.14 0 B 1
ATOM   1056 N NH1 . ARG B 2 42 ? -28.912 -6.666 10.428 1.00  73.14 1 B 1
ATOM   1057 N NH2 . ARG B 2 42 ? -30.465 -6.743 12.121 1.00  73.12 0 B 1
ATOM   1058 N N   . LEU B 2 43 ? -26.682 -0.508 15.511 1.00  97.90 0 B 1
ATOM   1059 C CA  . LEU B 2 43 ? -25.857 -0.455 16.709 1.00  98.23 0 B 1
ATOM   1060 C C   . LEU B 2 43 ? -26.280 -1.533 17.694 1.00  98.34 0 B 1
ATOM   1061 O O   . LEU B 2 43 ? -27.472 -1.773 17.888 1.00  98.22 0 B 1
ATOM   1062 C CB  . LEU B 2 43 ? -25.943  0.929 17.359 1.00  98.24 0 B 1
ATOM   1063 C CG  . LEU B 2 43 ? -25.232  2.044 16.585 1.00  97.77 0 B 1
ATOM   1064 C CD1 . LEU B 2 43 ? -25.585  3.403 17.166 1.00  96.66 0 B 1
ATOM   1065 C CD2 . LEU B 2 43 ? -23.725  1.829 16.616 1.00  96.13 0 B 1
ATOM   1066 N N   . ILE B 2 44 ? -25.299 -2.168 18.312 1.00  98.46 0 B 1
ATOM   1067 C CA  . ILE B 2 44 ? -25.529 -3.292 19.201 1.00  98.32 0 B 1
ATOM   1068 C C   . ILE B 2 44 ? -24.802 -3.089 20.526 1.00  98.34 0 B 1
ATOM   1069 O O   . ILE B 2 44 ? -23.663 -2.625 20.551 1.00  98.18 0 B 1
ATOM   1070 C CB  . ILE B 2 44 ? -25.058 -4.603 18.535 1.00  97.92 0 B 1
ATOM   1071 C CG1 . ILE B 2 44 ? -25.898 -4.881 17.286 1.00  95.40 0 B 1
ATOM   1072 C CG2 . ILE B 2 44 ? -25.123 -5.777 19.503 1.00  94.99 0 B 1
ATOM   1073 C CD1 . ILE B 2 44 ? -25.235 -5.822 16.292 1.00  91.82 0 B 1
ATOM   1074 N N   . PHE B 2 45 ? -25.477 -3.438 21.625 1.00  98.19 0 B 1
ATOM   1075 C CA  . PHE B 2 45 ? -24.883 -3.365 22.945 1.00  97.92 0 B 1
ATOM   1076 C C   . PHE B 2 45 ? -25.516 -4.419 23.839 1.00  97.40 0 B 1
ATOM   1077 O O   . PHE B 2 45 ? -26.745 -4.551 23.869 1.00  96.40 0 B 1
ATOM   1078 C CB  . PHE B 2 45 ? -25.079 -1.979 23.568 1.00  97.80 0 B 1
ATOM   1079 C CG  . PHE B 2 45 ? -24.447 -1.828 24.927 1.00  97.96 0 B 1
ATOM   1080 C CD1 . PHE B 2 45 ? -23.070 -1.668 25.062 1.00  96.87 0 B 1
ATOM   1081 C CD2 . PHE B 2 45 ? -25.224 -1.845 26.078 1.00  96.79 0 B 1
ATOM   1082 C CE1 . PHE B 2 45 ? -22.480 -1.530 26.313 1.00  96.28 0 B 1
ATOM   1083 C CE2 . PHE B 2 45 ? -24.641 -1.708 27.334 1.00  96.22 0 B 1
ATOM   1084 C CZ  . PHE B 2 45 ? -23.272 -1.553 27.440 1.00  97.10 0 B 1
ATOM   1085 N N   . ALA B 2 46 ? -24.679 -5.152 24.551 1.00  97.23 0 B 1
ATOM   1086 C CA  . ALA B 2 46 ? -25.149 -6.172 25.487 1.00  96.76 0 B 1
ATOM   1087 C C   . ALA B 2 46 ? -26.142 -7.155 24.852 1.00  96.84 0 B 1
ATOM   1088 O O   . ALA B 2 46 ? -27.144 -7.523 25.464 1.00  95.03 0 B 1
ATOM   1089 C CB  . ALA B 2 46 ? -25.764 -5.522 26.734 1.00  95.39 0 B 1
ATOM   1090 N N   . GLY B 2 47 ? -25.835 -7.573 23.631 1.00  96.58 0 B 1
ATOM   1091 C CA  . GLY B 2 47 ? -26.647 -8.559 22.954 1.00  96.18 0 B 1
ATOM   1092 C C   . GLY B 2 47 ? -27.956 -8.066 22.367 1.00  96.61 0 B 1
ATOM   1093 O O   . GLY B 2 47 ? -28.800 -8.873 21.973 1.00  95.01 0 B 1
ATOM   1094 N N   . LYS B 2 48 ? -28.133 -6.743 22.298 1.00  96.86 0 B 1
ATOM   1095 C CA  . LYS B 2 48 ? -29.372 -6.162 21.786 1.00  96.61 0 B 1
ATOM   1096 C C   . LYS B 2 48 ? -29.097 -5.158 20.678 1.00  97.51 0 B 1
ATOM   1097 O O   . LYS B 2 48 ? -28.128 -4.409 20.750 1.00  97.16 0 B 1
ATOM   1098 C CB  . LYS B 2 48 ? -30.132 -5.440 22.891 1.00  94.02 0 B 1
ATOM   1099 C CG  . LYS B 2 48 ? -30.463 -6.262 24.114 1.00  82.48 0 B 1
ATOM   1100 C CD  . LYS B 2 48 ? -31.124 -5.384 25.163 1.00  80.14 0 B 1
ATOM   1101 C CE  . LYS B 2 48 ? -31.401 -6.146 26.445 1.00  67.59 0 B 1
ATOM   1102 N NZ  . LYS B 2 48 ? -32.022 -5.275 27.483 1.00  61.58 1 B 1
ATOM   1103 N N   . GLN B 2 49 ? -29.971 -5.144 19.667 1.00  97.98 0 B 1
ATOM   1104 C CA  . GLN B 2 49 ? -29.903 -4.092 18.673 1.00  97.86 0 B 1
ATOM   1105 C C   . GLN B 2 49 ? -30.616 -2.885 19.282 1.00  98.08 0 B 1
ATOM   1106 O O   . GLN B 2 49 ? -31.740 -3.007 19.779 1.00  97.55 0 B 1
ATOM   1107 C CB  . GLN B 2 49 ? -30.566 -4.500 17.359 1.00  96.83 0 B 1
ATOM   1108 C CG  . GLN B 2 49 ? -30.468 -3.407 16.293 1.00  94.81 0 B 1
ATOM   1109 C CD  . GLN B 2 49 ? -31.035 -3.822 14.950 1.00  94.12 0 B 1
ATOM   1110 N NE2 . GLN B 2 49 ? -31.362 -2.843 14.119 1.00  85.36 0 B 1
ATOM   1111 O OE1 . GLN B 2 49 ? -31.178 -5.006 14.657 1.00  88.99 0 B 1
ATOM   1112 N N   . LEU B 2 50 ? -29.962 -1.742 19.262 1.00  98.37 0 B 1
ATOM   1113 C CA  . LEU B 2 50 ? -30.485 -0.553 19.915 1.00  98.35 0 B 1
ATOM   1114 C C   . LEU B 2 50 ? -31.539  0.168 19.070 1.00  98.29 0 B 1
ATOM   1115 O O   . LEU B 2 50 ? -31.393  0.311 17.863 1.00  97.83 0 B 1
ATOM   1116 C CB  . LEU B 2 50 ? -29.327  0.394 20.258 1.00  98.26 0 B 1
ATOM   1117 C CG  . LEU B 2 50 ? -28.171 -0.268 21.018 1.00  97.64 0 B 1
ATOM   1118 C CD1 . LEU B 2 50 ? -27.089  0.756 21.348 1.00  96.21 0 B 1
ATOM   1119 C CD2 . LEU B 2 50 ? -28.672 -0.949 22.290 1.00  95.50 0 B 1
ATOM   1120 N N   . GLU B 2 51 ? -32.600  0.616 19.747 1.00  98.03 0 B 1
ATOM   1121 C CA  . GLU B 2 51 ? -33.709  1.295 19.088 1.00  97.71 0 B 1
ATOM   1122 C C   . GLU B 2 51 ? -33.475  2.803 19.009 1.00  97.93 0 B 1
ATOM   1123 O O   . GLU B 2 51 ? -33.062  3.424 19.986 1.00  97.40 0 B 1
ATOM   1124 C CB  . GLU B 2 51 ? -35.016  1.009 19.827 1.00  96.72 0 B 1
ATOM   1125 C CG  . GLU B 2 51 ? -35.404 -0.458 19.848 1.00  87.02 0 B 1
ATOM   1126 C CD  . GLU B 2 51 ? -36.641 -0.715 20.684 1.00  80.45 0 B 1
ATOM   1127 O OE1 . GLU B 2 51 ? -36.499 -1.007 21.889 1.00  73.79 0 B 1
ATOM   1128 O OE2 . GLU B 2 51 ? -37.755 -0.602 20.144 1.00  72.31 -1 B 1
ATOM   1129 N N   . ASP B 2 52 ? -33.764  3.387 17.849 1.00  97.70 0 B 1
ATOM   1130 C CA  . ASP B 2 52 ? -33.501  4.803 17.584 1.00  97.59 0 B 1
ATOM   1131 C C   . ASP B 2 52 ? -34.064  5.783 18.616 1.00  97.37 0 B 1
ATOM   1132 O O   . ASP B 2 52 ? -33.402  6.760 18.966 1.00  94.15 0 B 1
ATOM   1133 C CB  . ASP B 2 52 ? -34.030  5.195 16.201 1.00  96.46 0 B 1
ATOM   1134 C CG  . ASP B 2 52 ? -33.215  4.609 15.064 1.00  95.18 0 B 1
ATOM   1135 O OD1 . ASP B 2 52 ? -32.106  4.092 15.316 1.00  91.90 0 B 1
ATOM   1136 O OD2 . ASP B 2 52 ? -33.682  4.668 13.904 1.00  90.32 -1 B 1
ATOM   1137 N N   . GLY B 2 53 ? -35.268  5.528 19.086 1.00  97.37 0 B 1
ATOM   1138 C CA  . GLY B 2 53 ? -35.931  6.457 19.986 1.00  97.17 0 B 1
ATOM   1139 C C   . GLY B 2 53 ? -35.497  6.420 21.443 1.00  97.83 0 B 1
ATOM   1140 O O   . GLY B 2 53 ? -35.860  7.309 22.218 1.00  96.17 0 B 1
ATOM   1141 N N   . ARG B 2 54 ? -34.724  5.415 21.818 1.00  98.21 0 B 1
ATOM   1142 C CA  . ARG B 2 54 ? -34.281  5.288 23.206 1.00  98.31 0 B 1
ATOM   1143 C C   . ARG B 2 54 ? -32.939  5.990 23.413 1.00  98.57 0 B 1
ATOM   1144 O O   . ARG B 2 54 ? -32.218  6.284 22.456 1.00  98.16 0 B 1
ATOM   1145 C CB  . ARG B 2 54 ? -34.200  3.813 23.601 1.00  97.79 0 B 1
ATOM   1146 C CG  . ARG B 2 54 ? -35.546  3.109 23.522 1.00  93.85 0 B 1
ATOM   1147 C CD  . ARG B 2 54 ? -35.504  1.712 24.109 1.00  87.77 0 B 1
ATOM   1148 N NE  . ARG B 2 54 ? -36.793  1.039 23.993 1.00  79.39 0 B 1
ATOM   1149 C CZ  . ARG B 2 54 ? -37.802  1.198 24.848 1.00  72.28 0 B 1
ATOM   1150 N NH1 . ARG B 2 54 ? -37.674  2.010 25.887 1.00  65.39 1 B 1
ATOM   1151 N NH2 . ARG B 2 54 ? -38.941  0.553 24.658 1.00  66.86 0 B 1
ATOM   1152 N N   . THR B 2 55 ? -32.626  6.258 24.684 1.00  98.54 0 B 1
ATOM   1153 C CA  . THR B 2 55 ? -31.389  6.954 25.012 1.00  98.54 0 B 1
ATOM   1154 C C   . THR B 2 55 ? -30.296  5.986 25.450 1.00  98.40 0 B 1
ATOM   1155 O O   . THR B 2 55 ? -30.564  4.815 25.734 1.00  97.94 0 B 1
ATOM   1156 C CB  . THR B 2 55 ? -31.599  7.974 26.149 1.00  98.15 0 B 1
ATOM   1157 C CG2 . THR B 2 55 ? -32.711  8.958 25.801 1.00  94.64 0 B 1
ATOM   1158 O OG1 . THR B 2 55 ? -31.941  7.271 27.353 1.00  94.82 0 B 1
ATOM   1159 N N   . LEU B 2 56 ? -29.073  6.490 25.521 1.00  98.46 0 B 1
ATOM   1160 C CA  . LEU B 2 56 ? -27.960  5.675 25.993 1.00  98.24 0 B 1
ATOM   1161 C C   . LEU B 2 56 ? -28.212  5.236 27.436 1.00  98.04 0 B 1
ATOM   1162 O O   . LEU B 2 56 ? -27.929  4.095 27.803 1.00  97.57 0 B 1
ATOM   1163 C CB  . LEU B 2 56 ? -26.650  6.460 25.898 1.00  98.24 0 B 1
ATOM   1164 C CG  . LEU B 2 56 ? -26.185  6.785 24.475 1.00  97.78 0 B 1
ATOM   1165 C CD1 . LEU B 2 56 ? -24.940  7.668 24.516 1.00  96.63 0 B 1
ATOM   1166 C CD2 . LEU B 2 56 ? -25.895  5.506 23.694 1.00  96.17 0 B 1
ATOM   1167 N N   . SER B 2 57 ? -28.766  6.124 28.256 1.00  98.23 0 B 1
ATOM   1168 C CA  . SER B 2 57 ? -29.053  5.791 29.651 1.00  97.97 0 B 1
ATOM   1169 C C   . SER B 2 57 ? -30.120  4.702 29.769 1.00  97.99 0 B 1
ATOM   1170 O O   . SER B 2 57 ? -30.088  3.914 30.715 1.00  97.06 0 B 1
ATOM   1171 C CB  . SER B 2 57 ? -29.468  7.036 30.432 1.00  97.02 0 B 1
ATOM   1172 O OG  . SER B 2 57 ? -30.624  7.627 29.878 1.00  85.69 0 B 1
ATOM   1173 N N   . ASP B 2 58 ? -31.045  4.647 28.820 1.00  98.15 0 B 1
ATOM   1174 C CA  . ASP B 2 58 ? -32.071  3.600 28.816 1.00  97.94 0 B 1
ATOM   1175 C C   . ASP B 2 58 ? -31.423  2.217 28.727 1.00  97.88 0 B 1
ATOM   1176 O O   . ASP B 2 58 ? -31.976  1.237 29.226 1.00  97.02 0 B 1
ATOM   1177 C CB  . ASP B 2 58 ? -33.037  3.768 27.640 1.00  97.71 0 B 1
ATOM   1178 C CG  . ASP B 2 58 ? -33.984  4.939 27.818 1.00  96.12 0 B 1
ATOM   1179 O OD1 . ASP B 2 58 ? -34.222  5.361 28.966 1.00  92.20 0 B 1
ATOM   1180 O OD2 . ASP B 2 58 ? -34.512  5.437 26.788 1.00  91.97 -1 B 1
ATOM   1181 N N   . TYR B 2 59 ? -30.264  2.145 28.076 1.00  97.95 0 B 1
ATOM   1182 C CA  . TYR B 2 59 ? -29.548  0.883 27.901 1.00  97.68 0 B 1
ATOM   1183 C C   . TYR B 2 59 ? -28.400  0.720 28.896 1.00  97.23 0 B 1
ATOM   1184 O O   . TYR B 2 59 ? -27.608 -0.221 28.788 1.00  95.82 0 B 1
ATOM   1185 C CB  . TYR B 2 59 ? -29.013  0.778 26.475 1.00  97.55 0 B 1
ATOM   1186 C CG  . TYR B 2 59 ? -30.080  0.586 25.420 1.00  98.02 0 B 1
ATOM   1187 C CD1 . TYR B 2 59 ? -30.760 -0.620 25.321 1.00  97.00 0 B 1
ATOM   1188 C CD2 . TYR B 2 59 ? -30.390  1.595 24.521 1.00  97.06 0 B 1
ATOM   1189 C CE1 . TYR B 2 59 ? -31.739 -0.816 24.356 1.00  96.97 0 B 1
ATOM   1190 C CE2 . TYR B 2 59 ? -31.368  1.412 23.553 1.00  96.77 0 B 1
ATOM   1191 C CZ  . TYR B 2 59 ? -32.041  0.204 23.472 1.00  97.89 0 B 1
ATOM   1192 O OH  . TYR B 2 59 ? -33.001  0.017 22.509 1.00  97.31 0 B 1
ATOM   1193 N N   . ASN B 2 60 ? -28.306  1.638 29.846 1.00  96.86 0 B 1
ATOM   1194 C CA  . ASN B 2 60 ? -27.241  1.618 30.845 1.00  96.39 0 B 1
ATOM   1195 C C   . ASN B 2 60 ? -25.856  1.660 30.195 1.00  96.40 0 B 1
ATOM   1196 O O   . ASN B 2 60 ? -24.911  1.008 30.647 1.00  94.91 0 B 1
ATOM   1197 C CB  . ASN B 2 60 ? -27.358  0.400 31.767 1.00  94.77 0 B 1
ATOM   1198 C CG  . ASN B 2 60 ? -26.526  0.534 33.025 1.00  85.57 0 B 1
ATOM   1199 N ND2 . ASN B 2 60 ? -26.029 -0.592 33.533 1.00  71.63 0 B 1
ATOM   1200 O OD1 . ASN B 2 60 ? -26.337  1.632 33.552 1.00  75.53 0 B 1
ATOM   1201 N N   . ILE B 2 61 ? -25.744  2.447 29.130 1.00  97.43 0 B 1
ATOM   1202 C CA  . ILE B 2 61 ? -24.472  2.632 28.449 1.00  97.60 0 B 1
ATOM   1203 C C   . ILE B 2 61 ? -23.728  3.754 29.164 1.00  97.48 0 B 1
ATOM   1204 O O   . ILE B 2 61 ? -24.210  4.887 29.229 1.00  96.85 0 B 1
ATOM   1205 C CB  . ILE B 2 61 ? -24.684  2.964 26.957 1.00  97.80 0 B 1
ATOM   1206 C CG1 . ILE B 2 61 ? -25.266  1.741 26.243 1.00  97.19 0 B 1
ATOM   1207 C CG2 . ILE B 2 61 ? -23.373  3.400 26.307 1.00  97.22 0 B 1
ATOM   1208 C CD1 . ILE B 2 61 ? -25.809  2.028 24.852 1.00  96.13 0 B 1
ATOM   1209 N N   . GLN B 2 62 ? -22.563  3.418 29.714 1.00  97.02 0 B 1
ATOM   1210 C CA  . GLN B 2 62 ? -21.796  4.358 30.510 1.00  96.34 0 B 1
ATOM   1211 C C   . GLN B 2 62 ? -20.485  4.743 29.836 1.00  96.75 0 B 1
ATOM   1212 O O   . GLN B 2 62 ? -20.178  4.272 28.742 1.00  95.80 0 B 1
ATOM   1213 C CB  . GLN B 2 62 ? -21.532  3.753 31.893 1.00  94.17 0 B 1
ATOM   1214 C CG  . GLN B 2 62 ? -22.804  3.413 32.656 1.00  89.56 0 B 1
ATOM   1215 C CD  . GLN B 2 62 ? -22.518  2.747 33.988 1.00  84.96 0 B 1
ATOM   1216 N NE2 . GLN B 2 62 ? -23.130  3.261 35.045 1.00  70.99 0 B 1
ATOM   1217 O OE1 . GLN B 2 62 ? -21.757  1.784 34.059 1.00  75.91 0 B 1
ATOM   1218 N N   . LYS B 2 63 ? -19.714  5.610 30.500 1.00  96.76 0 B 1
ATOM   1219 C CA  . LYS B 2 63 ? -18.453  6.060 29.942 1.00  96.72 0 B 1
ATOM   1220 C C   . LYS B 2 63 ? -17.542  4.882 29.615 1.00  96.63 0 B 1
ATOM   1221 O O   . LYS B 2 63 ? -17.487  3.899 30.349 1.00  95.31 0 B 1
ATOM   1222 C CB  . LYS B 2 63 ? -17.741  7.016 30.909 1.00  95.87 0 B 1
ATOM   1223 C CG  . LYS B 2 63 ? -17.405  6.410 32.256 1.00  89.57 0 B 1
ATOM   1224 C CD  . LYS B 2 63 ? -16.738  7.435 33.168 1.00  87.98 0 B 1
ATOM   1225 C CE  . LYS B 2 63 ? -16.400  6.833 34.514 1.00  75.04 0 B 1
ATOM   1226 N NZ  . LYS B 2 63 ? -15.778  7.832 35.435 1.00  66.57 1 B 1
ATOM   1227 N N   . GLU B 2 64 ? -16.841  5.000 28.483 1.00  96.81 0 B 1
ATOM   1228 C CA  . GLU B 2 64 ? -15.909  3.983 28.005 1.00  96.83 0 B 1
ATOM   1229 C C   . GLU B 2 64 ? -16.585  2.687 27.545 1.00  96.90 0 B 1
ATOM   1230 O O   . GLU B 2 64 ? -15.899  1.704 27.279 1.00  95.35 0 B 1
ATOM   1231 C CB  . GLU B 2 64 ? -14.839  3.661 29.061 1.00  95.66 0 B 1
ATOM   1232 C CG  . GLU B 2 64 ? -14.144  4.885 29.664 1.00  91.26 0 B 1
ATOM   1233 C CD  . GLU B 2 64 ? -13.261  5.610 28.664 1.00  85.04 0 B 1
ATOM   1234 O OE1 . GLU B 2 64 ? -12.330  4.980 28.133 1.00  77.03 0 B 1
ATOM   1235 O OE2 . GLU B 2 64 ? -13.487  6.810 28.431 1.00  75.62 -1 B 1
ATOM   1236 N N   . SER B 2 65 ? -17.909  2.694 27.435 1.00  96.89 0 B 1
ATOM   1237 C CA  . SER B 2 65 ? -18.609  1.526 26.913 1.00  96.85 0 B 1
ATOM   1238 C C   . SER B 2 65 ? -18.282  1.345 25.432 1.00  97.19 0 B 1
ATOM   1239 O O   . SER B 2 65 ? -17.957  2.310 24.737 1.00  96.73 0 B 1
ATOM   1240 C CB  . SER B 2 65 ? -20.121  1.674 27.074 1.00  96.39 0 B 1
ATOM   1241 O OG  . SER B 2 65 ? -20.505  1.615 28.434 1.00  92.36 0 B 1
ATOM   1242 N N   . THR B 2 66 ? -18.381  0.112 24.962 1.00  97.15 0 B 1
ATOM   1243 C CA  . THR B 2 66 ? -18.146 -0.187 23.558 1.00  97.07 0 B 1
ATOM   1244 C C   . THR B 2 66 ? -19.429 -0.682 22.905 1.00  97.45 0 B 1
ATOM   1245 O O   . THR B 2 66 ? -20.022 -1.661 23.348 1.00  97.02 0 B 1
ATOM   1246 C CB  . THR B 2 66 ? -17.046 -1.249 23.386 1.00  96.22 0 B 1
ATOM   1247 C CG2 . THR B 2 66 ? -16.884 -1.637 21.913 1.00  91.77 0 B 1
ATOM   1248 O OG1 . THR B 2 66 ? -15.804 -0.732 23.867 1.00  91.96 0 B 1
ATOM   1249 N N   . LEU B 2 67 ? -19.847  0.028 21.858 1.00  97.84 0 B 1
ATOM   1250 C CA  . LEU B 2 67 ? -20.975 -0.392 21.046 1.00  97.97 0 B 1
ATOM   1251 C C   . LEU B 2 67 ? -20.399 -1.083 19.827 1.00  98.08 0 B 1
ATOM   1252 O O   . LEU B 2 67 ? -19.262 -0.836 19.437 1.00  97.72 0 B 1
ATOM   1253 C CB  . LEU B 2 67 ? -21.816  0.810 20.601 1.00  97.91 0 B 1
ATOM   1254 C CG  . LEU B 2 67 ? -22.865  1.378 21.563 1.00  96.52 0 B 1
ATOM   1255 C CD1 . LEU B 2 67 ? -22.251  1.700 22.910 1.00  93.01 0 B 1
ATOM   1256 C CD2 . LEU B 2 67 ? -23.511  2.618 20.958 1.00  92.39 0 B 1
ATOM   1257 N N   . HIS B 2 68 ? -21.180 -1.963 19.220 1.00  97.94 0 B 1
ATOM   1258 C CA  . HIS B 2 68 ? -20.753 -2.628 17.993 1.00  97.88 0 B 1
ATOM   1259 C C   . HIS B 2 68 ? -21.613 -2.156 16.838 1.00  97.92 0 B 1
ATOM   1260 O O   . HIS B 2 68 ? -22.825 -2.020 16.974 1.00  97.53 0 B 1
ATOM   1261 C CB  . HIS B 2 68 ? -20.820 -4.141 18.155 1.00  97.31 0 B 1
ATOM   1262 C CG  . HIS B 2 68 ? -19.782 -4.677 19.088 1.00  96.05 0 B 1
ATOM   1263 C CD2 . HIS B 2 68 ? -18.586 -5.235 18.868 1.00  85.99 0 B 1
ATOM   1264 N ND1 . HIS B 2 68 ? -19.918 -4.615 20.459 1.00  85.49 0 B 1
ATOM   1265 C CE1 . HIS B 2 68 ? -18.847 -5.117 21.035 1.00  88.14 0 B 1
ATOM   1266 N NE2 . HIS B 2 68 ? -18.022 -5.508 20.089 1.00  89.09 0 B 1
ATOM   1267 N N   . LEU B 2 69 ? -20.960 -1.905 15.710 1.00  97.57 0 B 1
ATOM   1268 C CA  . LEU B 2 69 ? -21.638 -1.405 14.523 1.00  97.14 0 B 1
ATOM   1269 C C   . LEU B 2 69 ? -21.544 -2.401 13.382 1.00  96.91 0 B 1
ATOM   1270 O O   . LEU B 2 69 ? -20.452 -2.838 13.029 1.00  96.14 0 B 1
ATOM   1271 C CB  . LEU B 2 69 ? -21.027 -0.073 14.083 1.00  96.67 0 B 1
ATOM   1272 C CG  . LEU B 2 69 ? -21.467  0.498 12.728 1.00  95.86 0 B 1
ATOM   1273 C CD1 . LEU B 2 69 ? -22.923  0.930 12.781 1.00  93.52 0 B 1
ATOM   1274 C CD2 . LEU B 2 69 ? -20.569  1.677 12.348 1.00  93.20 0 B 1
ATOM   1275 N N   . VAL B 2 70 ? -22.692 -2.752 12.819 1.00  96.15 0 B 1
ATOM   1276 C CA  . VAL B 2 70 ? -22.725 -3.530 11.590 1.00  95.65 0 B 1
ATOM   1277 C C   . VAL B 2 70 ? -23.582 -2.728 10.628 1.00  94.92 0 B 1
ATOM   1278 O O   . VAL B 2 70 ? -24.489 -1.998 11.039 1.00  93.69 0 B 1
ATOM   1279 C CB  . VAL B 2 70 ? -23.303 -4.958 11.766 1.00  94.59 0 B 1
ATOM   1280 C CG1 . VAL B 2 70 ? -22.348 -5.792 12.610 1.00  85.18 0 B 1
ATOM   1281 C CG2 . VAL B 2 70 ? -24.681 -4.911 12.388 1.00  86.36 0 B 1
ATOM   1282 N N   . LEU B 2 71 ? -23.287 -2.841  9.336 1.00  93.44 0 B 1
ATOM   1283 C CA  . LEU B 2 71 ? -24.004 -2.054  8.351 1.00  91.56 0 B 1
ATOM   1284 C C   . LEU B 2 71 ? -25.045 -2.852  7.587 1.00  90.41 0 B 1
ATOM   1285 O O   . LEU B 2 71 ? -24.869 -4.042  7.321 1.00  88.23 0 B 1
ATOM   1286 C CB  . LEU B 2 71 ? -23.032 -1.418  7.354 1.00  89.69 0 B 1
ATOM   1287 C CG  . LEU B 2 71 ? -21.952 -0.502  7.923 1.00  87.78 0 B 1
ATOM   1288 C CD1 . LEU B 2 71 ? -21.263  0.246  6.795 1.00  81.91 0 B 1
ATOM   1289 C CD2 . LEU B 2 71 ? -22.536  0.475  8.929 1.00  80.52 0 B 1
ATOM   1290 N N   . ARG B 2 72 ? -26.129 -2.165  7.253 1.00  87.38 0 B 1
ATOM   1291 C CA  . ARG B 2 72 ? -27.169 -2.698  6.386 1.00  84.64 0 B 1
ATOM   1292 C C   . ARG B 2 72 ? -26.861 -2.106  5.016 1.00  82.67 0 B 1
ATOM   1293 O O   . ARG B 2 72 ? -27.017 -0.900  4.808 1.00  79.26 0 B 1
ATOM   1294 C CB  . ARG B 2 72 ? -28.545 -2.259  6.888 1.00  81.03 0 B 1
ATOM   1295 C CG  . ARG B 2 72 ? -29.690 -2.635  5.974 1.00  72.07 0 B 1
ATOM   1296 C CD  . ARG B 2 72 ? -31.024 -2.250  6.602 1.00  69.77 0 B 1
ATOM   1297 N NE  . ARG B 2 72 ? -32.133 -2.453  5.693 1.00  63.80 0 B 1
ATOM   1298 C CZ  . ARG B 2 72 ? -32.704 -1.493  4.973 1.00  58.87 0 B 1
ATOM   1299 N NH1 . ARG B 2 72 ? -32.255 -0.250  5.066 1.00  55.33 1 B 1
ATOM   1300 N NH2 . ARG B 2 72 ? -33.709 -1.778  4.161 1.00  52.19 0 B 1
ATOM   1301 N N   . LEU B 2 73 ? -26.392 -2.938  4.105 1.00  79.29 0 B 1
ATOM   1302 C CA  . LEU B 2 73 ? -25.868 -2.440  2.833 1.00  74.46 0 B 1
ATOM   1303 C C   . LEU B 2 73 ? -26.851 -2.409  1.673 1.00  71.26 0 B 1
ATOM   1304 O O   . LEU B 2 73 ? -26.688 -1.616  0.745 1.00  66.39 0 B 1
ATOM   1305 C CB  . LEU B 2 73 ? -24.644 -3.257  2.429 1.00  71.90 0 B 1
ATOM   1306 C CG  . LEU B 2 73 ? -23.505 -3.275  3.459 1.00  68.48 0 B 1
ATOM   1307 C CD1 . LEU B 2 73 ? -22.388 -4.187  2.990 1.00  66.10 0 B 1
ATOM   1308 C CD2 . LEU B 2 73 ? -22.992 -1.871  3.709 1.00  65.00 0 B 1
ATOM   1309 N N   . ARG B 2 74 ? -27.865 -3.260  1.706 1.00  67.26 0 B 1
ATOM   1310 C CA  . ARG B 2 74 ? -28.807 -3.343  0.592 1.00  63.39 0 B 1
ATOM   1311 C C   . ARG B 2 74 ? -29.977 -2.383  0.716 1.00  60.26 0 B 1
ATOM   1312 O O   . ARG B 2 74 ? -30.872 -2.375 -0.131 1.00  54.14 0 B 1
ATOM   1313 C CB  . ARG B 2 74 ? -29.316 -4.779  0.429 1.00  58.84 0 B 1
ATOM   1314 C CG  . ARG B 2 74 ? -28.222 -5.780  0.143 1.00  52.82 0 B 1
ATOM   1315 C CD  . ARG B 2 74 ? -28.796 -7.079 -0.407 1.00  48.90 0 B 1
ATOM   1316 N NE  . ARG B 2 74 ? -29.407 -6.890 -1.708 1.00  44.86 0 B 1
ATOM   1317 C CZ  . ARG B 2 74 ? -29.959 -7.871 -2.430 1.00  41.14 0 B 1
ATOM   1318 N NH1 . ARG B 2 74 ? -29.979 -9.100 -1.956 1.00  37.92 1 B 1
ATOM   1319 N NH2 . ARG B 2 74 ? -30.490 -7.600 -3.608 1.00  36.58 0 B 1
ATOM   1320 N N   . GLY B 2 75 ? -29.965 -1.550  1.756 1.00  59.93 0 B 1
ATOM   1321 C CA  . GLY B 2 75 ? -31.039 -0.606  1.948 1.00  56.35 0 B 1
ATOM   1322 C C   . GLY B 2 75 ? -30.561  0.710  2.506 1.00  54.43 0 B 1
ATOM   1323 O O   . GLY B 2 75 ? -29.411  1.105  2.322 1.00  49.41 0 B 1
ATOM   1324 N N   . GLY B 2 76 ? -31.437  1.380  3.193 1.00  56.82 0 B 1
ATOM   1325 C CA  . GLY B 2 76 ? -31.154  2.687  3.737 1.00  53.40 0 B 1
ATOM   1326 C C   . GLY B 2 76 ? -32.357  3.592  3.645 1.00  49.14 0 B 1
ATOM   1327 O O   . GLY B 2 76 ? -32.329  4.699  4.201 1.00  43.26 0 B 1
ATOM   1328 O OXT . GLY B 2 76 ? -33.371  3.206  3.057 1.00  48.40 -1 B 1
HETATM 1329 P PA  . NAD C 3 1 ? -31.639  3.064 -6.275 1.00  80.85 0 C 1
HETATM 1330 P PN  . NAD C 3 1 ? -31.537  4.913 -4.078 1.00  77.55 0 C 1
HETATM 1331 C C1B . NAD C 3 1 ? -29.508 -0.968 -4.291 1.00  75.03 0 C 1
HETATM 1332 C C1D . NAD C 3 1 ? -33.073  9.018 -2.679 1.00  66.69 0 C 1
HETATM 1333 N N1A . NAD C 3 1 ? -26.975 -4.135 -7.410 1.00  81.78 0 C 1
HETATM 1334 N N1N . NAD C 3 1 ? -32.638  8.225 -1.520 1.00  68.80 0 C 1
HETATM 1335 O O1A . NAD C 3 1 ? -30.389  3.571 -6.916 1.00  73.28 -1 C 1
HETATM 1336 O O1N . NAD C 3 1 ? -30.058  4.917 -4.138 1.00  69.29 -1 C 1
HETATM 1337 C C2A . NAD C 3 1 ? -27.478 -4.366 -6.185 1.00  78.50 0 C 1
HETATM 1338 C C2B . NAD C 3 1 ? -29.314  0.324 -3.560 1.00  72.61 0 C 1
HETATM 1339 C C2D . NAD C 3 1 ? -31.986  9.402 -3.658 1.00  67.97 0 C 1
HETATM 1340 C C2N . NAD C 3 1 ? -33.525  7.977 -0.530 1.00  67.06 0 C 1
HETATM 1341 O O2A . NAD C 3 1 ? -32.765  2.677 -7.208 1.00  74.52 0 C 1
HETATM 1342 O O2B . NAD C 3 1 ? -28.269  0.198 -2.634 1.00  68.23 0 C 1
HETATM 1343 O O2D . NAD C 3 1 ? -31.679 10.777 -3.471 1.00  63.18 0 C 1
HETATM 1344 O O2N . NAD C 3 1 ? -32.122  4.369 -2.807 1.00  68.10 0 C 1
HETATM 1345 C C3B . NAD C 3 1 ? -30.673  0.512 -2.887 1.00  72.18 0 C 1
HETATM 1346 C C3D . NAD C 3 1 ? -32.567  9.110 -5.026 1.00  69.05 0 C 1
HETATM 1347 C C3N . NAD C 3 1 ? -33.168  7.219  0.583 1.00  65.89 0 C 1
HETATM 1348 N N3A . NAD C 3 1 ? -28.098 -3.443 -5.469 1.00  78.70 0 C 1
HETATM 1349 O O3  . NAD C 3 1 ? -32.206  4.143 -5.270 1.00  77.59 0 C 1
HETATM 1350 O O3B . NAD C 3 1 ? -30.737 -0.242 -1.685 1.00  70.09 0 C 1
HETATM 1351 O O3D . NAD C 3 1 ? -33.071 10.263 -5.624 1.00  65.62 0 C 1
HETATM 1352 C C4A . NAD C 3 1 ? -28.201 -2.212 -5.994 1.00  80.72 0 C 1
HETATM 1353 C C4B . NAD C 3 1 ? -31.643 -0.036 -3.882 1.00  73.18 0 C 1
HETATM 1354 C C4D . NAD C 3 1 ? -33.645  8.110 -4.749 1.00  72.03 0 C 1
HETATM 1355 C C4N . NAD C 3 1 ? -31.889  6.683  0.694 1.00  61.24 0 C 1
HETATM 1356 O O4B . NAD C 3 1 ? -30.914 -0.961 -4.633 1.00  72.94 0 C 1
HETATM 1357 O O4D . NAD C 3 1 ? -34.007  8.200 -3.379 1.00  69.10 0 C 1
HETATM 1358 C C5A . NAD C 3 1 ? -27.694 -1.886 -7.250 1.00  83.15 0 C 1
HETATM 1359 C C5B . NAD C 3 1 ? -32.286  1.044 -4.751 1.00  71.80 0 C 1
HETATM 1360 C C5D . NAD C 3 1 ? -33.218  6.711 -5.082 1.00  71.69 0 C 1
HETATM 1361 C C5N . NAD C 3 1 ? -30.995  6.940 -0.342 1.00  60.27 0 C 1
HETATM 1362 O O5B . NAD C 3 1 ? -31.276  1.820 -5.344 1.00  77.08 0 C 1
HETATM 1363 O O5D . NAD C 3 1 ? -32.026  6.415 -4.328 1.00  75.34 0 C 1
HETATM 1364 C C6A . NAD C 3 1 ? -27.052 -2.917 -7.966 1.00  84.28 0 C 1
HETATM 1365 C C6N . NAD C 3 1 ? -31.385  7.691 -1.443 1.00  65.52 0 C 1
HETATM 1366 N N6A . NAD C 3 1 ? -26.548 -2.725 -9.208 1.00  83.76 0 C 1
HETATM 1367 C C7N . NAD C 3 1 ? -34.174  6.941  1.638 1.00  61.32 0 C 1
HETATM 1368 N N7A . NAD C 3 1 ? -27.954 -0.588 -7.505 1.00  82.54 0 C 1
HETATM 1369 N N7N . NAD C 3 1 ? -35.466  7.040  1.332 1.00  55.05 0 C 1
HETATM 1370 O O7N . NAD C 3 1 ? -33.842  6.661  2.791 1.00  56.59 0 C 1
HETATM 1371 C C8A . NAD C 3 1 ? -28.590 -0.128 -6.465 1.00  80.90 0 C 1
HETATM 1372 N N9A . NAD C 3 1 ? -28.770 -1.087 -5.536 1.00  79.14 0 C 1
HETATM 1373 ZN ZN  . ZN  D 4 1 ? -24.274  2.094 -5.632 1.00  83.90 0 D 1
HETATM 1374 ZN ZN  . ZN  E 5 1 ? -17.802  9.259 -17.277 1.00  94.36 0 E 1
