# Supplementary material for: RNF114 and RNF166 exemplify reader-writer E3 ligases that extend K11 polyubiquitin onto sites of MARUbylation
Source: EMBO J. 2025 Oct 2;44(21):5993–6018. doi: 10.1038/s44318-025-00577-z (PMC12583694; doi:10.1038/s44318-025-00577-z)
Supplement: Supplementary file 7 — Source data Fig. 5 [file 44318_2025_577_MOESM7_ESM.zip › Figure 5/5B/RNF166-MUBD-AF3-2.cif]

# generated by PyMOL 3.1.4.1
#
data_fold_2024_11_14_22_43_rnf166_mubd_ub_nad_2xzn_model_2
_entry.id fold_2024_11_14_22_43_rnf166_mubd_ub_nad_2xzn_model_2
#
loop_
_atom_site.group_PDB
_atom_site.id
_atom_site.type_symbol
_atom_site.label_atom_id
_atom_site.label_alt_id
_atom_site.label_comp_id
_atom_site.label_asym_id
_atom_site.label_entity_id
_atom_site.label_seq_id
_atom_site.pdbx_PDB_ins_code
_atom_site.Cartn_x
_atom_site.Cartn_y
_atom_site.Cartn_z
_atom_site.occupancy
_atom_site.B_iso_or_equiv
_atom_site.pdbx_formal_charge
_atom_site.auth_asym_id
_atom_site.pdbx_PDB_model_num
ATOM   1   N N   . ARG A 1 1 ? -6.140 -0.927 -4.525 1.00  59.33 0 A 1
ATOM   2   C CA  . ARG A 1 1 ? -7.425 -0.257 -4.259 1.00  66.27 0 A 1
ATOM   3   C C   . ARG A 1 1 ? -8.491 -0.717 -5.242 1.00  70.85 0 A 1
ATOM   4   O O   . ARG A 1 1 ? -8.188 -1.116 -6.366 1.00  67.43 0 A 1
ATOM   5   C CB  . ARG A 1 1 ? -7.277  1.263 -4.377 1.00  61.83 0 A 1
ATOM   6   C CG  . ARG A 1 1 ? -6.949  1.732 -5.786 1.00  55.57 0 A 1
ATOM   7   C CD  . ARG A 1 1 ? -7.010  3.248 -5.906 1.00  49.06 0 A 1
ATOM   8   N NE  . ARG A 1 1 ? -6.878  3.672 -7.294 1.00  45.89 0 A 1
ATOM   9   C CZ  . ARG A 1 1 ? -7.081  4.921 -7.727 1.00  41.29 0 A 1
ATOM   10  N NH1 . ARG A 1 1 ? -7.400  5.875 -6.868 1.00  40.99 1 A 1
ATOM   11  N NH2 . ARG A 1 1 ? -6.953  5.193 -9.003 1.00  39.25 0 A 1
ATOM   12  N N   . SER A 1 2 ? -9.731 -0.662 -4.811 1.00  74.66 0 A 1
ATOM   13  C CA  . SER A 1 2 ? -10.838 -1.048 -5.673 1.00  78.78 0 A 1
ATOM   14  C C   . SER A 1 2 ? -11.140  0.107 -6.611 1.00  82.76 0 A 1
ATOM   15  O O   . SER A 1 2 ? -11.285  1.246 -6.175 1.00  80.98 0 A 1
ATOM   16  C CB  . SER A 1 2 ? -12.070 -1.366 -4.835 1.00  73.13 0 A 1
ATOM   17  O OG  . SER A 1 2 ? -11.854 -2.502 -4.022 1.00  64.96 0 A 1
ATOM   18  N N   . THR A 1 3 ? -11.223 -0.188 -7.904 1.00  87.47 0 A 1
ATOM   19  C CA  . THR A 1 3 ? -11.526  0.840 -8.887 1.00  89.42 0 A 1
ATOM   20  C C   . THR A 1 3 ? -12.710  0.415 -9.738 1.00  90.69 0 A 1
ATOM   21  O O   . THR A 1 3 ? -13.027 -0.776 -9.831 1.00  89.44 0 A 1
ATOM   22  C CB  . THR A 1 3 ? -10.326  1.132 -9.800 1.00  87.57 0 A 1
ATOM   23  C CG2 . THR A 1 3 ? -9.141  1.636 -8.985 1.00  79.57 0 A 1
ATOM   24  O OG1 . THR A 1 3 ? -9.950 -0.057 -10.504 1.00  80.93 0 A 1
ATOM   25  N N   . PHE A 1 4 ? -13.342  1.393 -10.349 1.00  91.14 0 A 1
ATOM   26  C CA  . PHE A 1 4 ? -14.531  1.150 -11.149 1.00  91.54 0 A 1
ATOM   27  C C   . PHE A 1 4 ? -14.485  1.940 -12.440 1.00  93.40 0 A 1
ATOM   28  O O   . PHE A 1 4 ? -13.754  2.921 -12.558 1.00  92.34 0 A 1
ATOM   29  C CB  . PHE A 1 4 ? -15.776  1.555 -10.362 1.00  89.92 0 A 1
ATOM   30  C CG  . PHE A 1 4 ? -15.842  0.953 -8.986 1.00  89.50 0 A 1
ATOM   31  C CD1 . PHE A 1 4 ? -16.362 -0.323 -8.800 1.00  85.19 0 A 1
ATOM   32  C CD2 . PHE A 1 4 ? -15.363  1.648 -7.889 1.00  85.58 0 A 1
ATOM   33  C CE1 . PHE A 1 4 ? -16.395 -0.893 -7.542 1.00  84.16 0 A 1
ATOM   34  C CE2 . PHE A 1 4 ? -15.391  1.079 -6.620 1.00  84.33 0 A 1
ATOM   35  C CZ  . PHE A 1 4 ? -15.913 -0.198 -6.442 1.00  85.27 0 A 1
ATOM   36  N N   . ALA A 1 5 ? -15.267  1.501 -13.415 1.00  93.24 0 A 1
ATOM   37  C CA  . ALA A 1 5 ? -15.362  2.197 -14.685 1.00  94.11 0 A 1
ATOM   38  C C   . ALA A 1 5 ? -16.615  3.063 -14.632 1.00  94.66 0 A 1
ATOM   39  O O   . ALA A 1 5 ? -17.632  2.652 -14.072 1.00  93.67 0 A 1
ATOM   40  C CB  . ALA A 1 5 ? -15.459  1.203 -15.831 1.00  93.24 0 A 1
ATOM   41  N N   . CYS A 1 6 ? -16.533  4.259 -15.198 1.00  94.85 0 A 1
ATOM   42  C CA  . CYS A 1 6 ? -17.693  5.128 -15.233 1.00  95.04 0 A 1
ATOM   43  C C   . CYS A 1 6 ? -18.764  4.473 -16.106 1.00  94.99 0 A 1
ATOM   44  O O   . CYS A 1 6 ? -18.481  4.099 -17.243 1.00  94.49 0 A 1
ATOM   45  C CB  . CYS A 1 6 ? -17.319  6.489 -15.825 1.00  94.46 0 A 1
ATOM   46  S SG  . CYS A 1 6 ? -18.744  7.562 -16.086 1.00  93.79 0 A 1
ATOM   47  N N   . PRO A 1 7 ? -19.988  4.327 -15.599 1.00  94.98 0 A 1
ATOM   48  C CA  . PRO A 1 7 ? -21.049  3.694 -16.381 1.00  94.22 0 A 1
ATOM   49  C C   . PRO A 1 7 ? -21.545  4.547 -17.537 1.00  94.30 0 A 1
ATOM   50  O O   . PRO A 1 7 ? -22.241  4.055 -18.427 1.00  92.79 0 A 1
ATOM   51  C CB  . PRO A 1 7 ? -22.129  3.442 -15.335 1.00  93.66 0 A 1
ATOM   52  C CG  . PRO A 1 7 ? -21.948  4.588 -14.388 1.00  91.70 0 A 1
ATOM   53  C CD  . PRO A 1 7 ? -20.444  4.707 -14.261 1.00  93.55 0 A 1
ATOM   54  N N   . TYR A 1 8 ? -21.187  5.825 -17.541 1.00  95.11 0 A 1
ATOM   55  C CA  . TYR A 1 8 ? -21.615  6.727 -18.601 1.00  94.72 0 A 1
ATOM   56  C C   . TYR A 1 8 ? -20.650  6.741 -19.787 1.00  94.79 0 A 1
ATOM   57  O O   . TYR A 1 8 ? -21.077  6.629 -20.935 1.00  92.85 0 A 1
ATOM   58  C CB  . TYR A 1 8 ? -21.727  8.157 -18.075 1.00  94.02 0 A 1
ATOM   59  C CG  . TYR A 1 8 ? -22.854  8.392 -17.100 1.00  93.76 0 A 1
ATOM   60  C CD1 . TYR A 1 8 ? -24.184  8.363 -17.523 1.00  90.74 0 A 1
ATOM   61  C CD2 . TYR A 1 8 ? -22.595  8.673 -15.764 1.00  90.96 0 A 1
ATOM   62  C CE1 . TYR A 1 8 ? -25.228  8.606 -16.638 1.00  89.66 0 A 1
ATOM   63  C CE2 . TYR A 1 8 ? -23.630  8.911 -14.869 1.00  89.70 0 A 1
ATOM   64  C CZ  . TYR A 1 8 ? -24.942  8.879 -15.310 1.00  91.25 0 A 1
ATOM   65  O OH  . TYR A 1 8 ? -25.970  9.120 -14.428 1.00  89.15 0 A 1
ATOM   66  N N   . CYS A 1 9 ? -19.367  6.885 -19.509 1.00  95.23 0 A 1
ATOM   67  C CA  . CYS A 1 9 ? -18.384  7.017 -20.580 1.00  95.18 0 A 1
ATOM   68  C C   . CYS A 1 9 ? -17.292  5.951 -20.632 1.00  95.41 0 A 1
ATOM   69  O O   . CYS A 1 9 ? -16.507  5.923 -21.571 1.00  94.19 0 A 1
ATOM   70  C CB  . CYS A 1 9 ? -17.731  8.394 -20.501 1.00  94.20 0 A 1
ATOM   71  S SG  . CYS A 1 9 ? -16.601  8.604 -19.099 1.00  94.09 0 A 1
ATOM   72  N N   . GLY A 1 10 ? -17.245  5.089 -19.624 1.00  94.27 0 A 1
ATOM   73  C CA  . GLY A 1 10 ? -16.249  4.038 -19.634 1.00  94.27 0 A 1
ATOM   74  C C   . GLY A 1 10 ? -14.891  4.385 -19.054 1.00  95.07 0 A 1
ATOM   75  O O   . GLY A 1 10 ? -13.997  3.546 -19.022 1.00  93.01 0 A 1
ATOM   76  N N   . ALA A 1 11 ? -14.733  5.622 -18.585 1.00  94.83 0 A 1
ATOM   77  C CA  . ALA A 1 11 ? -13.465  6.050 -17.992 1.00  94.34 0 A 1
ATOM   78  C C   . ALA A 1 11 ? -13.111  5.056 -16.890 1.00  94.26 0 A 1
ATOM   79  O O   . ALA A 1 11 ? -13.932  4.760 -16.023 1.00  92.61 0 A 1
ATOM   80  C CB  . ALA A 1 11 ? -13.596  7.452 -17.420 1.00  93.49 0 A 1
ATOM   81  N N   . ARG A 1 12 ? -11.882  4.533 -16.942 1.00  93.58 0 A 1
ATOM   82  C CA  . ARG A 1 12 ? -11.475  3.515 -15.989 1.00  92.36 0 A 1
ATOM   83  C C   . ARG A 1 12 ? -10.572  3.978 -14.848 1.00  91.24 0 A 1
ATOM   84  O O   . ARG A 1 12 ? -10.135  5.123 -14.811 1.00  85.62 0 A 1
ATOM   85  C CB  . ARG A 1 12 ? -10.781  2.375 -16.730 1.00  89.80 0 A 1
ATOM   86  C CG  . ARG A 1 12 ? -11.597  1.745 -17.840 1.00  82.72 0 A 1
ATOM   87  C CD  . ARG A 1 12 ? -11.476  0.236 -17.791 1.00  79.93 0 A 1
ATOM   88  N NE  . ARG A 1 12 ? -12.093 -0.293 -16.582 1.00  71.83 0 A 1
ATOM   89  C CZ  . ARG A 1 12 ? -11.870 -1.513 -16.093 1.00  65.49 0 A 1
ATOM   90  N NH1 . ARG A 1 12 ? -11.035 -2.335 -16.710 1.00  59.58 1 A 1
ATOM   91  N NH2 . ARG A 1 12 ? -12.476 -1.901 -14.986 1.00  59.40 0 A 1
ATOM   92  N N   . ASN A 1 13 ? -10.319  3.056 -13.933 1.00  92.77 0 A 1
ATOM   93  C CA  . ASN A 1 13 ? -9.467  3.305 -12.781 1.00  91.90 0 A 1
ATOM   94  C C   . ASN A 1 13 ? -9.900  4.456 -11.887 1.00  91.57 0 A 1
ATOM   95  O O   . ASN A 1 13 ? -9.086  5.290 -11.493 1.00  89.06 0 A 1
ATOM   96  C CB  . ASN A 1 13 ? -8.015  3.507 -13.233 1.00  90.11 0 A 1
ATOM   97  C CG  . ASN A 1 13 ? -7.277  2.205 -13.380 1.00  84.30 0 A 1
ATOM   98  N ND2 . ASN A 1 13 ? -7.042  1.795 -14.620 1.00  73.36 0 A 1
ATOM   99  O OD1 . ASN A 1 13 ? -6.934  1.553 -12.395 1.00  75.83 0 A 1
ATOM   100 N N   . LEU A 1 14 ? -11.181  4.479 -11.564 1.00  92.02 0 A 1
ATOM   101 C CA  . LEU A 1 14 ? -11.720  5.489 -10.671 1.00  91.37 0 A 1
ATOM   102 C C   . LEU A 1 14 ? -12.087  4.802 -9.364 1.00  90.64 0 A 1
ATOM   103 O O   . LEU A 1 14 ? -12.885  3.870 -9.360 1.00  88.97 0 A 1
ATOM   104 C CB  . LEU A 1 14 ? -12.976  6.116 -11.279 1.00  91.50 0 A 1
ATOM   105 C CG  . LEU A 1 14 ? -12.829  6.798 -12.639 1.00  91.34 0 A 1
ATOM   106 C CD1 . LEU A 1 14 ? -14.206  7.132 -13.192 1.00  88.00 0 A 1
ATOM   107 C CD2 . LEU A 1 14 ? -11.993  8.058 -12.491 1.00  87.30 0 A 1
ATOM   108 N N   . ASP A 1 15 ? -11.485  5.236 -8.255 1.00  88.30 0 A 1
ATOM   109 C CA  . ASP A 1 15 ? -11.870  4.633 -6.991 1.00  86.86 0 A 1
ATOM   110 C C   . ASP A 1 15 ? -13.219  5.250 -6.634 1.00  87.38 0 A 1
ATOM   111 O O   . ASP A 1 15 ? -13.742  6.092 -7.363 1.00  86.53 0 A 1
ATOM   112 C CB  . ASP A 1 15 ? -10.825  4.844 -5.879 1.00  84.54 0 A 1
ATOM   113 C CG  . ASP A 1 15 ? -10.563  6.304 -5.548 1.00  81.79 0 A 1
ATOM   114 O OD1 . ASP A 1 15 ? -11.457  7.146 -5.698 1.00  76.17 0 A 1
ATOM   115 O OD2 . ASP A 1 15 ? -9.440  6.590 -5.081 1.00  76.54 -1 A 1
ATOM   116 N N   . GLN A 1 16 ? -13.801  4.833 -5.513 1.00  85.21 0 A 1
ATOM   117 C CA  . GLN A 1 16 ? -15.130  5.307 -5.144 1.00  84.19 0 A 1
ATOM   118 C C   . GLN A 1 16 ? -15.259  6.827 -5.108 1.00  85.26 0 A 1
ATOM   119 O O   . GLN A 1 16 ? -16.200  7.391 -5.677 1.00  84.51 0 A 1
ATOM   120 C CB  . GLN A 1 16 ? -15.541  4.700 -3.809 1.00  81.25 0 A 1
ATOM   121 C CG  . GLN A 1 16 ? -17.033  4.793 -3.529 1.00  75.44 0 A 1
ATOM   122 C CD  . GLN A 1 16 ? -17.489  3.767 -2.519 1.00  71.82 0 A 1
ATOM   123 N NE2 . GLN A 1 16 ? -18.497  4.109 -1.742 1.00  64.21 0 A 1
ATOM   124 O OE1 . GLN A 1 16 ? -16.936  2.665 -2.441 1.00  66.93 0 A 1
ATOM   125 N N   . GLN A 1 17 ? -14.322  7.484 -4.453 1.00  83.45 0 A 1
ATOM   126 C CA  . GLN A 1 17 ? -14.373  8.945 -4.356 1.00  82.96 0 A 1
ATOM   127 C C   . GLN A 1 17 ? -14.143  9.603 -5.710 1.00  85.30 0 A 1
ATOM   128 O O   . GLN A 1 17 ? -14.774 10.601 -6.034 1.00  84.69 0 A 1
ATOM   129 C CB  . GLN A 1 17 ? -13.332  9.448 -3.351 1.00  79.86 0 A 1
ATOM   130 C CG  . GLN A 1 17 ? -13.725  9.248 -1.885 1.00  72.05 0 A 1
ATOM   131 C CD  . GLN A 1 17 ? -13.922  7.788 -1.515 1.00  65.41 0 A 1
ATOM   132 N NE2 . GLN A 1 17 ? -15.039  7.499 -0.866 1.00  56.22 0 A 1
ATOM   133 O OE1 . GLN A 1 17 ? -13.079  6.945 -1.808 1.00  59.05 0 A 1
ATOM   134 N N   . GLU A 1 18 ? -13.245  9.034 -6.511 1.00  87.36 0 A 1
ATOM   135 C CA  . GLU A 1 18 ? -12.957  9.589 -7.824 1.00  88.71 0 A 1
ATOM   136 C C   . GLU A 1 18 ? -14.154  9.405 -8.752 1.00  90.20 0 A 1
ATOM   137 O O   . GLU A 1 18 ? -14.427 10.259 -9.595 1.00  90.21 0 A 1
ATOM   138 C CB  . GLU A 1 18 ? -11.715  8.910 -8.423 1.00  88.75 0 A 1
ATOM   139 C CG  . GLU A 1 18 ? -10.434  9.242 -7.672 1.00  86.60 0 A 1
ATOM   140 C CD  . GLU A 1 18 ? -9.238  8.453 -8.169 1.00  85.89 0 A 1
ATOM   141 O OE1 . GLU A 1 18 ? -9.426  7.309 -8.630 1.00  82.42 0 A 1
ATOM   142 O OE2 . GLU A 1 18 ? -8.109  8.975 -8.075 1.00  81.65 -1 A 1
ATOM   143 N N   . LEU A 1 19 ? -14.868  8.303 -8.591 1.00  90.09 0 A 1
ATOM   144 C CA  . LEU A 1 19 ? -16.047  8.050 -9.416 1.00  91.05 0 A 1
ATOM   145 C C   . LEU A 1 19 ? -17.118  9.091 -9.127 1.00  91.64 0 A 1
ATOM   146 O O   . LEU A 1 19 ? -17.733  9.632 -10.044 1.00  91.32 0 A 1
ATOM   147 C CB  . LEU A 1 19 ? -16.604  6.650 -9.151 1.00  91.66 0 A 1
ATOM   148 C CG  . LEU A 1 19 ? -17.868  6.286 -9.945 1.00  91.33 0 A 1
ATOM   149 C CD1 . LEU A 1 19 ? -17.559  6.251 -11.433 1.00  88.77 0 A 1
ATOM   150 C CD2 . LEU A 1 19 ? -18.407  4.940 -9.472 1.00  88.47 0 A 1
ATOM   151 N N   . VAL A 1 20 ? -17.342  9.369 -7.852 1.00  88.45 0 A 1
ATOM   152 C CA  . VAL A 1 20 ? -18.335 10.366 -7.468 1.00  87.67 0 A 1
ATOM   153 C C   . VAL A 1 20 ? -17.957 11.723 -8.059 1.00  88.39 0 A 1
ATOM   154 O O   . VAL A 1 20 ? -18.778 12.389 -8.687 1.00  88.34 0 A 1
ATOM   155 C CB  . VAL A 1 20 ? -18.444 10.493 -5.927 1.00  86.05 0 A 1
ATOM   156 C CG1 . VAL A 1 20 ? -19.362 11.654 -5.553 1.00  82.14 0 A 1
ATOM   157 C CG2 . VAL A 1 20 ? -18.977  9.199 -5.335 1.00  82.08 0 A 1
ATOM   158 N N   . LYS A 1 21 ? -16.715 12.116 -7.873 1.00  88.55 0 A 1
ATOM   159 C CA  . LYS A 1 21 ? -16.231 13.396 -8.381 1.00  88.76 0 A 1
ATOM   160 C C   . LYS A 1 21 ? -16.347 13.471 -9.894 1.00  89.73 0 A 1
ATOM   161 O O   . LYS A 1 21 ? -16.811 14.472 -10.445 1.00  89.39 0 A 1
ATOM   162 C CB  . LYS A 1 21 ? -14.775 13.601 -7.957 1.00  87.56 0 A 1
ATOM   163 C CG  . LYS A 1 21 ? -14.146 14.912 -8.399 1.00  80.73 0 A 1
ATOM   164 C CD  . LYS A 1 21 ? -12.743 15.068 -7.811 1.00  76.30 0 A 1
ATOM   165 C CE  . LYS A 1 21 ? -12.081 16.356 -8.256 1.00  67.36 0 A 1
ATOM   166 N NZ  . LYS A 1 21 ? -11.794 16.366 -9.720 1.00  59.89 1 A 1
ATOM   167 N N   . HIS A 1 22 ? -15.931 12.402 -10.572 1.00  90.58 0 A 1
ATOM   168 C CA  . HIS A 1 22 ? -15.989 12.344 -12.024 1.00  92.10 0 A 1
ATOM   169 C C   . HIS A 1 22 ? -17.415 12.491 -12.543 1.00  92.70 0 A 1
ATOM   170 O O   . HIS A 1 22 ? -17.677 13.272 -13.452 1.00  91.71 0 A 1
ATOM   171 C CB  . HIS A 1 22 ? -15.400 11.014 -12.511 1.00  92.83 0 A 1
ATOM   172 C CG  . HIS A 1 22 ? -15.654 10.733 -13.961 1.00  93.87 0 A 1
ATOM   173 C CD2 . HIS A 1 22 ? -16.641 10.037 -14.567 1.00  91.18 0 A 1
ATOM   174 N ND1 . HIS A 1 22 ? -14.845 11.213 -14.963 1.00  90.91 0 A 1
ATOM   175 C CE1 . HIS A 1 22 ? -15.326 10.821 -16.133 1.00  91.44 0 A 1
ATOM   176 N NE2 . HIS A 1 22 ? -16.411 10.100 -15.924 1.00  91.86 0 A 1
ATOM   177 N N   . CYS A 1 23 ? -18.331 11.734 -11.962 1.00  92.44 0 A 1
ATOM   178 C CA  . CYS A 1 23 ? -19.714 11.775 -12.422 1.00  91.84 0 A 1
ATOM   179 C C   . CYS A 1 23 ? -20.383 13.112 -12.151 1.00  91.31 0 A 1
ATOM   180 O O   . CYS A 1 23 ? -21.152 13.605 -12.979 1.00  90.42 0 A 1
ATOM   181 C CB  . CYS A 1 23 ? -20.519 10.641 -11.787 1.00  91.85 0 A 1
ATOM   182 S SG  . CYS A 1 23 ? -20.053  9.010 -12.424 1.00  90.99 0 A 1
ATOM   183 N N   . VAL A 1 24 ? -20.102 13.695 -11.004 1.00  90.22 0 A 1
ATOM   184 C CA  . VAL A 1 24 ? -20.681 14.989 -10.670 1.00  88.32 0 A 1
ATOM   185 C C   . VAL A 1 24 ? -20.157 16.071 -11.614 1.00  88.84 0 A 1
ATOM   186 O O   . VAL A 1 24 ? -20.912 16.922 -12.072 1.00  87.42 0 A 1
ATOM   187 C CB  . VAL A 1 24 ? -20.373 15.379 -9.207 1.00  86.10 0 A 1
ATOM   188 C CG1 . VAL A 1 24 ? -20.751 16.831 -8.950 1.00  80.23 0 A 1
ATOM   189 C CG2 . VAL A 1 24 ? -21.141 14.469 -8.258 1.00  80.33 0 A 1
ATOM   190 N N   . GLU A 1 25 ? -18.873 16.018 -11.902 1.00  89.84 0 A 1
ATOM   191 C CA  . GLU A 1 25 ? -18.252 17.013 -12.771 1.00  89.97 0 A 1
ATOM   192 C C   . GLU A 1 25 ? -18.498 16.811 -14.259 1.00  90.57 0 A 1
ATOM   193 O O   . GLU A 1 25 ? -18.663 17.772 -15.007 1.00  88.89 0 A 1
ATOM   194 C CB  . GLU A 1 25 ? -16.744 17.059 -12.519 1.00  88.56 0 A 1
ATOM   195 C CG  . GLU A 1 25 ? -16.361 17.477 -11.111 1.00  81.36 0 A 1
ATOM   196 C CD  . GLU A 1 25 ? -14.858 17.502 -10.890 1.00  76.80 0 A 1
ATOM   197 O OE1 . GLU A 1 25 ? -14.119 16.860 -11.674 1.00  71.01 0 A 1
ATOM   198 O OE2 . GLU A 1 25 ? -14.404 18.158 -9.924 1.00  70.31 -1 A 1
ATOM   199 N N   . SER A 1 26 ? -18.518 15.556 -14.689 1.00  91.87 0 A 1
ATOM   200 C CA  . SER A 1 26 ? -18.647 15.256 -16.113 1.00  91.76 0 A 1
ATOM   201 C C   . SER A 1 26 ? -20.020 14.799 -16.604 1.00  91.92 0 A 1
ATOM   202 O O   . SER A 1 26 ? -20.296 14.875 -17.804 1.00  89.55 0 A 1
ATOM   203 C CB  . SER A 1 26 ? -17.615 14.205 -16.511 1.00  90.71 0 A 1
ATOM   204 O OG  . SER A 1 26 ? -16.305 14.622 -16.164 1.00  84.33 0 A 1
ATOM   205 N N   . HIS A 1 27 ? -20.866 14.340 -15.694 1.00  91.47 0 A 1
ATOM   206 C CA  . HIS A 1 27 ? -22.160 13.806 -16.105 1.00  91.02 0 A 1
ATOM   207 C C   . HIS A 1 27 ? -23.337 14.312 -15.277 1.00  89.59 0 A 1
ATOM   208 O O   . HIS A 1 27 ? -24.338 13.607 -15.115 1.00  85.76 0 A 1
ATOM   209 C CB  . HIS A 1 27 ? -22.117 12.283 -16.049 1.00  91.59 0 A 1
ATOM   210 C CG  . HIS A 1 27 ? -20.965 11.671 -16.785 1.00  93.09 0 A 1
ATOM   211 C CD2 . HIS A 1 27 ? -19.888 10.974 -16.342 1.00  91.37 0 A 1
ATOM   212 N ND1 . HIS A 1 27 ? -20.821 11.760 -18.150 1.00  90.80 0 A 1
ATOM   213 C CE1 . HIS A 1 27 ? -19.700 11.142 -18.523 1.00  91.59 0 A 1
ATOM   214 N NE2 . HIS A 1 27 ? -19.119 10.654 -17.437 1.00  92.28 0 A 1
ATOM   215 N N   . ARG A 1 28 ? -23.217 15.517 -14.773 1.00  89.21 0 A 1
ATOM   216 C CA  . ARG A 1 28 ? -24.249 16.097 -13.921 1.00  87.31 0 A 1
ATOM   217 C C   . ARG A 1 28 ? -25.658 16.018 -14.488 1.00  87.04 0 A 1
ATOM   218 O O   . ARG A 1 28 ? -26.612 15.770 -13.755 1.00  82.69 0 A 1
ATOM   219 C CB  . ARG A 1 28 ? -23.913 17.558 -13.625 1.00  84.24 0 A 1
ATOM   220 C CG  . ARG A 1 28 ? -24.690 18.125 -12.454 1.00  75.38 0 A 1
ATOM   221 C CD  . ARG A 1 28 ? -23.869 18.035 -11.180 1.00  72.60 0 A 1
ATOM   222 N NE  . ARG A 1 28 ? -24.677 18.142 -9.985 1.00  66.18 0 A 1
ATOM   223 C CZ  . ARG A 1 28 ? -24.218 18.500 -8.789 1.00  61.02 0 A 1
ATOM   224 N NH1 . ARG A 1 28 ? -22.943 18.811 -8.635 1.00  56.09 1 A 1
ATOM   225 N NH2 . ARG A 1 28 ? -25.030 18.533 -7.747 1.00  54.77 0 A 1
ATOM   226 N N   . SER A 1 29 ? -25.780 16.231 -15.788 1.00  86.68 0 A 1
ATOM   227 C CA  . SER A 1 29 ? -27.104 16.212 -16.409 1.00  86.60 0 A 1
ATOM   228 C C   . SER A 1 29 ? -27.269 15.137 -17.476 1.00  87.51 0 A 1
ATOM   229 O O   . SER A 1 29 ? -28.112 15.254 -18.358 1.00  83.57 0 A 1
ATOM   230 C CB  . SER A 1 29 ? -27.415 17.584 -17.011 1.00  84.31 0 A 1
ATOM   231 O OG  . SER A 1 29 ? -27.449 18.581 -16.006 1.00  78.31 0 A 1
ATOM   232 N N   . ASP A 1 30 ? -26.481 14.074 -17.372 1.00  85.52 0 A 1
ATOM   233 C CA  . ASP A 1 30 ? -26.578 12.984 -18.334 1.00  85.62 0 A 1
ATOM   234 C C   . ASP A 1 30 ? -27.950 12.323 -18.155 1.00  85.68 0 A 1
ATOM   235 O O   . ASP A 1 30 ? -28.290 11.899 -17.049 1.00  83.45 0 A 1
ATOM   236 C CB  . ASP A 1 30 ? -25.464 11.968 -18.104 1.00  84.80 0 A 1
ATOM   237 C CG  . ASP A 1 30 ? -25.270 11.044 -19.289 1.00  84.65 0 A 1
ATOM   238 O OD1 . ASP A 1 30 ? -26.268 10.456 -19.749 1.00  80.47 0 A 1
ATOM   239 O OD2 . ASP A 1 30 ? -24.122 10.930 -19.760 1.00  78.91 -1 A 1
ATOM   240 N N   . PRO A 1 31 ? -28.734 12.226 -19.222 1.00  86.32 0 A 1
ATOM   241 C CA  . PRO A 1 31 ? -30.077 11.654 -19.155 1.00  84.51 0 A 1
ATOM   242 C C   . PRO A 1 31 ? -30.154 10.133 -19.086 1.00  85.23 0 A 1
ATOM   243 O O   . PRO A 1 31 ? -31.214  9.581 -18.795 1.00  81.44 0 A 1
ATOM   244 C CB  . PRO A 1 31 ? -30.724 12.189 -20.432 1.00  82.70 0 A 1
ATOM   245 C CG  . PRO A 1 31 ? -29.582 12.154 -21.396 1.00  80.78 0 A 1
ATOM   246 C CD  . PRO A 1 31 ? -28.417 12.693 -20.579 1.00  84.29 0 A 1
ATOM   247 N N   . ASN A 1 32 ? -29.060  9.457 -19.348 1.00  85.66 0 A 1
ATOM   248 C CA  . ASN A 1 32 ? -29.056  8.003 -19.339 1.00  86.46 0 A 1
ATOM   249 C C   . ASN A 1 32 ? -29.112  7.374 -17.952 1.00  87.45 0 A 1
ATOM   250 O O   . ASN A 1 32 ? -28.414  7.797 -17.032 1.00  84.92 0 A 1
ATOM   251 C CB  . ASN A 1 32 ? -27.817  7.480 -20.069 1.00  84.56 0 A 1
ATOM   252 C CG  . ASN A 1 32 ? -27.794  7.853 -21.528 1.00  81.58 0 A 1
ATOM   253 N ND2 . ASN A 1 32 ? -26.790  8.618 -21.937 1.00  72.56 0 A 1
ATOM   254 O OD1 . ASN A 1 32 ? -28.680  7.455 -22.289 1.00  73.67 0 A 1
ATOM   255 N N   . ARG A 1 33 ? -29.953  6.349 -17.813 1.00  90.45 0 A 1
ATOM   256 C CA  . ARG A 1 33 ? -30.044  5.608 -16.562 1.00  90.79 0 A 1
ATOM   257 C C   . ARG A 1 33 ? -29.004  4.507 -16.687 1.00  91.63 0 A 1
ATOM   258 O O   . ARG A 1 33 ? -28.956  3.808 -17.703 1.00  89.20 0 A 1
ATOM   259 C CB  . ARG A 1 33 ? -31.432  5.000 -16.379 1.00  88.52 0 A 1
ATOM   260 C CG  . ARG A 1 33 ? -32.563  6.014 -16.300 1.00  80.22 0 A 1
ATOM   261 C CD  . ARG A 1 33 ? -32.259  7.130 -15.309 1.00  77.41 0 A 1
ATOM   262 N NE  . ARG A 1 33 ? -33.427  7.961 -15.034 1.00  70.52 0 A 1
ATOM   263 C CZ  . ARG A 1 33 ? -33.388  9.124 -14.402 1.00  64.00 0 A 1
ATOM   264 N NH1 . ARG A 1 33 ? -32.233  9.622 -13.982 1.00  59.04 1 A 1
ATOM   265 N NH2 . ARG A 1 33 ? -34.511  9.802 -14.185 1.00  57.05 0 A 1
ATOM   266 N N   . VAL A 1 34 ? -28.164  4.350 -15.679 1.00  93.74 0 A 1
ATOM   267 C CA  . VAL A 1 34 ? -27.095  3.364 -15.734 1.00  94.17 0 A 1
ATOM   268 C C   . VAL A 1 34 ? -27.018  2.506 -14.475 1.00  94.48 0 A 1
ATOM   269 O O   . VAL A 1 34 ? -27.629  2.817 -13.458 1.00  93.50 0 A 1
ATOM   270 C CB  . VAL A 1 34 ? -25.723  4.053 -15.947 1.00  93.19 0 A 1
ATOM   271 C CG1 . VAL A 1 34 ? -25.704  4.784 -17.289 1.00  87.49 0 A 1
ATOM   272 C CG2 . VAL A 1 34 ? -25.451  5.033 -14.811 1.00  87.85 0 A 1
ATOM   273 N N   . VAL A 1 35 ? -26.261  1.425 -14.566 1.00  93.67 0 A 1
ATOM   274 C CA  . VAL A 1 35 ? -26.066  0.513 -13.447 1.00  93.91 0 A 1
ATOM   275 C C   . VAL A 1 35 ? -24.924  1.031 -12.587 1.00  94.21 0 A 1
ATOM   276 O O   . VAL A 1 35 ? -23.870  1.393 -13.101 1.00  93.40 0 A 1
ATOM   277 C CB  . VAL A 1 35 ? -25.718 -0.904 -13.939 1.00  93.09 0 A 1
ATOM   278 C CG1 . VAL A 1 35 ? -25.451 -1.824 -12.758 1.00  89.01 0 A 1
ATOM   279 C CG2 . VAL A 1 35 ? -26.846 -1.455 -14.799 1.00  89.30 0 A 1
ATOM   280 N N   . CYS A 1 36 ? -25.140  1.068 -11.285 1.00  92.24 0 A 1
ATOM   281 C CA  . CYS A 1 36 ? -24.092  1.510 -10.381 1.00  91.97 0 A 1
ATOM   282 C C   . CYS A 1 36 ? -22.999  0.439 -10.357 1.00  91.87 0 A 1
ATOM   283 O O   . CYS A 1 36 ? -23.261 -0.701 -9.970 1.00  91.27 0 A 1
ATOM   284 C CB  . CYS A 1 36 ? -24.629  1.706 -8.963 1.00  90.77 0 A 1
ATOM   285 S SG  . CYS A 1 36 ? -23.326  2.108 -7.774 1.00  89.31 0 A 1
ATOM   286 N N   . PRO A 1 37 ? -21.772  0.796 -10.760 1.00  92.75 0 A 1
ATOM   287 C CA  . PRO A 1 37 ? -20.695 -0.199 -10.785 1.00  92.17 0 A 1
ATOM   288 C C   . PRO A 1 37 ? -20.246 -0.627 -9.395 1.00  91.21 0 A 1
ATOM   289 O O   . PRO A 1 37 ? -19.669 -1.700 -9.221 1.00  89.03 0 A 1
ATOM   290 C CB  . PRO A 1 37 ? -19.585  0.523 -11.558 1.00  92.01 0 A 1
ATOM   291 C CG  . PRO A 1 37 ? -19.802  1.960 -11.197 1.00  90.66 0 A 1
ATOM   292 C CD  . PRO A 1 37 ? -21.310  2.112 -11.230 1.00  92.64 0 A 1
ATOM   293 N N   . ILE A 1 38 ? -20.532  0.200 -8.404 1.00  88.86 0 A 1
ATOM   294 C CA  . ILE A 1 38 ? -20.146 -0.118 -7.036 1.00  87.58 0 A 1
ATOM   295 C C   . ILE A 1 38 ? -21.125 -1.128 -6.450 1.00  86.82 0 A 1
ATOM   296 O O   . ILE A 1 38 ? -20.724 -2.183 -5.950 1.00  85.07 0 A 1
ATOM   297 C CB  . ILE A 1 38 ? -20.097  1.153 -6.154 1.00  86.40 0 A 1
ATOM   298 C CG1 . ILE A 1 38 ? -19.107  2.159 -6.753 1.00  85.19 0 A 1
ATOM   299 C CG2 . ILE A 1 38 ? -19.694  0.783 -4.725 1.00  84.69 0 A 1
ATOM   300 C CD1 . ILE A 1 38 ? -19.118  3.520 -6.078 1.00  81.47 0 A 1
ATOM   301 N N   . CYS A 1 39 ? -22.407 -0.825 -6.520 1.00  86.82 0 A 1
ATOM   302 C CA  . CYS A 1 39 ? -23.422 -1.729 -5.996 1.00  85.71 0 A 1
ATOM   303 C C   . CYS A 1 39 ? -23.428 -3.076 -6.718 1.00  85.43 0 A 1
ATOM   304 O O   . CYS A 1 39 ? -23.572 -4.119 -6.089 1.00  83.54 0 A 1
ATOM   305 C CB  . CYS A 1 39 ? -24.809 -1.097 -6.100 1.00  84.49 0 A 1
ATOM   306 S SG  . CYS A 1 39 ? -25.127  0.210 -4.886 1.00  82.18 0 A 1
ATOM   307 N N   . SER A 1 40 ? -23.276 -3.047 -8.042 1.00  88.07 0 A 1
ATOM   308 C CA  . SER A 1 40 ? -23.314 -4.276 -8.814 1.00  88.09 0 A 1
ATOM   309 C C   . SER A 1 40 ? -22.152 -5.215 -8.483 1.00  86.11 0 A 1
ATOM   310 O O   . SER A 1 40 ? -22.231 -6.415 -8.739 1.00  84.42 0 A 1
ATOM   311 C CB  . SER A 1 40 ? -23.320 -3.973 -10.315 1.00  89.17 0 A 1
ATOM   312 O OG  . SER A 1 40 ? -22.106 -3.384 -10.729 1.00  84.42 0 A 1
ATOM   313 N N   . ALA A 1 41 ? -21.090 -4.673 -7.906 1.00  87.31 0 A 1
ATOM   314 C CA  . ALA A 1 41 ? -19.920 -5.475 -7.563 1.00  85.28 0 A 1
ATOM   315 C C   . ALA A 1 41 ? -20.010 -6.050 -6.149 1.00  83.71 0 A 1
ATOM   316 O O   . ALA A 1 41 ? -19.176 -6.867 -5.751 1.00  81.12 0 A 1
ATOM   317 C CB  . ALA A 1 41 ? -18.650 -4.637 -7.700 1.00  84.15 0 A 1
ATOM   318 N N   . MET A 1 42 ? -21.021 -5.642 -5.398 1.00  81.68 0 A 1
ATOM   319 C CA  . MET A 1 42 ? -21.198 -6.124 -4.030 1.00  79.24 0 A 1
ATOM   320 C C   . MET A 1 42 ? -21.806 -7.523 -4.026 1.00  80.85 0 A 1
ATOM   321 O O   . MET A 1 42 ? -22.378 -7.960 -5.017 1.00  78.35 0 A 1
ATOM   322 C CB  . MET A 1 42 ? -22.110 -5.172 -3.248 1.00  76.48 0 A 1
ATOM   323 C CG  . MET A 1 42 ? -21.576 -3.750 -3.127 1.00  72.49 0 A 1
ATOM   324 S SD  . MET A 1 42 ? -19.997 -3.690 -2.266 1.00  69.03 0 A 1
ATOM   325 C CE  . MET A 1 42 ? -19.679 -1.927 -2.297 1.00  61.77 0 A 1
ATOM   326 N N   . PRO A 1 43 ? -21.697 -8.228 -2.898 1.00  77.04 0 A 1
ATOM   327 C CA  . PRO A 1 43 ? -22.261 -9.580 -2.798 1.00  76.34 0 A 1
ATOM   328 C C   . PRO A 1 43 ? -23.756 -9.622 -3.131 1.00  77.80 0 A 1
ATOM   329 O O   . PRO A 1 43 ? -24.251 -10.613 -3.674 1.00  76.65 0 A 1
ATOM   330 C CB  . PRO A 1 43 ? -21.989 -9.954 -1.340 1.00  75.40 0 A 1
ATOM   331 C CG  . PRO A 1 43 ? -20.708 -9.245 -1.041 1.00  74.74 0 A 1
ATOM   332 C CD  . PRO A 1 43 ? -20.919 -7.883 -1.682 1.00  76.53 0 A 1
ATOM   333 N N   . TRP A 1 44 ? -24.468 -8.559 -2.807 1.00  78.45 0 A 1
ATOM   334 C CA  . TRP A 1 44 ? -25.895 -8.458 -3.061 1.00  76.77 0 A 1
ATOM   335 C C   . TRP A 1 44 ? -26.190 -7.682 -4.340 1.00  78.30 0 A 1
ATOM   336 O O   . TRP A 1 44 ? -27.337 -7.318 -4.617 1.00  75.86 0 A 1
ATOM   337 C CB  . TRP A 1 44 ? -26.583 -7.765 -1.880 1.00  73.77 0 A 1
ATOM   338 C CG  . TRP A 1 44 ? -26.051 -6.378 -1.624 1.00  69.82 0 A 1
ATOM   339 C CD1 . TRP A 1 44 ? -26.502 -5.208 -2.173 1.00  64.45 0 A 1
ATOM   340 C CD2 . TRP A 1 44 ? -24.947 -6.017 -0.789 1.00  67.43 0 A 1
ATOM   341 C CE2 . TRP A 1 44 ? -24.781 -4.611 -0.879 1.00  64.27 0 A 1
ATOM   342 C CE3 . TRP A 1 44 ? -24.077 -6.739  0.031 1.00  60.77 0 A 1
ATOM   343 N NE1 . TRP A 1 44 ? -25.748 -4.147 -1.733 1.00  62.22 0 A 1
ATOM   344 C CZ2 . TRP A 1 44 ? -23.778 -3.923 -0.185 1.00  59.35 0 A 1
ATOM   345 C CZ3 . TRP A 1 44 ? -23.086 -6.049  0.726 1.00  57.97 0 A 1
ATOM   346 C CH2 . TRP A 1 44 ? -22.939 -4.658  0.613 1.00  57.37 0 A 1
ATOM   347 N N   . GLY A 1 45 ? -25.157 -7.414 -5.107 1.00  81.74 0 A 1
ATOM   348 C CA  . GLY A 1 45 ? -25.300 -6.641 -6.320 1.00  82.14 0 A 1
ATOM   349 C C   . GLY A 1 45 ? -26.065 -7.279 -7.464 1.00  84.07 0 A 1
ATOM   350 O O   . GLY A 1 45 ? -26.022 -8.487 -7.662 1.00  82.87 0 A 1
ATOM   351 N N   . ASP A 1 46 ? -26.768 -6.433 -8.210 1.00  85.25 0 A 1
ATOM   352 C CA  . ASP A 1 46 ? -27.520 -6.863 -9.381 1.00  87.51 0 A 1
ATOM   353 C C   . ASP A 1 46 ? -26.852 -6.149 -10.554 1.00  88.78 0 A 1
ATOM   354 O O   . ASP A 1 46 ? -26.991 -4.933 -10.703 1.00  89.10 0 A 1
ATOM   355 C CB  . ASP A 1 46 ? -28.988 -6.432 -9.268 1.00  86.57 0 A 1
ATOM   356 C CG  . ASP A 1 46 ? -29.822 -6.902 -10.449 1.00  85.58 0 A 1
ATOM   357 O OD1 . ASP A 1 46 ? -29.245 -7.276 -11.492 1.00  81.91 0 A 1
ATOM   358 O OD2 . ASP A 1 46 ? -31.065 -6.882 -10.328 1.00  80.28 -1 A 1
ATOM   359 N N   . PRO A 1 47 ? -26.127 -6.885 -11.389 1.00  87.55 0 A 1
ATOM   360 C CA  . PRO A 1 47 ? -25.413 -6.296 -12.527 1.00  87.24 0 A 1
ATOM   361 C C   . PRO A 1 47 ? -26.295 -5.702 -13.625 1.00  88.53 0 A 1
ATOM   362 O O   . PRO A 1 47 ? -25.786 -5.037 -14.526 1.00  86.55 0 A 1
ATOM   363 C CB  . PRO A 1 47 ? -24.568 -7.463 -13.038 1.00  85.95 0 A 1
ATOM   364 C CG  . PRO A 1 47 ? -25.419 -8.650 -12.727 1.00  83.64 0 A 1
ATOM   365 C CD  . PRO A 1 47 ? -25.952 -8.343 -11.344 1.00  86.82 0 A 1
ATOM   366 N N   . SER A 1 48 ? -27.588 -5.944 -13.539 1.00  89.64 0 A 1
ATOM   367 C CA  . SER A 1 48 ? -28.497 -5.417 -14.550 1.00  90.59 0 A 1
ATOM   368 C C   . SER A 1 48 ? -29.442 -4.341 -14.027 1.00  91.08 0 A 1
ATOM   369 O O   . SER A 1 48 ? -30.250 -3.796 -14.780 1.00  89.47 0 A 1
ATOM   370 C CB  . SER A 1 48 ? -29.319 -6.553 -15.162 1.00  89.61 0 A 1
ATOM   371 O OG  . SER A 1 48 ? -30.177 -7.122 -14.193 1.00  82.81 0 A 1
ATOM   372 N N   . TYR A 1 49 ? -29.341 -4.027 -12.756 1.00  89.51 0 A 1
ATOM   373 C CA  . TYR A 1 49 ? -30.221 -3.024 -12.162 1.00  89.36 0 A 1
ATOM   374 C C   . TYR A 1 49 ? -29.737 -1.603 -12.450 1.00  89.92 0 A 1
ATOM   375 O O   . TYR A 1 49 ? -28.653 -1.213 -12.033 1.00  89.02 0 A 1
ATOM   376 C CB  . TYR A 1 49 ? -30.322 -3.236 -10.649 1.00  87.13 0 A 1
ATOM   377 C CG  . TYR A 1 49 ? -31.300 -2.309 -9.974 1.00  85.71 0 A 1
ATOM   378 C CD1 . TYR A 1 49 ? -30.943 -1.010 -9.617 1.00  82.16 0 A 1
ATOM   379 C CD2 . TYR A 1 49 ? -32.605 -2.716 -9.714 1.00  82.51 0 A 1
ATOM   380 C CE1 . TYR A 1 49 ? -31.848 -0.143 -9.023 1.00  80.04 0 A 1
ATOM   381 C CE2 . TYR A 1 49 ? -33.528 -1.862 -9.116 1.00  79.41 0 A 1
ATOM   382 C CZ  . TYR A 1 49 ? -33.140 -0.577 -8.773 1.00  80.65 0 A 1
ATOM   383 O OH  . TYR A 1 49 ? -34.054  0.278 -8.177 1.00  77.47 0 A 1
ATOM   384 N N   . LYS A 1 50 ? -30.562 -0.849 -13.151 1.00  91.04 0 A 1
ATOM   385 C CA  . LYS A 1 50 ? -30.237  0.533 -13.467 1.00  91.55 0 A 1
ATOM   386 C C   . LYS A 1 50 ? -30.874  1.442 -12.420 1.00  90.51 0 A 1
ATOM   387 O O   . LYS A 1 50 ? -32.063  1.332 -12.145 1.00  89.05 0 A 1
ATOM   388 C CB  . LYS A 1 50 ? -30.748  0.908 -14.855 1.00  91.09 0 A 1
ATOM   389 C CG  . LYS A 1 50 ? -30.025  0.212 -15.994 1.00  87.61 0 A 1
ATOM   390 C CD  . LYS A 1 50 ? -30.533  0.698 -17.341 1.00  85.59 0 A 1
ATOM   391 C CE  . LYS A 1 50 ? -29.774  0.062 -18.488 1.00  80.03 0 A 1
ATOM   392 N NZ  . LYS A 1 50 ? -30.251  0.561 -19.807 1.00  73.01 1 A 1
ATOM   393 N N   . SER A 1 51 ? -30.080  2.318 -11.840 1.00  90.00 0 A 1
ATOM   394 C CA  . SER A 1 51 ? -30.591  3.240 -10.841 1.00  87.95 0 A 1
ATOM   395 C C   . SER A 1 51 ? -31.594  4.212 -11.445 1.00  86.91 0 A 1
ATOM   396 O O   . SER A 1 51 ? -31.438  4.645 -12.588 1.00  84.06 0 A 1
ATOM   397 C CB  . SER A 1 51 ? -29.451  4.042 -10.207 1.00  86.36 0 A 1
ATOM   398 O OG  . SER A 1 51 ? -28.702  3.253 -9.312 1.00  80.66 0 A 1
ATOM   399 N N   . ALA A 1 52 ? -32.615  4.539 -10.668 1.00  86.12 0 A 1
ATOM   400 C CA  . ALA A 1 52 ? -33.626  5.479 -11.128 1.00  85.23 0 A 1
ATOM   401 C C   . ALA A 1 52 ? -32.976  6.830 -11.385 1.00  86.65 0 A 1
ATOM   402 O O   . ALA A 1 52 ? -33.364  7.559 -12.291 1.00  84.17 0 A 1
ATOM   403 C CB  . ALA A 1 52 ? -34.728  5.615 -10.078 1.00  83.44 0 A 1
ATOM   404 N N   . ASN A 1 53 ? -31.977  7.151 -10.584 1.00  87.57 0 A 1
ATOM   405 C CA  . ASN A 1 53 ? -31.218  8.389 -10.735 1.00  88.80 0 A 1
ATOM   406 C C   . ASN A 1 53 ? -29.831  8.091 -10.182 1.00  89.68 0 A 1
ATOM   407 O O   . ASN A 1 53 ? -29.576  8.256 -8.997 1.00  88.66 0 A 1
ATOM   408 C CB  . ASN A 1 53 ? -31.866  9.528 -9.956 1.00  86.92 0 A 1
ATOM   409 C CG  . ASN A 1 53 ? -31.235 10.873 -10.265 1.00  85.18 0 A 1
ATOM   410 N ND2 . ASN A 1 53 ? -32.048 11.911 -10.301 1.00  78.14 0 A 1
ATOM   411 O OD1 . ASN A 1 53 ? -30.024 10.980 -10.466 1.00  79.64 0 A 1
ATOM   412 N N   . PHE A 1 54 ? -28.954  7.632 -11.064 1.00  90.46 0 A 1
ATOM   413 C CA  . PHE A 1 54 ? -27.614  7.237 -10.651 1.00  90.74 0 A 1
ATOM   414 C C   . PHE A 1 54 ? -26.807  8.308 -9.928 1.00  90.41 0 A 1
ATOM   415 O O   . PHE A 1 54 ? -26.152  8.020 -8.927 1.00  89.61 0 A 1
ATOM   416 C CB  . PHE A 1 54 ? -26.805  6.731 -11.848 1.00  90.80 0 A 1
ATOM   417 C CG  . PHE A 1 54 ? -25.396  6.347 -11.485 1.00  90.92 0 A 1
ATOM   418 C CD1 . PHE A 1 54 ? -25.164  5.317 -10.583 1.00  88.71 0 A 1
ATOM   419 C CD2 . PHE A 1 54 ? -24.320  7.031 -12.025 1.00  88.71 0 A 1
ATOM   420 C CE1 . PHE A 1 54 ? -23.866  4.974 -10.222 1.00  87.48 0 A 1
ATOM   421 C CE2 . PHE A 1 54 ? -23.021  6.689 -11.677 1.00  87.35 0 A 1
ATOM   422 C CZ  . PHE A 1 54 ? -22.792  5.663 -10.770 1.00  89.01 0 A 1
ATOM   423 N N   . LEU A 1 55 ? -26.842  9.523 -10.420 1.00  90.38 0 A 1
ATOM   424 C CA  . LEU A 1 55 ? -26.067 10.576 -9.784 1.00  89.00 0 A 1
ATOM   425 C C   . LEU A 1 55 ? -26.515 10.818 -8.345 1.00  88.21 0 A 1
ATOM   426 O O   . LEU A 1 55 ? -25.689 10.964 -7.451 1.00  86.64 0 A 1
ATOM   427 C CB  . LEU A 1 55 ? -26.134 11.865 -10.603 1.00  88.34 0 A 1
ATOM   428 C CG  . LEU A 1 55 ? -25.015 12.886 -10.341 1.00  84.31 0 A 1
ATOM   429 C CD1 . LEU A 1 55 ? -23.655 12.222 -10.442 1.00  79.75 0 A 1
ATOM   430 C CD2 . LEU A 1 55 ? -25.132 14.011 -11.352 1.00  78.64 0 A 1
ATOM   431 N N   . GLN A 1 56 ? -27.821 10.858 -8.130 1.00  87.61 0 A 1
ATOM   432 C CA  . GLN A 1 56 ? -28.328 11.051 -6.777 1.00  86.16 0 A 1
ATOM   433 C C   . GLN A 1 56 ? -28.021  9.822 -5.924 1.00  85.49 0 A 1
ATOM   434 O O   . GLN A 1 56 ? -27.733  9.943 -4.732 1.00  83.48 0 A 1
ATOM   435 C CB  . GLN A 1 56 ? -29.833 11.313 -6.795 1.00  84.92 0 A 1
ATOM   436 C CG  . GLN A 1 56 ? -30.197 12.685 -7.351 1.00  79.41 0 A 1
ATOM   437 C CD  . GLN A 1 56 ? -29.507 13.805 -6.599 1.00  76.96 0 A 1
ATOM   438 N NE2 . GLN A 1 56 ? -28.886 14.714 -7.334 1.00  68.03 0 A 1
ATOM   439 O OE1 . GLN A 1 56 ? -29.533 13.848 -5.371 1.00  70.25 0 A 1
ATOM   440 N N   . HIS A 1 57 ? -28.070  8.650 -6.532 1.00  86.73 0 A 1
ATOM   441 C CA  . HIS A 1 57 ? -27.742  7.409 -5.835 1.00  86.76 0 A 1
ATOM   442 C C   . HIS A 1 57 ? -26.294  7.488 -5.361 1.00  85.35 0 A 1
ATOM   443 O O   . HIS A 1 57 ? -25.988  7.171 -4.207 1.00  84.05 0 A 1
ATOM   444 C CB  . HIS A 1 57 ? -27.928  6.225 -6.784 1.00  87.65 0 A 1
ATOM   445 C CG  . HIS A 1 57 ? -27.307  4.949 -6.296 1.00  87.76 0 A 1
ATOM   446 C CD2 . HIS A 1 57 ? -26.099  4.398 -6.548 1.00  86.24 0 A 1
ATOM   447 N ND1 . HIS A 1 57 ? -27.945  4.096 -5.431 1.00  85.82 0 A 1
ATOM   448 C CE1 . HIS A 1 57 ? -27.157  3.065 -5.169 1.00  86.21 0 A 1
ATOM   449 N NE2 . HIS A 1 57 ? -26.025  3.229 -5.834 1.00  86.62 0 A 1
ATOM   450 N N   . LEU A 1 58 ? -25.401  7.916 -6.240 1.00  88.25 0 A 1
ATOM   451 C CA  . LEU A 1 58 ? -23.985  8.045 -5.916 1.00  87.14 0 A 1
ATOM   452 C C   . LEU A 1 58 ? -23.781  9.004 -4.749 1.00  85.43 0 A 1
ATOM   453 O O   . LEU A 1 58 ? -23.071  8.693 -3.794 1.00  83.17 0 A 1
ATOM   454 C CB  . LEU A 1 58 ? -23.195  8.585 -7.112 1.00  87.34 0 A 1
ATOM   455 C CG  . LEU A 1 58 ? -22.383  7.656 -8.011 1.00  85.44 0 A 1
ATOM   456 C CD1 . LEU A 1 58 ? -21.515  8.518 -8.911 1.00  82.60 0 A 1
ATOM   457 C CD2 . LEU A 1 58 ? -21.519  6.723 -7.183 1.00  82.46 0 A 1
ATOM   458 N N   . LEU A 1 59 ? -24.401 10.170 -4.838 1.00  84.71 0 A 1
ATOM   459 C CA  . LEU A 1 59 ? -24.257 11.194 -3.816 1.00  82.33 0 A 1
ATOM   460 C C   . LEU A 1 59 ? -24.828 10.775 -2.462 1.00  80.87 0 A 1
ATOM   461 O O   . LEU A 1 59 ? -24.302 11.164 -1.425 1.00  78.57 0 A 1
ATOM   462 C CB  . LEU A 1 59 ? -24.922 12.492 -4.278 1.00  81.49 0 A 1
ATOM   463 C CG  . LEU A 1 59 ? -24.228 13.177 -5.457 1.00  78.55 0 A 1
ATOM   464 C CD1 . LEU A 1 59 ? -25.088 14.316 -5.983 1.00  75.30 0 A 1
ATOM   465 C CD2 . LEU A 1 59 ? -22.868 13.689 -5.019 1.00  75.39 0 A 1
ATOM   466 N N   . HIS A 1 60 ? -25.888  9.989 -2.481 1.00  78.85 0 A 1
ATOM   467 C CA  . HIS A 1 60 ? -26.508  9.544 -1.240 1.00  76.39 0 A 1
ATOM   468 C C   . HIS A 1 60 ? -25.847  8.320 -0.616 1.00  74.88 0 A 1
ATOM   469 O O   . HIS A 1 60 ? -25.724  8.236  0.607 1.00  71.39 0 A 1
ATOM   470 C CB  . HIS A 1 60 ? -27.986  9.221 -1.477 1.00  75.10 0 A 1
ATOM   471 C CG  . HIS A 1 60 ? -28.870 10.425 -1.503 1.00  72.99 0 A 1
ATOM   472 C CD2 . HIS A 1 60 ? -29.253 11.220 -2.525 1.00  65.28 0 A 1
ATOM   473 N ND1 . HIS A 1 60 ? -29.475 10.937 -0.371 1.00  65.65 0 A 1
ATOM   474 C CE1 . HIS A 1 60 ? -30.184 11.996 -0.697 1.00  65.39 0 A 1
ATOM   475 N NE2 . HIS A 1 60 ? -30.071 12.194 -2.006 1.00  64.63 0 A 1
ATOM   476 N N   . ARG A 1 61 ? -25.432  7.388 -1.448 1.00  78.48 0 A 1
ATOM   477 C CA  . ARG A 1 61 ? -24.907  6.126 -0.935 1.00  76.59 0 A 1
ATOM   478 C C   . ARG A 1 61 ? -23.406  5.874 -1.046 1.00  75.81 0 A 1
ATOM   479 O O   . ARG A 1 61 ? -22.894  4.969 -0.378 1.00  73.76 0 A 1
ATOM   480 C CB  . ARG A 1 61 ? -25.647  4.963 -1.586 1.00  75.54 0 A 1
ATOM   481 C CG  . ARG A 1 61 ? -27.134  4.996 -1.312 1.00  73.25 0 A 1
ATOM   482 C CD  . ARG A 1 61 ? -27.765  3.641 -1.455 1.00  71.75 0 A 1
ATOM   483 N NE  . ARG A 1 61 ? -29.134  3.630 -0.944 1.00  68.39 0 A 1
ATOM   484 C CZ  . ARG A 1 61 ? -29.426  3.546  0.341 1.00  66.75 0 A 1
ATOM   485 N NH1 . ARG A 1 61 ? -28.473  3.440  1.250 1.00  62.71 1 A 1
ATOM   486 N NH2 . ARG A 1 61 ? -30.693  3.562  0.726 1.00  63.90 0 A 1
ATOM   487 N N   . HIS A 1 62 ? -22.723  6.653 -1.853 1.00  77.08 0 A 1
ATOM   488 C CA  . HIS A 1 62 ? -21.308  6.399 -2.038 1.00  76.54 0 A 1
ATOM   489 C C   . HIS A 1 62 ? -20.393  7.598 -1.822 1.00  74.20 0 A 1
ATOM   490 O O   . HIS A 1 62 ? -19.399  7.770 -2.527 1.00  72.62 0 A 1
ATOM   491 C CB  . HIS A 1 62 ? -21.079  5.817 -3.434 1.00  80.45 0 A 1
ATOM   492 C CG  . HIS A 1 62 ? -21.847  4.563 -3.689 1.00  80.68 0 A 1
ATOM   493 C CD2 . HIS A 1 62 ? -22.749  4.246 -4.660 1.00  79.22 0 A 1
ATOM   494 N ND1 . HIS A 1 62 ? -21.743  3.453 -2.889 1.00  77.89 0 A 1
ATOM   495 C CE1 . HIS A 1 62 ? -22.551  2.498 -3.339 1.00  79.45 0 A 1
ATOM   496 N NE2 . HIS A 1 62 ? -23.165  2.965 -4.414 1.00  79.83 0 A 1
ATOM   497 N N   . LYS A 1 63 ? -20.711  8.412 -0.842 1.00  74.92 0 A 1
ATOM   498 C CA  . LYS A 1 63 ? -19.874  9.566 -0.552 1.00  72.76 0 A 1
ATOM   499 C C   . LYS A 1 63 ? -18.632  9.145  0.230 1.00  73.54 0 A 1
ATOM   500 O O   . LYS A 1 63 ? -17.697  9.926  0.384 1.00  70.15 0 A 1
ATOM   501 C CB  . LYS A 1 63 ? -20.643 10.645  0.204 1.00  68.27 0 A 1
ATOM   502 C CG  . LYS A 1 63 ? -21.106 10.275  1.599 1.00  62.79 0 A 1
ATOM   503 C CD  . LYS A 1 63 ? -21.641 11.500  2.318 1.00  60.57 0 A 1
ATOM   504 C CE  . LYS A 1 63 ? -22.079 11.196  3.739 1.00  54.40 0 A 1
ATOM   505 N NZ  . LYS A 1 63 ? -23.337 10.428  3.798 1.00  50.28 1 A 1
ATOM   506 N N   . PHE A 1 64 ? -18.623  7.914  0.714 1.00  75.25 0 A 1
ATOM   507 C CA  . PHE A 1 64 ? -17.470  7.376  1.419 1.00  74.02 0 A 1
ATOM   508 C C   . PHE A 1 64 ? -17.319  5.898  1.054 1.00  75.86 0 A 1
ATOM   509 O O   . PHE A 1 64 ? -18.252  5.280  0.545 1.00  73.71 0 A 1
ATOM   510 C CB  . PHE A 1 64 ? -17.626  7.519  2.939 1.00  70.86 0 A 1
ATOM   511 C CG  . PHE A 1 64 ? -18.669  6.610  3.543 1.00  70.42 0 A 1
ATOM   512 C CD1 . PHE A 1 64 ? -20.010  6.957  3.532 1.00  66.08 0 A 1
ATOM   513 C CD2 . PHE A 1 64 ? -18.305  5.396  4.121 1.00  66.52 0 A 1
ATOM   514 C CE1 . PHE A 1 64 ? -20.973  6.122  4.070 1.00  63.31 0 A 1
ATOM   515 C CE2 . PHE A 1 64 ? -19.266  4.548  4.666 1.00  63.11 0 A 1
ATOM   516 C CZ  . PHE A 1 64 ? -20.603  4.913  4.641 1.00  63.80 0 A 1
ATOM   517 N N   . SER A 1 65 ? -16.133  5.348  1.317 1.00  74.75 0 A 1
ATOM   518 C CA  . SER A 1 65 ? -15.873  3.950  1.008 1.00  74.68 0 A 1
ATOM   519 C C   . SER A 1 65 ? -16.271  3.047  2.173 1.00  76.37 0 A 1
ATOM   520 O O   . SER A 1 65 ? -15.859  3.271  3.307 1.00  73.83 0 A 1
ATOM   521 C CB  . SER A 1 65 ? -14.394  3.739  0.692 1.00  70.22 0 A 1
ATOM   522 O OG  . SER A 1 65 ? -14.020  4.419 -0.491 1.00  63.72 0 A 1
ATOM   523 N N   . TYR A 1 66 ? -17.071  2.046  1.866 1.00  75.46 0 A 1
ATOM   524 C CA  . TYR A 1 66 ? -17.519  1.106  2.883 1.00  76.63 0 A 1
ATOM   525 C C   . TYR A 1 66 ? -16.502  0.018  3.202 1.00  79.02 0 A 1
ATOM   526 O O   . TYR A 1 66 ? -16.595 -0.625  4.245 1.00  77.49 0 A 1
ATOM   527 C CB  . TYR A 1 66 ? -18.806  0.418  2.421 1.00  74.31 0 A 1
ATOM   528 C CG  . TYR A 1 66 ? -20.062  1.245  2.567 1.00  74.27 0 A 1
ATOM   529 C CD1 . TYR A 1 66 ? -20.711  1.330  3.793 1.00  70.98 0 A 1
ATOM   530 C CD2 . TYR A 1 66 ? -20.599  1.914  1.480 1.00  71.50 0 A 1
ATOM   531 C CE1 . TYR A 1 66 ? -21.879  2.070  3.928 1.00  68.97 0 A 1
ATOM   532 C CE2 . TYR A 1 66 ? -21.761  2.659  1.611 1.00  68.61 0 A 1
ATOM   533 C CZ  . TYR A 1 66 ? -22.404  2.735  2.834 1.00  70.17 0 A 1
ATOM   534 O OH  . TYR A 1 66 ? -23.552  3.467  2.957 1.00  64.90 0 A 1
ATOM   535 N N   . ASP A 1 67 ? -15.547 -0.198  2.318 1.00  76.40 0 A 1
ATOM   536 C CA  . ASP A 1 67 ? -14.603 -1.294  2.495 1.00  77.39 0 A 1
ATOM   537 C C   . ASP A 1 67 ? -13.736 -1.271  3.751 1.00  80.02 0 A 1
ATOM   538 O O   . ASP A 1 67 ? -13.216 -2.314  4.150 1.00  78.89 0 A 1
ATOM   539 C CB  . ASP A 1 67 ? -13.728 -1.493  1.248 1.00  74.11 0 A 1
ATOM   540 C CG  . ASP A 1 67 ? -12.906 -0.267  0.897 1.00  69.13 0 A 1
ATOM   541 O OD1 . ASP A 1 67 ? -12.812  0.665  1.710 1.00  64.45 0 A 1
ATOM   542 O OD2 . ASP A 1 67 ? -12.344 -0.260 -0.218 1.00  63.61 -1 A 1
ATOM   543 N N   . THR A 1 68 ? -13.589 -0.120  4.382 1.00  80.47 0 A 1
ATOM   544 C CA  . THR A 1 68 ? -12.794 -0.064  5.599 1.00  82.56 0 A 1
ATOM   545 C C   . THR A 1 68 ? -13.626 -0.517  6.804 1.00  84.32 0 A 1
ATOM   546 O O   . THR A 1 68 ? -13.077 -0.769  7.876 1.00  83.08 0 A 1
ATOM   547 C CB  . THR A 1 68 ? -12.268  1.360  5.882 1.00  80.30 0 A 1
ATOM   548 C CG2 . THR A 1 68 ? -11.386  1.837  4.739 1.00  73.45 0 A 1
ATOM   549 O OG1 . THR A 1 68 ? -13.366  2.259  6.041 1.00  74.78 0 A 1
ATOM   550 N N   . PHE A 1 69 ? -14.934 -0.625  6.611 1.00  85.34 0 A 1
ATOM   551 C CA  . PHE A 1 69 ? -15.831 -1.013  7.692 1.00  86.45 0 A 1
ATOM   552 C C   . PHE A 1 69 ? -16.546 -2.336  7.479 1.00  86.98 0 A 1
ATOM   553 O O   . PHE A 1 69 ? -17.091 -2.914  8.425 1.00  84.94 0 A 1
ATOM   554 C CB  . PHE A 1 69 ? -16.902  0.064  7.882 1.00  85.98 0 A 1
ATOM   555 C CG  . PHE A 1 69 ? -16.341  1.438  8.107 1.00  86.81 0 A 1
ATOM   556 C CD1 . PHE A 1 69 ? -15.771  1.779  9.331 1.00  83.91 0 A 1
ATOM   557 C CD2 . PHE A 1 69 ? -16.360  2.384  7.085 1.00  84.59 0 A 1
ATOM   558 C CE1 . PHE A 1 69 ? -15.223  3.035  9.528 1.00  82.38 0 A 1
ATOM   559 C CE2 . PHE A 1 69 ? -15.806  3.640  7.279 1.00  82.67 0 A 1
ATOM   560 C CZ  . PHE A 1 69 ? -15.241  3.967  8.501 1.00  83.85 0 A 1
ATOM   561 N N   . VAL A 1 70 ? -16.557 -2.809  6.257 1.00  85.07 0 A 1
ATOM   562 C CA  . VAL A 1 70 ? -17.282 -4.026  5.933 1.00  85.39 0 A 1
ATOM   563 C C   . VAL A 1 70 ? -16.423 -5.098  5.287 1.00  85.84 0 A 1
ATOM   564 O O   . VAL A 1 70 ? -15.644 -4.819  4.374 1.00  84.90 0 A 1
ATOM   565 C CB  . VAL A 1 70 ? -18.451 -3.722  4.968 1.00  83.03 0 A 1
ATOM   566 C CG1 . VAL A 1 70 ? -19.216 -4.992  4.636 1.00  76.01 0 A 1
ATOM   567 C CG2 . VAL A 1 70 ? -19.373 -2.686  5.589 1.00  77.95 0 A 1
ATOM   568 N N   . ASP A 1 71 ? -16.574 -6.328  5.778 1.00  84.51 0 A 1
ATOM   569 C CA  . ASP A 1 71 ? -15.886 -7.467  5.200 1.00  85.32 0 A 1
ATOM   570 C C   . ASP A 1 71 ? -16.918 -8.067  4.244 1.00  85.15 0 A 1
ATOM   571 O O   . ASP A 1 71 ? -17.861 -8.722  4.680 1.00  83.75 0 A 1
ATOM   572 C CB  . ASP A 1 71 ? -15.515 -8.486  6.278 1.00  84.52 0 A 1
ATOM   573 C CG  . ASP A 1 71 ? -14.789 -9.702  5.715 1.00  85.94 0 A 1
ATOM   574 O OD1 . ASP A 1 71 ? -14.769 -9.878  4.482 1.00  82.72 0 A 1
ATOM   575 O OD2 . ASP A 1 71 ? -14.238 -10.480  6.516 1.00  82.11 -1 A 1
ATOM   576 N N   . TYR A 1 72 ? -16.739 -7.816  2.962 1.00  81.15 0 A 1
ATOM   577 C CA  . TYR A 1 72 ? -17.685 -8.296  1.966 1.00  79.63 0 A 1
ATOM   578 C C   . TYR A 1 72 ? -17.704 -9.803  1.753 1.00  81.18 0 A 1
ATOM   579 O O   . TYR A 1 72 ? -18.531 -10.312  0.997 1.00  79.10 0 A 1
ATOM   580 C CB  . TYR A 1 72 ? -17.423 -7.597  0.631 1.00  76.00 0 A 1
ATOM   581 C CG  . TYR A 1 72 ? -17.648 -6.097  0.690 1.00  72.82 0 A 1
ATOM   582 C CD1 . TYR A 1 72 ? -18.874 -5.581  1.104 1.00  69.08 0 A 1
ATOM   583 C CD2 . TYR A 1 72 ? -16.643 -5.215  0.321 1.00  68.39 0 A 1
ATOM   584 C CE1 . TYR A 1 72 ? -19.087 -4.207  1.161 1.00  66.46 0 A 1
ATOM   585 C CE2 . TYR A 1 72 ? -16.846 -3.840  0.372 1.00  66.02 0 A 1
ATOM   586 C CZ  . TYR A 1 72 ? -18.071 -3.341  0.789 1.00  66.22 0 A 1
ATOM   587 O OH  . TYR A 1 72 ? -18.277 -1.986  0.842 1.00  61.74 0 A 1
ATOM   588 N N   . SER A 1 73 ? -16.800 -10.516  2.406 1.00  84.69 0 A 1
ATOM   589 C CA  . SER A 1 73 ? -16.761 -11.966  2.267 1.00  85.17 0 A 1
ATOM   590 C C   . SER A 1 73 ? -17.815 -12.659  3.132 1.00  86.37 0 A 1
ATOM   591 O O   . SER A 1 73 ? -18.043 -13.857  2.986 1.00  85.26 0 A 1
ATOM   592 C CB  . SER A 1 73 ? -15.377 -12.501  2.624 1.00  83.59 0 A 1
ATOM   593 O OG  . SER A 1 73 ? -15.125 -12.386  4.011 1.00  79.44 0 A 1
ATOM   594 N N   . ILE A 1 74 ? -18.438 -11.906  4.023 1.00  87.33 0 A 1
ATOM   595 C CA  . ILE A 1 74 ? -19.472 -12.476  4.880 1.00  87.94 0 A 1
ATOM   596 C C   . ILE A 1 74 ? -20.798 -11.735  4.771 1.00  88.09 0 A 1
ATOM   597 O O   . ILE A 1 74 ? -20.843 -10.534  4.523 1.00  86.95 0 A 1
ATOM   598 C CB  . ILE A 1 74 ? -19.032 -12.508  6.363 1.00  86.80 0 A 1
ATOM   599 C CG1 . ILE A 1 74 ? -18.688 -11.097  6.841 1.00  79.43 0 A 1
ATOM   600 C CG2 . ILE A 1 74 ? -17.833 -13.428  6.534 1.00  77.85 0 A 1
ATOM   601 C CD1 . ILE A 1 74 ? -18.255 -11.030  8.299 1.00  75.83 0 A 1
ATOM   602 N N   . ASP A 1 75 ? -21.872 -12.486  4.962 1.00  87.52 0 A 1
ATOM   603 C CA  . ASP A 1 75 ? -23.219 -11.935  4.904 1.00  88.13 0 A 1
ATOM   604 C C   . ASP A 1 75 ? -23.423 -10.924  6.031 1.00  90.04 0 A 1
ATOM   605 O O   . ASP A 1 75 ? -22.843 -11.049  7.106 1.00  90.40 0 A 1
ATOM   606 C CB  . ASP A 1 75 ? -24.235 -13.076  5.047 1.00  85.22 0 A 1
ATOM   607 C CG  . ASP A 1 75 ? -25.663 -12.583  5.140 1.00  80.77 0 A 1
ATOM   608 O OD1 . ASP A 1 75 ? -26.188 -12.121  4.112 1.00  75.76 0 A 1
ATOM   609 O OD2 . ASP A 1 75 ? -26.241 -12.665  6.232 1.00  74.10 -1 A 1
ATOM   610 N N   . GLU A 1 76 ? -24.250 -9.913  5.766 1.00  89.38 0 A 1
ATOM   611 C CA  . GLU A 1 76 ? -24.525 -8.871  6.753 1.00  89.72 0 A 1
ATOM   612 C C   . GLU A 1 76 ? -25.041 -9.420  8.083 1.00  92.19 0 A 1
ATOM   613 O O   . GLU A 1 76 ? -24.577 -9.016  9.151 1.00  92.82 0 A 1
ATOM   614 C CB  . GLU A 1 76 ? -25.535 -7.875  6.184 1.00  86.16 0 A 1
ATOM   615 C CG  . GLU A 1 76 ? -25.844 -6.710  7.109 1.00  78.58 0 A 1
ATOM   616 C CD  . GLU A 1 76 ? -26.877 -5.764  6.526 1.00  76.84 0 A 1
ATOM   617 O OE1 . GLU A 1 76 ? -26.723 -5.370  5.348 1.00  71.18 0 A 1
ATOM   618 O OE2 . GLU A 1 76 ? -27.838 -5.423  7.241 1.00  71.79 -1 A 1
ATOM   619 N N   . GLU A 1 77 ? -25.992 -10.324  8.022 1.00  91.39 0 A 1
ATOM   620 C CA  . GLU A 1 77 ? -26.546 -10.884  9.248 1.00  92.29 0 A 1
ATOM   621 C C   . GLU A 1 77 ? -25.506 -11.750  9.961 1.00  94.00 0 A 1
ATOM   622 O O   . GLU A 1 77 ? -25.452 -11.781 11.192 1.00  94.69 0 A 1
ATOM   623 C CB  . GLU A 1 77 ? -27.799 -11.697  8.955 1.00  91.09 0 A 1
ATOM   624 C CG  . GLU A 1 77 ? -28.584 -12.119 10.197 1.00  83.71 0 A 1
ATOM   625 C CD  . GLU A 1 77 ? -28.972 -10.938 11.082 1.00  79.97 0 A 1
ATOM   626 O OE1 . GLU A 1 77 ? -29.265 -9.852 10.548 1.00  75.30 0 A 1
ATOM   627 O OE2 . GLU A 1 77 ? -28.983 -11.114 12.320 1.00  73.99 -1 A 1
ATOM   628 N N   . ALA A 1 78 ? -24.678 -12.441  9.194 1.00  93.29 0 A 1
ATOM   629 C CA  . ALA A 1 78 ? -23.634 -13.270  9.776 1.00  94.21 0 A 1
ATOM   630 C C   . ALA A 1 78 ? -22.627 -12.364 10.490 1.00  95.33 0 A 1
ATOM   631 O O   . ALA A 1 78 ? -22.102 -12.711 11.547 1.00  95.68 0 A 1
ATOM   632 C CB  . ALA A 1 78 ? -22.931 -14.079  8.689 1.00  93.63 0 A 1
ATOM   633 N N   . ALA A 1 79 ? -22.364 -11.198  9.901 1.00  94.63 0 A 1
ATOM   634 C CA  . ALA A 1 79 ? -21.440 -10.242 10.491 1.00  94.73 0 A 1
ATOM   635 C C   . ALA A 1 79 ? -22.013 -9.737 11.812 1.00  95.76 0 A 1
ATOM   636 O O   . ALA A 1 79 ? -21.293 -9.581 12.797 1.00  96.29 0 A 1
ATOM   637 C CB  . ALA A 1 79 ? -21.203 -9.075  9.538 1.00  93.49 0 A 1
ATOM   638 N N   . PHE A 1 80 ? -23.312 -9.493 11.832 1.00  95.75 0 A 1
ATOM   639 C CA  . PHE A 1 80 ? -23.970 -9.027 13.041 1.00  96.14 0 A 1
ATOM   640 C C   . PHE A 1 80 ? -23.837 -10.079 14.141 1.00  96.67 0 A 1
ATOM   641 O O   . PHE A 1 80 ? -23.505 -9.760 15.285 1.00  97.18 0 A 1
ATOM   642 C CB  . PHE A 1 80 ? -25.454 -8.751 12.785 1.00  96.27 0 A 1
ATOM   643 C CG  . PHE A 1 80 ? -26.231 -8.435 14.038 1.00  95.92 0 A 1
ATOM   644 C CD1 . PHE A 1 80 ? -26.085 -7.207 14.670 1.00  94.96 0 A 1
ATOM   645 C CD2 . PHE A 1 80 ? -27.075 -9.380 14.601 1.00  95.22 0 A 1
ATOM   646 C CE1 . PHE A 1 80 ? -26.773 -6.924 15.840 1.00  94.23 0 A 1
ATOM   647 C CE2 . PHE A 1 80 ? -27.767 -9.112 15.775 1.00  93.81 0 A 1
ATOM   648 C CZ  . PHE A 1 80 ? -27.623 -7.876 16.400 1.00  94.11 0 A 1
ATOM   649 N N   . GLN A 1 81 ? -24.097 -11.322 13.795 1.00  96.98 0 A 1
ATOM   650 C CA  . GLN A 1 81 ? -23.999 -12.401 14.770 1.00  97.04 0 A 1
ATOM   651 C C   . GLN A 1 81 ? -22.568 -12.570 15.272 1.00  97.22 0 A 1
ATOM   652 O O   . GLN A 1 81 ? -22.341 -12.835 16.454 1.00  97.30 0 A 1
ATOM   653 C CB  . GLN A 1 81 ? -24.491 -13.719 14.163 1.00  96.65 0 A 1
ATOM   654 C CG  . GLN A 1 81 ? -25.984 -13.739 13.856 1.00  91.12 0 A 1
ATOM   655 C CD  . GLN A 1 81 ? -26.839 -13.543 15.095 1.00  89.13 0 A 1
ATOM   656 N NE2 . GLN A 1 81 ? -27.952 -12.843 14.944 1.00  79.10 0 A 1
ATOM   657 O OE1 . GLN A 1 81 ? -26.498 -14.017 16.182 1.00  81.06 0 A 1
ATOM   658 N N   . ALA A 1 82 ? -21.604 -12.394 14.379 1.00  96.77 0 A 1
ATOM   659 C CA  . ALA A 1 82 ? -20.205 -12.519 14.758 1.00  96.49 0 A 1
ATOM   660 C C   . ALA A 1 82 ? -19.831 -11.412 15.740 1.00  96.81 0 A 1
ATOM   661 O O   . ALA A 1 82 ? -19.143 -11.652 16.733 1.00  96.91 0 A 1
ATOM   662 C CB  . ALA A 1 82 ? -19.314 -12.441 13.518 1.00  96.23 0 A 1
ATOM   663 N N   . ALA A 1 83 ? -20.283 -10.197 15.464 1.00  97.16 0 A 1
ATOM   664 C CA  . ALA A 1 83 ? -19.993 -9.066 16.341 1.00  96.93 0 A 1
ATOM   665 C C   . ALA A 1 83 ? -20.682 -9.260 17.692 1.00  97.16 0 A 1
ATOM   666 O O   . ALA A 1 83 ? -20.133 -8.906 18.739 1.00  97.23 0 A 1
ATOM   667 C CB  . ALA A 1 83 ? -20.455 -7.767 15.694 1.00  97.10 0 A 1
ATOM   668 N N   . LEU A 1 84 ? -21.875 -9.824 17.659 1.00  97.63 0 A 1
ATOM   669 C CA  . LEU A 1 84 ? -22.634 -10.081 18.884 1.00  97.22 0 A 1
ATOM   670 C C   . LEU A 1 84 ? -21.843 -11.034 19.770 1.00  97.04 0 A 1
ATOM   671 O O   . LEU A 1 84 ? -21.653 -10.785 20.963 1.00  97.08 0 A 1
ATOM   672 C CB  . LEU A 1 84 ? -23.992 -10.695 18.525 1.00  97.44 0 A 1
ATOM   673 C CG  . LEU A 1 84 ? -25.129 -10.587 19.542 1.00  93.08 0 A 1
ATOM   674 C CD1 . LEU A 1 84 ? -25.510 -9.129 19.731 1.00  89.14 0 A 1
ATOM   675 C CD2 . LEU A 1 84 ? -26.326 -11.386 19.031 1.00  90.17 0 A 1
ATOM   676 N N   . ALA A 1 85 ? -21.341 -12.109 19.178 1.00  97.73 0 A 1
ATOM   677 C CA  . ALA A 1 85 ? -20.568 -13.097 19.915 1.00  97.54 0 A 1
ATOM   678 C C   . ALA A 1 85 ? -19.253 -12.506 20.418 1.00  97.35 0 A 1
ATOM   679 O O   . ALA A 1 85 ? -18.839 -12.749 21.552 1.00  96.80 0 A 1
ATOM   680 C CB  . ALA A 1 85 ? -20.287 -14.306 19.032 1.00  97.34 0 A 1
ATOM   681 N N   . LEU A 1 86 ? -18.607 -11.716 19.576 1.00  97.25 0 A 1
ATOM   682 C CA  . LEU A 1 86 ? -17.345 -11.102 19.944 1.00  96.52 0 A 1
ATOM   683 C C   . LEU A 1 86 ? -17.520 -10.138 21.116 1.00  96.31 0 A 1
ATOM   684 O O   . LEU A 1 86 ? -16.674 -10.069 22.005 1.00  95.49 0 A 1
ATOM   685 C CB  . LEU A 1 86 ? -16.749 -10.358 18.745 1.00  96.06 0 A 1
ATOM   686 C CG  . LEU A 1 86 ? -15.319 -9.846 18.876 1.00  87.71 0 A 1
ATOM   687 C CD1 . LEU A 1 86 ? -14.367 -11.016 19.111 1.00  86.05 0 A 1
ATOM   688 C CD2 . LEU A 1 86 ? -14.931 -9.086 17.614 1.00  86.39 0 A 1
ATOM   689 N N   . SER A 1 87 ? -18.621 -9.402 21.125 1.00  97.49 0 A 1
ATOM   690 C CA  . SER A 1 87 ? -18.872 -8.444 22.191 1.00  96.97 0 A 1
ATOM   691 C C   . SER A 1 87 ? -19.050 -9.139 23.538 1.00  96.36 0 A 1
ATOM   692 O O   . SER A 1 87 ? -18.776 -8.549 24.583 1.00  94.72 0 A 1
ATOM   693 C CB  . SER A 1 87 ? -20.111 -7.599 21.880 1.00  96.68 0 A 1
ATOM   694 O OG  . SER A 1 87 ? -21.300 -8.358 22.011 1.00  95.09 0 A 1
ATOM   695 N N   . LEU A 1 88 ? -19.502 -10.368 23.510 1.00  96.78 0 A 1
ATOM   696 C CA  . LEU A 1 88 ? -19.688 -11.124 24.740 1.00  95.56 0 A 1
ATOM   697 C C   . LEU A 1 88 ? -18.361 -11.642 25.285 1.00  94.34 0 A 1
ATOM   698 O O   . LEU A 1 88 ? -18.194 -11.791 26.495 1.00  90.77 0 A 1
ATOM   699 C CB  . LEU A 1 88 ? -20.632 -12.309 24.507 1.00  94.81 0 A 1
ATOM   700 C CG  . LEU A 1 88 ? -22.117 -11.959 24.428 1.00  91.94 0 A 1
ATOM   701 C CD1 . LEU A 1 88 ? -22.907 -13.178 23.970 1.00  87.29 0 A 1
ATOM   702 C CD2 . LEU A 1 88 ? -22.603 -11.489 25.799 1.00  86.97 0 A 1
ATOM   703 N N   . SER A 1 89 ? -17.422 -11.915 24.392 1.00  94.23 0 A 1
ATOM   704 C CA  . SER A 1 89 ? -16.117 -12.421 24.811 1.00  91.91 0 A 1
ATOM   705 C C   . SER A 1 89 ? -15.180 -11.303 25.261 1.00  89.39 0 A 1
ATOM   706 O O   . SER A 1 89 ? -14.343 -11.509 26.140 1.00  84.82 0 A 1
ATOM   707 C CB  . SER A 1 89 ? -15.457 -13.213 23.679 1.00  90.30 0 A 1
ATOM   708 O OG  . SER A 1 89 ? -15.073 -12.365 22.619 1.00  81.77 0 A 1
ATOM   709 N N   . GLU A 1 90 ? -15.318 -10.130 24.651 1.00  89.21 0 A 1
ATOM   710 C CA  . GLU A 1 90 ? -14.444 -9.007 24.985 1.00  84.28 0 A 1
ATOM   711 C C   . GLU A 1 90 ? -15.039 -8.025 25.990 1.00  79.86 0 A 1
ATOM   712 O O   . GLU A 1 90 ? -14.322 -7.218 26.583 1.00  70.60 0 A 1
ATOM   713 C CB  . GLU A 1 90 ? -14.042 -8.260 23.716 1.00  79.36 0 A 1
ATOM   714 C CG  . GLU A 1 90 ? -13.317 -9.128 22.700 1.00  72.13 0 A 1
ATOM   715 C CD  . GLU A 1 90 ? -12.745 -8.318 21.553 1.00  69.06 0 A 1
ATOM   716 O OE1 . GLU A 1 90 ? -13.267 -7.223 21.272 1.00  62.77 0 A 1
ATOM   717 O OE2 . GLU A 1 90 ? -11.774 -8.784 20.927 1.00  63.45 -1 A 1
ATOM   718 N N   . ASN A 1 91 ? -16.338 -8.101 26.181 1.00  79.74 0 A 1
ATOM   719 C CA  . ASN A 1 91 ? -17.015 -7.211 27.115 1.00  76.06 0 A 1
ATOM   720 C C   . ASN A 1 91 ? -18.144 -7.948 27.842 1.00  70.58 0 A 1
ATOM   721 O O   . ASN A 1 91 ? -17.922 -9.071 28.312 1.00  64.81 0 A 1
ATOM   722 C CB  . ASN A 1 91 ? -17.550 -5.982 26.378 1.00  70.65 0 A 1
ATOM   723 C CG  . ASN A 1 91 ? -16.466 -4.995 25.994 1.00  67.96 0 A 1
ATOM   724 N ND2 . ASN A 1 91 ? -16.216 -4.869 24.696 1.00  59.55 0 A 1
ATOM   725 O OD1 . ASN A 1 91 ? -15.862 -4.344 26.845 1.00  62.44 0 A 1
ATOM   726 O OXT . ASN A 1 91 ? -19.257 -7.430 27.946 1.00  61.14 -1 A 1
ATOM   727 N N   . MET B 2 1 ? -15.013 11.111 28.400 1.00  96.48 0 B 1
ATOM   728 C CA  . MET B 2 1 ? -14.295  9.828 28.454 1.00  97.57 0 B 1
ATOM   729 C C   . MET B 2 1 ? -14.162  9.268 27.052 1.00  97.81 0 B 1
ATOM   730 O O   . MET B 2 1 ? -14.935  9.618 26.164 1.00  97.19 0 B 1
ATOM   731 C CB  . MET B 2 1 ? -15.026  8.827 29.337 1.00  95.61 0 B 1
ATOM   732 C CG  . MET B 2 1 ? -16.366  8.360 28.787 1.00  94.01 0 B 1
ATOM   733 S SD  . MET B 2 1 ? -17.186  7.180 29.868 1.00  94.64 0 B 1
ATOM   734 C CE  . MET B 2 1 ? -18.484  6.579 28.797 1.00  90.74 0 B 1
ATOM   735 N N   . GLN B 2 2 ? -13.176  8.425 26.852 1.00  98.05 0 B 1
ATOM   736 C CA  . GLN B 2 2 ? -12.976  7.802 25.552 1.00  97.95 0 B 1
ATOM   737 C C   . GLN B 2 2 ? -13.557  6.398 25.525 1.00  97.95 0 B 1
ATOM   738 O O   . GLN B 2 2 ? -13.521  5.681 26.525 1.00  97.17 0 B 1
ATOM   739 C CB  . GLN B 2 2 ? -11.485  7.688 25.214 1.00  96.69 0 B 1
ATOM   740 C CG  . GLN B 2 2 ? -10.800  8.984 24.846 1.00  88.53 0 B 1
ATOM   741 C CD  . GLN B 2 2 ? -9.439  8.727 24.224 1.00  88.17 0 B 1
ATOM   742 N NE2 . GLN B 2 2 ? -9.015  9.615 23.329 1.00  73.68 0 B 1
ATOM   743 O OE1 . GLN B 2 2 ? -8.769  7.743 24.540 1.00  78.60 0 B 1
ATOM   744 N N   . ILE B 2 3 ? -14.102  6.035 24.382 1.00  98.29 0 B 1
ATOM   745 C CA  . ILE B 2 3 ? -14.576  4.674 24.157 1.00  98.19 0 B 1
ATOM   746 C C   . ILE B 2 3 ? -14.082  4.305 22.768 1.00  98.27 0 B 1
ATOM   747 O O   . ILE B 2 3 ? -13.679  5.173 21.989 1.00  98.03 0 B 1
ATOM   748 C CB  . ILE B 2 3 ? -16.117  4.522 24.209 1.00  97.96 0 B 1
ATOM   749 C CG1 . ILE B 2 3 ? -16.786  5.402 23.145 1.00  96.68 0 B 1
ATOM   750 C CG2 . ILE B 2 3 ? -16.630  4.850 25.606 1.00  94.29 0 B 1
ATOM   751 C CD1 . ILE B 2 3 ? -18.259  5.101 22.954 1.00  96.14 0 B 1
ATOM   752 N N   . PHE B 2 4 ? -14.104  3.026 22.472 1.00  98.12 0 B 1
ATOM   753 C CA  . PHE B 2 4 ? -13.647  2.548 21.176 1.00  98.09 0 B 1
ATOM   754 C C   . PHE B 2 4 ? -14.776  1.867 20.440 1.00  98.10 0 B 1
ATOM   755 O O   . PHE B 2 4 ? -15.640  1.231 21.044 1.00  97.78 0 B 1
ATOM   756 C CB  . PHE B 2 4 ? -12.483  1.574 21.362 1.00  97.70 0 B 1
ATOM   757 C CG  . PHE B 2 4 ? -11.341  2.132 22.167 1.00  97.43 0 B 1
ATOM   758 C CD1 . PHE B 2 4 ? -10.516  3.105 21.628 1.00  94.81 0 B 1
ATOM   759 C CD2 . PHE B 2 4 ? -11.118  1.706 23.473 1.00  94.70 0 B 1
ATOM   760 C CE1 . PHE B 2 4 ? -9.476  3.651 22.375 1.00  93.85 0 B 1
ATOM   761 C CE2 . PHE B 2 4 ? -10.083  2.242 24.224 1.00  93.48 0 B 1
ATOM   762 C CZ  . PHE B 2 4 ? -9.257  3.217 23.681 1.00  95.13 0 B 1
ATOM   763 N N   . VAL B 2 5 ? -14.771  2.023 19.133 1.00  97.97 0 B 1
ATOM   764 C CA  . VAL B 2 5 ? -15.774  1.385 18.298 1.00  97.85 0 B 1
ATOM   765 C C   . VAL B 2 5 ? -14.982  0.590 17.265 1.00  97.50 0 B 1
ATOM   766 O O   . VAL B 2 5 ? -14.230  1.163 16.477 1.00  96.89 0 B 1
ATOM   767 C CB  . VAL B 2 5 ? -16.670  2.422 17.586 1.00  97.76 0 B 1
ATOM   768 C CG1 . VAL B 2 5 ? -17.672  1.712 16.689 1.00  96.34 0 B 1
ATOM   769 C CG2 . VAL B 2 5 ? -17.399  3.270 18.624 1.00  96.43 0 B 1
ATOM   770 N N   . LYS B 2 6 ? -15.136 -0.719 17.288 1.00  97.17 0 B 1
ATOM   771 C CA  . LYS B 2 6 ? -14.390 -1.583 16.382 1.00  96.72 0 B 1
ATOM   772 C C   . LYS B 2 6 ? -15.282 -2.326 15.402 1.00  96.94 0 B 1
ATOM   773 O O   . LYS B 2 6 ? -16.414 -2.691 15.728 1.00  96.68 0 B 1
ATOM   774 C CB  . LYS B 2 6 ? -13.572 -2.587 17.196 1.00  95.56 0 B 1
ATOM   775 C CG  . LYS B 2 6 ? -12.602 -1.933 18.170 1.00  83.34 0 B 1
ATOM   776 C CD  . LYS B 2 6 ? -11.918 -2.955 19.082 1.00  81.96 0 B 1
ATOM   777 C CE  . LYS B 2 6 ? -10.939 -3.821 18.328 1.00  72.31 0 B 1
ATOM   778 N NZ  . LYS B 2 6 ? -10.176 -4.712 19.255 1.00  65.41 1 B 1
ATOM   779 N N   . THR B 2 7 ? -14.759 -2.536 14.210 1.00  96.05 0 B 1
ATOM   780 C CA  . THR B 2 7 ? -15.482 -3.286 13.198 1.00  95.48 0 B 1
ATOM   781 C C   . THR B 2 7 ? -14.794 -4.636 13.032 1.00  95.07 0 B 1
ATOM   782 O O   . THR B 2 7 ? -13.672 -4.836 13.510 1.00  93.95 0 B 1
ATOM   783 C CB  . THR B 2 7 ? -15.489 -2.579 11.837 1.00  94.37 0 B 1
ATOM   784 C CG2 . THR B 2 7 ? -15.981 -1.143 11.973 1.00  89.60 0 B 1
ATOM   785 O OG1 . THR B 2 7 ? -14.165 -2.580 11.289 1.00  90.03 0 B 1
ATOM   786 N N   . LEU B 2 8 ? -15.448 -5.538 12.333 1.00  94.71 0 B 1
ATOM   787 C CA  . LEU B 2 8 ? -14.880 -6.864 12.109 1.00  93.93 0 B 1
ATOM   788 C C   . LEU B 2 8 ? -13.687 -6.810 11.154 1.00  93.35 0 B 1
ATOM   789 O O   . LEU B 2 8 ? -12.937 -7.776 11.042 1.00  91.39 0 B 1
ATOM   790 C CB  . LEU B 2 8 ? -15.947 -7.812 11.559 1.00  93.60 0 B 1
ATOM   791 C CG  . LEU B 2 8 ? -17.102 -8.111 12.523 1.00  91.54 0 B 1
ATOM   792 C CD1 . LEU B 2 8 ? -18.155 -8.977 11.832 1.00  89.03 0 B 1
ATOM   793 C CD2 . LEU B 2 8 ? -16.571 -8.825 13.764 1.00  88.02 0 B 1
ATOM   794 N N   . THR B 2 9 ? -13.510 -5.683 10.481 1.00  92.83 0 B 1
ATOM   795 C CA  . THR B 2 9 ? -12.389 -5.525  9.560 1.00  91.45 0 B 1
ATOM   796 C C   . THR B 2 9 ? -11.122 -5.094 10.287 1.00  90.93 0 B 1
ATOM   797 O O   . THR B 2 9 ? -10.045 -5.027  9.696 1.00  88.20 0 B 1
ATOM   798 C CB  . THR B 2 9 ? -12.689 -4.473  8.479 1.00  90.27 0 B 1
ATOM   799 C CG2 . THR B 2 9 ? -13.913 -4.864  7.668 1.00  87.45 0 B 1
ATOM   800 O OG1 . THR B 2 9 ? -12.921 -3.203  9.104 1.00  88.15 0 B 1
ATOM   801 N N   . GLY B 2 10 ? -11.254 -4.800 11.577 1.00  91.34 0 B 1
ATOM   802 C CA  . GLY B 2 10 ? -10.108 -4.383 12.356 1.00  90.45 0 B 1
ATOM   803 C C   . GLY B 2 10 ? -10.020 -2.877 12.547 1.00  91.51 0 B 1
ATOM   804 O O   . GLY B 2 10 ? -9.165 -2.388 13.281 1.00  89.14 0 B 1
ATOM   805 N N   . LYS B 2 11 ? -10.895 -2.147 11.884 1.00  91.44 0 B 1
ATOM   806 C CA  . LYS B 2 11 ? -10.927 -0.699 11.994 1.00  91.91 0 B 1
ATOM   807 C C   . LYS B 2 11 ? -11.347 -0.308 13.409 1.00  93.43 0 B 1
ATOM   808 O O   . LYS B 2 11 ? -12.288 -0.879 13.968 1.00  93.08 0 B 1
ATOM   809 C CB  . LYS B 2 11 ? -11.926 -0.125 10.986 1.00  89.25 0 B 1
ATOM   810 C CG  . LYS B 2 11 ? -12.257  1.356 11.137 1.00  82.58 0 B 1
ATOM   811 C CD  . LYS B 2 11 ? -11.140  2.243 10.651 1.00  78.98 0 B 1
ATOM   812 C CE  . LYS B 2 11 ? -11.563  3.699 10.693 1.00  73.40 0 B 1
ATOM   813 N NZ  . LYS B 2 11 ? -10.505  4.625 10.188 1.00  66.50 1 B 1
ATOM   814 N N   . THR B 2 12 ? -10.647  0.651 13.992 1.00  94.26 0 B 1
ATOM   815 C CA  . THR B 2 12 ? -10.977  1.120 15.330 1.00  94.53 0 B 1
ATOM   816 C C   . THR B 2 12 ? -11.200  2.620 15.295 1.00  94.64 0 B 1
ATOM   817 O O   . THR B 2 12 ? -10.380  3.373 14.765 1.00  93.29 0 B 1
ATOM   818 C CB  . THR B 2 12 ? -9.862  0.800 16.343 1.00  93.23 0 B 1
ATOM   819 C CG2 . THR B 2 12 ? -10.208  1.350 17.716 1.00  85.27 0 B 1
ATOM   820 O OG1 . THR B 2 12 ? -9.686 -0.614 16.438 1.00  85.47 0 B 1
ATOM   821 N N   . ILE B 2 13 ? -12.326  3.053 15.850 1.00  95.58 0 B 1
ATOM   822 C CA  . ILE B 2 13 ? -12.675  4.462 15.910 1.00  95.13 0 B 1
ATOM   823 C C   . ILE B 2 13 ? -12.657  4.864 17.381 1.00  96.32 0 B 1
ATOM   824 O O   . ILE B 2 13 ? -13.280  4.202 18.212 1.00  96.40 0 B 1
ATOM   825 C CB  . ILE B 2 13 ? -14.093  4.712 15.358 1.00  93.70 0 B 1
ATOM   826 C CG1 . ILE B 2 13 ? -14.211  4.175 13.927 1.00  89.69 0 B 1
ATOM   827 C CG2 . ILE B 2 13 ? -14.415  6.203 15.403 1.00  88.89 0 B 1
ATOM   828 C CD1 . ILE B 2 13 ? -15.646  4.084 13.432 1.00  86.31 0 B 1
ATOM   829 N N   . THR B 2 14 ? -11.934  5.924 17.703 1.00  96.60 0 B 1
ATOM   830 C CA  . THR B 2 14 ? -11.879  6.398 19.077 1.00  97.07 0 B 1
ATOM   831 C C   . THR B 2 14 ? -12.808  7.601 19.194 1.00  97.17 0 B 1
ATOM   832 O O   . THR B 2 14 ? -12.721  8.539 18.403 1.00  96.35 0 B 1
ATOM   833 C CB  . THR B 2 14 ? -10.452  6.814 19.472 1.00  96.25 0 B 1
ATOM   834 C CG2 . THR B 2 14 ? -10.411  7.284 20.916 1.00  85.59 0 B 1
ATOM   835 O OG1 . THR B 2 14 ? -9.579  5.687 19.321 1.00  87.92 0 B 1
ATOM   836 N N   . LEU B 2 15 ? -13.700  7.559 20.181 1.00  97.86 0 B 1
ATOM   837 C CA  . LEU B 2 15 ? -14.665  8.637 20.365 1.00  97.95 0 B 1
ATOM   838 C C   . LEU B 2 15 ? -14.590  9.263 21.749 1.00  98.17 0 B 1
ATOM   839 O O   . LEU B 2 15 ? -14.290  8.583 22.733 1.00  97.79 0 B 1
ATOM   840 C CB  . LEU B 2 15 ? -16.088  8.116 20.167 1.00  97.47 0 B 1
ATOM   841 C CG  . LEU B 2 15 ? -16.460  7.491 18.828 1.00  96.20 0 B 1
ATOM   842 C CD1 . LEU B 2 15 ? -17.877  6.937 18.917 1.00  93.29 0 B 1
ATOM   843 C CD2 . LEU B 2 15 ? -16.370  8.531 17.719 1.00  92.55 0 B 1
ATOM   844 N N   . GLU B 2 16 ? -14.864 10.551 21.814 1.00  98.14 0 B 1
ATOM   845 C CA  . GLU B 2 16 ? -14.908 11.265 23.082 1.00  98.06 0 B 1
ATOM   846 C C   . GLU B 2 16 ? -16.397 11.392 23.383 1.00  98.28 0 B 1
ATOM   847 O O   . GLU B 2 16 ? -17.147 12.010 22.630 1.00  97.68 0 B 1
ATOM   848 C CB  . GLU B 2 16 ? -14.275 12.652 22.948 1.00  97.19 0 B 1
ATOM   849 C CG  . GLU B 2 16 ? -14.169 13.414 24.266 1.00  85.05 0 B 1
ATOM   850 C CD  . GLU B 2 16 ? -13.266 12.719 25.271 1.00  82.90 0 B 1
ATOM   851 O OE1 . GLU B 2 16 ? -12.261 12.109 24.853 1.00  78.03 0 B 1
ATOM   852 O OE2 . GLU B 2 16 ? -13.553 12.799 26.483 1.00  76.45 -1 B 1
ATOM   853 N N   . VAL B 2 17 ? -16.820 10.776 24.474 1.00  98.38 0 B 1
ATOM   854 C CA  . VAL B 2 17 ? -18.232 10.770 24.835 1.00  98.34 0 B 1
ATOM   855 C C   . VAL B 2 17 ? -18.450 10.996 26.328 1.00  98.39 0 B 1
ATOM   856 O O   . VAL B 2 17 ? -17.497 11.061 27.102 1.00  97.86 0 B 1
ATOM   857 C CB  . VAL B 2 17 ? -18.877  9.407 24.485 1.00  98.02 0 B 1
ATOM   858 C CG1 . VAL B 2 17 ? -18.758  9.130 22.991 1.00  96.43 0 B 1
ATOM   859 C CG2 . VAL B 2 17 ? -18.202  8.284 25.276 1.00  96.00 0 B 1
ATOM   860 N N   . GLU B 2 18 ? -19.717 11.134 26.709 1.00  98.24 0 B 1
ATOM   861 C CA  . GLU B 2 18 ? -20.106 11.306 28.093 1.00  98.01 0 B 1
ATOM   862 C C   . GLU B 2 18 ? -21.083 10.174 28.398 1.00  98.37 0 B 1
ATOM   863 O O   . GLU B 2 18 ? -21.808  9.733 27.512 1.00  97.73 0 B 1
ATOM   864 C CB  . GLU B 2 18 ? -20.807 12.648 28.306 1.00  96.92 0 B 1
ATOM   865 C CG  . GLU B 2 18 ? -19.909 13.871 28.109 1.00  89.36 0 B 1
ATOM   866 C CD  . GLU B 2 18 ? -18.726 13.884 29.059 1.00  83.64 0 B 1
ATOM   867 O OE1 . GLU B 2 18 ? -18.878 13.452 30.224 1.00  76.45 0 B 1
ATOM   868 O OE2 . GLU B 2 18 ? -17.637 14.331 28.639 1.00  74.15 -1 B 1
ATOM   869 N N   . PRO B 2 19 ? -21.119  9.705 29.648 1.00  98.39 0 B 1
ATOM   870 C CA  . PRO B 2 19 ? -22.032  8.614 30.009 1.00  98.19 0 B 1
ATOM   871 C C   . PRO B 2 19 ? -23.484  8.940 29.680 1.00  98.26 0 B 1
ATOM   872 O O   . PRO B 2 19 ? -24.281  8.037 29.401 1.00  97.79 0 B 1
ATOM   873 C CB  . PRO B 2 19 ? -21.813  8.469 31.518 1.00  97.67 0 B 1
ATOM   874 C CG  . PRO B 2 19 ? -20.379  8.858 31.690 1.00  95.70 0 B 1
ATOM   875 C CD  . PRO B 2 19 ? -20.243 10.059 30.778 1.00  97.79 0 B 1
ATOM   876 N N   . SER B 2 20 ? -23.828 10.229 29.718 1.00  98.41 0 B 1
ATOM   877 C CA  . SER B 2 20 ? -25.191 10.666 29.437 1.00  98.36 0 B 1
ATOM   878 C C   . SER B 2 20 ? -25.527 10.755 27.951 1.00  98.40 0 B 1
ATOM   879 O O   . SER B 2 20 ? -26.674 11.018 27.596 1.00  97.84 0 B 1
ATOM   880 C CB  . SER B 2 20 ? -25.442 12.020 30.099 1.00  97.69 0 B 1
ATOM   881 O OG  . SER B 2 20 ? -24.541 12.989 29.600 1.00  91.37 0 B 1
ATOM   882 N N   . ASP B 2 21 ? -24.540 10.542 27.088 1.00  98.57 0 B 1
ATOM   883 C CA  . ASP B 2 21 ? -24.786 10.589 25.649 1.00  98.61 0 B 1
ATOM   884 C C   . ASP B 2 21 ? -25.697  9.434 25.259 1.00  98.76 0 B 1
ATOM   885 O O   . ASP B 2 21 ? -25.560  8.323 25.773 1.00  98.56 0 B 1
ATOM   886 C CB  . ASP B 2 21 ? -23.488 10.475 24.852 1.00  98.44 0 B 1
ATOM   887 C CG  . ASP B 2 21 ? -22.714 11.776 24.801 1.00  97.98 0 B 1
ATOM   888 O OD1 . ASP B 2 21 ? -23.320 12.849 24.980 1.00  94.79 0 B 1
ATOM   889 O OD2 . ASP B 2 21 ? -21.492 11.727 24.553 1.00  94.75 -1 B 1
ATOM   890 N N   . THR B 2 22 ? -26.624  9.699 24.353 1.00  98.74 0 B 1
ATOM   891 C CA  . THR B 2 22 ? -27.510  8.643 23.881 1.00  98.73 0 B 1
ATOM   892 C C   . THR B 2 22 ? -26.798  7.879 22.775 1.00  98.88 0 B 1
ATOM   893 O O   . THR B 2 22 ? -25.796  8.341 22.227 1.00  98.67 0 B 1
ATOM   894 C CB  . THR B 2 22 ? -28.819  9.213 23.300 1.00  98.44 0 B 1
ATOM   895 C CG2 . THR B 2 22 ? -29.559 10.048 24.340 1.00  94.76 0 B 1
ATOM   896 O OG1 . THR B 2 22 ? -28.513 10.028 22.162 1.00  94.86 0 B 1
ATOM   897 N N   . ILE B 2 23 ? -27.317  6.717 22.460 1.00  98.70 0 B 1
ATOM   898 C CA  . ILE B 2 23 ? -26.731  5.912 21.396 1.00  98.78 0 B 1
ATOM   899 C C   . ILE B 2 23 ? -26.850  6.694 20.088 1.00  98.73 0 B 1
ATOM   900 O O   . ILE B 2 23 ? -25.970  6.624 19.228 1.00  98.67 0 B 1
ATOM   901 C CB  . ILE B 2 23 ? -27.447  4.553 21.283 1.00  98.65 0 B 1
ATOM   902 C CG1 . ILE B 2 23 ? -27.239  3.764 22.583 1.00  97.80 0 B 1
ATOM   903 C CG2 . ILE B 2 23 ? -26.938  3.758 20.085 1.00  98.12 0 B 1
ATOM   904 C CD1 . ILE B 2 23 ? -25.781  3.601 22.990 1.00  96.22 0 B 1
ATOM   905 N N   . GLU B 2 24 ? -27.931  7.452 19.952 1.00  98.63 0 B 1
ATOM   906 C CA  . GLU B 2 24 ? -28.126  8.269 18.756 1.00  98.39 0 B 1
ATOM   907 C C   . GLU B 2 24 ? -26.995  9.297 18.651 1.00  98.49 0 B 1
ATOM   908 O O   . GLU B 2 24 ? -26.482  9.562 17.565 1.00  98.10 0 B 1
ATOM   909 C CB  . GLU B 2 24 ? -29.485  8.968 18.809 1.00  97.42 0 B 1
ATOM   910 C CG  . GLU B 2 24 ? -29.806  9.769 17.562 1.00  86.24 0 B 1
ATOM   911 C CD  . GLU B 2 24 ? -31.204 10.372 17.598 1.00  80.41 0 B 1
ATOM   912 O OE1 . GLU B 2 24 ? -31.888 10.226 18.631 1.00  75.32 0 B 1
ATOM   913 O OE2 . GLU B 2 24 ? -31.607 10.987 16.596 1.00  73.23 -1 B 1
ATOM   914 N N   . ASN B 2 25 ? -26.599  9.864 19.798 1.00  98.41 0 B 1
ATOM   915 C CA  . ASN B 2 25 ? -25.511 10.836 19.826 1.00  98.29 0 B 1
ATOM   916 C C   . ASN B 2 25 ? -24.203 10.177 19.398 1.00  98.37 0 B 1
ATOM   917 O O   . ASN B 2 25 ? -23.405 10.758 18.667 1.00  98.04 0 B 1
ATOM   918 C CB  . ASN B 2 25 ? -25.323 11.408 21.238 1.00  97.53 0 B 1
ATOM   919 C CG  . ASN B 2 25 ? -26.442 12.320 21.668 1.00  89.03 0 B 1
ATOM   920 N ND2 . ASN B 2 25 ? -27.076 12.990 20.725 1.00  76.71 0 B 1
ATOM   921 O OD1 . ASN B 2 25 ? -26.720 12.450 22.867 1.00  77.91 0 B 1
ATOM   922 N N   . VAL B 2 26 ? -23.987  8.956 19.874 1.00  98.68 0 B 1
ATOM   923 C CA  . VAL B 2 26 ? -22.783  8.218 19.532 1.00  98.61 0 B 1
ATOM   924 C C   . VAL B 2 26 ? -22.730  7.955 18.026 1.00  98.51 0 B 1
ATOM   925 O O   . VAL B 2 26 ? -21.683  8.114 17.396 1.00  98.35 0 B 1
ATOM   926 C CB  . VAL B 2 26 ? -22.702  6.881 20.301 1.00  98.51 0 B 1
ATOM   927 C CG1 . VAL B 2 26 ? -21.487  6.074 19.847 1.00  97.44 0 B 1
ATOM   928 C CG2 . VAL B 2 26 ? -22.611  7.156 21.792 1.00  97.56 0 B 1
ATOM   929 N N   . LYS B 2 27 ? -23.856  7.571 17.460 1.00  98.38 0 B 1
ATOM   930 C CA  . LYS B 2 27 ? -23.899  7.316 16.026 1.00  98.29 0 B 1
ATOM   931 C C   . LYS B 2 27 ? -23.626  8.598 15.243 1.00  97.78 0 B 1
ATOM   932 O O   . LYS B 2 27 ? -22.998  8.559 14.187 1.00  97.36 0 B 1
ATOM   933 C CB  . LYS B 2 27 ? -25.262  6.733 15.629 1.00  98.17 0 B 1
ATOM   934 C CG  . LYS B 2 27 ? -25.463  5.312 16.127 1.00  97.81 0 B 1
ATOM   935 C CD  . LYS B 2 27 ? -26.801  4.744 15.696 1.00  97.15 0 B 1
ATOM   936 C CE  . LYS B 2 27 ? -26.969  3.314 16.173 1.00  96.17 0 B 1
ATOM   937 N NZ  . LYS B 2 27 ? -28.290  2.750 15.792 1.00  94.68 1 B 1
ATOM   938 N N   . ALA B 2 28 ? -24.080  9.721 15.768 1.00  97.70 0 B 1
ATOM   939 C CA  . ALA B 2 28 ? -23.843 11.003 15.116 1.00  97.14 0 B 1
ATOM   940 C C   . ALA B 2 28 ? -22.349 11.326 15.153 1.00  96.32 0 B 1
ATOM   941 O O   . ALA B 2 28 ? -21.799 11.870 14.196 1.00  95.26 0 B 1
ATOM   942 C CB  . ALA B 2 28 ? -24.637 12.104 15.807 1.00  96.76 0 B 1
ATOM   943 N N   . LYS B 2 29 ? -21.689 10.984 16.255 1.00  97.17 0 B 1
ATOM   944 C CA  . LYS B 2 29 ? -20.255 11.219 16.374 1.00  96.62 0 B 1
ATOM   945 C C   . LYS B 2 29 ? -19.492 10.344 15.392 1.00  95.31 0 B 1
ATOM   946 O O   . LYS B 2 29 ? -18.484 10.765 14.816 1.00  94.69 0 B 1
ATOM   947 C CB  . LYS B 2 29 ? -19.782 10.929 17.806 1.00  97.36 0 B 1
ATOM   948 C CG  . LYS B 2 29 ? -20.258 11.942 18.840 1.00  96.90 0 B 1
ATOM   949 C CD  . LYS B 2 29 ? -19.836 11.529 20.242 1.00  95.33 0 B 1
ATOM   950 C CE  . LYS B 2 29 ? -20.378 12.479 21.296 1.00  93.45 0 B 1
ATOM   951 N NZ  . LYS B 2 29 ? -19.772 13.827 21.229 1.00  88.52 1 B 1
ATOM   952 N N   . ILE B 2 30 ? -19.971  9.122 15.194 1.00  96.52 0 B 1
ATOM   953 C CA  . ILE B 2 30 ? -19.330  8.214 14.244 1.00  95.71 0 B 1
ATOM   954 C C   . ILE B 2 30 ? -19.510  8.785 12.834 1.00  93.40 0 B 1
ATOM   955 O O   . ILE B 2 30 ? -18.589  8.728 12.019 1.00  90.91 0 B 1
ATOM   956 C CB  . ILE B 2 30 ? -19.940  6.796 14.340 1.00  96.52 0 B 1
ATOM   957 C CG1 . ILE B 2 30 ? -19.549  6.170 15.677 1.00  96.53 0 B 1
ATOM   958 C CG2 . ILE B 2 30 ? -19.460  5.927 13.177 1.00  95.95 0 B 1
ATOM   959 C CD1 . ILE B 2 30 ? -20.240  4.855 15.973 1.00  96.37 0 B 1
ATOM   960 N N   . GLN B 2 31 ? -20.683  9.341 12.563 1.00  93.82 0 B 1
ATOM   961 C CA  . GLN B 2 31 ? -20.925  9.939 11.259 1.00  91.21 0 B 1
ATOM   962 C C   . GLN B 2 31 ? -19.996 11.133 11.044 1.00  87.75 0 B 1
ATOM   963 O O   . GLN B 2 31 ? -19.437 11.303  9.961 1.00  83.82 0 B 1
ATOM   964 C CB  . GLN B 2 31 ? -22.378 10.410 11.134 1.00  88.54 0 B 1
ATOM   965 C CG  . GLN B 2 31 ? -22.665 11.134  9.823 1.00  85.77 0 B 1
ATOM   966 C CD  . GLN B 2 31 ? -24.093 11.629  9.728 1.00  83.20 0 B 1
ATOM   967 N NE2 . GLN B 2 31 ? -24.695 11.485  8.559 1.00  76.06 0 B 1
ATOM   968 O OE1 . GLN B 2 31 ? -24.648 12.145 10.693 1.00  79.94 0 B 1
ATOM   969 N N   . ASP B 2 32 ? -19.821 11.943 12.075 1.00  90.02 0 B 1
ATOM   970 C CA  . ASP B 2 32 ? -18.944 13.108 11.973 1.00  87.69 0 B 1
ATOM   971 C C   . ASP B 2 32 ? -17.509 12.704 11.654 1.00  85.07 0 B 1
ATOM   972 O O   . ASP B 2 32 ? -16.836 13.386 10.881 1.00  82.74 0 B 1
ATOM   973 C CB  . ASP B 2 32 ? -18.964 13.919 13.273 1.00  87.76 0 B 1
ATOM   974 C CG  . ASP B 2 32 ? -20.263 14.658 13.494 1.00  84.11 0 B 1
ATOM   975 O OD1 . ASP B 2 32 ? -20.998 14.901 12.517 1.00  79.10 0 B 1
ATOM   976 O OD2 . ASP B 2 32 ? -20.549 15.018 14.654 1.00  76.94 -1 B 1
ATOM   977 N N   . LYS B 2 33 ? -17.057 11.615 12.251 1.00  89.41 0 B 1
ATOM   978 C CA  . LYS B 2 33 ? -15.692 11.149 12.028 1.00  87.79 0 B 1
ATOM   979 C C   . LYS B 2 33 ? -15.494 10.331 10.759 1.00  84.27 0 B 1
ATOM   980 O O   . LYS B 2 33 ? -14.513 10.527 10.037 1.00  79.25 0 B 1
ATOM   981 C CB  . LYS B 2 33 ? -15.219 10.305 13.211 1.00  87.55 0 B 1
ATOM   982 C CG  . LYS B 2 33 ? -14.493 11.079 14.291 1.00  85.72 0 B 1
ATOM   983 C CD  . LYS B 2 33 ? -13.598 10.153 15.099 1.00  85.74 0 B 1
ATOM   984 C CE  . LYS B 2 33 ? -12.727 10.919 16.062 1.00  83.34 0 B 1
ATOM   985 N NZ  . LYS B 2 33 ? -11.726 10.048 16.718 1.00  78.45 1 B 1
ATOM   986 N N   . GLU B 2 34 ? -16.404  9.411 10.506 1.00  88.05 0 B 1
ATOM   987 C CA  . GLU B 2 34 ? -16.239  8.492  9.386 1.00  86.44 0 B 1
ATOM   988 C C   . GLU B 2 34 ? -17.182  8.678  8.205 1.00  83.88 0 B 1
ATOM   989 O O   . GLU B 2 34 ? -16.956  8.112  7.138 1.00  80.06 0 B 1
ATOM   990 C CB  . GLU B 2 34 ? -16.360  7.056  9.897 1.00  87.59 0 B 1
ATOM   991 C CG  . GLU B 2 34 ? -15.428  6.714 11.049 1.00  86.71 0 B 1
ATOM   992 C CD  . GLU B 2 34 ? -13.953  6.820 10.672 1.00  87.41 0 B 1
ATOM   993 O OE1 . GLU B 2 34 ? -13.623  6.616  9.491 1.00  84.47 0 B 1
ATOM   994 O OE2 . GLU B 2 34 ? -13.128  7.093 11.573 1.00  83.73 -1 B 1
ATOM   995 N N   . GLY B 2 35 ? -18.239  9.454  8.386 1.00  84.27 0 B 1
ATOM   996 C CA  . GLY B 2 35 ? -19.181  9.696  7.302 1.00  82.33 0 B 1
ATOM   997 C C   . GLY B 2 35 ? -20.301  8.679  7.171 1.00  84.21 0 B 1
ATOM   998 O O   . GLY B 2 35 ? -21.156  8.808  6.295 1.00  82.47 0 B 1
ATOM   999 N N   . ILE B 2 36 ? -20.311  7.685  8.029 1.00  84.40 0 B 1
ATOM   1000 C CA  . ILE B 2 36 ? -21.331  6.639  7.969 1.00  87.68 0 B 1
ATOM   1001 C C   . ILE B 2 36 ? -22.680  7.158  8.481 1.00  89.00 0 B 1
ATOM   1002 O O   . ILE B 2 36 ? -22.772  7.621  9.615 1.00  89.45 0 B 1
ATOM   1003 C CB  . ILE B 2 36 ? -20.934  5.419  8.824 1.00  88.29 0 B 1
ATOM   1004 C CG1 . ILE B 2 36 ? -19.528  4.947  8.457 1.00  87.78 0 B 1
ATOM   1005 C CG2 . ILE B 2 36 ? -21.941  4.295  8.614 1.00  87.57 0 B 1
ATOM   1006 C CD1 . ILE B 2 36 ? -18.981  3.904  9.407 1.00  86.21 0 B 1
ATOM   1007 N N   . PRO B 2 37 ? -23.725  7.071  7.654 1.00  85.57 0 B 1
ATOM   1008 C CA  . PRO B 2 37 ? -25.046  7.528  8.085 1.00  86.59 0 B 1
ATOM   1009 C C   . PRO B 2 37 ? -25.495  6.760  9.332 1.00  89.81 0 B 1
ATOM   1010 O O   . PRO B 2 37 ? -25.329  5.543  9.393 1.00  90.76 0 B 1
ATOM   1011 C CB  . PRO B 2 37 ? -25.930  7.209  6.877 1.00  83.35 0 B 1
ATOM   1012 C CG  . PRO B 2 37 ? -24.985  7.308  5.718 1.00  80.28 0 B 1
ATOM   1013 C CD  . PRO B 2 37 ? -23.743  6.635  6.249 1.00  81.71 0 B 1
ATOM   1014 N N   . PRO B 2 38 ? -26.062  7.448 10.313 1.00  90.53 0 B 1
ATOM   1015 C CA  . PRO B 2 38 ? -26.527  6.782 11.537 1.00  92.35 0 B 1
ATOM   1016 C C   . PRO B 2 38 ? -27.489  5.620 11.283 1.00  93.21 0 B 1
ATOM   1017 O O   . PRO B 2 38 ? -27.425  4.610 11.980 1.00  93.02 0 B 1
ATOM   1018 C CB  . PRO B 2 38 ? -27.208  7.918 12.306 1.00  92.24 0 B 1
ATOM   1019 C CG  . PRO B 2 38 ? -26.398  9.120 11.908 1.00  90.82 0 B 1
ATOM   1020 C CD  . PRO B 2 38 ? -26.213  8.912 10.421 1.00  92.45 0 B 1
ATOM   1021 N N   . ASP B 2 39 ? -28.364  5.766 10.298 1.00  90.64 0 B 1
ATOM   1022 C CA  . ASP B 2 39 ? -29.327  4.714 10.017 1.00  89.71 0 B 1
ATOM   1023 C C   . ASP B 2 39 ? -28.716  3.434  9.452 1.00  90.87 0 B 1
ATOM   1024 O O   . ASP B 2 39 ? -29.399  2.414  9.342 1.00  90.02 0 B 1
ATOM   1025 C CB  . ASP B 2 39 ? -30.451  5.217  9.099 1.00  86.63 0 B 1
ATOM   1026 C CG  . ASP B 2 39 ? -29.946  5.731  7.762 1.00  79.53 0 B 1
ATOM   1027 O OD1 . ASP B 2 39 ? -28.933  5.227  7.257 1.00  73.81 0 B 1
ATOM   1028 O OD2 . ASP B 2 39 ? -30.590  6.650  7.214 1.00  74.79 -1 B 1
ATOM   1029 N N   . GLN B 2 40 ? -27.429  3.489  9.107 1.00  90.54 0 B 1
ATOM   1030 C CA  . GLN B 2 40 ? -26.750  2.303  8.594 1.00  90.55 0 B 1
ATOM   1031 C C   . GLN B 2 40 ? -25.896  1.663  9.687 1.00  92.66 0 B 1
ATOM   1032 O O   . GLN B 2 40 ? -25.292  0.613  9.480 1.00  92.91 0 B 1
ATOM   1033 C CB  . GLN B 2 40 ? -25.856  2.663  7.399 1.00  87.44 0 B 1
ATOM   1034 C CG  . GLN B 2 40 ? -26.631  3.094  6.170 1.00  83.19 0 B 1
ATOM   1035 C CD  . GLN B 2 40 ? -25.729  3.311  4.970 1.00  80.28 0 B 1
ATOM   1036 N NE2 . GLN B 2 40 ? -26.333  3.500  3.801 1.00  72.32 0 B 1
ATOM   1037 O OE1 . GLN B 2 40 ? -24.503  3.302  5.087 1.00  74.11 0 B 1
ATOM   1038 N N   . GLN B 2 41 ? -25.840  2.298 10.844 1.00  94.78 0 B 1
ATOM   1039 C CA  . GLN B 2 41 ? -25.033  1.802 11.947 1.00  95.94 0 B 1
ATOM   1040 C C   . GLN B 2 41 ? -25.790  0.922 12.931 1.00  96.38 0 B 1
ATOM   1041 O O   . GLN B 2 41 ? -26.911  1.243 13.332 1.00  96.25 0 B 1
ATOM   1042 C CB  . GLN B 2 41 ? -24.443  2.971 12.739 1.00  96.16 0 B 1
ATOM   1043 C CG  . GLN B 2 41 ? -23.556  3.918 11.958 1.00  95.69 0 B 1
ATOM   1044 C CD  . GLN B 2 41 ? -23.104  5.080 12.823 1.00  96.06 0 B 1
ATOM   1045 N NE2 . GLN B 2 41 ? -23.023  6.272 12.233 1.00  91.66 0 B 1
ATOM   1046 O OE1 . GLN B 2 41 ? -22.828  4.910 14.013 1.00  91.99 0 B 1
ATOM   1047 N N   . ARG B 2 42 ? -25.163 -0.174 13.321 1.00  97.21 0 B 1
ATOM   1048 C CA  . ARG B 2 42 ? -25.719 -1.066 14.328 1.00  97.21 0 B 1
ATOM   1049 C C   . ARG B 2 42 ? -24.605 -1.204 15.356 1.00  97.76 0 B 1
ATOM   1050 O O   . ARG B 2 42 ? -23.545 -1.760 15.062 1.00  97.51 0 B 1
ATOM   1051 C CB  . ARG B 2 42 ? -26.073 -2.433 13.735 1.00  96.07 0 B 1
ATOM   1052 C CG  . ARG B 2 42 ? -27.125 -2.372 12.645 1.00  91.41 0 B 1
ATOM   1053 C CD  . ARG B 2 42 ? -27.371 -3.747 12.018 1.00  88.71 0 B 1
ATOM   1054 N NE  . ARG B 2 42 ? -28.269 -4.567 12.809 1.00  83.76 0 B 1
ATOM   1055 C CZ  . ARG B 2 42 ? -28.567 -5.831 12.528 1.00  80.59 0 B 1
ATOM   1056 N NH1 . ARG B 2 42 ? -28.025 -6.434 11.478 1.00  73.63 1 B 1
ATOM   1057 N NH2 . ARG B 2 42 ? -29.426 -6.504 13.298 1.00  73.71 0 B 1
ATOM   1058 N N   . LEU B 2 43 ? -24.825 -0.669 16.553 1.00  98.10 0 B 1
ATOM   1059 C CA  . LEU B 2 43 ? -23.831 -0.728 17.610 1.00  98.43 0 B 1
ATOM   1060 C C   . LEU B 2 43 ? -24.161 -1.858 18.575 1.00  98.44 0 B 1
ATOM   1061 O O   . LEU B 2 43 ? -25.320 -2.057 18.939 1.00  98.33 0 B 1
ATOM   1062 C CB  . LEU B 2 43 ? -23.763  0.604 18.357 1.00  98.36 0 B 1
ATOM   1063 C CG  . LEU B 2 43 ? -23.137  1.747 17.551 1.00  97.93 0 B 1
ATOM   1064 C CD1 . LEU B 2 43 ? -23.317  3.068 18.286 1.00  96.92 0 B 1
ATOM   1065 C CD2 . LEU B 2 43 ? -21.658  1.465 17.326 1.00  96.43 0 B 1
ATOM   1066 N N   . ILE B 2 44 ? -23.134 -2.580 18.988 1.00  98.56 0 B 1
ATOM   1067 C CA  . ILE B 2 44 ? -23.300 -3.739 19.860 1.00  98.42 0 B 1
ATOM   1068 C C   . ILE B 2 44 ? -22.386 -3.666 21.074 1.00  98.44 0 B 1
ATOM   1069 O O   . ILE B 2 44 ? -21.224 -3.264 20.964 1.00  98.30 0 B 1
ATOM   1070 C CB  . ILE B 2 44 ? -23.002 -5.027 19.067 1.00  98.10 0 B 1
ATOM   1071 C CG1 . ILE B 2 44 ? -23.973 -5.148 17.889 1.00  95.79 0 B 1
ATOM   1072 C CG2 . ILE B 2 44 ? -23.090 -6.253 19.974 1.00  95.39 0 B 1
ATOM   1073 C CD1 . ILE B 2 44 ? -23.519 -6.127 16.818 1.00  92.33 0 B 1
ATOM   1074 N N   . PHE B 2 45 ? -22.924 -4.058 22.222 1.00  98.29 0 B 1
ATOM   1075 C CA  . PHE B 2 45 ? -22.148 -4.091 23.451 1.00  98.02 0 B 1
ATOM   1076 C C   . PHE B 2 45 ? -22.717 -5.166 24.364 1.00  97.60 0 B 1
ATOM   1077 O O   . PHE B 2 45 ? -23.925 -5.243 24.565 1.00  96.57 0 B 1
ATOM   1078 C CB  . PHE B 2 45 ? -22.207 -2.745 24.172 1.00  97.91 0 B 1
ATOM   1079 C CG  . PHE B 2 45 ? -21.389 -2.706 25.435 1.00  98.04 0 B 1
ATOM   1080 C CD1 . PHE B 2 45 ? -19.996 -2.645 25.392 1.00  97.10 0 B 1
ATOM   1081 C CD2 . PHE B 2 45 ? -22.005 -2.752 26.687 1.00  97.02 0 B 1
ATOM   1082 C CE1 . PHE B 2 45 ? -19.243 -2.624 26.558 1.00  96.57 0 B 1
ATOM   1083 C CE2 . PHE B 2 45 ? -21.258 -2.732 27.858 1.00  96.49 0 B 1
ATOM   1084 C CZ  . PHE B 2 45 ? -19.870 -2.668 27.793 1.00  97.23 0 B 1
ATOM   1085 N N   . ALA B 2 46 ? -21.834 -5.984 24.902 1.00  97.23 0 B 1
ATOM   1086 C CA  . ALA B 2 46 ? -22.233 -7.047 25.826 1.00  96.76 0 B 1
ATOM   1087 C C   . ALA B 2 46 ? -23.367 -7.918 25.281 1.00  96.84 0 B 1
ATOM   1088 O O   . ALA B 2 46 ? -24.297 -8.279 26.007 1.00  95.06 0 B 1
ATOM   1089 C CB  . ALA B 2 46 ? -22.636 -6.448 27.178 1.00  95.36 0 B 1
ATOM   1090 N N   . GLY B 2 47 ? -23.262 -8.268 24.006 1.00  96.68 0 B 1
ATOM   1091 C CA  . GLY B 2 47 ? -24.252 -9.138 23.393 1.00  96.38 0 B 1
ATOM   1092 C C   . GLY B 2 47 ? -25.593 -8.521 23.067 1.00  96.71 0 B 1
ATOM   1093 O O   . GLY B 2 47 ? -26.551 -9.234 22.787 1.00  95.14 0 B 1
ATOM   1094 N N   . LYS B 2 48 ? -25.663 -7.188 23.095 1.00  96.86 0 B 1
ATOM   1095 C CA  . LYS B 2 48 ? -26.916 -6.493 22.812 1.00  96.71 0 B 1
ATOM   1096 C C   . LYS B 2 48 ? -26.751 -5.440 21.732 1.00  97.61 0 B 1
ATOM   1097 O O   . LYS B 2 48 ? -25.724 -4.775 21.670 1.00  97.24 0 B 1
ATOM   1098 C CB  . LYS B 2 48 ? -27.426 -5.785 24.063 1.00  94.10 0 B 1
ATOM   1099 C CG  . LYS B 2 48 ? -27.660 -6.667 25.269 1.00  82.70 0 B 1
ATOM   1100 C CD  . LYS B 2 48 ? -28.025 -5.814 26.473 1.00  80.53 0 B 1
ATOM   1101 C CE  . LYS B 2 48 ? -28.210 -6.661 27.718 1.00  68.10 0 B 1
ATOM   1102 N NZ  . LYS B 2 48 ? -28.486 -5.824 28.920 1.00  62.10 1 B 1
ATOM   1103 N N   . GLN B 2 49 ? -27.772 -5.304 20.892 1.00  97.98 0 B 1
ATOM   1104 C CA  . GLN B 2 49 ? -27.744 -4.243 19.899 1.00  97.96 0 B 1
ATOM   1105 C C   . GLN B 2 49 ? -28.289 -3.041 20.656 1.00  98.08 0 B 1
ATOM   1106 O O   . GLN B 2 49 ? -29.373 -3.104 21.240 1.00  97.67 0 B 1
ATOM   1107 C CB  . GLN B 2 49 ? -28.628 -4.556 18.690 1.00  96.95 0 B 1
ATOM   1108 C CG  . GLN B 2 49 ? -28.564 -3.451 17.636 1.00  94.94 0 B 1
ATOM   1109 C CD  . GLN B 2 49 ? -29.341 -3.776 16.378 1.00  94.24 0 B 1
ATOM   1110 N NE2 . GLN B 2 49 ? -29.860 -2.747 15.726 1.00  85.55 0 B 1
ATOM   1111 O OE1 . GLN B 2 49 ? -29.466 -4.931 15.991 1.00  89.30 0 B 1
ATOM   1112 N N   . LEU B 2 50 ? -27.531 -1.965 20.669 1.00  98.37 0 B 1
ATOM   1113 C CA  . LEU B 2 50 ? -27.911 -0.771 21.412 1.00  98.35 0 B 1
ATOM   1114 C C   . LEU B 2 50 ? -29.027  0.037 20.753 1.00  98.39 0 B 1
ATOM   1115 O O   . LEU B 2 50 ? -29.036  0.244 19.547 1.00  97.97 0 B 1
ATOM   1116 C CB  . LEU B 2 50 ? -26.666  0.093 21.625 1.00  98.32 0 B 1
ATOM   1117 C CG  . LEU B 2 50 ? -25.455 -0.676 22.180 1.00  97.70 0 B 1
ATOM   1118 C CD1 . LEU B 2 50 ? -24.295  0.280 22.428 1.00  96.39 0 B 1
ATOM   1119 C CD2 . LEU B 2 50 ? -25.831 -1.400 23.471 1.00  95.74 0 B 1
ATOM   1120 N N   . GLU B 2 51 ? -29.963  0.488 21.579 1.00  98.13 0 B 1
ATOM   1121 C CA  . GLU B 2 51 ? -31.109  1.256 21.111 1.00  97.91 0 B 1
ATOM   1122 C C   . GLU B 2 51 ? -30.838  2.763 21.146 1.00  98.13 0 B 1
ATOM   1123 O O   . GLU B 2 51 ? -30.308  3.281 22.127 1.00  97.60 0 B 1
ATOM   1124 C CB  . GLU B 2 51 ? -32.337  0.916 21.961 1.00  96.95 0 B 1
ATOM   1125 C CG  . GLU B 2 51 ? -32.718 -0.557 21.892 1.00  87.45 0 B 1
ATOM   1126 C CD  . GLU B 2 51 ? -33.870 -0.926 22.816 1.00  80.85 0 B 1
ATOM   1127 O OE1 . GLU B 2 51 ? -34.350 -0.052 23.565 1.00  74.33 0 B 1
ATOM   1128 O OE2 . GLU B 2 51 ? -34.278 -2.098 22.791 1.00  72.72 -1 B 1
ATOM   1129 N N   . ASP B 2 52 ? -31.213  3.436 20.073 1.00  97.90 0 B 1
ATOM   1130 C CA  . ASP B 2 52 ? -30.986  4.874 19.919 1.00  97.79 0 B 1
ATOM   1131 C C   . ASP B 2 52 ? -31.373  5.772 21.090 1.00  97.57 0 B 1
ATOM   1132 O O   . ASP B 2 52 ? -30.635  6.700 21.424 1.00  94.23 0 B 1
ATOM   1133 C CB  . ASP B 2 52 ? -31.686  5.394 18.661 1.00  96.75 0 B 1
ATOM   1134 C CG  . ASP B 2 52 ? -31.053  4.888 17.376 1.00  95.48 0 B 1
ATOM   1135 O OD1 . ASP B 2 52 ? -29.956  4.293 17.430 1.00  92.14 0 B 1
ATOM   1136 O OD2 . ASP B 2 52 ? -31.652  5.095 16.300 1.00  90.63 -1 B 1
ATOM   1137 N N   . GLY B 2 53 ? -32.509  5.508 21.686 1.00  97.57 0 B 1
ATOM   1138 C CA  . GLY B 2 53 ? -32.987  6.348 22.778 1.00  97.37 0 B 1
ATOM   1139 C C   . GLY B 2 53 ? -32.325  6.188 24.137 1.00  97.93 0 B 1
ATOM   1140 O O   . GLY B 2 53 ? -32.474  7.052 25.000 1.00  96.26 0 B 1
ATOM   1141 N N   . ARG B 2 54 ? -31.581  5.109 24.316 1.00  98.31 0 B 1
ATOM   1142 C CA  . ARG B 2 54 ? -30.920  4.872 25.596 1.00  98.41 0 B 1
ATOM   1143 C C   . ARG B 2 54 ? -29.551  5.539 25.640 1.00  98.67 0 B 1
ATOM   1144 O O   . ARG B 2 54 ? -28.980  5.898 24.608 1.00  98.29 0 B 1
ATOM   1145 C CB  . ARG B 2 54 ? -30.780  3.370 25.844 1.00  97.93 0 B 1
ATOM   1146 C CG  . ARG B 2 54 ? -32.112  2.668 26.089 1.00  94.04 0 B 1
ATOM   1147 C CD  . ARG B 2 54 ? -31.928  1.173 26.296 1.00  87.88 0 B 1
ATOM   1148 N NE  . ARG B 2 54 ? -33.181  0.497 26.609 1.00  79.54 0 B 1
ATOM   1149 C CZ  . ARG B 2 54 ? -33.696  0.420 27.831 1.00  72.41 0 B 1
ATOM   1150 N NH1 . ARG B 2 54 ? -33.070  0.964 28.861 1.00  65.44 1 B 1
ATOM   1151 N NH2 . ARG B 2 54 ? -34.848 -0.209 28.029 1.00  66.94 0 B 1
ATOM   1152 N N   . THR B 2 55 ? -29.036  5.714 26.864 1.00  98.64 0 B 1
ATOM   1153 C CA  . THR B 2 55 ? -27.735  6.341 27.045 1.00  98.64 0 B 1
ATOM   1154 C C   . THR B 2 55 ? -26.650  5.293 27.270 1.00  98.50 0 B 1
ATOM   1155 O O   . THR B 2 55 ? -26.940  4.121 27.516 1.00  98.16 0 B 1
ATOM   1156 C CB  . THR B 2 55 ? -27.727  7.284 28.268 1.00  98.28 0 B 1
ATOM   1157 C CG2 . THR B 2 55 ? -28.827  8.332 28.150 1.00  94.86 0 B 1
ATOM   1158 O OG1 . THR B 2 55 ? -27.925  6.514 29.457 1.00  95.22 0 B 1
ATOM   1159 N N   . LEU B 2 56 ? -25.400  5.734 27.192 1.00  98.56 0 B 1
ATOM   1160 C CA  . LEU B 2 56 ? -24.287  4.830 27.417 1.00  98.44 0 B 1
ATOM   1161 C C   . LEU B 2 56 ? -24.343  4.286 28.848 1.00  98.24 0 B 1
ATOM   1162 O O   . LEU B 2 56 ? -24.060  3.117 29.083 1.00  97.85 0 B 1
ATOM   1163 C CB  . LEU B 2 56 ? -22.962  5.564 27.185 1.00  98.43 0 B 1
ATOM   1164 C CG  . LEU B 2 56 ? -22.690  5.983 25.733 1.00  98.00 0 B 1
ATOM   1165 C CD1 . LEU B 2 56 ? -21.415  6.813 25.659 1.00  97.04 0 B 1
ATOM   1166 C CD2 . LEU B 2 56 ? -22.570  4.747 24.843 1.00  96.61 0 B 1
ATOM   1167 N N   . SER B 2 57 ? -24.720  5.140 29.792 1.00  98.43 0 B 1
ATOM   1168 C CA  . SER B 2 57 ? -24.812  4.714 31.184 1.00  98.17 0 B 1
ATOM   1169 C C   . SER B 2 57 ? -25.890  3.652 31.396 1.00  98.19 0 B 1
ATOM   1170 O O   . SER B 2 57 ? -25.767  2.810 32.281 1.00  97.26 0 B 1
ATOM   1171 C CB  . SER B 2 57 ? -25.065  5.916 32.103 1.00  97.35 0 B 1
ATOM   1172 O OG  . SER B 2 57 ? -26.268  6.568 31.774 1.00  86.76 0 B 1
ATOM   1173 N N   . ASP B 2 58 ? -26.938  3.688 30.582 1.00  98.35 0 B 1
ATOM   1174 C CA  . ASP B 2 58 ? -28.006  2.699 30.692 1.00  98.14 0 B 1
ATOM   1175 C C   . ASP B 2 58 ? -27.464  1.294 30.414 1.00  98.08 0 B 1
ATOM   1176 O O   . ASP B 2 58 ? -28.002  0.306 30.899 1.00  97.20 0 B 1
ATOM   1177 C CB  . ASP B 2 58 ? -29.135  2.983 29.702 1.00  97.88 0 B 1
ATOM   1178 C CG  . ASP B 2 58 ? -29.971  4.192 30.095 1.00  96.47 0 B 1
ATOM   1179 O OD1 . ASP B 2 58 ? -30.034  4.520 31.291 1.00  92.78 0 B 1
ATOM   1180 O OD2 . ASP B 2 58 ? -30.579  4.810 29.184 1.00  92.59 -1 B 1
ATOM   1181 N N   . TYR B 2 59 ? -26.391  1.240 29.631 1.00  98.05 0 B 1
ATOM   1182 C CA  . TYR B 2 59 ? -25.779 -0.040 29.279 1.00  97.88 0 B 1
ATOM   1183 C C   . TYR B 2 59 ? -24.504 -0.315 30.074 1.00  97.43 0 B 1
ATOM   1184 O O   . TYR B 2 59 ? -23.784 -1.270 29.791 1.00  96.11 0 B 1
ATOM   1185 C CB  . TYR B 2 59 ? -25.452 -0.063 27.787 1.00  97.71 0 B 1
ATOM   1186 C CG  . TYR B 2 59 ? -26.663 -0.103 26.881 1.00  98.14 0 B 1
ATOM   1187 C CD1 . TYR B 2 59 ? -27.455 -1.248 26.796 1.00  97.27 0 B 1
ATOM   1188 C CD2 . TYR B 2 59 ? -27.010  0.992 26.096 1.00  97.32 0 B 1
ATOM   1189 C CE1 . TYR B 2 59 ? -28.558 -1.306 25.963 1.00  97.24 0 B 1
ATOM   1190 C CE2 . TYR B 2 59 ? -28.116  0.951 25.253 1.00  97.06 0 B 1
ATOM   1191 C CZ  . TYR B 2 59 ? -28.891 -0.199 25.188 1.00  98.02 0 B 1
ATOM   1192 O OH  . TYR B 2 59 ? -29.974 -0.248 24.348 1.00  97.48 0 B 1
ATOM   1193 N N   . ASN B 2 60 ? -24.238  0.535 31.056 1.00  97.06 0 B 1
ATOM   1194 C CA  . ASN B 2 60 ? -23.041  0.396 31.880 1.00  96.59 0 B 1
ATOM   1195 C C   . ASN B 2 60 ? -21.764  0.444 31.046 1.00  96.70 0 B 1
ATOM   1196 O O   . ASN B 2 60 ? -20.784 -0.247 31.335 1.00  95.30 0 B 1
ATOM   1197 C CB  . ASN B 2 60 ? -23.075 -0.909 32.684 1.00  95.18 0 B 1
ATOM   1198 C CG  . ASN B 2 60 ? -24.155 -0.904 33.738 1.00  86.19 0 B 1
ATOM   1199 N ND2 . ASN B 2 60 ? -24.912 -1.994 33.816 1.00  72.14 0 B 1
ATOM   1200 O OD1 . ASN B 2 60 ? -24.316  0.063 34.485 1.00  76.11 0 B 1
ATOM   1201 N N   . ILE B 2 61 ? -21.773  1.281 30.028 1.00  97.63 0 B 1
ATOM   1202 C CA  . ILE B 2 61 ? -20.615  1.443 29.176 1.00  97.80 0 B 1
ATOM   1203 C C   . ILE B 2 61 ? -19.686  2.436 29.874 1.00  97.78 0 B 1
ATOM   1204 O O   . ILE B 2 61 ? -20.050  3.601 30.072 1.00  97.26 0 B 1
ATOM   1205 C CB  . ILE B 2 61 ? -21.015  1.949 27.776 1.00  97.95 0 B 1
ATOM   1206 C CG1 . ILE B 2 61 ? -21.788  0.836 27.061 1.00  97.39 0 B 1
ATOM   1207 C CG2 . ILE B 2 61 ? -19.787  2.363 26.977 1.00  97.38 0 B 1
ATOM   1208 C CD1 . ILE B 2 61 ? -22.476  1.266 25.782 1.00  96.36 0 B 1
ATOM   1209 N N   . GLN B 2 62 ? -18.510  1.957 30.257 1.00  97.32 0 B 1
ATOM   1210 C CA  . GLN B 2 62 ? -17.541  2.761 30.981 1.00  96.74 0 B 1
ATOM   1211 C C   . GLN B 2 62 ? -16.430  3.285 30.076 1.00  97.15 0 B 1
ATOM   1212 O O   . GLN B 2 62 ? -16.387  2.998 28.890 1.00  96.13 0 B 1
ATOM   1213 C CB  . GLN B 2 62 ? -16.903  1.918 32.088 1.00  94.74 0 B 1
ATOM   1214 C CG  . GLN B 2 62 ? -17.889  1.187 33.002 1.00  89.98 0 B 1
ATOM   1215 C CD  . GLN B 2 62 ? -18.719  2.136 33.840 1.00  85.25 0 B 1
ATOM   1216 N NE2 . GLN B 2 62 ? -19.964  1.769 34.087 1.00  70.99 0 B 1
ATOM   1217 O OE1 . GLN B 2 62 ? -18.229  3.184 34.273 1.00  75.95 0 B 1
ATOM   1218 N N   . LYS B 2 63 ? -15.521  4.060 30.675 1.00  97.06 0 B 1
ATOM   1219 C CA  . LYS B 2 63 ? -14.414  4.605 29.908 1.00  97.12 0 B 1
ATOM   1220 C C   . LYS B 2 63 ? -13.585  3.467 29.323 1.00  97.03 0 B 1
ATOM   1221 O O   . LYS B 2 63 ? -13.403  2.423 29.949 1.00  95.90 0 B 1
ATOM   1222 C CB  . LYS B 2 63 ? -13.526  5.488 30.788 1.00  96.24 0 B 1
ATOM   1223 C CG  . LYS B 2 63 ? -12.815  4.758 31.910 1.00  90.03 0 B 1
ATOM   1224 C CD  . LYS B 2 63 ? -11.908  5.701 32.689 1.00  88.48 0 B 1
ATOM   1225 C CE  . LYS B 2 63 ? -11.146  4.970 33.767 1.00  75.45 0 B 1
ATOM   1226 N NZ  . LYS B 2 63 ? -10.234  5.877 34.530 1.00  66.58 1 B 1
ATOM   1227 N N   . GLU B 2 64 ? -13.113  3.685 28.115 1.00  97.01 0 B 1
ATOM   1228 C CA  . GLU B 2 64 ? -12.300  2.700 27.405 1.00  97.03 0 B 1
ATOM   1229 C C   . GLU B 2 64 ? -13.025  1.401 27.074 1.00  97.10 0 B 1
ATOM   1230 O O   . GLU B 2 64 ? -12.389  0.393 26.763 1.00  95.79 0 B 1
ATOM   1231 C CB  . GLU B 2 64 ? -11.005  2.426 28.185 1.00  96.20 0 B 1
ATOM   1232 C CG  . GLU B 2 64 ? -10.055  3.628 28.175 1.00  92.44 0 B 1
ATOM   1233 C CD  . GLU B 2 64 ? -8.910  3.485 29.168 1.00  87.09 0 B 1
ATOM   1234 O OE1 . GLU B 2 64 ? -8.502  2.343 29.433 1.00  79.38 0 B 1
ATOM   1235 O OE2 . GLU B 2 64 ? -8.425  4.522 29.659 1.00  78.04 -1 B 1
ATOM   1236 N N   . SER B 2 65 ? -14.342  1.437 27.113 1.00  97.09 0 B 1
ATOM   1237 C CA  . SER B 2 65 ? -15.120  0.269 26.725 1.00  97.05 0 B 1
ATOM   1238 C C   . SER B 2 65 ? -15.049  0.168 25.201 1.00  97.39 0 B 1
ATOM   1239 O O   . SER B 2 65 ? -14.782  1.160 24.519 1.00  96.93 0 B 1
ATOM   1240 C CB  . SER B 2 65 ? -16.584  0.422 27.136 1.00  96.64 0 B 1
ATOM   1241 O OG  . SER B 2 65 ? -16.739  0.295 28.537 1.00  92.71 0 B 1
ATOM   1242 N N   . THR B 2 66 ? -15.287 -1.019 24.684 1.00  97.25 0 B 1
ATOM   1243 C CA  . THR B 2 66 ? -15.272 -1.230 23.245 1.00  97.37 0 B 1
ATOM   1244 C C   . THR B 2 66 ? -16.653 -1.635 22.748 1.00  97.65 0 B 1
ATOM   1245 O O   . THR B 2 66 ? -17.226 -2.613 23.217 1.00  97.28 0 B 1
ATOM   1246 C CB  . THR B 2 66 ? -14.264 -2.327 22.853 1.00  96.51 0 B 1
ATOM   1247 C CG2 . THR B 2 66 ? -14.346 -2.625 21.356 1.00  91.86 0 B 1
ATOM   1248 O OG1 . THR B 2 66 ? -12.939 -1.896 23.168 1.00  92.18 0 B 1
ATOM   1249 N N   . LEU B 2 67 ? -17.171 -0.852 21.802 1.00  98.04 0 B 1
ATOM   1250 C CA  . LEU B 2 67 ? -18.445 -1.169 21.183 1.00  98.17 0 B 1
ATOM   1251 C C   . LEU B 2 67 ? -18.091 -1.798 19.847 1.00  98.18 0 B 1
ATOM   1252 O O   . LEU B 2 67 ? -17.014 -1.544 19.304 1.00  97.96 0 B 1
ATOM   1253 C CB  . LEU B 2 67 ? -19.266  0.094 20.935 1.00  98.08 0 B 1
ATOM   1254 C CG  . LEU B 2 67 ? -19.540  1.044 22.106 1.00  96.71 0 B 1
ATOM   1255 C CD1 . LEU B 2 67 ? -20.529  2.111 21.663 1.00  93.49 0 B 1
ATOM   1256 C CD2 . LEU B 2 67 ? -20.082  0.275 23.286 1.00  92.94 0 B 1
ATOM   1257 N N   . HIS B 2 68 ? -18.982 -2.613 19.329 1.00  98.14 0 B 1
ATOM   1258 C CA  . HIS B 2 68 ? -18.740 -3.224 18.031 1.00  98.08 0 B 1
ATOM   1259 C C   . HIS B 2 68 ? -19.728 -2.643 17.037 1.00  98.12 0 B 1
ATOM   1260 O O   . HIS B 2 68 ? -20.905 -2.475 17.343 1.00  97.86 0 B 1
ATOM   1261 C CB  . HIS B 2 68 ? -18.876 -4.738 18.118 1.00  97.62 0 B 1
ATOM   1262 C CG  . HIS B 2 68 ? -17.765 -5.384 18.886 1.00  96.33 0 B 1
ATOM   1263 C CD2 . HIS B 2 68 ? -16.634 -5.983 18.484 1.00  86.29 0 B 1
ATOM   1264 N ND1 . HIS B 2 68 ? -17.725 -5.388 20.263 1.00  85.77 0 B 1
ATOM   1265 C CE1 . HIS B 2 68 ? -16.610 -5.968 20.668 1.00  88.79 0 B 1
ATOM   1266 N NE2 . HIS B 2 68 ? -15.932 -6.335 19.608 1.00  89.70 0 B 1
ATOM   1267 N N   . LEU B 2 69 ? -19.217 -2.335 15.852 1.00  98.07 0 B 1
ATOM   1268 C CA  . LEU B 2 69 ? -20.042 -1.741 14.809 1.00  97.74 0 B 1
ATOM   1269 C C   . LEU B 2 69 ? -20.148 -2.630 13.586 1.00  97.51 0 B 1
ATOM   1270 O O   . LEU B 2 69 ? -19.136 -3.101 13.065 1.00  96.95 0 B 1
ATOM   1271 C CB  . LEU B 2 69 ? -19.450 -0.394 14.388 1.00  97.36 0 B 1
ATOM   1272 C CG  . LEU B 2 69 ? -20.030  0.280 13.135 1.00  96.63 0 B 1
ATOM   1273 C CD1 . LEU B 2 69 ? -21.443  0.766 13.415 1.00  94.54 0 B 1
ATOM   1274 C CD2 . LEU B 2 69 ? -19.143  1.449 12.719 1.00  94.27 0 B 1
ATOM   1275 N N   . VAL B 2 70 ? -21.370 -2.862 13.146 1.00  97.15 0 B 1
ATOM   1276 C CA  . VAL B 2 70 ? -21.606 -3.590 11.911 1.00  96.75 0 B 1
ATOM   1277 C C   . VAL B 2 70 ? -22.561 -2.686 11.151 1.00  96.22 0 B 1
ATOM   1278 O O   . VAL B 2 70 ? -23.369 -1.974 11.755 1.00  95.26 0 B 1
ATOM   1279 C CB  . VAL B 2 70 ? -22.241 -4.989 12.115 1.00  95.68 0 B 1
ATOM   1280 C CG1 . VAL B 2 70 ? -21.248 -5.900 12.818 1.00  86.90 0 B 1
ATOM   1281 C CG2 . VAL B 2 70 ? -23.533 -4.882 12.897 1.00  87.73 0 B 1
ATOM   1282 N N   . LEU B 2 71 ? -22.449 -2.694  9.831 1.00  94.64 0 B 1
ATOM   1283 C CA  . LEU B 2 71 ? -23.298 -1.827  9.034 1.00  92.96 0 B 1
ATOM   1284 C C   . LEU B 2 71 ? -24.479 -2.529  8.387 1.00  91.81 0 B 1
ATOM   1285 O O   . LEU B 2 71 ? -24.410 -3.710  8.045 1.00  89.73 0 B 1
ATOM   1286 C CB  . LEU B 2 71 ? -22.469 -1.126  7.954 1.00  91.23 0 B 1
ATOM   1287 C CG  . LEU B 2 71 ? -21.273 -0.304  8.439 1.00  89.22 0 B 1
ATOM   1288 C CD1 . LEU B 2 71 ? -20.705  0.500  7.279 1.00  83.72 0 B 1
ATOM   1289 C CD2 . LEU B 2 71 ? -21.683  0.621  9.569 1.00  82.19 0 B 1
ATOM   1290 N N   . ARG B 2 72 ? -25.545 -1.773  8.236 1.00  88.68 0 B 1
ATOM   1291 C CA  . ARG B 2 72 ? -26.775 -2.220  7.613 1.00  86.04 0 B 1
ATOM   1292 C C   . ARG B 2 72 ? -26.733 -1.465  6.285 1.00  84.47 0 B 1
ATOM   1293 O O   . ARG B 2 72 ? -27.052 -0.269  6.243 1.00  81.24 0 B 1
ATOM   1294 C CB  . ARG B 2 72 ? -27.960 -1.794  8.483 1.00  82.46 0 B 1
ATOM   1295 C CG  . ARG B 2 72 ? -29.297 -2.302  8.063 1.00  73.16 0 B 1
ATOM   1296 C CD  . ARG B 2 72 ? -30.302 -2.032  9.183 1.00  70.95 0 B 1
ATOM   1297 N NE  . ARG B 2 72 ? -30.277 -0.636  9.589 1.00  64.85 0 B 1
ATOM   1298 C CZ  . ARG B 2 72 ? -30.602 -0.195 10.800 1.00  59.98 0 B 1
ATOM   1299 N NH1 . ARG B 2 72 ? -30.979 -1.046 11.728 1.00  56.15 1 B 1
ATOM   1300 N NH2 . ARG B 2 72 ? -30.544  1.101 11.083 1.00  52.96 0 B 1
ATOM   1301 N N   . LEU B 2 73 ? -26.287 -2.145  5.247 1.00  80.49 0 B 1
ATOM   1302 C CA  . LEU B 2 73 ? -26.063 -1.492  3.956 1.00  75.96 0 B 1
ATOM   1303 C C   . LEU B 2 73 ? -27.214 -1.349  2.980 1.00  72.36 0 B 1
ATOM   1304 O O   . LEU B 2 73 ? -27.288 -0.352  2.262 1.00  67.12 0 B 1
ATOM   1305 C CB  . LEU B 2 73 ? -24.886 -2.166  3.252 1.00  73.56 0 B 1
ATOM   1306 C CG  . LEU B 2 73 ? -23.596 -2.205  4.093 1.00  70.27 0 B 1
ATOM   1307 C CD1 . LEU B 2 73 ? -22.502 -2.919  3.327 1.00  68.16 0 B 1
ATOM   1308 C CD2 . LEU B 2 73 ? -23.173 -0.790  4.451 1.00  67.21 0 B 1
ATOM   1309 N N   . ARG B 2 74 ? -28.095 -2.334  2.934 1.00  67.46 0 B 1
ATOM   1310 C CA  . ARG B 2 74 ? -29.224 -2.229  2.022 1.00  62.99 0 B 1
ATOM   1311 C C   . ARG B 2 74 ? -30.195 -1.186  2.559 1.00  59.16 0 B 1
ATOM   1312 O O   . ARG B 2 74 ? -30.844 -1.385  3.584 1.00  52.83 0 B 1
ATOM   1313 C CB  . ARG B 2 74 ? -29.914 -3.581  1.824 1.00  58.35 0 B 1
ATOM   1314 C CG  . ARG B 2 74 ? -30.657 -4.124  3.036 1.00  52.25 0 B 1
ATOM   1315 C CD  . ARG B 2 74 ? -29.714 -4.549  4.152 1.00  48.70 0 B 1
ATOM   1316 N NE  . ARG B 2 74 ? -30.431 -4.910  5.363 1.00  44.65 0 B 1
ATOM   1317 C CZ  . ARG B 2 74 ? -30.998 -4.024  6.179 1.00  41.18 0 B 1
ATOM   1318 N NH1 . ARG B 2 74 ? -30.915 -2.730  5.915 1.00  38.04 1 B 1
ATOM   1319 N NH2 . ARG B 2 74 ? -31.654 -4.443  7.253 1.00  36.69 0 B 1
ATOM   1320 N N   . GLY B 2 75 ? -30.223 -0.071  1.864 1.00  57.63 0 B 1
ATOM   1321 C CA  . GLY B 2 75 ? -31.069  1.019  2.314 1.00  53.55 0 B 1
ATOM   1322 C C   . GLY B 2 75 ? -32.511  0.918  1.873 1.00  51.13 0 B 1
ATOM   1323 O O   . GLY B 2 75 ? -32.836  0.195  0.932 1.00  46.20 0 B 1
ATOM   1324 N N   . GLY B 2 76 ? -33.380  1.644  2.583 1.00  52.42 0 B 1
ATOM   1325 C CA  . GLY B 2 76 ? -34.788  1.653  2.236 1.00  47.80 0 B 1
ATOM   1326 C C   . GLY B 2 76 ? -35.140  2.934  1.522 1.00  43.14 0 B 1
ATOM   1327 O O   . GLY B 2 76 ? -34.240  3.758  1.288 1.00  37.23 0 B 1
ATOM   1328 O OXT . GLY B 2 76 ? -36.315  3.165  1.216 1.00  43.21 -1 B 1
HETATM 1329 P PA  . NAD C 3 1 ? -31.855  3.476 -6.850 1.00  80.30 0 C 1
HETATM 1330 P PN  . NAD C 3 1 ? -31.794  5.324 -4.689 1.00  77.49 0 C 1
HETATM 1331 C C1B . NAD C 3 1 ? -30.077 -0.391 -4.416 1.00  74.81 0 C 1
HETATM 1332 C C1D . NAD C 3 1 ? -33.406  9.305 -3.366 1.00  66.61 0 C 1
HETATM 1333 N N1A . NAD C 3 1 ? -27.441 -3.805 -7.216 1.00  80.07 0 C 1
HETATM 1334 N N1N . NAD C 3 1 ? -32.891  8.508 -2.241 1.00  68.67 0 C 1
HETATM 1335 O O1A . NAD C 3 1 ? -30.531  3.947 -7.353 1.00  72.48 -1 C 1
HETATM 1336 O O1N . NAD C 3 1 ? -30.331  5.138 -4.607 1.00  68.79 -1 C 1
HETATM 1337 C C2A . NAD C 3 1 ? -27.999 -3.937 -6.003 1.00  77.74 0 C 1
HETATM 1338 C C2B . NAD C 3 1 ? -29.912  0.960 -3.781 1.00  71.22 0 C 1
HETATM 1339 C C2D . NAD C 3 1 ? -32.347  9.905 -4.227 1.00  67.79 0 C 1
HETATM 1340 C C2N . NAD C 3 1 ? -33.792  8.028 -1.352 1.00  65.79 0 C 1
HETATM 1341 O O2A . NAD C 3 1 ? -32.897  3.151 -7.878 1.00  74.02 0 C 1
HETATM 1342 O O2B . NAD C 3 1 ? -29.035  0.872 -2.691 1.00  67.83 0 C 1
HETATM 1343 O O2D . NAD C 3 1 ? -32.329 11.304 -3.988 1.00  64.02 0 C 1
HETATM 1344 O O2N . NAD C 3 1 ? -32.550  4.988 -3.444 1.00  66.64 0 C 1
HETATM 1345 C C3B . NAD C 3 1 ? -31.338  1.307 -3.340 1.00  71.16 0 C 1
HETATM 1346 C C3D . NAD C 3 1 ? -32.731  9.566 -5.653 1.00  69.65 0 C 1
HETATM 1347 C C3N . NAD C 3 1 ? -33.374  7.281 -0.271 1.00  64.85 0 C 1
HETATM 1348 N N3A . NAD C 3 1 ? -28.631 -2.966 -5.377 1.00  77.65 0 C 1
HETATM 1349 O O3  . NAD C 3 1 ? -32.453  4.546 -5.866 1.00  77.60 0 C 1
HETATM 1350 O O3B . NAD C 3 1 ? -31.587  0.826 -2.032 1.00  69.77 0 C 1
HETATM 1351 O O3D . NAD C 3 1 ? -33.260 10.658 -6.339 1.00  65.14 0 C 1
HETATM 1352 C C4A . NAD C 3 1 ? -28.695 -1.771 -5.989 1.00  80.00 0 C 1
HETATM 1353 C C4B . NAD C 3 1 ? -32.224  0.595 -4.310 1.00  71.92 0 C 1
HETATM 1354 C C4D . NAD C 3 1 ? -33.743  8.482 -5.530 1.00  71.73 0 C 1
HETATM 1355 C C4N . NAD C 3 1 ? -32.010  6.983 -0.087 1.00  59.98 0 C 1
HETATM 1356 O O4B . NAD C 3 1 ? -31.456 -0.448 -4.831 1.00  71.55 0 C 1
HETATM 1357 O O4D . NAD C 3 1 ? -34.176  8.421 -4.173 1.00  69.16 0 C 1
HETATM 1358 C C5A . NAD C 3 1 ? -28.125 -1.540 -7.246 1.00  82.37 0 C 1
HETATM 1359 C C5B . NAD C 3 1 ? -32.727  1.499 -5.405 1.00  71.49 0 C 1
HETATM 1360 C C5D . NAD C 3 1 ? -33.191  7.153 -5.963 1.00  71.35 0 C 1
HETATM 1361 C C5N . NAD C 3 1 ? -31.113  7.479 -1.009 1.00  58.51 0 C 1
HETATM 1362 O O5B . NAD C 3 1 ? -31.628  2.219 -5.921 1.00  76.76 0 C 1
HETATM 1363 O O5D . NAD C 3 1 ? -32.070  6.826 -5.139 1.00  75.73 0 C 1
HETATM 1364 C C6A . NAD C 3 1 ? -27.470 -2.630 -7.866 1.00  82.80 0 C 1
HETATM 1365 C C6N . NAD C 3 1 ? -31.569  8.227 -2.076 1.00  63.83 0 C 1
HETATM 1366 N N6A . NAD C 3 1 ? -26.909 -2.542 -9.082 1.00  82.51 0 C 1
HETATM 1367 C C7N . NAD C 3 1 ? -34.381  6.748  0.669 1.00  59.13 0 C 1
HETATM 1368 N N7A . NAD C 3 1 ? -28.355 -0.259 -7.601 1.00  81.36 0 C 1
HETATM 1369 N N7N . NAD C 3 1 ? -35.668  6.952  0.406 1.00  53.20 0 C 1
HETATM 1370 O O7N . NAD C 3 1 ? -34.048  6.153  1.697 1.00  54.97 0 C 1
HETATM 1371 C C8A . NAD C 3 1 ? -29.027  0.271 -6.626 1.00  80.13 0 C 1
HETATM 1372 N N9A . NAD C 3 1 ? -29.274 -0.613 -5.622 1.00  78.75 0 C 1
HETATM 1373 ZN ZN  . ZN  D 4 1 ? -24.401  2.139 -5.801 1.00  85.38 0 D 1
HETATM 1374 ZN ZN  . ZN  E 5 1 ? -17.697  9.227 -17.235 1.00  94.26 0 E 1
