# Supplementary material for: RNF114 and RNF166 exemplify reader-writer E3 ligases that extend K11 polyubiquitin onto sites of MARUbylation
Source: EMBO J. 2025 Oct 2;44(21):5993–6018. doi: 10.1038/s44318-025-00577-z (PMC12583694; doi:10.1038/s44318-025-00577-z)
Supplement: Supplementary file 7 — Source data Fig. 5 [file 44318_2025_577_MOESM7_ESM.zip › Figure 5/5B/RNF166-MUBD-AF3-0.cif]

# generated by PyMOL 3.1.4.1
#
data_fold_2024_11_14_22_43_rnf166_mubd_ub_nad_2xzn_model_0
_entry.id fold_2024_11_14_22_43_rnf166_mubd_ub_nad_2xzn_model_0
#
loop_
_atom_site.group_PDB
_atom_site.id
_atom_site.type_symbol
_atom_site.label_atom_id
_atom_site.label_alt_id
_atom_site.label_comp_id
_atom_site.label_asym_id
_atom_site.label_entity_id
_atom_site.label_seq_id
_atom_site.pdbx_PDB_ins_code
_atom_site.Cartn_x
_atom_site.Cartn_y
_atom_site.Cartn_z
_atom_site.occupancy
_atom_site.B_iso_or_equiv
_atom_site.pdbx_formal_charge
_atom_site.auth_asym_id
_atom_site.pdbx_PDB_model_num
ATOM   1   N N   . ARG A 1 1 ? -6.093 -0.422 -4.275 1.00  61.23 0 A 1
ATOM   2   C CA  . ARG A 1 1 ? -7.398  0.245 -4.189 1.00  68.57 0 A 1
ATOM   3   C C   . ARG A 1 1 ? -8.322 -0.218 -5.307 1.00  73.05 0 A 1
ATOM   4   O O   . ARG A 1 1 ? -7.861 -0.615 -6.376 1.00  69.43 0 A 1
ATOM   5   C CB  . ARG A 1 1 ? -7.235  1.766 -4.282 1.00  63.81 0 A 1
ATOM   6   C CG  . ARG A 1 1 ? -6.757  2.236 -5.649 1.00  57.37 0 A 1
ATOM   7   C CD  . ARG A 1 1 ? -6.843  3.746 -5.789 1.00  50.82 0 A 1
ATOM   8   N NE  . ARG A 1 1 ? -6.581  4.156 -7.160 1.00  47.56 0 A 1
ATOM   9   C CZ  . ARG A 1 1 ? -6.765  5.397 -7.628 1.00  42.79 0 A 1
ATOM   10  N NH1 . ARG A 1 1 ? -7.202  6.348 -6.821 1.00  42.52 1 A 1
ATOM   11  N NH2 . ARG A 1 1 ? -6.516  5.663 -8.888 1.00  40.81 0 A 1
ATOM   12  N N   . SER A 1 2 ? -9.611 -0.167 -5.070 1.00  75.76 0 A 1
ATOM   13  C CA  . SER A 1 2 ? -10.589 -0.557 -6.067 1.00  80.08 0 A 1
ATOM   14  C C   . SER A 1 2 ? -10.876  0.611 -7.001 1.00  84.06 0 A 1
ATOM   15  O O   . SER A 1 2 ? -10.975  1.757 -6.562 1.00  82.27 0 A 1
ATOM   16  C CB  . SER A 1 2 ? -11.892 -0.993 -5.395 1.00  74.22 0 A 1
ATOM   17  O OG  . SER A 1 2 ? -11.689 -2.150 -4.613 1.00  65.96 0 A 1
ATOM   18  N N   . THR A 1 3 ? -10.981  0.321 -8.306 1.00  88.57 0 A 1
ATOM   19  C CA  . THR A 1 3 ? -11.297  1.351 -9.285 1.00  90.32 0 A 1
ATOM   20  C C   . THR A 1 3 ? -12.499  0.890 -10.098 1.00  91.49 0 A 1
ATOM   21  O O   . THR A 1 3 ? -12.809 -0.303 -10.159 1.00  90.03 0 A 1
ATOM   22  C CB  . THR A 1 3 ? -10.119  1.631 -10.239 1.00  88.74 0 A 1
ATOM   23  C CG2 . THR A 1 3 ? -8.919  2.153 -9.457 1.00  80.69 0 A 1
ATOM   24  O OG1 . THR A 1 3 ? -9.757  0.435 -10.939 1.00  81.99 0 A 1
ATOM   25  N N   . PHE A 1 4 ? -13.179  1.846 -10.710 1.00  92.44 0 A 1
ATOM   26  C CA  . PHE A 1 4 ? -14.395  1.561 -11.456 1.00  92.54 0 A 1
ATOM   27  C C   . PHE A 1 4 ? -14.431  2.295 -12.790 1.00  94.20 0 A 1
ATOM   28  O O   . PHE A 1 4 ? -13.733  3.293 -12.976 1.00  92.86 0 A 1
ATOM   29  C CB  . PHE A 1 4 ? -15.608  1.981 -10.627 1.00  90.78 0 A 1
ATOM   30  C CG  . PHE A 1 4 ? -15.591  1.461 -9.214 1.00  90.39 0 A 1
ATOM   31  C CD1 . PHE A 1 4 ? -16.034  0.170 -8.937 1.00  86.09 0 A 1
ATOM   32  C CD2 . PHE A 1 4 ? -15.085  2.241 -8.192 1.00  86.50 0 A 1
ATOM   33  C CE1 . PHE A 1 4 ? -15.985 -0.325 -7.645 1.00  85.09 0 A 1
ATOM   34  C CE2 . PHE A 1 4 ? -15.034  1.743 -6.887 1.00  85.28 0 A 1
ATOM   35  C CZ  . PHE A 1 4 ? -15.484  0.459 -6.613 1.00  86.08 0 A 1
ATOM   36  N N   . ALA A 1 5 ? -15.243  1.788 -13.707 1.00  94.24 0 A 1
ATOM   37  C CA  . ALA A 1 5 ? -15.421  2.420 -15.006 1.00  95.11 0 A 1
ATOM   38  C C   . ALA A 1 5 ? -16.696  3.257 -14.948 1.00  95.66 0 A 1
ATOM   39  O O   . ALA A 1 5 ? -17.675  2.862 -14.314 1.00  94.61 0 A 1
ATOM   40  C CB  . ALA A 1 5 ? -15.537  1.367 -16.103 1.00  94.22 0 A 1
ATOM   41  N N   . CYS A 1 6 ? -16.680  4.418 -15.593 1.00  95.95 0 A 1
ATOM   42  C CA  . CYS A 1 6 ? -17.856  5.269 -15.631 1.00  96.14 0 A 1
ATOM   43  C C   . CYS A 1 6 ? -18.972  4.543 -16.388 1.00  96.19 0 A 1
ATOM   44  O O   . CYS A 1 6 ? -18.746  4.078 -17.503 1.00  95.66 0 A 1
ATOM   45  C CB  . CYS A 1 6 ? -17.544  6.590 -16.333 1.00  95.63 0 A 1
ATOM   46  S SG  . CYS A 1 6 ? -18.993  7.632 -16.589 1.00  95.11 0 A 1
ATOM   47  N N   . PRO A 1 7 ? -20.174  4.443 -15.817 1.00  95.68 0 A 1
ATOM   48  C CA  . PRO A 1 7 ? -21.271  3.742 -16.486 1.00  95.02 0 A 1
ATOM   49  C C   . PRO A 1 7 ? -21.848  4.505 -17.672 1.00  95.10 0 A 1
ATOM   50  O O   . PRO A 1 7 ? -22.604  3.943 -18.468 1.00  93.68 0 A 1
ATOM   51  C CB  . PRO A 1 7 ? -22.294  3.558 -15.366 1.00  94.43 0 A 1
ATOM   52  C CG  . PRO A 1 7 ? -22.071  4.772 -14.519 1.00  92.62 0 A 1
ATOM   53  C CD  . PRO A 1 7 ? -20.562  4.922 -14.481 1.00  94.44 0 A 1
ATOM   54  N N   . TYR A 1 8 ? -21.493  5.783 -17.803 1.00  95.91 0 A 1
ATOM   55  C CA  . TYR A 1 8 ? -21.993  6.609 -18.902 1.00  95.52 0 A 1
ATOM   56  C C   . TYR A 1 8 ? -21.086  6.557 -20.135 1.00  95.49 0 A 1
ATOM   57  O O   . TYR A 1 8 ? -21.572  6.381 -21.251 1.00  93.62 0 A 1
ATOM   58  C CB  . TYR A 1 8 ? -22.117  8.067 -18.462 1.00  94.93 0 A 1
ATOM   59  C CG  . TYR A 1 8 ? -23.202  8.342 -17.458 1.00  94.76 0 A 1
ATOM   60  C CD1 . TYR A 1 8 ? -24.548  8.289 -17.822 1.00  92.14 0 A 1
ATOM   61  C CD2 . TYR A 1 8 ? -22.889  8.685 -16.143 1.00  92.34 0 A 1
ATOM   62  C CE1 . TYR A 1 8 ? -25.551  8.566 -16.905 1.00  91.21 0 A 1
ATOM   63  C CE2 . TYR A 1 8 ? -23.887  8.961 -15.220 1.00  91.19 0 A 1
ATOM   64  C CZ  . TYR A 1 8 ? -25.221  8.900 -15.603 1.00  92.39 0 A 1
ATOM   65  O OH  . TYR A 1 8 ? -26.209  9.178 -14.693 1.00  90.41 0 A 1
ATOM   66  N N   . CYS A 1 9 ? -19.787  6.722 -19.939 1.00  96.03 0 A 1
ATOM   67  C CA  . CYS A 1 9 ? -18.859  6.807 -21.066 1.00  95.98 0 A 1
ATOM   68  C C   . CYS A 1 9 ? -17.734  5.779 -21.088 1.00  96.21 0 A 1
ATOM   69  O O   . CYS A 1 9 ? -16.978  5.704 -22.060 1.00  95.10 0 A 1
ATOM   70  C CB  . CYS A 1 9 ? -18.251  8.210 -21.121 1.00  94.98 0 A 1
ATOM   71  S SG  . CYS A 1 9 ? -17.044  8.557 -19.820 1.00  94.80 0 A 1
ATOM   72  N N   . GLY A 1 10 ? -17.596  4.989 -20.024 1.00  95.07 0 A 1
ATOM   73  C CA  . GLY A 1 10 ? -16.571  3.971 -20.003 1.00  95.07 0 A 1
ATOM   74  C C   . GLY A 1 10 ? -15.198  4.383 -19.508 1.00  95.97 0 A 1
ATOM   75  O O   . GLY A 1 10 ? -14.278  3.563 -19.485 1.00  94.08 0 A 1
ATOM   76  N N   . ALA A 1 11 ? -15.040  5.639 -19.091 1.00  95.63 0 A 1
ATOM   77  C CA  . ALA A 1 11 ? -13.763  6.122 -18.582 1.00  95.14 0 A 1
ATOM   78  C C   . ALA A 1 11 ? -13.337  5.206 -17.431 1.00  95.16 0 A 1
ATOM   79  O O   . ALA A 1 11 ? -14.114  4.951 -16.512 1.00  93.71 0 A 1
ATOM   80  C CB  . ALA A 1 11 ? -13.896  7.556 -18.094 1.00  94.38 0 A 1
ATOM   81  N N   . ARG A 1 12 ? -12.103  4.711 -17.489 1.00  94.38 0 A 1
ATOM   82  C CA  . ARG A 1 12 ? -11.626  3.737 -16.510 1.00  93.26 0 A 1
ATOM   83  C C   . ARG A 1 12 ? -10.690  4.269 -15.429 1.00  92.44 0 A 1
ATOM   84  O O   . ARG A 1 12 ? -10.266  5.420 -15.461 1.00  87.24 0 A 1
ATOM   85  C CB  . ARG A 1 12 ? -10.934  2.579 -17.235 1.00  90.96 0 A 1
ATOM   86  C CG  . ARG A 1 12 ? -11.820  1.854 -18.230 1.00  83.97 0 A 1
ATOM   87  C CD  . ARG A 1 12 ? -11.065  0.708 -18.902 1.00  81.21 0 A 1
ATOM   88  N NE  . ARG A 1 12 ? -11.906 -0.009 -19.851 1.00  72.92 0 A 1
ATOM   89  C CZ  . ARG A 1 12 ? -11.521 -1.074 -20.539 1.00  66.58 0 A 1
ATOM   90  N NH1 . ARG A 1 12 ? -10.296 -1.560 -20.400 1.00  60.42 1 A 1
ATOM   91  N NH2 . ARG A 1 12 ? -12.357 -1.652 -21.372 1.00  60.33 0 A 1
ATOM   92  N N   . ASN A 1 13 ? -10.365  3.379 -14.487 1.00  93.77 0 A 1
ATOM   93  C CA  . ASN A 1 13 ? -9.449  3.667 -13.394 1.00  93.10 0 A 1
ATOM   94  C C   . ASN A 1 13 ? -9.856  4.831 -12.497 1.00  92.67 0 A 1
ATOM   95  O O   . ASN A 1 13 ? -9.018  5.636 -12.080 1.00  90.16 0 A 1
ATOM   96  C CB  . ASN A 1 13 ? -8.034  3.891 -13.947 1.00  91.36 0 A 1
ATOM   97  C CG  . ASN A 1 13 ? -7.530  2.695 -14.727 1.00  85.81 0 A 1
ATOM   98  N ND2 . ASN A 1 13 ? -6.965  2.950 -15.903 1.00  74.71 0 A 1
ATOM   99  O OD1 . ASN A 1 13 ? -7.647  1.552 -14.288 1.00  77.15 0 A 1
ATOM   100 N N   . LEU A 1 14 ? -11.144  4.903 -12.177 1.00  93.32 0 A 1
ATOM   101 C CA  . LEU A 1 14 ? -11.663  5.941 -11.299 1.00  92.47 0 A 1
ATOM   102 C C   . LEU A 1 14 ? -11.956  5.327 -9.933 1.00  91.64 0 A 1
ATOM   103 O O   . LEU A 1 14 ? -12.727  4.375 -9.833 1.00  89.96 0 A 1
ATOM   104 C CB  . LEU A 1 14 ? -12.952  6.530 -11.876 1.00  92.64 0 A 1
ATOM   105 C CG  . LEU A 1 14 ? -12.870  7.139 -13.279 1.00  92.47 0 A 1
ATOM   106 C CD1 . LEU A 1 14 ? -14.271  7.450 -13.780 1.00  89.25 0 A 1
ATOM   107 C CD2 . LEU A 1 14 ? -12.021  8.393 -13.248 1.00  88.55 0 A 1
ATOM   108 N N   . ASP A 1 15 ? -11.329  5.853 -8.874 1.00  89.60 0 A 1
ATOM   109 C CA  . ASP A 1 15 ? -11.650  5.334 -7.553 1.00  88.06 0 A 1
ATOM   110 C C   . ASP A 1 15 ? -12.997  5.937 -7.158 1.00  88.28 0 A 1
ATOM   111 O O   . ASP A 1 15 ? -13.598  6.704 -7.916 1.00  87.31 0 A 1
ATOM   112 C CB  . ASP A 1 15 ? -10.554  5.638 -6.518 1.00  85.76 0 A 1
ATOM   113 C CG  . ASP A 1 15 ? -10.305  7.120 -6.296 1.00  83.14 0 A 1
ATOM   114 O OD1 . ASP A 1 15 ? -11.224  7.932 -6.438 1.00  77.70 0 A 1
ATOM   115 O OD2 . ASP A 1 15 ? -9.156  7.457 -5.927 1.00  77.83 -1 A 1
ATOM   116 N N   . GLN A 1 16 ? -13.485  5.599 -5.966 1.00  86.31 0 A 1
ATOM   117 C CA  . GLN A 1 16 ? -14.794  6.056 -5.518 1.00  84.89 0 A 1
ATOM   118 C C   . GLN A 1 16 ? -14.974  7.577 -5.612 1.00  85.66 0 A 1
ATOM   119 O O   . GLN A 1 16 ? -15.963  8.064 -6.170 1.00  84.64 0 A 1
ATOM   120 C CB  . GLN A 1 16 ? -15.033  5.574 -4.087 1.00  81.74 0 A 1
ATOM   121 C CG  . GLN A 1 16 ? -16.460  5.691 -3.597 1.00  75.83 0 A 1
ATOM   122 C CD  . GLN A 1 16 ? -16.655  4.955 -2.288 1.00  72.14 0 A 1
ATOM   123 N NE2 . GLN A 1 16 ? -17.023  5.677 -1.254 1.00  64.57 0 A 1
ATOM   124 O OE1 . GLN A 1 16 ? -16.463  3.737 -2.212 1.00  67.26 0 A 1
ATOM   125 N N   . GLN A 1 17 ? -14.021  8.331 -5.078 1.00  83.75 0 A 1
ATOM   126 C CA  . GLN A 1 17 ? -14.106  9.792 -5.100 1.00  83.36 0 A 1
ATOM   127 C C   . GLN A 1 17 ? -13.962 10.350 -6.516 1.00  85.80 0 A 1
ATOM   128 O O   . GLN A 1 17 ? -14.647 11.304 -6.887 1.00  85.13 0 A 1
ATOM   129 C CB  . GLN A 1 17 ? -13.040 10.408 -4.185 1.00  80.19 0 A 1
ATOM   130 C CG  . GLN A 1 17 ? -13.287 10.216 -2.693 1.00  72.56 0 A 1
ATOM   131 C CD  . GLN A 1 17 ? -12.949  8.815 -2.200 1.00  65.89 0 A 1
ATOM   132 N NE2 . GLN A 1 17 ? -13.235  8.557 -0.935 1.00  56.72 0 A 1
ATOM   133 O OE1 . GLN A 1 17 ? -12.436  7.981 -2.944 1.00  59.55 0 A 1
ATOM   134 N N   . GLU A 1 18 ? -13.074  9.764 -7.309 1.00  88.16 0 A 1
ATOM   135 C CA  . GLU A 1 18 ? -12.851 10.225 -8.674 1.00  89.61 0 A 1
ATOM   136 C C   . GLU A 1 18 ? -14.081  9.957 -9.544 1.00  91.00 0 A 1
ATOM   137 O O   . GLU A 1 18 ? -14.396 10.737 -10.442 1.00  90.97 0 A 1
ATOM   138 C CB  . GLU A 1 18 ? -11.617  9.537 -9.274 1.00  89.71 0 A 1
ATOM   139 C CG  . GLU A 1 18 ? -10.317  9.960 -8.596 1.00  87.68 0 A 1
ATOM   140 C CD  . GLU A 1 18 ? -9.122  9.144 -9.055 1.00  87.12 0 A 1
ATOM   141 O OE1 . GLU A 1 18 ? -9.302  7.973 -9.435 1.00  83.65 0 A 1
ATOM   142 O OE2 . GLU A 1 18 ? -7.988  9.677 -9.001 1.00  82.91 -1 A 1
ATOM   143 N N   . LEU A 1 19 ? -14.777  8.855 -9.274 1.00  90.69 0 A 1
ATOM   144 C CA  . LEU A 1 19 ? -15.976  8.522 -10.033 1.00  91.55 0 A 1
ATOM   145 C C   . LEU A 1 19 ? -17.062  9.571 -9.788 1.00  92.04 0 A 1
ATOM   146 O O   . LEU A 1 19 ? -17.718 10.023 -10.721 1.00  91.70 0 A 1
ATOM   147 C CB  . LEU A 1 19 ? -16.507  7.135 -9.636 1.00  92.13 0 A 1
ATOM   148 C CG  . LEU A 1 19 ? -17.801  6.684 -10.332 1.00  91.83 0 A 1
ATOM   149 C CD1 . LEU A 1 19 ? -17.563  6.534 -11.833 1.00  89.23 0 A 1
ATOM   150 C CD2 . LEU A 1 19 ? -18.272  5.368 -9.734 1.00  88.91 0 A 1
ATOM   151 N N   . VAL A 1 20 ? -17.236  9.958 -8.533 1.00  89.05 0 A 1
ATOM   152 C CA  . VAL A 1 20 ? -18.226 10.975 -8.191 1.00  88.17 0 A 1
ATOM   153 C C   . VAL A 1 20 ? -17.898 12.290 -8.892 1.00  89.19 0 A 1
ATOM   154 O O   . VAL A 1 20 ? -18.760 12.896 -9.535 1.00  88.93 0 A 1
ATOM   155 C CB  . VAL A 1 20 ? -18.291 11.218 -6.663 1.00  86.47 0 A 1
ATOM   156 C CG1 . VAL A 1 20 ? -19.236 12.377 -6.339 1.00  82.36 0 A 1
ATOM   157 C CG2 . VAL A 1 20 ? -18.751  9.956 -5.948 1.00  82.32 0 A 1
ATOM   158 N N   . LYS A 1 21 ? -16.648 12.724 -8.793 1.00  89.05 0 A 1
ATOM   159 C CA  . LYS A 1 21 ? -16.211 13.975 -9.415 1.00  89.56 0 A 1
ATOM   160 C C   . LYS A 1 21 ? -16.411 13.942 -10.927 1.00  90.73 0 A 1
ATOM   161 O O   . LYS A 1 21 ? -16.941 14.891 -11.515 1.00  90.44 0 A 1
ATOM   162 C CB  . LYS A 1 21 ? -14.732 14.231 -9.089 1.00  88.52 0 A 1
ATOM   163 C CG  . LYS A 1 21 ? -14.151 15.489 -9.715 1.00  81.89 0 A 1
ATOM   164 C CD  . LYS A 1 21 ? -12.674 15.654 -9.335 1.00  77.75 0 A 1
ATOM   165 C CE  . LYS A 1 21 ? -12.041 16.849 -10.020 1.00  68.99 0 A 1
ATOM   166 N NZ  . LYS A 1 21 ? -12.679 18.137 -9.633 1.00  61.22 1 A 1
ATOM   167 N N   . HIS A 1 22 ? -16.003 12.847 -11.562 1.00  91.38 0 A 1
ATOM   168 C CA  . HIS A 1 22 ? -16.131 12.696 -13.002 1.00  93.00 0 A 1
ATOM   169 C C   . HIS A 1 22 ? -17.586 12.764 -13.464 1.00  93.70 0 A 1
ATOM   170 O O   . HIS A 1 22 ? -17.920 13.481 -14.407 1.00  92.69 0 A 1
ATOM   171 C CB  . HIS A 1 22 ? -15.521 11.360 -13.441 1.00  93.58 0 A 1
ATOM   172 C CG  . HIS A 1 22 ? -15.835 10.988 -14.860 1.00  94.56 0 A 1
ATOM   173 C CD2 . HIS A 1 22 ? -16.824 10.233 -15.388 1.00  91.90 0 A 1
ATOM   174 N ND1 . HIS A 1 22 ? -15.084 11.430 -15.928 1.00  91.70 0 A 1
ATOM   175 C CE1 . HIS A 1 22 ? -15.607 10.967 -17.051 1.00  92.17 0 A 1
ATOM   176 N NE2 . HIS A 1 22 ? -16.667 10.231 -16.755 1.00  92.56 0 A 1
ATOM   177 N N   . CYS A 1 23 ? -18.455 12.010 -12.803 1.00  93.14 0 A 1
ATOM   178 C CA  . CYS A 1 23 ? -19.858 11.971 -13.200 1.00  92.64 0 A 1
ATOM   179 C C   . CYS A 1 23 ? -20.576 13.302 -12.989 1.00  92.11 0 A 1
ATOM   180 O O   . CYS A 1 23 ? -21.383 13.714 -13.822 1.00  91.17 0 A 1
ATOM   181 C CB  . CYS A 1 23 ? -20.588 10.849 -12.459 1.00  92.66 0 A 1
ATOM   182 S SG  . CYS A 1 23 ? -20.074  9.197 -12.991 1.00  91.82 0 A 1
ATOM   183 N N   . VAL A 1 24 ? -20.286 13.970 -11.887 1.00  90.42 0 A 1
ATOM   184 C CA  . VAL A 1 24 ? -20.914 15.256 -11.611 1.00  88.52 0 A 1
ATOM   185 C C   . VAL A 1 24 ? -20.457 16.304 -12.628 1.00  88.94 0 A 1
ATOM   186 O O   . VAL A 1 24 ? -21.265 17.097 -13.115 1.00  87.53 0 A 1
ATOM   187 C CB  . VAL A 1 24 ? -20.584 15.744 -10.181 1.00  86.36 0 A 1
ATOM   188 C CG1 . VAL A 1 24 ? -21.028 17.191 -9.988 1.00  80.43 0 A 1
ATOM   189 C CG2 . VAL A 1 24 ? -21.285 14.849 -9.159 1.00  80.53 0 A 1
ATOM   190 N N   . GLU A 1 25 ? -19.177 16.298 -12.961 1.00  90.44 0 A 1
ATOM   191 C CA  . GLU A 1 25 ? -18.631 17.274 -13.906 1.00  90.37 0 A 1
ATOM   192 C C   . GLU A 1 25 ? -18.943 16.992 -15.369 1.00  90.87 0 A 1
ATOM   193 O O   . GLU A 1 25 ? -19.150 17.914 -16.157 1.00  89.06 0 A 1
ATOM   194 C CB  . GLU A 1 25 ? -17.113 17.375 -13.732 1.00  88.95 0 A 1
ATOM   195 C CG  . GLU A 1 25 ? -16.680 17.902 -12.375 1.00  81.88 0 A 1
ATOM   196 C CD  . GLU A 1 25 ? -15.163 18.000 -12.243 1.00  77.35 0 A 1
ATOM   197 O OE1 . GLU A 1 25 ? -14.447 17.342 -13.026 1.00  71.61 0 A 1
ATOM   198 O OE2 . GLU A 1 25 ? -14.695 18.738 -11.346 1.00  70.81 -1 A 1
ATOM   199 N N   . SER A 1 26 ? -18.993 15.713 -15.742 1.00  92.27 0 A 1
ATOM   200 C CA  . SER A 1 26 ? -19.176 15.344 -17.141 1.00  92.26 0 A 1
ATOM   201 C C   . SER A 1 26 ? -20.555 14.825 -17.551 1.00  92.52 0 A 1
ATOM   202 O O   . SER A 1 26 ? -20.877 14.836 -18.742 1.00  90.39 0 A 1
ATOM   203 C CB  . SER A 1 26 ? -18.126 14.302 -17.541 1.00  91.15 0 A 1
ATOM   204 O OG  . SER A 1 26 ? -16.818 14.773 -17.284 1.00  84.91 0 A 1
ATOM   205 N N   . HIS A 1 27 ? -21.361 14.384 -16.589 1.00  91.97 0 A 1
ATOM   206 C CA  . HIS A 1 27 ? -22.646 13.781 -16.927 1.00  91.62 0 A 1
ATOM   207 C C   . HIS A 1 27 ? -23.837 14.282 -16.109 1.00  90.09 0 A 1
ATOM   208 O O   . HIS A 1 27 ? -24.828 13.570 -15.949 1.00  86.10 0 A 1
ATOM   209 C CB  . HIS A 1 27 ? -22.535 12.264 -16.777 1.00  92.21 0 A 1
ATOM   210 C CG  . HIS A 1 27 ? -21.387 11.653 -17.521 1.00  93.82 0 A 1
ATOM   211 C CD2 . HIS A 1 27 ? -20.265 11.018 -17.083 1.00  92.02 0 A 1
ATOM   212 N ND1 . HIS A 1 27 ? -21.300 11.666 -18.895 1.00  91.50 0 A 1
ATOM   213 C CE1 . HIS A 1 27 ? -20.171 11.066 -19.276 1.00  92.28 0 A 1
ATOM   214 N NE2 . HIS A 1 27 ? -19.532 10.660 -18.188 1.00  92.97 0 A 1
ATOM   215 N N   . ARG A 1 28 ? -23.754 15.504 -15.622 1.00  89.21 0 A 1
ATOM   216 C CA  . ARG A 1 28 ? -24.813 16.059 -14.780 1.00  87.01 0 A 1
ATOM   217 C C   . ARG A 1 28 ? -26.196 16.025 -15.421 1.00  86.84 0 A 1
ATOM   218 O O   . ARG A 1 28 ? -27.199 15.814 -14.734 1.00  82.60 0 A 1
ATOM   219 C CB  . ARG A 1 28 ? -24.469 17.501 -14.390 1.00  83.72 0 A 1
ATOM   220 C CG  . ARG A 1 28 ? -25.371 18.085 -13.314 1.00  74.81 0 A 1
ATOM   221 C CD  . ARG A 1 28 ? -25.075 19.558 -13.088 1.00  71.97 0 A 1
ATOM   222 N NE  . ARG A 1 28 ? -23.713 19.803 -12.626 1.00  65.72 0 A 1
ATOM   223 C CZ  . ARG A 1 28 ? -23.322 19.709 -11.360 1.00  60.57 0 A 1
ATOM   224 N NH1 . ARG A 1 28 ? -24.183 19.375 -10.407 1.00  55.68 1 A 1
ATOM   225 N NH2 . ARG A 1 28 ? -22.060 19.941 -11.040 1.00  54.45 0 A 1
ATOM   226 N N   . SER A 1 29 ? -26.253 16.217 -16.730 1.00  87.38 0 A 1
ATOM   227 C CA  . SER A 1 29 ? -27.539 16.246 -17.430 1.00  87.50 0 A 1
ATOM   228 C C   . SER A 1 29 ? -27.781 15.054 -18.354 1.00  88.61 0 A 1
ATOM   229 O O   . SER A 1 29 ? -28.655 15.099 -19.216 1.00  84.86 0 A 1
ATOM   230 C CB  . SER A 1 29 ? -27.674 17.538 -18.225 1.00  85.29 0 A 1
ATOM   231 O OG  . SER A 1 29 ? -27.585 18.674 -17.379 1.00  79.40 0 A 1
ATOM   232 N N   . ASP A 1 30 ? -27.020 13.976 -18.167 1.00  87.12 0 A 1
ATOM   233 C CA  . ASP A 1 30 ? -27.187 12.791 -19.000 1.00  87.42 0 A 1
ATOM   234 C C   . ASP A 1 30 ? -28.525 12.127 -18.672 1.00  87.38 0 A 1
ATOM   235 O O   . ASP A 1 30 ? -28.782 11.797 -17.512 1.00  85.06 0 A 1
ATOM   236 C CB  . ASP A 1 30 ? -26.038 11.805 -18.764 1.00  86.59 0 A 1
ATOM   237 C CG  . ASP A 1 30 ? -25.915 10.777 -19.871 1.00  86.42 0 A 1
ATOM   238 O OD1 . ASP A 1 30 ? -26.943 10.155 -20.218 1.00  81.88 0 A 1
ATOM   239 O OD2 . ASP A 1 30 ? -24.800 10.602 -20.397 1.00  80.55 -1 A 1
ATOM   240 N N   . PRO A 1 31 ? -29.392 11.927 -19.677 1.00  88.32 0 A 1
ATOM   241 C CA  . PRO A 1 31 ? -30.714 11.339 -19.458 1.00  86.51 0 A 1
ATOM   242 C C   . PRO A 1 31 ? -30.739  9.831 -19.260 1.00  86.93 0 A 1
ATOM   243 O O   . PRO A 1 31 ? -31.760  9.270 -18.852 1.00  83.16 0 A 1
ATOM   244 C CB  . PRO A 1 31 ? -31.474 11.755 -20.718 1.00  84.92 0 A 1
ATOM   245 C CG  . PRO A 1 31 ? -30.411 11.679 -21.763 1.00  83.15 0 A 1
ATOM   246 C CD  . PRO A 1 31 ? -29.190 12.289 -21.084 1.00  86.54 0 A 1
ATOM   247 N N   . ASN A 1 32 ? -29.636  9.160 -19.540 1.00  87.76 0 A 1
ATOM   248 C CA  . ASN A 1 32 ? -29.582  7.711 -19.417 1.00  88.46 0 A 1
ATOM   249 C C   . ASN A 1 32 ? -29.534  7.225 -17.974 1.00  89.45 0 A 1
ATOM   250 O O   . ASN A 1 32 ? -28.813  7.785 -17.140 1.00  86.98 0 A 1
ATOM   251 C CB  . ASN A 1 32 ? -28.363  7.166 -20.173 1.00  86.45 0 A 1
ATOM   252 C CG  . ASN A 1 32 ? -28.454  7.381 -21.661 1.00  83.39 0 A 1
ATOM   253 N ND2 . ASN A 1 32 ? -27.621  8.270 -22.187 1.00  73.94 0 A 1
ATOM   254 O OD1 . ASN A 1 32 ? -29.266  6.757 -22.343 1.00  75.17 0 A 1
ATOM   255 N N   . ARG A 1 33 ? -30.306  6.176 -17.672 1.00  91.75 0 A 1
ATOM   256 C CA  . ARG A 1 33 ? -30.299  5.577 -16.345 1.00  92.19 0 A 1
ATOM   257 C C   . ARG A 1 33 ? -29.265  4.456 -16.413 1.00  92.93 0 A 1
ATOM   258 O O   . ARG A 1 33 ? -29.280  3.646 -17.339 1.00  90.70 0 A 1
ATOM   259 C CB  . ARG A 1 33 ? -31.673  5.017 -15.986 1.00  90.12 0 A 1
ATOM   260 C CG  . ARG A 1 33 ? -32.788  6.059 -16.019 1.00  81.90 0 A 1
ATOM   261 C CD  . ARG A 1 33 ? -32.408  7.322 -15.258 1.00  79.29 0 A 1
ATOM   262 N NE  . ARG A 1 33 ? -33.489  8.299 -15.232 1.00  72.65 0 A 1
ATOM   263 C CZ  . ARG A 1 33 ? -33.362  9.545 -14.803 1.00  66.23 0 A 1
ATOM   264 N NH1 . ARG A 1 33 ? -32.184  9.994 -14.367 1.00  60.99 1 A 1
ATOM   265 N NH2 . ARG A 1 33 ? -34.405 10.364 -14.809 1.00  59.35 0 A 1
ATOM   266 N N   . VAL A 1 34 ? -28.363  4.411 -15.439 1.00  94.64 0 A 1
ATOM   267 C CA  . VAL A 1 34 ? -27.276  3.444 -15.461 1.00  94.97 0 A 1
ATOM   268 C C   . VAL A 1 34 ? -27.128  2.647 -14.174 1.00  95.38 0 A 1
ATOM   269 O O   . VAL A 1 34 ? -27.726  2.979 -13.147 1.00  94.38 0 A 1
ATOM   270 C CB  . VAL A 1 34 ? -25.928  4.154 -15.750 1.00  93.95 0 A 1
ATOM   271 C CG1 . VAL A 1 34 ? -25.971  4.840 -17.122 1.00  88.52 0 A 1
ATOM   272 C CG2 . VAL A 1 34 ? -25.640  5.187 -14.666 1.00  88.82 0 A 1
ATOM   273 N N   . VAL A 1 35 ? -26.336  1.576 -14.247 1.00  94.87 0 A 1
ATOM   274 C CA  . VAL A 1 35 ? -26.075  0.715 -13.105 1.00  95.01 0 A 1
ATOM   275 C C   . VAL A 1 35 ? -24.875  1.254 -12.339 1.00  95.31 0 A 1
ATOM   276 O O   . VAL A 1 35 ? -23.855  1.602 -12.936 1.00  94.47 0 A 1
ATOM   277 C CB  . VAL A 1 35 ? -25.777 -0.728 -13.563 1.00  94.20 0 A 1
ATOM   278 C CG1 . VAL A 1 35 ? -25.440 -1.608 -12.362 1.00  90.57 0 A 1
ATOM   279 C CG2 . VAL A 1 35 ? -26.965 -1.292 -14.319 1.00  90.77 0 A 1
ATOM   280 N N   . CYS A 1 36 ? -24.980  1.326 -11.006 1.00  93.74 0 A 1
ATOM   281 C CA  . CYS A 1 36 ? -23.874  1.790 -10.187 1.00  93.47 0 A 1
ATOM   282 C C   . CYS A 1 36 ? -22.755  0.747 -10.224 1.00  93.37 0 A 1
ATOM   283 O O   . CYS A 1 36 ? -22.968 -0.403 -9.839 1.00  92.84 0 A 1
ATOM   284 C CB  . CYS A 1 36 ? -24.311  1.995 -8.740 1.00  92.28 0 A 1
ATOM   285 S SG  . CYS A 1 36 ? -22.946  2.439 -7.640 1.00  90.82 0 A 1
ATOM   286 N N   . PRO A 1 37 ? -21.550  1.129 -10.681 1.00  93.95 0 A 1
ATOM   287 C CA  . PRO A 1 37 ? -20.455  0.167 -10.760 1.00  93.57 0 A 1
ATOM   288 C C   . PRO A 1 37 ? -19.922 -0.251 -9.391 1.00  92.61 0 A 1
ATOM   289 O O   . PRO A 1 37 ? -19.315 -1.314 -9.251 1.00  90.67 0 A 1
ATOM   290 C CB  . PRO A 1 37 ? -19.405  0.912 -11.584 1.00  93.34 0 A 1
ATOM   291 C CG  . PRO A 1 37 ? -19.641  2.349 -11.231 1.00  91.98 0 A 1
ATOM   292 C CD  . PRO A 1 37 ? -21.149  2.458 -11.183 1.00  93.85 0 A 1
ATOM   293 N N   . ILE A 1 38 ? -20.159  0.571 -8.370 1.00  90.76 0 A 1
ATOM   294 C CA  . ILE A 1 38 ? -19.699  0.254 -7.024 1.00  89.38 0 A 1
ATOM   295 C C   . ILE A 1 38 ? -20.621 -0.796 -6.403 1.00  88.82 0 A 1
ATOM   296 O O   . ILE A 1 38 ? -20.163 -1.829 -5.921 1.00  87.18 0 A 1
ATOM   297 C CB  . ILE A 1 38 ? -19.653  1.518 -6.134 1.00  88.09 0 A 1
ATOM   298 C CG1 . ILE A 1 38 ? -18.721  2.562 -6.762 1.00  86.70 0 A 1
ATOM   299 C CG2 . ILE A 1 38 ? -19.173  1.145 -4.728 1.00  86.29 0 A 1
ATOM   300 C CD1 . ILE A 1 38 ? -18.713  3.898 -6.045 1.00  83.00 0 A 1
ATOM   301 N N   . CYS A 1 39 ? -21.916 -0.536 -6.431 1.00  88.22 0 A 1
ATOM   302 C CA  . CYS A 1 39 ? -22.883 -1.481 -5.869 1.00  87.21 0 A 1
ATOM   303 C C   . CYS A 1 39 ? -22.891 -2.813 -6.616 1.00  86.93 0 A 1
ATOM   304 O O   . CYS A 1 39 ? -22.974 -3.873 -6.003 1.00  85.29 0 A 1
ATOM   305 C CB  . CYS A 1 39 ? -24.282 -0.878 -5.878 1.00  85.97 0 A 1
ATOM   306 S SG  . CYS A 1 39 ? -24.542  0.434 -4.654 1.00  83.82 0 A 1
ATOM   307 N N   . SER A 1 40 ? -22.811 -2.765 -7.949 1.00  89.47 0 A 1
ATOM   308 C CA  . SER A 1 40 ? -22.849 -3.982 -8.739 1.00  89.79 0 A 1
ATOM   309 C C   . SER A 1 40 ? -21.632 -4.874 -8.513 1.00  88.41 0 A 1
ATOM   310 O O   . SER A 1 40 ? -21.688 -6.074 -8.775 1.00  87.02 0 A 1
ATOM   311 C CB  . SER A 1 40 ? -22.980 -3.648 -10.234 1.00  90.71 0 A 1
ATOM   312 O OG  . SER A 1 40 ? -21.832 -2.982 -10.716 1.00  85.96 0 A 1
ATOM   313 N N   . ALA A 1 41 ? -20.540 -4.295 -8.012 1.00  88.61 0 A 1
ATOM   314 C CA  . ALA A 1 41 ? -19.314 -5.057 -7.764 1.00  86.78 0 A 1
ATOM   315 C C   . ALA A 1 41 ? -19.329 -5.738 -6.389 1.00  85.61 0 A 1
ATOM   316 O O   . ALA A 1 41 ? -18.462 -6.553 -6.088 1.00  83.29 0 A 1
ATOM   317 C CB  . ALA A 1 41 ? -18.099 -4.139 -7.873 1.00  85.48 0 A 1
ATOM   318 N N   . MET A 1 42 ? -20.321 -5.421 -5.568 1.00  83.38 0 A 1
ATOM   319 C CA  . MET A 1 42 ? -20.432 -6.018 -4.241 1.00  81.54 0 A 1
ATOM   320 C C   . MET A 1 42 ? -20.904 -7.471 -4.364 1.00  83.05 0 A 1
ATOM   321 O O   . MET A 1 42 ? -21.456 -7.865 -5.385 1.00  81.09 0 A 1
ATOM   322 C CB  . MET A 1 42 ? -21.435 -5.231 -3.386 1.00  79.33 0 A 1
ATOM   323 C CG  . MET A 1 42 ? -21.044 -3.787 -3.116 1.00  75.51 0 A 1
ATOM   324 S SD  . MET A 1 42 ? -19.579 -3.655 -2.090 1.00  72.36 0 A 1
ATOM   325 C CE  . MET A 1 42 ? -19.532 -1.879 -1.811 1.00  64.86 0 A 1
ATOM   326 N N   . PRO A 1 43 ? -20.696 -8.277 -3.312 1.00  78.94 0 A 1
ATOM   327 C CA  . PRO A 1 43 ? -21.130 -9.680 -3.342 1.00  78.34 0 A 1
ATOM   328 C C   . PRO A 1 43 ? -22.619 -9.848 -3.660 1.00  79.80 0 A 1
ATOM   329 O O   . PRO A 1 43 ? -23.021 -10.827 -4.286 1.00  78.75 0 A 1
ATOM   330 C CB  . PRO A 1 43 ? -20.792 -10.175 -1.931 1.00  77.53 0 A 1
ATOM   331 C CG  . PRO A 1 43 ? -19.578 -9.375 -1.580 1.00  76.85 0 A 1
ATOM   332 C CD  . PRO A 1 43 ? -19.921 -7.985 -2.085 1.00  78.49 0 A 1
ATOM   333 N N   . TRP A 1 44 ? -23.435 -8.896 -3.230 1.00  80.75 0 A 1
ATOM   334 C CA  . TRP A 1 44 ? -24.877 -8.918 -3.454 1.00  79.37 0 A 1
ATOM   335 C C   . TRP A 1 44 ? -25.279 -8.052 -4.650 1.00  80.90 0 A 1
ATOM   336 O O   . TRP A 1 44 ? -26.467 -7.789 -4.872 1.00  78.70 0 A 1
ATOM   337 C CB  . TRP A 1 44 ? -25.608 -8.415 -2.205 1.00  76.36 0 A 1
ATOM   338 C CG  . TRP A 1 44 ? -25.222 -7.011 -1.832 1.00  72.33 0 A 1
ATOM   339 C CD1 . TRP A 1 44 ? -25.796 -5.849 -2.271 1.00  67.40 0 A 1
ATOM   340 C CD2 . TRP A 1 44 ? -24.144 -6.612 -0.982 1.00  70.61 0 A 1
ATOM   341 C CE2 . TRP A 1 44 ? -24.117 -5.193 -0.952 1.00  67.50 0 A 1
ATOM   342 C CE3 . TRP A 1 44 ? -23.183 -7.314 -0.234 1.00  63.81 0 A 1
ATOM   343 N NE1 . TRP A 1 44 ? -25.144 -4.760 -1.753 1.00  65.34 0 A 1
ATOM   344 C CZ2 . TRP A 1 44 ? -23.172 -4.469 -0.215 1.00  62.28 0 A 1
ATOM   345 C CZ3 . TRP A 1 44 ? -22.252 -6.589  0.499 1.00  60.95 0 A 1
ATOM   346 C CH2 . TRP A 1 44 ? -22.240 -5.183  0.510 1.00  60.32 0 A 1
ATOM   347 N N   . GLY A 1 45 ? -24.297 -7.598 -5.409 1.00  84.04 0 A 1
ATOM   348 C CA  . GLY A 1 45 ? -24.539 -6.727 -6.536 1.00  84.74 0 A 1
ATOM   349 C C   . GLY A 1 45 ? -25.436 -7.290 -7.632 1.00  86.37 0 A 1
ATOM   350 O O   . GLY A 1 45 ? -25.360 -8.470 -7.968 1.00  85.38 0 A 1
ATOM   351 N N   . ASP A 1 46 ? -26.277 -6.412 -8.181 1.00  87.45 0 A 1
ATOM   352 C CA  . ASP A 1 46 ? -27.176 -6.777 -9.266 1.00  89.21 0 A 1
ATOM   353 C C   . ASP A 1 46 ? -26.701 -6.009 -10.499 1.00  90.48 0 A 1
ATOM   354 O O   . ASP A 1 46 ? -26.866 -4.788 -10.573 1.00  90.89 0 A 1
ATOM   355 C CB  . ASP A 1 46 ? -28.619 -6.380 -8.923 1.00  87.95 0 A 1
ATOM   356 C CG  . ASP A 1 46 ? -29.619 -6.805 -9.990 1.00  86.79 0 A 1
ATOM   357 O OD1 . ASP A 1 46 ? -29.196 -7.188 -11.103 1.00  83.14 0 A 1
ATOM   358 O OD2 . ASP A 1 46 ? -30.831 -6.753 -9.710 1.00  81.62 -1 A 1
ATOM   359 N N   . PRO A 1 47 ? -26.110 -6.699 -11.474 1.00  89.55 0 A 1
ATOM   360 C CA  . PRO A 1 47 ? -25.589 -6.041 -12.682 1.00  89.44 0 A 1
ATOM   361 C C   . PRO A 1 47 ? -26.652 -5.440 -13.595 1.00  90.63 0 A 1
ATOM   362 O O   . PRO A 1 47 ? -26.323 -4.726 -14.542 1.00  89.12 0 A 1
ATOM   363 C CB  . PRO A 1 47 ? -24.815 -7.167 -13.372 1.00  88.18 0 A 1
ATOM   364 C CG  . PRO A 1 47 ? -25.576 -8.389 -12.981 1.00  85.64 0 A 1
ATOM   365 C CD  . PRO A 1 47 ? -25.901 -8.154 -11.523 1.00  88.86 0 A 1
ATOM   366 N N   . SER A 1 48 ? -27.927 -5.717 -13.301 1.00  91.44 0 A 1
ATOM   367 C CA  . SER A 1 48 ? -29.012 -5.188 -14.120 1.00  92.09 0 A 1
ATOM   368 C C   . SER A 1 48 ? -29.810 -4.074 -13.446 1.00  92.58 0 A 1
ATOM   369 O O   . SER A 1 48 ? -30.689 -3.475 -14.058 1.00  91.14 0 A 1
ATOM   370 C CB  . SER A 1 48 ? -29.968 -6.319 -14.518 1.00  91.13 0 A 1
ATOM   371 O OG  . SER A 1 48 ? -30.671 -6.802 -13.384 1.00  84.52 0 A 1
ATOM   372 N N   . TYR A 1 49 ? -29.501 -3.782 -12.178 1.00  90.81 0 A 1
ATOM   373 C CA  . TYR A 1 49 ? -30.236 -2.758 -11.442 1.00  90.66 0 A 1
ATOM   374 C C   . TYR A 1 49 ? -29.754 -1.356 -11.808 1.00  91.32 0 A 1
ATOM   375 O O   . TYR A 1 49 ? -28.629 -0.980 -11.511 1.00  90.81 0 A 1
ATOM   376 C CB  . TYR A 1 49 ? -30.099 -2.978 -9.933 1.00  88.57 0 A 1
ATOM   377 C CG  . TYR A 1 49 ? -30.990 -2.077 -9.111 1.00  87.35 0 A 1
ATOM   378 C CD1 . TYR A 1 49 ? -30.635 -0.760 -8.832 1.00  84.20 0 A 1
ATOM   379 C CD2 . TYR A 1 49 ? -32.211 -2.540 -8.630 1.00  84.56 0 A 1
ATOM   380 C CE1 . TYR A 1 49 ? -31.469  0.073 -8.098 1.00  82.25 0 A 1
ATOM   381 C CE2 . TYR A 1 49 ? -33.053 -1.720 -7.890 1.00  81.60 0 A 1
ATOM   382 C CZ  . TYR A 1 49 ? -32.675 -0.413 -7.623 1.00  82.54 0 A 1
ATOM   383 O OH  . TYR A 1 49 ? -33.507  0.409 -6.887 1.00  79.31 0 A 1
ATOM   384 N N   . LYS A 1 50 ? -30.626 -0.586 -12.434 1.00  91.74 0 A 1
ATOM   385 C CA  . LYS A 1 50 ? -30.309  0.782 -12.822 1.00  92.35 0 A 1
ATOM   386 C C   . LYS A 1 50 ? -30.913  1.771 -11.825 1.00  91.51 0 A 1
ATOM   387 O O   . LYS A 1 50 ? -32.085  1.670 -11.474 1.00  90.33 0 A 1
ATOM   388 C CB  . LYS A 1 50 ? -30.845  1.068 -14.226 1.00  91.95 0 A 1
ATOM   389 C CG  . LYS A 1 50 ? -30.175  0.266 -15.324 1.00  88.51 0 A 1
ATOM   390 C CD  . LYS A 1 50 ? -30.723  0.620 -16.698 1.00  86.24 0 A 1
ATOM   391 C CE  . LYS A 1 50 ? -29.972 -0.088 -17.813 1.00  80.77 0 A 1
ATOM   392 N NZ  . LYS A 1 50 ? -30.079 -1.571 -17.722 1.00  73.58 1 A 1
ATOM   393 N N   . SER A 1 51 ? -30.101  2.715 -11.367 1.00  91.40 0 A 1
ATOM   394 C CA  . SER A 1 51 ? -30.573  3.721 -10.424 1.00  89.55 0 A 1
ATOM   395 C C   . SER A 1 51 ? -31.467  4.746 -11.119 1.00  88.51 0 A 1
ATOM   396 O O   . SER A 1 51 ? -31.217  5.122 -12.259 1.00  86.19 0 A 1
ATOM   397 C CB  . SER A 1 51 ? -29.389  4.445 -9.781 1.00  88.08 0 A 1
ATOM   398 O OG  . SER A 1 51 ? -28.648  3.573 -8.950 1.00  82.36 0 A 1
ATOM   399 N N   . ALA A 1 52 ? -32.500  5.194 -10.405 1.00  88.62 0 A 1
ATOM   400 C CA  . ALA A 1 52 ? -33.407  6.195 -10.952 1.00  87.73 0 A 1
ATOM   401 C C   . ALA A 1 52 ? -32.662  7.509 -11.139 1.00  88.95 0 A 1
ATOM   402 O O   . ALA A 1 52 ? -32.903  8.248 -12.097 1.00  86.41 0 A 1
ATOM   403 C CB  . ALA A 1 52 ? -34.596  6.391 -10.015 1.00  86.04 0 A 1
ATOM   404 N N   . ASN A 1 53 ? -31.753  7.810 -10.218 1.00  89.67 0 A 1
ATOM   405 C CA  . ASN A 1 53 ? -30.930  9.013 -10.289 1.00  90.40 0 A 1
ATOM   406 C C   . ASN A 1 53 ? -29.545  8.628 -9.782 1.00  91.08 0 A 1
ATOM   407 O O   . ASN A 1 53 ? -29.266  8.706 -8.587 1.00  90.04 0 A 1
ATOM   408 C CB  . ASN A 1 53 ? -31.524 10.131 -9.425 1.00  88.56 0 A 1
ATOM   409 C CG  . ASN A 1 53 ? -30.827 11.463 -9.646 1.00  86.54 0 A 1
ATOM   410 N ND2 . ASN A 1 53 ? -31.580 12.546 -9.512 1.00  79.55 0 A 1
ATOM   411 O OD1 . ASN A 1 53 ? -29.635 11.527 -9.923 1.00  81.18 0 A 1
ATOM   412 N N   . PHE A 1 54 ? -28.692  8.200 -10.706 1.00  91.56 0 A 1
ATOM   413 C CA  . PHE A 1 54 ? -27.359  7.731 -10.347 1.00  91.64 0 A 1
ATOM   414 C C   . PHE A 1 54 ? -26.479  8.771 -9.653 1.00  91.01 0 A 1
ATOM   415 O O   . PHE A 1 54 ? -25.766  8.444 -8.709 1.00  89.99 0 A 1
ATOM   416 C CB  . PHE A 1 54 ? -26.642  7.201 -11.590 1.00  91.62 0 A 1
ATOM   417 C CG  . PHE A 1 54 ? -25.244  6.704 -11.310 1.00  91.79 0 A 1
ATOM   418 C CD1 . PHE A 1 54 ? -25.033  5.684 -10.398 1.00  89.55 0 A 1
ATOM   419 C CD2 . PHE A 1 54 ? -24.156  7.272 -11.957 1.00  89.56 0 A 1
ATOM   420 C CE1 . PHE A 1 54 ? -23.753  5.231 -10.123 1.00  88.37 0 A 1
ATOM   421 C CE2 . PHE A 1 54 ? -22.868  6.824 -11.692 1.00  88.26 0 A 1
ATOM   422 C CZ  . PHE A 1 54 ? -22.662  5.805 -10.775 1.00  89.88 0 A 1
ATOM   423 N N   . LEU A 1 55 ? -26.531 10.010 -10.110 1.00  91.48 0 A 1
ATOM   424 C CA  . LEU A 1 55 ? -25.704 11.044 -9.490 1.00  90.00 0 A 1
ATOM   425 C C   . LEU A 1 55 ? -26.062 11.250 -8.022 1.00  89.21 0 A 1
ATOM   426 O O   . LEU A 1 55 ? -25.177 11.365 -7.175 1.00  87.54 0 A 1
ATOM   427 C CB  . LEU A 1 55 ? -25.820 12.362 -10.266 1.00  89.10 0 A 1
ATOM   428 C CG  . LEU A 1 55 ? -25.205 12.353 -11.675 1.00  84.67 0 A 1
ATOM   429 C CD1 . LEU A 1 55 ? -25.373 13.720 -12.315 1.00  79.95 0 A 1
ATOM   430 C CD2 . LEU A 1 55 ? -23.735 11.976 -11.602 1.00  78.73 0 A 1
ATOM   431 N N   . GLN A 1 56 ? -27.354 11.291 -7.716 1.00  88.11 0 A 1
ATOM   432 C CA  . GLN A 1 56 ? -27.769 11.459 -6.331 1.00  87.06 0 A 1
ATOM   433 C C   . GLN A 1 56 ? -27.442 10.203 -5.518 1.00  86.59 0 A 1
ATOM   434 O O   . GLN A 1 56 ? -27.119 10.288 -4.339 1.00  84.81 0 A 1
ATOM   435 C CB  . GLN A 1 56 ? -29.272 11.761 -6.254 1.00  85.73 0 A 1
ATOM   436 C CG  . GLN A 1 56 ? -29.627 13.157 -6.759 1.00  80.12 0 A 1
ATOM   437 C CD  . GLN A 1 56 ? -28.865 14.248 -6.035 1.00  77.50 0 A 1
ATOM   438 N NE2 . GLN A 1 56 ? -28.292 15.177 -6.791 1.00  68.23 0 A 1
ATOM   439 O OE1 . GLN A 1 56 ? -28.781 14.249 -4.806 1.00  70.72 0 A 1
ATOM   440 N N   . HIS A 1 57 ? -27.509  9.040 -6.155 1.00  87.83 0 A 1
ATOM   441 C CA  . HIS A 1 57 ? -27.164  7.783 -5.489 1.00  88.06 0 A 1
ATOM   442 C C   . HIS A 1 57 ? -25.698  7.845 -5.061 1.00  86.65 0 A 1
ATOM   443 O O   . HIS A 1 57 ? -25.360  7.487 -3.923 1.00  85.18 0 A 1
ATOM   444 C CB  . HIS A 1 57 ? -27.381  6.613 -6.451 1.00  89.02 0 A 1
ATOM   445 C CG  . HIS A 1 57 ? -26.787  5.317 -5.975 1.00  89.30 0 A 1
ATOM   446 C CD2 . HIS A 1 57 ? -25.612  4.714 -6.266 1.00  87.92 0 A 1
ATOM   447 N ND1 . HIS A 1 57 ? -27.424  4.493 -5.073 1.00  87.50 0 A 1
ATOM   448 C CE1 . HIS A 1 57 ? -26.663  3.438 -4.835 1.00  87.88 0 A 1
ATOM   449 N NE2 . HIS A 1 57 ? -25.554  3.549 -5.541 1.00  88.31 0 A 1
ATOM   450 N N   . LEU A 1 58 ? -24.819  8.297 -5.948 1.00  89.05 0 A 1
ATOM   451 C CA  . LEU A 1 58 ? -23.397  8.407 -5.643 1.00  87.94 0 A 1
ATOM   452 C C   . LEU A 1 58 ? -23.165  9.368 -4.480 1.00  86.33 0 A 1
ATOM   453 O O   . LEU A 1 58 ? -22.427  9.056 -3.540 1.00  83.95 0 A 1
ATOM   454 C CB  . LEU A 1 58 ? -22.616  8.923 -6.856 1.00  88.02 0 A 1
ATOM   455 C CG  . LEU A 1 58 ? -22.289  7.964 -8.002 1.00  85.93 0 A 1
ATOM   456 C CD1 . LEU A 1 58 ? -21.522  8.728 -9.075 1.00  83.25 0 A 1
ATOM   457 C CD2 . LEU A 1 58 ? -21.457  6.794 -7.490 1.00  82.97 0 A 1
ATOM   458 N N   . LEU A 1 59 ? -23.796 10.538 -4.539 1.00  84.51 0 A 1
ATOM   459 C CA  . LEU A 1 59 ? -23.625 11.560 -3.516 1.00  82.33 0 A 1
ATOM   460 C C   . LEU A 1 59 ? -24.157 11.157 -2.145 1.00  81.27 0 A 1
ATOM   461 O O   . LEU A 1 59 ? -23.625 11.592 -1.124 1.00  79.04 0 A 1
ATOM   462 C CB  . LEU A 1 59 ? -24.289 12.864 -3.969 1.00  81.27 0 A 1
ATOM   463 C CG  . LEU A 1 59 ? -23.628 13.536 -5.176 1.00  78.06 0 A 1
ATOM   464 C CD1 . LEU A 1 59 ? -24.501 14.674 -5.689 1.00  74.73 0 A 1
ATOM   465 C CD2 . LEU A 1 59 ? -22.249 14.051 -4.785 1.00  74.80 0 A 1
ATOM   466 N N   . HIS A 1 60 ? -25.203 10.339 -2.119 1.00  78.45 0 A 1
ATOM   467 C CA  . HIS A 1 60 ? -25.788  9.912 -0.849 1.00  76.49 0 A 1
ATOM   468 C C   . HIS A 1 60 ? -25.168  8.657 -0.245 1.00  75.08 0 A 1
ATOM   469 O O   . HIS A 1 60 ? -25.043  8.553  0.972 1.00  71.74 0 A 1
ATOM   470 C CB  . HIS A 1 60 ? -27.293  9.683 -1.019 1.00  75.66 0 A 1
ATOM   471 C CG  . HIS A 1 60 ? -28.101 10.943 -1.062 1.00  74.10 0 A 1
ATOM   472 C CD2 . HIS A 1 60 ? -28.665 11.597 -2.102 1.00  66.65 0 A 1
ATOM   473 N ND1 . HIS A 1 60 ? -28.395 11.683  0.062 1.00  66.85 0 A 1
ATOM   474 C CE1 . HIS A 1 60 ? -29.105 12.735 -0.282 1.00  66.91 0 A 1
ATOM   475 N NE2 . HIS A 1 60 ? -29.291 12.713 -1.597 1.00  66.30 0 A 1
ATOM   476 N N   . ARG A 1 61 ? -24.786  7.715 -1.099 1.00  78.68 0 A 1
ATOM   477 C CA  . ARG A 1 61 ? -24.323  6.426 -0.599 1.00  76.89 0 A 1
ATOM   478 C C   . ARG A 1 61 ? -22.843  6.090 -0.735 1.00  76.01 0 A 1
ATOM   479 O O   . ARG A 1 61 ? -22.381  5.106 -0.143 1.00  73.98 0 A 1
ATOM   480 C CB  . ARG A 1 61 ? -25.143  5.307 -1.236 1.00  76.18 0 A 1
ATOM   481 C CG  . ARG A 1 61 ? -26.636  5.430 -0.952 1.00  74.33 0 A 1
ATOM   482 C CD  . ARG A 1 61 ? -27.388  4.178 -1.342 1.00  72.67 0 A 1
ATOM   483 N NE  . ARG A 1 61 ? -28.813  4.275 -1.046 1.00  69.72 0 A 1
ATOM   484 C CZ  . ARG A 1 61 ? -29.339  3.990  0.130 1.00  68.23 0 A 1
ATOM   485 N NH1 . ARG A 1 61 ? -28.587  3.565  1.133 1.00  64.24 1 A 1
ATOM   486 N NH2 . ARG A 1 61 ? -30.650  4.119  0.313 1.00  65.53 0 A 1
ATOM   487 N N   . HIS A 1 62 ? -22.092  6.880 -1.487 1.00  78.58 0 A 1
ATOM   488 C CA  . HIS A 1 62 ? -20.693  6.547 -1.692 1.00  78.34 0 A 1
ATOM   489 C C   . HIS A 1 62 ? -19.698  7.648 -1.332 1.00  75.60 0 A 1
ATOM   490 O O   . HIS A 1 62 ? -18.740  7.905 -2.059 1.00  73.62 0 A 1
ATOM   491 C CB  . HIS A 1 62 ? -20.491  6.094 -3.136 1.00  82.32 0 A 1
ATOM   492 C CG  . HIS A 1 62 ? -21.287  4.876 -3.495 1.00  82.70 0 A 1
ATOM   493 C CD2 . HIS A 1 62 ? -22.183  4.650 -4.487 1.00  81.61 0 A 1
ATOM   494 N ND1 . HIS A 1 62 ? -21.216  3.710 -2.769 1.00  80.23 0 A 1
ATOM   495 C CE1 . HIS A 1 62 ? -22.036  2.807 -3.294 1.00  81.80 0 A 1
ATOM   496 N NE2 . HIS A 1 62 ? -22.636  3.359 -4.343 1.00  82.24 0 A 1
ATOM   497 N N   . LYS A 1 63 ? -19.912  8.277 -0.183 1.00  75.82 0 A 1
ATOM   498 C CA  . LYS A 1 63 ? -18.991  9.297  0.305 1.00  73.66 0 A 1
ATOM   499 C C   . LYS A 1 63 ? -17.868  8.659  1.123 1.00  74.04 0 A 1
ATOM   500 O O   . LYS A 1 63 ? -16.842  9.287  1.371 1.00  70.58 0 A 1
ATOM   501 C CB  . LYS A 1 63 ? -19.727 10.326  1.178 1.00  69.55 0 A 1
ATOM   502 C CG  . LYS A 1 63 ? -20.585 11.296  0.395 1.00  64.18 0 A 1
ATOM   503 C CD  . LYS A 1 63 ? -21.099 12.404  1.297 1.00  62.02 0 A 1
ATOM   504 C CE  . LYS A 1 63 ? -21.860 13.459  0.513 1.00  55.82 0 A 1
ATOM   505 N NZ  . LYS A 1 63 ? -22.292 14.582  1.381 1.00  51.52 1 A 1
ATOM   506 N N   . PHE A 1 64 ? -18.063  7.410  1.535 1.00  76.25 0 A 1
ATOM   507 C CA  . PHE A 1 64 ? -17.065  6.692  2.315 1.00  74.52 0 A 1
ATOM   508 C C   . PHE A 1 64 ? -16.922  5.265  1.784 1.00  76.06 0 A 1
ATOM   509 O O   . PHE A 1 64 ? -17.766  4.792  1.018 1.00  73.83 0 A 1
ATOM   510 C CB  . PHE A 1 64 ? -17.458  6.657  3.796 1.00  71.36 0 A 1
ATOM   511 C CG  . PHE A 1 64 ? -18.647  5.784  4.093 1.00  70.94 0 A 1
ATOM   512 C CD1 . PHE A 1 64 ? -19.940  6.241  3.869 1.00  66.75 0 A 1
ATOM   513 C CD2 . PHE A 1 64 ? -18.475  4.495  4.594 1.00  67.25 0 A 1
ATOM   514 C CE1 . PHE A 1 64 ? -21.041  5.438  4.127 1.00  63.94 0 A 1
ATOM   515 C CE2 . PHE A 1 64 ? -19.572  3.680  4.853 1.00  63.80 0 A 1
ATOM   516 C CZ  . PHE A 1 64 ? -20.858  4.154  4.621 1.00  64.27 0 A 1
ATOM   517 N N   . SER A 1 65 ? -15.847  4.582  2.211 1.00  75.05 0 A 1
ATOM   518 C CA  . SER A 1 65 ? -15.600  3.215  1.784 1.00  74.88 0 A 1
ATOM   519 C C   . SER A 1 65 ? -16.172  2.235  2.807 1.00  76.77 0 A 1
ATOM   520 O O   . SER A 1 65 ? -15.818  2.284  3.983 1.00  74.39 0 A 1
ATOM   521 C CB  . SER A 1 65 ? -14.103  2.975  1.614 1.00  70.28 0 A 1
ATOM   522 O OG  . SER A 1 65 ? -13.854  1.662  1.140 1.00  63.80 0 A 1
ATOM   523 N N   . TYR A 1 66 ? -17.058  1.355  2.348 1.00  75.46 0 A 1
ATOM   524 C CA  . TYR A 1 66 ? -17.678  0.371  3.231 1.00  76.73 0 A 1
ATOM   525 C C   . TYR A 1 66 ? -16.728 -0.704  3.748 1.00  79.12 0 A 1
ATOM   526 O O   . TYR A 1 66 ? -16.990 -1.301  4.792 1.00  77.90 0 A 1
ATOM   527 C CB  . TYR A 1 66 ? -18.842 -0.313  2.517 1.00  74.71 0 A 1
ATOM   528 C CG  . TYR A 1 66 ? -20.135  0.475  2.516 1.00  74.63 0 A 1
ATOM   529 C CD1 . TYR A 1 66 ? -20.943  0.507  3.650 1.00  71.18 0 A 1
ATOM   530 C CD2 . TYR A 1 66 ? -20.550  1.159  1.381 1.00  71.59 0 A 1
ATOM   531 C CE1 . TYR A 1 66 ? -22.135  1.214  3.651 1.00  68.95 0 A 1
ATOM   532 C CE2 . TYR A 1 66 ? -21.747  1.865  1.385 1.00  68.55 0 A 1
ATOM   533 C CZ  . TYR A 1 66 ? -22.540  1.893  2.520 1.00  70.13 0 A 1
ATOM   534 O OH  . TYR A 1 66 ? -23.717  2.590  2.513 1.00  65.29 0 A 1
ATOM   535 N N   . ASP A 1 67 ? -15.639 -0.969  3.041 1.00  77.10 0 A 1
ATOM   536 C CA  . ASP A 1 67 ? -14.750 -2.057  3.436 1.00  77.99 0 A 1
ATOM   537 C C   . ASP A 1 67 ? -14.041 -1.867  4.783 1.00  80.72 0 A 1
ATOM   538 O O   . ASP A 1 67 ? -13.496 -2.824  5.324 1.00  79.63 0 A 1
ATOM   539 C CB  . ASP A 1 67 ? -13.734 -2.391  2.333 1.00  74.70 0 A 1
ATOM   540 C CG  . ASP A 1 67 ? -12.797 -1.234  2.009 1.00  69.83 0 A 1
ATOM   541 O OD1 . ASP A 1 67 ? -12.766 -0.243  2.749 1.00  65.20 0 A 1
ATOM   542 O OD2 . ASP A 1 67 ? -12.091 -1.342  0.985 1.00  64.35 -1 A 1
ATOM   543 N N   . THR A 1 68 ? -14.064 -0.654  5.327 1.00  81.77 0 A 1
ATOM   544 C CA  . THR A 1 68 ? -13.446 -0.428  6.628 1.00  83.76 0 A 1
ATOM   545 C C   . THR A 1 68 ? -14.393 -0.866  7.750 1.00  85.72 0 A 1
ATOM   546 O O   . THR A 1 68 ? -13.986 -0.986  8.904 1.00  84.62 0 A 1
ATOM   547 C CB  . THR A 1 68 ? -13.097  1.061  6.848 1.00  81.38 0 A 1
ATOM   548 C CG2 . THR A 1 68 ? -12.112  1.540  5.786 1.00  74.25 0 A 1
ATOM   549 O OG1 . THR A 1 68 ? -14.284  1.857  6.782 1.00  75.67 0 A 1
ATOM   550 N N   . PHE A 1 69 ? -15.659 -1.109  7.399 1.00  86.34 0 A 1
ATOM   551 C CA  . PHE A 1 69 ? -16.671 -1.497  8.384 1.00  87.35 0 A 1
ATOM   552 C C   . PHE A 1 69 ? -17.247 -2.888  8.168 1.00  88.18 0 A 1
ATOM   553 O O   . PHE A 1 69 ? -17.887 -3.440  9.063 1.00  86.18 0 A 1
ATOM   554 C CB  . PHE A 1 69 ? -17.829 -0.498  8.362 1.00  86.55 0 A 1
ATOM   555 C CG  . PHE A 1 69 ? -17.416  0.921  8.645 1.00  87.06 0 A 1
ATOM   556 C CD1 . PHE A 1 69 ? -17.174  1.334  9.949 1.00  83.86 0 A 1
ATOM   557 C CD2 . PHE A 1 69 ? -17.252  1.834  7.608 1.00  84.40 0 A 1
ATOM   558 C CE1 . PHE A 1 69 ? -16.771  2.639 10.219 1.00  82.04 0 A 1
ATOM   559 C CE2 . PHE A 1 69 ? -16.847  3.130  7.870 1.00  82.26 0 A 1
ATOM   560 C CZ  . PHE A 1 69 ? -16.612  3.535  9.176 1.00  83.50 0 A 1
ATOM   561 N N   . VAL A 1 70 ? -17.044 -3.450  6.990 1.00  85.87 0 A 1
ATOM   562 C CA  . VAL A 1 70 ? -17.630 -4.740  6.646 1.00  86.19 0 A 1
ATOM   563 C C   . VAL A 1 70 ? -16.619 -5.775  6.178 1.00  86.74 0 A 1
ATOM   564 O O   . VAL A 1 70 ? -15.736 -5.472  5.371 1.00  85.77 0 A 1
ATOM   565 C CB  . VAL A 1 70 ? -18.693 -4.570  5.535 1.00  83.98 0 A 1
ATOM   566 C CG1 . VAL A 1 70 ? -19.322 -5.912  5.181 1.00  77.06 0 A 1
ATOM   567 C CG2 . VAL A 1 70 ? -19.755 -3.585  5.974 1.00  78.70 0 A 1
ATOM   568 N N   . ASP A 1 71 ? -16.744 -7.002  6.707 1.00  85.21 0 A 1
ATOM   569 C CA  . ASP A 1 71 ? -15.905 -8.118  6.291 1.00  85.82 0 A 1
ATOM   570 C C   . ASP A 1 71 ? -16.768 -8.893  5.293 1.00  85.75 0 A 1
ATOM   571 O O   . ASP A 1 71 ? -17.718 -9.572  5.682 1.00  84.44 0 A 1
ATOM   572 C CB  . ASP A 1 71 ? -15.557 -9.001  7.487 1.00  85.10 0 A 1
ATOM   573 C CG  . ASP A 1 71 ? -14.675 -10.189  7.108 1.00  86.24 0 A 1
ATOM   574 O OD1 . ASP A 1 71 ? -14.465 -10.432  5.905 1.00  82.93 0 A 1
ATOM   575 O OD2 . ASP A 1 71 ? -14.191 -10.881  8.029 1.00  82.09 -1 A 1
ATOM   576 N N   . TYR A 1 72 ? -16.436 -8.776  4.014 1.00  82.25 0 A 1
ATOM   577 C CA  . TYR A 1 72 ? -17.217 -9.433  2.969 1.00  80.73 0 A 1
ATOM   578 C C   . TYR A 1 72 ? -17.073 -10.955  2.898 1.00  82.48 0 A 1
ATOM   579 O O   . TYR A 1 72 ? -17.736 -11.597  2.086 1.00  80.43 0 A 1
ATOM   580 C CB  . TYR A 1 72 ? -16.864 -8.826  1.607 1.00  77.28 0 A 1
ATOM   581 C CG  . TYR A 1 72 ? -17.170 -7.341  1.508 1.00  74.08 0 A 1
ATOM   582 C CD1 . TYR A 1 72 ? -18.452 -6.863  1.763 1.00  70.20 0 A 1
ATOM   583 C CD2 . TYR A 1 72 ? -16.183 -6.435  1.140 1.00  69.66 0 A 1
ATOM   584 C CE1 . TYR A 1 72 ? -18.737 -5.505  1.670 1.00  67.51 0 A 1
ATOM   585 C CE2 . TYR A 1 72 ? -16.460 -5.074  1.040 1.00  66.89 0 A 1
ATOM   586 C CZ  . TYR A 1 72 ? -17.737 -4.611  1.312 1.00  67.22 0 A 1
ATOM   587 O OH  . TYR A 1 72 ? -18.016 -3.273  1.216 1.00  62.70 0 A 1
ATOM   588 N N   . SER A 1 73 ? -16.214 -11.531  3.738 1.00  85.59 0 A 1
ATOM   589 C CA  . SER A 1 73 ? -16.022 -12.981  3.742 1.00  86.07 0 A 1
ATOM   590 C C   . SER A 1 73 ? -17.155 -13.710  4.470 1.00  87.17 0 A 1
ATOM   591 O O   . SER A 1 73 ? -17.272 -14.929  4.367 1.00  85.93 0 A 1
ATOM   592 C CB  . SER A 1 73 ? -14.677 -13.349  4.379 1.00  84.78 0 A 1
ATOM   593 O OG  . SER A 1 73 ? -14.661 -13.056  5.757 1.00  80.61 0 A 1
ATOM   594 N N   . ILE A 1 74 ? -17.977 -12.967  5.210 1.00  88.63 0 A 1
ATOM   595 C CA  . ILE A 1 74 ? -19.114 -13.558  5.914 1.00  89.04 0 A 1
ATOM   596 C C   . ILE A 1 74 ? -20.379 -12.785  5.538 1.00  88.99 0 A 1
ATOM   597 O O   . ILE A 1 74 ? -20.325 -11.596  5.247 1.00  87.77 0 A 1
ATOM   598 C CB  . ILE A 1 74 ? -18.926 -13.522  7.451 1.00  87.94 0 A 1
ATOM   599 C CG1 . ILE A 1 74 ? -18.749 -12.084  7.943 1.00  80.49 0 A 1
ATOM   600 C CG2 . ILE A 1 74 ? -17.716 -14.369  7.849 1.00  79.02 0 A 1
ATOM   601 C CD1 . ILE A 1 74 ? -18.630 -11.958  9.452 1.00  77.00 0 A 1
ATOM   602 N N   . ASP A 1 75 ? -21.526 -13.477  5.538 1.00  87.62 0 A 1
ATOM   603 C CA  . ASP A 1 75 ? -22.765 -12.806  5.186 1.00  88.03 0 A 1
ATOM   604 C C   . ASP A 1 75 ? -23.286 -11.958  6.344 1.00  89.84 0 A 1
ATOM   605 O O   . ASP A 1 75 ? -22.807 -12.065  7.476 1.00  90.21 0 A 1
ATOM   606 C CB  . ASP A 1 75 ? -23.833 -13.813  4.718 1.00  85.28 0 A 1
ATOM   607 C CG  . ASP A 1 75 ? -24.140 -14.881  5.752 1.00  81.59 0 A 1
ATOM   608 O OD1 . ASP A 1 75 ? -24.350 -14.542  6.929 1.00  76.80 0 A 1
ATOM   609 O OD2 . ASP A 1 75 ? -24.194 -16.064  5.369 1.00  75.01 -1 A 1
ATOM   610 N N   . GLU A 1 76 ? -24.259 -11.097  6.059 1.00  89.58 0 A 1
ATOM   611 C CA  . GLU A 1 76 ? -24.805 -10.190  7.061 1.00  90.12 0 A 1
ATOM   612 C C   . GLU A 1 76 ? -25.417 -10.879  8.277 1.00  92.29 0 A 1
ATOM   613 O O   . GLU A 1 76 ? -25.268 -10.409  9.398 1.00  92.81 0 A 1
ATOM   614 C CB  . GLU A 1 76 ? -25.837 -9.252  6.418 1.00  86.77 0 A 1
ATOM   615 C CG  . GLU A 1 76 ? -25.220 -8.210  5.510 1.00  79.26 0 A 1
ATOM   616 C CD  . GLU A 1 76 ? -26.250 -7.264  4.906 1.00  77.47 0 A 1
ATOM   617 O OE1 . GLU A 1 76 ? -27.368 -7.159  5.460 1.00  71.92 0 A 1
ATOM   618 O OE2 . GLU A 1 76 ? -25.933 -6.618  3.884 1.00  72.37 -1 A 1
ATOM   619 N N   . GLU A 1 77 ? -26.104 -11.985  8.061 1.00  91.79 0 A 1
ATOM   620 C CA  . GLU A 1 77 ? -26.728 -12.686  9.184 1.00  92.49 0 A 1
ATOM   621 C C   . GLU A 1 77 ? -25.664 -13.267 10.113 1.00  94.20 0 A 1
ATOM   622 O O   . GLU A 1 77 ? -25.796 -13.190 11.336 1.00  94.72 0 A 1
ATOM   623 C CB  . GLU A 1 77 ? -27.646 -13.800  8.676 1.00  91.20 0 A 1
ATOM   624 C CG  . GLU A 1 77 ? -28.390 -14.555  9.776 1.00  83.27 0 A 1
ATOM   625 C CD  . GLU A 1 77 ? -29.225 -13.649 10.669 1.00  79.35 0 A 1
ATOM   626 O OE1 . GLU A 1 77 ? -29.735 -12.620 10.182 1.00  74.55 0 A 1
ATOM   627 O OE2 . GLU A 1 77 ? -29.380 -13.973 11.868 1.00  73.05 -1 A 1
ATOM   628 N N   . ALA A 1 78 ? -24.604 -13.838  9.547 1.00  93.69 0 A 1
ATOM   629 C CA  . ALA A 1 78 ? -23.527 -14.398 10.351 1.00  94.61 0 A 1
ATOM   630 C C   . ALA A 1 78 ? -22.828 -13.283 11.131 1.00  95.63 0 A 1
ATOM   631 O O   . ALA A 1 78 ? -22.455 -13.462 12.293 1.00  95.84 0 A 1
ATOM   632 C CB  . ALA A 1 78 ? -22.518 -15.119  9.453 1.00  94.12 0 A 1
ATOM   633 N N   . ALA A 1 79 ? -22.652 -12.123 10.498 1.00  95.33 0 A 1
ATOM   634 C CA  . ALA A 1 79 ? -22.018 -10.983 11.151 1.00  95.23 0 A 1
ATOM   635 C C   . ALA A 1 79 ? -22.883 -10.496 12.318 1.00  96.06 0 A 1
ATOM   636 O O   . ALA A 1 79 ? -22.374 -10.171 13.389 1.00  96.40 0 A 1
ATOM   637 C CB  . ALA A 1 79 ? -21.803 -9.856 10.144 1.00  94.06 0 A 1
ATOM   638 N N   . PHE A 1 80 ? -24.191 -10.452 12.114 1.00  96.05 0 A 1
ATOM   639 C CA  . PHE A 1 80 ? -25.112 -10.018 13.151 1.00  96.44 0 A 1
ATOM   640 C C   . PHE A 1 80 ? -25.050 -10.962 14.353 1.00  96.87 0 A 1
ATOM   641 O O   . PHE A 1 80 ? -24.990 -10.516 15.502 1.00  97.25 0 A 1
ATOM   642 C CB  . PHE A 1 80 ? -26.544 -9.972 12.607 1.00  96.33 0 A 1
ATOM   643 C CG  . PHE A 1 80 ? -27.573 -9.555 13.622 1.00  95.88 0 A 1
ATOM   644 C CD1 . PHE A 1 80 ? -27.595 -8.258 14.111 1.00  94.84 0 A 1
ATOM   645 C CD2 . PHE A 1 80 ? -28.513 -10.467 14.091 1.00  95.03 0 A 1
ATOM   646 C CE1 . PHE A 1 80 ? -28.542 -7.871 15.061 1.00  93.99 0 A 1
ATOM   647 C CE2 . PHE A 1 80 ? -29.458 -10.088 15.038 1.00  93.59 0 A 1
ATOM   648 C CZ  . PHE A 1 80 ? -29.475 -8.785 15.521 1.00  93.81 0 A 1
ATOM   649 N N   . GLN A 1 81 ? -25.061 -12.255 14.091 1.00  96.98 0 A 1
ATOM   650 C CA  . GLN A 1 81 ? -24.999 -13.236 15.174 1.00  97.04 0 A 1
ATOM   651 C C   . GLN A 1 81 ? -23.669 -13.149 15.923 1.00  97.32 0 A 1
ATOM   652 O O   . GLN A 1 81 ? -23.626 -13.294 17.145 1.00  97.31 0 A 1
ATOM   653 C CB  . GLN A 1 81 ? -25.195 -14.649 14.622 1.00  96.58 0 A 1
ATOM   654 C CG  . GLN A 1 81 ? -26.596 -14.912 14.070 1.00  90.98 0 A 1
ATOM   655 C CD  . GLN A 1 81 ? -27.673 -14.749 15.123 1.00  88.96 0 A 1
ATOM   656 N NE2 . GLN A 1 81 ? -28.824 -14.227 14.715 1.00  78.78 0 A 1
ATOM   657 O OE1 . GLN A 1 81 ? -27.482 -15.078 16.296 1.00  80.90 0 A 1
ATOM   658 N N   . ALA A 1 82 ? -22.582 -12.900 15.202 1.00  96.97 0 A 1
ATOM   659 C CA  . ALA A 1 82 ? -21.270 -12.778 15.828 1.00  96.79 0 A 1
ATOM   660 C C   . ALA A 1 82 ? -21.233 -11.554 16.743 1.00  97.11 0 A 1
ATOM   661 O O   . ALA A 1 82 ? -20.677 -11.599 17.843 1.00  97.15 0 A 1
ATOM   662 C CB  . ALA A 1 82 ? -20.182 -12.661 14.757 1.00  96.51 0 A 1
ATOM   663 N N   . ALA A 1 83 ? -21.831 -10.454 16.297 1.00  97.36 0 A 1
ATOM   664 C CA  . ALA A 1 83 ? -21.873 -9.231 17.094 1.00  97.13 0 A 1
ATOM   665 C C   . ALA A 1 83 ? -22.711 -9.434 18.353 1.00  97.36 0 A 1
ATOM   666 O O   . ALA A 1 83 ? -22.373 -8.918 19.422 1.00  97.39 0 A 1
ATOM   667 C CB  . ALA A 1 83 ? -22.423 -8.078 16.263 1.00  97.11 0 A 1
ATOM   668 N N   . LEU A 1 84 ? -23.808 -10.181 18.238 1.00  97.63 0 A 1
ATOM   669 C CA  . LEU A 1 84 ? -24.655 -10.459 19.389 1.00  97.32 0 A 1
ATOM   670 C C   . LEU A 1 84 ? -23.844 -11.213 20.447 1.00  97.24 0 A 1
ATOM   671 O O   . LEU A 1 84 ? -23.884 -10.886 21.632 1.00  97.26 0 A 1
ATOM   672 C CB  . LEU A 1 84 ? -25.873 -11.303 18.990 1.00  97.44 0 A 1
ATOM   673 C CG  . LEU A 1 84 ? -27.013 -10.593 18.244 1.00  92.75 0 A 1
ATOM   674 C CD1 . LEU A 1 84 ? -28.032 -11.631 17.784 1.00  88.75 0 A 1
ATOM   675 C CD2 . LEU A 1 84 ? -27.679 -9.583 19.165 1.00  89.83 0 A 1
ATOM   676 N N   . ALA A 1 85 ? -23.094 -12.209 20.009 1.00  97.73 0 A 1
ATOM   677 C CA  . ALA A 1 85 ? -22.275 -13.011 20.909 1.00  97.64 0 A 1
ATOM   678 C C   . ALA A 1 85 ? -21.191 -12.166 21.579 1.00  97.45 0 A 1
ATOM   679 O O   . ALA A 1 85 ? -20.963 -12.271 22.786 1.00  96.92 0 A 1
ATOM   680 C CB  . ALA A 1 85 ? -21.646 -14.175 20.151 1.00  97.39 0 A 1
ATOM   681 N N   . LEU A 1 86 ? -20.525 -11.314 20.800 1.00  97.35 0 A 1
ATOM   682 C CA  . LEU A 1 86 ? -19.481 -10.460 21.343 1.00  96.62 0 A 1
ATOM   683 C C   . LEU A 1 86 ? -20.032 -9.462 22.353 1.00  96.41 0 A 1
ATOM   684 O O   . LEU A 1 86 ? -19.384 -9.167 23.358 1.00  95.66 0 A 1
ATOM   685 C CB  . LEU A 1 86 ? -18.762 -9.699 20.215 1.00  96.12 0 A 1
ATOM   686 C CG  . LEU A 1 86 ? -17.828 -10.518 19.341 1.00  87.42 0 A 1
ATOM   687 C CD1 . LEU A 1 86 ? -17.351 -9.676 18.162 1.00  85.71 0 A 1
ATOM   688 C CD2 . LEU A 1 86 ? -16.633 -10.997 20.167 1.00  86.07 0 A 1
ATOM   689 N N   . SER A 1 87 ? -21.224 -8.942 22.104 1.00  97.59 0 A 1
ATOM   690 C CA  . SER A 1 87 ? -21.827 -7.969 23.010 1.00  97.07 0 A 1
ATOM   691 C C   . SER A 1 87 ? -22.134 -8.594 24.370 1.00  96.46 0 A 1
ATOM   692 O O   . SER A 1 87 ? -22.141 -7.901 25.389 1.00  94.91 0 A 1
ATOM   693 C CB  . SER A 1 87 ? -23.106 -7.383 22.408 1.00  96.75 0 A 1
ATOM   694 O OG  . SER A 1 87 ? -24.162 -8.327 22.417 1.00  95.09 0 A 1
ATOM   695 N N   . LEU A 1 88 ? -22.379 -9.888 24.385 1.00  96.78 0 A 1
ATOM   696 C CA  . LEU A 1 88 ? -22.672 -10.589 25.633 1.00  95.46 0 A 1
ATOM   697 C C   . LEU A 1 88 ? -21.402 -10.942 26.396 1.00  94.04 0 A 1
ATOM   698 O O   . LEU A 1 88 ? -21.386 -10.906 27.634 1.00  90.61 0 A 1
ATOM   699 C CB  . LEU A 1 88 ? -23.467 -11.864 25.350 1.00  94.63 0 A 1
ATOM   700 C CG  . LEU A 1 88 ? -24.933 -11.651 24.976 1.00  91.73 0 A 1
ATOM   701 C CD1 . LEU A 1 88 ? -25.531 -12.946 24.450 1.00  86.97 0 A 1
ATOM   702 C CD2 . LEU A 1 88 ? -25.706 -11.165 26.200 1.00  86.76 0 A 1
ATOM   703 N N   . SER A 1 89 ? -20.330 -11.285 25.691 1.00  94.33 0 A 1
ATOM   704 C CA  . SER A 1 89 ? -19.074 -11.658 26.332 1.00  92.01 0 A 1
ATOM   705 C C   . SER A 1 89 ? -18.296 -10.451 26.845 1.00  89.39 0 A 1
ATOM   706 O O   . SER A 1 89 ? -17.580 -10.544 27.847 1.00  84.82 0 A 1
ATOM   707 C CB  . SER A 1 89 ? -18.200 -12.460 25.372 1.00  90.42 0 A 1
ATOM   708 O OG  . SER A 1 89 ? -17.822 -11.690 24.250 1.00  81.87 0 A 1
ATOM   709 N N   . GLU A 1 90 ? -18.424 -9.318 26.156 1.00  89.71 0 A 1
ATOM   710 C CA  . GLU A 1 90 ? -17.695 -8.113 26.547 1.00  84.58 0 A 1
ATOM   711 C C   . GLU A 1 90 ? -18.459 -7.238 27.540 1.00  79.96 0 A 1
ATOM   712 O O   . GLU A 1 90 ? -17.848 -6.561 28.381 1.00  70.74 0 A 1
ATOM   713 C CB  . GLU A 1 90 ? -17.345 -7.294 25.308 1.00  79.85 0 A 1
ATOM   714 C CG  . GLU A 1 90 ? -16.494 -6.052 25.603 1.00  72.75 0 A 1
ATOM   715 C CD  . GLU A 1 90 ? -15.991 -5.368 24.344 1.00  69.71 0 A 1
ATOM   716 O OE1 . GLU A 1 90 ? -16.496 -5.673 23.248 1.00  63.37 0 A 1
ATOM   717 O OE2 . GLU A 1 90 ? -15.082 -4.520 24.458 1.00  64.03 -1 A 1
ATOM   718 N N   . ASN A 1 91 ? -19.789 -7.247 27.457 1.00  80.04 0 A 1
ATOM   719 C CA  . ASN A 1 91 ? -20.612 -6.406 28.325 1.00  76.16 0 A 1
ATOM   720 C C   . ASN A 1 91 ? -21.488 -7.217 29.272 1.00  70.68 0 A 1
ATOM   721 O O   . ASN A 1 91 ? -21.940 -6.671 30.289 1.00  64.87 0 A 1
ATOM   722 C CB  . ASN A 1 91 ? -21.485 -5.483 27.471 1.00  70.77 0 A 1
ATOM   723 C CG  . ASN A 1 91 ? -20.678 -4.621 26.519 1.00  68.21 0 A 1
ATOM   724 N ND2 . ASN A 1 91 ? -20.736 -4.943 25.244 1.00  59.69 0 A 1
ATOM   725 O OD1 . ASN A 1 91 ? -20.016 -3.680 26.944 1.00  62.63 0 A 1
ATOM   726 O OXT . ASN A 1 91 ? -21.765 -8.382 28.994 1.00  61.31 -1 A 1
ATOM   727 N N   . MET B 2 1 ? -20.395 11.893 28.464 1.00  96.48 0 B 1
ATOM   728 C CA  . MET B 2 1 ? -19.595 10.694 28.753 1.00  97.57 0 B 1
ATOM   729 C C   . MET B 2 1 ? -19.132 10.077 27.441 1.00  97.81 0 B 1
ATOM   730 O O   . MET B 2 1 ? -19.688 10.355 26.381 1.00  97.15 0 B 1
ATOM   731 C CB  . MET B 2 1 ? -20.408  9.667 29.542 1.00  95.60 0 B 1
ATOM   732 C CG  . MET B 2 1 ? -21.558  9.031 28.769 1.00  93.98 0 B 1
ATOM   733 S SD  . MET B 2 1 ? -22.470  7.845 29.762 1.00  94.58 0 B 1
ATOM   734 C CE  . MET B 2 1 ? -23.537  7.117 28.530 1.00  90.56 0 B 1
ATOM   735 N N   . GLN B 2 2 ? -18.106  9.255 27.515 1.00  98.05 0 B 1
ATOM   736 C CA  . GLN B 2 2 ? -17.538  8.620 26.337 1.00  97.95 0 B 1
ATOM   737 C C   . GLN B 2 2 ? -17.947  7.155 26.234 1.00  97.95 0 B 1
ATOM   738 O O   . GLN B 2 2 ? -17.941  6.431 27.226 1.00  97.16 0 B 1
ATOM   739 C CB  . GLN B 2 2 ? -16.015  8.721 26.399 1.00  96.66 0 B 1
ATOM   740 C CG  . GLN B 2 2 ? -15.282  8.381 25.124 1.00  88.30 0 B 1
ATOM   741 C CD  . GLN B 2 2 ? -13.784  8.553 25.268 1.00  87.81 0 B 1
ATOM   742 N NE2 . GLN B 2 2 ? -13.269  9.671 24.777 1.00  73.26 0 B 1
ATOM   743 O OE1 . GLN B 2 2 ? -13.111  7.698 25.832 1.00  78.19 0 B 1
ATOM   744 N N   . ILE B 2 3 ? -18.322  6.732 25.025 1.00  98.19 0 B 1
ATOM   745 C CA  . ILE B 2 3 ? -18.639  5.325 24.771 1.00  98.19 0 B 1
ATOM   746 C C   . ILE B 2 3 ? -17.917  4.916 23.492 1.00  98.27 0 B 1
ATOM   747 O O   . ILE B 2 3 ? -17.421  5.760 22.745 1.00  98.08 0 B 1
ATOM   748 C CB  . ILE B 2 3 ? -20.162  5.050 24.597 1.00  97.95 0 B 1
ATOM   749 C CG1 . ILE B 2 3 ? -20.719  5.825 23.400 1.00  96.66 0 B 1
ATOM   750 C CG2 . ILE B 2 3 ? -20.903  5.392 25.882 1.00  94.45 0 B 1
ATOM   751 C CD1 . ILE B 2 3 ? -22.132  5.408 23.013 1.00  96.06 0 B 1
ATOM   752 N N   . PHE B 2 4 ? -17.853  3.618 23.246 1.00  98.22 0 B 1
ATOM   753 C CA  . PHE B 2 4 ? -17.172  3.098 22.070 1.00  98.19 0 B 1
ATOM   754 C C   . PHE B 2 4 ? -18.124  2.288 21.206 1.00  98.10 0 B 1
ATOM   755 O O   . PHE B 2 4 ? -19.038  1.637 21.707 1.00  97.87 0 B 1
ATOM   756 C CB  . PHE B 2 4 ? -15.999  2.216 22.499 1.00  97.81 0 B 1
ATOM   757 C CG  . PHE B 2 4 ? -15.053  2.888 23.452 1.00  97.53 0 B 1
ATOM   758 C CD1 . PHE B 2 4 ? -14.179  3.867 22.997 1.00  94.90 0 B 1
ATOM   759 C CD2 . PHE B 2 4 ? -15.060  2.574 24.810 1.00  94.79 0 B 1
ATOM   760 C CE1 . PHE B 2 4 ? -13.315  4.515 23.879 1.00  93.93 0 B 1
ATOM   761 C CE2 . PHE B 2 4 ? -14.206  3.216 25.692 1.00  93.54 0 B 1
ATOM   762 C CZ  . PHE B 2 4 ? -13.329  4.190 25.231 1.00  95.19 0 B 1
ATOM   763 N N   . VAL B 2 5 ? -17.900  2.345 19.899 1.00  98.07 0 B 1
ATOM   764 C CA  . VAL B 2 5 ? -18.704  1.578 18.952 1.00  97.95 0 B 1
ATOM   765 C C   . VAL B 2 5 ? -17.702  0.786 18.116 1.00  97.60 0 B 1
ATOM   766 O O   . VAL B 2 5 ? -16.861  1.365 17.430 1.00  96.99 0 B 1
ATOM   767 C CB  . VAL B 2 5 ? -19.543  2.499 18.040 1.00  97.85 0 B 1
ATOM   768 C CG1 . VAL B 2 5 ? -20.332  1.661 17.039 1.00  96.46 0 B 1
ATOM   769 C CG2 . VAL B 2 5 ? -20.490  3.345 18.882 1.00  96.55 0 B 1
ATOM   770 N N   . LYS B 2 6 ? -17.782 -0.534 18.185 1.00  97.37 0 B 1
ATOM   771 C CA  . LYS B 2 6 ? -16.848 -1.396 17.469 1.00  96.92 0 B 1
ATOM   772 C C   . LYS B 2 6 ? -17.514 -2.216 16.369 1.00  96.94 0 B 1
ATOM   773 O O   . LYS B 2 6 ? -18.677 -2.604 16.486 1.00  96.68 0 B 1
ATOM   774 C CB  . LYS B 2 6 ? -16.164 -2.355 18.446 1.00  95.77 0 B 1
ATOM   775 C CG  . LYS B 2 6 ? -15.348 -1.671 19.528 1.00  83.76 0 B 1
ATOM   776 C CD  . LYS B 2 6 ? -14.694 -2.692 20.451 1.00  82.51 0 B 1
ATOM   777 C CE  . LYS B 2 6 ? -13.874 -2.023 21.534 1.00  72.81 0 B 1
ATOM   778 N NZ  . LYS B 2 6 ? -13.262 -3.020 22.464 1.00  65.82 1 B 1
ATOM   779 N N   . THR B 2 7 ? -16.756 -2.479 15.307 1.00  96.05 0 B 1
ATOM   780 C CA  . THR B 2 7 ? -17.234 -3.324 14.221 1.00  95.68 0 B 1
ATOM   781 C C   . THR B 2 7 ? -16.430 -4.618 14.255 1.00  95.27 0 B 1
ATOM   782 O O   . THR B 2 7 ? -15.402 -4.705 14.931 1.00  94.30 0 B 1
ATOM   783 C CB  . THR B 2 7 ? -17.047 -2.674 12.839 1.00  94.66 0 B 1
ATOM   784 C CG2 . THR B 2 7 ? -17.658 -1.281 12.808 1.00  90.10 0 B 1
ATOM   785 O OG1 . THR B 2 7 ? -15.648 -2.599 12.528 1.00  90.52 0 B 1
ATOM   786 N N   . LEU B 2 8 ? -16.881 -5.611 13.504 1.00  94.71 0 B 1
ATOM   787 C CA  . LEU B 2 8 ? -16.187 -6.899 13.457 1.00  94.03 0 B 1
ATOM   788 C C   . LEU B 2 8 ? -14.857 -6.809 12.706 1.00  93.75 0 B 1
ATOM   789 O O   . LEU B 2 8 ? -14.038 -7.720 12.783 1.00  91.97 0 B 1
ATOM   790 C CB  . LEU B 2 8 ? -17.086 -7.956 12.801 1.00  93.67 0 B 1
ATOM   791 C CG  . LEU B 2 8 ? -18.372 -8.265 13.558 1.00  91.36 0 B 1
ATOM   792 C CD1 . LEU B 2 8 ? -19.212 -9.288 12.777 1.00  88.67 0 B 1
ATOM   793 C CD2 . LEU B 2 8 ? -18.061 -8.804 14.947 1.00  87.66 0 B 1
ATOM   794 N N   . THR B 2 9 ? -14.633 -5.708 11.998 1.00  93.53 0 B 1
ATOM   795 C CA  . THR B 2 9 ? -13.391 -5.515 11.257 1.00  92.35 0 B 1
ATOM   796 C C   . THR B 2 9 ? -12.291 -4.928 12.136 1.00  91.73 0 B 1
ATOM   797 O O   . THR B 2 9 ? -11.150 -4.775 11.705 1.00  88.83 0 B 1
ATOM   798 C CB  . THR B 2 9 ? -13.593 -4.578 10.052 1.00  91.15 0 B 1
ATOM   799 C CG2 . THR B 2 9 ? -14.616 -5.154  9.084 1.00  88.12 0 B 1
ATOM   800 O OG1 . THR B 2 9 ? -14.043 -3.297 10.518 1.00  88.76 0 B 1
ATOM   801 N N   . GLY B 2 10 ? -12.635 -4.584 13.380 1.00  91.44 0 B 1
ATOM   802 C CA  . GLY B 2 10 ? -11.659 -4.021 14.295 1.00  90.35 0 B 1
ATOM   803 C C   . GLY B 2 10 ? -11.713 -2.504 14.399 1.00  91.51 0 B 1
ATOM   804 O O   . GLY B 2 10 ? -11.001 -1.909 15.207 1.00  89.05 0 B 1
ATOM   805 N N   . LYS B 2 11 ? -12.562 -1.885 13.592 1.00  92.14 0 B 1
ATOM   806 C CA  . LYS B 2 11 ? -12.714 -0.435 13.613 1.00  92.51 0 B 1
ATOM   807 C C   . LYS B 2 11 ? -13.399 -0.022 14.917 1.00  93.93 0 B 1
ATOM   808 O O   . LYS B 2 11 ? -14.386 -0.625 15.330 1.00  93.69 0 B 1
ATOM   809 C CB  . LYS B 2 11 ? -13.563  0.013 12.423 1.00  90.17 0 B 1
ATOM   810 C CG  . LYS B 2 11 ? -13.966  1.485 12.400 1.00  83.64 0 B 1
ATOM   811 C CD  . LYS B 2 11 ? -12.800  2.390 12.074 1.00  80.14 0 B 1
ATOM   812 C CE  . LYS B 2 11 ? -13.263  3.831 11.939 1.00  74.75 0 B 1
ATOM   813 N NZ  . LYS B 2 11 ? -12.157  4.762 11.576 1.00  67.81 1 B 1
ATOM   814 N N   . THR B 2 12 ? -12.860  1.012 15.569 1.00  94.66 0 B 1
ATOM   815 C CA  . THR B 2 12 ? -13.449  1.513 16.805 1.00  94.93 0 B 1
ATOM   816 C C   . THR B 2 12 ? -13.766  2.992 16.647 1.00  95.14 0 B 1
ATOM   817 O O   . THR B 2 12 ? -12.915  3.784 16.245 1.00  93.86 0 B 1
ATOM   818 C CB  . THR B 2 12 ? -12.501  1.326 18.006 1.00  93.73 0 B 1
ATOM   819 C CG2 . THR B 2 12 ? -13.120  1.894 19.278 1.00  85.16 0 B 1
ATOM   820 O OG1 . THR B 2 12 ? -12.241 -0.066 18.204 1.00  85.46 0 B 1
ATOM   821 N N   . ILE B 2 13 ? -15.016  3.360 16.954 1.00  95.88 0 B 1
ATOM   822 C CA  . ILE B 2 13 ? -15.466  4.740 16.872 1.00  95.53 0 B 1
ATOM   823 C C   . ILE B 2 13 ? -15.714  5.231 18.293 1.00  96.72 0 B 1
ATOM   824 O O   . ILE B 2 13 ? -16.442  4.592 19.054 1.00  96.73 0 B 1
ATOM   825 C CB  . ILE B 2 13 ? -16.790  4.845 16.072 1.00  94.27 0 B 1
ATOM   826 C CG1 . ILE B 2 13 ? -16.621  4.225 14.683 1.00  90.34 0 B 1
ATOM   827 C CG2 . ILE B 2 13 ? -17.218  6.307 15.963 1.00  89.52 0 B 1
ATOM   828 C CD1 . ILE B 2 13 ? -17.934  4.006 13.951 1.00  86.89 0 B 1
ATOM   829 N N   . THR B 2 14 ? -15.106  6.357 18.661 1.00  96.90 0 B 1
ATOM   830 C CA  . THR B 2 14 ? -15.298  6.918 19.993 1.00  97.27 0 B 1
ATOM   831 C C   . THR B 2 14 ? -16.310  8.058 19.901 1.00  97.47 0 B 1
ATOM   832 O O   . THR B 2 14 ? -16.169  8.951 19.069 1.00  96.67 0 B 1
ATOM   833 C CB  . THR B 2 14 ? -13.969  7.457 20.562 1.00  96.47 0 B 1
ATOM   834 C CG2 . THR B 2 14 ? -14.176  8.022 21.958 1.00  85.79 0 B 1
ATOM   835 O OG1 . THR B 2 14 ? -13.014  6.383 20.628 1.00  88.21 0 B 1
ATOM   836 N N   . LEU B 2 15 ? -17.336  8.008 20.753 1.00  97.96 0 B 1
ATOM   837 C CA  . LEU B 2 15 ? -18.388  9.019 20.732 1.00  98.05 0 B 1
ATOM   838 C C   . LEU B 2 15 ? -18.564  9.707 22.078 1.00  98.27 0 B 1
ATOM   839 O O   . LEU B 2 15 ? -18.376  9.099 23.131 1.00  97.86 0 B 1
ATOM   840 C CB  . LEU B 2 15 ? -19.727  8.388 20.353 1.00  97.60 0 B 1
ATOM   841 C CG  . LEU B 2 15 ? -19.849  7.666 19.013 1.00  96.34 0 B 1
ATOM   842 C CD1 . LEU B 2 15 ? -21.233  7.029 18.917 1.00  93.44 0 B 1
ATOM   843 C CD2 . LEU B 2 15 ? -19.640  8.647 17.866 1.00  92.69 0 B 1
ATOM   844 N N   . GLU B 2 16 ? -18.931 10.993 22.031 1.00  98.24 0 B 1
ATOM   845 C CA  . GLU B 2 16 ? -19.218 11.750 23.237 1.00  98.16 0 B 1
ATOM   846 C C   . GLU B 2 16 ? -20.738 11.822 23.292 1.00  98.28 0 B 1
ATOM   847 O O   . GLU B 2 16 ? -21.380 12.381 22.401 1.00  97.72 0 B 1
ATOM   848 C CB  . GLU B 2 16 ? -18.619 13.154 23.153 1.00  97.23 0 B 1
ATOM   849 C CG  . GLU B 2 16 ? -18.667 13.929 24.472 1.00  84.78 0 B 1
ATOM   850 C CD  . GLU B 2 16 ? -17.837 13.270 25.565 1.00  82.54 0 B 1
ATOM   851 O OE1 . GLU B 2 16 ? -16.826 12.616 25.238 1.00  77.65 0 B 1
ATOM   852 O OE2 . GLU B 2 16 ? -18.195 13.417 26.750 1.00  75.97 -1 B 1
ATOM   853 N N   . VAL B 2 17 ? -21.318 11.213 24.322 1.00  98.38 0 B 1
ATOM   854 C CA  . VAL B 2 17 ? -22.764 11.140 24.448 1.00  98.34 0 B 1
ATOM   855 C C   . VAL B 2 17 ? -23.244 11.426 25.872 1.00  98.29 0 B 1
ATOM   856 O O   . VAL B 2 17 ? -22.436 11.560 26.795 1.00  97.81 0 B 1
ATOM   857 C CB  . VAL B 2 17 ? -23.287  9.736 24.061 1.00  98.01 0 B 1
ATOM   858 C CG1 . VAL B 2 17 ? -22.904  9.403 22.622 1.00  96.43 0 B 1
ATOM   859 C CG2 . VAL B 2 17 ? -22.698  8.684 25.009 1.00  96.04 0 B 1
ATOM   860 N N   . GLU B 2 18 ? -24.567 11.511 26.038 1.00  98.14 0 B 1
ATOM   861 C CA  . GLU B 2 18 ? -25.185 11.715 27.341 1.00  97.91 0 B 1
ATOM   862 C C   . GLU B 2 18 ? -26.140 10.539 27.550 1.00  98.27 0 B 1
ATOM   863 O O   . GLU B 2 18 ? -26.681 10.002 26.585 1.00  97.66 0 B 1
ATOM   864 C CB  . GLU B 2 18 ? -25.973 13.025 27.380 1.00  96.75 0 B 1
ATOM   865 C CG  . GLU B 2 18 ? -25.124 14.283 27.224 1.00  88.91 0 B 1
ATOM   866 C CD  . GLU B 2 18 ? -24.074 14.420 28.317 1.00  83.21 0 B 1
ATOM   867 O OE1 . GLU B 2 18 ? -24.332 13.976 29.458 1.00  76.01 0 B 1
ATOM   868 O OE2 . GLU B 2 18 ? -22.997 14.979 28.032 1.00  73.61 -1 B 1
ATOM   869 N N   . PRO B 2 19 ? -26.371 10.126 28.803 1.00  98.29 0 B 1
ATOM   870 C CA  . PRO B 2 19 ? -27.277  9.003 29.080 1.00  98.19 0 B 1
ATOM   871 C C   . PRO B 2 19 ? -28.666  9.211 28.484 1.00  98.26 0 B 1
ATOM   872 O O   . PRO B 2 19 ? -29.358  8.247 28.149 1.00  97.76 0 B 1
ATOM   873 C CB  . PRO B 2 19 ? -27.316  8.953 30.607 1.00  97.60 0 B 1
ATOM   874 C CG  . PRO B 2 19 ? -25.956  9.441 30.999 1.00  95.57 0 B 1
ATOM   875 C CD  . PRO B 2 19 ? -25.713 10.592 30.042 1.00  97.73 0 B 1
ATOM   876 N N   . SER B 2 20 ? -29.088 10.479 28.367 1.00  98.41 0 B 1
ATOM   877 C CA  . SER B 2 20 ? -30.407 10.812 27.829 1.00  98.36 0 B 1
ATOM   878 C C   . SER B 2 20 ? -30.489 10.785 26.300 1.00  98.40 0 B 1
ATOM   879 O O   . SER B 2 20 ? -31.572 10.946 25.738 1.00  97.86 0 B 1
ATOM   880 C CB  . SER B 2 20 ? -30.831 12.194 28.336 1.00  97.68 0 B 1
ATOM   881 O OG  . SER B 2 20 ? -29.908 13.182 27.929 1.00  91.41 0 B 1
ATOM   882 N N   . ASP B 2 21 ? -29.356 10.586 25.630 1.00  98.57 0 B 1
ATOM   883 C CA  . ASP B 2 21 ? -29.358 10.518 24.169 1.00  98.61 0 B 1
ATOM   884 C C   . ASP B 2 21 ? -30.121  9.283 23.710 1.00  98.76 0 B 1
ATOM   885 O O   . ASP B 2 21 ? -30.009  8.213 24.315 1.00  98.56 0 B 1
ATOM   886 C CB  . ASP B 2 21 ? -27.933 10.441 23.606 1.00  98.44 0 B 1
ATOM   887 C CG  . ASP B 2 21 ? -27.235 11.790 23.575 1.00  97.98 0 B 1
ATOM   888 O OD1 . ASP B 2 21 ? -27.927 12.829 23.552 1.00  94.73 0 B 1
ATOM   889 O OD2 . ASP B 2 21 ? -25.991 11.808 23.544 1.00  94.70 -1 B 1
ATOM   890 N N   . THR B 2 22 ? -30.904  9.426 22.644 1.00  98.74 0 B 1
ATOM   891 C CA  . THR B 2 22 ? -31.633  8.289 22.101 1.00  98.73 0 B 1
ATOM   892 C C   . THR B 2 22 ? -30.709  7.516 21.165 1.00  98.88 0 B 1
ATOM   893 O O   . THR B 2 22 ? -29.661  8.015 20.756 1.00  98.69 0 B 1
ATOM   894 C CB  . THR B 2 22 ? -32.871  8.733 21.292 1.00  98.44 0 B 1
ATOM   895 C CG2 . THR B 2 22 ? -33.826  9.543 22.161 1.00  94.67 0 B 1
ATOM   896 O OG1 . THR B 2 22 ? -32.444  9.527 20.178 1.00  94.78 0 B 1
ATOM   897 N N   . ILE B 2 23 ? -31.103  6.300 20.839 1.00  98.70 0 B 1
ATOM   898 C CA  . ILE B 2 23 ? -30.312  5.484 19.928 1.00  98.78 0 B 1
ATOM   899 C C   . ILE B 2 23 ? -30.263  6.183 18.571 1.00  98.73 0 B 1
ATOM   900 O O   . ILE B 2 23 ? -29.249  6.128 17.868 1.00  98.70 0 B 1
ATOM   901 C CB  . ILE B 2 23 ? -30.925  4.073 19.786 1.00  98.67 0 B 1
ATOM   902 C CG1 . ILE B 2 23 ? -30.893  3.362 21.147 1.00  97.80 0 B 1
ATOM   903 C CG2 . ILE B 2 23 ? -30.186  3.252 18.733 1.00  98.13 0 B 1
ATOM   904 C CD1 . ILE B 2 23 ? -29.512  3.296 21.787 1.00  96.14 0 B 1
ATOM   905 N N   . GLU B 2 24 ? -31.354  6.868 18.211 1.00  98.63 0 B 1
ATOM   906 C CA  . GLU B 2 24 ? -31.395  7.615 16.957 1.00  98.49 0 B 1
ATOM   907 C C   . GLU B 2 24 ? -30.321  8.715 16.975 1.00  98.59 0 B 1
ATOM   908 O O   . GLU B 2 24 ? -29.656  8.963 15.969 1.00  98.15 0 B 1
ATOM   909 C CB  . GLU B 2 24 ? -32.785  8.232 16.753 1.00  97.56 0 B 1
ATOM   910 C CG  . GLU B 2 24 ? -32.949  8.958 15.423 1.00  86.20 0 B 1
ATOM   911 C CD  . GLU B 2 24 ? -34.365  9.489 15.220 1.00  80.27 0 B 1
ATOM   912 O OE1 . GLU B 2 24 ? -35.230  9.229 16.080 1.00  75.09 0 B 1
ATOM   913 O OE2 . GLU B 2 24 ? -34.600 10.157 14.199 1.00  73.27 -1 B 1
ATOM   914 N N   . ASN B 2 25 ? -30.154  9.371 18.137 1.00  98.51 0 B 1
ATOM   915 C CA  . ASN B 2 25 ? -29.144 10.412 18.285 1.00  98.39 0 B 1
ATOM   916 C C   . ASN B 2 25 ? -27.744  9.817 18.118 1.00  98.47 0 B 1
ATOM   917 O O   . ASN B 2 25 ? -26.868 10.419 17.498 1.00  98.13 0 B 1
ATOM   918 C CB  . ASN B 2 25 ? -29.230 11.073 19.669 1.00  97.69 0 B 1
ATOM   919 C CG  . ASN B 2 25 ? -30.474 11.913 19.851 1.00  89.03 0 B 1
ATOM   920 N ND2 . ASN B 2 25 ? -30.982 12.493 18.784 1.00  76.76 0 B 1
ATOM   921 O OD1 . ASN B 2 25 ? -30.971 12.055 20.976 1.00  77.80 0 B 1
ATOM   922 N N   . VAL B 2 26 ? -27.531  8.631 18.691 1.00  98.68 0 B 1
ATOM   923 C CA  . VAL B 2 26 ? -26.243  7.959 18.595 1.00  98.61 0 B 1
ATOM   924 C C   . VAL B 2 26 ? -25.922  7.627 17.135 1.00  98.61 0 B 1
ATOM   925 O O   . VAL B 2 26 ? -24.796  7.832 16.676 1.00  98.37 0 B 1
ATOM   926 C CB  . VAL B 2 26 ? -26.217  6.670 19.449 1.00  98.55 0 B 1
ATOM   927 C CG1 . VAL B 2 26 ? -24.896  5.926 19.250 1.00  97.45 0 B 1
ATOM   928 C CG2 . VAL B 2 26 ? -26.395  7.021 20.917 1.00  97.61 0 B 1
ATOM   929 N N   . LYS B 2 27 ? -26.912  7.136 16.413 1.00  98.58 0 B 1
ATOM   930 C CA  . LYS B 2 27 ? -26.704  6.811 15.004 1.00  98.39 0 B 1
ATOM   931 C C   . LYS B 2 27 ? -26.381  8.074 14.201 1.00  97.98 0 B 1
ATOM   932 O O   . LYS B 2 27 ? -25.583  8.027 13.269 1.00  97.56 0 B 1
ATOM   933 C CB  . LYS B 2 27 ? -27.944  6.123 14.425 1.00  98.27 0 B 1
ATOM   934 C CG  . LYS B 2 27 ? -28.148  4.706 14.952 1.00  97.88 0 B 1
ATOM   935 C CD  . LYS B 2 27 ? -29.344  4.033 14.313 1.00  97.21 0 B 1
ATOM   936 C CE  . LYS B 2 27 ? -29.514  2.611 14.821 1.00  96.11 0 B 1
ATOM   937 N NZ  . LYS B 2 27 ? -30.696  1.944 14.232 1.00  94.49 1 B 1
ATOM   938 N N   . ALA B 2 28 ? -26.990  9.193 14.574 1.00  97.80 0 B 1
ATOM   939 C CA  . ALA B 2 28 ? -26.725 10.458 13.897 1.00  97.24 0 B 1
ATOM   940 C C   . ALA B 2 28 ? -25.275 10.892 14.156 1.00  96.52 0 B 1
ATOM   941 O O   . ALA B 2 28 ? -24.605 11.422 13.273 1.00  95.56 0 B 1
ATOM   942 C CB  . ALA B 2 28 ? -27.691 11.532 14.378 1.00  96.88 0 B 1
ATOM   943 N N   . LYS B 2 29 ? -24.793 10.656 15.375 1.00  97.47 0 B 1
ATOM   944 C CA  . LYS B 2 29 ? -23.412 11.001 15.723 1.00  96.92 0 B 1
ATOM   945 C C   . LYS B 2 29 ? -22.437 10.129 14.931 1.00  95.81 0 B 1
ATOM   946 O O   . LYS B 2 29 ? -21.377 10.595 14.504 1.00  95.08 0 B 1
ATOM   947 C CB  . LYS B 2 29 ? -23.179 10.819 17.226 1.00  97.55 0 B 1
ATOM   948 C CG  . LYS B 2 29 ? -23.888 11.851 18.100 1.00  97.03 0 B 1
ATOM   949 C CD  . LYS B 2 29 ? -23.706 11.530 19.579 1.00  95.40 0 B 1
ATOM   950 C CE  . LYS B 2 29 ? -24.466 12.508 20.467 1.00  93.42 0 B 1
ATOM   951 N NZ  . LYS B 2 29 ? -23.888 13.870 20.453 1.00  88.40 1 B 1
ATOM   952 N N   . ILE B 2 30 ? -22.796  8.863 14.725 1.00  97.02 0 B 1
ATOM   953 C CA  . ILE B 2 30 ? -21.952  7.954 13.955 1.00  96.41 0 B 1
ATOM   954 C C   . ILE B 2 30 ? -21.919  8.427 12.498 1.00  94.50 0 B 1
ATOM   955 O O   . ILE B 2 30 ? -20.867  8.404 11.854 1.00  92.49 0 B 1
ATOM   956 C CB  . ILE B 2 30 ? -22.479  6.500 14.035 1.00  96.95 0 B 1
ATOM   957 C CG1 . ILE B 2 30 ? -22.275  5.970 15.460 1.00  96.87 0 B 1
ATOM   958 C CG2 . ILE B 2 30 ? -21.754  5.608 13.029 1.00  96.40 0 B 1
ATOM   959 C CD1 . ILE B 2 30 ? -22.924  4.628 15.722 1.00  96.60 0 B 1
ATOM   960 N N   . GLN B 2 31 ? -23.069  8.884 11.990 1.00  94.42 0 B 1
ATOM   961 C CA  . GLN B 2 31 ? -23.122  9.392 10.624 1.00  92.11 0 B 1
ATOM   962 C C   . GLN B 2 31 ? -22.251 10.648 10.492 1.00  89.55 0 B 1
ATOM   963 O O   . GLN B 2 31 ? -21.529 10.805  9.510 1.00  85.99 0 B 1
ATOM   964 C CB  . GLN B 2 31 ? -24.560  9.731 10.218 1.00  89.59 0 B 1
ATOM   965 C CG  . GLN B 2 31 ? -24.662 10.328  8.817 1.00  86.28 0 B 1
ATOM   966 C CD  . GLN B 2 31 ? -26.080 10.699  8.440 1.00  83.46 0 B 1
ATOM   967 N NE2 . GLN B 2 31 ? -26.429 10.513  7.176 1.00  75.85 0 B 1
ATOM   968 O OE1 . GLN B 2 31 ? -26.857 11.162  9.276 1.00  79.64 0 B 1
ATOM   969 N N   . ASP B 2 32 ? -22.315 11.532 11.480 1.00  90.02 0 B 1
ATOM   970 C CA  . ASP B 2 32 ? -21.529 12.755 11.449 1.00  87.89 0 B 1
ATOM   971 C C   . ASP B 2 32 ? -20.029 12.461 11.417 1.00  85.87 0 B 1
ATOM   972 O O   . ASP B 2 32 ? -19.268 13.155 10.737 1.00  83.88 0 B 1
ATOM   973 C CB  . ASP B 2 32 ? -21.836 13.639 12.663 1.00  87.69 0 B 1
ATOM   974 C CG  . ASP B 2 32 ? -23.212 14.274 12.595 1.00  83.73 0 B 1
ATOM   975 O OD1 . ASP B 2 32 ? -23.778 14.384 11.487 1.00  79.25 0 B 1
ATOM   976 O OD2 . ASP B 2 32 ? -23.728 14.673 13.658 1.00  77.16 -1 B 1
ATOM   977 N N   . LYS B 2 33 ? -19.614 11.436 12.142 1.00  89.91 0 B 1
ATOM   978 C CA  . LYS B 2 33 ? -18.203 11.066 12.197 1.00  88.79 0 B 1
ATOM   979 C C   . LYS B 2 33 ? -17.717 10.200 11.042 1.00  85.87 0 B 1
ATOM   980 O O   . LYS B 2 33 ? -16.636 10.435 10.498 1.00  81.37 0 B 1
ATOM   981 C CB  . LYS B 2 33 ? -17.891 10.335 13.508 1.00  88.67 0 B 1
ATOM   982 C CG  . LYS B 2 33 ? -17.514 11.231 14.667 1.00  86.54 0 B 1
ATOM   983 C CD  . LYS B 2 33 ? -16.725 10.445 15.700 1.00  86.64 0 B 1
ATOM   984 C CE  . LYS B 2 33 ? -16.012 11.352 16.670 1.00  84.28 0 B 1
ATOM   985 N NZ  . LYS B 2 33 ? -15.036 10.605 17.506 1.00  79.28 1 B 1
ATOM   986 N N   . GLU B 2 34 ? -18.505  9.190 10.682 1.00  89.35 0 B 1
ATOM   987 C CA  . GLU B 2 34 ? -18.076  8.222  9.674 1.00  87.94 0 B 1
ATOM   988 C C   . GLU B 2 34 ? -18.814  8.265  8.342 1.00  85.58 0 B 1
ATOM   989 O O   . GLU B 2 34 ? -18.376  7.647  7.365 1.00  81.89 0 B 1
ATOM   990 C CB  . GLU B 2 34 ? -18.175  6.807 10.257 1.00  88.75 0 B 1
ATOM   991 C CG  . GLU B 2 34 ? -17.411  6.605 11.557 1.00  87.87 0 B 1
ATOM   992 C CD  . GLU B 2 34 ? -15.902  6.767 11.388 1.00  88.45 0 B 1
ATOM   993 O OE1 . GLU B 2 34 ? -15.397  6.516 10.286 1.00  85.40 0 B 1
ATOM   994 O OE2 . GLU B 2 34 ? -15.232  7.126 12.386 1.00  84.68 -1 B 1
ATOM   995 N N   . GLY B 2 35 ? -19.938  8.972  8.279 1.00  85.67 0 B 1
ATOM   996 C CA  . GLY B 2 35 ? -20.697  9.080  7.045 1.00  84.13 0 B 1
ATOM   997 C C   . GLY B 2 35 ? -21.696  7.964  6.785 1.00  85.71 0 B 1
ATOM   998 O O   . GLY B 2 35 ? -22.396  7.979  5.771 1.00  84.07 0 B 1
ATOM   999 N N   . ILE B 2 36 ? -21.784  7.006  7.687 1.00  86.10 0 B 1
ATOM   1000 C CA  . ILE B 2 36 ? -22.692  5.868  7.521 1.00  88.58 0 B 1
ATOM   1001 C C   . ILE B 2 36 ? -24.148  6.297  7.740 1.00  89.70 0 B 1
ATOM   1002 O O   . ILE B 2 36 ? -24.484  6.818  8.803 1.00  89.91 0 B 1
ATOM   1003 C CB  . ILE B 2 36 ? -22.370  4.742  8.517 1.00  88.82 0 B 1
ATOM   1004 C CG1 . ILE B 2 36 ? -20.885  4.366  8.445 1.00  87.99 0 B 1
ATOM   1005 C CG2 . ILE B 2 36 ? -23.233  3.520  8.214 1.00  87.85 0 B 1
ATOM   1006 C CD1 . ILE B 2 36 ? -20.436  3.442  9.559 1.00  86.08 0 B 1
ATOM   1007 N N   . PRO B 2 37 ? -25.024  6.067  6.747 1.00  86.27 0 B 1
ATOM   1008 C CA  . PRO B 2 37 ? -26.433  6.428  6.898 1.00  87.29 0 B 1
ATOM   1009 C C   . PRO B 2 37 ? -27.058  5.700  8.100 1.00  90.21 0 B 1
ATOM   1010 O O   . PRO B 2 37 ? -26.823  4.512  8.278 1.00  91.05 0 B 1
ATOM   1011 C CB  . PRO B 2 37 ? -27.058  5.960  5.580 1.00  84.23 0 B 1
ATOM   1012 C CG  . PRO B 2 37 ? -25.927  6.068  4.601 1.00  81.29 0 B 1
ATOM   1013 C CD  . PRO B 2 37 ? -24.747  5.554  5.393 1.00  82.79 0 B 1
ATOM   1014 N N   . PRO B 2 38 ? -27.836  6.401  8.926 1.00  90.63 0 B 1
ATOM   1015 C CA  . PRO B 2 38 ? -28.474  5.779 10.096 1.00  92.25 0 B 1
ATOM   1016 C C   . PRO B 2 38 ? -29.296  4.533  9.770 1.00  92.91 0 B 1
ATOM   1017 O O   . PRO B 2 38 ? -29.314  3.586 10.549 1.00  92.73 0 B 1
ATOM   1018 C CB  . PRO B 2 38 ? -29.335  6.905 10.662 1.00  92.20 0 B 1
ATOM   1019 C CG  . PRO B 2 38 ? -28.549  8.136 10.318 1.00  90.89 0 B 1
ATOM   1020 C CD  . PRO B 2 38 ? -28.088  7.859  8.908 1.00  92.56 0 B 1
ATOM   1021 N N   . ASP B 2 39 ? -29.987  4.549  8.635 1.00  90.74 0 B 1
ATOM   1022 C CA  . ASP B 2 39 ? -30.830  3.412  8.271 1.00  89.81 0 B 1
ATOM   1023 C C   . ASP B 2 39 ? -30.039  2.158  7.898 1.00  90.87 0 B 1
ATOM   1024 O O   . ASP B 2 39 ? -30.625  1.087  7.733 1.00  89.94 0 B 1
ATOM   1025 C CB  . ASP B 2 39 ? -31.814  3.787  7.150 1.00  87.00 0 B 1
ATOM   1026 C CG  . ASP B 2 39 ? -31.134  4.068  5.818 1.00  80.09 0 B 1
ATOM   1027 O OD1 . ASP B 2 39 ? -29.898  4.185  5.779 1.00  74.36 0 B 1
ATOM   1028 O OD2 . ASP B 2 39 ? -31.860  4.184  4.810 1.00  75.37 -1 B 1
ATOM   1029 N N   . GLN B 2 40 ? -28.709  2.289  7.783 1.00  90.44 0 B 1
ATOM   1030 C CA  . GLN B 2 40 ? -27.864  1.134  7.487 1.00  90.55 0 B 1
ATOM   1031 C C   . GLN B 2 40 ? -27.166  0.646  8.756 1.00  92.56 0 B 1
ATOM   1032 O O   . GLN B 2 40 ? -26.448 -0.350  8.734 1.00  92.77 0 B 1
ATOM   1033 C CB  . GLN B 2 40 ? -26.809  1.490  6.430 1.00  87.73 0 B 1
ATOM   1034 C CG  . GLN B 2 40 ? -27.388  1.768  5.055 1.00  83.82 0 B 1
ATOM   1035 C CD  . GLN B 2 40 ? -26.311  1.978  4.008 1.00  81.25 0 B 1
ATOM   1036 N NE2 . GLN B 2 40 ? -26.702  1.929  2.734 1.00  73.43 0 B 1
ATOM   1037 O OE1 . GLN B 2 40 ? -25.142  2.181  4.329 1.00  75.26 0 B 1
ATOM   1038 N N   . GLN B 2 41 ? -27.380  1.354  9.870 1.00  94.78 0 B 1
ATOM   1039 C CA  . GLN B 2 41 ? -26.745  1.006 11.136 1.00  95.94 0 B 1
ATOM   1040 C C   . GLN B 2 41 ? -27.608  0.128 12.032 1.00  96.18 0 B 1
ATOM   1041 O O   . GLN B 2 41 ? -28.781  0.415 12.253 1.00  95.94 0 B 1
ATOM   1042 C CB  . GLN B 2 41 ? -26.395  2.273 11.925 1.00  96.22 0 B 1
ATOM   1043 C CG  . GLN B 2 41 ? -25.429  3.225 11.237 1.00  95.75 0 B 1
ATOM   1044 C CD  . GLN B 2 41 ? -25.209  4.470 12.067 1.00  96.11 0 B 1
ATOM   1045 N NE2 . GLN B 2 41 ? -25.118  5.624 11.417 1.00  91.54 0 B 1
ATOM   1046 O OE1 . GLN B 2 41 ? -25.123  4.399 13.297 1.00  91.79 0 B 1
ATOM   1047 N N   . ARG B 2 42 ? -27.011 -0.936 12.556 1.00  97.21 0 B 1
ATOM   1048 C CA  . ARG B 2 42 ? -27.679 -1.820 13.498 1.00  97.11 0 B 1
ATOM   1049 C C   . ARG B 2 42 ? -26.776 -1.847 14.732 1.00  97.76 0 B 1
ATOM   1050 O O   . ARG B 2 42 ? -25.677 -2.404 14.685 1.00  97.45 0 B 1
ATOM   1051 C CB  . ARG B 2 42 ? -27.842 -3.227 12.913 1.00  95.90 0 B 1
ATOM   1052 C CG  . ARG B 2 42 ? -28.705 -3.256 11.657 1.00  90.98 0 B 1
ATOM   1053 C CD  . ARG B 2 42 ? -28.612 -4.597 10.930 1.00  88.21 0 B 1
ATOM   1054 N NE  . ARG B 2 42 ? -29.366 -5.645 11.586 1.00  83.39 0 B 1
ATOM   1055 C CZ  . ARG B 2 42 ? -29.318 -6.927 11.226 1.00  80.20 0 B 1
ATOM   1056 N NH1 . ARG B 2 42 ? -28.533 -7.319 10.236 1.00  73.18 1 B 1
ATOM   1057 N NH2 . ARG B 2 42 ? -30.060 -7.833 11.871 1.00  73.23 0 B 1
ATOM   1058 N N   . LEU B 2 43 ? -27.217 -1.205 15.819 1.00  98.00 0 B 1
ATOM   1059 C CA  . LEU B 2 43 ? -26.433 -1.147 17.044 1.00  98.33 0 B 1
ATOM   1060 C C   . LEU B 2 43 ? -26.853 -2.246 18.006 1.00  98.44 0 B 1
ATOM   1061 O O   . LEU B 2 43 ? -28.044 -2.512 18.177 1.00  98.30 0 B 1
ATOM   1062 C CB  . LEU B 2 43 ? -26.582  0.227 17.704 1.00  98.32 0 B 1
ATOM   1063 C CG  . LEU B 2 43 ? -25.907  1.378 16.936 1.00  97.89 0 B 1
ATOM   1064 C CD1 . LEU B 2 43 ? -26.279  2.714 17.565 1.00  96.91 0 B 1
ATOM   1065 C CD2 . LEU B 2 43 ? -24.399  1.191 16.954 1.00  96.41 0 B 1
ATOM   1066 N N   . ILE B 2 44 ? -25.873 -2.874 18.635 1.00  98.46 0 B 1
ATOM   1067 C CA  . ILE B 2 44 ? -26.114 -3.997 19.533 1.00  98.42 0 B 1
ATOM   1068 C C   . ILE B 2 44 ? -25.430 -3.797 20.884 1.00  98.44 0 B 1
ATOM   1069 O O   . ILE B 2 44 ? -24.302 -3.316 20.955 1.00  98.27 0 B 1
ATOM   1070 C CB  . ILE B 2 44 ? -25.595 -5.302 18.887 1.00  98.07 0 B 1
ATOM   1071 C CG1 . ILE B 2 44 ? -26.358 -5.563 17.577 1.00  95.70 0 B 1
ATOM   1072 C CG2 . ILE B 2 44 ? -25.740 -6.480 19.841 1.00  95.27 0 B 1
ATOM   1073 C CD1 . ILE B 2 44 ? -25.685 -6.571 16.669 1.00  92.20 0 B 1
ATOM   1074 N N   . PHE B 2 45 ? -26.144 -4.174 21.964 1.00  98.19 0 B 1
ATOM   1075 C CA  . PHE B 2 45 ? -25.601 -4.083 23.310 1.00  97.92 0 B 1
ATOM   1076 C C   . PHE B 2 45 ? -26.266 -5.151 24.170 1.00  97.50 0 B 1
ATOM   1077 O O   . PHE B 2 45 ? -27.490 -5.313 24.134 1.00  96.42 0 B 1
ATOM   1078 C CB  . PHE B 2 45 ? -25.866 -2.707 23.926 1.00  97.85 0 B 1
ATOM   1079 C CG  . PHE B 2 45 ? -25.289 -2.545 25.304 1.00  97.99 0 B 1
ATOM   1080 C CD1 . PHE B 2 45 ? -23.919 -2.361 25.493 1.00  97.01 0 B 1
ATOM   1081 C CD2 . PHE B 2 45 ? -26.109 -2.582 26.429 1.00  96.93 0 B 1
ATOM   1082 C CE1 . PHE B 2 45 ? -23.376 -2.228 26.767 1.00  96.48 0 B 1
ATOM   1083 C CE2 . PHE B 2 45 ? -25.577 -2.451 27.708 1.00  96.40 0 B 1
ATOM   1084 C CZ  . PHE B 2 45 ? -24.210 -2.268 27.873 1.00  97.14 0 B 1
ATOM   1085 N N   . ALA B 2 46 ? -25.461 -5.866 24.936 1.00  97.03 0 B 1
ATOM   1086 C CA  . ALA B 2 46 ? -25.969 -6.908 25.829 1.00  96.46 0 B 1
ATOM   1087 C C   . ALA B 2 46 ? -26.886 -7.916 25.123 1.00  96.54 0 B 1
ATOM   1088 O O   . ALA B 2 46 ? -27.906 -8.332 25.668 1.00  94.66 0 B 1
ATOM   1089 C CB  . ALA B 2 46 ? -26.698 -6.277 27.023 1.00  94.92 0 B 1
ATOM   1090 N N   . GLY B 2 47 ? -26.494 -8.306 23.916 1.00  96.18 0 B 1
ATOM   1091 C CA  . GLY B 2 47 ? -27.251 -9.297 23.169 1.00  95.88 0 B 1
ATOM   1092 C C   . GLY B 2 47 ? -28.547 -8.828 22.529 1.00  96.41 0 B 1
ATOM   1093 O O   . GLY B 2 47 ? -29.338 -9.651 22.073 1.00  94.71 0 B 1
ATOM   1094 N N   . LYS B 2 48 ? -28.763 -7.516 22.488 1.00  96.86 0 B 1
ATOM   1095 C CA  . LYS B 2 48 ? -29.988 -6.960 21.916 1.00  96.71 0 B 1
ATOM   1096 C C   . LYS B 2 48 ? -29.708 -5.908 20.856 1.00  97.61 0 B 1
ATOM   1097 O O   . LYS B 2 48 ? -28.758 -5.137 20.975 1.00  97.23 0 B 1
ATOM   1098 C CB  . LYS B 2 48 ? -30.843 -6.314 23.000 1.00  94.30 0 B 1
ATOM   1099 C CG  . LYS B 2 48 ? -31.515 -7.278 23.958 1.00  82.71 0 B 1
ATOM   1100 C CD  . LYS B 2 48 ? -32.327 -6.510 24.978 1.00  80.31 0 B 1
ATOM   1101 C CE  . LYS B 2 48 ? -33.265 -7.429 25.750 1.00  67.93 0 B 1
ATOM   1102 N NZ  . LYS B 2 48 ? -34.325 -8.001 24.885 1.00  62.06 1 B 1
ATOM   1103 N N   . GLN B 2 49 ? -30.560 -5.876 19.822 1.00  97.98 0 B 1
ATOM   1104 C CA  . GLN B 2 49 ? -30.452 -4.832 18.811 1.00  97.86 0 B 1
ATOM   1105 C C   . GLN B 2 49 ? -31.218 -3.651 19.414 1.00  98.08 0 B 1
ATOM   1106 O O   . GLN B 2 49 ? -32.368 -3.798 19.831 1.00  97.59 0 B 1
ATOM   1107 C CB  . GLN B 2 49 ? -31.077 -5.262 17.486 1.00  96.82 0 B 1
ATOM   1108 C CG  . GLN B 2 49 ? -30.920 -4.209 16.388 1.00  94.79 0 B 1
ATOM   1109 C CD  . GLN B 2 49 ? -31.393 -4.685 15.034 1.00  94.07 0 B 1
ATOM   1110 N NE2 . GLN B 2 49 ? -31.727 -3.750 14.155 1.00  85.33 0 B 1
ATOM   1111 O OE1 . GLN B 2 49 ? -31.444 -5.885 14.761 1.00  89.06 0 B 1
ATOM   1112 N N   . LEU B 2 50 ? -30.567 -2.500 19.494 1.00  98.37 0 B 1
ATOM   1113 C CA  . LEU B 2 50 ? -31.154 -1.321 20.121 1.00  98.35 0 B 1
ATOM   1114 C C   . LEU B 2 50 ? -32.201 -0.601 19.267 1.00  98.39 0 B 1
ATOM   1115 O O   . LEU B 2 50 ? -32.044 -0.458 18.058 1.00  97.95 0 B 1
ATOM   1116 C CB  . LEU B 2 50 ? -30.029 -0.358 20.521 1.00  98.32 0 B 1
ATOM   1117 C CG  . LEU B 2 50 ? -28.880 -1.016 21.302 1.00  97.71 0 B 1
ATOM   1118 C CD1 . LEU B 2 50 ? -27.842  0.031 21.688 1.00  96.39 0 B 1
ATOM   1119 C CD2 . LEU B 2 50 ? -29.413 -1.720 22.546 1.00  95.69 0 B 1
ATOM   1120 N N   . GLU B 2 51 ? -33.269 -0.146 19.926 1.00  98.13 0 B 1
ATOM   1121 C CA  . GLU B 2 51 ? -34.369  0.548 19.263 1.00  97.91 0 B 1
ATOM   1122 C C   . GLU B 2 51 ? -34.131  2.057 19.206 1.00  98.13 0 B 1
ATOM   1123 O O   . GLU B 2 51 ? -33.717  2.670 20.193 1.00  97.61 0 B 1
ATOM   1124 C CB  . GLU B 2 51 ? -35.680  0.274 19.999 1.00  96.98 0 B 1
ATOM   1125 C CG  . GLU B 2 51 ? -36.094 -1.193 19.992 1.00  87.45 0 B 1
ATOM   1126 C CD  . GLU B 2 51 ? -37.338 -1.449 20.832 1.00  80.90 0 B 1
ATOM   1127 O OE1 . GLU B 2 51 ? -38.236 -0.579 20.847 1.00  74.32 0 B 1
ATOM   1128 O OE2 . GLU B 2 51 ? -37.409 -2.509 21.481 1.00  72.80 -1 B 1
ATOM   1129 N N   . ASP B 2 52 ? -34.398  2.651 18.044 1.00  97.90 0 B 1
ATOM   1130 C CA  . ASP B 2 52 ? -34.175  4.083 17.824 1.00  97.79 0 B 1
ATOM   1131 C C   . ASP B 2 52 ? -34.793  5.034 18.852 1.00  97.57 0 B 1
ATOM   1132 O O   . ASP B 2 52 ? -34.172  6.025 19.229 1.00  94.37 0 B 1
ATOM   1133 C CB  . ASP B 2 52 ? -34.683  4.493 16.436 1.00  96.78 0 B 1
ATOM   1134 C CG  . ASP B 2 52 ? -33.851  3.913 15.305 1.00  95.58 0 B 1
ATOM   1135 O OD1 . ASP B 2 52 ? -32.730  3.433 15.554 1.00  92.22 0 B 1
ATOM   1136 O OD2 . ASP B 2 52 ? -34.322  3.948 14.142 1.00  90.74 -1 B 1
ATOM   1137 N N   . GLY B 2 53 ? -36.004  4.737 19.289 1.00  97.67 0 B 1
ATOM   1138 C CA  . GLY B 2 53 ? -36.703  5.616 20.219 1.00  97.47 0 B 1
ATOM   1139 C C   . GLY B 2 53 ? -36.293  5.575 21.680 1.00  97.93 0 B 1
ATOM   1140 O O   . GLY B 2 53 ? -36.658  6.464 22.446 1.00  96.39 0 B 1
ATOM   1141 N N   . ARG B 2 54 ? -35.526  4.558 22.068 1.00  98.31 0 B 1
ATOM   1142 C CA  . ARG B 2 54 ? -35.104  4.436 23.462 1.00  98.41 0 B 1
ATOM   1143 C C   . ARG B 2 54 ? -33.783  5.165 23.705 1.00  98.67 0 B 1
ATOM   1144 O O   . ARG B 2 54 ? -33.038  5.467 22.770 1.00  98.27 0 B 1
ATOM   1145 C CB  . ARG B 2 54 ? -34.989  2.962 23.848 1.00  97.92 0 B 1
ATOM   1146 C CG  . ARG B 2 54 ? -36.320  2.221 23.772 1.00  94.01 0 B 1
ATOM   1147 C CD  . ARG B 2 54 ? -36.202  0.794 24.288 1.00  87.90 0 B 1
ATOM   1148 N NE  . ARG B 2 54 ? -37.462  0.064 24.162 1.00  79.56 0 B 1
ATOM   1149 C CZ  . ARG B 2 54 ? -38.479  0.167 25.015 1.00  72.41 0 B 1
ATOM   1150 N NH1 . ARG B 2 54 ? -38.387  0.971 26.059 1.00  65.41 1 B 1
ATOM   1151 N NH2 . ARG B 2 54 ? -39.585 -0.523 24.810 1.00  66.92 0 B 1
ATOM   1152 N N   . THR B 2 55 ? -33.509  5.453 24.978 1.00  98.64 0 B 1
ATOM   1153 C CA  . THR B 2 55 ? -32.284  6.163 25.346 1.00  98.54 0 B 1
ATOM   1154 C C   . THR B 2 55 ? -31.193  5.203 25.818 1.00  98.50 0 B 1
ATOM   1155 O O   . THR B 2 55 ? -31.453  4.028 26.086 1.00  98.08 0 B 1
ATOM   1156 C CB  . THR B 2 55 ? -32.542  7.173 26.491 1.00  98.24 0 B 1
ATOM   1157 C CG2 . THR B 2 55 ? -33.656  8.142 26.116 1.00  94.74 0 B 1
ATOM   1158 O OG1 . THR B 2 55 ? -32.903  6.458 27.677 1.00  95.01 0 B 1
ATOM   1159 N N   . LEU B 2 56 ? -29.978  5.732 25.933 1.00  98.56 0 B 1
ATOM   1160 C CA  . LEU B 2 56 ? -28.862  4.919 26.403 1.00  98.34 0 B 1
ATOM   1161 C C   . LEU B 2 56 ? -29.130  4.463 27.837 1.00  98.14 0 B 1
ATOM   1162 O O   . LEU B 2 56 ? -28.826  3.329 28.203 1.00  97.73 0 B 1
ATOM   1163 C CB  . LEU B 2 56 ? -27.560  5.725 26.340 1.00  98.36 0 B 1
ATOM   1164 C CG  . LEU B 2 56 ? -27.072  6.078 24.925 1.00  97.89 0 B 1
ATOM   1165 C CD1 . LEU B 2 56 ? -25.840  6.967 25.005 1.00  96.87 0 B 1
ATOM   1166 C CD2 . LEU B 2 56 ? -26.757  4.802 24.145 1.00  96.43 0 B 1
ATOM   1167 N N   . SER B 2 57 ? -29.717  5.338 28.652 1.00  98.43 0 B 1
ATOM   1168 C CA  . SER B 2 57 ? -30.021  4.993 30.037 1.00  98.17 0 B 1
ATOM   1169 C C   . SER B 2 57 ? -31.066  3.878 30.132 1.00  98.09 0 B 1
ATOM   1170 O O   . SER B 2 57 ? -31.054  3.097 31.077 1.00  97.23 0 B 1
ATOM   1171 C CB  . SER B 2 57 ? -30.493  6.227 30.813 1.00  97.28 0 B 1
ATOM   1172 O OG  . SER B 2 57 ? -31.667  6.777 30.249 1.00  86.28 0 B 1
ATOM   1173 N N   . ASP B 2 58 ? -31.968  3.802 29.150 1.00  98.25 0 B 1
ATOM   1174 C CA  . ASP B 2 58 ? -32.983  2.752 29.137 1.00  98.04 0 B 1
ATOM   1175 C C   . ASP B 2 58 ? -32.325  1.376 29.047 1.00  97.98 0 B 1
ATOM   1176 O O   . ASP B 2 58 ? -32.870  0.382 29.534 1.00  97.07 0 B 1
ATOM   1177 C CB  . ASP B 2 58 ? -33.942  2.912 27.951 1.00  97.73 0 B 1
ATOM   1178 C CG  . ASP B 2 58 ? -34.897  4.081 28.116 1.00  96.04 0 B 1
ATOM   1179 O OD1 . ASP B 2 58 ? -35.185  4.471 29.264 1.00  92.15 0 B 1
ATOM   1180 O OD2 . ASP B 2 58 ? -35.381  4.603 27.083 1.00  91.88 -1 B 1
ATOM   1181 N N   . TYR B 2 59 ? -31.150  1.320 28.427 1.00  98.05 0 B 1
ATOM   1182 C CA  . TYR B 2 59 ? -30.417  0.073 28.266 1.00  97.78 0 B 1
ATOM   1183 C C   . TYR B 2 59 ? -29.289 -0.076 29.288 1.00  97.43 0 B 1
ATOM   1184 O O   . TYR B 2 59 ? -28.489 -1.007 29.213 1.00  95.99 0 B 1
ATOM   1185 C CB  . TYR B 2 59 ? -29.829 -0.011 26.853 1.00  97.69 0 B 1
ATOM   1186 C CG  . TYR B 2 59 ? -30.861 -0.189 25.762 1.00  98.12 0 B 1
ATOM   1187 C CD1 . TYR B 2 59 ? -31.533 -1.408 25.612 1.00  97.21 0 B 1
ATOM   1188 C CD2 . TYR B 2 59 ? -31.156  0.833 24.872 1.00  97.26 0 B 1
ATOM   1189 C CE1 . TYR B 2 59 ? -32.470 -1.594 24.605 1.00  97.18 0 B 1
ATOM   1190 C CE2 . TYR B 2 59 ? -32.096  0.663 23.860 1.00  97.00 0 B 1
ATOM   1191 C CZ  . TYR B 2 59 ? -32.752 -0.557 23.726 1.00  98.00 0 B 1
ATOM   1192 O OH  . TYR B 2 59 ? -33.676 -0.731 22.729 1.00  97.45 0 B 1
ATOM   1193 N N   . ASN B 2 60 ? -29.225  0.857 30.234 1.00  96.96 0 B 1
ATOM   1194 C CA  . ASN B 2 60 ? -28.202  0.855 31.271 1.00  96.49 0 B 1
ATOM   1195 C C   . ASN B 2 60 ? -26.793  0.921 30.665 1.00  96.60 0 B 1
ATOM   1196 O O   . ASN B 2 60 ? -25.855  0.271 31.143 1.00  95.13 0 B 1
ATOM   1197 C CB  . ASN B 2 60 ? -28.325 -0.373 32.175 1.00  94.97 0 B 1
ATOM   1198 C CG  . ASN B 2 60 ? -27.503 -0.256 33.444 1.00  85.59 0 B 1
ATOM   1199 N ND2 . ASN B 2 60 ? -26.988 -1.384 33.928 1.00  71.57 0 B 1
ATOM   1200 O OD1 . ASN B 2 60 ? -27.339  0.831 33.995 1.00  75.49 0 B 1
ATOM   1201 N N   . ILE B 2 61 ? -26.659  1.716 29.608 1.00  97.63 0 B 1
ATOM   1202 C CA  . ILE B 2 61 ? -25.370  1.902 28.948 1.00  97.70 0 B 1
ATOM   1203 C C   . ILE B 2 61 ? -24.661  3.031 29.692 1.00  97.68 0 B 1
ATOM   1204 O O   . ILE B 2 61 ? -25.148  4.163 29.742 1.00  97.08 0 B 1
ATOM   1205 C CB  . ILE B 2 61 ? -25.565  2.259 27.460 1.00  97.93 0 B 1
ATOM   1206 C CG1 . ILE B 2 61 ? -26.126  1.039 26.724 1.00  97.35 0 B 1
ATOM   1207 C CG2 . ILE B 2 61 ? -24.243  2.705 26.839 1.00  97.37 0 B 1
ATOM   1208 C CD1 . ILE B 2 61 ? -26.595  1.321 25.306 1.00  96.33 0 B 1
ATOM   1209 N N   . GLN B 2 62 ? -23.514  2.706 30.292 1.00  97.32 0 B 1
ATOM   1210 C CA  . GLN B 2 62 ? -22.754  3.663 31.085 1.00  96.74 0 B 1
ATOM   1211 C C   . GLN B 2 62 ? -21.475  4.109 30.402 1.00  97.05 0 B 1
ATOM   1212 O O   . GLN B 2 62 ? -21.159  3.679 29.294 1.00  96.07 0 B 1
ATOM   1213 C CB  . GLN B 2 62 ? -22.446  3.028 32.449 1.00  94.71 0 B 1
ATOM   1214 C CG  . GLN B 2 62 ? -23.691  2.574 33.194 1.00  90.01 0 B 1
ATOM   1215 C CD  . GLN B 2 62 ? -23.367  1.861 34.494 1.00  85.35 0 B 1
ATOM   1216 N NE2 . GLN B 2 62 ? -24.399  1.390 35.187 1.00  71.10 0 B 1
ATOM   1217 O OE1 . GLN B 2 62 ? -22.204  1.739 34.878 1.00  76.08 0 B 1
ATOM   1218 N N   . LYS B 2 63 ? -20.730  4.995 31.072 1.00  97.06 0 B 1
ATOM   1219 C CA  . LYS B 2 63 ? -19.493  5.510 30.501 1.00  97.12 0 B 1
ATOM   1220 C C   . LYS B 2 63 ? -18.524  4.384 30.159 1.00  97.03 0 B 1
ATOM   1221 O O   . LYS B 2 63 ? -18.411  3.402 30.883 1.00  95.99 0 B 1
ATOM   1222 C CB  . LYS B 2 63 ? -18.820  6.506 31.460 1.00  96.26 0 B 1
ATOM   1223 C CG  . LYS B 2 63 ? -18.405  5.927 32.800 1.00  89.98 0 B 1
ATOM   1224 C CD  . LYS B 2 63 ? -17.779  7.005 33.679 1.00  88.46 0 B 1
ATOM   1225 C CE  . LYS B 2 63 ? -17.393  6.470 35.047 1.00  75.41 0 B 1
ATOM   1226 N NZ  . LYS B 2 63 ? -16.343  5.409 34.988 1.00  66.63 1 B 1
ATOM   1227 N N   . GLU B 2 64 ? -17.846  4.550 29.023 1.00  97.11 0 B 1
ATOM   1228 C CA  . GLU B 2 64 ? -16.876  3.578 28.523 1.00  97.13 0 B 1
ATOM   1229 C C   . GLU B 2 64 ? -17.481  2.228 28.137 1.00  97.10 0 B 1
ATOM   1230 O O   . GLU B 2 64 ? -16.767  1.243 27.985 1.00  95.91 0 B 1
ATOM   1231 C CB  . GLU B 2 64 ? -15.732  3.390 29.533 1.00  96.28 0 B 1
ATOM   1232 C CG  . GLU B 2 64 ? -14.989  4.694 29.833 1.00  92.72 0 B 1
ATOM   1233 C CD  . GLU B 2 64 ? -13.780  4.491 30.726 1.00  87.56 0 B 1
ATOM   1234 O OE1 . GLU B 2 64 ? -13.695  3.450 31.396 1.00  79.92 0 B 1
ATOM   1235 O OE2 . GLU B 2 64 ? -12.914  5.393 30.761 1.00  78.54 -1 B 1
ATOM   1236 N N   . SER B 2 65 ? -18.801  2.199 27.958 1.00  97.19 0 B 1
ATOM   1237 C CA  . SER B 2 65 ? -19.450  0.975 27.495 1.00  97.15 0 B 1
ATOM   1238 C C   . SER B 2 65 ? -19.122  0.814 26.011 1.00  97.49 0 B 1
ATOM   1239 O O   . SER B 2 65 ? -18.791  1.786 25.329 1.00  97.02 0 B 1
ATOM   1240 C CB  . SER B 2 65 ? -20.969  1.064 27.656 1.00  96.71 0 B 1
ATOM   1241 O OG  . SER B 2 65 ? -21.349  0.999 29.021 1.00  92.77 0 B 1
ATOM   1242 N N   . THR B 2 66 ? -19.217 -0.416 25.521 1.00  97.35 0 B 1
ATOM   1243 C CA  . THR B 2 66 ? -18.948 -0.696 24.116 1.00  97.37 0 B 1
ATOM   1244 C C   . THR B 2 66 ? -20.201 -1.211 23.417 1.00  97.65 0 B 1
ATOM   1245 O O   . THR B 2 66 ? -20.803 -2.193 23.848 1.00  97.24 0 B 1
ATOM   1246 C CB  . THR B 2 66 ? -17.828 -1.748 23.959 1.00  96.57 0 B 1
ATOM   1247 C CG2 . THR B 2 66 ? -17.650 -2.132 22.493 1.00  92.05 0 B 1
ATOM   1248 O OG1 . THR B 2 66 ? -16.599 -1.216 24.456 1.00  92.36 0 B 1
ATOM   1249 N N   . LEU B 2 67 ? -20.583 -0.526 22.339 1.00  98.14 0 B 1
ATOM   1250 C CA  . LEU B 2 67 ? -21.703 -0.958 21.524 1.00  98.17 0 B 1
ATOM   1251 C C   . LEU B 2 67 ? -21.085 -1.637 20.310 1.00  98.28 0 B 1
ATOM   1252 O O   . LEU B 2 67 ? -19.948 -1.341 19.945 1.00  97.96 0 B 1
ATOM   1253 C CB  . LEU B 2 67 ? -22.557  0.228 21.058 1.00  98.11 0 B 1
ATOM   1254 C CG  . LEU B 2 67 ? -23.109  1.188 22.113 1.00  96.69 0 B 1
ATOM   1255 C CD1 . LEU B 2 67 ? -24.054  2.179 21.436 1.00  93.49 0 B 1
ATOM   1256 C CD2 . LEU B 2 67 ? -23.841  0.414 23.193 1.00  92.89 0 B 1
ATOM   1257 N N   . HIS B 2 68 ? -21.819 -2.544 19.698 1.00  98.24 0 B 1
ATOM   1258 C CA  . HIS B 2 68 ? -21.323 -3.210 18.499 1.00  98.18 0 B 1
ATOM   1259 C C   . HIS B 2 68 ? -22.158 -2.773 17.311 1.00  98.12 0 B 1
ATOM   1260 O O   . HIS B 2 68 ? -23.381 -2.683 17.395 1.00  97.86 0 B 1
ATOM   1261 C CB  . HIS B 2 68 ? -21.363 -4.728 18.672 1.00  97.68 0 B 1
ATOM   1262 C CG  . HIS B 2 68 ? -20.347 -5.229 19.652 1.00  96.49 0 B 1
ATOM   1263 C CD2 . HIS B 2 68 ? -19.127 -5.765 19.473 1.00  86.24 0 B 1
ATOM   1264 N ND1 . HIS B 2 68 ? -20.514 -5.134 21.014 1.00  85.68 0 B 1
ATOM   1265 C CE1 . HIS B 2 68 ? -19.446 -5.595 21.630 1.00  88.69 0 B 1
ATOM   1266 N NE2 . HIS B 2 68 ? -18.589 -5.994 20.721 1.00  89.71 0 B 1
ATOM   1267 N N   . LEU B 2 69 ? -21.470 -2.490 16.196 1.00  98.07 0 B 1
ATOM   1268 C CA  . LEU B 2 69 ? -22.133 -2.017 14.984 1.00  97.84 0 B 1
ATOM   1269 C C   . LEU B 2 69 ? -22.000 -3.005 13.839 1.00  97.61 0 B 1
ATOM   1270 O O   . LEU B 2 69 ? -20.901 -3.450 13.512 1.00  97.05 0 B 1
ATOM   1271 C CB  . LEU B 2 69 ? -21.534 -0.671 14.557 1.00  97.42 0 B 1
ATOM   1272 C CG  . LEU B 2 69 ? -21.944 -0.113 13.185 1.00  96.67 0 B 1
ATOM   1273 C CD1 . LEU B 2 69 ? -23.417  0.272 13.203 1.00  94.73 0 B 1
ATOM   1274 C CD2 . LEU B 2 69 ? -21.078  1.102 12.850 1.00  94.46 0 B 1
ATOM   1275 N N   . VAL B 2 70 ? -23.136 -3.346 13.247 1.00  97.05 0 B 1
ATOM   1276 C CA  . VAL B 2 70 ? -23.168 -4.215 12.077 1.00  96.65 0 B 1
ATOM   1277 C C   . VAL B 2 70 ? -23.999 -3.437 11.064 1.00  96.12 0 B 1
ATOM   1278 O O   . VAL B 2 70 ? -25.041 -2.873 11.405 1.00  94.94 0 B 1
ATOM   1279 C CB  . VAL B 2 70 ? -23.846 -5.576 12.359 1.00  95.61 0 B 1
ATOM   1280 C CG1 . VAL B 2 70 ? -23.993 -6.360 11.067 1.00  86.73 0 B 1
ATOM   1281 C CG2 . VAL B 2 70 ? -23.001 -6.359 13.351 1.00  87.69 0 B 1
ATOM   1282 N N   . LEU B 2 71 ? -23.525 -3.388  9.818 1.00  94.54 0 B 1
ATOM   1283 C CA  . LEU B 2 71 ? -24.246 -2.647  8.795 1.00  92.96 0 B 1
ATOM   1284 C C   . LEU B 2 71 ? -25.248 -3.485  8.018 1.00  91.81 0 B 1
ATOM   1285 O O   . LEU B 2 71 ? -25.043 -4.677  7.778 1.00  89.73 0 B 1
ATOM   1286 C CB  . LEU B 2 71 ? -23.265 -2.003  7.813 1.00  91.30 0 B 1
ATOM   1287 C CG  . LEU B 2 71 ? -22.218 -1.051  8.394 1.00  89.35 0 B 1
ATOM   1288 C CD1 . LEU B 2 71 ? -21.528 -0.294  7.266 1.00  83.67 0 B 1
ATOM   1289 C CD2 . LEU B 2 71 ? -22.858 -0.074  9.365 1.00  82.18 0 B 1
ATOM   1290 N N   . ARG B 2 72 ? -26.343 -2.837  7.639 1.00  88.98 0 B 1
ATOM   1291 C CA  . ARG B 2 72 ? -27.388 -3.437  6.824 1.00  86.54 0 B 1
ATOM   1292 C C   . ARG B 2 72 ? -27.189 -2.767  5.463 1.00  85.17 0 B 1
ATOM   1293 O O   . ARG B 2 72 ? -27.618 -1.631  5.263 1.00  82.04 0 B 1
ATOM   1294 C CB  . ARG B 2 72 ? -28.762 -3.106  7.408 1.00  82.99 0 B 1
ATOM   1295 C CG  . ARG B 2 72 ? -29.936 -3.681  6.643 1.00  73.56 0 B 1
ATOM   1296 C CD  . ARG B 2 72 ? -31.231 -3.389  7.381 1.00  71.39 0 B 1
ATOM   1297 N NE  . ARG B 2 72 ? -32.410 -3.923  6.709 1.00  65.20 0 B 1
ATOM   1298 C CZ  . ARG B 2 72 ? -33.056 -3.301  5.736 1.00  60.24 0 B 1
ATOM   1299 N NH1 . ARG B 2 72 ? -32.645 -2.123  5.311 1.00  56.36 1 B 1
ATOM   1300 N NH2 . ARG B 2 72 ? -34.113 -3.865  5.173 1.00  53.19 0 B 1
ATOM   1301 N N   . LEU B 2 73 ? -26.510 -3.460  4.573 1.00  81.19 0 B 1
ATOM   1302 C CA  . LEU B 2 73 ? -26.138 -2.881  3.285 1.00  76.96 0 B 1
ATOM   1303 C C   . LEU B 2 73 ? -27.167 -2.972  2.163 1.00  73.76 0 B 1
ATOM   1304 O O   . LEU B 2 73 ? -27.160 -2.143  1.248 1.00  68.66 0 B 1
ATOM   1305 C CB  . LEU B 2 73 ? -24.821 -3.494  2.812 1.00  74.77 0 B 1
ATOM   1306 C CG  . LEU B 2 73 ? -23.672 -3.362  3.826 1.00  71.63 0 B 1
ATOM   1307 C CD1 . LEU B 2 73 ? -22.431 -4.060  3.314 1.00  69.11 0 B 1
ATOM   1308 C CD2 . LEU B 2 73 ? -23.391 -1.892  4.097 1.00  68.40 0 B 1
ATOM   1309 N N   . ARG B 2 74 ? -28.054 -3.960  2.227 1.00  68.86 0 B 1
ATOM   1310 C CA  . ARG B 2 74 ? -29.077 -4.091  1.195 1.00  64.49 0 B 1
ATOM   1311 C C   . ARG B 2 74 ? -30.141 -3.009  1.364 1.00  60.96 0 B 1
ATOM   1312 O O   . ARG B 2 74 ? -30.470 -2.617  2.486 1.00  54.52 0 B 1
ATOM   1313 C CB  . ARG B 2 74 ? -29.691 -5.486  1.246 1.00  59.87 0 B 1
ATOM   1314 C CG  . ARG B 2 74 ? -28.813 -6.556  0.631 1.00  53.62 0 B 1
ATOM   1315 C CD  . ARG B 2 74 ? -29.468 -7.922  0.687 1.00  49.72 0 B 1
ATOM   1316 N NE  . ARG B 2 74 ? -29.306 -8.551  1.986 1.00  45.50 0 B 1
ATOM   1317 C CZ  . ARG B 2 74 ? -28.355 -9.436  2.279 1.00  41.87 0 B 1
ATOM   1318 N NH1 . ARG B 2 74 ? -27.483 -9.809  1.352 1.00  38.64 1 B 1
ATOM   1319 N NH2 . ARG B 2 74 ? -28.275 -9.943  3.497 1.00  37.19 0 B 1
ATOM   1320 N N   . GLY B 2 75 ? -30.670 -2.530  0.245 1.00  59.43 0 B 1
ATOM   1321 C CA  . GLY B 2 75 ? -31.654 -1.459  0.269 1.00  54.95 0 B 1
ATOM   1322 C C   . GLY B 2 75 ? -32.948 -1.774  1.008 1.00  52.33 0 B 1
ATOM   1323 O O   . GLY B 2 75 ? -33.646 -0.860  1.451 1.00  47.06 0 B 1
ATOM   1324 N N   . GLY B 2 76 ? -33.262 -3.055  1.151 1.00  54.52 0 B 1
ATOM   1325 C CA  . GLY B 2 76 ? -34.479 -3.450  1.843 1.00  50.10 0 B 1
ATOM   1326 C C   . GLY B 2 76 ? -35.635 -3.635  0.889 1.00  45.44 0 B 1
ATOM   1327 O O   . GLY B 2 76 ? -35.483 -4.376 -0.095 1.00  39.32 0 B 1
ATOM   1328 O OXT . GLY B 2 76 ? -36.697 -3.099  1.119 1.00  45.34 -1 B 1
HETATM 1329 P PA  . NAD C 3 1 ? -31.188  3.659 -5.910 1.00  83.52 0 C 1
HETATM 1330 P PN  . NAD C 3 1 ? -30.952  5.670 -3.871 1.00  80.73 0 C 1
HETATM 1331 C C1B . NAD C 3 1 ? -28.983 -0.316 -3.855 1.00  77.58 0 C 1
HETATM 1332 C C1D . NAD C 3 1 ? -33.072  9.715 -3.323 1.00  71.60 0 C 1
HETATM 1333 N N1A . NAD C 3 1 ? -26.851 -3.775 -7.037 1.00  83.93 0 C 1
HETATM 1334 N N1N . NAD C 3 1 ? -32.727  9.221 -1.979 1.00  73.70 0 C 1
HETATM 1335 O O1A . NAD C 3 1 ? -29.977  4.150 -6.626 1.00  76.70 -1 C 1
HETATM 1336 O O1N . NAD C 3 1 ? -29.498  5.429 -3.891 1.00  73.88 -1 C 1
HETATM 1337 C C2A . NAD C 3 1 ? -27.272 -3.925 -5.774 1.00  81.19 0 C 1
HETATM 1338 C C2B . NAD C 3 1 ? -28.727  1.034 -3.253 1.00  74.46 0 C 1
HETATM 1339 C C2D . NAD C 3 1 ? -31.927 10.380 -4.012 1.00  72.30 0 C 1
HETATM 1340 C C2N . NAD C 3 1 ? -33.326  8.107 -1.509 1.00  71.11 0 C 1
HETATM 1341 O O2A . NAD C 3 1 ? -32.336  3.220 -6.792 1.00  77.23 0 C 1
HETATM 1342 O O2B . NAD C 3 1 ? -27.615  0.982 -2.407 1.00  70.81 0 C 1
HETATM 1343 O O2D . NAD C 3 1 ? -31.997 11.782 -3.816 1.00  68.36 0 C 1
HETATM 1344 O O2N . NAD C 3 1 ? -31.613  5.439 -2.545 1.00  72.17 0 C 1
HETATM 1345 C C3B . NAD C 3 1 ? -30.038  1.303 -2.514 1.00  73.68 0 C 1
HETATM 1346 C C3D . NAD C 3 1 ? -32.130 10.015 -5.448 1.00  74.06 0 C 1
HETATM 1347 C C3N . NAD C 3 1 ? -33.032  7.644 -0.248 1.00  69.84 0 C 1
HETATM 1348 N N3A . NAD C 3 1 ? -27.790 -2.942 -5.057 1.00  81.12 0 C 1
HETATM 1349 O O3  . NAD C 3 1 ? -31.722  4.784 -4.936 1.00  80.70 0 C 1
HETATM 1350 O O3B . NAD C 3 1 ? -30.008  0.684 -1.241 1.00  72.83 0 C 1
HETATM 1351 O O3D . NAD C 3 1 ? -32.975 10.935 -6.068 1.00  70.21 0 C 1
HETATM 1352 C C4A . NAD C 3 1 ? -27.873 -1.724 -5.617 1.00  83.01 0 C 1
HETATM 1353 C C4B . NAD C 3 1 ? -31.079  0.661 -3.382 1.00  75.64 0 C 1
HETATM 1354 C C4D . NAD C 3 1 ? -32.772  8.650 -5.399 1.00  76.74 0 C 1
HETATM 1355 C C4N . NAD C 3 1 ? -32.111  8.291  0.561 1.00  66.54 0 C 1
HETATM 1356 O O4B . NAD C 3 1 ? -30.411 -0.347 -4.080 1.00  75.69 0 C 1
HETATM 1357 O O4D . NAD C 3 1 ? -33.443  8.581 -4.146 1.00  73.91 0 C 1
HETATM 1358 C C5A . NAD C 3 1 ? -27.448 -1.481 -6.919 1.00  85.05 0 C 1
HETATM 1359 C C5B . NAD C 3 1 ? -31.761  1.643 -4.328 1.00  74.82 0 C 1
HETATM 1360 C C5D . NAD C 3 1 ? -31.749  7.533 -5.597 1.00  77.46 0 C 1
HETATM 1361 C C5N . NAD C 3 1 ? -31.506  9.414  0.061 1.00  66.06 0 C 1
HETATM 1362 O O5B . NAD C 3 1 ? -30.772  2.446 -4.954 1.00  79.93 0 C 1
HETATM 1363 O O5D . NAD C 3 1 ? -31.176  7.201 -4.323 1.00  80.29 0 C 1
HETATM 1364 C C6A . NAD C 3 1 ? -26.912 -2.570 -7.642 1.00  86.12 0 C 1
HETATM 1365 C C6N . NAD C 3 1 ? -31.819  9.848 -1.201 1.00  68.81 0 C 1
HETATM 1366 N N6A . NAD C 3 1 ? -26.495 -2.459 -8.916 1.00  85.86 0 C 1
HETATM 1367 C C7N . NAD C 3 1 ? -33.697  6.414  0.225 1.00  64.72 0 C 1
HETATM 1368 N N7A . NAD C 3 1 ? -27.669 -0.173 -7.215 1.00  84.94 0 C 1
HETATM 1369 N N7N . NAD C 3 1 ? -34.188  5.566 -0.657 1.00  58.02 0 C 1
HETATM 1370 O O7N . NAD C 3 1 ? -33.843  6.221  1.442 1.00  61.35 0 C 1
HETATM 1371 C C8A . NAD C 3 1 ? -28.199  0.357 -6.154 1.00  83.26 0 C 1
HETATM 1372 N N9A . NAD C 3 1 ? -28.357 -0.541 -5.155 1.00  81.46 0 C 1
HETATM 1373 ZN ZN  . ZN  D 4 1 ? -23.918  2.427 -5.599 1.00  86.22 0 D 1
HETATM 1374 ZN ZN  . ZN  E 5 1 ? -18.046  9.262 -17.921 1.00  95.05 0 E 1
