# Supplementary material for: RNF114 and RNF166 exemplify reader-writer E3 ligases that extend K11 polyubiquitin onto sites of MARUbylation
Source: EMBO J. 2025 Oct 2;44(21):5993–6018. doi: 10.1038/s44318-025-00577-z (PMC12583694; doi:10.1038/s44318-025-00577-z)
Supplement: Supplementary file 7 — Source data Fig. 5 [file 44318_2025_577_MOESM7_ESM.zip › Figure 5/5B/RNF166-MUBD-AF3-1.cif]

# generated by PyMOL 3.1.4.1
#
data_fold_2024_11_14_22_43_rnf166_mubd_ub_nad_2xzn_model_1
_entry.id fold_2024_11_14_22_43_rnf166_mubd_ub_nad_2xzn_model_1
#
loop_
_atom_site.group_PDB
_atom_site.id
_atom_site.type_symbol
_atom_site.label_atom_id
_atom_site.label_alt_id
_atom_site.label_comp_id
_atom_site.label_asym_id
_atom_site.label_entity_id
_atom_site.label_seq_id
_atom_site.pdbx_PDB_ins_code
_atom_site.Cartn_x
_atom_site.Cartn_y
_atom_site.Cartn_z
_atom_site.occupancy
_atom_site.B_iso_or_equiv
_atom_site.pdbx_formal_charge
_atom_site.auth_asym_id
_atom_site.pdbx_PDB_model_num
ATOM   1   N N   . ARG A 1 1 ? -7.130 -1.258 -3.029 1.00  61.03 0 A 1
ATOM   2   C CA  . ARG A 1 1 ? -7.761 -0.100 -3.694 1.00  68.57 0 A 1
ATOM   3   C C   . ARG A 1 1 ? -8.638 -0.566 -4.849 1.00  73.25 0 A 1
ATOM   4   O O   . ARG A 1 1 ? -8.142 -0.895 -5.923 1.00  69.50 0 A 1
ATOM   5   C CB  . ARG A 1 1 ? -6.686  0.856 -4.221 1.00  63.54 0 A 1
ATOM   6   C CG  . ARG A 1 1 ? -7.238  2.092 -4.924 1.00  56.72 0 A 1
ATOM   7   C CD  . ARG A 1 1 ? -6.107  3.013 -5.375 1.00  50.14 0 A 1
ATOM   8   N NE  . ARG A 1 1 ? -6.596  4.234 -6.019 1.00  46.65 0 A 1
ATOM   9   C CZ  . ARG A 1 1 ? -6.973  4.317 -7.301 1.00  41.82 0 A 1
ATOM   10  N NH1 . ARG A 1 1 ? -6.904  3.249 -8.082 1.00  41.50 1 A 1
ATOM   11  N NH2 . ARG A 1 1 ? -7.411  5.450 -7.790 1.00  39.62 0 A 1
ATOM   12  N N   . SER A 1 2 ? -9.923 -0.593 -4.619 1.00  75.86 0 A 1
ATOM   13  C CA  . SER A 1 2 ? -10.861 -0.992 -5.656 1.00  79.98 0 A 1
ATOM   14  C C   . SER A 1 2 ? -11.090  0.159 -6.631 1.00  84.06 0 A 1
ATOM   15  O O   . SER A 1 2 ? -11.172  1.318 -6.237 1.00  82.20 0 A 1
ATOM   16  C CB  . SER A 1 2 ? -12.200 -1.394 -5.033 1.00  74.07 0 A 1
ATOM   17  O OG  . SER A 1 2 ? -12.039 -2.513 -4.187 1.00  65.77 0 A 1
ATOM   18  N N   . THR A 1 3 ? -11.170 -0.176 -7.932 1.00  88.97 0 A 1
ATOM   19  C CA  . THR A 1 3 ? -11.417  0.827 -8.953 1.00  90.72 0 A 1
ATOM   20  C C   . THR A 1 3 ? -12.637  0.418 -9.769 1.00  91.89 0 A 1
ATOM   21  O O   . THR A 1 3 ? -12.996 -0.759 -9.825 1.00  90.64 0 A 1
ATOM   22  C CB  . THR A 1 3 ? -10.218  1.012 -9.896 1.00  88.99 0 A 1
ATOM   23  C CG2 . THR A 1 3 ? -9.003  1.499 -9.118 1.00  80.75 0 A 1
ATOM   24  O OG1 . THR A 1 3 ? -9.907 -0.227 -10.540 1.00  82.19 0 A 1
ATOM   25  N N   . PHE A 1 4 ? -13.271  1.398 -10.390 1.00  92.34 0 A 1
ATOM   26  C CA  . PHE A 1 4 ? -14.481  1.163 -11.155 1.00  92.74 0 A 1
ATOM   27  C C   . PHE A 1 4 ? -14.465  1.922 -12.471 1.00  94.30 0 A 1
ATOM   28  O O   . PHE A 1 4 ? -13.715  2.881 -12.635 1.00  93.31 0 A 1
ATOM   29  C CB  . PHE A 1 4 ? -15.701  1.608 -10.345 1.00  91.06 0 A 1
ATOM   30  C CG  . PHE A 1 4 ? -15.729  1.067 -8.941 1.00  90.56 0 A 1
ATOM   31  C CD1 . PHE A 1 4 ? -16.221 -0.206 -8.690 1.00  86.19 0 A 1
ATOM   32  C CD2 . PHE A 1 4 ? -15.229  1.818 -7.891 1.00  86.54 0 A 1
ATOM   33  C CE1 . PHE A 1 4 ? -16.217 -0.718 -7.408 1.00  85.14 0 A 1
ATOM   34  C CE2 . PHE A 1 4 ? -15.225  1.308 -6.596 1.00  85.31 0 A 1
ATOM   35  C CZ  . PHE A 1 4 ? -15.723  0.032 -6.351 1.00  86.35 0 A 1
ATOM   36  N N   . ALA A 1 5 ? -15.295  1.476 -13.411 1.00  94.34 0 A 1
ATOM   37  C CA  . ALA A 1 5 ? -15.414  2.139 -14.698 1.00  95.11 0 A 1
ATOM   38  C C   . ALA A 1 5 ? -16.680  2.990 -14.651 1.00  95.56 0 A 1
ATOM   39  O O   . ALA A 1 5 ? -17.686  2.583 -14.071 1.00  94.52 0 A 1
ATOM   40  C CB  . ALA A 1 5 ? -15.515  1.115 -15.824 1.00  94.24 0 A 1
ATOM   41  N N   . CYS A 1 6 ? -16.631  4.177 -15.256 1.00  95.75 0 A 1
ATOM   42  C CA  . CYS A 1 6 ? -17.798  5.039 -15.293 1.00  95.84 0 A 1
ATOM   43  C C   . CYS A 1 6 ? -18.895  4.356 -16.112 1.00  95.79 0 A 1
ATOM   44  O O   . CYS A 1 6 ? -18.647  3.944 -17.247 1.00  95.27 0 A 1
ATOM   45  C CB  . CYS A 1 6 ? -17.448  6.377 -15.933 1.00  95.32 0 A 1
ATOM   46  S SG  . CYS A 1 6 ? -18.881  7.453 -16.176 1.00  94.71 0 A 1
ATOM   47  N N   . PRO A 1 7 ? -20.107  4.229 -15.572 1.00  95.68 0 A 1
ATOM   48  C CA  . PRO A 1 7 ? -21.194  3.576 -16.303 1.00  94.92 0 A 1
ATOM   49  C C   . PRO A 1 7 ? -21.733  4.400 -17.460 1.00  95.00 0 A 1
ATOM   50  O O   . PRO A 1 7 ? -22.469  3.891 -18.311 1.00  93.55 0 A 1
ATOM   51  C CB  . PRO A 1 7 ? -22.242  3.348 -15.210 1.00  94.33 0 A 1
ATOM   52  C CG  . PRO A 1 7 ? -22.029  4.519 -14.304 1.00  92.50 0 A 1
ATOM   53  C CD  . PRO A 1 7 ? -20.523  4.646 -14.224 1.00  94.38 0 A 1
ATOM   54  N N   . TYR A 1 8 ? -21.365  5.679 -17.517 1.00  95.61 0 A 1
ATOM   55  C CA  . TYR A 1 8 ? -21.837  6.564 -18.582 1.00  95.22 0 A 1
ATOM   56  C C   . TYR A 1 8 ? -20.920  6.556 -19.804 1.00  95.19 0 A 1
ATOM   57  O O   . TYR A 1 8 ? -21.385  6.423 -20.930 1.00  93.33 0 A 1
ATOM   58  C CB  . TYR A 1 8 ? -21.937  8.003 -18.077 1.00  94.57 0 A 1
ATOM   59  C CG  . TYR A 1 8 ? -23.040  8.257 -17.082 1.00  94.33 0 A 1
ATOM   60  C CD1 . TYR A 1 8 ? -24.380  8.225 -17.479 1.00  91.59 0 A 1
ATOM   61  C CD2 . TYR A 1 8 ? -22.752  8.559 -15.755 1.00  91.78 0 A 1
ATOM   62  C CE1 . TYR A 1 8 ? -25.402  8.490 -16.571 1.00  90.56 0 A 1
ATOM   63  C CE2 . TYR A 1 8 ? -23.765  8.817 -14.843 1.00  90.57 0 A 1
ATOM   64  C CZ  . TYR A 1 8 ? -25.093  8.784 -15.256 1.00  91.87 0 A 1
ATOM   65  O OH  . TYR A 1 8 ? -26.091  9.044 -14.357 1.00  89.83 0 A 1
ATOM   66  N N   . CYS A 1 9 ? -19.619  6.706 -19.582 1.00  95.63 0 A 1
ATOM   67  C CA  . CYS A 1 9 ? -18.675  6.823 -20.688 1.00  95.48 0 A 1
ATOM   68  C C   . CYS A 1 9 ? -17.566  5.777 -20.744 1.00  95.61 0 A 1
ATOM   69  O O   . CYS A 1 9 ? -16.813  5.727 -21.715 1.00  94.24 0 A 1
ATOM   70  C CB  . CYS A 1 9 ? -18.045  8.210 -20.673 1.00  94.51 0 A 1
ATOM   71  S SG  . CYS A 1 9 ? -16.866  8.475 -19.323 1.00  94.36 0 A 1
ATOM   72  N N   . GLY A 1 10 ? -17.454  4.943 -19.714 1.00  94.67 0 A 1
ATOM   73  C CA  . GLY A 1 10 ? -16.440  3.910 -19.727 1.00  94.57 0 A 1
ATOM   74  C C   . GLY A 1 10 ? -15.072  4.281 -19.182 1.00  95.47 0 A 1
ATOM   75  O O   . GLY A 1 10 ? -14.161  3.452 -19.192 1.00  93.45 0 A 1
ATOM   76  N N   . ALA A 1 11 ? -14.917  5.514 -18.706 1.00  95.13 0 A 1
ATOM   77  C CA  . ALA A 1 11 ? -13.641  5.952 -18.147 1.00  94.74 0 A 1
ATOM   78  C C   . ALA A 1 11 ? -13.248  4.959 -17.053 1.00  94.76 0 A 1
ATOM   79  O O   . ALA A 1 11 ? -14.041  4.662 -16.157 1.00  93.20 0 A 1
ATOM   80  C CB  . ALA A 1 11 ? -13.778  7.356 -17.563 1.00  93.85 0 A 1
ATOM   81  N N   . ARG A 1 12 ? -12.019  4.438 -17.131 1.00  94.18 0 A 1
ATOM   82  C CA  . ARG A 1 12 ? -11.581  3.392 -16.215 1.00  93.16 0 A 1
ATOM   83  C C   . ARG A 1 12 ? -10.656  3.832 -15.084 1.00  92.24 0 A 1
ATOM   84  O O   . ARG A 1 12 ? -10.170  4.956 -15.052 1.00  86.75 0 A 1
ATOM   85  C CB  . ARG A 1 12 ? -10.889  2.283 -17.016 1.00  90.72 0 A 1
ATOM   86  C CG  . ARG A 1 12 ? -11.746  1.651 -18.088 1.00  83.69 0 A 1
ATOM   87  C CD  . ARG A 1 12 ? -10.941  0.688 -18.952 1.00  80.90 0 A 1
ATOM   88  N NE  . ARG A 1 12 ? -11.740  0.090 -20.013 1.00  72.67 0 A 1
ATOM   89  C CZ  . ARG A 1 12 ? -12.567 -0.933 -19.842 1.00  66.39 0 A 1
ATOM   90  N NH1 . ARG A 1 12 ? -12.703 -1.493 -18.650 1.00  60.26 1 A 1
ATOM   91  N NH2 . ARG A 1 12 ? -13.258 -1.403 -20.865 1.00  60.17 0 A 1
ATOM   92  N N   . ASN A 1 13 ? -10.422  2.898 -14.180 1.00  93.57 0 A 1
ATOM   93  C CA  . ASN A 1 13 ? -9.530  3.084 -13.048 1.00  92.90 0 A 1
ATOM   94  C C   . ASN A 1 13 ? -9.856  4.261 -12.130 1.00  92.67 0 A 1
ATOM   95  O O   . ASN A 1 13 ? -8.971  5.023 -11.739 1.00  90.10 0 A 1
ATOM   96  C CB  . ASN A 1 13 ? -8.081  3.193 -13.543 1.00  91.21 0 A 1
ATOM   97  C CG  . ASN A 1 13 ? -7.643  1.967 -14.308 1.00  85.52 0 A 1
ATOM   98  N ND2 . ASN A 1 13 ? -7.022  2.173 -15.463 1.00  74.44 0 A 1
ATOM   99  O OD1 . ASN A 1 13 ? -7.865  0.836 -13.880 1.00  76.93 0 A 1
ATOM   100 N N   . LEU A 1 14 ? -11.136  4.382 -11.777 1.00  93.12 0 A 1
ATOM   101 C CA  . LEU A 1 14 ? -11.586  5.436 -10.875 1.00  92.47 0 A 1
ATOM   102 C C   . LEU A 1 14 ? -11.915  4.797 -9.527 1.00  91.74 0 A 1
ATOM   103 O O   . LEU A 1 14 ? -12.707  3.864 -9.463 1.00  90.08 0 A 1
ATOM   104 C CB  . LEU A 1 14 ? -12.837  6.113 -11.428 1.00  92.49 0 A 1
ATOM   105 C CG  . LEU A 1 14 ? -12.739  6.751 -12.817 1.00  92.15 0 A 1
ATOM   106 C CD1 . LEU A 1 14 ? -14.129  7.139 -13.301 1.00  88.88 0 A 1
ATOM   107 C CD2 . LEU A 1 14 ? -11.839  7.971 -12.757 1.00  88.13 0 A 1
ATOM   108 N N   . ASP A 1 15 ? -11.280  5.281 -8.451 1.00  89.30 0 A 1
ATOM   109 C CA  . ASP A 1 15 ? -11.628  4.730 -7.153 1.00  87.96 0 A 1
ATOM   110 C C   . ASP A 1 15 ? -12.976  5.352 -6.776 1.00  88.28 0 A 1
ATOM   111 O O   . ASP A 1 15 ? -13.523  6.163 -7.525 1.00  87.49 0 A 1
ATOM   112 C CB  . ASP A 1 15 ? -10.547  4.994 -6.085 1.00  85.61 0 A 1
ATOM   113 C CG  . ASP A 1 15 ? -10.306  6.476 -5.820 1.00  82.86 0 A 1
ATOM   114 O OD1 . ASP A 1 15 ? -11.225  7.291 -5.949 1.00  77.19 0 A 1
ATOM   115 O OD2 . ASP A 1 15 ? -9.161  6.803 -5.431 1.00  77.57 -1 A 1
ATOM   116 N N   . GLN A 1 16 ? -13.521  4.976 -5.621 1.00  85.81 0 A 1
ATOM   117 C CA  . GLN A 1 16 ? -14.844  5.457 -5.225 1.00  84.69 0 A 1
ATOM   118 C C   . GLN A 1 16 ? -14.987  6.977 -5.233 1.00  85.56 0 A 1
ATOM   119 O O   . GLN A 1 16 ? -15.946  7.519 -5.793 1.00  84.83 0 A 1
ATOM   120 C CB  . GLN A 1 16 ? -15.209  4.897 -3.849 1.00  81.85 0 A 1
ATOM   121 C CG  . GLN A 1 16 ? -16.681  5.048 -3.493 1.00  75.82 0 A 1
ATOM   122 C CD  . GLN A 1 16 ? -17.065  4.206 -2.297 1.00  72.22 0 A 1
ATOM   123 N NE2 . GLN A 1 16 ? -17.957  4.724 -1.471 1.00  64.57 0 A 1
ATOM   124 O OE1 . GLN A 1 16 ? -16.570  3.087 -2.126 1.00  67.31 0 A 1
ATOM   125 N N   . GLN A 1 17 ? -14.032  7.668 -4.627 1.00  84.05 0 A 1
ATOM   126 C CA  . GLN A 1 17 ? -14.093  9.130 -4.585 1.00  83.26 0 A 1
ATOM   127 C C   . GLN A 1 17 ? -13.898  9.747 -5.964 1.00  85.40 0 A 1
ATOM   128 O O   . GLN A 1 17 ? -14.545 10.739 -6.307 1.00  84.70 0 A 1
ATOM   129 C CB  . GLN A 1 17 ? -13.046  9.677 -3.612 1.00  80.21 0 A 1
ATOM   130 C CG  . GLN A 1 17 ? -13.438  9.587 -2.144 1.00  72.31 0 A 1
ATOM   131 C CD  . GLN A 1 17 ? -13.694  8.157 -1.679 1.00  65.58 0 A 1
ATOM   132 N NE2 . GLN A 1 17 ? -14.859  7.932 -1.099 1.00  56.28 0 A 1
ATOM   133 O OE1 . GLN A 1 17 ? -12.848  7.288 -1.850 1.00  59.02 0 A 1
ATOM   134 N N   . GLU A 1 18 ? -13.012  9.165 -6.772 1.00  87.96 0 A 1
ATOM   135 C CA  . GLU A 1 18 ? -12.759  9.676 -8.113 1.00  89.21 0 A 1
ATOM   136 C C   . GLU A 1 18 ? -13.979  9.464 -9.005 1.00  90.50 0 A 1
ATOM   137 O O   . GLU A 1 18 ? -14.280 10.286 -9.867 1.00  90.46 0 A 1
ATOM   138 C CB  . GLU A 1 18 ? -11.528  8.981 -8.719 1.00  89.17 0 A 1
ATOM   139 C CG  . GLU A 1 18 ? -10.236  9.323 -7.995 1.00  87.08 0 A 1
ATOM   140 C CD  . GLU A 1 18 ? -9.049  8.512 -8.489 1.00  86.32 0 A 1
ATOM   141 O OE1 . GLU A 1 18 ? -9.252  7.380 -8.970 1.00  82.98 0 A 1
ATOM   142 O OE2 . GLU A 1 18 ? -7.908  9.003 -8.367 1.00  82.14 -1 A 1
ATOM   143 N N   . LEU A 1 19 ? -14.691  8.361 -8.793 1.00  90.29 0 A 1
ATOM   144 C CA  . LEU A 1 19 ? -15.887  8.065 -9.576 1.00  91.25 0 A 1
ATOM   145 C C   . LEU A 1 19 ? -16.968  9.111 -9.292 1.00  91.64 0 A 1
ATOM   146 O O   . LEU A 1 19 ? -17.600  9.624 -10.210 1.00  91.32 0 A 1
ATOM   147 C CB  . LEU A 1 19 ? -16.428  6.673 -9.250 1.00  91.85 0 A 1
ATOM   148 C CG  . LEU A 1 19 ? -17.738  6.279 -9.957 1.00  91.53 0 A 1
ATOM   149 C CD1 . LEU A 1 19 ? -17.514  6.200 -11.458 1.00  89.03 0 A 1
ATOM   150 C CD2 . LEU A 1 19 ? -18.229  4.948 -9.419 1.00  88.77 0 A 1
ATOM   151 N N   . VAL A 1 20 ? -17.173  9.411 -8.024 1.00  88.55 0 A 1
ATOM   152 C CA  . VAL A 1 20 ? -18.168 10.405 -7.639 1.00  87.67 0 A 1
ATOM   153 C C   . VAL A 1 20 ? -17.832 11.757 -8.267 1.00  88.49 0 A 1
ATOM   154 O O   . VAL A 1 20 ? -18.676 12.405 -8.879 1.00  88.31 0 A 1
ATOM   155 C CB  . VAL A 1 20 ? -18.253 10.566 -6.103 1.00  85.85 0 A 1
ATOM   156 C CG1 . VAL A 1 20 ? -19.194 11.709 -5.732 1.00  81.87 0 A 1
ATOM   157 C CG2 . VAL A 1 20 ? -18.735  9.267 -5.469 1.00  81.69 0 A 1
ATOM   158 N N   . LYS A 1 21 ? -16.579 12.175 -8.130 1.00  88.55 0 A 1
ATOM   159 C CA  . LYS A 1 21 ? -16.126 13.450 -8.673 1.00  88.76 0 A 1
ATOM   160 C C   . LYS A 1 21 ? -16.281 13.491 -10.193 1.00  89.73 0 A 1
ATOM   161 O O   . LYS A 1 21 ? -16.772 14.476 -10.745 1.00  89.47 0 A 1
ATOM   162 C CB  . LYS A 1 21 ? -14.662 13.692 -8.294 1.00  87.59 0 A 1
ATOM   163 C CG  . LYS A 1 21 ? -14.102 15.045 -8.714 1.00  80.81 0 A 1
ATOM   164 C CD  . LYS A 1 21 ? -12.704 15.249 -8.139 1.00  76.46 0 A 1
ATOM   165 C CE  . LYS A 1 21 ? -12.134 16.610 -8.498 1.00  67.70 0 A 1
ATOM   166 N NZ  . LYS A 1 21 ? -11.899 16.750 -9.959 1.00  60.19 1 A 1
ATOM   167 N N   . HIS A 1 22 ? -15.873 12.412 -10.862 1.00  91.18 0 A 1
ATOM   168 C CA  . HIS A 1 22 ? -15.970 12.324 -12.315 1.00  92.60 0 A 1
ATOM   169 C C   . HIS A 1 22 ? -17.410 12.430 -12.800 1.00  93.20 0 A 1
ATOM   170 O O   . HIS A 1 22 ? -17.716 13.198 -13.718 1.00  92.17 0 A 1
ATOM   171 C CB  . HIS A 1 22 ? -15.372 10.999 -12.791 1.00  93.27 0 A 1
ATOM   172 C CG  . HIS A 1 22 ? -15.668 10.682 -14.230 1.00  94.24 0 A 1
ATOM   173 C CD2 . HIS A 1 22 ? -16.650  9.955 -14.794 1.00  91.60 0 A 1
ATOM   174 N ND1 . HIS A 1 22 ? -14.902 11.178 -15.268 1.00  91.35 0 A 1
ATOM   175 C CE1 . HIS A 1 22 ? -15.418 10.757 -16.414 1.00  91.82 0 A 1
ATOM   176 N NE2 . HIS A 1 22 ? -16.478 10.012 -16.163 1.00  92.23 0 A 1
ATOM   177 N N   . CYS A 1 23 ? -18.306 11.666 -12.190 1.00  92.84 0 A 1
ATOM   178 C CA  . CYS A 1 23 ? -19.702 11.659 -12.612 1.00  92.24 0 A 1
ATOM   179 C C   . CYS A 1 23 ? -20.398 12.994 -12.362 1.00  91.81 0 A 1
ATOM   180 O O   . CYS A 1 23 ? -21.187 13.454 -13.190 1.00  90.76 0 A 1
ATOM   181 C CB  . CYS A 1 23 ? -20.463 10.532 -11.919 1.00  92.17 0 A 1
ATOM   182 S SG  . CYS A 1 23 ? -19.990  8.888 -12.501 1.00  91.20 0 A 1
ATOM   183 N N   . VAL A 1 24 ? -20.114 13.611 -11.232 1.00  90.22 0 A 1
ATOM   184 C CA  . VAL A 1 24 ? -20.725 14.894 -10.913 1.00  88.42 0 A 1
ATOM   185 C C   . VAL A 1 24 ? -20.237 15.981 -11.873 1.00  88.94 0 A 1
ATOM   186 O O   . VAL A 1 24 ? -21.017 16.816 -12.328 1.00  87.59 0 A 1
ATOM   187 C CB  . VAL A 1 24 ? -20.423 15.312 -9.459 1.00  86.15 0 A 1
ATOM   188 C CG1 . VAL A 1 24 ? -20.857 16.753 -9.211 1.00  80.31 0 A 1
ATOM   189 C CG2 . VAL A 1 24 ? -21.142 14.381 -8.489 1.00  80.31 0 A 1
ATOM   190 N N   . GLU A 1 25 ? -18.948 15.956 -12.189 1.00  90.14 0 A 1
ATOM   191 C CA  . GLU A 1 25 ? -18.371 16.959 -13.074 1.00  90.27 0 A 1
ATOM   192 C C   . GLU A 1 25 ? -18.634 16.726 -14.562 1.00  90.87 0 A 1
ATOM   193 O O   . GLU A 1 25 ? -18.832 17.676 -15.319 1.00  89.16 0 A 1
ATOM   194 C CB  . GLU A 1 25 ? -16.858 17.047 -12.854 1.00  88.85 0 A 1
ATOM   195 C CG  . GLU A 1 25 ? -16.465 17.479 -11.450 1.00  81.71 0 A 1
ATOM   196 C CD  . GLU A 1 25 ? -14.953 17.582 -11.275 1.00  77.16 0 A 1
ATOM   197 O OE1 . GLU A 1 25 ? -14.214 16.960 -12.065 1.00  71.49 0 A 1
ATOM   198 O OE2 . GLU A 1 25 ? -14.510 18.278 -10.334 1.00  70.63 -1 A 1
ATOM   199 N N   . SER A 1 26 ? -18.642 15.459 -14.985 1.00  92.27 0 A 1
ATOM   200 C CA  . SER A 1 26 ? -18.798 15.134 -16.403 1.00  92.36 0 A 1
ATOM   201 C C   . SER A 1 26 ? -20.185 14.694 -16.865 1.00  92.42 0 A 1
ATOM   202 O O   . SER A 1 26 ? -20.479 14.751 -18.059 1.00  90.26 0 A 1
ATOM   203 C CB  . SER A 1 26 ? -17.785 14.055 -16.798 1.00  91.22 0 A 1
ATOM   204 O OG  . SER A 1 26 ? -16.461 14.469 -16.504 1.00  84.84 0 A 1
ATOM   205 N N   . HIS A 1 27 ? -21.030 14.265 -15.929 1.00  91.97 0 A 1
ATOM   206 C CA  . HIS A 1 27 ? -22.345 13.753 -16.306 1.00  91.62 0 A 1
ATOM   207 C C   . HIS A 1 27 ? -23.484 14.321 -15.452 1.00  90.19 0 A 1
ATOM   208 O O   . HIS A 1 27 ? -24.497 13.652 -15.232 1.00  86.34 0 A 1
ATOM   209 C CB  . HIS A 1 27 ? -22.342 12.231 -16.200 1.00  92.09 0 A 1
ATOM   210 C CG  . HIS A 1 27 ? -21.204 11.571 -16.922 1.00  93.62 0 A 1
ATOM   211 C CD2 . HIS A 1 27 ? -20.136 10.867 -16.460 1.00  91.97 0 A 1
ATOM   212 N ND1 . HIS A 1 27 ? -21.067 11.602 -18.289 1.00  91.43 0 A 1
ATOM   213 C CE1 . HIS A 1 27 ? -19.962 10.954 -18.649 1.00  92.19 0 A 1
ATOM   214 N NE2 . HIS A 1 27 ? -19.380 10.496 -17.548 1.00  92.84 0 A 1
ATOM   215 N N   . ARG A 1 28 ? -23.314 15.539 -14.987 1.00  89.01 0 A 1
ATOM   216 C CA  . ARG A 1 28 ? -24.290 16.180 -14.114 1.00  86.91 0 A 1
ATOM   217 C C   . ARG A 1 28 ? -25.726 16.172 -14.630 1.00  86.64 0 A 1
ATOM   218 O O   . ARG A 1 28 ? -26.666 16.036 -13.840 1.00  82.19 0 A 1
ATOM   219 C CB  . ARG A 1 28 ? -23.881 17.626 -13.847 1.00  83.65 0 A 1
ATOM   220 C CG  . ARG A 1 28 ? -24.464 18.222 -12.564 1.00  74.70 0 A 1
ATOM   221 C CD  . ARG A 1 28 ? -23.744 17.686 -11.352 1.00  71.89 0 A 1
ATOM   222 N NE  . ARG A 1 28 ? -24.122 18.350 -10.106 1.00  65.56 0 A 1
ATOM   223 C CZ  . ARG A 1 28 ? -25.072 17.924 -9.284 1.00  60.44 0 A 1
ATOM   224 N NH1 . ARG A 1 28 ? -25.743 16.830 -9.579 1.00  55.58 1 A 1
ATOM   225 N NH2 . ARG A 1 28 ? -25.347 18.591 -8.177 1.00  54.25 0 A 1
ATOM   226 N N   . SER A 1 29 ? -25.901 16.302 -15.938 1.00  86.48 0 A 1
ATOM   227 C CA  . SER A 1 29 ? -27.245 16.350 -16.512 1.00  86.30 0 A 1
ATOM   228 C C   . SER A 1 29 ? -27.598 15.174 -17.418 1.00  87.31 0 A 1
ATOM   229 O O   . SER A 1 29 ? -28.553 15.249 -18.194 1.00  83.35 0 A 1
ATOM   230 C CB  . SER A 1 29 ? -27.434 17.659 -17.276 1.00  83.92 0 A 1
ATOM   231 O OG  . SER A 1 29 ? -27.245 18.780 -16.429 1.00  77.91 0 A 1
ATOM   232 N N   . ASP A 1 30 ? -26.842 14.083 -17.320 1.00  85.72 0 A 1
ATOM   233 C CA  . ASP A 1 30 ? -27.108 12.910 -18.140 1.00  85.82 0 A 1
ATOM   234 C C   . ASP A 1 30 ? -28.401 12.243 -17.659 1.00  85.78 0 A 1
ATOM   235 O O   . ASP A 1 30 ? -28.489 11.841 -16.497 1.00  83.20 0 A 1
ATOM   236 C CB  . ASP A 1 30 ? -25.945 11.923 -18.060 1.00  85.01 0 A 1
ATOM   237 C CG  . ASP A 1 30 ? -25.957 10.915 -19.187 1.00  84.83 0 A 1
ATOM   238 O OD1 . ASP A 1 30 ? -27.035 10.360 -19.483 1.00  80.54 0 A 1
ATOM   239 O OD2 . ASP A 1 30 ? -24.886 10.694 -19.790 1.00  79.13 -1 A 1
ATOM   240 N N   . PRO A 1 31 ? -29.399 12.108 -18.546 1.00  86.62 0 A 1
ATOM   241 C CA  . PRO A 1 31 ? -30.686 11.522 -18.179 1.00  84.41 0 A 1
ATOM   242 C C   . PRO A 1 31 ? -30.740  9.998 -18.172 1.00  85.33 0 A 1
ATOM   243 O O   . PRO A 1 31 ? -31.713  9.405 -17.706 1.00  81.52 0 A 1
ATOM   244 C CB  . PRO A 1 31 ? -31.625 12.103 -19.240 1.00  82.54 0 A 1
ATOM   245 C CG  . PRO A 1 31 ? -30.749 12.094 -20.459 1.00  80.82 0 A 1
ATOM   246 C CD  . PRO A 1 31 ? -29.408 12.576 -19.935 1.00  84.29 0 A 1
ATOM   247 N N   . ASN A 1 32 ? -29.709  9.350 -18.690 1.00  86.16 0 A 1
ATOM   248 C CA  . ASN A 1 32 ? -29.684  7.895 -18.766 1.00  87.36 0 A 1
ATOM   249 C C   . ASN A 1 32 ? -29.609  7.200 -17.416 1.00  88.75 0 A 1
ATOM   250 O O   . ASN A 1 32 ? -28.851  7.606 -16.532 1.00  86.39 0 A 1
ATOM   251 C CB  . ASN A 1 32 ? -28.517  7.430 -19.635 1.00  85.20 0 A 1
ATOM   252 C CG  . ASN A 1 32 ? -28.682  7.813 -21.088 1.00  82.01 0 A 1
ATOM   253 N ND2 . ASN A 1 32 ? -27.704  8.544 -21.619 1.00  72.72 0 A 1
ATOM   254 O OD1 . ASN A 1 32 ? -29.666  7.456 -21.727 1.00  73.92 0 A 1
ATOM   255 N N   . ARG A 1 33 ? -30.396  6.142 -17.257 1.00  91.45 0 A 1
ATOM   256 C CA  . ARG A 1 33 ? -30.376  5.351 -16.038 1.00  92.19 0 A 1
ATOM   257 C C   . ARG A 1 33 ? -29.279  4.307 -16.240 1.00  92.93 0 A 1
ATOM   258 O O   . ARG A 1 33 ? -29.262  3.604 -17.252 1.00  90.68 0 A 1
ATOM   259 C CB  . ARG A 1 33 ? -31.724  4.659 -15.808 1.00  90.08 0 A 1
ATOM   260 C CG  . ARG A 1 33 ? -32.861  5.633 -15.497 1.00  81.81 0 A 1
ATOM   261 C CD  . ARG A 1 33 ? -34.156  4.884 -15.229 1.00  79.12 0 A 1
ATOM   262 N NE  . ARG A 1 33 ? -34.042  3.961 -14.103 1.00  72.24 0 A 1
ATOM   263 C CZ  . ARG A 1 33 ? -35.027  3.176 -13.671 1.00  65.69 0 A 1
ATOM   264 N NH1 . ARG A 1 33 ? -36.207  3.197 -14.263 1.00  60.54 1 A 1
ATOM   265 N NH2 . ARG A 1 33 ? -34.825  2.360 -12.636 1.00  58.77 0 A 1
ATOM   266 N N   . VAL A 1 34 ? -28.355  4.214 -15.290 1.00  95.04 0 A 1
ATOM   267 C CA  . VAL A 1 34 ? -27.251  3.275 -15.403 1.00  95.27 0 A 1
ATOM   268 C C   . VAL A 1 34 ? -27.091  2.437 -14.138 1.00  95.58 0 A 1
ATOM   269 O O   . VAL A 1 34 ? -27.668  2.749 -13.093 1.00  94.57 0 A 1
ATOM   270 C CB  . VAL A 1 34 ? -25.913  4.014 -15.673 1.00  94.30 0 A 1
ATOM   271 C CG1 . VAL A 1 34 ? -25.981  4.750 -17.016 1.00  89.04 0 A 1
ATOM   272 C CG2 . VAL A 1 34 ? -25.623  5.009 -14.551 1.00  89.35 0 A 1
ATOM   273 N N   . VAL A 1 35 ? -26.322  1.356 -14.258 1.00  95.07 0 A 1
ATOM   274 C CA  . VAL A 1 35 ? -26.070  0.460 -13.136 1.00  95.21 0 A 1
ATOM   275 C C   . VAL A 1 35 ? -24.900  0.990 -12.315 1.00  95.31 0 A 1
ATOM   276 O O   . VAL A 1 35 ? -23.866  1.352 -12.865 1.00  94.44 0 A 1
ATOM   277 C CB  . VAL A 1 35 ? -25.734 -0.959 -13.630 1.00  94.39 0 A 1
ATOM   278 C CG1 . VAL A 1 35 ? -25.432 -1.876 -12.454 1.00  90.82 0 A 1
ATOM   279 C CG2 . VAL A 1 35 ? -26.886 -1.514 -14.453 1.00  91.01 0 A 1
ATOM   280 N N   . CYS A 1 36 ? -25.072  1.033 -11.006 1.00  93.74 0 A 1
ATOM   281 C CA  . CYS A 1 36 ? -23.999  1.483 -10.132 1.00  93.27 0 A 1
ATOM   282 C C   . CYS A 1 36 ? -22.888  0.436 -10.137 1.00  93.17 0 A 1
ATOM   283 O O   . CYS A 1 36 ? -23.120 -0.717 -9.760 1.00  92.62 0 A 1
ATOM   284 C CB  . CYS A 1 36 ? -24.503  1.676 -8.699 1.00  91.97 0 A 1
ATOM   285 S SG  . CYS A 1 36 ? -23.178  2.102 -7.540 1.00  90.37 0 A 1
ATOM   286 N N   . PRO A 1 37 ? -21.667  0.813 -10.550 1.00  93.95 0 A 1
ATOM   287 C CA  . PRO A 1 37 ? -20.574 -0.152 -10.601 1.00  93.37 0 A 1
ATOM   288 C C   . PRO A 1 37 ? -20.091 -0.583 -9.224 1.00  92.41 0 A 1
ATOM   289 O O   . PRO A 1 37 ? -19.487 -1.651 -9.070 1.00  90.41 0 A 1
ATOM   290 C CB  . PRO A 1 37 ? -19.490  0.600 -11.388 1.00  93.25 0 A 1
ATOM   291 C CG  . PRO A 1 37 ? -19.734  2.031 -11.014 1.00  91.86 0 A 1
ATOM   292 C CD  . PRO A 1 37 ? -21.250  2.145 -11.024 1.00  93.76 0 A 1
ATOM   293 N N   . ILE A 1 38 ? -20.361  0.230 -8.210 1.00  90.26 0 A 1
ATOM   294 C CA  . ILE A 1 38 ? -19.944 -0.093 -6.855 1.00  88.88 0 A 1
ATOM   295 C C   . ILE A 1 38 ? -20.894 -1.134 -6.262 1.00  88.32 0 A 1
ATOM   296 O O   . ILE A 1 38 ? -20.462 -2.169 -5.761 1.00  86.68 0 A 1
ATOM   297 C CB  . ILE A 1 38 ? -19.919  1.166 -5.960 1.00  87.44 0 A 1
ATOM   298 C CG1 . ILE A 1 38 ? -18.959  2.203 -6.559 1.00  86.05 0 A 1
ATOM   299 C CG2 . ILE A 1 38 ? -19.477  0.792 -4.542 1.00  85.64 0 A 1
ATOM   300 C CD1 . ILE A 1 38 ? -18.964  3.542 -5.839 1.00  82.40 0 A 1
ATOM   301 N N   . CYS A 1 39 ? -22.185 -0.870 -6.337 1.00  87.72 0 A 1
ATOM   302 C CA  . CYS A 1 39 ? -23.176 -1.800 -5.812 1.00  86.71 0 A 1
ATOM   303 C C   . CYS A 1 39 ? -23.168 -3.135 -6.564 1.00  86.53 0 A 1
ATOM   304 O O   . CYS A 1 39 ? -23.270 -4.193 -5.955 1.00  84.92 0 A 1
ATOM   305 C CB  . CYS A 1 39 ? -24.573 -1.188 -5.875 1.00  85.39 0 A 1
ATOM   306 S SG  . CYS A 1 39 ? -24.875  0.129 -4.667 1.00  83.14 0 A 1
ATOM   307 N N   . SER A 1 40 ? -23.057 -3.073 -7.893 1.00  89.67 0 A 1
ATOM   308 C CA  . SER A 1 40 ? -23.076 -4.285 -8.693 1.00  89.89 0 A 1
ATOM   309 C C   . SER A 1 40 ? -21.859 -5.182 -8.453 1.00  88.61 0 A 1
ATOM   310 O O   . SER A 1 40 ? -21.910 -6.381 -8.712 1.00  87.11 0 A 1
ATOM   311 C CB  . SER A 1 40 ? -23.171 -3.942 -10.188 1.00  90.75 0 A 1
ATOM   312 O OG  . SER A 1 40 ? -22.015 -3.255 -10.631 1.00  86.11 0 A 1
ATOM   313 N N   . ALA A 1 41 ? -20.773 -4.599 -7.939 1.00  88.51 0 A 1
ATOM   314 C CA  . ALA A 1 41 ? -19.554 -5.357 -7.676 1.00  86.98 0 A 1
ATOM   315 C C   . ALA A 1 41 ? -19.618 -6.105 -6.344 1.00  85.91 0 A 1
ATOM   316 O O   . ALA A 1 41 ? -18.774 -6.948 -6.057 1.00  83.69 0 A 1
ATOM   317 C CB  . ALA A 1 41 ? -18.347 -4.424 -7.690 1.00  85.79 0 A 1
ATOM   318 N N   . MET A 1 42 ? -20.631 -5.808 -5.534 1.00  83.48 0 A 1
ATOM   319 C CA  . MET A 1 42 ? -20.798 -6.464 -4.244 1.00  81.64 0 A 1
ATOM   320 C C   . MET A 1 42 ? -21.276 -7.904 -4.462 1.00  83.25 0 A 1
ATOM   321 O O   . MET A 1 42 ? -21.852 -8.223 -5.498 1.00  81.31 0 A 1
ATOM   322 C CB  . MET A 1 42 ? -21.837 -5.728 -3.392 1.00  79.37 0 A 1
ATOM   323 C CG  . MET A 1 42 ? -21.495 -4.274 -3.091 1.00  75.33 0 A 1
ATOM   324 S SD  . MET A 1 42 ? -20.064 -4.117 -2.017 1.00  72.18 0 A 1
ATOM   325 C CE  . MET A 1 42 ? -20.009 -2.333 -1.803 1.00  64.69 0 A 1
ATOM   326 N N   . PRO A 1 43 ? -21.043 -8.787 -3.485 1.00  79.04 0 A 1
ATOM   327 C CA  . PRO A 1 43 ? -21.488 -10.180 -3.612 1.00  78.64 0 A 1
ATOM   328 C C   . PRO A 1 43 ? -22.990 -10.283 -3.878 1.00  80.20 0 A 1
ATOM   329 O O   . PRO A 1 43 ? -23.456 -11.204 -4.559 1.00  79.05 0 A 1
ATOM   330 C CB  . PRO A 1 43 ? -21.106 -10.782 -2.256 1.00  78.07 0 A 1
ATOM   331 C CG  . PRO A 1 43 ? -19.879 -10.018 -1.881 1.00  77.37 0 A 1
ATOM   332 C CD  . PRO A 1 43 ? -20.235 -8.592 -2.262 1.00  79.01 0 A 1
ATOM   333 N N   . TRP A 1 44 ? -23.756 -9.342 -3.342 1.00  80.95 0 A 1
ATOM   334 C CA  . TRP A 1 44 ? -25.206 -9.297 -3.503 1.00  79.27 0 A 1
ATOM   335 C C   . TRP A 1 44 ? -25.625 -8.347 -4.619 1.00  80.70 0 A 1
ATOM   336 O O   . TRP A 1 44 ? -26.806 -8.004 -4.753 1.00  78.22 0 A 1
ATOM   337 C CB  . TRP A 1 44 ? -25.858 -8.867 -2.186 1.00  76.05 0 A 1
ATOM   338 C CG  . TRP A 1 44 ? -25.288 -7.577 -1.648 1.00  71.82 0 A 1
ATOM   339 C CD1 . TRP A 1 44 ? -25.686 -6.304 -1.965 1.00  66.55 0 A 1
ATOM   340 C CD2 . TRP A 1 44 ? -24.196 -7.432 -0.730 1.00  69.95 0 A 1
ATOM   341 C CE2 . TRP A 1 44 ? -23.983 -6.045 -0.538 1.00  66.56 0 A 1
ATOM   342 C CE3 . TRP A 1 44 ? -23.373 -8.339 -0.051 1.00  62.83 0 A 1
ATOM   343 N NE1 . TRP A 1 44 ? -24.907 -5.378 -1.303 1.00  64.34 0 A 1
ATOM   344 C CZ2 . TRP A 1 44 ? -22.980 -5.543  0.307 1.00  61.59 0 A 1
ATOM   345 C CZ3 . TRP A 1 44 ? -22.386 -7.838  0.788 1.00  60.15 0 A 1
ATOM   346 C CH2 . TRP A 1 44 ? -22.183 -6.459  0.961 1.00  59.64 0 A 1
ATOM   347 N N   . GLY A 1 45 ? -24.661 -7.898 -5.402 1.00  83.84 0 A 1
ATOM   348 C CA  . GLY A 1 45 ? -24.929 -6.962 -6.472 1.00  84.44 0 A 1
ATOM   349 C C   . GLY A 1 45 ? -25.748 -7.512 -7.632 1.00  86.27 0 A 1
ATOM   350 O O   . GLY A 1 45 ? -25.650 -8.692 -7.974 1.00  85.14 0 A 1
ATOM   351 N N   . ASP A 1 46 ? -26.545 -6.639 -8.228 1.00  87.95 0 A 1
ATOM   352 C CA  . ASP A 1 46 ? -27.372 -6.996 -9.376 1.00  89.81 0 A 1
ATOM   353 C C   . ASP A 1 46 ? -26.814 -6.220 -10.572 1.00  90.68 0 A 1
ATOM   354 O O   . ASP A 1 46 ? -26.977 -5.000 -10.650 1.00  90.94 0 A 1
ATOM   355 C CB  . ASP A 1 46 ? -28.829 -6.602 -9.129 1.00  89.06 0 A 1
ATOM   356 C CG  . ASP A 1 46 ? -29.756 -7.039 -10.254 1.00  87.89 0 A 1
ATOM   357 O OD1 . ASP A 1 46 ? -29.263 -7.398 -11.348 1.00  83.93 0 A 1
ATOM   358 O OD2 . ASP A 1 46 ? -30.986 -7.025 -10.040 1.00  82.46 -1 A 1
ATOM   359 N N   . PRO A 1 47 ? -26.158 -6.910 -11.513 1.00  90.05 0 A 1
ATOM   360 C CA  . PRO A 1 47 ? -25.565 -6.257 -12.682 1.00  89.94 0 A 1
ATOM   361 C C   . PRO A 1 47 ? -26.568 -5.668 -13.673 1.00  90.93 0 A 1
ATOM   362 O O   . PRO A 1 47 ? -26.179 -4.959 -14.596 1.00  89.25 0 A 1
ATOM   363 C CB  . PRO A 1 47 ? -24.734 -7.377 -13.315 1.00  88.68 0 A 1
ATOM   364 C CG  . PRO A 1 47 ? -25.522 -8.600 -12.980 1.00  85.93 0 A 1
ATOM   365 C CD  . PRO A 1 47 ? -25.943 -8.365 -11.545 1.00  89.21 0 A 1
ATOM   366 N N   . SER A 1 48 ? -27.852 -5.959 -13.467 1.00  91.74 0 A 1
ATOM   367 C CA  . SER A 1 48 ? -28.876 -5.445 -14.366 1.00  92.59 0 A 1
ATOM   368 C C   . SER A 1 48 ? -29.732 -4.340 -13.750 1.00  92.98 0 A 1
ATOM   369 O O   . SER A 1 48 ? -30.552 -3.732 -14.434 1.00  91.41 0 A 1
ATOM   370 C CB  . SER A 1 48 ? -29.789 -6.589 -14.831 1.00  91.68 0 A 1
ATOM   371 O OG  . SER A 1 48 ? -30.548 -7.091 -13.752 1.00  84.97 0 A 1
ATOM   372 N N   . TYR A 1 49 ? -29.543 -4.078 -12.466 1.00  91.51 0 A 1
ATOM   373 C CA  . TYR A 1 49 ? -30.334 -3.058 -11.783 1.00  91.26 0 A 1
ATOM   374 C C   . TYR A 1 49 ? -29.818 -1.653 -12.084 1.00  91.72 0 A 1
ATOM   375 O O   . TYR A 1 49 ? -28.687 -1.312 -11.755 1.00  91.09 0 A 1
ATOM   376 C CB  . TYR A 1 49 ? -30.333 -3.296 -10.273 1.00  89.27 0 A 1
ATOM   377 C CG  . TYR A 1 49 ? -31.208 -2.331 -9.507 1.00  87.86 0 A 1
ATOM   378 C CD1 . TYR A 1 49 ? -30.736 -1.076 -9.118 1.00  84.62 0 A 1
ATOM   379 C CD2 . TYR A 1 49 ? -32.525 -2.656 -9.198 1.00  84.91 0 A 1
ATOM   380 C CE1 . TYR A 1 49 ? -31.555 -0.177 -8.440 1.00  82.84 0 A 1
ATOM   381 C CE2 . TYR A 1 49 ? -33.349 -1.765 -8.520 1.00  82.21 0 A 1
ATOM   382 C CZ  . TYR A 1 49 ? -32.851 -0.526 -8.141 1.00  83.16 0 A 1
ATOM   383 O OH  . TYR A 1 49 ? -33.671  0.366 -7.469 1.00  80.05 0 A 1
ATOM   384 N N   . LYS A 1 50 ? -30.670 -0.838 -12.687 1.00  92.84 0 A 1
ATOM   385 C CA  . LYS A 1 50 ? -30.307  0.535 -13.014 1.00  93.25 0 A 1
ATOM   386 C C   . LYS A 1 50 ? -30.967  1.495 -12.022 1.00  92.41 0 A 1
ATOM   387 O O   . LYS A 1 50 ? -32.162  1.402 -11.757 1.00  90.92 0 A 1
ATOM   388 C CB  . LYS A 1 50 ? -30.752  0.872 -14.437 1.00  92.74 0 A 1
ATOM   389 C CG  . LYS A 1 50 ? -30.028  0.073 -15.509 1.00  89.13 0 A 1
ATOM   390 C CD  . LYS A 1 50 ? -30.456  0.494 -16.908 1.00  86.83 0 A 1
ATOM   391 C CE  . LYS A 1 50 ? -29.681 -0.262 -17.972 1.00  81.26 0 A 1
ATOM   392 N NZ  . LYS A 1 50 ? -30.060  0.156 -19.348 1.00  74.04 1 A 1
ATOM   393 N N   . SER A 1 51 ? -30.172  2.396 -11.471 1.00  92.00 0 A 1
ATOM   394 C CA  . SER A 1 51 ? -30.686  3.368 -10.517 1.00  90.45 0 A 1
ATOM   395 C C   . SER A 1 51 ? -31.615  4.378 -11.178 1.00  89.61 0 A 1
ATOM   396 O O   . SER A 1 51 ? -31.408  4.755 -12.332 1.00  87.07 0 A 1
ATOM   397 C CB  . SER A 1 51 ? -29.534  4.115 -9.844 1.00  88.87 0 A 1
ATOM   398 O OG  . SER A 1 51 ? -28.771  3.254 -9.021 1.00  82.99 0 A 1
ATOM   399 N N   . ALA A 1 52 ? -32.623  4.812 -10.437 1.00  88.62 0 A 1
ATOM   400 C CA  . ALA A 1 52 ? -33.567  5.801 -10.950 1.00  87.93 0 A 1
ATOM   401 C C   . ALA A 1 52 ? -32.826  7.106 -11.217 1.00  89.05 0 A 1
ATOM   402 O O   . ALA A 1 52 ? -33.085  7.789 -12.208 1.00  86.68 0 A 1
ATOM   403 C CB  . ALA A 1 52 ? -34.692  6.026 -9.940 1.00  86.17 0 A 1
ATOM   404 N N   . ASN A 1 53 ? -31.900  7.441 -10.336 1.00  89.17 0 A 1
ATOM   405 C CA  . ASN A 1 53 ? -31.072  8.635 -10.472 1.00  89.90 0 A 1
ATOM   406 C C   . ASN A 1 53 ? -29.701  8.274 -9.919 1.00  90.48 0 A 1
ATOM   407 O O   . ASN A 1 53 ? -29.462  8.372 -8.717 1.00  89.48 0 A 1
ATOM   408 C CB  . ASN A 1 53 ? -31.671  9.807 -9.698 1.00  88.30 0 A 1
ATOM   409 C CG  . ASN A 1 53 ? -30.955 11.111 -9.974 1.00  86.56 0 A 1
ATOM   410 N ND2 . ASN A 1 53 ? -31.700 12.205 -9.996 1.00  79.71 0 A 1
ATOM   411 O OD1 . ASN A 1 53 ? -29.737 11.154 -10.160 1.00  81.38 0 A 1
ATOM   412 N N   . PHE A 1 54 ? -28.812  7.837 -10.817 1.00  91.76 0 A 1
ATOM   413 C CA  . PHE A 1 54 ? -27.484  7.397 -10.406 1.00  91.74 0 A 1
ATOM   414 C C   . PHE A 1 54 ? -26.638  8.445 -9.688 1.00  91.21 0 A 1
ATOM   415 O O   . PHE A 1 54 ? -25.964  8.126 -8.711 1.00  90.31 0 A 1
ATOM   416 C CB  . PHE A 1 54 ? -26.712  6.863 -11.620 1.00  91.71 0 A 1
ATOM   417 C CG  . PHE A 1 54 ? -25.331  6.382 -11.274 1.00  91.80 0 A 1
ATOM   418 C CD1 . PHE A 1 54 ? -25.152  5.354 -10.361 1.00  89.73 0 A 1
ATOM   419 C CD2 . PHE A 1 54 ? -24.220  6.973 -11.855 1.00  89.78 0 A 1
ATOM   420 C CE1 . PHE A 1 54 ? -23.879  4.921 -10.029 1.00  88.55 0 A 1
ATOM   421 C CE2 . PHE A 1 54 ? -22.938  6.541 -11.533 1.00  88.48 0 A 1
ATOM   422 C CZ  . PHE A 1 54 ? -22.766  5.512 -10.615 1.00  89.85 0 A 1
ATOM   423 N N   . LEU A 1 55 ? -26.676  9.675 -10.158 1.00  91.18 0 A 1
ATOM   424 C CA  . LEU A 1 55 ? -25.883 10.720 -9.514 1.00  89.80 0 A 1
ATOM   425 C C   . LEU A 1 55 ? -26.316 10.941 -8.070 1.00  88.81 0 A 1
ATOM   426 O O   . LEU A 1 55 ? -25.479 11.082 -7.184 1.00  87.28 0 A 1
ATOM   427 C CB  . LEU A 1 55 ? -25.969 12.024 -10.316 1.00  89.10 0 A 1
ATOM   428 C CG  . LEU A 1 55 ? -25.244 11.990 -11.666 1.00  84.85 0 A 1
ATOM   429 C CD1 . LEU A 1 55 ? -25.473 13.295 -12.407 1.00  80.41 0 A 1
ATOM   430 C CD2 . LEU A 1 55 ? -23.758 11.767 -11.451 1.00  79.27 0 A 1
ATOM   431 N N   . GLN A 1 56 ? -27.624 10.968 -7.836 1.00  88.21 0 A 1
ATOM   432 C CA  . GLN A 1 56 ? -28.117 11.141 -6.474 1.00  86.76 0 A 1
ATOM   433 C C   . GLN A 1 56 ? -27.790  9.899 -5.649 1.00  85.99 0 A 1
ATOM   434 O O   . GLN A 1 56 ? -27.521  9.992 -4.450 1.00  84.03 0 A 1
ATOM   435 C CB  . GLN A 1 56 ? -29.627 11.393 -6.473 1.00  85.42 0 A 1
ATOM   436 C CG  . GLN A 1 56 ? -30.006 12.768 -7.009 1.00  79.82 0 A 1
ATOM   437 C CD  . GLN A 1 56 ? -29.286 13.890 -6.280 1.00  77.19 0 A 1
ATOM   438 N NE2 . GLN A 1 56 ? -28.707 14.812 -7.038 1.00  68.25 0 A 1
ATOM   439 O OE1 . GLN A 1 56 ? -29.250 13.919 -5.050 1.00  70.45 0 A 1
ATOM   440 N N   . HIS A 1 57 ? -27.806  8.731 -6.282 1.00  87.93 0 A 1
ATOM   441 C CA  . HIS A 1 57 ? -27.462  7.481 -5.607 1.00  87.86 0 A 1
ATOM   442 C C   . HIS A 1 57 ? -26.012  7.562 -5.134 1.00  86.35 0 A 1
ATOM   443 O O   . HIS A 1 57 ? -25.707  7.224 -3.988 1.00  84.88 0 A 1
ATOM   444 C CB  . HIS A 1 57 ? -27.637  6.304 -6.570 1.00  88.84 0 A 1
ATOM   445 C CG  . HIS A 1 57 ? -27.063  5.015 -6.053 1.00  89.19 0 A 1
ATOM   446 C CD2 . HIS A 1 57 ? -25.877  4.411 -6.290 1.00  88.01 0 A 1
ATOM   447 N ND1 . HIS A 1 57 ? -27.733  4.202 -5.162 1.00  87.54 0 A 1
ATOM   448 C CE1 . HIS A 1 57 ? -26.978  3.155 -4.879 1.00  87.88 0 A 1
ATOM   449 N NE2 . HIS A 1 57 ? -25.846  3.255 -5.544 1.00  88.34 0 A 1
ATOM   450 N N   . LEU A 1 58 ? -25.114  8.017 -6.001 1.00  88.55 0 A 1
ATOM   451 C CA  . LEU A 1 58 ? -23.703  8.147 -5.660 1.00  87.54 0 A 1
ATOM   452 C C   . LEU A 1 58 ? -23.524  9.115 -4.492 1.00  85.83 0 A 1
ATOM   453 O O   . LEU A 1 58 ? -22.796  8.818 -3.534 1.00  83.51 0 A 1
ATOM   454 C CB  . LEU A 1 58 ? -22.892  8.673 -6.847 1.00  87.60 0 A 1
ATOM   455 C CG  . LEU A 1 58 ? -22.410  7.695 -7.920 1.00  85.47 0 A 1
ATOM   456 C CD1 . LEU A 1 58 ? -21.589  8.468 -8.942 1.00  82.89 0 A 1
ATOM   457 C CD2 . LEU A 1 58 ? -21.567  6.592 -7.291 1.00  82.71 0 A 1
ATOM   458 N N   . LEU A 1 59 ? -24.182 10.263 -4.566 1.00  84.51 0 A 1
ATOM   459 C CA  . LEU A 1 59 ? -24.056 11.283 -3.536 1.00  82.33 0 A 1
ATOM   460 C C   . LEU A 1 59 ? -24.640 10.858 -2.192 1.00  80.97 0 A 1
ATOM   461 O O   . LEU A 1 59 ? -24.174 11.306 -1.148 1.00  78.74 0 A 1
ATOM   462 C CB  . LEU A 1 59 ? -24.711 12.582 -4.006 1.00  81.57 0 A 1
ATOM   463 C CG  . LEU A 1 59 ? -24.005 13.254 -5.189 1.00  78.87 0 A 1
ATOM   464 C CD1 . LEU A 1 59 ? -24.840 14.420 -5.702 1.00  75.83 0 A 1
ATOM   465 C CD2 . LEU A 1 59 ? -22.623 13.724 -4.766 1.00  76.02 0 A 1
ATOM   466 N N   . HIS A 1 60 ? -25.653 10.000 -2.218 1.00  79.35 0 A 1
ATOM   467 C CA  . HIS A 1 60 ? -26.273  9.534 -0.980 1.00  77.09 0 A 1
ATOM   468 C C   . HIS A 1 60 ? -25.588  8.302 -0.390 1.00  75.78 0 A 1
ATOM   469 O O   . HIS A 1 60 ? -25.385  8.218  0.822 1.00  72.49 0 A 1
ATOM   470 C CB  . HIS A 1 60 ? -27.755  9.181 -1.211 1.00  75.88 0 A 1
ATOM   471 C CG  . HIS A 1 60 ? -28.655 10.376 -1.301 1.00  73.91 0 A 1
ATOM   472 C CD2 . HIS A 1 60 ? -29.491 10.922 -0.399 1.00  66.43 0 A 1
ATOM   473 N ND1 . HIS A 1 60 ? -28.764 11.144 -2.445 1.00  66.59 0 A 1
ATOM   474 C CE1 . HIS A 1 60 ? -29.628 12.116 -2.231 1.00  66.55 0 A 1
ATOM   475 N NE2 . HIS A 1 60 ? -30.093 12.003 -0.995 1.00  65.89 0 A 1
ATOM   476 N N   . ARG A 1 61 ? -25.248  7.348 -1.251 1.00  79.48 0 A 1
ATOM   477 C CA  . ARG A 1 61 ? -24.703  6.066 -0.799 1.00  77.89 0 A 1
ATOM   478 C C   . ARG A 1 61 ? -23.191  5.902 -0.835 1.00  77.11 0 A 1
ATOM   479 O O   . ARG A 1 61 ? -22.651  5.081 -0.084 1.00  74.99 0 A 1
ATOM   480 C CB  . ARG A 1 61 ? -25.314  4.941 -1.631 1.00  77.17 0 A 1
ATOM   481 C CG  . ARG A 1 61 ? -26.836  4.953 -1.728 1.00  75.08 0 A 1
ATOM   482 C CD  . ARG A 1 61 ? -27.489  4.553 -0.428 1.00  73.34 0 A 1
ATOM   483 N NE  . ARG A 1 61 ? -28.933  4.422 -0.579 1.00  70.39 0 A 1
ATOM   484 C CZ  . ARG A 1 61 ? -29.754  4.009  0.368 1.00  68.58 0 A 1
ATOM   485 N NH1 . ARG A 1 61 ? -29.285  3.684  1.560 1.00  64.34 1 A 1
ATOM   486 N NH2 . ARG A 1 61 ? -31.057  3.930  0.133 1.00  65.49 0 A 1
ATOM   487 N N   . HIS A 1 62 ? -22.512  6.637 -1.702 1.00  77.78 0 A 1
ATOM   488 C CA  . HIS A 1 62 ? -21.075  6.438 -1.861 1.00  77.34 0 A 1
ATOM   489 C C   . HIS A 1 62 ? -20.226  7.694 -1.724 1.00  74.60 0 A 1
ATOM   490 O O   . HIS A 1 62 ? -19.251  7.879 -2.460 1.00  72.75 0 A 1
ATOM   491 C CB  . HIS A 1 62 ? -20.826  5.794 -3.229 1.00  81.41 0 A 1
ATOM   492 C CG  . HIS A 1 62 ? -21.615  4.547 -3.466 1.00  81.70 0 A 1
ATOM   493 C CD2 . HIS A 1 62 ? -22.522  4.237 -4.435 1.00  80.44 0 A 1
ATOM   494 N ND1 . HIS A 1 62 ? -21.529  3.444 -2.657 1.00  79.08 0 A 1
ATOM   495 C CE1 . HIS A 1 62 ? -22.350  2.497 -3.100 1.00  80.61 0 A 1
ATOM   496 N NE2 . HIS A 1 62 ? -22.961  2.959 -4.187 1.00  81.01 0 A 1
ATOM   497 N N   . LYS A 1 63 ? -20.580  8.540 -0.786 1.00  75.12 0 A 1
ATOM   498 C CA  . LYS A 1 63 ? -19.845  9.778 -0.579 1.00  72.66 0 A 1
ATOM   499 C C   . LYS A 1 63 ? -18.511  9.521  0.119 1.00  73.04 0 A 1
ATOM   500 O O   . LYS A 1 63 ? -17.605 10.352  0.068 1.00  69.50 0 A 1
ATOM   501 C CB  . LYS A 1 63 ? -20.694 10.765  0.215 1.00  68.49 0 A 1
ATOM   502 C CG  . LYS A 1 63 ? -20.242 12.206  0.089 1.00  63.14 0 A 1
ATOM   503 C CD  . LYS A 1 63 ? -21.261 13.153  0.687 1.00  60.97 0 A 1
ATOM   504 C CE  . LYS A 1 63 ? -20.862 14.595  0.475 1.00  54.91 0 A 1
ATOM   505 N NZ  . LYS A 1 63 ? -21.880 15.546  1.018 1.00  50.78 1 A 1
ATOM   506 N N   . PHE A 1 64 ? -18.403  8.360  0.761 1.00  74.45 0 A 1
ATOM   507 C CA  . PHE A 1 64 ? -17.172  7.971  1.431 1.00  72.52 0 A 1
ATOM   508 C C   . PHE A 1 64 ? -16.920  6.487  1.162 1.00  74.36 0 A 1
ATOM   509 O O   . PHE A 1 64 ? -17.818  5.771  0.717 1.00  71.67 0 A 1
ATOM   510 C CB  . PHE A 1 64 ? -17.259  8.220  2.939 1.00  68.81 0 A 1
ATOM   511 C CG  . PHE A 1 64 ? -18.246  7.329  3.651 1.00  68.10 0 A 1
ATOM   512 C CD1 . PHE A 1 64 ? -19.605  7.622  3.653 1.00  63.50 0 A 1
ATOM   513 C CD2 . PHE A 1 64 ? -17.815  6.182  4.306 1.00  64.07 0 A 1
ATOM   514 C CE1 . PHE A 1 64 ? -20.518  6.796  4.287 1.00  60.65 0 A 1
ATOM   515 C CE2 . PHE A 1 64 ? -18.723  5.342  4.953 1.00  60.63 0 A 1
ATOM   516 C CZ  . PHE A 1 64 ? -20.079  5.647  4.940 1.00  60.73 0 A 1
ATOM   517 N N   . SER A 1 65 ? -15.691  6.030  1.435 1.00  74.25 0 A 1
ATOM   518 C CA  . SER A 1 65 ? -15.340  4.639  1.203 1.00  74.08 0 A 1
ATOM   519 C C   . SER A 1 65 ? -15.829  3.752  2.349 1.00  76.07 0 A 1
ATOM   520 O O   . SER A 1 65 ? -15.500  3.986  3.507 1.00  73.49 0 A 1
ATOM   521 C CB  . SER A 1 65 ? -13.825  4.500  1.056 1.00  69.27 0 A 1
ATOM   522 O OG  . SER A 1 65 ? -13.467  3.176  0.719 1.00  62.87 0 A 1
ATOM   523 N N   . TYR A 1 66 ? -16.632  2.747  2.009 1.00  75.26 0 A 1
ATOM   524 C CA  . TYR A 1 66 ? -17.177  1.842  3.014 1.00  76.63 0 A 1
ATOM   525 C C   . TYR A 1 66 ? -16.232  0.742  3.482 1.00  79.22 0 A 1
ATOM   526 O O   . TYR A 1 66 ? -16.488  0.114  4.510 1.00  78.11 0 A 1
ATOM   527 C CB  . TYR A 1 66 ? -18.461  1.182  2.496 1.00  74.37 0 A 1
ATOM   528 C CG  . TYR A 1 66 ? -19.674  2.081  2.460 1.00  74.34 0 A 1
ATOM   529 C CD1 . TYR A 1 66 ? -19.901  2.940  1.395 1.00  70.94 0 A 1
ATOM   530 C CD2 . TYR A 1 66 ? -20.591  2.064  3.504 1.00  71.38 0 A 1
ATOM   531 C CE1 . TYR A 1 66 ? -21.016  3.763  1.361 1.00  68.85 0 A 1
ATOM   532 C CE2 . TYR A 1 66 ? -21.712  2.879  3.476 1.00  68.35 0 A 1
ATOM   533 C CZ  . TYR A 1 66 ? -21.924  3.728  2.406 1.00  69.92 0 A 1
ATOM   534 O OH  . TYR A 1 66 ? -23.032  4.535  2.384 1.00  64.94 0 A 1
ATOM   535 N N   . ASP A 1 67 ? -15.155  0.490  2.746 1.00  77.20 0 A 1
ATOM   536 C CA  . ASP A 1 67 ? -14.249 -0.600  3.102 1.00  78.29 0 A 1
ATOM   537 C C   . ASP A 1 67 ? -13.586 -0.442  4.466 1.00  81.22 0 A 1
ATOM   538 O O   . ASP A 1 67 ? -13.091 -1.420  5.032 1.00  80.10 0 A 1
ATOM   539 C CB  . ASP A 1 67 ? -13.192 -0.824  2.004 1.00  75.12 0 A 1
ATOM   540 C CG  . ASP A 1 67 ? -12.234  0.352  1.866 1.00  70.09 0 A 1
ATOM   541 O OD1 . ASP A 1 67 ? -12.546  1.450  2.351 1.00  65.49 0 A 1
ATOM   542 O OD2 . ASP A 1 67 ? -11.170  0.156  1.245 1.00  64.51 -1 A 1
ATOM   543 N N   . THR A 1 68 ? -13.598  0.768  5.003 1.00  81.67 0 A 1
ATOM   544 C CA  . THR A 1 68 ? -13.020  1.013  6.320 1.00  83.96 0 A 1
ATOM   545 C C   . THR A 1 68 ? -13.908  0.401  7.408 1.00  85.92 0 A 1
ATOM   546 O O   . THR A 1 68 ? -13.432  0.011  8.474 1.00  84.87 0 A 1
ATOM   547 C CB  . THR A 1 68 ? -12.895  2.527  6.593 1.00  81.72 0 A 1
ATOM   548 C CG2 . THR A 1 68 ? -12.331  2.794  7.978 1.00  74.73 0 A 1
ATOM   549 O OG1 . THR A 1 68 ? -12.027  3.111  5.620 1.00  76.26 0 A 1
ATOM   550 N N   . PHE A 1 69 ? -15.206  0.301  7.118 1.00  86.54 0 A 1
ATOM   551 C CA  . PHE A 1 69 ? -16.171 -0.198  8.089 1.00  87.55 0 A 1
ATOM   552 C C   . PHE A 1 69 ? -16.824 -1.532  7.749 1.00  88.08 0 A 1
ATOM   553 O O   . PHE A 1 69 ? -17.451 -2.154  8.610 1.00  86.07 0 A 1
ATOM   554 C CB  . PHE A 1 69 ? -17.287  0.832  8.264 1.00  86.95 0 A 1
ATOM   555 C CG  . PHE A 1 69 ? -16.792  2.215  8.594 1.00  87.55 0 A 1
ATOM   556 C CD1 . PHE A 1 69 ? -16.424  2.538  9.897 1.00  84.64 0 A 1
ATOM   557 C CD2 . PHE A 1 69 ? -16.675  3.182  7.602 1.00  85.18 0 A 1
ATOM   558 C CE1 . PHE A 1 69 ? -15.941  3.801 10.206 1.00  82.94 0 A 1
ATOM   559 C CE2 . PHE A 1 69 ? -16.188  4.448  7.902 1.00  83.19 0 A 1
ATOM   560 C CZ  . PHE A 1 69 ? -15.820  4.755  9.205 1.00  84.23 0 A 1
ATOM   561 N N   . VAL A 1 70 ? -16.692 -1.972  6.511 1.00  85.87 0 A 1
ATOM   562 C CA  . VAL A 1 70 ? -17.343 -3.201  6.077 1.00  85.99 0 A 1
ATOM   563 C C   . VAL A 1 70 ? -16.392 -4.249  5.519 1.00  86.44 0 A 1
ATOM   564 O O   . VAL A 1 70 ? -15.517 -3.943  4.711 1.00  85.30 0 A 1
ATOM   565 C CB  . VAL A 1 70 ? -18.402 -2.886  4.993 1.00  83.60 0 A 1
ATOM   566 C CG1 . VAL A 1 70 ? -19.085 -4.171  4.533 1.00  76.65 0 A 1
ATOM   567 C CG2 . VAL A 1 70 ? -19.421 -1.907  5.534 1.00  78.40 0 A 1
ATOM   568 N N   . ASP A 1 71 ? -16.581 -5.495  5.964 1.00  85.11 0 A 1
ATOM   569 C CA  . ASP A 1 71 ? -15.802 -6.617  5.457 1.00  85.82 0 A 1
ATOM   570 C C   . ASP A 1 71 ? -16.677 -7.230  4.365 1.00  85.45 0 A 1
ATOM   571 O O   . ASP A 1 71 ? -17.679 -7.883  4.659 1.00  83.84 0 A 1
ATOM   572 C CB  . ASP A 1 71 ? -15.556 -7.639  6.569 1.00  85.31 0 A 1
ATOM   573 C CG  . ASP A 1 71 ? -14.750 -8.844  6.090 1.00  86.80 0 A 1
ATOM   574 O OD1 . ASP A 1 71 ? -14.493 -8.965  4.877 1.00  83.58 0 A 1
ATOM   575 O OD2 . ASP A 1 71 ? -14.374 -9.676  6.945 1.00  83.01 -1 A 1
ATOM   576 N N   . TYR A 1 72 ? -16.304 -7.004  3.116 1.00  81.65 0 A 1
ATOM   577 C CA  . TYR A 1 72 ? -17.084 -7.501  1.987 1.00  79.93 0 A 1
ATOM   578 C C   . TYR A 1 72 ? -17.075 -9.018  1.804 1.00  81.58 0 A 1
ATOM   579 O O   . TYR A 1 72 ? -17.801 -9.539  0.959 1.00  79.45 0 A 1
ATOM   580 C CB  . TYR A 1 72 ? -16.599 -6.843  0.690 1.00  76.51 0 A 1
ATOM   581 C CG  . TYR A 1 72 ? -16.722 -5.333  0.679 1.00  73.45 0 A 1
ATOM   582 C CD1 . TYR A 1 72 ? -17.868 -4.707  1.153 1.00  69.69 0 A 1
ATOM   583 C CD2 . TYR A 1 72 ? -15.696 -4.542  0.180 1.00  69.03 0 A 1
ATOM   584 C CE1 . TYR A 1 72 ? -17.994 -3.324  1.132 1.00  66.94 0 A 1
ATOM   585 C CE2 . TYR A 1 72 ? -15.809 -3.156  0.144 1.00  66.43 0 A 1
ATOM   586 C CZ  . TYR A 1 72 ? -16.960 -2.551  0.627 1.00  66.54 0 A 1
ATOM   587 O OH  . TYR A 1 72 ? -17.075 -1.188  0.596 1.00  62.03 0 A 1
ATOM   588 N N   . SER A 1 73 ? -16.262 -9.725  2.580 1.00  84.89 0 A 1
ATOM   589 C CA  . SER A 1 73 ? -16.187 -11.183  2.466 1.00  85.57 0 A 1
ATOM   590 C C   . SER A 1 73 ? -17.383 -11.888  3.113 1.00  86.97 0 A 1
ATOM   591 O O   . SER A 1 73 ? -17.595 -13.078  2.891 1.00  85.80 0 A 1
ATOM   592 C CB  . SER A 1 73 ? -14.889 -11.707  3.075 1.00  84.06 0 A 1
ATOM   593 O OG  . SER A 1 73 ? -14.866 -11.534  4.475 1.00  79.93 0 A 1
ATOM   594 N N   . ILE A 1 74 ? -18.148 -11.162  3.919 1.00  87.83 0 A 1
ATOM   595 C CA  . ILE A 1 74 ? -19.335 -11.738  4.560 1.00  88.44 0 A 1
ATOM   596 C C   . ILE A 1 74 ? -20.552 -10.862  4.275 1.00  88.49 0 A 1
ATOM   597 O O   . ILE A 1 74 ? -20.433 -9.651  4.118 1.00  87.34 0 A 1
ATOM   598 C CB  . ILE A 1 74 ? -19.146 -11.881  6.089 1.00  87.37 0 A 1
ATOM   599 C CG1 . ILE A 1 74 ? -18.854 -10.520  6.724 1.00  80.19 0 A 1
ATOM   600 C CG2 . ILE A 1 74 ? -18.014 -12.858  6.388 1.00  78.47 0 A 1
ATOM   601 C CD1 . ILE A 1 74 ? -18.715 -10.567  8.238 1.00  76.53 0 A 1
ATOM   602 N N   . ASP A 1 75 ? -21.722 -11.488  4.202 1.00  87.02 0 A 1
ATOM   603 C CA  . ASP A 1 75 ? -22.939 -10.736  3.937 1.00  87.43 0 A 1
ATOM   604 C C   . ASP A 1 75 ? -23.367 -9.927  5.157 1.00  89.34 0 A 1
ATOM   605 O O   . ASP A 1 75 ? -22.917 -10.178  6.275 1.00  89.86 0 A 1
ATOM   606 C CB  . ASP A 1 75 ? -24.063 -11.681  3.488 1.00  84.38 0 A 1
ATOM   607 C CG  . ASP A 1 75 ? -24.419 -12.707  4.538 1.00  80.23 0 A 1
ATOM   608 O OD1 . ASP A 1 75 ? -25.074 -12.337  5.527 1.00  75.30 0 A 1
ATOM   609 O OD2 . ASP A 1 75 ? -24.058 -13.883  4.360 1.00  73.72 -1 A 1
ATOM   610 N N   . GLU A 1 76 ? -24.235 -8.954  4.930 1.00  89.58 0 A 1
ATOM   611 C CA  . GLU A 1 76 ? -24.697 -8.067  5.991 1.00  90.22 0 A 1
ATOM   612 C C   . GLU A 1 76 ? -25.363 -8.760  7.181 1.00  92.39 0 A 1
ATOM   613 O O   . GLU A 1 76 ? -25.109 -8.405  8.329 1.00  93.05 0 A 1
ATOM   614 C CB  . GLU A 1 76 ? -25.657 -7.022  5.410 1.00  86.88 0 A 1
ATOM   615 C CG  . GLU A 1 76 ? -24.979 -6.008  4.506 1.00  79.50 0 A 1
ATOM   616 C CD  . GLU A 1 76 ? -25.957 -5.022  3.885 1.00  77.77 0 A 1
ATOM   617 O OE1 . GLU A 1 76 ? -26.999 -4.740  4.519 1.00  72.23 0 A 1
ATOM   618 O OE2 . GLU A 1 76 ? -25.682 -4.538  2.771 1.00  72.73 -1 A 1
ATOM   619 N N   . GLU A 1 77 ? -26.191 -9.745  6.908 1.00  92.19 0 A 1
ATOM   620 C CA  . GLU A 1 77 ? -26.874 -10.435  8.004 1.00  92.79 0 A 1
ATOM   621 C C   . GLU A 1 77 ? -25.883 -11.246  8.833 1.00  94.40 0 A 1
ATOM   622 O O   . GLU A 1 77 ? -25.991 -11.300 10.060 1.00  95.03 0 A 1
ATOM   623 C CB  . GLU A 1 77 ? -27.978 -11.341  7.460 1.00  91.67 0 A 1
ATOM   624 C CG  . GLU A 1 77 ? -28.890 -11.938  8.534 1.00  84.52 0 A 1
ATOM   625 C CD  . GLU A 1 77 ? -29.523 -10.879  9.439 1.00  81.03 0 A 1
ATOM   626 O OE1 . GLU A 1 77 ? -29.837 -9.781  8.946 1.00  76.45 0 A 1
ATOM   627 O OE2 . GLU A 1 77 ? -29.707 -11.166 10.639 1.00  75.20 -1 A 1
ATOM   628 N N   . ALA A 1 78 ? -24.913 -11.875  8.169 1.00  94.09 0 A 1
ATOM   629 C CA  . ALA A 1 78 ? -23.905 -12.650  8.875 1.00  94.81 0 A 1
ATOM   630 C C   . ALA A 1 78 ? -23.065 -11.714  9.753 1.00  95.93 0 A 1
ATOM   631 O O   . ALA A 1 78 ? -22.694 -12.065 10.876 1.00  96.15 0 A 1
ATOM   632 C CB  . ALA A 1 78 ? -23.009 -13.383  7.878 1.00  94.35 0 A 1
ATOM   633 N N   . ALA A 1 79 ? -22.766 -10.520  9.236 1.00  95.23 0 A 1
ATOM   634 C CA  . ALA A 1 79 ? -21.992 -9.539  9.980 1.00  95.33 0 A 1
ATOM   635 C C   . ALA A 1 79 ? -22.779 -9.095 11.212 1.00  96.16 0 A 1
ATOM   636 O O   . ALA A 1 79 ? -22.224 -8.936 12.300 1.00  96.55 0 A 1
ATOM   637 C CB  . ALA A 1 79 ? -21.671 -8.338  9.095 1.00  94.27 0 A 1
ATOM   638 N N   . PHE A 1 80 ? -24.080 -8.904 11.043 1.00  96.35 0 A 1
ATOM   639 C CA  . PHE A 1 80 ? -24.944 -8.489 12.142 1.00  96.64 0 A 1
ATOM   640 C C   . PHE A 1 80 ? -24.947 -9.561 13.237 1.00  97.07 0 A 1
ATOM   641 O O   . PHE A 1 80 ? -24.815 -9.248 14.422 1.00  97.42 0 A 1
ATOM   642 C CB  . PHE A 1 80 ? -26.367 -8.265 11.637 1.00  96.61 0 A 1
ATOM   643 C CG  . PHE A 1 80 ? -27.354 -7.914 12.729 1.00  96.32 0 A 1
ATOM   644 C CD1 . PHE A 1 80 ? -27.272 -6.694 13.384 1.00  95.39 0 A 1
ATOM   645 C CD2 . PHE A 1 80 ? -28.345 -8.813 13.104 1.00  95.58 0 A 1
ATOM   646 C CE1 . PHE A 1 80 ? -28.168 -6.367 14.395 1.00  94.86 0 A 1
ATOM   647 C CE2 . PHE A 1 80 ? -29.244 -8.498 14.117 1.00  94.49 0 A 1
ATOM   648 C CZ  . PHE A 1 80 ? -29.164 -7.270 14.766 1.00  94.85 0 A 1
ATOM   649 N N   . GLN A 1 81 ? -25.090 -10.804 12.838 1.00  97.08 0 A 1
ATOM   650 C CA  . GLN A 1 81 ? -25.109 -11.900 13.804 1.00  97.24 0 A 1
ATOM   651 C C   . GLN A 1 81 ? -23.763 -12.023 14.519 1.00  97.52 0 A 1
ATOM   652 O O   . GLN A 1 81 ? -23.702 -12.312 15.713 1.00  97.63 0 A 1
ATOM   653 C CB  . GLN A 1 81 ? -25.451 -13.221 13.110 1.00  96.94 0 A 1
ATOM   654 C CG  . GLN A 1 81 ? -26.871 -13.274 12.534 1.00  91.68 0 A 1
ATOM   655 C CD  . GLN A 1 81 ? -27.940 -13.084 13.590 1.00  89.80 0 A 1
ATOM   656 N NE2 . GLN A 1 81 ? -29.038 -12.438 13.215 1.00  79.89 0 A 1
ATOM   657 O OE1 . GLN A 1 81 ? -27.786 -13.509 14.736 1.00  81.79 0 A 1
ATOM   658 N N   . ALA A 1 82 ? -22.675 -11.799 13.785 1.00  96.97 0 A 1
ATOM   659 C CA  . ALA A 1 82 ? -21.348 -11.876 14.370 1.00  96.79 0 A 1
ATOM   660 C C   . ALA A 1 82 ? -21.169 -10.776 15.421 1.00  97.11 0 A 1
ATOM   661 O O   . ALA A 1 82 ? -20.596 -11.002 16.491 1.00  97.19 0 A 1
ATOM   662 C CB  . ALA A 1 82 ? -20.280 -11.733 13.282 1.00  96.52 0 A 1
ATOM   663 N N   . ALA A 1 83 ? -21.670 -9.583 15.116 1.00  97.36 0 A 1
ATOM   664 C CA  . ALA A 1 83 ? -21.576 -8.462 16.047 1.00  97.23 0 A 1
ATOM   665 C C   . ALA A 1 83 ? -22.412 -8.735 17.297 1.00  97.46 0 A 1
ATOM   666 O O   . ALA A 1 83 ? -22.018 -8.385 18.411 1.00  97.47 0 A 1
ATOM   667 C CB  . ALA A 1 83 ? -22.028 -7.176 15.368 1.00  97.28 0 A 1
ATOM   668 N N   . LEU A 1 84 ? -23.571 -9.355 17.113 1.00  97.83 0 A 1
ATOM   669 C CA  . LEU A 1 84 ? -24.433 -9.690 18.243 1.00  97.52 0 A 1
ATOM   670 C C   . LEU A 1 84 ? -23.681 -10.635 19.178 1.00  97.44 0 A 1
ATOM   671 O O   . LEU A 1 84 ? -23.679 -10.449 20.399 1.00  97.34 0 A 1
ATOM   672 C CB  . LEU A 1 84 ? -25.721 -10.376 17.773 1.00  97.56 0 A 1
ATOM   673 C CG  . LEU A 1 84 ? -26.831 -9.489 17.187 1.00  93.14 0 A 1
ATOM   674 C CD1 . LEU A 1 84 ? -27.938 -10.376 16.636 1.00  89.51 0 A 1
ATOM   675 C CD2 . LEU A 1 84 ? -27.379 -8.575 18.274 1.00  90.37 0 A 1
ATOM   676 N N   . ALA A 1 85 ? -23.033 -11.643 18.604 1.00  97.83 0 A 1
ATOM   677 C CA  . ALA A 1 85 ? -22.278 -12.617 19.385 1.00  97.64 0 A 1
ATOM   678 C C   . ALA A 1 85 ? -21.122 -11.955 20.132 1.00  97.55 0 A 1
ATOM   679 O O   . ALA A 1 85 ? -20.892 -12.227 21.311 1.00  97.00 0 A 1
ATOM   680 C CB  . ALA A 1 85 ? -21.762 -13.724 18.474 1.00  97.47 0 A 1
ATOM   681 N N   . LEU A 1 86 ? -20.396 -11.072 19.444 1.00  97.45 0 A 1
ATOM   682 C CA  . LEU A 1 86 ? -19.277 -10.384 20.065 1.00  96.72 0 A 1
ATOM   683 C C   . LEU A 1 86 ? -19.727 -9.495 21.220 1.00  96.51 0 A 1
ATOM   684 O O   . LEU A 1 86 ? -19.075 -9.436 22.255 1.00  95.73 0 A 1
ATOM   685 C CB  . LEU A 1 86 ? -18.533 -9.518 19.034 1.00  96.20 0 A 1
ATOM   686 C CG  . LEU A 1 86 ? -17.541 -10.230 18.119 1.00  88.01 0 A 1
ATOM   687 C CD1 . LEU A 1 86 ? -16.976 -9.231 17.122 1.00  86.45 0 A 1
ATOM   688 C CD2 . LEU A 1 86 ? -16.420 -10.841 18.953 1.00  86.68 0 A 1
ATOM   689 N N   . SER A 1 87 ? -20.850 -8.812 21.047 1.00  97.49 0 A 1
ATOM   690 C CA  . SER A 1 87 ? -21.357 -7.918 22.081 1.00  96.97 0 A 1
ATOM   691 C C   . SER A 1 87 ? -21.726 -8.675 23.357 1.00  96.36 0 A 1
ATOM   692 O O   . SER A 1 87 ? -21.723 -8.101 24.444 1.00  94.69 0 A 1
ATOM   693 C CB  . SER A 1 87 ? -22.573 -7.138 21.571 1.00  96.71 0 A 1
ATOM   694 O OG  . SER A 1 87 ? -23.704 -7.978 21.451 1.00  95.20 0 A 1
ATOM   695 N N   . LEU A 1 88 ? -22.049 -9.947 23.224 1.00  96.98 0 A 1
ATOM   696 C CA  . LEU A 1 88 ? -22.403 -10.763 24.377 1.00  95.66 0 A 1
ATOM   697 C C   . LEU A 1 88 ? -21.170 -11.263 25.124 1.00  94.24 0 A 1
ATOM   698 O O   . LEU A 1 88 ? -21.236 -11.541 26.322 1.00  90.57 0 A 1
ATOM   699 C CB  . LEU A 1 88 ? -23.243 -11.968 23.935 1.00  94.93 0 A 1
ATOM   700 C CG  . LEU A 1 88 ? -24.696 -11.681 23.567 1.00  92.14 0 A 1
ATOM   701 C CD1 . LEU A 1 88 ? -25.318 -12.912 22.932 1.00  87.61 0 A 1
ATOM   702 C CD2 . LEU A 1 88 ? -25.467 -11.277 24.822 1.00  87.27 0 A 1
ATOM   703 N N   . SER A 1 89 ? -20.045 -11.381 24.423 1.00  94.23 0 A 1
ATOM   704 C CA  . SER A 1 89 ? -18.815 -11.864 25.029 1.00  91.71 0 A 1
ATOM   705 C C   . SER A 1 89 ? -17.944 -10.752 25.609 1.00  89.19 0 A 1
ATOM   706 O O   . SER A 1 89 ? -16.965 -11.023 26.302 1.00  84.49 0 A 1
ATOM   707 C CB  . SER A 1 89 ? -18.003 -12.654 24.005 1.00  90.03 0 A 1
ATOM   708 O OG  . SER A 1 89 ? -17.534 -11.815 22.966 1.00  81.57 0 A 1
ATOM   709 N N   . GLU A 1 90 ? -18.310 -9.500 25.327 1.00  88.71 0 A 1
ATOM   710 C CA  . GLU A 1 90 ? -17.527 -8.370 25.812 1.00  83.78 0 A 1
ATOM   711 C C   . GLU A 1 90 ? -18.194 -7.608 26.948 1.00  78.76 0 A 1
ATOM   712 O O   . GLU A 1 90 ? -19.368 -7.807 27.246 1.00  69.58 0 A 1
ATOM   713 C CB  . GLU A 1 90 ? -17.238 -7.411 24.656 1.00  79.10 0 A 1
ATOM   714 C CG  . GLU A 1 90 ? -16.329 -7.991 23.588 1.00  71.96 0 A 1
ATOM   715 C CD  . GLU A 1 90 ? -16.014 -6.996 22.487 1.00  69.03 0 A 1
ATOM   716 O OE1 . GLU A 1 90 ? -16.351 -5.805 22.638 1.00  62.57 0 A 1
ATOM   717 O OE2 . GLU A 1 90 ? -15.408 -7.399 21.480 1.00  63.49 -1 A 1
ATOM   718 N N   . ASN A 1 91 ? -17.406 -6.732 27.590 1.00  77.04 0 A 1
ATOM   719 C CA  . ASN A 1 91 ? -17.867 -5.906 28.702 1.00  72.46 0 A 1
ATOM   720 C C   . ASN A 1 91 ? -18.413 -6.752 29.854 1.00  66.68 0 A 1
ATOM   721 O O   . ASN A 1 91 ? -17.729 -7.698 30.273 1.00  60.63 0 A 1
ATOM   722 C CB  . ASN A 1 91 ? -18.942 -4.918 28.213 1.00  66.51 0 A 1
ATOM   723 C CG  . ASN A 1 91 ? -18.457 -4.023 27.088 1.00  62.29 0 A 1
ATOM   724 N ND2 . ASN A 1 91 ? -19.329 -3.767 26.122 1.00  54.78 0 A 1
ATOM   725 O OD1 . ASN A 1 91 ? -17.320 -3.555 27.092 1.00  57.50 0 A 1
ATOM   726 O OXT . ASN A 1 91 ? -19.486 -6.456 30.389 1.00  56.30 -1 A 1
ATOM   727 N N   . MET B 2 1 ? -19.128 11.596 29.176 1.00  96.48 0 B 1
ATOM   728 C CA  . MET B 2 1 ? -18.355 10.352 29.340 1.00  97.57 0 B 1
ATOM   729 C C   . MET B 2 1 ? -17.926  9.851 27.971 1.00  97.91 0 B 1
ATOM   730 O O   . MET B 2 1 ? -18.492 10.236 26.949 1.00  97.30 0 B 1
ATOM   731 C CB  . MET B 2 1 ? -19.183  9.276 30.043 1.00  95.60 0 B 1
ATOM   732 C CG  . MET B 2 1 ? -20.368  8.760 29.240 1.00  94.07 0 B 1
ATOM   733 S SD  . MET B 2 1 ? -21.310  7.518 30.147 1.00  94.67 0 B 1
ATOM   734 C CE  . MET B 2 1 ? -22.388  6.905 28.866 1.00  90.89 0 B 1
ATOM   735 N N   . GLN B 2 2 ? -16.923  8.996 27.952 1.00  98.05 0 B 1
ATOM   736 C CA  . GLN B 2 2 ? -16.399  8.456 26.710 1.00  97.95 0 B 1
ATOM   737 C C   . GLN B 2 2 ? -16.815  7.004 26.501 1.00  98.05 0 B 1
ATOM   738 O O   . GLN B 2 2 ? -16.787  6.204 27.435 1.00  97.29 0 B 1
ATOM   739 C CB  . GLN B 2 2 ? -14.875  8.568 26.725 1.00  96.79 0 B 1
ATOM   740 C CG  . GLN B 2 2 ? -14.161  7.960 25.544 1.00  88.71 0 B 1
ATOM   741 C CD  . GLN B 2 2 ? -12.666  8.219 25.588 1.00  88.30 0 B 1
ATOM   742 N NE2 . GLN B 2 2 ? -11.895  7.192 25.904 1.00  73.67 0 B 1
ATOM   743 O OE1 . GLN B 2 2 ? -12.225  9.343 25.365 1.00  78.78 0 B 1
ATOM   744 N N   . ILE B 2 3 ? -17.230  6.689 25.276 1.00  98.29 0 B 1
ATOM   745 C CA  . ILE B 2 3 ? -17.580  5.319 24.921 1.00  98.29 0 B 1
ATOM   746 C C   . ILE B 2 3 ? -16.885  4.986 23.608 1.00  98.27 0 B 1
ATOM   747 O O   . ILE B 2 3 ? -16.373  5.874 22.921 1.00  98.14 0 B 1
ATOM   748 C CB  . ILE B 2 3 ? -19.110  5.095 24.741 1.00  98.07 0 B 1
ATOM   749 C CG1 . ILE B 2 3 ? -19.653  5.975 23.612 1.00  97.02 0 B 1
ATOM   750 C CG2 . ILE B 2 3 ? -19.831  5.366 26.052 1.00  95.02 0 B 1
ATOM   751 C CD1 . ILE B 2 3 ? -21.074  5.634 23.207 1.00  96.50 0 B 1
ATOM   752 N N   . PHE B 2 4 ? -16.857  3.712 23.270 1.00  98.22 0 B 1
ATOM   753 C CA  . PHE B 2 4 ? -16.209  3.263 22.043 1.00  98.19 0 B 1
ATOM   754 C C   . PHE B 2 4 ? -17.198  2.562 21.131 1.00  98.20 0 B 1
ATOM   755 O O   . PHE B 2 4 ? -18.130  1.908 21.593 1.00  97.97 0 B 1
ATOM   756 C CB  . PHE B 2 4 ? -15.065  2.305 22.385 1.00  97.83 0 B 1
ATOM   757 C CG  . PHE B 2 4 ? -14.065  2.868 23.363 1.00  97.57 0 B 1
ATOM   758 C CD1 . PHE B 2 4 ? -13.179  3.859 22.968 1.00  95.21 0 B 1
ATOM   759 C CD2 . PHE B 2 4 ? -14.038  2.424 24.680 1.00  95.12 0 B 1
ATOM   760 C CE1 . PHE B 2 4 ? -12.270  4.401 23.875 1.00  94.31 0 B 1
ATOM   761 C CE2 . PHE B 2 4 ? -13.136  2.958 25.594 1.00  93.99 0 B 1
ATOM   762 C CZ  . PHE B 2 4 ? -12.249  3.950 25.187 1.00  95.43 0 B 1
ATOM   763 N N   . VAL B 2 5 ? -16.990  2.721 19.830 1.00  98.07 0 B 1
ATOM   764 C CA  . VAL B 2 5 ? -17.833  2.070 18.837 1.00  97.95 0 B 1
ATOM   765 C C   . VAL B 2 5 ? -16.873  1.300 17.932 1.00  97.70 0 B 1
ATOM   766 O O   . VAL B 2 5 ? -16.012  1.889 17.289 1.00  97.17 0 B 1
ATOM   767 C CB  . VAL B 2 5 ? -18.631  3.096 18.007 1.00  97.87 0 B 1
ATOM   768 C CG1 . VAL B 2 5 ? -19.468  2.372 16.954 1.00  96.51 0 B 1
ATOM   769 C CG2 . VAL B 2 5 ? -19.530  3.916 18.920 1.00  96.59 0 B 1
ATOM   770 N N   . LYS B 2 6 ? -17.020 -0.014 17.912 1.00  97.47 0 B 1
ATOM   771 C CA  . LYS B 2 6 ? -16.121 -0.859 17.135 1.00  97.12 0 B 1
ATOM   772 C C   . LYS B 2 6 ? -16.817 -1.600 16.007 1.00  97.24 0 B 1
ATOM   773 O O   . LYS B 2 6 ? -17.967 -2.020 16.137 1.00  96.97 0 B 1
ATOM   774 C CB  . LYS B 2 6 ? -15.447 -1.858 18.082 1.00  96.09 0 B 1
ATOM   775 C CG  . LYS B 2 6 ? -14.392 -2.740 17.435 1.00  84.38 0 B 1
ATOM   776 C CD  . LYS B 2 6 ? -13.597 -3.518 18.481 1.00  83.24 0 B 1
ATOM   777 C CE  . LYS B 2 6 ? -14.462 -4.458 19.285 1.00  73.68 0 B 1
ATOM   778 N NZ  . LYS B 2 6 ? -13.667 -5.232 20.289 1.00  66.74 1 B 1
ATOM   779 N N   . THR B 2 7 ? -16.105 -1.752 14.889 1.00  96.45 0 B 1
ATOM   780 C CA  . THR B 2 7 ? -16.636 -2.488 13.746 1.00  95.98 0 B 1
ATOM   781 C C   . THR B 2 7 ? -15.900 -3.818 13.634 1.00  95.57 0 B 1
ATOM   782 O O   . THR B 2 7 ? -14.866 -4.023 14.268 1.00  94.53 0 B 1
ATOM   783 C CB  . THR B 2 7 ? -16.443 -1.724 12.418 1.00  94.88 0 B 1
ATOM   784 C CG2 . THR B 2 7 ? -16.993 -0.310 12.526 1.00  90.47 0 B 1
ATOM   785 O OG1 . THR B 2 7 ? -15.049 -1.672 12.097 1.00  90.83 0 B 1
ATOM   786 N N   . LEU B 2 8 ? -16.424 -4.714 12.807 1.00  95.11 0 B 1
ATOM   787 C CA  . LEU B 2 8 ? -15.802 -6.024 12.624 1.00  94.33 0 B 1
ATOM   788 C C   . LEU B 2 8 ? -14.481 -5.929 11.855 1.00  93.85 0 B 1
ATOM   789 O O   . LEU B 2 8 ? -13.696 -6.877 11.848 1.00  92.01 0 B 1
ATOM   790 C CB  . LEU B 2 8 ? -16.762 -6.962 11.883 1.00  93.97 0 B 1
ATOM   791 C CG  . LEU B 2 8 ? -18.049 -7.311 12.636 1.00  91.79 0 B 1
ATOM   792 C CD1 . LEU B 2 8 ? -18.948 -8.188 11.763 1.00  89.26 0 B 1
ATOM   793 C CD2 . LEU B 2 8 ? -17.725 -8.033 13.939 1.00  88.29 0 B 1
ATOM   794 N N   . THR B 2 9 ? -14.227 -4.789 11.234 1.00  93.33 0 B 1
ATOM   795 C CA  . THR B 2 9 ? -12.991 -4.590 10.485 1.00  92.15 0 B 1
ATOM   796 C C   . THR B 2 9 ? -11.846 -4.134 11.391 1.00  91.53 0 B 1
ATOM   797 O O   . THR B 2 9 ? -10.708 -4.009 10.950 1.00  88.81 0 B 1
ATOM   798 C CB  . THR B 2 9 ? -13.167 -3.545  9.369 1.00  90.87 0 B 1
ATOM   799 C CG2 . THR B 2 9 ? -14.220 -3.993  8.371 1.00  88.32 0 B 1
ATOM   800 O OG1 . THR B 2 9 ? -13.566 -2.297  9.946 1.00  88.90 0 B 1
ATOM   801 N N   . GLY B 2 10 ? -12.159 -3.882 12.659 1.00  91.64 0 B 1
ATOM   802 C CA  . GLY B 2 10 ? -11.144 -3.449 13.598 1.00  90.65 0 B 1
ATOM   803 C C   . GLY B 2 10 ? -11.124 -1.952 13.843 1.00  91.71 0 B 1
ATOM   804 O O   . GLY B 2 10 ? -10.385 -1.467 14.700 1.00  89.43 0 B 1
ATOM   805 N N   . LYS B 2 11 ? -11.945 -1.215 13.106 1.00  92.34 0 B 1
ATOM   806 C CA  . LYS B 2 11 ? -12.023  0.231 13.259 1.00  92.81 0 B 1
ATOM   807 C C   . LYS B 2 11 ? -12.675  0.573 14.599 1.00  94.23 0 B 1
ATOM   808 O O   . LYS B 2 11 ? -13.697 -0.009 14.970 1.00  94.06 0 B 1
ATOM   809 C CB  . LYS B 2 11 ? -12.855  0.824 12.122 1.00  90.50 0 B 1
ATOM   810 C CG  . LYS B 2 11 ? -13.198  2.310 12.243 1.00  83.81 0 B 1
ATOM   811 C CD  . LYS B 2 11 ? -11.986  3.190 12.025 1.00  80.23 0 B 1
ATOM   812 C CE  . LYS B 2 11 ? -12.385  4.659 12.030 1.00  74.81 0 B 1
ATOM   813 N NZ  . LYS B 2 11 ? -11.231  5.571 11.794 1.00  67.92 1 B 1
ATOM   814 N N   . THR B 2 12 ? -12.077  1.506 15.328 1.00  95.06 0 B 1
ATOM   815 C CA  . THR B 2 12 ? -12.626  1.925 16.614 1.00  95.33 0 B 1
ATOM   816 C C   . THR B 2 12 ? -12.866  3.427 16.592 1.00  95.44 0 B 1
ATOM   817 O O   . THR B 2 12 ? -11.985  4.208 16.243 1.00  94.28 0 B 1
ATOM   818 C CB  . THR B 2 12 ? -11.671  1.586 17.776 1.00  94.28 0 B 1
ATOM   819 C CG2 . THR B 2 12 ? -12.254  2.059 19.101 1.00  86.28 0 B 1
ATOM   820 O OG1 . THR B 2 12 ? -11.472  0.168 17.841 1.00  86.53 0 B 1
ATOM   821 N N   . ILE B 2 13 ? -14.091  3.821 16.963 1.00  96.28 0 B 1
ATOM   822 C CA  . ILE B 2 13 ? -14.476  5.226 17.000 1.00  95.83 0 B 1
ATOM   823 C C   . ILE B 2 13 ? -14.688  5.614 18.458 1.00  96.82 0 B 1
ATOM   824 O O   . ILE B 2 13 ? -15.404  4.926 19.189 1.00  96.85 0 B 1
ATOM   825 C CB  . ILE B 2 13 ? -15.793  5.457 16.228 1.00  94.56 0 B 1
ATOM   826 C CG1 . ILE B 2 13 ? -15.670  4.935 14.793 1.00  90.56 0 B 1
ATOM   827 C CG2 . ILE B 2 13 ? -16.143  6.947 16.230 1.00  89.68 0 B 1
ATOM   828 C CD1 . ILE B 2 13 ? -17.005  4.846 14.070 1.00  87.10 0 B 1
ATOM   829 N N   . THR B 2 14 ? -14.073  6.709 18.887 1.00  97.10 0 B 1
ATOM   830 C CA  . THR B 2 14 ? -14.231  7.183 20.253 1.00  97.37 0 B 1
ATOM   831 C C   . THR B 2 14 ? -15.213  8.350 20.255 1.00  97.57 0 B 1
ATOM   832 O O   . THR B 2 14 ? -15.066  9.289 19.473 1.00  96.82 0 B 1
ATOM   833 C CB  . THR B 2 14 ? -12.885  7.648 20.843 1.00  96.66 0 B 1
ATOM   834 C CG2 . THR B 2 14 ? -13.058  8.096 22.282 1.00  86.58 0 B 1
ATOM   835 O OG1 . THR B 2 14 ? -11.952  6.553 20.803 1.00  88.87 0 B 1
ATOM   836 N N   . LEU B 2 15 ? -16.220  8.278 21.129 1.00  97.96 0 B 1
ATOM   837 C CA  . LEU B 2 15 ? -17.238  9.317 21.194 1.00  98.05 0 B 1
ATOM   838 C C   . LEU B 2 15 ? -17.403  9.909 22.590 1.00  98.27 0 B 1
ATOM   839 O O   . LEU B 2 15 ? -17.228  9.211 23.595 1.00  97.89 0 B 1
ATOM   840 C CB  . LEU B 2 15 ? -18.600  8.769 20.765 1.00  97.62 0 B 1
ATOM   841 C CG  . LEU B 2 15 ? -18.756  8.200 19.358 1.00  96.43 0 B 1
ATOM   842 C CD1 . LEU B 2 15 ? -20.150  7.596 19.219 1.00  93.73 0 B 1
ATOM   843 C CD2 . LEU B 2 15 ? -18.547  9.293 18.321 1.00  93.04 0 B 1
ATOM   844 N N   . GLU B 2 16 ? -17.737 11.190 22.646 1.00  98.24 0 B 1
ATOM   845 C CA  . GLU B 2 16 ? -18.003 11.870 23.905 1.00  98.26 0 B 1
ATOM   846 C C   . GLU B 2 16 ? -19.522 11.956 23.969 1.00  98.38 0 B 1
ATOM   847 O O   . GLU B 2 16 ? -20.157 12.578 23.122 1.00  97.85 0 B 1
ATOM   848 C CB  . GLU B 2 16 ? -17.386 13.269 23.906 1.00  97.40 0 B 1
ATOM   849 C CG  . GLU B 2 16 ? -17.565 14.040 25.212 1.00  85.21 0 B 1
ATOM   850 C CD  . GLU B 2 16 ? -16.864 13.361 26.387 1.00  83.43 0 B 1
ATOM   851 O OE1 . GLU B 2 16 ? -15.833 12.703 26.169 1.00  78.67 0 B 1
ATOM   852 O OE2 . GLU B 2 16 ? -17.349 13.506 27.526 1.00  77.01 -1 B 1
ATOM   853 N N   . VAL B 2 17 ? -20.101 11.304 24.967 1.00  98.48 0 B 1
ATOM   854 C CA  . VAL B 2 17 ? -21.557 11.261 25.099 1.00  98.34 0 B 1
ATOM   855 C C   . VAL B 2 17 ? -22.019 11.442 26.544 1.00  98.39 0 B 1
ATOM   856 O O   . VAL B 2 17 ? -21.205 11.490 27.465 1.00  97.94 0 B 1
ATOM   857 C CB  . VAL B 2 17 ? -22.106  9.906 24.604 1.00  98.11 0 B 1
ATOM   858 C CG1 . VAL B 2 17 ? -21.743  9.678 23.142 1.00  96.66 0 B 1
ATOM   859 C CG2 . VAL B 2 17 ? -21.548  8.771 25.468 1.00  96.21 0 B 1
ATOM   860 N N   . GLU B 2 18 ? -23.335 11.541 26.718 1.00  98.24 0 B 1
ATOM   861 C CA  . GLU B 2 18 ? -23.951 11.669 28.030 1.00  98.11 0 B 1
ATOM   862 C C   . GLU B 2 18 ? -24.930 10.504 28.166 1.00  98.37 0 B 1
ATOM   863 O O   . GLU B 2 18 ? -25.493 10.049 27.171 1.00  97.82 0 B 1
ATOM   864 C CB  . GLU B 2 18 ? -24.710 12.989 28.155 1.00  97.02 0 B 1
ATOM   865 C CG  . GLU B 2 18 ? -23.841 14.243 28.084 1.00  89.38 0 B 1
ATOM   866 C CD  . GLU B 2 18 ? -22.795 14.286 29.188 1.00  83.74 0 B 1
ATOM   867 O OE1 . GLU B 2 18 ? -23.063 13.778 30.299 1.00  76.58 0 B 1
ATOM   868 O OE2 . GLU B 2 18 ? -21.708 14.844 28.942 1.00  74.24 -1 B 1
ATOM   869 N N   . PRO B 2 19 ? -25.156 10.015 29.391 1.00  98.39 0 B 1
ATOM   870 C CA  . PRO B 2 19 ? -26.085  8.900 29.590 1.00  98.19 0 B 1
ATOM   871 C C   . PRO B 2 19 ? -27.476  9.188 29.039 1.00  98.26 0 B 1
ATOM   872 O O   . PRO B 2 19 ? -28.201  8.268 28.637 1.00  97.87 0 B 1
ATOM   873 C CB  . PRO B 2 19 ? -26.105  8.735 31.115 1.00  97.66 0 B 1
ATOM   874 C CG  . PRO B 2 19 ? -24.730  9.173 31.518 1.00  95.69 0 B 1
ATOM   875 C CD  . PRO B 2 19 ? -24.483 10.386 30.648 1.00  97.78 0 B 1
ATOM   876 N N   . SER B 2 20 ? -27.859 10.467 29.032 1.00  98.41 0 B 1
ATOM   877 C CA  . SER B 2 20 ? -29.174 10.879 28.543 1.00  98.36 0 B 1
ATOM   878 C C   . SER B 2 20 ? -29.272 10.979 27.018 1.00  98.50 0 B 1
ATOM   879 O O   . SER B 2 20 ? -30.358 11.210 26.490 1.00  97.93 0 B 1
ATOM   880 C CB  . SER B 2 20 ? -29.560 12.222 29.167 1.00  97.76 0 B 1
ATOM   881 O OG  . SER B 2 20 ? -28.620 13.220 28.820 1.00  91.51 0 B 1
ATOM   882 N N   . ASP B 2 21 ? -28.153 10.804 26.327 1.00  98.67 0 B 1
ATOM   883 C CA  . ASP B 2 21 ? -28.170 10.864 24.865 1.00  98.61 0 B 1
ATOM   884 C C   . ASP B 2 21 ? -28.978  9.691 24.314 1.00  98.76 0 B 1
ATOM   885 O O   . ASP B 2 21 ? -28.892  8.572 24.824 1.00  98.60 0 B 1
ATOM   886 C CB  . ASP B 2 21 ? -26.756 10.798 24.285 1.00  98.52 0 B 1
ATOM   887 C CG  . ASP B 2 21 ? -26.022 12.116 24.371 1.00  98.11 0 B 1
ATOM   888 O OD1 . ASP B 2 21 ? -26.676 13.171 24.487 1.00  95.11 0 B 1
ATOM   889 O OD2 . ASP B 2 21 ? -24.774 12.107 24.294 1.00  95.09 -1 B 1
ATOM   890 N N   . THR B 2 22 ? -29.762  9.954 23.275 1.00  98.74 0 B 1
ATOM   891 C CA  . THR B 2 22 ? -30.539  8.892 22.648 1.00  98.83 0 B 1
ATOM   892 C C   . THR B 2 22 ? -29.647  8.179 21.638 1.00  98.88 0 B 1
ATOM   893 O O   . THR B 2 22 ? -28.583  8.671 21.265 1.00  98.74 0 B 1
ATOM   894 C CB  . THR B 2 22 ? -31.760  9.446 21.893 1.00  98.53 0 B 1
ATOM   895 C CG2 . THR B 2 22 ? -32.679 10.213 22.840 1.00  95.09 0 B 1
ATOM   896 O OG1 . THR B 2 22 ? -31.319 10.319 20.844 1.00  95.24 0 B 1
ATOM   897 N N   . ILE B 2 23 ? -30.086  7.003 21.207 1.00  98.70 0 B 1
ATOM   898 C CA  . ILE B 2 23 ? -29.327  6.248 20.225 1.00  98.78 0 B 1
ATOM   899 C C   . ILE B 2 23 ? -29.257  7.070 18.933 1.00  98.73 0 B 1
ATOM   900 O O   . ILE B 2 23 ? -28.252  7.038 18.216 1.00  98.73 0 B 1
ATOM   901 C CB  . ILE B 2 23 ? -29.990  4.880 19.956 1.00  98.71 0 B 1
ATOM   902 C CG1 . ILE B 2 23 ? -29.974  4.051 21.247 1.00  97.91 0 B 1
ATOM   903 C CG2 . ILE B 2 23 ? -29.277  4.138 18.834 1.00  98.21 0 B 1
ATOM   904 C CD1 . ILE B 2 23 ? -28.589  3.872 21.861 1.00  96.41 0 B 1
ATOM   905 N N   . GLU B 2 24 ? -30.324  7.819 18.652 1.00  98.63 0 B 1
ATOM   906 C CA  . GLU B 2 24 ? -30.350  8.670 17.470 1.00  98.49 0 B 1
ATOM   907 C C   . GLU B 2 24 ? -29.242  9.723 17.574 1.00  98.49 0 B 1
ATOM   908 O O   . GLU B 2 24 ? -28.576 10.036 16.587 1.00  98.17 0 B 1
ATOM   909 C CB  . GLU B 2 24 ? -31.720  9.347 17.340 1.00  97.46 0 B 1
ATOM   910 C CG  . GLU B 2 24 ? -31.858 10.224 16.108 1.00  86.37 0 B 1
ATOM   911 C CD  . GLU B 2 24 ? -33.253 10.825 15.974 1.00  80.96 0 B 1
ATOM   912 O OE1 . GLU B 2 24 ? -34.075 10.647 16.897 1.00  76.01 0 B 1
ATOM   913 O OE2 . GLU B 2 24 ? -33.521 11.482 14.950 1.00  73.87 -1 B 1
ATOM   914 N N   . ASN B 2 25 ? -29.044 10.264 18.786 1.00  98.51 0 B 1
ATOM   915 C CA  . ASN B 2 25 ? -28.000 11.258 19.016 1.00  98.49 0 B 1
ATOM   916 C C   . ASN B 2 25 ? -26.623 10.636 18.776 1.00  98.57 0 B 1
ATOM   917 O O   . ASN B 2 25 ? -25.738 11.262 18.193 1.00  98.21 0 B 1
ATOM   918 C CB  . ASN B 2 25 ? -28.051 11.785 20.460 1.00  97.79 0 B 1
ATOM   919 C CG  . ASN B 2 25 ? -29.263 12.650 20.731 1.00  89.27 0 B 1
ATOM   920 N ND2 . ASN B 2 25 ? -29.775 13.320 19.718 1.00  77.02 0 B 1
ATOM   921 O OD1 . ASN B 2 25 ? -29.726 12.735 21.876 1.00  78.16 0 B 1
ATOM   922 N N   . VAL B 2 26 ? -26.443  9.405 19.240 1.00  98.68 0 B 1
ATOM   923 C CA  . VAL B 2 26 ? -25.179  8.702 19.072 1.00  98.61 0 B 1
ATOM   924 C C   . VAL B 2 26 ? -24.881  8.495 17.584 1.00  98.61 0 B 1
ATOM   925 O O   . VAL B 2 26 ? -23.750  8.699 17.135 1.00  98.43 0 B 1
ATOM   926 C CB  . VAL B 2 26 ? -25.189  7.343 19.801 1.00  98.57 0 B 1
ATOM   927 C CG1 . VAL B 2 26 ? -23.894  6.581 19.526 1.00  97.53 0 B 1
ATOM   928 C CG2 . VAL B 2 26 ? -25.350  7.562 21.298 1.00  97.67 0 B 1
ATOM   929 N N   . LYS B 2 27 ? -25.893  8.096 16.833 1.00  98.48 0 B 1
ATOM   930 C CA  . LYS B 2 27 ? -25.704  7.889 15.400 1.00  98.39 0 B 1
ATOM   931 C C   . LYS B 2 27 ? -25.343  9.206 14.707 1.00  97.88 0 B 1
ATOM   932 O O   . LYS B 2 27 ? -24.561  9.218 13.764 1.00  97.49 0 B 1
ATOM   933 C CB  . LYS B 2 27 ? -26.970  7.295 14.774 1.00  98.35 0 B 1
ATOM   934 C CG  . LYS B 2 27 ? -27.225  5.850 15.190 1.00  98.04 0 B 1
ATOM   935 C CD  . LYS B 2 27 ? -28.449  5.276 14.507 1.00  97.45 0 B 1
ATOM   936 C CE  . LYS B 2 27 ? -28.665  3.824 14.898 1.00  96.51 0 B 1
ATOM   937 N NZ  . LYS B 2 27 ? -29.870  3.244 14.245 1.00  95.14 1 B 1
ATOM   938 N N   . ALA B 2 28 ? -25.914 10.303 15.186 1.00  97.90 0 B 1
ATOM   939 C CA  . ALA B 2 28 ? -25.612 11.612 14.621 1.00  97.44 0 B 1
ATOM   940 C C   . ALA B 2 28 ? -24.149 11.977 14.905 1.00  96.82 0 B 1
ATOM   941 O O   . ALA B 2 28 ? -23.474 12.575 14.068 1.00  95.87 0 B 1
ATOM   942 C CB  . ALA B 2 28 ? -26.544 12.671 15.214 1.00  97.10 0 B 1
ATOM   943 N N   . LYS B 2 29 ? -23.666 11.608 16.082 1.00  97.67 0 B 1
ATOM   944 C CA  . LYS B 2 29 ? -22.274 11.875 16.442 1.00  97.22 0 B 1
ATOM   945 C C   . LYS B 2 29 ? -21.334 11.049 15.569 1.00  96.21 0 B 1
ATOM   946 O O   . LYS B 2 29 ? -20.263 11.516 15.173 1.00  95.65 0 B 1
ATOM   947 C CB  . LYS B 2 29 ? -22.037 11.556 17.924 1.00  97.80 0 B 1
ATOM   948 C CG  . LYS B 2 29 ? -22.696 12.538 18.885 1.00  97.27 0 B 1
ATOM   949 C CD  . LYS B 2 29 ? -22.533 12.080 20.334 1.00  95.70 0 B 1
ATOM   950 C CE  . LYS B 2 29 ? -23.238 13.015 21.306 1.00  93.62 0 B 1
ATOM   951 N NZ  . LYS B 2 29 ? -22.571 14.330 21.427 1.00  88.51 1 B 1
ATOM   952 N N   . ILE B 2 30 ? -21.734  9.819 15.270 1.00  96.92 0 B 1
ATOM   953 C CA  . ILE B 2 30 ? -20.928  8.953 14.414 1.00  96.21 0 B 1
ATOM   954 C C   . ILE B 2 30 ? -20.882  9.549 13.005 1.00  94.20 0 B 1
ATOM   955 O O   . ILE B 2 30 ? -19.843  9.551 12.352 1.00  92.11 0 B 1
ATOM   956 C CB  . ILE B 2 30 ? -21.498  7.520 14.372 1.00  96.88 0 B 1
ATOM   957 C CG1 . ILE B 2 30 ? -21.316  6.859 15.747 1.00  96.83 0 B 1
ATOM   958 C CG2 . ILE B 2 30 ? -20.804  6.692 13.289 1.00  96.38 0 B 1
ATOM   959 C CD1 . ILE B 2 30 ? -21.987  5.508 15.883 1.00  96.67 0 B 1
ATOM   960 N N   . GLN B 2 31 ? -22.025 10.065 12.546 1.00  94.22 0 B 1
ATOM   961 C CA  . GLN B 2 31 ? -22.085 10.692 11.229 1.00  92.01 0 B 1
ATOM   962 C C   . GLN B 2 31 ? -21.173 11.914 11.187 1.00  88.95 0 B 1
ATOM   963 O O   . GLN B 2 31 ? -20.466 12.144 10.206 1.00  85.04 0 B 1
ATOM   964 C CB  . GLN B 2 31 ? -23.516 11.120 10.893 1.00  89.24 0 B 1
ATOM   965 C CG  . GLN B 2 31 ? -23.630 11.893  9.583 1.00  86.07 0 B 1
ATOM   966 C CD  . GLN B 2 31 ? -25.042 12.385  9.317 1.00  83.33 0 B 1
ATOM   967 N NE2 . GLN B 2 31 ? -25.493 12.256  8.081 1.00  75.88 0 B 1
ATOM   968 O OE1 . GLN B 2 31 ? -25.713 12.889 10.219 1.00  79.75 0 B 1
ATOM   969 N N   . ASP B 2 32 ? -21.186 12.690 12.260 1.00  90.72 0 B 1
ATOM   970 C CA  . ASP B 2 32 ? -20.362 13.895 12.333 1.00  88.79 0 B 1
ATOM   971 C C   . ASP B 2 32 ? -18.872 13.577 12.254 1.00  86.27 0 B 1
ATOM   972 O O   . ASP B 2 32 ? -18.107 14.309 11.615 1.00  83.99 0 B 1
ATOM   973 C CB  . ASP B 2 32 ? -20.654 14.653 13.634 1.00  88.77 0 B 1
ATOM   974 C CG  . ASP B 2 32 ? -19.899 15.973 13.720 1.00  85.00 0 B 1
ATOM   975 O OD1 . ASP B 2 32 ? -20.142 16.842 12.870 1.00  80.14 0 B 1
ATOM   976 O OD2 . ASP B 2 32 ? -19.073 16.122 14.643 1.00  78.07 -1 B 1
ATOM   977 N N   . LYS B 2 33 ? -18.460 12.478 12.887 1.00  90.71 0 B 1
ATOM   978 C CA  . LYS B 2 33 ? -17.049 12.093 12.884 1.00  89.29 0 B 1
ATOM   979 C C   . LYS B 2 33 ? -16.614 11.278 11.668 1.00  85.97 0 B 1
ATOM   980 O O   . LYS B 2 33 ? -15.525 11.493 11.133 1.00  81.06 0 B 1
ATOM   981 C CB  . LYS B 2 33 ? -16.704 11.305 14.149 1.00  89.27 0 B 1
ATOM   982 C CG  . LYS B 2 33 ? -16.742 12.129 15.430 1.00  87.29 0 B 1
ATOM   983 C CD  . LYS B 2 33 ? -16.033 11.413 16.577 1.00  87.40 0 B 1
ATOM   984 C CE  . LYS B 2 33 ? -14.543 11.303 16.339 1.00  85.06 0 B 1
ATOM   985 N NZ  . LYS B 2 33 ? -13.825 10.730 17.511 1.00  80.15 1 B 1
ATOM   986 N N   . GLU B 2 34 ? -17.453 10.336 11.243 1.00  89.35 0 B 1
ATOM   987 C CA  . GLU B 2 34 ? -17.086  9.434 10.155 1.00  87.64 0 B 1
ATOM   988 C C   . GLU B 2 34 ? -17.826  9.640  8.835 1.00  84.88 0 B 1
ATOM   989 O O   . GLU B 2 34 ? -17.412  9.103  7.803 1.00  80.87 0 B 1
ATOM   990 C CB  . GLU B 2 34 ? -17.268  7.986 10.611 1.00  88.68 0 B 1
ATOM   991 C CG  . GLU B 2 34 ? -16.501  7.619 11.874 1.00  88.17 0 B 1
ATOM   992 C CD  . GLU B 2 34 ? -14.986  7.725 11.698 1.00  88.83 0 B 1
ATOM   993 O OE1 . GLU B 2 34 ? -14.499  7.539 10.568 1.00  85.88 0 B 1
ATOM   994 O OE2 . GLU B 2 34 ? -14.287  7.977 12.706 1.00  85.15 -1 B 1
ATOM   995 N N   . GLY B 2 35 ? -18.918 10.389  8.851 1.00  85.57 0 B 1
ATOM   996 C CA  . GLY B 2 35 ? -19.675 10.637  7.632 1.00  83.73 0 B 1
ATOM   997 C C   . GLY B 2 35 ? -20.695  9.575  7.268 1.00  85.11 0 B 1
ATOM   998 O O   . GLY B 2 35 ? -21.333  9.657  6.215 1.00  83.35 0 B 1
ATOM   999 N N   . ILE B 2 36 ? -20.863  8.581  8.123 1.00  85.20 0 B 1
ATOM   1000 C CA  . ILE B 2 36 ? -21.804  7.494  7.856 1.00  88.08 0 B 1
ATOM   1001 C C   . ILE B 2 36 ? -23.245  7.946  8.121 1.00  89.20 0 B 1
ATOM   1002 O O   . ILE B 2 36 ? -23.560  8.382  9.228 1.00  89.50 0 B 1
ATOM   1003 C CB  . ILE B 2 36 ? -21.518  6.273  8.747 1.00  88.67 0 B 1
ATOM   1004 C CG1 . ILE B 2 36 ? -20.045  5.862  8.632 1.00  88.10 0 B 1
ATOM   1005 C CG2 . ILE B 2 36 ? -22.418  5.113  8.344 1.00  87.93 0 B 1
ATOM   1006 C CD1 . ILE B 2 36 ? -19.629  4.808  9.642 1.00  86.42 0 B 1
ATOM   1007 N N   . PRO B 2 37 ? -24.133  7.834  7.117 1.00  85.77 0 B 1
ATOM   1008 C CA  . PRO B 2 37 ? -25.530  8.224  7.305 1.00  86.89 0 B 1
ATOM   1009 C C   . PRO B 2 37 ? -26.165  7.411  8.441 1.00  90.01 0 B 1
ATOM   1010 O O   . PRO B 2 37 ? -25.964  6.200  8.509 1.00  90.91 0 B 1
ATOM   1011 C CB  . PRO B 2 37 ? -26.169  7.892  5.954 1.00  83.75 0 B 1
ATOM   1012 C CG  . PRO B 2 37 ? -25.031  8.055  4.985 1.00  80.63 0 B 1
ATOM   1013 C CD  . PRO B 2 37 ? -23.874  7.439  5.722 1.00  82.10 0 B 1
ATOM   1014 N N   . PRO B 2 38 ? -26.912  8.051  9.331 1.00  90.33 0 B 1
ATOM   1015 C CA  . PRO B 2 38 ? -27.563  7.344 10.444 1.00  92.25 0 B 1
ATOM   1016 C C   . PRO B 2 38 ? -28.423  6.158 10.018 1.00  93.01 0 B 1
ATOM   1017 O O   . PRO B 2 38 ? -28.455  5.141 10.704 1.00  92.90 0 B 1
ATOM   1018 C CB  . PRO B 2 38 ? -28.393  8.444 11.112 1.00  92.38 0 B 1
ATOM   1019 C CG  . PRO B 2 38 ? -27.573  9.679 10.870 1.00  91.15 0 B 1
ATOM   1020 C CD  . PRO B 2 38 ? -27.129  9.511  9.433 1.00  92.68 0 B 1
ATOM   1021 N N   . ASP B 2 39 ? -29.127  6.291  8.896 1.00  90.24 0 B 1
ATOM   1022 C CA  . ASP B 2 39 ? -30.005  5.219  8.437 1.00  89.21 0 B 1
ATOM   1023 C C   . ASP B 2 39 ? -29.257  3.974  7.952 1.00  90.47 0 B 1
ATOM   1024 O O   . ASP B 2 39 ? -29.885  2.950  7.663 1.00  89.55 0 B 1
ATOM   1025 C CB  . ASP B 2 39 ? -30.979  5.717  7.364 1.00  86.23 0 B 1
ATOM   1026 C CG  . ASP B 2 39 ? -30.303  6.053  6.044 1.00  79.12 0 B 1
ATOM   1027 O OD1 . ASP B 2 39 ? -29.060  6.092  5.987 1.00  73.26 0 B 1
ATOM   1028 O OD2 . ASP B 2 39 ? -31.035  6.295  5.060 1.00  74.22 -1 B 1
ATOM   1029 N N   . GLN B 2 40 ? -27.929  4.065  7.861 1.00  89.84 0 B 1
ATOM   1030 C CA  . GLN B 2 40 ? -27.125  2.918  7.453 1.00  89.95 0 B 1
ATOM   1031 C C   . GLN B 2 40 ? -26.444  2.292  8.672 1.00  92.16 0 B 1
ATOM   1032 O O   . GLN B 2 40 ? -25.766  1.270  8.558 1.00  92.44 0 B 1
ATOM   1033 C CB  . GLN B 2 40 ? -26.049  3.345  6.440 1.00  86.91 0 B 1
ATOM   1034 C CG  . GLN B 2 40 ? -26.607  3.759  5.090 1.00  82.70 0 B 1
ATOM   1035 C CD  . GLN B 2 40 ? -25.502  4.071  4.090 1.00  80.18 0 B 1
ATOM   1036 N NE2 . GLN B 2 40 ? -25.902  4.439  2.875 1.00  72.54 0 B 1
ATOM   1037 O OE1 . GLN B 2 40 ? -24.318  3.980  4.397 1.00  74.12 0 B 1
ATOM   1038 N N   . GLN B 2 41 ? -26.631  2.900  9.832 1.00  94.38 0 B 1
ATOM   1039 C CA  . GLN B 2 41 ? -26.008  2.419 11.063 1.00  95.64 0 B 1
ATOM   1040 C C   . GLN B 2 41 ? -26.896  1.511 11.901 1.00  96.08 0 B 1
ATOM   1041 O O   . GLN B 2 41 ? -28.066  1.801 12.128 1.00  96.07 0 B 1
ATOM   1042 C CB  . GLN B 2 41 ? -25.598  3.604 11.943 1.00  96.11 0 B 1
ATOM   1043 C CG  . GLN B 2 41 ? -24.600  4.576 11.325 1.00  95.79 0 B 1
ATOM   1044 C CD  . GLN B 2 41 ? -24.340  5.752 12.249 1.00  96.17 0 B 1
ATOM   1045 N NE2 . GLN B 2 41 ? -24.215  6.950 11.687 1.00  92.02 0 B 1
ATOM   1046 O OE1 . GLN B 2 41 ? -24.241  5.581 13.468 1.00  92.16 0 B 1
ATOM   1047 N N   . ARG B 2 42 ? -26.316  0.412 12.371 1.00  97.31 0 B 1
ATOM   1048 C CA  . ARG B 2 42 ? -27.006 -0.513 13.260 1.00  97.31 0 B 1
ATOM   1049 C C   . ARG B 2 42 ? -26.075 -0.657 14.464 1.00  97.86 0 B 1
ATOM   1050 O O   . ARG B 2 42 ? -24.978 -1.205 14.337 1.00  97.65 0 B 1
ATOM   1051 C CB  . ARG B 2 42 ? -27.233 -1.873 12.591 1.00  96.24 0 B 1
ATOM   1052 C CG  . ARG B 2 42 ? -28.106 -1.804 11.350 1.00  91.75 0 B 1
ATOM   1053 C CD  . ARG B 2 42 ? -28.216 -3.160 10.651 1.00  89.00 0 B 1
ATOM   1054 N NE  . ARG B 2 42 ? -29.182 -4.039 11.295 1.00  84.19 0 B 1
ATOM   1055 C CZ  . ARG B 2 42 ? -29.421 -5.292 10.904 1.00  81.26 0 B 1
ATOM   1056 N NH1 . ARG B 2 42 ? -28.744 -5.824  9.893 1.00  74.22 1 B 1
ATOM   1057 N NH2 . ARG B 2 42 ? -30.345 -6.027 11.530 1.00  74.33 0 B 1
ATOM   1058 N N   . LEU B 2 43 ? -26.494 -0.142 15.614 1.00  98.20 0 B 1
ATOM   1059 C CA  . LEU B 2 43 ? -25.685 -0.209 16.820 1.00  98.43 0 B 1
ATOM   1060 C C   . LEU B 2 43 ? -26.137 -1.375 17.692 1.00  98.54 0 B 1
ATOM   1061 O O   . LEU B 2 43 ? -27.333 -1.631 17.843 1.00  98.40 0 B 1
ATOM   1062 C CB  . LEU B 2 43 ? -25.782  1.102 17.602 1.00  98.46 0 B 1
ATOM   1063 C CG  . LEU B 2 43 ? -25.061  2.286 16.938 1.00  98.08 0 B 1
ATOM   1064 C CD1 . LEU B 2 43 ? -25.398  3.579 17.660 1.00  97.27 0 B 1
ATOM   1065 C CD2 . LEU B 2 43 ? -23.560  2.044 16.954 1.00  96.86 0 B 1
ATOM   1066 N N   . ILE B 2 44 ? -25.170 -2.083 18.258 1.00  98.56 0 B 1
ATOM   1067 C CA  . ILE B 2 44 ? -25.437 -3.270 19.058 1.00  98.52 0 B 1
ATOM   1068 C C   . ILE B 2 44 ? -24.730 -3.224 20.405 1.00  98.54 0 B 1
ATOM   1069 O O   . ILE B 2 44 ? -23.583 -2.783 20.505 1.00  98.36 0 B 1
ATOM   1070 C CB  . ILE B 2 44 ? -24.979 -4.528 18.290 1.00  98.24 0 B 1
ATOM   1071 C CG1 . ILE B 2 44 ? -25.752 -4.635 16.968 1.00  96.25 0 B 1
ATOM   1072 C CG2 . ILE B 2 44 ? -25.174 -5.784 19.131 1.00  95.88 0 B 1
ATOM   1073 C CD1 . ILE B 2 44 ? -25.080 -5.538 15.939 1.00  92.98 0 B 1
ATOM   1074 N N   . PHE B 2 45 ? -25.430 -3.686 21.450 1.00  98.29 0 B 1
ATOM   1075 C CA  . PHE B 2 45 ? -24.867 -3.745 22.787 1.00  98.02 0 B 1
ATOM   1076 C C   . PHE B 2 45 ? -25.555 -4.857 23.569 1.00  97.70 0 B 1
ATOM   1077 O O   . PHE B 2 45 ? -26.780 -4.957 23.560 1.00  96.74 0 B 1
ATOM   1078 C CB  . PHE B 2 45 ? -25.056 -2.418 23.527 1.00  97.94 0 B 1
ATOM   1079 C CG  . PHE B 2 45 ? -24.432 -2.403 24.894 1.00  98.04 0 B 1
ATOM   1080 C CD1 . PHE B 2 45 ? -23.052 -2.331 25.052 1.00  97.20 0 B 1
ATOM   1081 C CD2 . PHE B 2 45 ? -25.218 -2.470 26.044 1.00  97.12 0 B 1
ATOM   1082 C CE1 . PHE B 2 45 ? -22.462 -2.327 26.315 1.00  96.67 0 B 1
ATOM   1083 C CE2 . PHE B 2 45 ? -24.645 -2.471 27.314 1.00  96.62 0 B 1
ATOM   1084 C CZ  . PHE B 2 45 ? -23.266 -2.397 27.443 1.00  97.23 0 B 1
ATOM   1085 N N   . ALA B 2 46 ? -24.757 -5.675 24.232 1.00  97.23 0 B 1
ATOM   1086 C CA  . ALA B 2 46 ? -25.292 -6.766 25.047 1.00  96.76 0 B 1
ATOM   1087 C C   . ALA B 2 46 ? -26.265 -7.671 24.286 1.00  96.84 0 B 1
ATOM   1088 O O   . ALA B 2 46 ? -27.289 -8.101 24.822 1.00  95.20 0 B 1
ATOM   1089 C CB  . ALA B 2 46 ? -25.963 -6.213 26.300 1.00  95.38 0 B 1
ATOM   1090 N N   . GLY B 2 47 ? -25.929 -7.968 23.041 1.00  96.68 0 B 1
ATOM   1091 C CA  . GLY B 2 47 ? -26.749 -8.856 22.239 1.00  96.38 0 B 1
ATOM   1092 C C   . GLY B 2 47 ? -28.048 -8.283 21.697 1.00  96.71 0 B 1
ATOM   1093 O O   . GLY B 2 47 ? -28.909 -9.025 21.229 1.00  95.21 0 B 1
ATOM   1094 N N   . LYS B 2 48 ? -28.191 -6.960 21.760 1.00  97.16 0 B 1
ATOM   1095 C CA  . LYS B 2 48 ? -29.411 -6.311 21.283 1.00  96.91 0 B 1
ATOM   1096 C C   . LYS B 2 48 ? -29.116 -5.183 20.306 1.00  97.71 0 B 1
ATOM   1097 O O   . LYS B 2 48 ? -28.123 -4.472 20.456 1.00  97.40 0 B 1
ATOM   1098 C CB  . LYS B 2 48 ? -30.189 -5.710 22.449 1.00  94.60 0 B 1
ATOM   1099 C CG  . LYS B 2 48 ? -30.641 -6.696 23.507 1.00  83.21 0 B 1
ATOM   1100 C CD  . LYS B 2 48 ? -31.361 -5.959 24.625 1.00  80.94 0 B 1
ATOM   1101 C CE  . LYS B 2 48 ? -31.828 -6.908 25.722 1.00  68.58 0 B 1
ATOM   1102 N NZ  . LYS B 2 48 ? -32.513 -6.181 26.824 1.00  62.70 1 B 1
ATOM   1103 N N   . GLN B 2 49 ? -29.985 -5.029 19.304 1.00  98.08 0 B 1
ATOM   1104 C CA  . GLN B 2 49 ? -29.837 -3.920 18.378 1.00  98.06 0 B 1
ATOM   1105 C C   . GLN B 2 49 ? -30.519 -2.751 19.092 1.00  98.18 0 B 1
ATOM   1106 O O   . GLN B 2 49 ? -31.666 -2.868 19.526 1.00  97.77 0 B 1
ATOM   1107 C CB  . GLN B 2 49 ? -30.532 -4.188 17.042 1.00  97.14 0 B 1
ATOM   1108 C CG  . GLN B 2 49 ? -30.348 -3.033 16.052 1.00  95.25 0 B 1
ATOM   1109 C CD  . GLN B 2 49 ? -30.973 -3.303 14.697 1.00  94.60 0 B 1
ATOM   1110 N NE2 . GLN B 2 49 ? -31.369 -2.244 14.008 1.00  86.05 0 B 1
ATOM   1111 O OE1 . GLN B 2 49 ? -31.091 -4.449 14.269 1.00  89.63 0 B 1
ATOM   1112 N N   . LEU B 2 50 ? -29.808 -1.653 19.242 1.00  98.47 0 B 1
ATOM   1113 C CA  . LEU B 2 50 ? -30.326 -0.492 19.951 1.00  98.45 0 B 1
ATOM   1114 C C   . LEU B 2 50 ? -31.346  0.309 19.131 1.00  98.49 0 B 1
ATOM   1115 O O   . LEU B 2 50 ? -31.163  0.529 17.932 1.00  98.09 0 B 1
ATOM   1116 C CB  . LEU B 2 50 ? -29.156  0.397 20.378 1.00  98.42 0 B 1
ATOM   1117 C CG  . LEU B 2 50 ? -28.016 -0.357 21.088 1.00  97.84 0 B 1
ATOM   1118 C CD1 . LEU B 2 50 ? -26.941  0.621 21.542 1.00  96.79 0 B 1
ATOM   1119 C CD2 . LEU B 2 50 ? -28.561 -1.137 22.286 1.00  96.22 0 B 1
ATOM   1120 N N   . GLU B 2 51 ? -32.408  0.746 19.806 1.00  98.23 0 B 1
ATOM   1121 C CA  . GLU B 2 51 ? -33.474  1.500 19.162 1.00  98.01 0 B 1
ATOM   1122 C C   . GLU B 2 51 ? -33.247  3.014 19.272 1.00  98.23 0 B 1
ATOM   1123 O O   . GLU B 2 51 ? -32.874  3.520 20.331 1.00  97.74 0 B 1
ATOM   1124 C CB  . GLU B 2 51 ? -34.818  1.123 19.783 1.00  97.07 0 B 1
ATOM   1125 C CG  . GLU B 2 51 ? -35.192 -0.339 19.560 1.00  87.78 0 B 1
ATOM   1126 C CD  . GLU B 2 51 ? -36.503 -0.726 20.234 1.00  81.41 0 B 1
ATOM   1127 O OE1 . GLU B 2 51 ? -37.483  0.040 20.105 1.00  75.03 0 B 1
ATOM   1128 O OE2 . GLU B 2 51 ? -36.545 -1.787 20.879 1.00  73.44 -1 B 1
ATOM   1129 N N   . ASP B 2 52 ? -33.484  3.715 18.170 1.00  97.90 0 B 1
ATOM   1130 C CA  . ASP B 2 52 ? -33.271  5.162 18.084 1.00  97.89 0 B 1
ATOM   1131 C C   . ASP B 2 52 ? -33.866  6.014 19.204 1.00  97.67 0 B 1
ATOM   1132 O O   . ASP B 2 52 ? -33.225  6.953 19.679 1.00  94.81 0 B 1
ATOM   1133 C CB  . ASP B 2 52 ? -33.787  5.696 16.745 1.00  96.92 0 B 1
ATOM   1134 C CG  . ASP B 2 52 ? -32.972  5.211 15.559 1.00  95.84 0 B 1
ATOM   1135 O OD1 . ASP B 2 52 ? -31.871  4.659 15.760 1.00  92.92 0 B 1
ATOM   1136 O OD2 . ASP B 2 52 ? -33.433  5.397 14.412 1.00  91.46 -1 B 1
ATOM   1137 N N   . GLY B 2 53 ? -35.084  5.704 19.606 1.00  97.57 0 B 1
ATOM   1138 C CA  . GLY B 2 53 ? -35.762  6.494 20.621 1.00  97.37 0 B 1
ATOM   1139 C C   . GLY B 2 53 ? -35.325  6.320 22.069 1.00  97.93 0 B 1
ATOM   1140 O O   . GLY B 2 53 ? -35.666  7.139 22.917 1.00  96.34 0 B 1
ATOM   1141 N N   . ARG B 2 54 ? -34.571  5.265 22.352 1.00  98.31 0 B 1
ATOM   1142 C CA  . ARG B 2 54 ? -34.125  5.010 23.715 1.00  98.51 0 B 1
ATOM   1143 C C   . ARG B 2 54 ? -32.783  5.686 23.989 1.00  98.67 0 B 1
ATOM   1144 O O   . ARG B 2 54 ? -32.065  6.090 23.070 1.00  98.37 0 B 1
ATOM   1145 C CB  . ARG B 2 54 ? -34.028  3.501 23.961 1.00  98.04 0 B 1
ATOM   1146 C CG  . ARG B 2 54 ? -35.360  2.775 23.791 1.00  94.21 0 B 1
ATOM   1147 C CD  . ARG B 2 54 ? -35.250  1.296 24.124 1.00  88.09 0 B 1
ATOM   1148 N NE  . ARG B 2 54 ? -36.495  0.570 23.854 1.00  79.82 0 B 1
ATOM   1149 C CZ  . ARG B 2 54 ? -37.563  0.599 24.642 1.00  72.72 0 B 1
ATOM   1150 N NH1 . ARG B 2 54 ? -37.553  1.313 25.763 1.00  65.63 1 B 1
ATOM   1151 N NH2 . ARG B 2 54 ? -38.648 -0.079 24.311 1.00  67.22 0 B 1
ATOM   1152 N N   . THR B 2 55 ? -32.451  5.825 25.281 1.00  98.64 0 B 1
ATOM   1153 C CA  . THR B 2 55 ? -31.209  6.473 25.683 1.00  98.64 0 B 1
ATOM   1154 C C   . THR B 2 55 ? -30.138  5.457 26.063 1.00  98.60 0 B 1
ATOM   1155 O O   . THR B 2 55 ? -30.426  4.267 26.239 1.00  98.22 0 B 1
ATOM   1156 C CB  . THR B 2 55 ? -31.426  7.402 26.889 1.00  98.40 0 B 1
ATOM   1157 C CG2 . THR B 2 55 ? -32.515  8.426 26.604 1.00  95.32 0 B 1
ATOM   1158 O OG1 . THR B 2 55 ? -31.797  6.614 28.029 1.00  95.64 0 B 1
ATOM   1159 N N   . LEU B 2 56 ? -28.908  5.939 26.207 1.00  98.56 0 B 1
ATOM   1160 C CA  . LEU B 2 56 ? -27.803  5.065 26.598 1.00  98.44 0 B 1
ATOM   1161 C C   . LEU B 2 56 ? -28.078  4.495 27.993 1.00  98.24 0 B 1
ATOM   1162 O O   . LEU B 2 56 ? -27.801  3.324 28.250 1.00  97.87 0 B 1
ATOM   1163 C CB  . LEU B 2 56 ? -26.492  5.848 26.597 1.00  98.47 0 B 1
ATOM   1164 C CG  . LEU B 2 56 ? -25.998  6.323 25.220 1.00  98.07 0 B 1
ATOM   1165 C CD1 . LEU B 2 56 ? -24.740  7.161 25.375 1.00  97.24 0 B 1
ATOM   1166 C CD2 . LEU B 2 56 ? -25.727  5.116 24.320 1.00  96.86 0 B 1
ATOM   1167 N N   . SER B 2 57 ? -28.625  5.317 28.884 1.00  98.43 0 B 1
ATOM   1168 C CA  . SER B 2 57 ? -28.932  4.866 30.241 1.00  98.17 0 B 1
ATOM   1169 C C   . SER B 2 57 ? -30.006  3.782 30.252 1.00  98.19 0 B 1
ATOM   1170 O O   . SER B 2 57 ? -30.012  2.921 31.125 1.00  97.24 0 B 1
ATOM   1171 C CB  . SER B 2 57 ? -29.360  6.046 31.118 1.00  97.35 0 B 1
ATOM   1172 O OG  . SER B 2 57 ? -30.511  6.677 30.601 1.00  86.77 0 B 1
ATOM   1173 N N   . ASP B 2 58 ? -30.915  3.810 29.275 1.00  98.35 0 B 1
ATOM   1174 C CA  . ASP B 2 58 ? -31.965  2.796 29.188 1.00  98.14 0 B 1
ATOM   1175 C C   . ASP B 2 58 ? -31.351  1.415 28.971 1.00  98.08 0 B 1
ATOM   1176 O O   . ASP B 2 58 ? -31.912  0.404 29.383 1.00  97.20 0 B 1
ATOM   1177 C CB  . ASP B 2 58 ? -32.934  3.090 28.031 1.00  97.91 0 B 1
ATOM   1178 C CG  . ASP B 2 58 ? -33.843  4.274 28.312 1.00  96.37 0 B 1
ATOM   1179 O OD1 . ASP B 2 58 ? -34.104  4.569 29.494 1.00  92.64 0 B 1
ATOM   1180 O OD2 . ASP B 2 58 ? -34.315  4.903 27.331 1.00  92.41 -1 B 1
ATOM   1181 N N   . TYR B 2 59 ? -30.184  1.390 28.326 1.00  98.05 0 B 1
ATOM   1182 C CA  . TYR B 2 59 ? -29.495  0.135 28.048 1.00  97.88 0 B 1
ATOM   1183 C C   . TYR B 2 59 ? -28.360 -0.128 29.040 1.00  97.43 0 B 1
ATOM   1184 O O   . TYR B 2 59 ? -27.592 -1.078 28.877 1.00  96.15 0 B 1
ATOM   1185 C CB  . TYR B 2 59 ? -28.929  0.155 26.625 1.00  97.76 0 B 1
ATOM   1186 C CG  . TYR B 2 59 ? -29.979  0.082 25.541 1.00  98.17 0 B 1
ATOM   1187 C CD1 . TYR B 2 59 ? -30.688 -1.095 25.313 1.00  97.42 0 B 1
ATOM   1188 C CD2 . TYR B 2 59 ? -30.253  1.182 24.731 1.00  97.48 0 B 1
ATOM   1189 C CE1 . TYR B 2 59 ? -31.649 -1.180 24.315 1.00  97.41 0 B 1
ATOM   1190 C CE2 . TYR B 2 59 ? -31.214  1.115 23.728 1.00  97.25 0 B 1
ATOM   1191 C CZ  . TYR B 2 59 ? -31.910 -0.072 23.521 1.00  98.08 0 B 1
ATOM   1192 O OH  . TYR B 2 59 ? -32.855 -0.146 22.523 1.00  97.58 0 B 1
ATOM   1193 N N   . ASN B 2 60 ? -28.268  0.726 30.057 1.00  96.96 0 B 1
ATOM   1194 C CA  . ASN B 2 60 ? -27.236  0.604 31.082 1.00  96.49 0 B 1
ATOM   1195 C C   . ASN B 2 60 ? -25.833  0.667 30.465 1.00  96.60 0 B 1
ATOM   1196 O O   . ASN B 2 60 ? -24.916 -0.047 30.880 1.00  95.20 0 B 1
ATOM   1197 C CB  . ASN B 2 60 ? -27.400 -0.701 31.871 1.00  94.96 0 B 1
ATOM   1198 C CG  . ASN B 2 60 ? -26.577 -0.715 33.145 1.00  85.67 0 B 1
ATOM   1199 N ND2 . ASN B 2 60 ? -26.102 -1.895 33.531 1.00  71.55 0 B 1
ATOM   1200 O OD1 . ASN B 2 60 ? -26.375  0.314 33.786 1.00  75.52 0 B 1
ATOM   1201 N N   . ILE B 2 61 ? -25.679  1.546 29.479 1.00  97.63 0 B 1
ATOM   1202 C CA  . ILE B 2 61 ? -24.390  1.748 28.828 1.00  97.80 0 B 1
ATOM   1203 C C   . ILE B 2 61 ? -23.636  2.783 29.652 1.00  97.78 0 B 1
ATOM   1204 O O   . ILE B 2 61 ? -24.082  3.923 29.793 1.00  97.22 0 B 1
ATOM   1205 C CB  . ILE B 2 61 ? -24.584  2.242 27.377 1.00  97.95 0 B 1
ATOM   1206 C CG1 . ILE B 2 61 ? -25.220  1.119 26.545 1.00  97.40 0 B 1
ATOM   1207 C CG2 . ILE B 2 61 ? -23.250  2.671 26.779 1.00  97.39 0 B 1
ATOM   1208 C CD1 . ILE B 2 61 ? -25.676  1.543 25.162 1.00  96.43 0 B 1
ATOM   1209 N N   . GLN B 2 62 ? -22.493  2.366 30.210 1.00  97.32 0 B 1
ATOM   1210 C CA  . GLN B 2 62 ? -21.702  3.235 31.067 1.00  96.74 0 B 1
ATOM   1211 C C   . GLN B 2 62 ? -20.402  3.679 30.409 1.00  97.15 0 B 1
ATOM   1212 O O   . GLN B 2 62 ? -20.101  3.311 29.282 1.00  96.17 0 B 1
ATOM   1213 C CB  . GLN B 2 62 ? -21.416  2.502 32.382 1.00  94.82 0 B 1
ATOM   1214 C CG  . GLN B 2 62 ? -22.664  1.960 33.054 1.00  90.25 0 B 1
ATOM   1215 C CD  . GLN B 2 62 ? -22.358  1.113 34.265 1.00  85.62 0 B 1
ATOM   1216 N NE2 . GLN B 2 62 ? -23.115  1.307 35.337 1.00  71.35 0 B 1
ATOM   1217 O OE1 . GLN B 2 62 ? -21.441  0.291 34.238 1.00  76.35 0 B 1
ATOM   1218 N N   . LYS B 2 63 ? -19.625  4.494 31.143 1.00  97.16 0 B 1
ATOM   1219 C CA  . LYS B 2 63 ? -18.382  5.010 30.601 1.00  97.12 0 B 1
ATOM   1220 C C   . LYS B 2 63 ? -17.456  3.886 30.150 1.00  97.03 0 B 1
ATOM   1221 O O   . LYS B 2 63 ? -17.369  2.837 30.781 1.00  96.04 0 B 1
ATOM   1222 C CB  . LYS B 2 63 ? -17.663  5.881 31.637 1.00  96.27 0 B 1
ATOM   1223 C CG  . LYS B 2 63 ? -17.211  5.140 32.881 1.00  90.16 0 B 1
ATOM   1224 C CD  . LYS B 2 63 ? -16.435  6.057 33.813 1.00  88.72 0 B 1
ATOM   1225 C CE  . LYS B 2 63 ? -15.931  5.303 35.025 1.00  75.86 0 B 1
ATOM   1226 N NZ  . LYS B 2 63 ? -15.129  6.178 35.933 1.00  66.89 1 B 1
ATOM   1227 N N   . GLU B 2 64 ? -16.784  4.135 29.028 1.00  97.01 0 B 1
ATOM   1228 C CA  . GLU B 2 64 ? -15.864  3.175 28.431 1.00  97.03 0 B 1
ATOM   1229 C C   . GLU B 2 64 ? -16.500  1.875 27.962 1.00  97.10 0 B 1
ATOM   1230 O O   . GLU B 2 64 ? -15.817  0.884 27.737 1.00  95.84 0 B 1
ATOM   1231 C CB  . GLU B 2 64 ? -14.707  2.888 29.385 1.00  96.10 0 B 1
ATOM   1232 C CG  . GLU B 2 64 ? -13.578  3.909 29.277 1.00  92.43 0 B 1
ATOM   1233 C CD  . GLU B 2 64 ? -13.096  4.413 30.618 1.00  87.19 0 B 1
ATOM   1234 O OE1 . GLU B 2 64 ? -12.914  3.591 31.537 1.00  79.51 0 B 1
ATOM   1235 O OE2 . GLU B 2 64 ? -12.916  5.640 30.746 1.00  78.09 -1 B 1
ATOM   1236 N N   . SER B 2 65 ? -17.819  1.893 27.785 1.00  97.29 0 B 1
ATOM   1237 C CA  . SER B 2 65 ? -18.503  0.726 27.246 1.00  97.25 0 B 1
ATOM   1238 C C   . SER B 2 65 ? -18.182  0.675 25.754 1.00  97.49 0 B 1
ATOM   1239 O O   . SER B 2 65 ? -17.851  1.697 25.148 1.00  97.12 0 B 1
ATOM   1240 C CB  . SER B 2 65 ? -20.017  0.843 27.429 1.00  96.85 0 B 1
ATOM   1241 O OG  . SER B 2 65 ? -20.387  0.693 28.783 1.00  93.20 0 B 1
ATOM   1242 N N   . THR B 2 66 ? -18.284 -0.510 25.168 1.00  97.35 0 B 1
ATOM   1243 C CA  . THR B 2 66 ? -18.031 -0.675 23.740 1.00  97.37 0 B 1
ATOM   1244 C C   . THR B 2 66 ? -19.303 -1.102 23.023 1.00  97.65 0 B 1
ATOM   1245 O O   . THR B 2 66 ? -19.911 -2.120 23.355 1.00  97.34 0 B 1
ATOM   1246 C CB  . THR B 2 66 ? -16.943 -1.734 23.488 1.00  96.67 0 B 1
ATOM   1247 C CG2 . THR B 2 66 ? -16.765 -1.977 21.988 1.00  92.34 0 B 1
ATOM   1248 O OG1 . THR B 2 66 ? -15.700 -1.287 24.033 1.00  92.69 0 B 1
ATOM   1249 N N   . LEU B 2 67 ? -19.708 -0.297 22.037 1.00  98.14 0 B 1
ATOM   1250 C CA  . LEU B 2 67 ? -20.865 -0.625 21.219 1.00  98.27 0 B 1
ATOM   1251 C C   . LEU B 2 67 ? -20.299 -1.208 19.933 1.00  98.28 0 B 1
ATOM   1252 O O   . LEU B 2 67 ? -19.161 -0.924 19.565 1.00  98.09 0 B 1
ATOM   1253 C CB  . LEU B 2 67 ? -21.684  0.627 20.884 1.00  98.19 0 B 1
ATOM   1254 C CG  . LEU B 2 67 ? -22.174  1.506 22.032 1.00  96.89 0 B 1
ATOM   1255 C CD1 . LEU B 2 67 ? -23.094  2.589 21.471 1.00  93.83 0 B 1
ATOM   1256 C CD2 . LEU B 2 67 ? -22.903  0.670 23.066 1.00  93.28 0 B 1
ATOM   1257 N N   . HIS B 2 68 ? -21.087 -2.026 19.266 1.00  98.24 0 B 1
ATOM   1258 C CA  . HIS B 2 68 ? -20.640 -2.598 17.996 1.00  98.28 0 B 1
ATOM   1259 C C   . HIS B 2 68 ? -21.468 -1.993 16.881 1.00  98.22 0 B 1
ATOM   1260 O O   . HIS B 2 68 ? -22.680 -1.844 17.000 1.00  97.98 0 B 1
ATOM   1261 C CB  . HIS B 2 68 ? -20.777 -4.118 18.015 1.00  97.80 0 B 1
ATOM   1262 C CG  . HIS B 2 68 ? -19.801 -4.781 18.931 1.00  96.68 0 B 1
ATOM   1263 C CD2 . HIS B 2 68 ? -18.626 -5.387 18.697 1.00  86.53 0 B 1
ATOM   1264 N ND1 . HIS B 2 68 ? -19.970 -4.819 20.298 1.00  85.82 0 B 1
ATOM   1265 C CE1 . HIS B 2 68 ? -18.938 -5.416 20.862 1.00  89.16 0 B 1
ATOM   1266 N NE2 . HIS B 2 68 ? -18.104 -5.773 19.913 1.00  90.18 0 B 1
ATOM   1267 N N   . LEU B 2 69 ? -20.783 -1.639 15.791 1.00  98.17 0 B 1
ATOM   1268 C CA  . LEU B 2 69 ? -21.442 -1.020 14.647 1.00  97.84 0 B 1
ATOM   1269 C C   . LEU B 2 69 ? -21.371 -1.902 13.415 1.00  97.61 0 B 1
ATOM   1270 O O   . LEU B 2 69 ? -20.297 -2.372 13.037 1.00  97.04 0 B 1
ATOM   1271 C CB  . LEU B 2 69 ? -20.788  0.333 14.342 1.00  97.56 0 B 1
ATOM   1272 C CG  . LEU B 2 69 ? -21.200  1.037 13.043 1.00  96.92 0 B 1
ATOM   1273 C CD1 . LEU B 2 69 ? -22.654  1.483 13.128 1.00  95.11 0 B 1
ATOM   1274 C CD2 . LEU B 2 69 ? -20.290  2.237 12.797 1.00  94.87 0 B 1
ATOM   1275 N N   . VAL B 2 70 ? -22.526 -2.118 12.801 1.00  97.25 0 B 1
ATOM   1276 C CA  . VAL B 2 70 ? -22.613 -2.882 11.567 1.00  96.75 0 B 1
ATOM   1277 C C   . VAL B 2 70 ? -23.409 -1.999 10.613 1.00  96.02 0 B 1
ATOM   1278 O O   . VAL B 2 70 ? -24.438 -1.434 10.998 1.00  94.87 0 B 1
ATOM   1279 C CB  . VAL B 2 70 ? -23.344 -4.226 11.756 1.00  95.80 0 B 1
ATOM   1280 C CG1 . VAL B 2 70 ? -23.567 -4.891 10.400 1.00  87.73 0 B 1
ATOM   1281 C CG2 . VAL B 2 70 ? -22.510 -5.136 12.640 1.00  88.53 0 B 1
ATOM   1282 N N   . LEU B 2 71 ? -22.928 -1.873  9.388 1.00  94.34 0 B 1
ATOM   1283 C CA  . LEU B 2 71 ? -23.614 -1.047  8.400 1.00  92.66 0 B 1
ATOM   1284 C C   . LEU B 2 71 ? -24.518 -1.855  7.482 1.00  91.51 0 B 1
ATOM   1285 O O   . LEU B 2 71 ? -24.225 -3.006  7.154 1.00  89.60 0 B 1
ATOM   1286 C CB  . LEU B 2 71 ? -22.602 -0.289  7.540 1.00  91.00 0 B 1
ATOM   1287 C CG  . LEU B 2 71 ? -22.084  1.052  8.054 1.00  89.15 0 B 1
ATOM   1288 C CD1 . LEU B 2 71 ? -21.439  0.890  9.422 1.00  83.69 0 B 1
ATOM   1289 C CD2 . LEU B 2 71 ? -21.090  1.621  7.056 1.00  82.35 0 B 1
ATOM   1290 N N   . ARG B 2 72 ? -25.620 -1.257  7.089 1.00  88.28 0 B 1
ATOM   1291 C CA  . ARG B 2 72 ? -26.508 -1.836  6.101 1.00  85.74 0 B 1
ATOM   1292 C C   . ARG B 2 72 ? -26.411 -0.867  4.929 1.00  84.07 0 B 1
ATOM   1293 O O   . ARG B 2 72 ? -26.895  0.262  5.007 1.00  80.67 0 B 1
ATOM   1294 C CB  . ARG B 2 72 ? -27.943 -1.997  6.610 1.00  82.65 0 B 1
ATOM   1295 C CG  . ARG B 2 72 ? -28.546 -0.833  7.336 1.00  73.89 0 B 1
ATOM   1296 C CD  . ARG B 2 72 ? -29.946 -1.191  7.826 1.00  71.66 0 B 1
ATOM   1297 N NE  . ARG B 2 72 ? -30.526 -0.153  8.656 1.00  65.63 0 B 1
ATOM   1298 C CZ  . ARG B 2 72 ? -31.695 -0.255  9.274 1.00  60.64 0 B 1
ATOM   1299 N NH1 . ARG B 2 72 ? -32.413 -1.358  9.142 1.00  56.79 1 B 1
ATOM   1300 N NH2 . ARG B 2 72 ? -32.151  0.746 10.019 1.00  53.57 0 B 1
ATOM   1301 N N   . LEU B 2 73 ? -25.754 -1.298  3.878 1.00  80.79 0 B 1
ATOM   1302 C CA  . LEU B 2 73 ? -25.499 -0.459  2.715 1.00  76.26 0 B 1
ATOM   1303 C C   . LEU B 2 73 ? -26.731  0.017  1.949 1.00  72.86 0 B 1
ATOM   1304 O O   . LEU B 2 73 ? -26.677  1.028  1.256 1.00  67.56 0 B 1
ATOM   1305 C CB  . LEU B 2 73 ? -24.538 -1.175  1.762 1.00  73.87 0 B 1
ATOM   1306 C CG  . LEU B 2 73 ? -23.242 -1.660  2.433 1.00  70.54 0 B 1
ATOM   1307 C CD1 . LEU B 2 73 ? -22.331 -2.308  1.402 1.00  68.21 0 B 1
ATOM   1308 C CD2 . LEU B 2 73 ? -22.536 -0.504  3.119 1.00  67.28 0 B 1
ATOM   1309 N N   . ARG B 2 74 ? -27.830 -0.708  2.086 1.00  69.96 0 B 1
ATOM   1310 C CA  . ARG B 2 74 ? -29.059 -0.316  1.402 1.00  66.29 0 B 1
ATOM   1311 C C   . ARG B 2 74 ? -29.813  0.774  2.152 1.00  63.56 0 B 1
ATOM   1312 O O   . ARG B 2 74 ? -30.753  1.368  1.628 1.00  57.36 0 B 1
ATOM   1313 C CB  . ARG B 2 74 ? -29.963 -1.536  1.202 1.00  61.23 0 B 1
ATOM   1314 C CG  . ARG B 2 74 ? -29.406 -2.570  0.245 1.00  54.64 0 B 1
ATOM   1315 C CD  . ARG B 2 74 ? -30.317 -3.776  0.156 1.00  50.73 0 B 1
ATOM   1316 N NE  . ARG B 2 74 ? -31.646 -3.444 -0.346 1.00  46.61 0 B 1
ATOM   1317 C CZ  . ARG B 2 74 ? -31.969 -3.327 -1.630 1.00  42.94 0 B 1
ATOM   1318 N NH1 . ARG B 2 74 ? -31.057 -3.527 -2.567 1.00  39.66 1 B 1
ATOM   1319 N NH2 . ARG B 2 74 ? -33.206 -3.004 -1.977 1.00  38.31 0 B 1
ATOM   1320 N N   . GLY B 2 75 ? -29.401  1.049  3.394 1.00  63.63 0 B 1
ATOM   1321 C CA  . GLY B 2 75 ? -30.034  2.082  4.198 1.00  60.55 0 B 1
ATOM   1322 C C   . GLY B 2 75 ? -31.463  1.751  4.586 1.00  59.23 0 B 1
ATOM   1323 O O   . GLY B 2 75 ? -32.022  0.750  4.153 1.00  53.87 0 B 1
ATOM   1324 N N   . GLY B 2 76 ? -32.055  2.613  5.411 1.00  60.42 0 B 1
ATOM   1325 C CA  . GLY B 2 76 ? -33.425  2.392  5.844 1.00  57.20 0 B 1
ATOM   1326 C C   . GLY B 2 76 ? -33.698  2.793  7.276 1.00  53.14 0 B 1
ATOM   1327 O O   . GLY B 2 76 ? -34.858  2.664  7.721 1.00  47.18 0 B 1
ATOM   1328 O OXT . GLY B 2 76 ? -32.762  3.260  7.973 1.00  51.43 -1 B 1
HETATM 1329 P PA  . NAD C 3 1 ? -31.579  3.499 -6.170 1.00  81.06 0 C 1
HETATM 1330 P PN  . NAD C 3 1 ? -31.337  5.421 -4.078 1.00  78.07 0 C 1
HETATM 1331 C C1B . NAD C 3 1 ? -29.474 -0.457 -4.057 1.00  76.09 0 C 1
HETATM 1332 C C1D . NAD C 3 1 ? -34.237  9.072 -3.353 1.00  66.98 0 C 1
HETATM 1333 N N1A . NAD C 3 1 ? -27.194 -3.976 -7.090 1.00  82.00 0 C 1
HETATM 1334 N N1N . NAD C 3 1 ? -34.031  8.390 -2.058 1.00  68.15 0 C 1
HETATM 1335 O O1A . NAD C 3 1 ? -30.331  3.976 -6.826 1.00  73.69 -1 C 1
HETATM 1336 O O1N . NAD C 3 1 ? -29.885  5.380 -4.247 1.00  70.65 -1 C 1
HETATM 1337 C C2A . NAD C 3 1 ? -27.681 -4.111 -5.855 1.00  79.06 0 C 1
HETATM 1338 C C2B . NAD C 3 1 ? -29.267  0.889 -3.429 1.00  72.14 0 C 1
HETATM 1339 C C2D . NAD C 3 1 ? -33.193 10.099 -3.642 1.00  68.91 0 C 1
HETATM 1340 C C2N . NAD C 3 1 ? -34.257  7.044 -1.935 1.00  65.42 0 C 1
HETATM 1341 O O2A . NAD C 3 1 ? -32.703  3.135 -7.089 1.00  75.03 0 C 1
HETATM 1342 O O2B . NAD C 3 1 ? -28.243  0.836 -2.484 1.00  68.29 0 C 1
HETATM 1343 O O2D . NAD C 3 1 ? -33.820 11.364 -3.661 1.00  63.97 0 C 1
HETATM 1344 O O2N . NAD C 3 1 ? -31.843  4.950 -2.749 1.00  69.07 0 C 1
HETATM 1345 C C3B . NAD C 3 1 ? -30.630  1.160 -2.782 1.00  72.57 0 C 1
HETATM 1346 C C3D . NAD C 3 1 ? -32.602  9.765 -4.963 1.00  69.38 0 C 1
HETATM 1347 C C3N . NAD C 3 1 ? -34.074  6.428 -0.712 1.00  64.29 0 C 1
HETATM 1348 N N3A . NAD C 3 1 ? -28.228 -3.110 -5.168 1.00  79.25 0 C 1
HETATM 1349 O O3  . NAD C 3 1 ? -32.089  4.600 -5.188 1.00  78.61 0 C 1
HETATM 1350 O O3B . NAD C 3 1 ? -30.711  0.558 -1.506 1.00  70.77 0 C 1
HETATM 1351 O O3D . NAD C 3 1 ? -32.823 10.761 -5.921 1.00  64.58 0 C 1
HETATM 1352 C C4A . NAD C 3 1 ? -28.265 -1.890 -5.748 1.00  81.35 0 C 1
HETATM 1353 C C4B . NAD C 3 1 ? -31.609  0.507 -3.694 1.00  74.19 0 C 1
HETATM 1354 C C4D . NAD C 3 1 ? -33.239  8.483 -5.392 1.00  72.90 0 C 1
HETATM 1355 C C4N . NAD C 3 1 ? -33.648  7.154  0.391 1.00  59.42 0 C 1
HETATM 1356 O O4B . NAD C 3 1 ? -30.889 -0.485 -4.362 1.00  74.51 0 C 1
HETATM 1357 O O4D . NAD C 3 1 ? -34.200  8.109 -4.398 1.00  70.16 0 C 1
HETATM 1358 C C5A . NAD C 3 1 ? -27.769 -1.671 -7.028 1.00  83.64 0 C 1
HETATM 1359 C C5B . NAD C 3 1 ? -32.242  1.485 -4.660 1.00  73.54 0 C 1
HETATM 1360 C C5D . NAD C 3 1 ? -32.210  7.406 -5.594 1.00  73.44 0 C 1
HETATM 1361 C C5N . NAD C 3 1 ? -33.418  8.485  0.239 1.00  60.24 0 C 1
HETATM 1362 O O5B . NAD C 3 1 ? -31.234  2.264 -5.246 1.00  78.22 0 C 1
HETATM 1363 O O5D . NAD C 3 1 ? -31.822  6.934 -4.308 1.00  76.46 0 C 1
HETATM 1364 C C6A . NAD C 3 1 ? -27.208 -2.782 -7.711 1.00  84.92 0 C 1
HETATM 1365 C C6N . NAD C 3 1 ? -33.604  9.072 -0.974 1.00  63.56 0 C 1
HETATM 1366 N N6A . NAD C 3 1 ? -26.720 -2.699 -8.961 1.00  84.46 0 C 1
HETATM 1367 C C7N . NAD C 3 1 ? -34.302  4.962 -0.595 1.00  58.89 0 C 1
HETATM 1368 N N7A . NAD C 3 1 ? -27.962 -0.370 -7.347 1.00  83.16 0 C 1
HETATM 1369 N N7N . NAD C 3 1 ? -34.438  4.236 -1.687 1.00  54.10 0 C 1
HETATM 1370 O O7N . NAD C 3 1 ? -34.414  4.445  0.524 1.00  55.31 0 C 1
HETATM 1371 C C8A . NAD C 3 1 ? -28.544  0.189 -6.318 1.00  81.61 0 C 1
HETATM 1372 N N9A . NAD C 3 1 ? -28.766 -0.695 -5.318 1.00  79.79 0 C 1
HETATM 1373 ZN ZN  . ZN  D 4 1 ? -24.211  2.104 -5.549 1.00  85.45 0 D 1
HETATM 1374 ZN ZN  . ZN  E 5 1 ? -17.880  9.134 -17.404 1.00  94.64 0 E 1
