# Supplementary material for: RNF114 and RNF166 exemplify reader-writer E3 ligases that extend K11 polyubiquitin onto sites of MARUbylation
Source: EMBO J. 2025 Oct 2;44(21):5993–6018. doi: 10.1038/s44318-025-00577-z (PMC12583694; doi:10.1038/s44318-025-00577-z)
Supplement: Supplementary file 7 — Source data Fig. 5 [file 44318_2025_577_MOESM7_ESM.zip › Figure 5/5B/RNF166-MUBD-AF3-4.cif]

# generated by PyMOL 3.1.4.1
#
data_fold_2024_11_14_22_43_rnf166_mubd_ub_nad_2xzn_model_4
_entry.id fold_2024_11_14_22_43_rnf166_mubd_ub_nad_2xzn_model_4
#
loop_
_atom_site.group_PDB
_atom_site.id
_atom_site.type_symbol
_atom_site.label_atom_id
_atom_site.label_alt_id
_atom_site.label_comp_id
_atom_site.label_asym_id
_atom_site.label_entity_id
_atom_site.label_seq_id
_atom_site.pdbx_PDB_ins_code
_atom_site.Cartn_x
_atom_site.Cartn_y
_atom_site.Cartn_z
_atom_site.occupancy
_atom_site.B_iso_or_equiv
_atom_site.pdbx_formal_charge
_atom_site.auth_asym_id
_atom_site.pdbx_PDB_model_num
ATOM   1   N N   . ARG A 1 1 ? -6.373 -1.137 -3.739 1.00  59.23 0 A 1
ATOM   2   C CA  . ARG A 1 1 ? -7.656 -0.429 -3.739 1.00  66.27 0 A 1
ATOM   3   C C   . ARG A 1 1 ? -8.565 -0.949 -4.853 1.00  70.75 0 A 1
ATOM   4   O O   . ARG A 1 1 ? -8.095 -1.435 -5.876 1.00  67.14 0 A 1
ATOM   5   C CB  . ARG A 1 1 ? -7.451  1.077 -3.948 1.00  61.81 0 A 1
ATOM   6   C CG  . ARG A 1 1 ? -6.997  1.437 -5.361 1.00  55.57 0 A 1
ATOM   7   C CD  . ARG A 1 1 ? -7.037  2.936 -5.607 1.00  49.12 0 A 1
ATOM   8   N NE  . ARG A 1 1 ? -6.876  3.246 -7.019 1.00  45.97 0 A 1
ATOM   9   C CZ  . ARG A 1 1 ? -6.993  4.473 -7.549 1.00  41.36 0 A 1
ATOM   10  N NH1 . ARG A 1 1 ? -7.254  5.508 -6.769 1.00  41.05 1 A 1
ATOM   11  N NH2 . ARG A 1 1 ? -6.850  4.639 -8.840 1.00  39.30 0 A 1
ATOM   12  N N   . SER A 1 2 ? -9.852 -0.856 -4.635 1.00  74.46 0 A 1
ATOM   13  C CA  . SER A 1 2 ? -10.815 -1.292 -5.634 1.00  78.58 0 A 1
ATOM   14  C C   . SER A 1 2 ? -11.117 -0.120 -6.560 1.00  82.76 0 A 1
ATOM   15  O O   . SER A 1 2 ? -11.290  1.012 -6.102 1.00  80.68 0 A 1
ATOM   16  C CB  . SER A 1 2 ? -12.110 -1.752 -4.957 1.00  72.73 0 A 1
ATOM   17  O OG  . SER A 1 2 ? -11.884 -2.909 -4.182 1.00  64.60 0 A 1
ATOM   18  N N   . THR A 1 3 ? -11.167 -0.393 -7.865 1.00  87.27 0 A 1
ATOM   19  C CA  . THR A 1 3 ? -11.460  0.645 -8.838 1.00  89.32 0 A 1
ATOM   20  C C   . THR A 1 3 ? -12.668  0.246 -9.668 1.00  90.79 0 A 1
ATOM   21  O O   . THR A 1 3 ? -13.012 -0.933 -9.762 1.00  89.44 0 A 1
ATOM   22  C CB  . THR A 1 3 ? -10.268  0.904 -9.774 1.00  87.44 0 A 1
ATOM   23  C CG2 . THR A 1 3 ? -9.065  1.405 -8.980 1.00  79.46 0 A 1
ATOM   24  O OG1 . THR A 1 3 ? -9.915 -0.299 -10.460 1.00  80.82 0 A 1
ATOM   25  N N   . PHE A 1 4 ? -13.300  1.234 -10.260 1.00  91.34 0 A 1
ATOM   26  C CA  . PHE A 1 4 ? -14.498  1.013 -11.045 1.00  91.74 0 A 1
ATOM   27  C C   . PHE A 1 4 ? -14.459  1.793 -12.348 1.00  93.70 0 A 1
ATOM   28  O O   . PHE A 1 4 ? -13.702  2.753 -12.484 1.00  92.65 0 A 1
ATOM   29  C CB  . PHE A 1 4 ? -15.727  1.450 -10.246 1.00  89.90 0 A 1
ATOM   30  C CG  . PHE A 1 4 ? -15.788  0.883 -8.856 1.00  89.41 0 A 1
ATOM   31  C CD1 . PHE A 1 4 ? -16.286 -0.392 -8.635 1.00  84.91 0 A 1
ATOM   32  C CD2 . PHE A 1 4 ? -15.307  1.618 -7.784 1.00  85.36 0 A 1
ATOM   33  C CE1 . PHE A 1 4 ? -16.307 -0.931 -7.359 1.00  83.91 0 A 1
ATOM   34  C CE2 . PHE A 1 4 ? -15.329  1.081 -6.499 1.00  84.08 0 A 1
ATOM   35  C CZ  . PHE A 1 4 ? -15.831 -0.195 -6.281 1.00  85.03 0 A 1
ATOM   36  N N   . ALA A 1 5 ? -15.274  1.363 -13.304 1.00  93.64 0 A 1
ATOM   37  C CA  . ALA A 1 5 ? -15.366  2.045 -14.588 1.00  94.61 0 A 1
ATOM   38  C C   . ALA A 1 5 ? -16.617  2.903 -14.547 1.00  95.26 0 A 1
ATOM   39  O O   . ALA A 1 5 ? -17.646  2.495 -14.006 1.00  94.29 0 A 1
ATOM   40  C CB  . ALA A 1 5 ? -15.463  1.030 -15.720 1.00  93.78 0 A 1
ATOM   41  N N   . CYS A 1 6 ? -16.536  4.101 -15.107 1.00  95.35 0 A 1
ATOM   42  C CA  . CYS A 1 6 ? -17.693  4.981 -15.143 1.00  95.44 0 A 1
ATOM   43  C C   . CYS A 1 6 ? -18.775  4.334 -16.014 1.00  95.39 0 A 1
ATOM   44  O O   . CYS A 1 6 ? -18.499  3.955 -17.149 1.00  94.99 0 A 1
ATOM   45  C CB  . CYS A 1 6 ? -17.313  6.336 -15.734 1.00  94.90 0 A 1
ATOM   46  S SG  . CYS A 1 6 ? -18.730  7.431 -15.992 1.00  94.29 0 A 1
ATOM   47  N N   . PRO A 1 7 ? -19.998  4.201 -15.507 1.00  95.18 0 A 1
ATOM   48  C CA  . PRO A 1 7 ? -21.073  3.578 -16.278 1.00  94.42 0 A 1
ATOM   49  C C   . PRO A 1 7 ? -21.565  4.434 -17.435 1.00  94.50 0 A 1
ATOM   50  O O   . PRO A 1 7 ? -22.285  3.952 -18.310 1.00  92.95 0 A 1
ATOM   51  C CB  . PRO A 1 7 ? -22.156  3.345 -15.224 1.00  93.88 0 A 1
ATOM   52  C CG  . PRO A 1 7 ? -21.951  4.498 -14.288 1.00  91.98 0 A 1
ATOM   53  C CD  . PRO A 1 7 ? -20.446  4.590 -14.162 1.00  93.83 0 A 1
ATOM   54  N N   . TYR A 1 8 ? -21.174  5.700 -17.451 1.00  95.41 0 A 1
ATOM   55  C CA  . TYR A 1 8 ? -21.597  6.614 -18.509 1.00  94.82 0 A 1
ATOM   56  C C   . TYR A 1 8 ? -20.635  6.645 -19.692 1.00  94.89 0 A 1
ATOM   57  O O   . TYR A 1 8 ? -21.059  6.525 -20.842 1.00  92.77 0 A 1
ATOM   58  C CB  . TYR A 1 8 ? -21.733  8.033 -17.960 1.00  94.18 0 A 1
ATOM   59  C CG  . TYR A 1 8 ? -22.879  8.242 -17.003 1.00  93.96 0 A 1
ATOM   60  C CD1 . TYR A 1 8 ? -24.195  8.187 -17.448 1.00  90.74 0 A 1
ATOM   61  C CD2 . TYR A 1 8 ? -22.645  8.512 -15.662 1.00  90.96 0 A 1
ATOM   62  C CE1 . TYR A 1 8 ? -25.263  8.396 -16.581 1.00  89.66 0 A 1
ATOM   63  C CE2 . TYR A 1 8 ? -23.699  8.719 -14.783 1.00  89.72 0 A 1
ATOM   64  C CZ  . TYR A 1 8 ? -25.008  8.664 -15.246 1.00  91.42 0 A 1
ATOM   65  O OH  . TYR A 1 8 ? -26.051  8.869 -14.379 1.00  89.30 0 A 1
ATOM   66  N N   . CYS A 1 9 ? -19.353  6.806 -19.418 1.00  95.43 0 A 1
ATOM   67  C CA  . CYS A 1 9 ? -18.370  6.935 -20.487 1.00  95.28 0 A 1
ATOM   68  C C   . CYS A 1 9 ? -17.288  5.867 -20.543 1.00  95.41 0 A 1
ATOM   69  O O   . CYS A 1 9 ? -16.505  5.823 -21.492 1.00  94.11 0 A 1
ATOM   70  C CB  . CYS A 1 9 ? -17.704  8.312 -20.402 1.00  94.20 0 A 1
ATOM   71  S SG  . CYS A 1 9 ? -16.585  8.511 -18.998 1.00  94.10 0 A 1
ATOM   72  N N   . GLY A 1 10 ? -17.232  5.004 -19.537 1.00  94.27 0 A 1
ATOM   73  C CA  . GLY A 1 10 ? -16.244  3.947 -19.545 1.00  94.27 0 A 1
ATOM   74  C C   . GLY A 1 10 ? -14.880  4.289 -18.966 1.00  95.17 0 A 1
ATOM   75  O O   . GLY A 1 10 ? -13.970  3.462 -19.005 1.00  93.05 0 A 1
ATOM   76  N N   . ALA A 1 11 ? -14.736  5.494 -18.429 1.00  94.73 0 A 1
ATOM   77  C CA  . ALA A 1 11 ? -13.463  5.905 -17.842 1.00  94.24 0 A 1
ATOM   78  C C   . ALA A 1 11 ? -13.075  4.887 -16.765 1.00  94.26 0 A 1
ATOM   79  O O   . ALA A 1 11 ? -13.874  4.572 -15.883 1.00  92.62 0 A 1
ATOM   80  C CB  . ALA A 1 11 ? -13.594  7.288 -17.229 1.00  93.45 0 A 1
ATOM   81  N N   . ARG A 1 12 ? -11.854  4.358 -16.861 1.00  93.68 0 A 1
ATOM   82  C CA  . ARG A 1 12 ? -11.385  3.330 -15.939 1.00  92.46 0 A 1
ATOM   83  C C   . ARG A 1 12 ? -10.528  3.823 -14.773 1.00  91.34 0 A 1
ATOM   84  O O   . ARG A 1 12 ? -10.134  4.982 -14.721 1.00  85.78 0 A 1
ATOM   85  C CB  . ARG A 1 12 ? -10.585  2.271 -16.697 1.00  89.98 0 A 1
ATOM   86  C CG  . ARG A 1 12 ? -11.350  1.001 -17.035 1.00  82.97 0 A 1
ATOM   87  C CD  . ARG A 1 12 ? -12.405  1.226 -18.096 1.00  80.25 0 A 1
ATOM   88  N NE  . ARG A 1 12 ? -13.136  0.014 -18.404 1.00  72.12 0 A 1
ATOM   89  C CZ  . ARG A 1 12 ? -14.113 -0.080 -19.293 1.00  65.84 0 A 1
ATOM   90  N NH1 . ARG A 1 12 ? -14.483  0.986 -19.984 1.00  59.89 1 A 1
ATOM   91  N NH2 . ARG A 1 12 ? -14.710 -1.233 -19.490 1.00  59.73 0 A 1
ATOM   92  N N   . ASN A 1 13 ? -10.241  2.889 -13.886 1.00  92.97 0 A 1
ATOM   93  C CA  . ASN A 1 13 ? -9.391  3.134 -12.732 1.00  92.10 0 A 1
ATOM   94  C C   . ASN A 1 13 ? -9.820  4.255 -11.800 1.00  91.57 0 A 1
ATOM   95  O O   . ASN A 1 13 ? -8.995  5.051 -11.347 1.00  89.02 0 A 1
ATOM   96  C CB  . ASN A 1 13 ? -7.945  3.361 -13.198 1.00  90.39 0 A 1
ATOM   97  C CG  . ASN A 1 13 ? -7.410  2.205 -14.006 1.00  84.93 0 A 1
ATOM   98  N ND2 . ASN A 1 13 ? -6.781  2.510 -15.133 1.00  74.16 0 A 1
ATOM   99  O OD1 . ASN A 1 13 ? -7.563  1.040 -13.634 1.00  76.52 0 A 1
ATOM   100 N N   . LEU A 1 14 ? -11.110  4.306 -11.495 1.00  92.32 0 A 1
ATOM   101 C CA  . LEU A 1 14 ? -11.647  5.310 -10.594 1.00  91.47 0 A 1
ATOM   102 C C   . LEU A 1 14 ? -12.008  4.624 -9.277 1.00  90.74 0 A 1
ATOM   103 O O   . LEU A 1 14 ? -12.794  3.688 -9.265 1.00  88.96 0 A 1
ATOM   104 C CB  . LEU A 1 14 ? -12.903  5.947 -11.189 1.00  91.70 0 A 1
ATOM   105 C CG  . LEU A 1 14 ? -12.761  6.661 -12.532 1.00  91.62 0 A 1
ATOM   106 C CD1 . LEU A 1 14 ? -14.139  7.003 -13.072 1.00  88.34 0 A 1
ATOM   107 C CD2 . LEU A 1 14 ? -11.924  7.914 -12.372 1.00  87.69 0 A 1
ATOM   108 N N   . ASP A 1 15 ? -11.408  5.075 -8.166 1.00  88.20 0 A 1
ATOM   109 C CA  . ASP A 1 15 ? -11.774  4.475 -6.896 1.00  86.76 0 A 1
ATOM   110 C C   . ASP A 1 15 ? -13.135  5.077 -6.540 1.00  87.48 0 A 1
ATOM   111 O O   . ASP A 1 15 ? -13.670  5.905 -7.280 1.00  86.88 0 A 1
ATOM   112 C CB  . ASP A 1 15 ? -10.731  4.730 -5.796 1.00  84.29 0 A 1
ATOM   113 C CG  . ASP A 1 15 ? -10.493  6.201 -5.497 1.00  81.41 0 A 1
ATOM   114 O OD1 . ASP A 1 15 ? -11.412  7.013 -5.643 1.00  75.73 0 A 1
ATOM   115 O OD2 . ASP A 1 15 ? -9.365  6.521 -5.071 1.00  76.16 -1 A 1
ATOM   116 N N   . GLN A 1 16 ? -13.706  4.664 -5.417 1.00  84.21 0 A 1
ATOM   117 C CA  . GLN A 1 16 ? -15.043  5.132 -5.048 1.00  83.29 0 A 1
ATOM   118 C C   . GLN A 1 16 ? -15.181  6.648 -5.020 1.00  84.66 0 A 1
ATOM   119 O O   . GLN A 1 16 ? -16.117  7.212 -5.599 1.00  84.12 0 A 1
ATOM   120 C CB  . GLN A 1 16 ? -15.458  4.540 -3.703 1.00  80.28 0 A 1
ATOM   121 C CG  . GLN A 1 16 ? -16.937  4.735 -3.388 1.00  74.40 0 A 1
ATOM   122 C CD  . GLN A 1 16 ? -17.390  3.901 -2.218 1.00  70.68 0 A 1
ATOM   123 N NE2 . GLN A 1 16 ? -18.266  4.448 -1.395 1.00  63.12 0 A 1
ATOM   124 O OE1 . GLN A 1 16 ? -16.965  2.753 -2.059 1.00  65.80 0 A 1
ATOM   125 N N   . GLN A 1 17 ? -14.257  7.319 -4.353 1.00  82.55 0 A 1
ATOM   126 C CA  . GLN A 1 17 ? -14.313  8.773 -4.262 1.00  81.96 0 A 1
ATOM   127 C C   . GLN A 1 17 ? -14.118  9.426 -5.625 1.00  84.40 0 A 1
ATOM   128 O O   . GLN A 1 17 ? -14.781 10.409 -5.952 1.00  83.89 0 A 1
ATOM   129 C CB  . GLN A 1 17 ? -13.261  9.296 -3.281 1.00  78.71 0 A 1
ATOM   130 C CG  . GLN A 1 17 ? -13.456  8.855 -1.841 1.00  71.05 0 A 1
ATOM   131 C CD  . GLN A 1 17 ? -12.701  7.573 -1.519 1.00  64.24 0 A 1
ATOM   132 N NE2 . GLN A 1 17 ? -11.946  7.601 -0.425 1.00  55.36 0 A 1
ATOM   133 O OE1 . GLN A 1 17 ? -12.787  6.573 -2.230 1.00  58.10 0 A 1
ATOM   134 N N   . GLU A 1 18 ? -13.211  8.875 -6.425 1.00  87.06 0 A 1
ATOM   135 C CA  . GLU A 1 18 ? -12.942  9.427 -7.744 1.00  88.41 0 A 1
ATOM   136 C C   . GLU A 1 18 ? -14.138  9.223 -8.671 1.00  89.90 0 A 1
ATOM   137 O O   . GLU A 1 18 ? -14.422 10.071 -9.511 1.00  89.99 0 A 1
ATOM   138 C CB  . GLU A 1 18 ? -11.689  8.770 -8.342 1.00  88.27 0 A 1
ATOM   139 C CG  . GLU A 1 18 ? -10.421  9.101 -7.566 1.00  86.06 0 A 1
ATOM   140 C CD  . GLU A 1 18 ? -9.207  8.327 -8.058 1.00  85.31 0 A 1
ATOM   141 O OE1 . GLU A 1 18 ? -9.385  7.219 -8.607 1.00  81.84 0 A 1
ATOM   142 O OE2 . GLU A 1 18 ? -8.077  8.820 -7.868 1.00  81.04 -1 A 1
ATOM   143 N N   . LEU A 1 19 ? -14.830  8.106 -8.516 1.00  89.89 0 A 1
ATOM   144 C CA  . LEU A 1 19 ? -16.004  7.827 -9.341 1.00  91.05 0 A 1
ATOM   145 C C   . LEU A 1 19 ? -17.095  8.848 -9.054 1.00  91.54 0 A 1
ATOM   146 O O   . LEU A 1 19 ? -17.714  9.384 -9.971 1.00  91.35 0 A 1
ATOM   147 C CB  . LEU A 1 19 ? -16.537  6.415 -9.078 1.00  91.68 0 A 1
ATOM   148 C CG  . LEU A 1 19 ? -17.804  6.039 -9.855 1.00  91.39 0 A 1
ATOM   149 C CD1 . LEU A 1 19 ? -17.513  6.004 -11.344 1.00  88.84 0 A 1
ATOM   150 C CD2 . LEU A 1 19 ? -18.315  4.689 -9.372 1.00  88.59 0 A 1
ATOM   151 N N   . VAL A 1 20 ? -17.338  9.096 -7.775 1.00  87.45 0 A 1
ATOM   152 C CA  . VAL A 1 20 ? -18.358 10.062 -7.382 1.00  86.37 0 A 1
ATOM   153 C C   . VAL A 1 20 ? -18.026 11.439 -7.955 1.00  87.29 0 A 1
ATOM   154 O O   . VAL A 1 20 ? -18.869 12.089 -8.570 1.00  87.41 0 A 1
ATOM   155 C CB  . VAL A 1 20 ? -18.474 10.172 -5.844 1.00  84.57 0 A 1
ATOM   156 C CG1 . VAL A 1 20 ? -19.436 11.292 -5.455 1.00  80.84 0 A 1
ATOM   157 C CG2 . VAL A 1 20 ? -18.954  8.848 -5.264 1.00  80.58 0 A 1
ATOM   158 N N   . LYS A 1 21 ? -16.794 11.865 -7.763 1.00  87.45 0 A 1
ATOM   159 C CA  . LYS A 1 21 ? -16.359 13.170 -8.247 1.00  87.46 0 A 1
ATOM   160 C C   . LYS A 1 21 ? -16.444 13.262 -9.769 1.00  88.53 0 A 1
ATOM   161 O O   . LYS A 1 21 ? -16.912 14.261 -10.314 1.00  88.27 0 A 1
ATOM   162 C CB  . LYS A 1 21 ? -14.927 13.443 -7.780 1.00  86.03 0 A 1
ATOM   163 C CG  . LYS A 1 21 ? -14.452 14.868 -8.020 1.00  78.92 0 A 1
ATOM   164 C CD  . LYS A 1 21 ? -13.131 15.122 -7.316 1.00  74.27 0 A 1
ATOM   165 C CE  . LYS A 1 21 ? -12.709 16.572 -7.420 1.00  65.06 0 A 1
ATOM   166 N NZ  . LYS A 1 21 ? -11.468 16.848 -6.657 1.00  58.02 1 A 1
ATOM   167 N N   . HIS A 1 22 ? -16.009 12.199 -10.445 1.00  90.18 0 A 1
ATOM   168 C CA  . HIS A 1 22 ? -16.038 12.156 -11.900 1.00  91.90 0 A 1
ATOM   169 C C   . HIS A 1 22 ? -17.462 12.263 -12.439 1.00  92.60 0 A 1
ATOM   170 O O   . HIS A 1 22 ? -17.739 13.058 -13.338 1.00  91.65 0 A 1
ATOM   171 C CB  . HIS A 1 22 ? -15.411 10.852 -12.396 1.00  92.68 0 A 1
ATOM   172 C CG  . HIS A 1 22 ? -15.638 10.585 -13.859 1.00  93.79 0 A 1
ATOM   173 C CD2 . HIS A 1 22 ? -16.589  9.865 -14.489 1.00  91.06 0 A 1
ATOM   174 N ND1 . HIS A 1 22 ? -14.842 11.119 -14.842 1.00  90.82 0 A 1
ATOM   175 C CE1 . HIS A 1 22 ? -15.300 10.741 -16.021 1.00  91.44 0 A 1
ATOM   176 N NE2 . HIS A 1 22 ? -16.360  9.975 -15.840 1.00  91.87 0 A 1
ATOM   177 N N   . CYS A 1 23 ? -18.367 11.468 -11.887 1.00  92.24 0 A 1
ATOM   178 C CA  . CYS A 1 23 ? -19.743 11.469 -12.363 1.00  91.64 0 A 1
ATOM   179 C C   . CYS A 1 23 ? -20.455 12.787 -12.092 1.00  91.11 0 A 1
ATOM   180 O O   . CYS A 1 23 ? -21.221 13.271 -12.927 1.00  90.22 0 A 1
ATOM   181 C CB  . CYS A 1 23 ? -20.519 10.311 -11.735 1.00  91.62 0 A 1
ATOM   182 S SG  . CYS A 1 23 ? -20.005  8.694 -12.353 1.00  90.74 0 A 1
ATOM   183 N N   . VAL A 1 24 ? -20.208 13.358 -10.924 1.00  89.12 0 A 1
ATOM   184 C CA  . VAL A 1 24 ? -20.838 14.627 -10.575 1.00  86.82 0 A 1
ATOM   185 C C   . VAL A 1 24 ? -20.329 15.754 -11.476 1.00  87.24 0 A 1
ATOM   186 O O   . VAL A 1 24 ? -21.109 16.588 -11.933 1.00  86.00 0 A 1
ATOM   187 C CB  . VAL A 1 24 ? -20.573 14.985 -9.097 1.00  84.44 0 A 1
ATOM   188 C CG1 . VAL A 1 24 ? -21.013 16.417 -8.806 1.00  78.53 0 A 1
ATOM   189 C CG2 . VAL A 1 24 ? -21.327 14.019 -8.193 1.00  78.45 0 A 1
ATOM   190 N N   . GLU A 1 25 ? -19.040 15.760 -11.736 1.00  89.14 0 A 1
ATOM   191 C CA  . GLU A 1 25 ? -18.443 16.808 -12.560 1.00  89.07 0 A 1
ATOM   192 C C   . GLU A 1 25 ? -18.625 16.621 -14.063 1.00  89.67 0 A 1
ATOM   193 O O   . GLU A 1 25 ? -18.773 17.601 -14.801 1.00  87.91 0 A 1
ATOM   194 C CB  . GLU A 1 25 ? -16.943 16.928 -12.249 1.00  87.58 0 A 1
ATOM   195 C CG  . GLU A 1 25 ? -16.639 17.298 -10.811 1.00  80.42 0 A 1
ATOM   196 C CD  . GLU A 1 25 ? -15.148 17.455 -10.555 1.00  75.80 0 A 1
ATOM   197 O OE1 . GLU A 1 25 ? -14.342 16.899 -11.326 1.00  70.03 0 A 1
ATOM   198 O OE2 . GLU A 1 25 ? -14.776 18.139 -9.565 1.00  69.53 -1 A 1
ATOM   199 N N   . SER A 1 26 ? -18.617 15.370 -14.521 1.00  91.37 0 A 1
ATOM   200 C CA  . SER A 1 26 ? -18.705 15.094 -15.951 1.00  91.46 0 A 1
ATOM   201 C C   . SER A 1 26 ? -20.061 14.645 -16.488 1.00  91.72 0 A 1
ATOM   202 O O   . SER A 1 26 ? -20.302 14.737 -17.693 1.00  89.45 0 A 1
ATOM   203 C CB  . SER A 1 26 ? -17.656 14.049 -16.338 1.00  90.31 0 A 1
ATOM   204 O OG  . SER A 1 26 ? -16.359 14.457 -15.943 1.00  83.83 0 A 1
ATOM   205 N N   . HIS A 1 27 ? -20.934 14.161 -15.606 1.00  91.17 0 A 1
ATOM   206 C CA  . HIS A 1 27 ? -22.217 13.643 -16.057 1.00  90.72 0 A 1
ATOM   207 C C   . HIS A 1 27 ? -23.419 14.144 -15.260 1.00  89.09 0 A 1
ATOM   208 O O   . HIS A 1 27 ? -24.450 13.470 -15.194 1.00  85.17 0 A 1
ATOM   209 C CB  . HIS A 1 27 ? -22.182 12.114 -16.015 1.00  91.41 0 A 1
ATOM   210 C CG  . HIS A 1 27 ? -21.011 11.508 -16.722 1.00  93.07 0 A 1
ATOM   211 C CD2 . HIS A 1 27 ? -19.946 10.807 -16.259 1.00  91.23 0 A 1
ATOM   212 N ND1 . HIS A 1 27 ? -20.831 11.611 -18.085 1.00  90.70 0 A 1
ATOM   213 C CE1 . HIS A 1 27 ? -19.701 10.998 -18.432 1.00  91.57 0 A 1
ATOM   214 N NE2 . HIS A 1 27 ? -19.150 10.496 -17.337 1.00  92.28 0 A 1
ATOM   215 N N   . ARG A 1 28 ? -23.288 15.315 -14.671 1.00  88.91 0 A 1
ATOM   216 C CA  . ARG A 1 28 ? -24.356 15.874 -13.849 1.00  86.81 0 A 1
ATOM   217 C C   . ARG A 1 28 ? -25.702 15.982 -14.565 1.00  86.34 0 A 1
ATOM   218 O O   . ARG A 1 28 ? -26.752 15.796 -13.950 1.00  82.05 0 A 1
ATOM   219 C CB  . ARG A 1 28 ? -23.948 17.255 -13.326 1.00  83.56 0 A 1
ATOM   220 C CG  . ARG A 1 28 ? -24.930 17.878 -12.352 1.00  74.72 0 A 1
ATOM   221 C CD  . ARG A 1 28 ? -24.447 19.240 -11.875 1.00  71.80 0 A 1
ATOM   222 N NE  . ARG A 1 28 ? -23.268 19.158 -11.021 1.00  65.63 0 A 1
ATOM   223 C CZ  . ARG A 1 28 ? -23.297 18.885 -9.718 1.00  60.56 0 A 1
ATOM   224 N NH1 . ARG A 1 28 ? -24.449 18.663 -9.107 1.00  55.74 1 A 1
ATOM   225 N NH2 . ARG A 1 28 ? -22.168 18.834 -9.027 1.00  54.41 0 A 1
ATOM   226 N N   . SER A 1 29 ? -25.673 16.250 -15.856 1.00  86.38 0 A 1
ATOM   227 C CA  . SER A 1 29 ? -26.911 16.397 -16.620 1.00  86.40 0 A 1
ATOM   228 C C   . SER A 1 29 ? -27.241 15.219 -17.525 1.00  87.41 0 A 1
ATOM   229 O O   . SER A 1 29 ? -28.155 15.299 -18.347 1.00  83.51 0 A 1
ATOM   230 C CB  . SER A 1 29 ? -26.854 17.678 -17.456 1.00  84.18 0 A 1
ATOM   231 O OG  . SER A 1 29 ? -26.668 18.814 -16.639 1.00  78.25 0 A 1
ATOM   232 N N   . ASP A 1 30 ? -26.515 14.111 -17.370 1.00  85.52 0 A 1
ATOM   233 C CA  . ASP A 1 30 ? -26.757 12.945 -18.205 1.00  85.62 0 A 1
ATOM   234 C C   . ASP A 1 30 ? -28.085 12.286 -17.807 1.00  85.38 0 A 1
ATOM   235 O O   . ASP A 1 30 ? -28.279 11.933 -16.646 1.00  82.86 0 A 1
ATOM   236 C CB  . ASP A 1 30 ? -25.612 11.941 -18.058 1.00  84.88 0 A 1
ATOM   237 C CG  . ASP A 1 30 ? -25.584 10.937 -19.191 1.00  84.91 0 A 1
ATOM   238 O OD1 . ASP A 1 30 ? -24.666 11.017 -20.024 1.00  80.77 0 A 1
ATOM   239 O OD2 . ASP A 1 30 ? -26.488 10.084 -19.246 1.00  79.30 -1 A 1
ATOM   240 N N   . PRO A 1 31 ? -28.993 12.112 -18.767 1.00  86.92 0 A 1
ATOM   241 C CA  . PRO A 1 31 ? -30.310 11.537 -18.506 1.00  84.71 0 A 1
ATOM   242 C C   . PRO A 1 31 ? -30.379 10.016 -18.464 1.00  85.33 0 A 1
ATOM   243 O O   . PRO A 1 31 ? -31.393  9.444 -18.059 1.00  81.43 0 A 1
ATOM   244 C CB  . PRO A 1 31 ? -31.145 12.101 -19.655 1.00  82.92 0 A 1
ATOM   245 C CG  . PRO A 1 31 ? -30.166 12.054 -20.789 1.00  81.23 0 A 1
ATOM   246 C CD  . PRO A 1 31 ? -28.873 12.549 -20.159 1.00  84.79 0 A 1
ATOM   247 N N   . ASN A 1 32 ? -29.320  9.344 -18.883 1.00  85.56 0 A 1
ATOM   248 C CA  . ASN A 1 32 ? -29.306  7.889 -18.909 1.00  86.56 0 A 1
ATOM   249 C C   . ASN A 1 32 ? -29.326  7.231 -17.540 1.00  87.65 0 A 1
ATOM   250 O O   . ASN A 1 32 ? -28.647  7.674 -16.613 1.00  85.15 0 A 1
ATOM   251 C CB  . ASN A 1 32 ? -28.088  7.391 -19.694 1.00  84.53 0 A 1
ATOM   252 C CG  . ASN A 1 32 ? -28.129  7.784 -21.149 1.00  81.35 0 A 1
ATOM   253 N ND2 . ASN A 1 32 ? -27.103  8.491 -21.607 1.00  72.27 0 A 1
ATOM   254 O OD1 . ASN A 1 32 ? -29.073  7.460 -21.865 1.00  73.43 0 A 1
ATOM   255 N N   . ARG A 1 33 ? -30.113  6.165 -17.425 1.00  90.55 0 A 1
ATOM   256 C CA  . ARG A 1 33 ? -30.189  5.399 -16.179 1.00  91.19 0 A 1
ATOM   257 C C   . ARG A 1 33 ? -29.129  4.314 -16.327 1.00  92.03 0 A 1
ATOM   258 O O   . ARG A 1 33 ? -29.147  3.546 -17.285 1.00  89.55 0 A 1
ATOM   259 C CB  . ARG A 1 33 ? -31.573  4.773 -16.012 1.00  88.93 0 A 1
ATOM   260 C CG  . ARG A 1 33 ? -32.726  5.775 -16.050 1.00  80.61 0 A 1
ATOM   261 C CD  . ARG A 1 33 ? -32.587  6.826 -14.962 1.00  77.83 0 A 1
ATOM   262 N NE  . ARG A 1 33 ? -33.595  7.885 -15.051 1.00  70.99 0 A 1
ATOM   263 C CZ  . ARG A 1 33 ? -34.854  7.756 -14.657 1.00  64.44 0 A 1
ATOM   264 N NH1 . ARG A 1 33 ? -35.286  6.625 -14.118 1.00  59.52 1 A 1
ATOM   265 N NH2 . ARG A 1 33 ? -35.698  8.774 -14.792 1.00  57.66 0 A 1
ATOM   266 N N   . VAL A 1 34 ? -28.202  4.243 -15.381 1.00  94.14 0 A 1
ATOM   267 C CA  . VAL A 1 34 ? -27.116  3.279 -15.460 1.00  94.37 0 A 1
ATOM   268 C C   . VAL A 1 34 ? -26.984  2.405 -14.218 1.00  94.68 0 A 1
ATOM   269 O O   . VAL A 1 34 ? -27.588  2.676 -13.181 1.00  93.65 0 A 1
ATOM   270 C CB  . VAL A 1 34 ? -25.765  3.998 -15.696 1.00  93.48 0 A 1
ATOM   271 C CG1 . VAL A 1 34 ? -25.796  4.755 -17.035 1.00  87.66 0 A 1
ATOM   272 C CG2 . VAL A 1 34 ? -25.478  4.968 -14.560 1.00  88.07 0 A 1
ATOM   273 N N   . VAL A 1 35 ? -26.199  1.342 -14.350 1.00  94.07 0 A 1
ATOM   274 C CA  . VAL A 1 35 ? -25.961  0.413 -13.253 1.00  94.21 0 A 1
ATOM   275 C C   . VAL A 1 35 ? -24.807  0.933 -12.398 1.00  94.41 0 A 1
ATOM   276 O O   . VAL A 1 35 ? -23.764  1.310 -12.922 1.00  93.65 0 A 1
ATOM   277 C CB  . VAL A 1 35 ? -25.595 -0.989 -13.788 1.00  93.31 0 A 1
ATOM   278 C CG1 . VAL A 1 35 ? -25.287 -1.929 -12.631 1.00  89.22 0 A 1
ATOM   279 C CG2 . VAL A 1 35 ? -26.736 -1.537 -14.630 1.00  89.56 0 A 1
ATOM   280 N N   . CYS A 1 36 ? -25.003  0.944 -11.082 1.00  92.74 0 A 1
ATOM   281 C CA  . CYS A 1 36 ? -23.952  1.387 -10.179 1.00  92.37 0 A 1
ATOM   282 C C   . CYS A 1 36 ? -22.861  0.318 -10.152 1.00  92.37 0 A 1
ATOM   283 O O   . CYS A 1 36 ? -23.118 -0.817 -9.748 1.00  91.84 0 A 1
ATOM   284 C CB  . CYS A 1 36 ? -24.494  1.592 -8.764 1.00  91.13 0 A 1
ATOM   285 S SG  . CYS A 1 36 ? -23.195  2.000 -7.572 1.00  89.60 0 A 1
ATOM   286 N N   . PRO A 1 37 ? -21.637  0.664 -10.563 1.00  93.05 0 A 1
ATOM   287 C CA  . PRO A 1 37 ? -20.559 -0.325 -10.576 1.00  92.47 0 A 1
ATOM   288 C C   . PRO A 1 37 ? -20.121 -0.750 -9.178 1.00  91.51 0 A 1
ATOM   289 O O   . PRO A 1 37 ? -19.566 -1.834 -8.993 1.00  89.39 0 A 1
ATOM   290 C CB  . PRO A 1 37 ? -19.449  0.395 -11.342 1.00  92.44 0 A 1
ATOM   291 C CG  . PRO A 1 37 ? -19.673  1.836 -10.995 1.00  91.14 0 A 1
ATOM   292 C CD  . PRO A 1 37 ? -21.181  1.975 -11.056 1.00  93.00 0 A 1
ATOM   293 N N   . ILE A 1 38 ? -20.379  0.097 -8.191 1.00  89.66 0 A 1
ATOM   294 C CA  . ILE A 1 38 ? -19.999 -0.215 -6.817 1.00  88.28 0 A 1
ATOM   295 C C   . ILE A 1 38 ? -20.962 -1.244 -6.237 1.00  87.62 0 A 1
ATOM   296 O O   . ILE A 1 38 ? -20.542 -2.280 -5.731 1.00  85.96 0 A 1
ATOM   297 C CB  . ILE A 1 38 ? -19.994  1.063 -5.942 1.00  86.98 0 A 1
ATOM   298 C CG1 . ILE A 1 38 ? -19.029  2.097 -6.535 1.00  85.66 0 A 1
ATOM   299 C CG2 . ILE A 1 38 ? -19.578  0.707 -4.510 1.00  85.20 0 A 1
ATOM   300 C CD1 . ILE A 1 38 ? -19.058  3.447 -5.841 1.00  82.05 0 A 1
ATOM   301 N N   . CYS A 1 39 ? -22.250 -0.971 -6.320 1.00  87.02 0 A 1
ATOM   302 C CA  . CYS A 1 39 ? -23.248 -1.900 -5.808 1.00  86.01 0 A 1
ATOM   303 C C   . CYS A 1 39 ? -23.221 -3.229 -6.561 1.00  85.73 0 A 1
ATOM   304 O O   . CYS A 1 39 ? -23.375 -4.292 -5.968 1.00  84.05 0 A 1
ATOM   305 C CB  . CYS A 1 39 ? -24.645 -1.286 -5.913 1.00  84.76 0 A 1
ATOM   306 S SG  . CYS A 1 39 ? -24.972  0.049 -4.725 1.00  82.37 0 A 1
ATOM   307 N N   . SER A 1 40 ? -23.029 -3.151 -7.879 1.00  88.67 0 A 1
ATOM   308 C CA  . SER A 1 40 ? -22.997 -4.340 -8.714 1.00  88.89 0 A 1
ATOM   309 C C   . SER A 1 40 ? -21.875 -5.303 -8.320 1.00  87.21 0 A 1
ATOM   310 O O   . SER A 1 40 ? -21.992 -6.512 -8.516 1.00  85.68 0 A 1
ATOM   311 C CB  . SER A 1 40 ? -22.840 -3.941 -10.181 1.00  89.92 0 A 1
ATOM   312 O OG  . SER A 1 40 ? -22.833 -5.068 -11.029 1.00  85.33 0 A 1
ATOM   313 N N   . ALA A 1 41 ? -20.797 -4.761 -7.757 1.00  87.71 0 A 1
ATOM   314 C CA  . ALA A 1 41 ? -19.652 -5.574 -7.361 1.00  85.68 0 A 1
ATOM   315 C C   . ALA A 1 41 ? -19.804 -6.198 -5.971 1.00  84.31 0 A 1
ATOM   316 O O   . ALA A 1 41 ? -18.978 -7.005 -5.552 1.00  81.91 0 A 1
ATOM   317 C CB  . ALA A 1 41 ? -18.380 -4.730 -7.412 1.00  84.54 0 A 1
ATOM   318 N N   . MET A 1 42 ? -20.858 -5.843 -5.266 1.00  81.48 0 A 1
ATOM   319 C CA  . MET A 1 42 ? -21.085 -6.367 -3.928 1.00  79.24 0 A 1
ATOM   320 C C   . MET A 1 42 ? -21.710 -7.767 -3.981 1.00  80.75 0 A 1
ATOM   321 O O   . MET A 1 42 ? -22.192 -8.197 -5.025 1.00  78.28 0 A 1
ATOM   322 C CB  . MET A 1 42 ? -21.971 -5.401 -3.137 1.00  76.61 0 A 1
ATOM   323 C CG  . MET A 1 42 ? -21.293 -4.066 -2.893 1.00  72.68 0 A 1
ATOM   324 S SD  . MET A 1 42 ? -22.233 -2.957 -1.853 1.00  69.27 0 A 1
ATOM   325 C CE  . MET A 1 42 ? -21.072 -1.585 -1.696 1.00  62.05 0 A 1
ATOM   326 N N   . PRO A 1 43 ? -21.697 -8.496 -2.856 1.00  77.04 0 A 1
ATOM   327 C CA  . PRO A 1 43 ? -22.240 -9.859 -2.802 1.00  76.04 0 A 1
ATOM   328 C C   . PRO A 1 43 ? -23.641 -10.018 -3.391 1.00  77.70 0 A 1
ATOM   329 O O   . PRO A 1 43 ? -23.948 -11.025 -4.032 1.00  76.53 0 A 1
ATOM   330 C CB  . PRO A 1 43 ? -22.200 -10.186 -1.307 1.00  74.89 0 A 1
ATOM   331 C CG  . PRO A 1 43 ? -20.993 -9.443 -0.839 1.00  74.05 0 A 1
ATOM   332 C CD  . PRO A 1 43 ? -21.121 -8.106 -1.548 1.00  75.49 0 A 1
ATOM   333 N N   . TRP A 1 44 ? -24.486 -9.028 -3.178 1.00  78.25 0 A 1
ATOM   334 C CA  . TRP A 1 44 ? -25.857 -9.046 -3.674 1.00  76.77 0 A 1
ATOM   335 C C   . TRP A 1 44 ? -25.982 -8.255 -4.971 1.00  78.70 0 A 1
ATOM   336 O O   . TRP A 1 44 ? -27.091 -7.933 -5.418 1.00  76.39 0 A 1
ATOM   337 C CB  . TRP A 1 44 ? -26.789 -8.449 -2.625 1.00  73.24 0 A 1
ATOM   338 C CG  . TRP A 1 44 ? -26.423 -7.036 -2.248 1.00  68.94 0 A 1
ATOM   339 C CD1 . TRP A 1 44 ? -26.847 -5.888 -2.857 1.00  63.34 0 A 1
ATOM   340 C CD2 . TRP A 1 44 ? -25.514 -6.625 -1.221 1.00  66.28 0 A 1
ATOM   341 C CE2 . TRP A 1 44 ? -25.436 -5.208 -1.259 1.00  62.80 0 A 1
ATOM   342 C CE3 . TRP A 1 44 ? -24.757 -7.311 -0.261 1.00  59.59 0 A 1
ATOM   343 N NE1 . TRP A 1 44 ? -26.264 -4.791 -2.274 1.00  60.85 0 A 1
ATOM   344 C CZ2 . TRP A 1 44 ? -24.623 -4.476 -0.383 1.00  58.05 0 A 1
ATOM   345 C CZ3 . TRP A 1 44 ? -23.960 -6.577  0.609 1.00  56.79 0 A 1
ATOM   346 C CH2 . TRP A 1 44 ? -23.892 -5.174  0.549 1.00  56.13 0 A 1
ATOM   347 N N   . GLY A 1 45 ? -24.849 -7.935 -5.570 1.00  82.44 0 A 1
ATOM   348 C CA  . GLY A 1 45 ? -24.823 -7.147 -6.785 1.00  83.04 0 A 1
ATOM   349 C C   . GLY A 1 45 ? -25.632 -7.692 -7.951 1.00  84.87 0 A 1
ATOM   350 O O   . GLY A 1 45 ? -25.609 -8.884 -8.241 1.00  83.78 0 A 1
ATOM   351 N N   . ASP A 1 46 ? -26.338 -6.789 -8.621 1.00  86.65 0 A 1
ATOM   352 C CA  . ASP A 1 46 ? -27.136 -7.132 -9.787 1.00  88.71 0 A 1
ATOM   353 C C   . ASP A 1 46 ? -26.564 -6.311 -10.942 1.00  89.88 0 A 1
ATOM   354 O O   . ASP A 1 46 ? -26.759 -5.099 -10.997 1.00  90.17 0 A 1
ATOM   355 C CB  . ASP A 1 46 ? -28.607 -6.768 -9.561 1.00  87.66 0 A 1
ATOM   356 C CG  . ASP A 1 46 ? -29.494 -7.182 -10.725 1.00  86.60 0 A 1
ATOM   357 O OD1 . ASP A 1 46 ? -28.966 -7.509 -11.808 1.00  82.66 0 A 1
ATOM   358 O OD2 . ASP A 1 46 ? -30.727 -7.170 -10.554 1.00  81.15 -1 A 1
ATOM   359 N N   . PRO A 1 47 ? -25.858 -6.959 -11.871 1.00  88.35 0 A 1
ATOM   360 C CA  . PRO A 1 47 ? -25.247 -6.264 -13.002 1.00  88.24 0 A 1
ATOM   361 C C   . PRO A 1 47 ? -26.231 -5.638 -13.987 1.00  89.43 0 A 1
ATOM   362 O O   . PRO A 1 47 ? -25.828 -4.874 -14.865 1.00  87.68 0 A 1
ATOM   363 C CB  . PRO A 1 47 ? -24.400 -7.361 -13.658 1.00  86.93 0 A 1
ATOM   364 C CG  . PRO A 1 47 ? -25.182 -8.602 -13.369 1.00  84.57 0 A 1
ATOM   365 C CD  . PRO A 1 47 ? -25.611 -8.410 -11.931 1.00  87.77 0 A 1
ATOM   366 N N   . SER A 1 48 ? -27.509 -5.953 -13.834 1.00  90.34 0 A 1
ATOM   367 C CA  . SER A 1 48 ? -28.511 -5.405 -14.730 1.00  91.09 0 A 1
ATOM   368 C C   . SER A 1 48 ? -29.420 -4.360 -14.072 1.00  91.48 0 A 1
ATOM   369 O O   . SER A 1 48 ? -30.263 -3.759 -14.735 1.00  89.91 0 A 1
ATOM   370 C CB  . SER A 1 48 ? -29.378 -6.533 -15.306 1.00  90.25 0 A 1
ATOM   371 O OG  . SER A 1 48 ? -30.132 -7.154 -14.289 1.00  83.63 0 A 1
ATOM   372 N N   . TYR A 1 49 ? -29.245 -4.153 -12.779 1.00  89.61 0 A 1
ATOM   373 C CA  . TYR A 1 49 ? -30.085 -3.195 -12.063 1.00  89.26 0 A 1
ATOM   374 C C   . TYR A 1 49 ? -29.609 -1.766 -12.297 1.00  89.92 0 A 1
ATOM   375 O O   . TYR A 1 49 ? -28.488 -1.407 -11.956 1.00  88.94 0 A 1
ATOM   376 C CB  . TYR A 1 49 ? -30.089 -3.501 -10.564 1.00  86.95 0 A 1
ATOM   377 C CG  . TYR A 1 49 ? -31.014 -2.606 -9.775 1.00  85.46 0 A 1
ATOM   378 C CD1 . TYR A 1 49 ? -30.614 -1.343 -9.343 1.00  81.92 0 A 1
ATOM   379 C CD2 . TYR A 1 49 ? -32.318 -3.012 -9.481 1.00  82.30 0 A 1
ATOM   380 C CE1 . TYR A 1 49 ? -31.482 -0.508 -8.645 1.00  79.80 0 A 1
ATOM   381 C CE2 . TYR A 1 49 ? -33.194 -2.190 -8.787 1.00  79.17 0 A 1
ATOM   382 C CZ  . TYR A 1 49 ? -32.763 -0.935 -8.367 1.00  80.48 0 A 1
ATOM   383 O OH  . TYR A 1 49 ? -33.629 -0.113 -7.673 1.00  77.22 0 A 1
ATOM   384 N N   . LYS A 1 50 ? -30.485 -0.957 -12.858 1.00  90.74 0 A 1
ATOM   385 C CA  . LYS A 1 50 ? -30.166  0.442 -13.129 1.00  91.35 0 A 1
ATOM   386 C C   . LYS A 1 50 ? -30.818  1.340 -12.082 1.00  90.21 0 A 1
ATOM   387 O O   . LYS A 1 50 ? -31.996  1.185 -11.766 1.00  88.81 0 A 1
ATOM   388 C CB  . LYS A 1 50 ? -30.649  0.828 -14.527 1.00  91.14 0 A 1
ATOM   389 C CG  . LYS A 1 50 ? -29.938  0.085 -15.643 1.00  87.99 0 A 1
ATOM   390 C CD  . LYS A 1 50 ? -30.475  0.467 -17.013 1.00  85.91 0 A 1
ATOM   391 C CE  . LYS A 1 50 ? -29.748 -0.276 -18.114 1.00  80.53 0 A 1
ATOM   392 N NZ  . LYS A 1 50 ? -30.290  0.044 -19.464 1.00  73.45 1 A 1
ATOM   393 N N   . SER A 1 51 ? -30.039  2.264 -11.540 1.00  90.30 0 A 1
ATOM   394 C CA  . SER A 1 51 ? -30.550  3.179 -10.529 1.00  88.15 0 A 1
ATOM   395 C C   . SER A 1 51 ? -31.542  4.175 -11.116 1.00  87.21 0 A 1
ATOM   396 O O   . SER A 1 51 ? -31.396  4.602 -12.261 1.00  84.16 0 A 1
ATOM   397 C CB  . SER A 1 51 ? -29.399  3.947 -9.883 1.00  86.31 0 A 1
ATOM   398 O OG  . SER A 1 51 ? -28.541  3.083 -9.158 1.00  80.48 0 A 1
ATOM   399 N N   . ALA A 1 52 ? -32.532  4.534 -10.314 1.00  85.72 0 A 1
ATOM   400 C CA  . ALA A 1 52 ? -33.539  5.494 -10.754 1.00  85.03 0 A 1
ATOM   401 C C   . ALA A 1 52 ? -32.867  6.833 -11.031 1.00  86.45 0 A 1
ATOM   402 O O   . ALA A 1 52 ? -33.222  7.542 -11.971 1.00  84.18 0 A 1
ATOM   403 C CB  . ALA A 1 52 ? -34.611  5.655 -9.682 1.00  83.21 0 A 1
ATOM   404 N N   . ASN A 1 53 ? -31.889  7.170 -10.211 1.00  87.37 0 A 1
ATOM   405 C CA  . ASN A 1 53 ? -31.113  8.397 -10.370 1.00  88.40 0 A 1
ATOM   406 C C   . ASN A 1 53 ? -29.725  8.075 -9.835 1.00  89.18 0 A 1
ATOM   407 O O   . ASN A 1 53 ? -29.478  8.169 -8.639 1.00  88.14 0 A 1
ATOM   408 C CB  . ASN A 1 53 ? -31.732  9.544 -9.580 1.00  86.40 0 A 1
ATOM   409 C CG  . ASN A 1 53 ? -31.064 10.873 -9.879 1.00  84.55 0 A 1
ATOM   410 N ND2 . ASN A 1 53 ? -31.865 11.919 -10.023 1.00  77.40 0 A 1
ATOM   411 O OD1 . ASN A 1 53 ? -29.842 10.971 -9.982 1.00  79.06 0 A 1
ATOM   412 N N   . PHE A 1 54 ? -28.842  7.678 -10.742 1.00  90.16 0 A 1
ATOM   413 C CA  . PHE A 1 54 ? -27.498  7.282 -10.358 1.00  90.44 0 A 1
ATOM   414 C C   . PHE A 1 54 ? -26.688  8.331 -9.600 1.00  90.01 0 A 1
ATOM   415 O O   . PHE A 1 54 ? -26.009  8.005 -8.629 1.00  89.17 0 A 1
ATOM   416 C CB  . PHE A 1 54 ? -26.710  6.814 -11.579 1.00  90.52 0 A 1
ATOM   417 C CG  . PHE A 1 54 ? -25.333  6.313 -11.254 1.00  90.71 0 A 1
ATOM   418 C CD1 . PHE A 1 54 ? -25.164  5.271 -10.353 1.00  88.54 0 A 1
ATOM   419 C CD2 . PHE A 1 54 ? -24.215  6.893 -11.832 1.00  88.54 0 A 1
ATOM   420 C CE1 . PHE A 1 54 ? -23.894  4.806 -10.037 1.00  87.24 0 A 1
ATOM   421 C CE2 . PHE A 1 54 ? -22.941  6.436 -11.525 1.00  87.17 0 A 1
ATOM   422 C CZ  . PHE A 1 54 ? -22.778  5.392 -10.623 1.00  88.88 0 A 1
ATOM   423 N N   . LEU A 1 55 ? -26.758  9.576 -10.036 1.00  89.78 0 A 1
ATOM   424 C CA  . LEU A 1 55 ? -25.998 10.616 -9.348 1.00  88.40 0 A 1
ATOM   425 C C   . LEU A 1 55 ? -26.447 10.796 -7.907 1.00  87.61 0 A 1
ATOM   426 O O   . LEU A 1 55 ? -25.616 10.921 -7.006 1.00  86.14 0 A 1
ATOM   427 C CB  . LEU A 1 55 ? -26.089 11.949 -10.105 1.00  87.66 0 A 1
ATOM   428 C CG  . LEU A 1 55 ? -25.296 12.024 -11.416 1.00  83.55 0 A 1
ATOM   429 C CD1 . LEU A 1 55 ? -25.443 13.407 -12.009 1.00  78.93 0 A 1
ATOM   430 C CD2 . LEU A 1 55 ? -23.833 11.705 -11.166 1.00  77.82 0 A 1
ATOM   431 N N   . GLN A 1 56 ? -27.750 10.803 -7.678 1.00  86.31 0 A 1
ATOM   432 C CA  . GLN A 1 56 ? -28.260 10.937 -6.319 1.00  84.86 0 A 1
ATOM   433 C C   . GLN A 1 56 ? -27.913  9.691 -5.517 1.00  84.19 0 A 1
ATOM   434 O O   . GLN A 1 56 ? -27.631  9.764 -4.320 1.00  82.17 0 A 1
ATOM   435 C CB  . GLN A 1 56 ? -29.772 11.159 -6.325 1.00  83.65 0 A 1
ATOM   436 C CG  . GLN A 1 56 ? -30.174 12.552 -6.798 1.00  78.29 0 A 1
ATOM   437 C CD  . GLN A 1 56 ? -29.539 13.647 -5.970 1.00  75.79 0 A 1
ATOM   438 N NE2 . GLN A 1 56 ? -28.951 14.636 -6.633 1.00  67.19 0 A 1
ATOM   439 O OE1 . GLN A 1 56 ? -29.564 13.603 -4.740 1.00  69.28 0 A 1
ATOM   440 N N   . HIS A 1 57 ? -27.927  8.534 -6.173 1.00  86.33 0 A 1
ATOM   441 C CA  . HIS A 1 57 ? -27.574  7.273 -5.527 1.00  86.46 0 A 1
ATOM   442 C C   . HIS A 1 57 ? -26.126  7.363 -5.046 1.00  85.05 0 A 1
ATOM   443 O O   . HIS A 1 57 ? -25.815  7.002 -3.909 1.00  83.74 0 A 1
ATOM   444 C CB  . HIS A 1 57 ? -27.728  6.126 -6.526 1.00  87.66 0 A 1
ATOM   445 C CG  . HIS A 1 57 ? -27.156  4.821 -6.052 1.00  87.95 0 A 1
ATOM   446 C CD2 . HIS A 1 57 ? -25.946  4.254 -6.257 1.00  86.57 0 A 1
ATOM   447 N ND1 . HIS A 1 57 ? -27.858  3.950 -5.251 1.00  86.09 0 A 1
ATOM   448 C CE1 . HIS A 1 57 ? -27.096  2.895 -4.985 1.00  86.57 0 A 1
ATOM   449 N NE2 . HIS A 1 57 ? -25.933  3.059 -5.583 1.00  87.00 0 A 1
ATOM   450 N N   . LEU A 1 58 ? -25.233  7.846 -5.903 1.00  87.05 0 A 1
ATOM   451 C CA  . LEU A 1 58 ? -23.825  7.989 -5.559 1.00  86.14 0 A 1
ATOM   452 C C   . LEU A 1 58 ? -23.636  8.951 -4.393 1.00  84.53 0 A 1
ATOM   453 O O   . LEU A 1 58 ? -22.924  8.649 -3.436 1.00  82.63 0 A 1
ATOM   454 C CB  . LEU A 1 58 ? -23.024  8.517 -6.750 1.00  86.59 0 A 1
ATOM   455 C CG  . LEU A 1 58 ? -22.605  7.563 -7.875 1.00  84.87 0 A 1
ATOM   456 C CD1 . LEU A 1 58 ? -21.838  8.362 -8.918 1.00  82.09 0 A 1
ATOM   457 C CD2 . LEU A 1 58 ? -21.736  6.446 -7.313 1.00  82.09 0 A 1
ATOM   458 N N   . LEU A 1 59 ? -24.278 10.111 -4.486 1.00  83.01 0 A 1
ATOM   459 C CA  . LEU A 1 59 ? -24.152 11.133 -3.458 1.00  80.83 0 A 1
ATOM   460 C C   . LEU A 1 59 ? -24.696 10.715 -2.099 1.00  79.37 0 A 1
ATOM   461 O O   . LEU A 1 59 ? -24.176 11.133 -1.071 1.00  77.44 0 A 1
ATOM   462 C CB  . LEU A 1 59 ? -24.837 12.420 -3.919 1.00  80.13 0 A 1
ATOM   463 C CG  . LEU A 1 59 ? -24.166 13.109 -5.112 1.00  77.25 0 A 1
ATOM   464 C CD1 . LEU A 1 59 ? -25.026 14.253 -5.615 1.00  74.40 0 A 1
ATOM   465 C CD2 . LEU A 1 59 ? -22.793 13.620 -4.700 1.00  74.36 0 A 1
ATOM   466 N N   . HIS A 1 60 ? -25.738  9.897 -2.098 1.00  78.35 0 A 1
ATOM   467 C CA  . HIS A 1 60 ? -26.336  9.449 -0.839 1.00  76.09 0 A 1
ATOM   468 C C   . HIS A 1 60 ? -25.693  8.201 -0.251 1.00  74.68 0 A 1
ATOM   469 O O   . HIS A 1 60 ? -25.567  8.080  0.968 1.00  71.30 0 A 1
ATOM   470 C CB  . HIS A 1 60 ? -27.833  9.191 -1.040 1.00  74.94 0 A 1
ATOM   471 C CG  . HIS A 1 60 ? -28.663 10.437 -1.072 1.00  73.07 0 A 1
ATOM   472 C CD2 . HIS A 1 60 ? -29.229 11.089 -2.112 1.00  65.52 0 A 1
ATOM   473 N ND1 . HIS A 1 60 ? -28.986 11.153  0.056 1.00  65.82 0 A 1
ATOM   474 C CE1 . HIS A 1 60 ? -29.713 12.200 -0.279 1.00  65.81 0 A 1
ATOM   475 N NE2 . HIS A 1 60 ? -29.882 12.189 -1.593 1.00  65.15 0 A 1
ATOM   476 N N   . ARG A 1 61 ? -25.305  7.278 -1.117 1.00  78.08 0 A 1
ATOM   477 C CA  . ARG A 1 61 ? -24.780  5.996 -0.641 1.00  76.19 0 A 1
ATOM   478 C C   . ARG A 1 61 ? -23.281  5.747 -0.792 1.00  75.41 0 A 1
ATOM   479 O O   . ARG A 1 61 ? -22.743  4.843 -0.149 1.00  73.41 0 A 1
ATOM   480 C CB  . ARG A 1 61 ? -25.536  4.856 -1.311 1.00  75.06 0 A 1
ATOM   481 C CG  . ARG A 1 61 ? -27.037  4.883 -1.061 1.00  72.78 0 A 1
ATOM   482 C CD  . ARG A 1 61 ? -27.736  3.729 -1.760 1.00  71.21 0 A 1
ATOM   483 N NE  . ARG A 1 61 ? -29.176  3.735 -1.546 1.00  67.59 0 A 1
ATOM   484 C CZ  . ARG A 1 61 ? -29.765  3.295 -0.445 1.00  65.94 0 A 1
ATOM   485 N NH1 . ARG A 1 61 ? -29.047  2.800  0.554 1.00  61.83 1 A 1
ATOM   486 N NH2 . ARG A 1 61 ? -31.084  3.356 -0.333 1.00  62.97 0 A 1
ATOM   487 N N   . HIS A 1 62 ? -22.617  6.510 -1.633 1.00  76.68 0 A 1
ATOM   488 C CA  . HIS A 1 62 ? -21.200  6.280 -1.861 1.00  76.34 0 A 1
ATOM   489 C C   . HIS A 1 62 ? -20.336  7.531 -1.703 1.00  73.70 0 A 1
ATOM   490 O O   . HIS A 1 62 ? -19.358  7.723 -2.426 1.00  71.94 0 A 1
ATOM   491 C CB  . HIS A 1 62 ? -20.999  5.689 -3.256 1.00  80.37 0 A 1
ATOM   492 C CG  . HIS A 1 62 ? -21.765  4.428 -3.493 1.00  80.72 0 A 1
ATOM   493 C CD2 . HIS A 1 62 ? -22.676  4.106 -4.453 1.00  79.30 0 A 1
ATOM   494 N ND1 . HIS A 1 62 ? -21.643  3.320 -2.692 1.00  78.04 0 A 1
ATOM   495 C CE1 . HIS A 1 62 ? -22.442  2.360 -3.134 1.00  79.55 0 A 1
ATOM   496 N NE2 . HIS A 1 62 ? -23.081  2.819 -4.203 1.00  79.95 0 A 1
ATOM   497 N N   . LYS A 1 63 ? -20.695  8.363 -0.752 1.00  74.62 0 A 1
ATOM   498 C CA  . LYS A 1 63 ? -19.952  9.591 -0.508 1.00  72.26 0 A 1
ATOM   499 C C   . LYS A 1 63 ? -18.620  9.286  0.177 1.00  72.84 0 A 1
ATOM   500 O O   . LYS A 1 63 ? -17.693 10.099  0.128 1.00  69.23 0 A 1
ATOM   501 C CB  . LYS A 1 63 ? -20.797 10.540  0.352 1.00  67.72 0 A 1
ATOM   502 C CG  . LYS A 1 63 ? -20.272 11.963  0.414 1.00  62.18 0 A 1
ATOM   503 C CD  . LYS A 1 63 ? -21.238 12.856  1.159 1.00  59.90 0 A 1
ATOM   504 C CE  . LYS A 1 63 ? -20.753 14.289  1.187 1.00  53.65 0 A 1
ATOM   505 N NZ  . LYS A 1 63 ? -21.700 15.190  1.910 1.00  49.59 1 A 1
ATOM   506 N N   . PHE A 1 64 ? -18.532  8.114  0.792 1.00  74.25 0 A 1
ATOM   507 C CA  . PHE A 1 64 ? -17.312  7.682  1.455 1.00  72.72 0 A 1
ATOM   508 C C   . PHE A 1 64 ? -17.012  6.235  1.058 1.00  74.66 0 A 1
ATOM   509 O O   . PHE A 1 64 ? -17.858  5.568  0.467 1.00  72.18 0 A 1
ATOM   510 C CB  . PHE A 1 64 ? -17.458  7.779  2.983 1.00  69.21 0 A 1
ATOM   511 C CG  . PHE A 1 64 ? -18.438  6.788  3.561 1.00  68.77 0 A 1
ATOM   512 C CD1 . PHE A 1 64 ? -19.805  7.000  3.477 1.00  64.29 0 A 1
ATOM   513 C CD2 . PHE A 1 64 ? -17.978  5.621  4.173 1.00  64.89 0 A 1
ATOM   514 C CE1 . PHE A 1 64 ? -20.706  6.081  3.986 1.00  61.51 0 A 1
ATOM   515 C CE2 . PHE A 1 64 ? -18.879  4.686  4.691 1.00  61.44 0 A 1
ATOM   516 C CZ  . PHE A 1 64 ? -20.244  4.917  4.597 1.00  61.86 0 A 1
ATOM   517 N N   . SER A 1 65 ? -15.808  5.759  1.381 1.00  73.85 0 A 1
ATOM   518 C CA  . SER A 1 65 ? -15.425  4.394  1.052 1.00  73.78 0 A 1
ATOM   519 C C   . SER A 1 65 ? -15.980  3.400  2.069 1.00  75.77 0 A 1
ATOM   520 O O   . SER A 1 65 ? -15.578  3.400  3.230 1.00  73.12 0 A 1
ATOM   521 C CB  . SER A 1 65 ? -13.909  4.258  0.988 1.00  69.06 0 A 1
ATOM   522 O OG  . SER A 1 65 ? -13.377  4.991 -0.105 1.00  62.57 0 A 1
ATOM   523 N N   . TYR A 1 66 ? -16.916  2.559  1.618 1.00  73.66 0 A 1
ATOM   524 C CA  . TYR A 1 66 ? -17.511  1.561  2.496 1.00  74.73 0 A 1
ATOM   525 C C   . TYR A 1 66 ? -16.557  0.435  2.878 1.00  77.42 0 A 1
ATOM   526 O O   . TYR A 1 66 ? -16.727 -0.191  3.923 1.00  75.92 0 A 1
ATOM   527 C CB  . TYR A 1 66 ? -18.748  0.945  1.841 1.00  72.12 0 A 1
ATOM   528 C CG  . TYR A 1 66 ? -20.001  1.782  1.963 1.00  72.32 0 A 1
ATOM   529 C CD1 . TYR A 1 66 ? -20.378  2.665  0.962 1.00  68.47 0 A 1
ATOM   530 C CD2 . TYR A 1 66 ? -20.808  1.678  3.088 1.00  69.08 0 A 1
ATOM   531 C CE1 . TYR A 1 66 ? -21.535  3.427  1.073 1.00  66.41 0 A 1
ATOM   532 C CE2 . TYR A 1 66 ? -21.967  2.439  3.213 1.00  65.87 0 A 1
ATOM   533 C CZ  . TYR A 1 66 ? -22.330  3.310  2.203 1.00  67.65 0 A 1
ATOM   534 O OH  . TYR A 1 66 ? -23.474  4.054  2.329 1.00  62.07 0 A 1
ATOM   535 N N   . ASP A 1 67 ? -15.555  0.163  2.044 1.00  74.30 0 A 1
ATOM   536 C CA  . ASP A 1 67 ? -14.635 -0.932  2.326 1.00  75.39 0 A 1
ATOM   537 C C   . ASP A 1 67 ? -13.850 -0.728  3.619 1.00  78.12 0 A 1
ATOM   538 O O   . ASP A 1 67 ? -13.292 -1.680  4.163 1.00  76.92 0 A 1
ATOM   539 C CB  . ASP A 1 67 ? -13.675 -1.160  1.143 1.00  72.34 0 A 1
ATOM   540 C CG  . ASP A 1 67 ? -12.759  0.027  0.881 1.00  67.62 0 A 1
ATOM   541 O OD1 . ASP A 1 67 ? -13.064  1.145  1.335 1.00  62.89 0 A 1
ATOM   542 O OD2 . ASP A 1 67 ? -11.741 -0.172  0.191 1.00  62.14 -1 A 1
ATOM   543 N N   . THR A 1 68 ? -13.833  0.495  4.112 1.00  77.77 0 A 1
ATOM   544 C CA  . THR A 1 68 ? -13.138  0.795  5.357 1.00  80.16 0 A 1
ATOM   545 C C   . THR A 1 68 ? -13.937  0.249  6.548 1.00  82.12 0 A 1
ATOM   546 O O   . THR A 1 68 ? -13.384 -0.043  7.604 1.00  80.91 0 A 1
ATOM   547 C CB  . THR A 1 68 ? -12.972  2.320  5.544 1.00  77.79 0 A 1
ATOM   548 C CG2 . THR A 1 68 ? -12.230  2.636  6.833 1.00  70.73 0 A 1
ATOM   549 O OG1 . THR A 1 68 ? -12.233  2.859  4.444 1.00  71.98 0 A 1
ATOM   550 N N   . PHE A 1 69 ? -15.242  0.105  6.352 1.00  82.14 0 A 1
ATOM   551 C CA  . PHE A 1 69 ? -16.135 -0.335  7.419 1.00  83.35 0 A 1
ATOM   552 C C   . PHE A 1 69 ? -16.809 -1.681  7.209 1.00  83.98 0 A 1
ATOM   553 O O   . PHE A 1 69 ? -17.371 -2.247  8.152 1.00  81.70 0 A 1
ATOM   554 C CB  . PHE A 1 69 ? -17.236  0.706  7.616 1.00  82.99 0 A 1
ATOM   555 C CG  . PHE A 1 69 ? -16.721  2.108  7.796 1.00  84.18 0 A 1
ATOM   556 C CD1 . PHE A 1 69 ? -16.234  2.525  9.027 1.00  81.02 0 A 1
ATOM   557 C CD2 . PHE A 1 69 ? -16.702  2.998  6.727 1.00  82.02 0 A 1
ATOM   558 C CE1 . PHE A 1 69 ? -15.732  3.813  9.188 1.00  79.37 0 A 1
ATOM   559 C CE2 . PHE A 1 69 ? -16.196  4.280  6.881 1.00  79.84 0 A 1
ATOM   560 C CZ  . PHE A 1 69 ? -15.717  4.688  8.116 1.00  81.55 0 A 1
ATOM   561 N N   . VAL A 1 70 ? -16.773 -2.196  6.002 1.00  82.67 0 A 1
ATOM   562 C CA  . VAL A 1 70 ? -17.473 -3.434  5.691 1.00  83.09 0 A 1
ATOM   563 C C   . VAL A 1 70 ? -16.599 -4.549  5.136 1.00  83.34 0 A 1
ATOM   564 O O   . VAL A 1 70 ? -15.729 -4.318  4.301 1.00  82.56 0 A 1
ATOM   565 C CB  . VAL A 1 70 ? -18.603 -3.165  4.671 1.00  80.79 0 A 1
ATOM   566 C CG1 . VAL A 1 70 ? -19.357 -4.448  4.357 1.00  73.80 0 A 1
ATOM   567 C CG2 . VAL A 1 70 ? -19.549 -2.111  5.216 1.00  75.94 0 A 1
ATOM   568 N N   . ASP A 1 71 ? -16.846 -5.769  5.626 1.00  81.81 0 A 1
ATOM   569 C CA  . ASP A 1 71 ? -16.141 -6.954  5.144 1.00  82.42 0 A 1
ATOM   570 C C   . ASP A 1 71 ? -17.113 -7.574  4.134 1.00  82.15 0 A 1
ATOM   571 O O   . ASP A 1 71 ? -18.090 -8.210  4.515 1.00  80.53 0 A 1
ATOM   572 C CB  . ASP A 1 71 ? -15.882 -7.929  6.292 1.00  81.62 0 A 1
ATOM   573 C CG  . ASP A 1 71 ? -15.169 -9.195  5.827 1.00  83.13 0 A 1
ATOM   574 O OD1 . ASP A 1 71 ? -14.962 -9.369  4.616 1.00  80.33 0 A 1
ATOM   575 O OD2 . ASP A 1 71 ? -14.814 -10.022  6.697 1.00  79.54 -1 A 1
ATOM   576 N N   . TYR A 1 72 ? -16.828 -7.369  2.863 1.00  78.85 0 A 1
ATOM   577 C CA  . TYR A 1 72 ? -17.696 -7.877  1.801 1.00  77.13 0 A 1
ATOM   578 C C   . TYR A 1 72 ? -17.679 -9.394  1.616 1.00  78.68 0 A 1
ATOM   579 O O   . TYR A 1 72 ? -18.456 -9.927  0.827 1.00  76.80 0 A 1
ATOM   580 C CB  . TYR A 1 72 ? -17.318 -7.219  0.474 1.00  73.74 0 A 1
ATOM   581 C CG  . TYR A 1 72 ? -17.413 -5.706  0.484 1.00  71.12 0 A 1
ATOM   582 C CD1 . TYR A 1 72 ? -18.599 -5.070  0.846 1.00  67.09 0 A 1
ATOM   583 C CD2 . TYR A 1 72 ? -16.324 -4.922  0.117 1.00  66.61 0 A 1
ATOM   584 C CE1 . TYR A 1 72 ? -18.690 -3.683  0.853 1.00  64.47 0 A 1
ATOM   585 C CE2 . TYR A 1 72 ? -16.410 -3.536  0.114 1.00  63.96 0 A 1
ATOM   586 C CZ  . TYR A 1 72 ? -17.595 -2.919  0.481 1.00  64.37 0 A 1
ATOM   587 O OH  . TYR A 1 72 ? -17.680 -1.550  0.478 1.00  59.76 0 A 1
ATOM   588 N N   . SER A 1 73 ? -16.798 -10.091  2.332 1.00  81.69 0 A 1
ATOM   589 C CA  . SER A 1 73 ? -16.712 -11.541  2.203 1.00  82.07 0 A 1
ATOM   590 C C   . SER A 1 73 ? -17.848 -12.281  2.910 1.00  83.67 0 A 1
ATOM   591 O O   . SER A 1 73 ? -18.032 -13.479  2.705 1.00  82.70 0 A 1
ATOM   592 C CB  . SER A 1 73 ? -15.373 -12.042  2.733 1.00  80.36 0 A 1
ATOM   593 O OG  . SER A 1 73 ? -15.282 -11.888  4.135 1.00  76.17 0 A 1
ATOM   594 N N   . ILE A 1 74 ? -18.595 -11.577  3.746 1.00  84.43 0 A 1
ATOM   595 C CA  . ILE A 1 74 ? -19.705 -12.197  4.452 1.00  85.44 0 A 1
ATOM   596 C C   . ILE A 1 74 ? -21.013 -11.426  4.276 1.00  85.59 0 A 1
ATOM   597 O O   . ILE A 1 74 ? -21.016 -10.218  4.055 1.00  84.38 0 A 1
ATOM   598 C CB  . ILE A 1 74 ? -19.416 -12.334  5.968 1.00  84.21 0 A 1
ATOM   599 C CG1 . ILE A 1 74 ? -19.096 -10.966  6.574 1.00  76.87 0 A 1
ATOM   600 C CG2 . ILE A 1 74 ? -18.250 -13.297  6.182 1.00  75.51 0 A 1
ATOM   601 C CD1 . ILE A 1 74 ? -18.840 -11.002  8.073 1.00  73.34 0 A 1
ATOM   602 N N   . ASP A 1 75 ? -22.123 -12.151  4.376 1.00  85.42 0 A 1
ATOM   603 C CA  . ASP A 1 75 ? -23.446 -11.556  4.239 1.00  86.23 0 A 1
ATOM   604 C C   . ASP A 1 75 ? -23.702 -10.574  5.382 1.00  88.44 0 A 1
ATOM   605 O O   . ASP A 1 75 ? -23.121 -10.698  6.456 1.00  88.80 0 A 1
ATOM   606 C CB  . ASP A 1 75 ? -24.505 -12.659  4.263 1.00  83.19 0 A 1
ATOM   607 C CG  . ASP A 1 75 ? -25.915 -12.127  4.098 1.00  78.90 0 A 1
ATOM   608 O OD1 . ASP A 1 75 ? -26.239 -11.663  2.986 1.00  73.91 0 A 1
ATOM   609 O OD2 . ASP A 1 75 ? -26.679 -12.172  5.073 1.00  72.09 -1 A 1
ATOM   610 N N   . GLU A 1 76 ? -24.565 -9.607  5.137 1.00  87.48 0 A 1
ATOM   611 C CA  . GLU A 1 76 ? -24.889 -8.601  6.149 1.00  88.32 0 A 1
ATOM   612 C C   . GLU A 1 76 ? -25.394 -9.207  7.459 1.00  90.89 0 A 1
ATOM   613 O O   . GLU A 1 76 ? -24.984 -8.787  8.542 1.00  91.68 0 A 1
ATOM   614 C CB  . GLU A 1 76 ? -25.928 -7.612  5.611 1.00  84.77 0 A 1
ATOM   615 C CG  . GLU A 1 76 ? -25.359 -6.606  4.640 1.00  77.71 0 A 1
ATOM   616 C CD  . GLU A 1 76 ? -26.409 -5.630  4.123 1.00  75.61 0 A 1
ATOM   617 O OE1 . GLU A 1 76 ? -27.477 -5.512  4.766 1.00  69.93 0 A 1
ATOM   618 O OE2 . GLU A 1 76 ? -26.159 -4.984  3.086 1.00  70.60 -1 A 1
ATOM   619 N N   . GLU A 1 77 ? -26.274 -10.182  7.360 1.00  90.19 0 A 1
ATOM   620 C CA  . GLU A 1 77 ? -26.797 -10.799  8.577 1.00  91.19 0 A 1
ATOM   621 C C   . GLU A 1 77 ? -25.721 -11.621  9.282 1.00  93.10 0 A 1
ATOM   622 O O   . GLU A 1 77 ? -25.697 -11.700 10.509 1.00  93.75 0 A 1
ATOM   623 C CB  . GLU A 1 77 ? -28.014 -11.672  8.259 1.00  89.87 0 A 1
ATOM   624 C CG  . GLU A 1 77 ? -29.263 -10.862  7.944 1.00  82.59 0 A 1
ATOM   625 C CD  . GLU A 1 77 ? -29.569 -9.813  9.010 1.00  78.53 0 A 1
ATOM   626 O OE1 . GLU A 1 77 ? -29.591 -10.167 10.207 1.00  74.07 0 A 1
ATOM   627 O OE2 . GLU A 1 77 ? -29.768 -8.637  8.648 1.00  72.88 -1 A 1
ATOM   628 N N   . ALA A 1 78 ? -24.826 -12.221  8.504 1.00  91.99 0 A 1
ATOM   629 C CA  . ALA A 1 78 ? -23.738 -12.990  9.085 1.00  93.01 0 A 1
ATOM   630 C C   . ALA A 1 78 ? -22.799 -12.026  9.809 1.00  94.33 0 A 1
ATOM   631 O O   . ALA A 1 78 ? -22.268 -12.337 10.877 1.00  94.63 0 A 1
ATOM   632 C CB  . ALA A 1 78 ? -22.976 -13.740  7.991 1.00  92.45 0 A 1
ATOM   633 N N   . ALA A 1 79 ? -22.596 -10.844  9.217 1.00  92.73 0 A 1
ATOM   634 C CA  . ALA A 1 79 ? -21.736 -9.832  9.817 1.00  93.03 0 A 1
ATOM   635 C C   . ALA A 1 79 ? -22.378 -9.348 11.118 1.00  94.06 0 A 1
ATOM   636 O O   . ALA A 1 79 ? -21.686 -9.116 12.117 1.00  94.94 0 A 1
ATOM   637 C CB  . ALA A 1 79 ? -21.557 -8.660  8.853 1.00  91.94 0 A 1
ATOM   638 N N   . PHE A 1 80 ? -23.691 -9.203 11.107 1.00  94.25 0 A 1
ATOM   639 C CA  . PHE A 1 80 ? -24.421 -8.766 12.292 1.00  94.54 0 A 1
ATOM   640 C C   . PHE A 1 80 ? -24.229 -9.785 13.419 1.00  95.27 0 A 1
ATOM   641 O O   . PHE A 1 80 ? -23.959 -9.415 14.565 1.00  96.27 0 A 1
ATOM   642 C CB  . PHE A 1 80 ? -25.903 -8.619 11.970 1.00  95.08 0 A 1
ATOM   643 C CG  . PHE A 1 80 ? -26.751 -8.221 13.159 1.00  94.89 0 A 1
ATOM   644 C CD1 . PHE A 1 80 ? -26.614 -6.967 13.731 1.00  93.85 0 A 1
ATOM   645 C CD2 . PHE A 1 80 ? -27.671 -9.107 13.704 1.00  94.27 0 A 1
ATOM   646 C CE1 . PHE A 1 80 ? -27.379 -6.595 14.829 1.00  93.02 0 A 1
ATOM   647 C CE2 . PHE A 1 80 ? -28.439 -8.752 14.799 1.00  92.50 0 A 1
ATOM   648 C CZ  . PHE A 1 80 ? -28.301 -7.488 15.369 1.00  92.95 0 A 1
ATOM   649 N N   . GLN A 1 81 ? -24.364 -11.046 13.091 1.00  95.58 0 A 1
ATOM   650 C CA  . GLN A 1 81 ? -24.193 -12.102 14.090 1.00  95.74 0 A 1
ATOM   651 C C   . GLN A 1 81 ? -22.759 -12.129 14.613 1.00  96.02 0 A 1
ATOM   652 O O   . GLN A 1 81 ? -22.525 -12.350 15.798 1.00  96.28 0 A 1
ATOM   653 C CB  . GLN A 1 81 ? -24.550 -13.465 13.497 1.00  95.48 0 A 1
ATOM   654 C CG  . GLN A 1 81 ? -26.041 -13.645 13.207 1.00  89.57 0 A 1
ATOM   655 C CD  . GLN A 1 81 ? -26.890 -13.515 14.456 1.00  87.38 0 A 1
ATOM   656 N NE2 . GLN A 1 81 ? -28.048 -12.885 14.319 1.00  77.68 0 A 1
ATOM   657 O OE1 . GLN A 1 81 ? -26.517 -13.979 15.533 1.00  79.30 0 A 1
ATOM   658 N N   . ALA A 1 82 ? -21.799 -11.897 13.723 1.00  95.37 0 A 1
ATOM   659 C CA  . ALA A 1 82 ? -20.399 -11.886 14.120 1.00  95.09 0 A 1
ATOM   660 C C   . ALA A 1 82 ? -20.146 -10.733 15.093 1.00  95.51 0 A 1
ATOM   661 O O   . ALA A 1 82 ? -19.416 -10.884 16.078 1.00  95.89 0 A 1
ATOM   662 C CB  . ALA A 1 82 ? -19.507 -11.736 12.891 1.00  94.78 0 A 1
ATOM   663 N N   . ALA A 1 83 ? -20.751 -9.592 14.817 1.00  96.06 0 A 1
ATOM   664 C CA  . ALA A 1 83 ? -20.588 -8.426 15.685 1.00  95.63 0 A 1
ATOM   665 C C   . ALA A 1 83 ? -21.231 -8.682 17.045 1.00  95.96 0 A 1
ATOM   666 O O   . ALA A 1 83 ? -20.713 -8.251 18.079 1.00  96.37 0 A 1
ATOM   667 C CB  . ALA A 1 83 ? -21.209 -7.193 15.028 1.00  95.80 0 A 1
ATOM   668 N N   . LEU A 1 84 ? -22.362 -9.378 17.047 1.00  96.73 0 A 1
ATOM   669 C CA  . LEU A 1 84 ? -23.041 -9.699 18.302 1.00  96.32 0 A 1
ATOM   670 C C   . LEU A 1 84 ? -22.110 -10.555 19.160 1.00  96.14 0 A 1
ATOM   671 O O   . LEU A 1 84 ? -21.959 -10.317 20.359 1.00  96.59 0 A 1
ATOM   672 C CB  . LEU A 1 84 ? -24.339 -10.466 18.038 1.00  96.76 0 A 1
ATOM   673 C CG  . LEU A 1 84 ? -25.534 -9.664 17.517 1.00  91.84 0 A 1
ATOM   674 C CD1 . LEU A 1 84 ? -26.662 -10.624 17.142 1.00  87.53 0 A 1
ATOM   675 C CD2 . LEU A 1 84 ? -26.008 -8.696 18.592 1.00  89.21 0 A 1
ATOM   676 N N   . ALA A 1 85 ? -21.478 -11.538 18.534 1.00  97.13 0 A 1
ATOM   677 C CA  . ALA A 1 85 ? -20.562 -12.430 19.241 1.00  96.84 0 A 1
ATOM   678 C C   . ALA A 1 85 ? -19.353 -11.662 19.767 1.00  96.65 0 A 1
ATOM   679 O O   . ALA A 1 85 ? -18.930 -11.854 20.911 1.00  96.24 0 A 1
ATOM   680 C CB  . ALA A 1 85 ? -20.116 -13.555 18.319 1.00  96.73 0 A 1
ATOM   681 N N   . LEU A 1 86 ? -18.795 -10.787 18.931 1.00  96.45 0 A 1
ATOM   682 C CA  . LEU A 1 86 ? -17.639 -10.006 19.337 1.00  95.32 0 A 1
ATOM   683 C C   . LEU A 1 86 ? -17.971 -9.055 20.479 1.00  95.21 0 A 1
ATOM   684 O O   . LEU A 1 86 ? -17.154 -8.842 21.376 1.00  94.55 0 A 1
ATOM   685 C CB  . LEU A 1 86 ? -17.093 -9.195 18.153 1.00  94.98 0 A 1
ATOM   686 C CG  . LEU A 1 86 ? -16.291 -9.969 17.112 1.00  86.22 0 A 1
ATOM   687 C CD1 . LEU A 1 86 ? -15.946 -9.051 15.944 1.00  83.93 0 A 1
ATOM   688 C CD2 . LEU A 1 86 ? -15.013 -10.523 17.751 1.00  84.48 0 A 1
ATOM   689 N N   . SER A 1 87 ? -19.160 -8.487 20.460 1.00  97.09 0 A 1
ATOM   690 C CA  . SER A 1 87 ? -19.564 -7.556 21.510 1.00  96.57 0 A 1
ATOM   691 C C   . SER A 1 87 ? -19.618 -8.252 22.865 1.00  96.06 0 A 1
ATOM   692 O O   . SER A 1 87 ? -19.435 -7.616 23.903 1.00  94.44 0 A 1
ATOM   693 C CB  . SER A 1 87 ? -20.924 -6.929 21.191 1.00  96.43 0 A 1
ATOM   694 O OG  . SER A 1 87 ? -21.971 -7.864 21.349 1.00  94.82 0 A 1
ATOM   695 N N   . LEU A 1 88 ? -19.871 -9.543 22.852 1.00  96.48 0 A 1
ATOM   696 C CA  . LEU A 1 88 ? -19.939 -10.306 24.088 1.00  95.16 0 A 1
ATOM   697 C C   . LEU A 1 88 ? -18.556 -10.734 24.568 1.00  93.84 0 A 1
ATOM   698 O O   . LEU A 1 88 ? -18.311 -10.818 25.770 1.00  90.45 0 A 1
ATOM   699 C CB  . LEU A 1 88 ? -20.814 -11.546 23.900 1.00  94.45 0 A 1
ATOM   700 C CG  . LEU A 1 88 ? -22.317 -11.276 23.781 1.00  91.40 0 A 1
ATOM   701 C CD1 . LEU A 1 88 ? -23.036 -12.550 23.371 1.00  86.48 0 A 1
ATOM   702 C CD2 . LEU A 1 88 ? -22.854 -10.758 25.110 1.00  86.38 0 A 1
ATOM   703 N N   . SER A 1 89 ? -17.653 -11.012 23.640 1.00  93.83 0 A 1
ATOM   704 C CA  . SER A 1 89 ? -16.302 -11.437 23.998 1.00  91.41 0 A 1
ATOM   705 C C   . SER A 1 89 ? -15.366 -10.279 24.308 1.00  88.99 0 A 1
ATOM   706 O O   . SER A 1 89 ? -14.426 -10.433 25.090 1.00  84.50 0 A 1
ATOM   707 C CB  . SER A 1 89 ? -15.702 -12.282 22.871 1.00  89.90 0 A 1
ATOM   708 O OG  . SER A 1 89 ? -15.507 -11.510 21.702 1.00  81.57 0 A 1
ATOM   709 N N   . GLU A 1 90 ? -15.614 -9.125 23.685 1.00  88.71 0 A 1
ATOM   710 C CA  . GLU A 1 90 ? -14.757 -7.966 23.896 1.00  83.68 0 A 1
ATOM   711 C C   . GLU A 1 90 ? -15.256 -7.020 24.976 1.00  79.26 0 A 1
ATOM   712 O O   . GLU A 1 90 ? -14.523 -6.136 25.437 1.00  70.29 0 A 1
ATOM   713 C CB  . GLU A 1 90 ? -14.584 -7.201 22.582 1.00  78.78 0 A 1
ATOM   714 C CG  . GLU A 1 90 ? -13.874 -8.009 21.498 1.00  71.69 0 A 1
ATOM   715 C CD  . GLU A 1 90 ? -13.672 -7.217 20.218 1.00  68.39 0 A 1
ATOM   716 O OE1 . GLU A 1 90 ? -14.111 -6.059 20.148 1.00  62.31 0 A 1
ATOM   717 O OE2 . GLU A 1 90 ? -13.063 -7.771 19.280 1.00  63.01 -1 A 1
ATOM   718 N N   . ASN A 1 91 ? -16.497 -7.199 25.392 1.00  80.24 0 A 1
ATOM   719 C CA  . ASN A 1 91 ? -17.081 -6.334 26.412 1.00  76.26 0 A 1
ATOM   720 C C   . ASN A 1 91 ? -17.500 -7.154 27.628 1.00  70.68 0 A 1
ATOM   721 O O   . ASN A 1 91 ? -16.816 -7.093 28.662 1.00  64.89 0 A 1
ATOM   722 C CB  . ASN A 1 91 ? -18.288 -5.582 25.832 1.00  70.92 0 A 1
ATOM   723 C CG  . ASN A 1 91 ? -17.895 -4.570 24.778 1.00  68.44 0 A 1
ATOM   724 N ND2 . ASN A 1 91 ? -18.204 -4.864 23.527 1.00  59.95 0 A 1
ATOM   725 O OD1 . ASN A 1 91 ? -17.332 -3.528 25.091 1.00  62.72 0 A 1
ATOM   726 O OXT . ASN A 1 91 ? -18.495 -7.870 27.534 1.00  61.44 -1 A 1
ATOM   727 N N   . MET B 2 1 ? -17.516 12.009 27.978 1.00  96.38 0 B 1
ATOM   728 C CA  . MET B 2 1 ? -16.709 10.786 28.120 1.00  97.47 0 B 1
ATOM   729 C C   . MET B 2 1 ? -16.395 10.231 26.741 1.00  97.71 0 B 1
ATOM   730 O O   . MET B 2 1 ? -17.054 10.570 25.759 1.00  97.04 0 B 1
ATOM   731 C CB  . MET B 2 1 ? -17.449  9.726 28.934 1.00  95.42 0 B 1
ATOM   732 C CG  . MET B 2 1 ? -18.701  9.171 28.269 1.00  93.72 0 B 1
ATOM   733 S SD  . MET B 2 1 ? -19.514  7.927 29.286 1.00  94.40 0 B 1
ATOM   734 C CE  . MET B 2 1 ? -20.693  7.259 28.124 1.00  90.27 0 B 1
ATOM   735 N N   . GLN B 2 2 ? -15.375  9.402 26.665 1.00  97.85 0 B 1
ATOM   736 C CA  . GLN B 2 2 ? -14.951  8.819 25.398 1.00  97.75 0 B 1
ATOM   737 C C   . GLN B 2 2 ? -15.384  7.362 25.270 1.00  97.85 0 B 1
ATOM   738 O O   . GLN B 2 2 ? -15.294  6.600 26.222 1.00  96.88 0 B 1
ATOM   739 C CB  . GLN B 2 2 ? -13.432  8.913 25.291 1.00  96.37 0 B 1
ATOM   740 C CG  . GLN B 2 2 ? -12.860  8.553 23.938 1.00  87.89 0 B 1
ATOM   741 C CD  . GLN B 2 2 ? -11.350  8.684 23.907 1.00  87.46 0 B 1
ATOM   742 N NE2 . GLN B 2 2 ? -10.864  9.808 23.393 1.00  73.01 0 B 1
ATOM   743 O OE1 . GLN B 2 2 ? -10.639  7.795 24.354 1.00  77.88 0 B 1
ATOM   744 N N   . ILE B 2 3 ? -15.855  7.002 24.084 1.00  98.09 0 B 1
ATOM   745 C CA  . ILE B 2 3 ? -16.222  5.619 23.805 1.00  97.99 0 B 1
ATOM   746 C C   . ILE B 2 3 ? -15.635  5.256 22.447 1.00  98.07 0 B 1
ATOM   747 O O   . ILE B 2 3 ? -15.219  6.138 21.692 1.00  97.88 0 B 1
ATOM   748 C CB  . ILE B 2 3 ? -17.756  5.379 23.760 1.00  97.73 0 B 1
ATOM   749 C CG1 . ILE B 2 3 ? -18.404  6.229 22.659 1.00  96.45 0 B 1
ATOM   750 C CG2 . ILE B 2 3 ? -18.367  5.679 25.123 1.00  94.63 0 B 1
ATOM   751 C CD1 . ILE B 2 3 ? -19.848  5.863 22.376 1.00  95.95 0 B 1
ATOM   752 N N   . PHE B 2 4 ? -15.611  3.973 22.149 1.00  97.92 0 B 1
ATOM   753 C CA  . PHE B 2 4 ? -15.060  3.500 20.888 1.00  97.89 0 B 1
ATOM   754 C C   . PHE B 2 4 ? -16.109  2.745 20.095 1.00  97.90 0 B 1
ATOM   755 O O   . PHE B 2 4 ? -16.980  2.084 20.663 1.00  97.65 0 B 1
ATOM   756 C CB  . PHE B 2 4 ? -13.865  2.589 21.151 1.00  97.48 0 B 1
ATOM   757 C CG  . PHE B 2 4 ? -12.800  3.204 22.013 1.00  97.19 0 B 1
ATOM   758 C CD1 . PHE B 2 4 ? -11.990  4.215 21.510 1.00  94.13 0 B 1
ATOM   759 C CD2 . PHE B 2 4 ? -12.633  2.805 23.337 1.00  93.97 0 B 1
ATOM   760 C CE1 . PHE B 2 4 ? -11.018  4.813 22.307 1.00  93.07 0 B 1
ATOM   761 C CE2 . PHE B 2 4 ? -11.667  3.399 24.139 1.00  92.60 0 B 1
ATOM   762 C CZ  . PHE B 2 4 ? -10.860  4.405 23.629 1.00  94.63 0 B 1
ATOM   763 N N   . VAL B 2 5 ? -16.025  2.854 18.782 1.00  97.77 0 B 1
ATOM   764 C CA  . VAL B 2 5 ? -16.940  2.154 17.899 1.00  97.65 0 B 1
ATOM   765 C C   . VAL B 2 5 ? -16.063  1.398 16.908 1.00  97.10 0 B 1
ATOM   766 O O   . VAL B 2 5 ? -15.295  2.000 16.166 1.00  96.42 0 B 1
ATOM   767 C CB  . VAL B 2 5 ? -17.860  3.131 17.131 1.00  97.51 0 B 1
ATOM   768 C CG1 . VAL B 2 5 ? -18.770  2.355 16.188 1.00  95.72 0 B 1
ATOM   769 C CG2 . VAL B 2 5 ? -18.691  3.944 18.115 1.00  95.83 0 B 1
ATOM   770 N N   . LYS B 2 6 ? -16.165  0.073 16.919 1.00  96.77 0 B 1
ATOM   771 C CA  . LYS B 2 6 ? -15.349 -0.752 16.031 1.00  96.22 0 B 1
ATOM   772 C C   . LYS B 2 6 ? -16.171 -1.498 14.992 1.00  96.24 0 B 1
ATOM   773 O O   . LYS B 2 6 ? -17.331 -1.845 15.227 1.00  96.02 0 B 1
ATOM   774 C CB  . LYS B 2 6 ? -14.549 -1.768 16.846 1.00  94.90 0 B 1
ATOM   775 C CG  . LYS B 2 6 ? -13.471 -1.156 17.717 1.00  82.76 0 B 1
ATOM   776 C CD  . LYS B 2 6 ? -12.573 -2.240 18.316 1.00  81.16 0 B 1
ATOM   777 C CE  . LYS B 2 6 ? -11.405 -1.644 19.067 1.00  71.53 0 B 1
ATOM   778 N NZ  . LYS B 2 6 ? -10.468 -2.700 19.553 1.00  64.57 1 B 1
ATOM   779 N N   . THR B 2 7 ? -15.550 -1.741 13.846 1.00  95.25 0 B 1
ATOM   780 C CA  . THR B 2 7 ? -16.189 -2.499 12.781 1.00  94.48 0 B 1
ATOM   781 C C   . THR B 2 7 ? -15.457 -3.833 12.656 1.00  93.97 0 B 1
ATOM   782 O O   . THR B 2 7 ? -14.382 -4.016 13.232 1.00  92.72 0 B 1
ATOM   783 C CB  . THR B 2 7 ? -16.100 -1.778 11.421 1.00  93.16 0 B 1
ATOM   784 C CG2 . THR B 2 7 ? -16.665 -0.372 11.524 1.00  88.25 0 B 1
ATOM   785 O OG1 . THR B 2 7 ? -14.733 -1.718 10.998 1.00  88.77 0 B 1
ATOM   786 N N   . LEU B 2 8 ? -16.026 -4.747 11.892 1.00  93.01 0 B 1
ATOM   787 C CA  . LEU B 2 8 ? -15.410 -6.059 11.710 1.00  92.13 0 B 1
ATOM   788 C C   . LEU B 2 8 ? -14.121 -5.961 10.893 1.00  91.45 0 B 1
ATOM   789 O O   . LEU B 2 8 ? -13.313 -6.893 10.896 1.00  89.38 0 B 1
ATOM   790 C CB  . LEU B 2 8 ? -16.390 -7.010 11.007 1.00  91.78 0 B 1
ATOM   791 C CG  . LEU B 2 8 ? -17.644 -7.367 11.805 1.00  89.56 0 B 1
ATOM   792 C CD1 . LEU B 2 8 ? -18.566 -8.248 10.964 1.00  86.95 0 B 1
ATOM   793 C CD2 . LEU B 2 8 ? -17.256 -8.101 13.089 1.00  85.78 0 B 1
ATOM   794 N N   . THR B 2 9 ? -13.921 -4.844 10.220 1.00  91.33 0 B 1
ATOM   795 C CA  . THR B 2 9 ? -12.724 -4.645  9.419 1.00  89.65 0 B 1
ATOM   796 C C   . THR B 2 9 ? -11.551 -4.146 10.252 1.00  88.93 0 B 1
ATOM   797 O O   . THR B 2 9 ? -10.435 -4.008  9.758 1.00  86.01 0 B 1
ATOM   798 C CB  . THR B 2 9 ? -12.970 -3.628  8.288 1.00  88.23 0 B 1
ATOM   799 C CG2 . THR B 2 9 ? -14.063 -4.126  7.353 1.00  85.75 0 B 1
ATOM   800 O OG1 . THR B 2 9 ? -13.364 -2.375  8.855 1.00  86.67 0 B 1
ATOM   801 N N   . GLY B 2 10 ? -11.810 -3.872 11.528 1.00  90.14 0 B 1
ATOM   802 C CA  . GLY B 2 10 ? -10.755 -3.407 12.406 1.00  89.05 0 B 1
ATOM   803 C C   . GLY B 2 10 ? -10.722 -1.896 12.579 1.00  90.01 0 B 1
ATOM   804 O O   . GLY B 2 10 ? -9.928 -1.376 13.362 1.00  87.70 0 B 1
ATOM   805 N N   . LYS B 2 11 ? -11.581 -1.198 11.850 1.00  89.54 0 B 1
ATOM   806 C CA  . LYS B 2 11 ? -11.649  0.250 11.937 1.00  90.21 0 B 1
ATOM   807 C C   . LYS B 2 11 ? -12.167  0.652 13.316 1.00  92.13 0 B 1
ATOM   808 O O   . LYS B 2 11 ? -13.131  0.074 13.818 1.00  91.89 0 B 1
ATOM   809 C CB  . LYS B 2 11 ? -12.589  0.793 10.859 1.00  87.06 0 B 1
ATOM   810 C CG  . LYS B 2 11 ? -12.920  2.287 10.949 1.00  80.47 0 B 1
ATOM   811 C CD  . LYS B 2 11 ? -11.726  3.154 10.626 1.00  76.84 0 B 1
ATOM   812 C CE  . LYS B 2 11 ? -12.118  4.627 10.645 1.00  71.02 0 B 1
ATOM   813 N NZ  . LYS B 2 11 ? -10.977  5.525 10.287 1.00  64.35 1 B 1
ATOM   814 N N   . THR B 2 12 ? -11.518  1.632 13.923 1.00  93.16 0 B 1
ATOM   815 C CA  . THR B 2 12 ? -11.939  2.111 15.236 1.00  93.63 0 B 1
ATOM   816 C C   . THR B 2 12 ? -12.254  3.596 15.164 1.00  93.84 0 B 1
ATOM   817 O O   . THR B 2 12 ? -11.451  4.392 14.679 1.00  92.50 0 B 1
ATOM   818 C CB  . THR B 2 12 ? -10.843  1.881 16.297 1.00  92.45 0 B 1
ATOM   819 C CG2 . THR B 2 12 ? -11.292  2.398 17.656 1.00  84.73 0 B 1
ATOM   820 O OG1 . THR B 2 12 ? -10.557  0.485 16.404 1.00  84.79 0 B 1
ATOM   821 N N   . ILE B 2 13 ? -13.436  3.952 15.646 1.00  95.08 0 B 1
ATOM   822 C CA  . ILE B 2 13 ? -13.877  5.339 15.661 1.00  94.63 0 B 1
ATOM   823 C C   . ILE B 2 13 ? -13.962  5.771 17.121 1.00  96.02 0 B 1
ATOM   824 O O   . ILE B 2 13 ? -14.592  5.098 17.938 1.00  96.16 0 B 1
ATOM   825 C CB  . ILE B 2 13 ? -15.280  5.486 15.023 1.00  93.15 0 B 1
ATOM   826 C CG1 . ILE B 2 13 ? -15.278  4.922 13.595 1.00  88.98 0 B 1
ATOM   827 C CG2 . ILE B 2 13 ? -15.695  6.959 15.018 1.00  88.03 0 B 1
ATOM   828 C CD1 . ILE B 2 13 ? -16.667  4.776 13.005 1.00  85.58 0 B 1
ATOM   829 N N   . THR B 2 14 ? -13.329  6.884 17.450 1.00  96.20 0 B 1
ATOM   830 C CA  . THR B 2 14 ? -13.362  7.396 18.810 1.00  96.67 0 B 1
ATOM   831 C C   . THR B 2 14 ? -14.359  8.547 18.870 1.00  96.87 0 B 1
ATOM   832 O O   . THR B 2 14 ? -14.295  9.471 18.061 1.00  95.99 0 B 1
ATOM   833 C CB  . THR B 2 14 ? -11.974  7.894 19.251 1.00  95.85 0 B 1
ATOM   834 C CG2 . THR B 2 14 ? -12.010  8.388 20.685 1.00  84.97 0 B 1
ATOM   835 O OG1 . THR B 2 14 ? -11.033  6.819 19.153 1.00  87.33 0 B 1
ATOM   836 N N   . LEU B 2 15 ? -15.280  8.478 19.828 1.00  97.66 0 B 1
ATOM   837 C CA  . LEU B 2 15 ? -16.309  9.502 19.956 1.00  97.65 0 B 1
ATOM   838 C C   . LEU B 2 15 ? -16.353 10.131 21.345 1.00  97.97 0 B 1
ATOM   839 O O   . LEU B 2 15 ? -16.070  9.476 22.345 1.00  97.59 0 B 1
ATOM   840 C CB  . LEU B 2 15 ? -17.693  8.912 19.674 1.00  97.21 0 B 1
ATOM   841 C CG  . LEU B 2 15 ? -17.958  8.278 18.315 1.00  95.87 0 B 1
ATOM   842 C CD1 . LEU B 2 15 ? -19.347  7.646 18.323 1.00  92.61 0 B 1
ATOM   843 C CD2 . LEU B 2 15 ? -17.861  9.328 17.214 1.00  91.77 0 B 1
ATOM   844 N N   . GLU B 2 16 ? -16.708 11.404 21.385 1.00  97.94 0 B 1
ATOM   845 C CA  . GLU B 2 16 ? -16.854 12.127 22.643 1.00  97.86 0 B 1
ATOM   846 C C   . GLU B 2 16 ? -18.364 12.193 22.850 1.00  98.08 0 B 1
ATOM   847 O O   . GLU B 2 16 ? -19.081 12.799 22.056 1.00  97.46 0 B 1
ATOM   848 C CB  . GLU B 2 16 ? -16.266 13.531 22.536 1.00  96.95 0 B 1
ATOM   849 C CG  . GLU B 2 16 ? -16.283 14.327 23.844 1.00  84.59 0 B 1
ATOM   850 C CD  . GLU B 2 16 ? -15.458 13.662 24.936 1.00  82.47 0 B 1
ATOM   851 O OE1 . GLU B 2 16 ? -14.457 13.000 24.614 1.00  77.47 0 B 1
ATOM   852 O OE2 . GLU B 2 16 ? -15.816 13.822 26.123 1.00  75.95 -1 B 1
ATOM   853 N N   . VAL B 2 17 ? -18.837 11.547 23.900 1.00  98.18 0 B 1
ATOM   854 C CA  . VAL B 2 17 ? -20.271 11.489 24.170 1.00  98.14 0 B 1
ATOM   855 C C   . VAL B 2 17 ? -20.610 11.717 25.637 1.00  98.09 0 B 1
ATOM   856 O O   . VAL B 2 17 ? -19.728 11.834 26.481 1.00  97.61 0 B 1
ATOM   857 C CB  . VAL B 2 17 ? -20.842 10.106 23.773 1.00  97.81 0 B 1
ATOM   858 C CG1 . VAL B 2 17 ? -20.617  9.835 22.288 1.00  96.02 0 B 1
ATOM   859 C CG2 . VAL B 2 17 ? -20.173  9.006 24.612 1.00  95.62 0 B 1
ATOM   860 N N   . GLU B 2 18 ? -21.907 11.790 25.922 1.00  98.04 0 B 1
ATOM   861 C CA  . GLU B 2 18 ? -22.408 11.966 27.276 1.00  97.71 0 B 1
ATOM   862 C C   . GLU B 2 18 ? -23.338 10.781 27.541 1.00  98.17 0 B 1
ATOM   863 O O   . GLU B 2 18 ? -23.974 10.275 26.622 1.00  97.50 0 B 1
ATOM   864 C CB  . GLU B 2 18 ? -23.196 13.268 27.403 1.00  96.55 0 B 1
ATOM   865 C CG  . GLU B 2 18 ? -22.352 14.535 27.280 1.00  88.72 0 B 1
ATOM   866 C CD  . GLU B 2 18 ? -21.274 14.620 28.352 1.00  82.99 0 B 1
ATOM   867 O OE1 . GLU B 2 18 ? -21.574 14.310 29.520 1.00  75.73 0 B 1
ATOM   868 O OE2 . GLU B 2 18 ? -20.138 15.003 28.012 1.00  73.41 -1 B 1
ATOM   869 N N   . PRO B 2 19 ? -23.433 10.327 28.789 1.00  98.19 0 B 1
ATOM   870 C CA  . PRO B 2 19 ? -24.300  9.195 29.117 1.00  97.99 0 B 1
ATOM   871 C C   . PRO B 2 19 ? -25.745  9.417 28.681 1.00  98.06 0 B 1
ATOM   872 O O   . PRO B 2 19 ? -26.463  8.462 28.377 1.00  97.48 0 B 1
ATOM   873 C CB  . PRO B 2 19 ? -24.180  9.092 30.643 1.00  97.36 0 B 1
ATOM   874 C CG  . PRO B 2 19 ? -22.784  9.582 30.903 1.00  95.33 0 B 1
ATOM   875 C CD  . PRO B 2 19 ? -22.662 10.765 29.972 1.00  97.54 0 B 1
ATOM   876 N N   . SER B 2 20 ? -26.171 10.676 28.670 1.00  98.21 0 B 1
ATOM   877 C CA  . SER B 2 20 ? -27.532 11.022 28.290 1.00  98.16 0 B 1
ATOM   878 C C   . SER B 2 20 ? -27.767 11.076 26.778 1.00  98.30 0 B 1
ATOM   879 O O   . SER B 2 20 ? -28.901 11.269 26.338 1.00  97.57 0 B 1
ATOM   880 C CB  . SER B 2 20 ? -27.917 12.372 28.910 1.00  97.40 0 B 1
ATOM   881 O OG  . SER B 2 20 ? -27.046 13.391 28.460 1.00  90.92 0 B 1
ATOM   882 N N   . ASP B 2 21 ? -26.721 10.906 25.991 1.00  98.47 0 B 1
ATOM   883 C CA  . ASP B 2 21 ? -26.866 10.920 24.536 1.00  98.51 0 B 1
ATOM   884 C C   . ASP B 2 21 ? -27.674  9.712 24.089 1.00  98.66 0 B 1
ATOM   885 O O   . ASP B 2 21 ? -27.505  8.610 24.619 1.00  98.44 0 B 1
ATOM   886 C CB  . ASP B 2 21 ? -25.505 10.882 23.835 1.00  98.28 0 B 1
ATOM   887 C CG  . ASP B 2 21 ? -24.810 12.225 23.824 1.00  97.77 0 B 1
ATOM   888 O OD1 . ASP B 2 21 ? -25.492 13.267 23.927 1.00  94.29 0 B 1
ATOM   889 O OD2 . ASP B 2 21 ? -23.568 12.249 23.673 1.00  94.24 -1 B 1
ATOM   890 N N   . THR B 2 22 ? -28.552  9.923 23.122 1.00  98.64 0 B 1
ATOM   891 C CA  . THR B 2 22 ? -29.355  8.824 22.592 1.00  98.63 0 B 1
ATOM   892 C C   . THR B 2 22 ? -28.524  8.098 21.540 1.00  98.78 0 B 1
ATOM   893 O O   . THR B 2 22 ? -27.512  8.615 21.063 1.00  98.56 0 B 1
ATOM   894 C CB  . THR B 2 22 ? -30.647  9.327 21.927 1.00  98.28 0 B 1
ATOM   895 C CG2 . THR B 2 22 ? -31.513 10.086 22.926 1.00  94.42 0 B 1
ATOM   896 O OG1 . THR B 2 22 ? -30.307 10.185 20.835 1.00  94.48 0 B 1
ATOM   897 N N   . ILE B 2 23 ? -28.958  6.902 21.191 1.00  98.60 0 B 1
ATOM   898 C CA  . ILE B 2 23 ? -28.257  6.131 20.174 1.00  98.68 0 B 1
ATOM   899 C C   . ILE B 2 23 ? -28.319  6.904 18.854 1.00  98.63 0 B 1
ATOM   900 O O   . ILE B 2 23 ? -27.381  6.874 18.057 1.00  98.53 0 B 1
ATOM   901 C CB  . ILE B 2 23 ? -28.891  4.732 20.010 1.00  98.53 0 B 1
ATOM   902 C CG1 . ILE B 2 23 ? -28.751  3.953 21.323 1.00  97.55 0 B 1
ATOM   903 C CG2 . ILE B 2 23 ? -28.243  3.965 18.861 1.00  97.90 0 B 1
ATOM   904 C CD1 . ILE B 2 23 ? -27.321  3.852 21.841 1.00  95.83 0 B 1
ATOM   905 N N   . GLU B 2 24 ? -29.428  7.612 18.640 1.00  98.43 0 B 1
ATOM   906 C CA  . GLU B 2 24 ? -29.577  8.417 17.437 1.00  98.19 0 B 1
ATOM   907 C C   . GLU B 2 24 ? -28.500  9.498 17.411 1.00  98.29 0 B 1
ATOM   908 O O   . GLU B 2 24 ? -27.920  9.789 16.357 1.00  97.76 0 B 1
ATOM   909 C CB  . GLU B 2 24 ? -30.973  9.043 17.397 1.00  97.01 0 B 1
ATOM   910 C CG  . GLU B 2 24 ? -31.218  9.943 16.194 1.00  85.52 0 B 1
ATOM   911 C CD  . GLU B 2 24 ? -32.653 10.463 16.131 1.00  79.39 0 B 1
ATOM   912 O OE1 . GLU B 2 24 ? -33.262 10.633 17.205 1.00  73.80 0 B 1
ATOM   913 O OE2 . GLU B 2 24 ? -33.150 10.704 15.021 1.00  71.94 -1 B 1
ATOM   914 N N   . ASN B 2 25 ? -28.214 10.093 18.571 1.00  98.31 0 B 1
ATOM   915 C CA  . ASN B 2 25 ? -27.186 11.120 18.662 1.00  98.09 0 B 1
ATOM   916 C C   . ASN B 2 25 ? -25.813 10.532 18.351 1.00  98.17 0 B 1
ATOM   917 O O   . ASN B 2 25 ? -24.990 11.159 17.687 1.00  97.82 0 B 1
ATOM   918 C CB  . ASN B 2 25 ? -27.143 11.750 20.063 1.00  97.28 0 B 1
ATOM   919 C CG  . ASN B 2 25 ? -28.358 12.598 20.369 1.00  88.79 0 B 1
ATOM   920 N ND2 . ASN B 2 25 ? -28.638 12.791 21.658 1.00  76.58 0 B 1
ATOM   921 O OD1 . ASN B 2 25 ? -29.030 13.097 19.467 1.00  77.64 0 B 1
ATOM   922 N N   . VAL B 2 26 ? -25.569  9.326 18.840 1.00  98.48 0 B 1
ATOM   923 C CA  . VAL B 2 26 ? -24.301  8.655 18.600 1.00  98.41 0 B 1
ATOM   924 C C   . VAL B 2 26 ? -24.119  8.398 17.107 1.00  98.31 0 B 1
ATOM   925 O O   . VAL B 2 26 ? -23.040  8.615 16.558 1.00  98.09 0 B 1
ATOM   926 C CB  . VAL B 2 26 ? -24.217  7.316 19.380 1.00  98.32 0 B 1
ATOM   927 C CG1 . VAL B 2 26 ? -22.924  6.584 19.031 1.00  97.05 0 B 1
ATOM   928 C CG2 . VAL B 2 26 ? -24.274  7.585 20.874 1.00  97.19 0 B 1
ATOM   929 N N   . LYS B 2 27 ? -25.179  7.952 16.460 1.00  98.28 0 B 1
ATOM   930 C CA  . LYS B 2 27 ? -25.111  7.690 15.022 1.00  97.99 0 B 1
ATOM   931 C C   . LYS B 2 27 ? -24.838  8.989 14.255 1.00  97.48 0 B 1
ATOM   932 O O   . LYS B 2 27 ? -24.130  8.983 13.254 1.00  96.97 0 B 1
ATOM   933 C CB  . LYS B 2 27 ? -26.409  7.054 14.529 1.00  97.95 0 B 1
ATOM   934 C CG  . LYS B 2 27 ? -26.592  5.620 15.020 1.00  97.60 0 B 1
ATOM   935 C CD  . LYS B 2 27 ? -27.857  4.993 14.461 1.00  96.90 0 B 1
ATOM   936 C CE  . LYS B 2 27 ? -28.007  3.558 14.928 1.00  95.92 0 B 1
ATOM   937 N NZ  . LYS B 2 27 ? -29.244  2.925 14.410 1.00  94.38 1 B 1
ATOM   938 N N   . ALA B 2 28 ? -25.392 10.086 14.740 1.00  97.30 0 B 1
ATOM   939 C CA  . ALA B 2 28 ? -25.174 11.380 14.100 1.00  96.64 0 B 1
ATOM   940 C C   . ALA B 2 28 ? -23.707 11.780 14.246 1.00  95.82 0 B 1
ATOM   941 O O   . ALA B 2 28 ? -23.113 12.351 13.327 1.00  94.71 0 B 1
ATOM   942 C CB  . ALA B 2 28 ? -26.075 12.438 14.734 1.00  96.27 0 B 1
ATOM   943 N N   . LYS B 2 29 ? -23.114 11.465 15.391 1.00  96.97 0 B 1
ATOM   944 C CA  . LYS B 2 29 ? -21.709 11.781 15.620 1.00  96.42 0 B 1
ATOM   945 C C   . LYS B 2 29 ? -20.813 10.922 14.735 1.00  95.21 0 B 1
ATOM   946 O O   . LYS B 2 29 ? -19.768 11.373 14.269 1.00  94.51 0 B 1
ATOM   947 C CB  . LYS B 2 29 ? -21.360 11.599 17.100 1.00  97.21 0 B 1
ATOM   948 C CG  . LYS B 2 29 ? -22.005 12.662 17.983 1.00  96.73 0 B 1
ATOM   949 C CD  . LYS B 2 29 ? -21.622 12.531 19.448 1.00  95.12 0 B 1
ATOM   950 C CE  . LYS B 2 29 ? -22.257 13.657 20.255 1.00  93.26 0 B 1
ATOM   951 N NZ  . LYS B 2 29 ? -21.891 13.613 21.692 1.00  88.32 1 B 1
ATOM   952 N N   . ILE B 2 30 ? -21.228  9.680 14.501 1.00  96.32 0 B 1
ATOM   953 C CA  . ILE B 2 30 ? -20.462  8.796 13.635 1.00  95.61 0 B 1
ATOM   954 C C   . ILE B 2 30 ? -20.523  9.355 12.216 1.00  93.30 0 B 1
ATOM   955 O O   . ILE B 2 30 ? -19.530  9.341 11.485 1.00  90.98 0 B 1
ATOM   956 C CB  . ILE B 2 30 ? -21.034  7.355 13.669 1.00  96.29 0 B 1
ATOM   957 C CG1 . ILE B 2 30 ? -20.747  6.727 15.042 1.00  96.27 0 B 1
ATOM   958 C CG2 . ILE B 2 30 ? -20.412  6.508 12.555 1.00  95.69 0 B 1
ATOM   959 C CD1 . ILE B 2 30 ? -21.392  5.380 15.252 1.00  96.09 0 B 1
ATOM   960 N N   . GLN B 2 31 ? -21.690  9.869 11.833 1.00  93.42 0 B 1
ATOM   961 C CA  . GLN B 2 31 ? -21.843 10.464 10.508 1.00  90.81 0 B 1
ATOM   962 C C   . GLN B 2 31 ? -20.951 11.698 10.380 1.00  87.65 0 B 1
ATOM   963 O O   . GLN B 2 31 ? -20.318 11.914  9.347 1.00  83.92 0 B 1
ATOM   964 C CB  . GLN B 2 31 ? -23.299 10.856 10.247 1.00  87.76 0 B 1
ATOM   965 C CG  . GLN B 2 31 ? -23.501 11.580  8.919 1.00  84.49 0 B 1
ATOM   966 C CD  . GLN B 2 31 ? -24.945 11.974  8.681 1.00  81.94 0 B 1
ATOM   967 N NE2 . GLN B 2 31 ? -25.414 11.811  7.449 1.00  74.79 0 B 1
ATOM   968 O OE1 . GLN B 2 31 ? -25.632 12.431  9.597 1.00  78.35 0 B 1
ATOM   969 N N   . ASP B 2 32 ? -20.903 12.500 11.425 1.00  89.02 0 B 1
ATOM   970 C CA  . ASP B 2 32 ? -20.087 13.708 11.408 1.00  86.79 0 B 1
ATOM   971 C C   . ASP B 2 32 ? -18.605 13.395 11.217 1.00  84.37 0 B 1
ATOM   972 O O   . ASP B 2 32 ? -17.900 14.128 10.521 1.00  82.39 0 B 1
ATOM   973 C CB  . ASP B 2 32 ? -20.264 14.512 12.703 1.00  86.82 0 B 1
ATOM   974 C CG  . ASP B 2 32 ? -21.623 15.183 12.804 1.00  83.00 0 B 1
ATOM   975 O OD1 . ASP B 2 32 ? -22.261 15.420 11.758 1.00  78.34 0 B 1
ATOM   976 O OD2 . ASP B 2 32 ? -22.045 15.484 13.938 1.00  76.06 -1 B 1
ATOM   977 N N   . LYS B 2 33 ? -18.143 12.308 11.826 1.00  88.81 0 B 1
ATOM   978 C CA  . LYS B 2 33 ? -16.732 11.938 11.722 1.00  87.39 0 B 1
ATOM   979 C C   . LYS B 2 33 ? -16.390 11.085 10.506 1.00  83.87 0 B 1
ATOM   980 O O   . LYS B 2 33 ? -15.340 11.283  9.888 1.00  79.08 0 B 1
ATOM   981 C CB  . LYS B 2 33 ? -16.277 11.202 12.987 1.00  87.44 0 B 1
ATOM   982 C CG  . LYS B 2 33 ? -16.326 12.043 14.256 1.00  85.77 0 B 1
ATOM   983 C CD  . LYS B 2 33 ? -15.452 11.460 15.362 1.00  85.77 0 B 1
ATOM   984 C CE  . LYS B 2 33 ? -13.980 11.614 15.043 1.00  83.42 0 B 1
ATOM   985 N NZ  . LYS B 2 33 ? -13.115 11.182 16.175 1.00  78.48 1 B 1
ATOM   986 N N   . GLU B 2 34 ? -17.259 10.138 10.169 1.00  87.95 0 B 1
ATOM   987 C CA  . GLU B 2 34 ? -16.973  9.212  9.076 1.00  86.24 0 B 1
ATOM   988 C C   . GLU B 2 34 ? -17.832  9.352  7.833 1.00  83.58 0 B 1
ATOM   989 O O   . GLU B 2 34 ? -17.518  8.778  6.786 1.00  79.73 0 B 1
ATOM   990 C CB  . GLU B 2 34 ? -17.071  7.775  9.594 1.00  87.35 0 B 1
ATOM   991 C CG  . GLU B 2 34 ? -16.185  7.472 10.792 1.00  86.41 0 B 1
ATOM   992 C CD  . GLU B 2 34 ? -14.700  7.646 10.491 1.00  87.06 0 B 1
ATOM   993 O OE1 . GLU B 2 34 ? -14.287  7.374  9.348 1.00  84.00 0 B 1
ATOM   994 O OE2 . GLU B 2 34 ? -13.947  8.044 11.409 1.00  83.36 -1 B 1
ATOM   995 N N   . GLY B 2 35 ? -18.927 10.090  7.923 1.00  83.27 0 B 1
ATOM   996 C CA  . GLY B 2 35 ? -19.797 10.286  6.777 1.00  81.23 0 B 1
ATOM   997 C C   . GLY B 2 35 ? -20.827  9.195  6.544 1.00  83.11 0 B 1
ATOM   998 O O   . GLY B 2 35 ? -21.568  9.237  5.562 1.00  81.51 0 B 1
ATOM   999 N N   . ILE B 2 36 ? -20.890  8.225  7.433 1.00  83.50 0 B 1
ATOM   1000 C CA  . ILE B 2 36 ? -21.837  7.118  7.298 1.00  86.58 0 B 1
ATOM   1001 C C   . ILE B 2 36 ? -23.254  7.565  7.665 1.00  88.00 0 B 1
ATOM   1002 O O   . ILE B 2 36 ? -23.490  8.027  8.781 1.00  88.37 0 B 1
ATOM   1003 C CB  . ILE B 2 36 ? -21.454  5.941  8.214 1.00  87.02 0 B 1
ATOM   1004 C CG1 . ILE B 2 36 ? -19.992  5.542  7.993 1.00  86.50 0 B 1
ATOM   1005 C CG2 . ILE B 2 36 ? -22.374  4.750  7.933 1.00  86.18 0 B 1
ATOM   1006 C CD1 . ILE B 2 36 ? -19.479  4.525  8.994 1.00  84.47 0 B 1
ATOM   1007 N N   . PRO B 2 37 ? -24.204  7.416  6.734 1.00  84.67 0 B 1
ATOM   1008 C CA  . PRO B 2 37 ? -25.590  7.804  7.016 1.00  85.59 0 B 1
ATOM   1009 C C   . PRO B 2 37 ? -26.130  7.029  8.228 1.00  88.71 0 B 1
ATOM   1010 O O   . PRO B 2 37 ? -25.938  5.817  8.308 1.00  89.58 0 B 1
ATOM   1011 C CB  . PRO B 2 37 ? -26.323  7.434  5.729 1.00  82.56 0 B 1
ATOM   1012 C CG  . PRO B 2 37 ? -25.270  7.583  4.672 1.00  79.37 0 B 1
ATOM   1013 C CD  . PRO B 2 37 ? -24.055  6.981  5.340 1.00  80.78 0 B 1
ATOM   1014 N N   . PRO B 2 38 ? -26.801  7.703  9.155 1.00  89.53 0 B 1
ATOM   1015 C CA  . PRO B 2 38 ? -27.360  7.036 10.337 1.00  91.35 0 B 1
ATOM   1016 C C   . PRO B 2 38 ? -28.265  5.844 10.026 1.00  92.21 0 B 1
ATOM   1017 O O   . PRO B 2 38 ? -28.236  4.845 10.738 1.00  92.02 0 B 1
ATOM   1018 C CB  . PRO B 2 38 ? -28.117  8.159 11.040 1.00  91.32 0 B 1
ATOM   1019 C CG  . PRO B 2 38 ? -27.306  9.379 10.702 1.00  89.94 0 B 1
ATOM   1020 C CD  . PRO B 2 38 ? -26.992  9.165  9.236 1.00  91.59 0 B 1
ATOM   1021 N N   . ASP B 2 39 ? -29.062  5.959  8.971 1.00  89.14 0 B 1
ATOM   1022 C CA  . ASP B 2 39 ? -29.979  4.880  8.617 1.00  88.31 0 B 1
ATOM   1023 C C   . ASP B 2 39 ? -29.287  3.620  8.104 1.00  89.47 0 B 1
ATOM   1024 O O   . ASP B 2 39 ? -29.933  2.593  7.922 1.00  88.55 0 B 1
ATOM   1025 C CB  . ASP B 2 39 ? -31.038  5.357  7.609 1.00  85.31 0 B 1
ATOM   1026 C CG  . ASP B 2 39 ? -30.443  5.795  6.283 1.00  78.52 0 B 1
ATOM   1027 O OD1 . ASP B 2 39 ? -29.206  5.807  6.136 1.00  72.81 0 B 1
ATOM   1028 O OD2 . ASP B 2 39 ? -31.233  6.147  5.379 1.00  73.74 -1 B 1
ATOM   1029 N N   . GLN B 2 40 ? -27.977  3.703  7.876 1.00  88.64 0 B 1
ATOM   1030 C CA  . GLN B 2 40 ? -27.221  2.540  7.421 1.00  88.65 0 B 1
ATOM   1031 C C   . GLN B 2 40 ? -26.440  1.933  8.586 1.00  90.96 0 B 1
ATOM   1032 O O   . GLN B 2 40 ? -25.790  0.898  8.433 1.00  91.21 0 B 1
ATOM   1033 C CB  . GLN B 2 40 ? -26.243  2.925  6.303 1.00  85.49 0 B 1
ATOM   1034 C CG  . GLN B 2 40 ? -26.911  3.328  5.000 1.00  81.18 0 B 1
ATOM   1035 C CD  . GLN B 2 40 ? -25.906  3.547  3.886 1.00  78.64 0 B 1
ATOM   1036 N NE2 . GLN B 2 40 ? -26.405  3.711  2.658 1.00  71.13 0 B 1
ATOM   1037 O OE1 . GLN B 2 40 ? -24.700  3.567  4.111 1.00  72.60 0 B 1
ATOM   1038 N N   . GLN B 2 41 ? -26.498  2.579  9.734 1.00  93.78 0 B 1
ATOM   1039 C CA  . GLN B 2 41 ? -25.761  2.121 10.912 1.00  95.14 0 B 1
ATOM   1040 C C   . GLN B 2 41 ? -26.557  1.225 11.853 1.00  95.68 0 B 1
ATOM   1041 O O   . GLN B 2 41 ? -27.709  1.511 12.175 1.00  95.52 0 B 1
ATOM   1042 C CB  . GLN B 2 41 ? -25.272  3.323 11.722 1.00  95.37 0 B 1
ATOM   1043 C CG  . GLN B 2 41 ? -24.340  4.279 11.000 1.00  94.79 0 B 1
ATOM   1044 C CD  . GLN B 2 41 ? -23.999  5.474 11.869 1.00  95.28 0 B 1
ATOM   1045 N NE2 . GLN B 2 41 ? -23.924  6.656 11.270 1.00  90.81 0 B 1
ATOM   1046 O OE1 . GLN B 2 41 ? -23.805  5.336 13.079 1.00  91.37 0 B 1
ATOM   1047 N N   . ARG B 2 42 ? -25.917  0.151 12.295 1.00  96.51 0 B 1
ATOM   1048 C CA  . ARG B 2 42 ? -26.506 -0.762 13.265 1.00  96.51 0 B 1
ATOM   1049 C C   . ARG B 2 42 ? -25.460 -0.856 14.369 1.00  97.26 0 B 1
ATOM   1050 O O   . ARG B 2 42 ? -24.371 -1.391 14.153 1.00  97.02 0 B 1
ATOM   1051 C CB  . ARG B 2 42 ? -26.767 -2.145 12.650 1.00  95.16 0 B 1
ATOM   1052 C CG  . ARG B 2 42 ? -27.761 -2.132 11.501 1.00  90.30 0 B 1
ATOM   1053 C CD  . ARG B 2 42 ? -27.952 -3.525 10.892 1.00  87.52 0 B 1
ATOM   1054 N NE  . ARG B 2 42 ? -28.786 -4.388 11.711 1.00  82.59 0 B 1
ATOM   1055 C CZ  . ARG B 2 42 ? -29.074 -5.649 11.410 1.00  79.05 0 B 1
ATOM   1056 N NH1 . ARG B 2 42 ? -28.574 -6.219 10.320 1.00  72.22 1 B 1
ATOM   1057 N NH2 . ARG B 2 42 ? -29.875 -6.365 12.206 1.00  72.09 0 B 1
ATOM   1058 N N   . LEU B 2 43 ? -25.771 -0.305 15.535 1.00  97.80 0 B 1
ATOM   1059 C CA  . LEU B 2 43 ? -24.838 -0.331 16.652 1.00  98.13 0 B 1
ATOM   1060 C C   . LEU B 2 43 ? -25.161 -1.480 17.597 1.00  98.24 0 B 1
ATOM   1061 O O   . LEU B 2 43 ? -26.330 -1.769 17.869 1.00  98.09 0 B 1
ATOM   1062 C CB  . LEU B 2 43 ? -24.881  1.003 17.407 1.00  98.14 0 B 1
ATOM   1063 C CG  . LEU B 2 43 ? -24.290  2.187 16.631 1.00  97.70 0 B 1
ATOM   1064 C CD1 . LEU B 2 43 ? -24.547  3.490 17.374 1.00  96.37 0 B 1
ATOM   1065 C CD2 . LEU B 2 43 ? -22.793  1.977 16.445 1.00  95.81 0 B 1
ATOM   1066 N N   . ILE B 2 44 ? -24.123 -2.132 18.085 1.00  98.36 0 B 1
ATOM   1067 C CA  . ILE B 2 44 ? -24.271 -3.292 18.957 1.00  98.22 0 B 1
ATOM   1068 C C   . ILE B 2 44 ? -23.420 -3.166 20.216 1.00  98.34 0 B 1
ATOM   1069 O O   . ILE B 2 44 ? -22.292 -2.682 20.170 1.00  98.12 0 B 1
ATOM   1070 C CB  . ILE B 2 44 ? -23.852 -4.567 18.193 1.00  97.82 0 B 1
ATOM   1071 C CG1 . ILE B 2 44 ? -24.751 -4.748 16.958 1.00  95.26 0 B 1
ATOM   1072 C CG2 . ILE B 2 44 ? -23.920 -5.792 19.094 1.00  94.80 0 B 1
ATOM   1073 C CD1 . ILE B 2 44 ? -24.170 -5.674 15.906 1.00  91.67 0 B 1
ATOM   1074 N N   . PHE B 2 45 ? -23.984 -3.608 21.340 1.00  98.09 0 B 1
ATOM   1075 C CA  . PHE B 2 45 ? -23.280 -3.579 22.606 1.00  97.72 0 B 1
ATOM   1076 C C   . PHE B 2 45 ? -23.814 -4.691 23.495 1.00  97.20 0 B 1
ATOM   1077 O O   . PHE B 2 45 ? -25.025 -4.870 23.617 1.00  96.17 0 B 1
ATOM   1078 C CB  . PHE B 2 45 ? -23.466 -2.240 23.318 1.00  97.69 0 B 1
ATOM   1079 C CG  . PHE B 2 45 ? -22.720 -2.143 24.617 1.00  97.88 0 B 1
ATOM   1080 C CD1 . PHE B 2 45 ? -21.336 -1.997 24.649 1.00  96.63 0 B 1
ATOM   1081 C CD2 . PHE B 2 45 ? -23.401 -2.207 25.837 1.00  96.53 0 B 1
ATOM   1082 C CE1 . PHE B 2 45 ? -20.641 -1.921 25.853 1.00  96.04 0 B 1
ATOM   1083 C CE2 . PHE B 2 45 ? -22.717 -2.139 27.050 1.00  95.95 0 B 1
ATOM   1084 C CZ  . PHE B 2 45 ? -21.335 -1.993 27.049 1.00  96.99 0 B 1
ATOM   1085 N N   . ALA B 2 46 ? -22.902 -5.433 24.106 1.00  97.23 0 B 1
ATOM   1086 C CA  . ALA B 2 46 ? -23.279 -6.519 25.006 1.00  96.76 0 B 1
ATOM   1087 C C   . ALA B 2 46 ? -24.270 -7.504 24.388 1.00  96.84 0 B 1
ATOM   1088 O O   . ALA B 2 46 ? -25.211 -7.958 25.041 1.00  94.92 0 B 1
ATOM   1089 C CB  . ALA B 2 46 ? -23.854 -5.945 26.307 1.00  95.39 0 B 1
ATOM   1090 N N   . GLY B 2 47 ? -24.048 -7.837 23.126 1.00  96.48 0 B 1
ATOM   1091 C CA  . GLY B 2 47 ? -24.893 -8.806 22.448 1.00  96.08 0 B 1
ATOM   1092 C C   . GLY B 2 47 ? -26.269 -8.336 22.005 1.00  96.51 0 B 1
ATOM   1093 O O   . GLY B 2 47 ? -27.110 -9.156 21.641 1.00  94.86 0 B 1
ATOM   1094 N N   . LYS B 2 48 ? -26.502 -7.030 22.029 1.00  96.66 0 B 1
ATOM   1095 C CA  . LYS B 2 48 ? -27.796 -6.489 21.629 1.00  96.51 0 B 1
ATOM   1096 C C   . LYS B 2 48 ? -27.663 -5.317 20.663 1.00  97.41 0 B 1
ATOM   1097 O O   . LYS B 2 48 ? -26.727 -4.524 20.771 1.00  97.07 0 B 1
ATOM   1098 C CB  . LYS B 2 48 ? -28.579 -6.010 22.850 1.00  94.03 0 B 1
ATOM   1099 C CG  . LYS B 2 48 ? -28.998 -7.106 23.803 1.00  82.55 0 B 1
ATOM   1100 C CD  . LYS B 2 48 ? -29.851 -6.534 24.922 1.00  80.24 0 B 1
ATOM   1101 C CE  . LYS B 2 48 ? -30.366 -7.631 25.850 1.00  67.90 0 B 1
ATOM   1102 N NZ  . LYS B 2 48 ? -31.237 -7.088 26.924 1.00  62.00 1 B 1
ATOM   1103 N N   . GLN B 2 49 ? -28.608 -5.223 19.732 1.00  97.78 0 B 1
ATOM   1104 C CA  . GLN B 2 49 ? -28.607 -4.103 18.809 1.00  97.76 0 B 1
ATOM   1105 C C   . GLN B 2 49 ? -29.245 -2.945 19.572 1.00  97.88 0 B 1
ATOM   1106 O O   . GLN B 2 49 ? -30.278 -3.118 20.220 1.00  97.38 0 B 1
ATOM   1107 C CB  . GLN B 2 49 ? -29.420 -4.400 17.548 1.00  96.55 0 B 1
ATOM   1108 C CG  . GLN B 2 49 ? -29.372 -3.250 16.538 1.00  94.40 0 B 1
ATOM   1109 C CD  . GLN B 2 49 ? -30.090 -3.561 15.235 1.00  93.72 0 B 1
ATOM   1110 N NE2 . GLN B 2 49 ? -30.506 -2.516 14.531 1.00  84.84 0 B 1
ATOM   1111 O OE1 . GLN B 2 49 ? -30.263 -4.716 14.865 1.00  88.59 0 B 1
ATOM   1112 N N   . LEU B 2 50 ? -28.611 -1.791 19.511 1.00  98.17 0 B 1
ATOM   1113 C CA  . LEU B 2 50 ? -29.092 -0.622 20.237 1.00  98.25 0 B 1
ATOM   1114 C C   . LEU B 2 50 ? -30.199  0.116 19.483 1.00  98.19 0 B 1
ATOM   1115 O O   . LEU B 2 50 ? -30.124  0.300 18.274 1.00  97.78 0 B 1
ATOM   1116 C CB  . LEU B 2 50 ? -27.916  0.313 20.521 1.00  98.18 0 B 1
ATOM   1117 C CG  . LEU B 2 50 ? -26.688 -0.384 21.140 1.00  97.57 0 B 1
ATOM   1118 C CD1 . LEU B 2 50 ? -25.602  0.638 21.435 1.00  95.94 0 B 1
ATOM   1119 C CD2 . LEU B 2 50 ? -27.093 -1.121 22.413 1.00  95.15 0 B 1
ATOM   1120 N N   . GLU B 2 51 ? -31.216  0.533 20.232 1.00  97.93 0 B 1
ATOM   1121 C CA  . GLU B 2 51 ? -32.356  1.241 19.660 1.00  97.61 0 B 1
ATOM   1122 C C   . GLU B 2 51 ? -32.146  2.761 19.683 1.00  97.83 0 B 1
ATOM   1123 O O   . GLU B 2 51 ? -31.679  3.310 20.680 1.00  97.20 0 B 1
ATOM   1124 C CB  . GLU B 2 51 ? -33.629  0.872 20.421 1.00  96.48 0 B 1
ATOM   1125 C CG  . GLU B 2 51 ? -33.978 -0.608 20.304 1.00  86.82 0 B 1
ATOM   1126 C CD  . GLU B 2 51 ? -35.202 -1.002 21.125 1.00  80.18 0 B 1
ATOM   1127 O OE1 . GLU B 2 51 ? -35.872 -0.105 21.684 1.00  73.36 0 B 1
ATOM   1128 O OE2 . GLU B 2 51 ? -35.491 -2.213 21.207 1.00  71.84 -1 B 1
ATOM   1129 N N   . ASP B 2 52 ? -32.494  3.409 18.579 1.00  97.60 0 B 1
ATOM   1130 C CA  . ASP B 2 52 ? -32.312  4.849 18.426 1.00  97.59 0 B 1
ATOM   1131 C C   . ASP B 2 52 ? -32.840  5.740 19.555 1.00  97.27 0 B 1
ATOM   1132 O O   . ASP B 2 52 ? -32.188  6.712 19.929 1.00  93.62 0 B 1
ATOM   1133 C CB  . ASP B 2 52 ? -32.932  5.327 17.109 1.00  96.35 0 B 1
ATOM   1134 C CG  . ASP B 2 52 ? -32.207  4.801 15.882 1.00  95.01 0 B 1
ATOM   1135 O OD1 . ASP B 2 52 ? -31.082  4.284 16.024 1.00  91.46 0 B 1
ATOM   1136 O OD2 . ASP B 2 52 ? -32.763  4.912 14.770 1.00  89.91 -1 B 1
ATOM   1137 N N   . GLY B 2 53 ? -34.001  5.406 20.065 1.00  97.27 0 B 1
ATOM   1138 C CA  . GLY B 2 53 ? -34.604  6.221 21.113 1.00  96.97 0 B 1
ATOM   1139 C C   . GLY B 2 53 ? -34.022  6.114 22.514 1.00  97.63 0 B 1
ATOM   1140 O O   . GLY B 2 53 ? -34.269  6.979 23.350 1.00  95.82 0 B 1
ATOM   1141 N N   . ARG B 2 54 ? -33.240  5.076 22.764 1.00  98.01 0 B 1
ATOM   1142 C CA  . ARG B 2 54 ? -32.654  4.897 24.087 1.00  98.21 0 B 1
ATOM   1143 C C   . ARG B 2 54 ? -31.323  5.635 24.224 1.00  98.47 0 B 1
ATOM   1144 O O   . ARG B 2 54 ? -30.705  6.014 23.229 1.00  98.04 0 B 1
ATOM   1145 C CB  . ARG B 2 54 ? -32.476  3.414 24.390 1.00  97.61 0 B 1
ATOM   1146 C CG  . ARG B 2 54 ? -33.780  2.634 24.337 1.00  93.48 0 B 1
ATOM   1147 C CD  . ARG B 2 54 ? -33.719  1.361 25.153 1.00  87.39 0 B 1
ATOM   1148 N NE  . ARG B 2 54 ? -34.984  0.641 25.138 1.00  78.98 0 B 1
ATOM   1149 C CZ  . ARG B 2 54 ? -35.303 -0.334 25.980 1.00  71.97 0 B 1
ATOM   1150 N NH1 . ARG B 2 54 ? -34.449 -0.711 26.909 1.00  65.06 1 B 1
ATOM   1151 N NH2 . ARG B 2 54 ? -36.488 -0.927 25.889 1.00  66.34 0 B 1
ATOM   1152 N N   . THR B 2 55 ? -30.913  5.835 25.479 1.00  98.44 0 B 1
ATOM   1153 C CA  . THR B 2 55 ? -29.663  6.536 25.757 1.00  98.44 0 B 1
ATOM   1154 C C   . THR B 2 55 ? -28.534  5.555 26.064 1.00  98.30 0 B 1
ATOM   1155 O O   . THR B 2 55 ? -28.770  4.367 26.287 1.00  97.89 0 B 1
ATOM   1156 C CB  . THR B 2 55 ? -29.806  7.482 26.964 1.00  98.04 0 B 1
ATOM   1157 C CG2 . THR B 2 55 ? -30.950  8.464 26.753 1.00  94.43 0 B 1
ATOM   1158 O OG1 . THR B 2 55 ? -30.059  6.701 28.144 1.00  94.62 0 B 1
ATOM   1159 N N   . LEU B 2 56 ? -27.313  6.076 26.084 1.00  98.46 0 B 1
ATOM   1160 C CA  . LEU B 2 56 ? -26.160  5.238 26.386 1.00  98.24 0 B 1
ATOM   1161 C C   . LEU B 2 56 ? -26.279  4.702 27.813 1.00  98.04 0 B 1
ATOM   1162 O O   . LEU B 2 56 ? -25.930  3.553 28.081 1.00  97.53 0 B 1
ATOM   1163 C CB  . LEU B 2 56 ? -24.871  6.052 26.239 1.00  98.24 0 B 1
ATOM   1164 C CG  . LEU B 2 56 ? -24.525  6.487 24.806 1.00  97.77 0 B 1
ATOM   1165 C CD1 . LEU B 2 56 ? -23.296  7.383 24.819 1.00  96.50 0 B 1
ATOM   1166 C CD2 . LEU B 2 56 ? -24.273  5.257 23.932 1.00  95.97 0 B 1
ATOM   1167 N N   . SER B 2 57 ? -26.781  5.525 28.717 1.00  98.23 0 B 1
ATOM   1168 C CA  . SER B 2 57 ? -26.940  5.108 30.109 1.00  97.97 0 B 1
ATOM   1169 C C   . SER B 2 57 ? -27.968  3.979 30.252 1.00  97.89 0 B 1
ATOM   1170 O O   . SER B 2 57 ? -27.848  3.148 31.143 1.00  96.87 0 B 1
ATOM   1171 C CB  . SER B 2 57 ? -27.334  6.301 30.986 1.00  96.98 0 B 1
ATOM   1172 O OG  . SER B 2 57 ? -28.541  6.877 30.552 1.00  86.07 0 B 1
ATOM   1173 N N   . ASP B 2 58 ? -28.956  3.952 29.367 1.00  98.05 0 B 1
ATOM   1174 C CA  . ASP B 2 58 ? -29.973  2.906 29.410 1.00  97.84 0 B 1
ATOM   1175 C C   . ASP B 2 58 ? -29.328  1.536 29.172 1.00  97.68 0 B 1
ATOM   1176 O O   . ASP B 2 58 ? -29.818  0.521 29.662 1.00  96.65 0 B 1
ATOM   1177 C CB  . ASP B 2 58 ? -31.053  3.127 28.348 1.00  97.43 0 B 1
ATOM   1178 C CG  . ASP B 2 58 ? -31.977  4.283 28.676 1.00  95.60 0 B 1
ATOM   1179 O OD1 . ASP B 2 58 ? -32.157  4.597 29.872 1.00  91.55 0 B 1
ATOM   1180 O OD2 . ASP B 2 58 ? -32.545  4.881 27.730 1.00  91.25 -1 B 1
ATOM   1181 N N   . TYR B 2 59 ? -28.231  1.526 28.432 1.00  97.85 0 B 1
ATOM   1182 C CA  . TYR B 2 59 ? -27.526  0.285 28.120 1.00  97.58 0 B 1
ATOM   1183 C C   . TYR B 2 59 ? -26.299  0.092 29.002 1.00  97.13 0 B 1
ATOM   1184 O O   . TYR B 2 59 ? -25.506 -0.824 28.782 1.00  95.58 0 B 1
ATOM   1185 C CB  . TYR B 2 59 ? -27.105  0.287 26.654 1.00  97.38 0 B 1
ATOM   1186 C CG  . TYR B 2 59 ? -28.252  0.162 25.678 1.00  97.90 0 B 1
ATOM   1187 C CD1 . TYR B 2 59 ? -28.947 -1.038 25.542 1.00  96.79 0 B 1
ATOM   1188 C CD2 . TYR B 2 59 ? -28.637  1.234 24.877 1.00  96.86 0 B 1
ATOM   1189 C CE1 . TYR B 2 59 ? -29.998 -1.170 24.642 1.00  96.74 0 B 1
ATOM   1190 C CE2 . TYR B 2 59 ? -29.690  1.118 23.973 1.00  96.53 0 B 1
ATOM   1191 C CZ  . TYR B 2 59 ? -30.367 -0.089 23.855 1.00  97.77 0 B 1
ATOM   1192 O OH  . TYR B 2 59 ? -31.399 -0.213 22.957 1.00  97.16 0 B 1
ATOM   1193 N N   . ASN B 2 60 ? -26.138  0.967 29.980 1.00  96.76 0 B 1
ATOM   1194 C CA  . ASN B 2 60 ? -25.006  0.915 30.896 1.00  96.29 0 B 1
ATOM   1195 C C   . ASN B 2 60 ? -23.676  1.012 30.141 1.00  96.40 0 B 1
ATOM   1196 O O   . ASN B 2 60 ? -22.693  0.338 30.468 1.00  94.90 0 B 1
ATOM   1197 C CB  . ASN B 2 60 ? -25.034 -0.369 31.733 1.00  94.57 0 B 1
ATOM   1198 C CG  . ASN B 2 60 ? -24.048 -0.338 32.889 1.00  85.18 0 B 1
ATOM   1199 N ND2 . ASN B 2 60 ? -23.454 -1.488 33.193 1.00  71.19 0 B 1
ATOM   1200 O OD1 . ASN B 2 60 ? -23.827  0.706 33.504 1.00  75.10 0 B 1
ATOM   1201 N N   . ILE B 2 61 ? -23.657  1.870 29.134 1.00  97.33 0 B 1
ATOM   1202 C CA  . ILE B 2 61 ? -22.454  2.092 28.348 1.00  97.60 0 B 1
ATOM   1203 C C   . ILE B 2 61 ? -21.668  3.183 29.066 1.00  97.48 0 B 1
ATOM   1204 O O   . ILE B 2 61 ? -22.122  4.328 29.176 1.00  96.89 0 B 1
ATOM   1205 C CB  . ILE B 2 61 ? -22.809  2.535 26.910 1.00  97.76 0 B 1
ATOM   1206 C CG1 . ILE B 2 61 ? -23.477  1.365 26.183 1.00  97.14 0 B 1
ATOM   1207 C CG2 . ILE B 2 61 ? -21.556  2.992 26.167 1.00  97.16 0 B 1
ATOM   1208 C CD1 . ILE B 2 61 ? -24.062  1.721 24.824 1.00  96.08 0 B 1
ATOM   1209 N N   . GLN B 2 62 ? -20.496  2.809 29.569 1.00  97.12 0 B 1
ATOM   1210 C CA  . GLN B 2 62 ? -19.665  3.733 30.320 1.00  96.44 0 B 1
ATOM   1211 C C   . GLN B 2 62 ? -18.439  4.186 29.543 1.00  96.75 0 B 1
ATOM   1212 O O   . GLN B 2 62 ? -18.228  3.789 28.403 1.00  95.78 0 B 1
ATOM   1213 C CB  . GLN B 2 62 ? -19.245  3.057 31.631 1.00  94.22 0 B 1
ATOM   1214 C CG  . GLN B 2 62 ? -20.417  2.539 32.452 1.00  89.56 0 B 1
ATOM   1215 C CD  . GLN B 2 62 ? -19.975  1.742 33.661 1.00  84.91 0 B 1
ATOM   1216 N NE2 . GLN B 2 62 ? -20.453  2.126 34.842 1.00  70.78 0 B 1
ATOM   1217 O OE1 . GLN B 2 62 ? -19.207  0.792 33.531 1.00  75.72 0 B 1
ATOM   1218 N N   . LYS B 2 63 ? -17.623  5.022 30.182 1.00  96.86 0 B 1
ATOM   1219 C CA  . LYS B 2 63 ? -16.428  5.534 29.530 1.00  96.92 0 B 1
ATOM   1220 C C   . LYS B 2 63 ? -15.528  4.388 29.069 1.00  96.73 0 B 1
ATOM   1221 O O   . LYS B 2 63 ? -15.424  3.360 29.731 1.00  95.56 0 B 1
ATOM   1222 C CB  . LYS B 2 63 ? -15.645  6.446 30.482 1.00  95.92 0 B 1
ATOM   1223 C CG  . LYS B 2 63 ? -15.130  5.749 31.732 1.00  89.34 0 B 1
ATOM   1224 C CD  . LYS B 2 63 ? -14.315  6.704 32.599 1.00  87.88 0 B 1
ATOM   1225 C CE  . LYS B 2 63 ? -13.760  5.999 33.818 1.00  74.59 0 B 1
ATOM   1226 N NZ  . LYS B 2 63 ? -12.941  6.916 34.672 1.00  66.09 1 B 1
ATOM   1227 N N   . GLU B 2 64 ? -14.902  4.582 27.912 1.00  96.81 0 B 1
ATOM   1228 C CA  . GLU B 2 64 ? -13.997  3.590 27.330 1.00  96.83 0 B 1
ATOM   1229 C C   . GLU B 2 64 ? -14.702  2.324 26.844 1.00  96.90 0 B 1
ATOM   1230 O O   . GLU B 2 64 ? -14.041  1.359 26.476 1.00  95.30 0 B 1
ATOM   1231 C CB  . GLU B 2 64 ? -12.892  3.211 28.332 1.00  95.81 0 B 1
ATOM   1232 C CG  . GLU B 2 64 ? -12.246  4.390 29.057 1.00  91.71 0 B 1
ATOM   1233 C CD  . GLU B 2 64 ? -11.282  5.175 28.189 1.00  85.84 0 B 1
ATOM   1234 O OE1 . GLU B 2 64 ? -11.570  5.381 26.993 1.00  77.94 0 B 1
ATOM   1235 O OE2 . GLU B 2 64 ? -10.239  5.606 28.725 1.00  76.56 -1 B 1
ATOM   1236 N N   . SER B 2 65 ? -16.024  2.327 26.834 1.00  96.89 0 B 1
ATOM   1237 C CA  . SER B 2 65 ? -16.763  1.172 26.339 1.00  96.75 0 B 1
ATOM   1238 C C   . SER B 2 65 ? -16.575  1.062 24.830 1.00  97.19 0 B 1
ATOM   1239 O O   . SER B 2 65 ? -16.314  2.058 24.154 1.00  96.66 0 B 1
ATOM   1240 C CB  . SER B 2 65 ? -18.259  1.304 26.646 1.00  96.28 0 B 1
ATOM   1241 O OG  . SER B 2 65 ? -18.515  1.176 28.031 1.00  92.15 0 B 1
ATOM   1242 N N   . THR B 2 66 ? -16.712 -0.150 24.309 1.00  97.05 0 B 1
ATOM   1243 C CA  . THR B 2 66 ? -16.579 -0.380 22.878 1.00  97.07 0 B 1
ATOM   1244 C C   . THR B 2 66 ? -17.894 -0.867 22.290 1.00  97.45 0 B 1
ATOM   1245 O O   . THR B 2 66 ? -18.442 -1.886 22.716 1.00  96.97 0 B 1
ATOM   1246 C CB  . THR B 2 66 ? -15.485 -1.429 22.584 1.00  96.14 0 B 1
ATOM   1247 C CG2 . THR B 2 66 ? -15.426 -1.736 21.087 1.00  91.53 0 B 1
ATOM   1248 O OG1 . THR B 2 66 ? -14.213 -0.934 23.007 1.00  91.72 0 B 1
ATOM   1249 N N   . LEU B 2 67 ? -18.391 -0.122 21.312 1.00  97.84 0 B 1
ATOM   1250 C CA  . LEU B 2 67 ? -19.607 -0.498 20.614 1.00  97.97 0 B 1
ATOM   1251 C C   . LEU B 2 67 ? -19.154 -1.095 19.297 1.00  98.08 0 B 1
ATOM   1252 O O   . LEU B 2 67 ? -18.055 -0.823 18.826 1.00  97.74 0 B 1
ATOM   1253 C CB  . LEU B 2 67 ? -20.486  0.738 20.336 1.00  97.86 0 B 1
ATOM   1254 C CG  . LEU B 2 67 ? -21.428  1.240 21.436 1.00  96.48 0 B 1
ATOM   1255 C CD1 . LEU B 2 67 ? -20.649  1.498 22.706 1.00  92.87 0 B 1
ATOM   1256 C CD2 . LEU B 2 67 ? -22.130  2.504 20.964 1.00  92.23 0 B 1
ATOM   1257 N N   . HIS B 2 68 ? -19.993 -1.934 18.706 1.00  97.84 0 B 1
ATOM   1258 C CA  . HIS B 2 68 ? -19.651 -2.530 17.421 1.00  97.68 0 B 1
ATOM   1259 C C   . HIS B 2 68 ? -20.608 -2.000 16.369 1.00  97.82 0 B 1
ATOM   1260 O O   . HIS B 2 68 ? -21.806 -1.878 16.609 1.00  97.40 0 B 1
ATOM   1261 C CB  . HIS B 2 68 ? -19.714 -4.053 17.501 1.00  97.14 0 B 1
ATOM   1262 C CG  . HIS B 2 68 ? -18.603 -4.639 18.312 1.00  95.87 0 B 1
ATOM   1263 C CD2 . HIS B 2 68 ? -17.437 -5.206 17.959 1.00  85.79 0 B 1
ATOM   1264 N ND1 . HIS B 2 68 ? -18.594 -4.613 19.696 1.00  85.42 0 B 1
ATOM   1265 C CE1 . HIS B 2 68 ? -17.472 -5.137 20.146 1.00  88.06 0 B 1
ATOM   1266 N NE2 . HIS B 2 68 ? -16.753 -5.510 19.114 1.00  88.95 0 B 1
ATOM   1267 N N   . LEU B 2 69 ? -20.044 -1.686 15.202 1.00  97.67 0 B 1
ATOM   1268 C CA  . LEU B 2 69 ? -20.833 -1.131 14.105 1.00  97.24 0 B 1
ATOM   1269 C C   . LEU B 2 69 ? -20.866 -2.051 12.899 1.00  96.91 0 B 1
ATOM   1270 O O   . LEU B 2 69 ? -19.836 -2.519 12.428 1.00  96.22 0 B 1
ATOM   1271 C CB  . LEU B 2 69 ? -20.257  0.225 13.689 1.00  96.76 0 B 1
ATOM   1272 C CG  . LEU B 2 69 ? -20.814  0.879 12.419 1.00  95.96 0 B 1
ATOM   1273 C CD1 . LEU B 2 69 ? -22.263  1.287 12.649 1.00  93.41 0 B 1
ATOM   1274 C CD2 . LEU B 2 69 ? -19.968  2.097 12.060 1.00  93.07 0 B 1
ATOM   1275 N N   . VAL B 2 70 ? -22.071 -2.305 12.415 1.00  96.35 0 B 1
ATOM   1276 C CA  . VAL B 2 70 ? -22.274 -3.115 11.219 1.00  95.75 0 B 1
ATOM   1277 C C   . VAL B 2 70 ? -23.183 -2.271 10.335 1.00  95.02 0 B 1
ATOM   1278 O O   . VAL B 2 70 ? -24.150 -1.678 10.827 1.00  93.91 0 B 1
ATOM   1279 C CB  . VAL B 2 70 ? -22.961 -4.461 11.520 1.00  94.47 0 B 1
ATOM   1280 C CG1 . VAL B 2 70 ? -23.299 -5.177 10.223 1.00  84.40 0 B 1
ATOM   1281 C CG2 . VAL B 2 70 ? -22.036 -5.320 12.358 1.00  85.71 0 B 1
ATOM   1282 N N   . LEU B 2 71 ? -22.873 -2.213  9.049 1.00  93.24 0 B 1
ATOM   1283 C CA  . LEU B 2 71 ? -23.677 -1.418  8.140 1.00  91.16 0 B 1
ATOM   1284 C C   . LEU B 2 71 ? -24.634 -2.262  7.307 1.00  89.91 0 B 1
ATOM   1285 O O   . LEU B 2 71 ? -24.345 -3.404  6.970 1.00  87.90 0 B 1
ATOM   1286 C CB  . LEU B 2 71 ? -22.780 -0.626  7.190 1.00  89.33 0 B 1
ATOM   1287 C CG  . LEU B 2 71 ? -21.697  0.258  7.807 1.00  87.37 0 B 1
ATOM   1288 C CD1 . LEU B 2 71 ? -21.013  1.058  6.706 1.00  81.71 0 B 1
ATOM   1289 C CD2 . LEU B 2 71 ? -22.298  1.185  8.842 1.00  80.30 0 B 1
ATOM   1290 N N   . ARG B 2 72 ? -25.783 -1.684  6.990 1.00  87.08 0 B 1
ATOM   1291 C CA  . ARG B 2 72 ? -26.747 -2.327  6.119 1.00  84.34 0 B 1
ATOM   1292 C C   . ARG B 2 72 ? -26.635 -1.547  4.813 1.00  82.37 0 B 1
ATOM   1293 O O   . ARG B 2 72 ? -27.062 -0.391  4.745 1.00  79.00 0 B 1
ATOM   1294 C CB  . ARG B 2 72 ? -28.168 -2.285  6.697 1.00  80.92 0 B 1
ATOM   1295 C CG  . ARG B 2 72 ? -28.540 -1.043  7.454 1.00  72.05 0 B 1
ATOM   1296 C CD  . ARG B 2 72 ? -29.882 -1.233  8.157 1.00  69.71 0 B 1
ATOM   1297 N NE  . ARG B 2 72 ? -30.203 -0.130  9.046 1.00  63.78 0 B 1
ATOM   1298 C CZ  . ARG B 2 72 ? -31.240 -0.113  9.874 1.00  58.87 0 B 1
ATOM   1299 N NH1 . ARG B 2 72 ? -32.063 -1.145  9.918 1.00  55.32 1 B 1
ATOM   1300 N NH2 . ARG B 2 72 ? -31.453  0.935 10.659 1.00  52.12 0 B 1
ATOM   1301 N N   . LEU B 2 73 ? -26.038 -2.166  3.833 1.00  78.59 0 B 1
ATOM   1302 C CA  . LEU B 2 73 ? -25.765 -1.527  2.554 1.00  74.06 0 B 1
ATOM   1303 C C   . LEU B 2 73 ? -26.828 -1.652  1.469 1.00  70.66 0 B 1
ATOM   1304 O O   . LEU B 2 73 ? -26.900 -0.806  0.579 1.00  66.01 0 B 1
ATOM   1305 C CB  . LEU B 2 73 ? -24.443 -2.054  2.000 1.00  71.51 0 B 1
ATOM   1306 C CG  . LEU B 2 73 ? -23.252 -2.027  2.971 1.00  68.22 0 B 1
ATOM   1307 C CD1 . LEU B 2 73 ? -22.041 -2.644  2.299 1.00  66.17 0 B 1
ATOM   1308 C CD2 . LEU B 2 73 ? -22.973 -0.599  3.400 1.00  64.99 0 B 1
ATOM   1309 N N   . ARG B 2 74 ? -27.639 -2.704  1.534 1.00  66.96 0 B 1
ATOM   1310 C CA  . ARG B 2 74 ? -28.651 -2.902  0.511 1.00  62.79 0 B 1
ATOM   1311 C C   . ARG B 2 74 ? -29.646 -1.755  0.433 1.00  59.26 0 B 1
ATOM   1312 O O   . ARG B 2 74 ? -30.332 -1.588 -0.569 1.00  53.07 0 B 1
ATOM   1313 C CB  . ARG B 2 74 ? -29.381 -4.230  0.725 1.00  58.35 0 B 1
ATOM   1314 C CG  . ARG B 2 74 ? -28.560 -5.436  0.313 1.00  52.41 0 B 1
ATOM   1315 C CD  . ARG B 2 74 ? -29.447 -6.580 -0.150 1.00  48.58 0 B 1
ATOM   1316 N NE  . ARG B 2 74 ? -29.862 -7.463  0.931 1.00  44.52 0 B 1
ATOM   1317 C CZ  . ARG B 2 74 ? -29.215 -8.571  1.285 1.00  40.85 0 B 1
ATOM   1318 N NH1 . ARG B 2 74 ? -28.114 -8.937  0.651 1.00  37.66 1 B 1
ATOM   1319 N NH2 . ARG B 2 74 ? -29.660 -9.308  2.280 1.00  36.26 0 B 1
ATOM   1320 N N   . GLY B 2 75 ? -29.711 -0.968  1.479 1.00  57.53 0 B 1
ATOM   1321 C CA  . GLY B 2 75 ? -30.603  0.178  1.473 1.00  53.55 0 B 1
ATOM   1322 C C   . GLY B 2 75 ? -32.051 -0.182  1.708 1.00  51.13 0 B 1
ATOM   1323 O O   . GLY B 2 75 ? -32.502 -1.267  1.354 1.00  46.24 0 B 1
ATOM   1324 N N   . GLY B 2 76 ? -32.778  0.746  2.306 1.00  52.62 0 B 1
ATOM   1325 C CA  . GLY B 2 76 ? -34.175  0.506  2.616 1.00  48.20 0 B 1
ATOM   1326 C C   . GLY B 2 76 ? -34.571  1.212  3.867 1.00  43.74 0 B 1
ATOM   1327 O O   . GLY B 2 76 ? -35.174  2.296  3.758 1.00  37.78 0 B 1
ATOM   1328 O OXT . GLY B 2 76 ? -34.206  0.732  4.946 1.00  43.75 -1 B 1
HETATM 1329 P PA  . NAD C 3 1 ? -31.609  3.161 -6.375 1.00  80.25 0 C 1
HETATM 1330 P PN  . NAD C 3 1 ? -31.576  4.958 -4.179 1.00  76.65 0 C 1
HETATM 1331 C C1B . NAD C 3 1 ? -29.461 -0.885 -4.381 1.00  74.58 0 C 1
HETATM 1332 C C1D . NAD C 3 1 ? -33.279  8.995 -2.745 1.00  63.98 0 C 1
HETATM 1333 N N1A . NAD C 3 1 ? -27.027 -4.152 -7.509 1.00  80.90 0 C 1
HETATM 1334 N N1N . NAD C 3 1 ? -32.758  8.378 -1.506 1.00  66.85 0 C 1
HETATM 1335 O O1A . NAD C 3 1 ? -30.371  3.728 -6.969 1.00  72.00 -1 C 1
HETATM 1336 O O1N . NAD C 3 1 ? -30.115  4.794 -4.129 1.00  68.02 -1 C 1
HETATM 1337 C C2A . NAD C 3 1 ? -27.551 -4.370 -6.299 1.00  77.65 0 C 1
HETATM 1338 C C2B . NAD C 3 1 ? -29.208  0.400 -3.663 1.00  71.60 0 C 1
HETATM 1339 C C2D . NAD C 3 1 ? -32.191  9.520 -3.651 1.00  65.46 0 C 1
HETATM 1340 C C2N . NAD C 3 1 ? -33.145  7.119 -1.170 1.00  63.95 0 C 1
HETATM 1341 O O2A . NAD C 3 1 ? -32.684  2.766 -7.350 1.00  73.06 0 C 1
HETATM 1342 O O2B . NAD C 3 1 ? -28.247  0.231 -2.662 1.00  67.03 0 C 1
HETATM 1343 O O2D . NAD C 3 1 ? -31.962 10.895 -3.387 1.00  60.54 0 C 1
HETATM 1344 O O2N . NAD C 3 1 ? -32.294  4.553 -2.937 1.00  66.06 0 C 1
HETATM 1345 C C3B . NAD C 3 1 ? -30.581  0.733 -3.077 1.00  70.58 0 C 1
HETATM 1346 C C3D . NAD C 3 1 ? -32.761  9.316 -5.031 1.00  67.51 0 C 1
HETATM 1347 C C3N . NAD C 3 1 ? -32.701  6.551  0.006 1.00  63.49 0 C 1
HETATM 1348 N N3A . NAD C 3 1 ? -28.140 -3.429 -5.582 1.00  78.60 0 C 1
HETATM 1349 O O3  . NAD C 3 1 ? -32.232  4.184 -5.370 1.00  76.96 0 C 1
HETATM 1350 O O3B . NAD C 3 1 ? -30.708  0.167 -1.789 1.00  69.22 0 C 1
HETATM 1351 O O3D . NAD C 3 1 ? -33.515 10.429 -5.424 1.00  62.52 0 C 1
HETATM 1352 C C4A . NAD C 3 1 ? -28.183 -2.181 -6.102 1.00  80.51 0 C 1
HETATM 1353 C C4B . NAD C 3 1 ? -31.569  0.099 -4.002 1.00  72.78 0 C 1
HETATM 1354 C C4D . NAD C 3 1 ? -33.633  8.094 -4.885 1.00  70.00 0 C 1
HETATM 1355 C C4N . NAD C 3 1 ? -31.828  7.245  0.842 1.00  59.00 0 C 1
HETATM 1356 O O4B . NAD C 3 1 ? -30.866 -0.858 -4.725 1.00  72.14 0 C 1
HETATM 1357 O O4D . NAD C 3 1 ? -33.968  7.983 -3.500 1.00  67.21 0 C 1
HETATM 1358 C C5A . NAD C 3 1 ? -27.654 -1.877 -7.351 1.00  82.79 0 C 1
HETATM 1359 C C5B . NAD C 3 1 ? -32.225  1.096 -4.935 1.00  71.08 0 C 1
HETATM 1360 C C5D . NAD C 3 1 ? -32.961  6.844 -5.409 1.00  70.11 0 C 1
HETATM 1361 C C5N . NAD C 3 1 ? -31.451  8.504  0.473 1.00  58.88 0 C 1
HETATM 1362 O O5B . NAD C 3 1 ? -31.227  1.930 -5.471 1.00  76.47 0 C 1
HETATM 1363 O O5D . NAD C 3 1 ? -31.874  6.486 -4.536 1.00  74.32 0 C 1
HETATM 1364 C C6A . NAD C 3 1 ? -27.044 -2.928 -8.066 1.00  83.42 0 C 1
HETATM 1365 C C6N . NAD C 3 1 ? -31.919  9.038 -0.692 1.00  62.65 0 C 1
HETATM 1366 N N6A . NAD C 3 1 ? -26.518 -2.759 -9.286 1.00  83.14 0 C 1
HETATM 1367 C C7N . NAD C 3 1 ? -33.151  5.186  0.356 1.00  57.56 0 C 1
HETATM 1368 N N7A . NAD C 3 1 ? -27.865 -0.558 -7.602 1.00  82.29 0 C 1
HETATM 1369 N N7N . NAD C 3 1 ? -33.880  4.505 -0.508 1.00  52.64 0 C 1
HETATM 1370 O O7N . NAD C 3 1 ? -32.884  4.709  1.463 1.00  53.90 0 C 1
HETATM 1371 C C8A . NAD C 3 1 ? -28.492 -0.079 -6.563 1.00  80.94 0 C 1
HETATM 1372 N N9A . NAD C 3 1 ? -28.722 -1.036 -5.630 1.00  79.04 0 C 1
HETATM 1373 ZN ZN  . ZN  D 4 1 ? -24.285  1.984 -5.618 1.00  83.10 0 D 1
HETATM 1374 ZN ZN  . ZN  E 5 1 ? -17.682  9.117 -17.127 1.00  94.26 0 E 1
