# Supplementary material for: RNF114 and RNF166 exemplify reader-writer E3 ligases that extend K11 polyubiquitin onto sites of MARUbylation
Source: EMBO J. 2025 Oct 2;44(21):5993–6018. doi: 10.1038/s44318-025-00577-z (PMC12583694; doi:10.1038/s44318-025-00577-z)
Supplement: Supplementary file 7 — Source data Fig. 5 [file 44318_2025_577_MOESM7_ESM.zip › Figure 5/5C/RNF125-consurf_1746159990/TheTree.txt]

((ur|A0A9L0RHM0|37_268|3.7e-152|Eutheria:0.016659,(ur|A0A7J8DL15|1_168|2.3e-105|Boreoeutheria:0.028233,(ur|A0A2K6GNG1|1_209|1.4e-99|Propithecus_coquereli:0.073778,ur|UPI00063F995E|1_161|3.8e-85|Propithecus_coquereli:0.004932):0.111816):0.013934):0.009336,(ur|UPI0003289363|1_205|2.3e-132|Dasypus_novemcinctus:0.042062,(ur|UPI001E26C68F|1_210|1.1e-135|Lemur_catta:0.027690,(ur|UPI00234C527C|1_208|7.3e-135|Nycticebus_coucang:0.045334,ur|UPI0028FCF410|1_204|8.2e-131|Erinaceus_europaeus:0.036525):0.005701):0.004709):0.004299,((ur|UPI0023EAE70C|1_169|5e-105|Pteronotus_parnellii_mesoamericanus:0.014635,(ur|A0A4W2G8W8|1_210|1.4e-129|Artiodactyla:0.053781,ur|UPI0005FB18BC|30_206|8.7e-115|Ovis_aries:0.017122):0.020159):0.011383,(((ur|A0A8D1L1F5|1_205|4.1e-132|Suidae:0.008292,ur|A0A8D1Z530|38_216|4e-117|Sus_scrofa:0.000001):0.030590,(ur|A0A8U0MI31|1_205|2.2e-128|Mustela_putorius_furo:0.042902,(ur|A0A673TZY1|50_281|3.3e-147|Laurasiatheria:0.029421,(ur|A0A5F5XKK5|1_209|5.3e-132|Carnivora:0.022884,ur|A0A8C9M1Q0|1_218|1.2e-120|Panthera_tigris_altaica:0.062002):0.015674):0.009453):0.011687):0.003330,(ur|A0A8B7HKJ2|119_350|1.2e-148|Microcebus_murinus:0.034849,(((Input_seq_ATOM_A:0.022562,ur|A0A2I3HNY7|1_231|4.6e-150|Eutheria:0.030860):0.015736,((ur|UPI00033408B4|1_230|4.4e-138|Echinops_telfairi:0.090498,ur|UPI0003F0CD4C|18_190|5.6e-105|Elephantulus_edwardii:0.086936):0.005644,((ur|UPI00255CDA13|1_232|1.5e-142|Manis:0.073313,(ur|A0A7J7W0V2|1_232|2.8e-145|Vespertilionidae:0.010449,(ur|UPI001E2732B7|1_203|2e-113|Pipistrellus_kuhlii:0.050221,ur|A0AA40HVS3|21_205|3.7e-109|Eptesicus_nilssonii:0.061924):0.042017):0.046749):0.014539,(ur|UPI0037434C71|14_191|3.5e-118|Eulemur_rufifrons:0.007456,(ur|A0AAX6PKF5|1_231|3.1e-141|Heterocephalus_glaber:0.042839,(ur|A0A286XW43|1_228|7.8e-133|Cavia_porcellus:0.058057,ur|A0A8C2VF98|11_197|2e-112|Chinchilla_lanigera:0.069687):0.024312):0.040648):0.005693):0.002083):0.007959):0.003036,(ur|L9KQ74|1_214|2.5e-116|Tupaia_chinensis:0.093804,(ur|A0A8B7WBG8|1_232|3.3e-147|Boreoeutheria:0.051335,((ur|UPI0018F7B7A6|45_255|5.9e-120|Tachyglossus_aculeatus:0.112963,(ur|F7FW88|1_232|7.8e-125|Metatheria:0.132549,((((((ur|A0A3S2PAS8|10_226|4.6e-39|Oryzias:0.107634,(ur|A0A8C9W5V2|71_278|2.3e-36|Scleropages_formosus:0.110831,(ur|A0AAW1DXK2|24_227|4.4e-35|Perciformes:0.049681,(ur|A0A3B3ZVG8|17_227|5.1e-36|Gobiidae:0.071556,(ur|UPI0024B4FCDE|14_225|3.9e-38|Lampris_incognitus:0.076313,(ur|A0A087XNI3|18_226|1.7e-35|Cyprinodontoidei:0.061766,(ur|A0A3B5AS02|17_226|3.4e-37|Euacanthomorphacea:0.026487,ur|A0A3Q3IAD6|18_226|7.2e-36|Monopterus_albus:0.063794):0.016371):0.005502):0.024581):0.004512):0.024453):0.019898):0.033300,((ur|UPI002F350882|9_226|2.3e-38|Trichomycterus_rosablanca:0.144378,ur|A0A2D0SMA7|21_228|1.1e-36|Siluroidei:0.133920):0.092008,(ur|UPI002222801E|21_220|2.2e-34|Catostomidae:0.118679,(ur|A0AA88PGL4|18_220|5.9e-34|Cirrhinus_molitorella:0.087203,(ur|A0A8C1W197|18_220|2.9e-36|Cyprinidae:0.038102,ur|A0A7J6BQK3|27_229|1.3e-35|Cyprinidae:0.067571):0.004976):0.064437):0.059007):0.029479):0.153485,(ur|UPI001CFBB455|15_219|3.9e-37|Protopterus_annectens:0.207945,(ur|UPI0035A275B2|20_228|2.8e-36|Hyperolius_riggenbachi:0.309877,(((ur|A0A8D0BCG8|26_229|1.9e-35|Unidentata:0.027448,(ur|A0AA97L146|20_225|3.3e-35|Bifurcata:0.037596,ur|A0A6J0SJY7|14_229|4.4e-35|Agamidae:0.088227):0.012767):0.021408,(ur|A0A670Y152|19_224|6e-37|Serpentes:0.048699,(ur|A0A8C3JKT9|5_222|7.1e-37|Neognathae:0.043985,(ur|A0A493U313|7_229|1.5e-35|Neognathae:0.052918,ur|UPI00196139FC|114_331|6.9e-35|Passer_montanus:0.042653):0.010753):0.046779):0.012182):0.115061,(ur|A0AAV7P8U3|22_226|3.1e-43|Pleurodeles_waltl:0.036031,ur|UPI0037E8EADD|18_225|9.2e-38|Ambystoma_mexicanum:0.119491):0.039784):0.066145):0.049641):0.060180):0.285456,(ur|V9LDQ3|14_206|1.9e-38|Callorhinchus_milii:0.442117,((ur|A0A401SFP4|7_208|1.1e-38|Chiloscyllium_punctatum:0.150860,ur|UPI0009A327AF|7_208|3.8e-38|Rhincodon_typus:0.158959):0.175428,(ur|UPI0035595733|20_222|5.4e-40|Heptranchias_perlo:0.145403,ur|UPI00355C8E7C|60_260|6.2e-38|Heterodontus_francisci:0.247815):0.064047):0.143806):0.018744):0.413648,((ur|A0A6P7X0H6|10_215|4.6e-81|Microcaecilia_unicolor:0.030208,ur|A0A6P8QWD6|10_215|4.3e-80|Gymnophiona:0.030508):0.184817,((ur|UPI0037E8DC02|2_233|2.4e-75|Ambystoma_mexicanum:0.075768,ur|A0AAV7UUH2|28_235|2.7e-75|Pleurodeles_waltl:0.051139):0.202564,(ur|UPI0035A2EE3D|52_260|2.3e-71|Hyperolius_riggenbachi:0.294875,((ur|A0AAD1S2U1|139_342|5.4e-67|Pelobates:0.085516,ur|A0A8C5PAD6|26_226|1.6e-62|Leptobrachium_leishanense:0.111624):0.211324,(((ur|UPI0008541791|20_221|3.4e-79|Nanorana_parkeri:0.039179,(ur|A0AAV3AK61|2_222|2.4e-78|Pyxicephalus_adspersus:0.108851,(ur|UPI001AADBD53|19_223|1.1e-76|Rana_temporaria:0.033193,ur|A0A2G9SKH7|1_178|2.9e-59|Aquarana_catesbeiana:0.069774):0.085987):0.012041):0.019320,((ur|UPI001ABE859C|17_221|7.2e-79|Bufo:0.053405,ur|UPI0037E76FED|50_261|1.3e-72|Ranitomeya_imitator:0.178348):0.009341,(ur|A0AAV7BEN3|22_222|9.1e-76|Engystomops_pustulosus:0.078821,((ur|A0A8J6K838|49_258|3.8e-82|Eleutherodactylus_coqui:0.049963,ur|UPI003081ECDB|15_222|6.8e-77|Pseudophryne_corroboree:0.086781):0.013869,(ur|UPI0024C366A3|17_220|7.5e-79|Hyla_sarda:0.051446,ur|UPI003830FF95|17_221|8.6e-79|Dendropsophus_ebraccatus:0.094679):0.012538):0.007468):0.002114):0.014587):0.029508,(ur|UPI00235AD85F|21_222|3e-81|Bombina_bombina:0.068432,(ur|UPI0023491FAA|67_291|5.9e-81|Spea_bombifrons:0.042448,(ur|A0A1L8FYV8|12_221|9.3e-79|Pipidae:0.016900,ur|A0A6I8Q3B0|47_234|5.7e-65|Xenopus_tropicalis:0.032221):0.050204):0.038769):0.017080):0.011040):0.027731):0.059419):0.022269):0.103060):0.085882,(((ur|UPI00292D9210|37_240|1.2e-91|Heteronotia_binoei:0.113289,(ur|A0AA97JQU3|43_241|1.3e-100|Eublepharis_macularius:0.027755,(ur|UPI00074FB3CE|34_238|2.5e-94|Gekko_japonicus:0.089156,(ur|UPI00253FCF48|38_242|6.2e-97|Euleptes_europaea:0.056844,ur|UPI001E86FC99|28_241|3.1e-96|Sphaerodactylus_townsendi:0.086695):0.006500):0.020277):0.010870):0.025849,(((ur|A0A670Y3M9|41_240|4.1e-92|Colubroidea:0.028422,ur|UPI00137814F7|36_237|6.9e-90|Thamnophis_elegans:0.090001):0.051624,(ur|UPI002FD7C743|39_240|2.7e-89|Candoia_aspera:0.086348,(ur|A0A9F2WKD7|39_240|4.6e-100|Python_bivittatus:0.005992,ur|A0A9F5J1B9|39_193|5.3e-73|Python_bivittatus:0.031007):0.022336):0.011622):0.040552,((ur|UPI003462A6E4|42_242|4e-89|Tiliqua_scincoides:0.137210,(ur|UPI00230226FD|1_241|4.1e-103|Hemicordylus_capensis:0.057647,((ur|UPI001C4DB457|42_244|2.5e-93|Sceloporus_undulatus:0.085195,(ur|A0A6J0TK52|23_242|5.4e-100|Pogona_vitticeps:0.069463,ur|A0A8D2KUI2|21_236|4.7e-99|Varanus_komodoensis:0.087583):0.008328):0.011943,(ur|A0A8D0BZD1|1_227|9.2e-99|Salvator_merianae:0.092314,(ur|UPI002AC86B65|1_227|2.2e-97|Rhineura_floridana:0.070538,ur|A0A670I777|1_225|3.2e-94|Lacertinae:0.097007):0.025166):0.009641):0.008489):0.000669):0.019001,(ur|UPI002FCD51DB|1_173|1e-72|Elgaria_multicarinata_webbii:0.062123,(ur|UPI002F2B243B|42_245|7.8e-94|Anolis:0.025002,ur|A0A803T852|52_219|3.8e-71|Anolis_carolinensis:0.048553):0.057799):0.016735):0.001150):0.024203):0.055714,(((ur|UPI00051E1EC5|163_342|1.1e-71|Struthio_camelus_australis:0.137149,(ur|A0A8C4JEI5|28_205|1.9e-66|Dromaius_novaehollandiae:0.188021,(ur|A0A8B7JGB0|3_182|3.7e-80|Palaeognathae:0.000001,ur|UPI002E261AEA|31_226|4.3e-73|Rhea_pennata:0.196304):0.037708):0.016432):0.068323,(ur|A0A7K9TBX6|3_204|1.7e-92|Galbula_dea:0.104394,(ur|A0A850WAV8|1_152|1.2e-72|Neognathae:0.032930,((ur|A0A851A6E1|1_148|2.9e-63|Sula_dactylatra:0.082276,(ur|UPI00311932E8|15_187|1.1e-67|Phalacrocorax_carbo:0.127106,(ur|A0A091I8X2|2_183|1.2e-60|Calypte_anna:0.110039,ur|UPI0011C445BA|20_160|2.1e-58|Calypte_anna:0.000001):0.096428):0.012888):0.006546,((ur|UPI001B7D4545|8_181|1.9e-75|Aquila_chrysaetos_chrysaetos:0.041434,((ur|A0A7L0AX40|1_177|1.8e-80|Neognathae:0.022495,(ur|UPI0035BBD4F6|46_201|1.1e-59|Nyctibius_grandis:0.135775,ur|UPI0037E92953|3_153|5.6e-59|Haliaeetus_albicilla:0.051455):0.024289):0.010312,(ur|A0A7K9EP57|1_178|2.2e-77|Neognathae:0.060087,(ur|A0A087REC2|1_179|6.2e-79|Aptenodytes_forsteri:0.013535,(ur|UPI0023BA356A|84_307|8.4e-91|Dryobates_pubescens:0.049412,(ur|A0A7K8X6D5|2_218|7.8e-92|Piciformes:0.046427,ur|UPI0030B97BE8|4_190|3.3e-74|Pogoniulus_pusillus:0.078738):0.014179):0.051162):0.008717):0.003806):0.011121):0.011083,((ur|A0A7L2U9Z8|1_199|6.8e-93|Neognathae:0.027162,ur|A0A7K9M7Z7|1_174|1.3e-80|Neognathae:0.028436):0.005816,(ur|A0A091SK43|1_174|1.1e-74|Mesitornis_unicolor:0.086830,(ur|A0A091LMF5|1_174|7.5e-77|Cathartes_aura:0.087172,(ur|UPI000523E6F4|98_282|1e-80|Chaetura_pelagica:0.050478,ur|A0A091U240|1_169|1.7e-71|Phoenicopterus_ruber_ruber:0.058699):0.016590):0.012164):0.004034):0.003161):0.004723):0.008458):0.018134):0.022768):0.038520,(ur|A0A8D0GH44|37_244|9.3e-96|Sphenodon_punctatus:0.146227,((ur|A0A7M4FBG4|1_231|5.4e-106|Crocodylia:0.045377,ur|A0A1U7SU10|38_248|1.7e-97|Alligator:0.012976):0.060099,(ur|UPI00193EEA58|43_188|1.7e-72|Mauremys_reevesii:0.018955,((ur|A0A8C4WBN0|1_205|1.5e-94|Gopherus:0.026938,ur|A0A8C0FY43|38_230|8.1e-89|Chelonoidis_abingdonii:0.018995):0.020843,(ur|UPI001CA8C5D9|51_285|2e-109|Chelonioidea:0.029088,(ur|UPI0018E7427B|1_172|1.1e-76|Dermochelys_coriacea:0.002923,(ur|A0A8C3SKZ8|1_228|3.4e-101|Chelydra_serpentina:0.053723,ur|UPI0032B2194F|60_240|4.2e-85|Emydidae:0.034411):0.002332):0.004541):0.010970):0.003900):0.049532):0.004474):0.018163):0.020696):0.045879):0.107138):0.002034):0.068904,(ur|UPI00201A1D2F|1_234|1.4e-143|Perognathus_longimembris_pacificus:0.047578,((ur|UPI0021E1E977|1_232|4.4e-133|Acomys_russatus:0.086572,(ur|A0A061IJR2|1_232|9e-142|Euarchontoglires:0.004003,ur|A0A8J6FX57|1_221|1.3e-115|Microtus_ochrogaster:0.127308):0.008971):0.009351,(ur|UPI00293EEA30|1_206|8.2e-122|Meriones_unguiculatus:0.038706,(ur|Q9D9R0|1_233|5.3e-139|Muroidea:0.030392,(ur|A0A8I5ZUW9|1_205|7.7e-122|Rattus_norvegicus:0.023452,ur|UPI0010A097B1|91_302|1.4e-120|Grammomys_surdaster:0.057866):0.004351):0.009746):0.005718):0.040237):0.005043):0.006564):0.007585):0.000216):0.005857):0.001551):0.001704):0.000990);
