# Supplementary material for: RNF114 and RNF166 exemplify reader-writer E3 ligases that extend K11 polyubiquitin onto sites of MARUbylation
Source: EMBO J. 2025 Oct 2;44(21):5993–6018. doi: 10.1038/s44318-025-00577-z (PMC12583694; doi:10.1038/s44318-025-00577-z)
Supplement: Supplementary file 7 — Source data Fig. 5 [file 44318_2025_577_MOESM7_ESM.zip › Figure 5/5C/RNF125-consurf_1746159990/RNF125_ATOMS_section_With_ConSurf.pdb]

ATOM      1  N   MET A   1      32.368 -88.644   4.773  1.00     9      
ATOM      2  CA  MET A   1      32.531 -87.424   5.583  1.00     9      
ATOM      3  C   MET A   1      31.597 -86.361   5.006  1.00     9      
ATOM      4  O   MET A   1      31.980 -85.659   4.091  1.00     9      
ATOM      5  CB  MET A   1      33.992 -86.953   5.565  1.00     9      
ATOM      6  CG  MET A   1      34.908 -87.870   6.381  1.00     9      
ATOM      7  SD  MET A   1      36.664 -87.477   6.176  1.00     9      
ATOM      8  CE  MET A   1      37.400 -88.475   7.488  1.00     9      
ATOM      9  N   GLY A   2      30.338 -86.394   5.423  1.00     9      
ATOM     10  CA  GLY A   2      29.302 -85.521   4.857  1.00     9      
ATOM     11  C   GLY A   2      29.451 -84.121   5.429  1.00     9      
ATOM     12  O   GLY A   2      29.105 -83.891   6.578  1.00     9      
ATOM     13  N   SER A   3      30.056 -83.232   4.626  1.00     9      
ATOM     14  CA  SER A   3      30.260 -81.840   5.032  1.00     9      
ATOM     15  C   SER A   3      28.902 -81.162   5.186  1.00     9      
ATOM     16  O   SER A   3      28.207 -80.901   4.203  1.00     9      
ATOM     17  CB  SER A   3      31.151 -81.096   4.030  1.00     9      
ATOM     18  OG  SER A   3      31.270 -81.770   2.799  1.00     9      
ATOM     19  N   VAL A   4      28.536 -80.960   6.428  1.00     3      
ATOM     20  CA  VAL A   4      27.258 -80.345   6.788  1.00     3      
ATOM     21  C   VAL A   4      27.317 -78.882   6.342  1.00     3      
ATOM     22  O   VAL A   4      27.954 -78.053   6.989  1.00     3      
ATOM     23  CB  VAL A   4      26.979 -80.483   8.298  1.00     3      
ATOM     24  CG1 VAL A   4      25.594 -79.970   8.666  1.00     3      
ATOM     25  CG2 VAL A   4      27.067 -81.946   8.753  1.00     3      
ATOM     26  N   LEU A   5      26.735 -78.601   5.179  1.00     7      
ATOM     27  CA  LEU A   5      26.587 -77.240   4.676  1.00     7      
ATOM     28  C   LEU A   5      25.658 -76.484   5.629  1.00     7      
ATOM     29  O   LEU A   5      24.441 -76.565   5.509  1.00     7      
ATOM     30  CB  LEU A   5      26.045 -77.266   3.231  1.00     7      
ATOM     31  CG  LEU A   5      27.096 -77.605   2.170  1.00     7      
ATOM     32  CD1 LEU A   5      26.416 -78.032   0.864  1.00     7      
ATOM     33  CD2 LEU A   5      28.007 -76.417   1.865  1.00     7      
ATOM     34  N   SER A   6      26.260 -75.835   6.611  1.00     8      
ATOM     35  CA  SER A   6      25.535 -74.959   7.521  1.00     8      
ATOM     36  C   SER A   6      24.981 -73.783   6.719  1.00     8      
ATOM     37  O   SER A   6      25.696 -72.829   6.416  1.00     8      
ATOM     38  CB  SER A   6      26.445 -74.490   8.661  1.00     8      
ATOM     39  OG  SER A   6      27.657 -73.989   8.165  1.00     8      
ATOM     40  N   THR A   7      23.736 -73.922   6.320  1.00     6      
ATOM     41  CA  THR A   7      22.993 -72.846   5.662  1.00     6      
ATOM     42  C   THR A   7      22.749 -71.740   6.679  1.00     6      
ATOM     43  O   THR A   7      21.703 -71.697   7.327  1.00     6      
ATOM     44  CB  THR A   7      21.671 -73.368   5.087  1.00     6      
ATOM     45  CG2 THR A   7      21.879 -74.306   3.908  1.00     6      
ATOM     46  OG1 THR A   7      20.956 -74.090   6.076  1.00     6      
ATOM     47  N   ASP A   8      23.775 -70.918   6.877  1.00     5      
ATOM     48  CA  ASP A   8      23.652 -69.772   7.762  1.00     5      
ATOM     49  C   ASP A   8      22.674 -68.780   7.128  1.00     5      
ATOM     50  O   ASP A   8      23.003 -68.014   6.218  1.00     5      
ATOM     51  CB  ASP A   8      25.033 -69.186   8.103  1.00     5      
ATOM     52  CG  ASP A   8      25.032 -68.380   9.408  1.00     5      
ATOM     53  OD1 ASP A   8      23.968 -68.335  10.074  1.00     5      
ATOM     54  OD2 ASP A   8      26.098 -67.836   9.737  1.00     5      
ATOM     55  N   SER A   9      21.434 -68.912   7.512  1.00     3      
ATOM     56  CA  SER A   9      20.337 -68.080   7.029  1.00     3      
ATOM     57  C   SER A   9      20.499 -66.692   7.635  1.00     3      
ATOM     58  O   SER A   9      19.881 -66.374   8.655  1.00     3      
ATOM     59  CB  SER A   9      18.986 -68.727   7.360  1.00     3      
ATOM     60  OG  SER A   9      18.859 -69.015   8.734  1.00     3      
ATOM     61  N   GLY A  10      21.388 -65.908   7.032  1.00     4      
ATOM     62  CA  GLY A  10      21.627 -64.530   7.419  1.00     4      
ATOM     63  C   GLY A  10      20.309 -63.772   7.373  1.00     4      
ATOM     64  O   GLY A  10      19.875 -63.340   6.313  1.00     4      
ATOM     65  N   LYS A  11      19.662 -63.669   8.540  1.00     4      
ATOM     66  CA  LYS A  11      18.447 -62.878   8.690  1.00     4      
ATOM     67  C   LYS A  11      18.824 -61.435   8.378  1.00     4      
ATOM     68  O   LYS A  11      19.399 -60.754   9.225  1.00     4      
ATOM     69  CB  LYS A  11      17.865 -63.004  10.104  1.00     4      
ATOM     70  CG  LYS A  11      17.124 -64.328  10.335  1.00     4      
ATOM     71  CD  LYS A  11      16.524 -64.360  11.745  1.00     4      
ATOM     72  CE  LYS A  11      15.726 -65.644  11.959  1.00     4      
ATOM     73  NZ  LYS A  11      15.152 -65.723  13.330  1.00     4      
ATOM     74  N   SER A  12      18.547 -61.003   7.143  1.00     3      
ATOM     75  CA  SER A  12      18.647 -59.601   6.770  1.00     3      
ATOM     76  C   SER A  12      17.742 -58.821   7.720  1.00     3      
ATOM     77  O   SER A  12      16.523 -58.895   7.613  1.00     3      
ATOM     78  CB  SER A  12      18.225 -59.402   5.307  1.00     3      
ATOM     79  OG  SER A  12      16.953 -59.965   5.081  1.00     3      
ATOM     80  N   ALA A  13      18.370 -58.165   8.699  1.00     4      
ATOM     81  CA  ALA A  13      17.636 -57.319   9.622  1.00     4      
ATOM     82  C   ALA A  13      16.844 -56.315   8.780  1.00     4      
ATOM     83  O   ALA A  13      17.447 -55.614   7.967  1.00     4      
ATOM     84  CB  ALA A  13      18.618 -56.633  10.579  1.00     4      
ATOM     85  N   PRO A  14      15.513 -56.292   8.887  1.00     2      
ATOM     86  CA  PRO A  14      14.728 -55.347   8.121  1.00     2      
ATOM     87  C   PRO A  14      15.198 -53.963   8.531  1.00     2      
ATOM     88  O   PRO A  14      15.179 -53.627   9.715  1.00     2      
ATOM     89  CB  PRO A  14      13.261 -55.632   8.486  1.00     2      
ATOM     90  CG  PRO A  14      13.355 -56.278   9.859  1.00     2      
ATOM     91  CD  PRO A  14      14.704 -57.005   9.836  1.00     2      
ATOM     92  N   ALA A  15      15.714 -53.214   7.553  1.00     4      
ATOM     93  CA  ALA A  15      16.076 -51.830   7.784  1.00     4      
ATOM     94  C   ALA A  15      14.813 -51.153   8.322  1.00     4      
ATOM     95  O   ALA A  15      13.834 -51.000   7.596  1.00     4      
ATOM     96  CB  ALA A  15      16.570 -51.200   6.478  1.00     4      
ATOM     97  N   SER A  16      14.827 -50.844   9.615  1.00     3      
ATOM     98  CA  SER A  16      13.767 -50.056  10.214  1.00     3      
ATOM     99  C   SER A  16      13.828 -48.717   9.500  1.00     3      
ATOM    100  O   SER A  16      14.681 -47.882   9.797  1.00     3      
ATOM    101  CB  SER A  16      13.956 -49.907  11.729  1.00     3      
ATOM    102  OG  SER A  16      15.219 -49.374  12.036  1.00     3      
ATOM    103  N   ALA A  17      12.987 -48.581   8.477  1.00     2      
ATOM    104  CA  ALA A  17      12.724 -47.307   7.867  1.00     2      
ATOM    105  C   ALA A  17      12.172 -46.450   9.004  1.00     2      
ATOM    106  O   ALA A  17      10.993 -46.523   9.334  1.00     2      
ATOM    107  CB  ALA A  17      11.737 -47.487   6.708  1.00     2      
ATOM    108  N   THR A  18      13.080 -45.741   9.676  1.00     1      
ATOM    109  CA  THR A  18      12.705 -44.662  10.565  1.00     1      
ATOM    110  C   THR A  18      11.881 -43.754   9.681  1.00     1      
ATOM    111  O   THR A  18      12.411 -43.066   8.813  1.00     1      
ATOM    112  CB  THR A  18      13.926 -43.914  11.132  1.00     1      
ATOM    113  CG2 THR A  18      14.385 -44.531  12.448  1.00     1      
ATOM    114  OG1 THR A  18      15.018 -43.958  10.255  1.00     1      
ATOM    115  N   ALA A  19      10.584 -43.878   9.845  1.00     4      
ATOM    116  CA  ALA A  19       9.651 -42.938   9.286  1.00     4      
ATOM    117  C   ALA A  19      10.116 -41.609   9.864  1.00     4      
ATOM    118  O   ALA A  19       9.865 -41.315  11.029  1.00     4      
ATOM    119  CB  ALA A  19       8.227 -43.315   9.722  1.00     4      
ATOM    120  N   ARG A  20      10.917 -40.883   9.068  1.00     3      
ATOM    121  CA  ARG A  20      11.151 -39.473   9.314  1.00     3      
ATOM    122  C   ARG A  20       9.744 -38.922   9.356  1.00     3      
ATOM    123  O   ARG A  20       9.108 -38.803   8.309  1.00     3      
ATOM    124  CB  ARG A  20      12.006 -38.820   8.207  1.00     3      
ATOM    125  CG  ARG A  20      13.350 -38.319   8.741  1.00     3      
ATOM    126  CD  ARG A  20      14.159 -37.655   7.617  1.00     3      
ATOM    127  NE  ARG A  20      15.440 -37.113   8.100  1.00     3      
ATOM    128  CZ  ARG A  20      16.360 -36.499   7.377  1.00     3      
ATOM    129  NH1 ARG A  20      16.204 -36.311   6.089  1.00     3      
ATOM    130  NH2 ARG A  20      17.451 -36.053   7.926  1.00     3      
ATOM    131  N   ALA A  21       9.242 -38.763  10.565  1.00     2      
ATOM    132  CA  ALA A  21       8.090 -37.939  10.760  1.00     2      
ATOM    133  C   ALA A  21       8.487 -36.670  10.024  1.00     2      
ATOM    134  O   ALA A  21       9.437 -35.989  10.401  1.00     2      
ATOM    135  CB  ALA A  21       7.839 -37.731  12.262  1.00     2      
ATOM    136  N   LEU A  22       7.854 -36.469   8.868  1.00     2      
ATOM    137  CA  LEU A  22       7.720 -35.145   8.329  1.00     2      
ATOM    138  C   LEU A  22       7.035 -34.409   9.474  1.00     2      
ATOM    139  O   LEU A  22       5.812 -34.449   9.604  1.00     2      
ATOM    140  CB  LEU A  22       6.857 -35.179   7.053  1.00     2      
ATOM    141  CG  LEU A  22       7.667 -35.542   5.785  1.00     2      
ATOM    142  CD1 LEU A  22       6.753 -36.168   4.729  1.00     2      
ATOM    143  CD2 LEU A  22       8.309 -34.291   5.179  1.00     2      
ATOM    144  N   GLU A  23       7.857 -33.880  10.379  1.00     1      
ATOM    145  CA  GLU A  23       7.444 -32.771  11.191  1.00     1      
ATOM    146  C   GLU A  23       6.887 -31.828  10.146  1.00     1      
ATOM    147  O   GLU A  23       7.623 -31.281   9.319  1.00     1      
ATOM    148  CB  GLU A  23       8.615 -32.128  11.944  1.00     1      
ATOM    149  CG  GLU A  23       9.011 -32.913  13.200  1.00     1      
ATOM    150  CD  GLU A  23      10.095 -32.193  14.036  1.00     1      
ATOM    151  OE1 GLU A  23      10.174 -32.514  15.246  1.00     1      
ATOM    152  OE2 GLU A  23      10.818 -31.357  13.465  1.00     1      
ATOM    153  N   ARG A  24       5.564 -31.796  10.092  1.00     2      
ATOM    154  CA  ARG A  24       4.876 -30.698   9.462  1.00     2      
ATOM    155  C   ARG A  24       5.499 -29.508  10.166  1.00     2      
ATOM    156  O   ARG A  24       5.160 -29.257  11.321  1.00     2      
ATOM    157  CB  ARG A  24       3.358 -30.750   9.701  1.00     2      
ATOM    158  CG  ARG A  24       2.647 -31.779   8.814  1.00     2      
ATOM    159  CD  ARG A  24       1.138 -31.714   9.080  1.00     2      
ATOM    160  NE  ARG A  24       0.383 -32.629   8.202  1.00     2      
ATOM    161  CZ  ARG A  24      -0.932 -32.747   8.150  1.00     2      
ATOM    162  NH1 ARG A  24      -1.716 -32.055   8.930  1.00     2      
ATOM    163  NH2 ARG A  24      -1.483 -33.574   7.309  1.00     2      
ATOM    164  N   ARG A  25       6.523 -28.908   9.517  1.00     3      
ATOM    165  CA  ARG A  25       6.960 -27.581   9.881  1.00     3      
ATOM    166  C   ARG A  25       5.646 -26.856  10.023  1.00     3      
ATOM    167  O   ARG A  25       4.886 -26.843   9.054  1.00     3      
ATOM    168  CB  ARG A  25       7.829 -26.937   8.794  1.00     3      
ATOM    169  CG  ARG A  25       9.276 -27.437   8.820  1.00     3      
ATOM    170  CD  ARG A  25      10.115 -26.680   7.789  1.00     3      
ATOM    171  NE  ARG A  25      11.531 -27.061   7.844  1.00     3      
ATOM    172  CZ  ARG A  25      12.520 -26.512   7.152  1.00     3      
ATOM    173  NH1 ARG A  25      12.301 -25.553   6.300  1.00     3      
ATOM    174  NH2 ARG A  25      13.747 -26.919   7.304  1.00     3      
ATOM    175  N   ARG A  26       5.313 -26.470  11.246  1.00     1      
ATOM    176  CA  ARG A  26       4.160 -25.619  11.460  1.00     1      
ATOM    177  C   ARG A  26       4.401 -24.495  10.482  1.00     1      
ATOM    178  O   ARG A  26       5.442 -23.844  10.613  1.00     1      
ATOM    179  CB  ARG A  26       4.100 -25.078  12.895  1.00     1      
ATOM    180  CG  ARG A  26       3.514 -26.082  13.889  1.00     1      
ATOM    181  CD  ARG A  26       3.432 -25.441  15.281  1.00     1      
ATOM    182  NE  ARG A  26       2.814 -26.336  16.271  1.00     1      
ATOM    183  CZ  ARG A  26       2.622 -26.061  17.562  1.00     1      
ATOM    184  NH1 ARG A  26       3.001 -24.922  18.071  1.00     1      
ATOM    185  NH2 ARG A  26       2.055 -26.930  18.336  1.00     1      
ATOM    186  N   ASP A  27       3.584 -24.405   9.439  1.00     1      
ATOM    187  CA  ASP A  27       3.630 -23.255   8.550  1.00     1      
ATOM    188  C   ASP A  27       3.649 -22.080   9.505  1.00     1      
ATOM    189  O   ASP A  27       2.768 -22.035  10.374  1.00     1      
ATOM    190  CB  ASP A  27       2.405 -23.190   7.635  1.00     1      
ATOM    191  CG  ASP A  27       2.582 -23.993   6.351  1.00     1      
ATOM    192  OD1 ASP A  27       3.720 -24.006   5.822  1.00     1      
ATOM    193  OD2 ASP A  27       1.586 -24.609   5.910  1.00     1      
ATOM    194  N   PRO A  28       4.729 -21.267   9.500  1.00     1      
ATOM    195  CA  PRO A  28       4.894 -20.234  10.499  1.00     1      
ATOM    196  C   PRO A  28       3.585 -19.469  10.487  1.00     1      
ATOM    197  O   PRO A  28       3.185 -18.966   9.441  1.00     1      
ATOM    198  CB  PRO A  28       6.109 -19.400  10.052  1.00     1      
ATOM    199  CG  PRO A  28       6.267 -19.746   8.573  1.00     1      
ATOM    200  CD  PRO A  28       5.739 -21.169   8.474  1.00     1      
ATOM    201  N   GLU A  29       2.846 -19.547  11.609  1.00     1      
ATOM    202  CA  GLU A  29       1.524 -18.935  11.689  1.00     1      
ATOM    203  C   GLU A  29       1.738 -17.469  11.361  1.00     1      
ATOM    204  O   GLU A  29       2.311 -16.742  12.167  1.00     1      
ATOM    205  CB  GLU A  29       0.900 -19.086  13.088  1.00     1      
ATOM    206  CG  GLU A  29       0.302 -20.469  13.370  1.00     1      
ATOM    207  CD  GLU A  29      -0.420 -20.547  14.745  1.00     1      
ATOM    208  OE1 GLU A  29      -1.214 -21.495  14.940  1.00     1      
ATOM    209  OE2 GLU A  29      -0.200 -19.671  15.602  1.00     1      
ATOM    210  N   LEU A  30       1.396 -17.085  10.122  1.00     3      
ATOM    211  CA  LEU A  30       1.548 -15.716   9.684  1.00     3      
ATOM    212  C   LEU A  30       0.802 -14.889  10.713  1.00     3      
ATOM    213  O   LEU A  30      -0.403 -15.122  10.896  1.00     3      
ATOM    214  CB  LEU A  30       0.983 -15.538   8.270  1.00     3      
ATOM    215  CG  LEU A  30       2.010 -15.874   7.171  1.00     3      
ATOM    216  CD1 LEU A  30       1.295 -16.116   5.846  1.00     3      
ATOM    217  CD2 LEU A  30       3.010 -14.732   6.969  1.00     3      
ATOM    218  N   PRO A  31       1.511 -14.043  11.469  1.00     4      
ATOM    219  CA  PRO A  31       0.909 -13.379  12.597  1.00     4      
ATOM    220  C   PRO A  31      -0.256 -12.549  12.075  1.00     4      
ATOM    221  O   PRO A  31      -0.071 -11.632  11.287  1.00     4      
ATOM    222  CB  PRO A  31       2.034 -12.554  13.244  1.00     4      
ATOM    223  CG  PRO A  31       3.061 -12.388  12.128  1.00     4      
ATOM    224  CD  PRO A  31       2.899 -13.656  11.306  1.00     4      
ATOM    225  N   VAL A  32      -1.466 -12.919  12.480  1.00     2      
ATOM    226  CA  VAL A  32      -2.639 -12.117  12.179  1.00     2      
ATOM    227  C   VAL A  32      -2.537 -10.891  13.070  1.00     2      
ATOM    228  O   VAL A  32      -2.802 -10.953  14.263  1.00     2      
ATOM    229  CB  VAL A  32      -3.948 -12.896  12.383  1.00     2      
ATOM    230  CG1 VAL A  32      -5.155 -12.028  12.017  1.00     2      
ATOM    231  CG2 VAL A  32      -3.964 -14.132  11.487  1.00     2      
ATOM    232  N   THR A  33      -2.080  -9.792  12.467  1.00     2      
ATOM    233  CA  THR A  33      -1.860  -8.520  13.172  1.00     2      
ATOM    234  C   THR A  33      -3.171  -7.799  13.483  1.00     2      
ATOM    235  O   THR A  33      -3.219  -6.980  14.401  1.00     2      
ATOM    236  CB  THR A  33      -0.963  -7.607  12.331  1.00     2      
ATOM    237  CG2 THR A  33       0.472  -8.134  12.246  1.00     2      
ATOM    238  OG1 THR A  33      -1.453  -7.531  11.012  1.00     2      
ATOM    239  N   SER A  34      -4.231  -8.109  12.724  1.00     6      
ATOM    240  CA  SER A  34      -5.550  -7.522  12.908  1.00     6      
ATOM    241  C   SER A  34      -6.645  -8.560  12.651  1.00     6      
ATOM    242  O   SER A  34      -6.537  -9.377  11.740  1.00     6      
ATOM    243  CB  SER A  34      -5.721  -6.330  11.970  1.00     6      
ATOM    244  OG  SER A  34      -7.010  -5.781  12.153  1.00     6      
ATOM    245  N   PHE A  35      -7.707  -8.491  13.432  1.00     7      
ATOM    246  CA  PHE A  35      -8.932  -9.256  13.215  1.00     7      
ATOM    247  C   PHE A  35      -9.947  -8.498  12.348  1.00     7      
ATOM    248  O   PHE A  35     -11.089  -8.934  12.223  1.00     7      
ATOM    249  CB  PHE A  35      -9.523  -9.665  14.569  1.00     7      
ATOM    250  CG  PHE A  35      -8.653 -10.625  15.339  1.00     7      
ATOM    251  CD1 PHE A  35      -8.600 -11.984  14.972  1.00     7      
ATOM    252  CD2 PHE A  35      -7.898 -10.177  16.436  1.00     7      
ATOM    253  CE1 PHE A  35      -7.803 -12.884  15.693  1.00     7      
ATOM    254  CE2 PHE A  35      -7.107 -11.071  17.169  1.00     7      
ATOM    255  CZ  PHE A  35      -7.056 -12.427  16.795  1.00     7      
ATOM    256  N   ASP A  36      -9.554  -7.377  11.737  1.00     4      
ATOM    257  CA  ASP A  36     -10.412  -6.581  10.873  1.00     4      
ATOM    258  C   ASP A  36     -10.186  -6.961   9.396  1.00     4      
ATOM    259  O   ASP A  36      -9.066  -7.202   8.943  1.00     4      
ATOM    260  CB  ASP A  36     -10.213  -5.082  11.155  1.00     4      
ATOM    261  CG  ASP A  36     -10.569  -4.679  12.598  1.00     4      
ATOM    262  OD1 ASP A  36     -11.575  -5.195  13.140  1.00     4      
ATOM    263  OD2 ASP A  36      -9.864  -3.840  13.207  1.00     4      
ATOM    264  N   CYS A  37     -11.258  -7.021   8.616  1.00     9      
ATOM    265  CA  CYS A  37     -11.186  -7.278   7.180  1.00     9      
ATOM    266  C   CYS A  37     -10.843  -5.995   6.426  1.00     9      
ATOM    267  O   CYS A  37     -11.633  -5.052   6.425  1.00     9      
ATOM    268  CB  CYS A  37     -12.519  -7.869   6.716  1.00     9      
ATOM    269  SG  CYS A  37     -12.487  -8.195   4.927  1.00     9      
ATOM    270  N   ALA A  38      -9.743  -5.990   5.672  1.00     7      
ATOM    271  CA  ALA A  38      -9.323  -4.832   4.886  1.00     7      
ATOM    272  C   ALA A  38     -10.324  -4.408   3.786  1.00     7      
ATOM    273  O   ALA A  38     -10.276  -3.275   3.312  1.00     7      
ATOM    274  CB  ALA A  38      -7.948  -5.144   4.286  1.00     7      
ATOM    275  N   VAL A  39     -11.245  -5.278   3.368  1.00     8      
ATOM    276  CA  VAL A  39     -12.239  -4.961   2.330  1.00     8      
ATOM    277  C   VAL A  39     -13.478  -4.286   2.910  1.00     8      
ATOM    278  O   VAL A  39     -13.915  -3.266   2.392  1.00     8      
ATOM    279  CB  VAL A  39     -12.632  -6.204   1.520  1.00     8      
ATOM    280  CG1 VAL A  39     -13.694  -5.887   0.460  1.00     8      
ATOM    281  CG2 VAL A  39     -11.411  -6.794   0.808  1.00     8      
ATOM    282  N   CYS A  40     -14.084  -4.837   3.960  1.00     8      
ATOM    283  CA  CYS A  40     -15.306  -4.270   4.524  1.00     8      
ATOM    284  C   CYS A  40     -15.070  -3.357   5.742  1.00     8      
ATOM    285  O   CYS A  40     -16.014  -2.701   6.177  1.00     8      
ATOM    286  CB  CYS A  40     -16.321  -5.374   4.826  1.00     8      
ATOM    287  SG  CYS A  40     -15.750  -6.473   6.165  1.00     8      
ATOM    288  N   LEU A  41     -13.845  -3.291   6.253  1.00     8      
ATOM    289  CA  LEU A  41     -13.437  -2.542   7.445  1.00     8      
ATOM    290  C   LEU A  41     -14.198  -2.951   8.721  1.00     8      
ATOM    291  O   LEU A  41     -14.314  -2.175   9.662  1.00     8      
ATOM    292  CB  LEU A  41     -13.482  -1.028   7.180  1.00     8      
ATOM    293  CG  LEU A  41     -12.763  -0.552   5.906  1.00     8      
ATOM    294  CD1 LEU A  41     -12.923   0.961   5.773  1.00     8      
ATOM    295  CD2 LEU A  41     -11.270  -0.890   5.929  1.00     8      
ATOM    296  N   GLU A  42     -14.704  -4.177   8.742  1.00     8      
ATOM    297  CA  GLU A  42     -15.371  -4.780   9.886  1.00     8      
ATOM    298  C   GLU A  42     -14.521  -5.919  10.453  1.00     8      
ATOM    299  O   GLU A  42     -13.640  -6.442   9.774  1.00     8      
ATOM    300  CB  GLU A  42     -16.752  -5.325   9.486  1.00     8      
ATOM    301  CG  GLU A  42     -17.727  -4.277   8.961  1.00     8      
ATOM    302  CD  GLU A  42     -18.163  -3.236   9.996  1.00     8      
ATOM    303  OE1 GLU A  42     -18.898  -2.321   9.590  1.00     8      
ATOM    304  OE2 GLU A  42     -17.826  -3.357  11.189  1.00     8      
ATOM    305  N   VAL A  43     -14.855  -6.345  11.665  1.00     8      
ATOM    306  CA  VAL A  43     -14.305  -7.585  12.231  1.00     8      
ATOM    307  C   VAL A  43     -14.591  -8.747  11.275  1.00     8      
ATOM    308  O   VAL A  43     -15.679  -8.865  10.717  1.00     8      
ATOM    309  CB  VAL A  43     -14.877  -7.856  13.630  1.00     8      
ATOM    310  CG1 VAL A  43     -14.407  -9.188  14.208  1.00     8      
ATOM    311  CG2 VAL A  43     -14.445  -6.748  14.605  1.00     8      
ATOM    312  N   LEU A  44     -13.573  -9.598  11.089  1.00     8      
ATOM    313  CA  LEU A  44     -13.641 -10.757  10.215  1.00     8      
ATOM    314  C   LEU A  44     -14.880 -11.613  10.489  1.00     8      
ATOM    315  O   LEU A  44     -15.243 -11.890  11.628  1.00     8      
ATOM    316  CB  LEU A  44     -12.360 -11.598  10.384  1.00     8      
ATOM    317  CG  LEU A  44     -11.094 -10.970   9.761  1.00     8      
ATOM    318  CD1 LEU A  44      -9.852 -11.670  10.293  1.00     8      
ATOM    319  CD2 LEU A  44     -11.100 -11.101   8.235  1.00     8      
ATOM    320  N   HIS A  45     -15.510 -12.067   9.411  1.00     4      
ATOM    321  CA  HIS A  45     -16.608 -13.013   9.453  1.00     4      
ATOM    322  C   HIS A  45     -16.316 -14.159   8.498  1.00     4      
ATOM    323  O   HIS A  45     -15.997 -13.906   7.337  1.00     4      
ATOM    324  CB  HIS A  45     -17.913 -12.307   9.093  1.00     4      
ATOM    325  CG  HIS A  45     -19.090 -13.227   9.116  1.00     4      
ATOM    326  CD2 HIS A  45     -19.694 -13.779  10.223  1.00     4      
ATOM    327  ND1 HIS A  45     -19.785 -13.677   8.021  1.00     4      
ATOM    328  CE1 HIS A  45     -20.784 -14.469   8.459  1.00     4      
ATOM    329  NE2 HIS A  45     -20.750 -14.554   9.792  1.00     4      
ATOM    330  N   GLN A  46     -16.398 -15.384   8.981  1.00     4      
ATOM    331  CA  GLN A  46     -15.939 -16.576   8.265  1.00     4      
ATOM    332  C   GLN A  46     -14.550 -16.344   7.632  1.00     4      
ATOM    333  O   GLN A  46     -14.425 -16.255   6.417  1.00     4      
ATOM    334  CB  GLN A  46     -16.969 -17.027   7.227  1.00     4      
ATOM    335  CG  GLN A  46     -18.342 -17.393   7.812  1.00     4      
ATOM    336  CD  GLN A  46     -19.242 -17.918   6.695  1.00     4      
ATOM    337  NE2 GLN A  46     -20.533 -17.997   6.881  1.00     4      
ATOM    338  OE1 GLN A  46     -18.778 -18.253   5.619  1.00     4      
ATOM    339  N   PRO A  47     -13.493 -16.162   8.454  1.00     9      
ATOM    340  CA  PRO A  47     -12.183 -15.785   7.943  1.00     9      
ATOM    341  C   PRO A  47     -11.621 -16.836   6.984  1.00     9      
ATOM    342  O   PRO A  47     -11.571 -18.024   7.294  1.00     9      
ATOM    343  CB  PRO A  47     -11.306 -15.586   9.181  1.00     9      
ATOM    344  CG  PRO A  47     -11.980 -16.464  10.232  1.00     9      
ATOM    345  CD  PRO A  47     -13.459 -16.343   9.885  1.00     9      
ATOM    346  N   VAL A  48     -11.169 -16.364   5.824  1.00     5      
ATOM    347  CA  VAL A  48     -10.508 -17.152   4.789  1.00     5      
ATOM    348  C   VAL A  48      -9.094 -16.634   4.608  1.00     5      
ATOM    349  O   VAL A  48      -8.896 -15.433   4.429  1.00     5      
ATOM    350  CB  VAL A  48     -11.299 -17.110   3.469  1.00     5      
ATOM    351  CG1 VAL A  48     -10.550 -17.780   2.321  1.00     5      
ATOM    352  CG2 VAL A  48     -12.637 -17.832   3.631  1.00     5      
ATOM    353  N   ARG A  49      -8.100 -17.519   4.652  1.00     6      
ATOM    354  CA  ARG A  49      -6.700 -17.218   4.360  1.00     6      
ATOM    355  C   ARG A  49      -6.419 -17.518   2.897  1.00     6      
ATOM    356  O   ARG A  49      -6.556 -18.658   2.442  1.00     6      
ATOM    357  CB  ARG A  49      -5.776 -17.971   5.325  1.00     6      
ATOM    358  CG  ARG A  49      -4.295 -17.650   5.060  1.00     6      
ATOM    359  CD  ARG A  49      -3.372 -18.335   6.069  1.00     6      
ATOM    360  NE  ARG A  49      -3.459 -17.688   7.399  1.00     6      
ATOM    361  CZ  ARG A  49      -3.597 -18.269   8.582  1.00     6      
ATOM    362  NH1 ARG A  49      -3.672 -19.557   8.733  1.00     6      
ATOM    363  NH2 ARG A  49      -3.656 -17.549   9.654  1.00     6      
ATOM    364  N   THR A  50      -5.989 -16.494   2.172  1.00     8      
ATOM    365  CA  THR A  50      -5.547 -16.605   0.789  1.00     8      
ATOM    366  C   THR A  50      -4.222 -17.353   0.694  1.00     8      
ATOM    367  O   THR A  50      -3.478 -17.460   1.677  1.00     8      
ATOM    368  CB  THR A  50      -5.405 -15.212   0.151  1.00     8      
ATOM    369  CG2 THR A  50      -6.697 -14.403   0.208  1.00     8      
ATOM    370  OG1 THR A  50      -4.399 -14.495   0.815  1.00     8      
ATOM    371  N   ARG A  51      -3.862 -17.796  -0.504  1.00     5      
ATOM    372  CA  ARG A  51      -2.562 -18.442  -0.772  1.00     5      
ATOM    373  C   ARG A  51      -1.355 -17.569  -0.374  1.00     5      
ATOM    374  O   ARG A  51      -0.314 -18.101  -0.001  1.00     5      
ATOM    375  CB  ARG A  51      -2.512 -18.823  -2.262  1.00     5      
ATOM    376  CG  ARG A  51      -1.212 -19.543  -2.633  1.00     5      
ATOM    377  CD  ARG A  51      -1.233 -19.956  -4.093  1.00     5      
ATOM    378  NE  ARG A  51       0.061 -20.522  -4.496  1.00     5      
ATOM    379  CZ  ARG A  51       0.388 -20.933  -5.711  1.00     5      
ATOM    380  NH1 ARG A  51      -0.465 -20.904  -6.695  1.00     5      
ATOM    381  NH2 ARG A  51       1.579 -21.376  -5.953  1.00     5      
ATOM    382  N   CYS A  52      -1.481 -16.246  -0.455  1.00     8      
ATOM    383  CA  CYS A  52      -0.452 -15.298  -0.048  1.00     8      
ATOM    384  C   CYS A  52      -0.417 -15.022   1.469  1.00     8      
ATOM    385  O   CYS A  52       0.432 -14.262   1.923  1.00     8      
ATOM    386  CB  CYS A  52      -0.603 -14.002  -0.863  1.00     8      
ATOM    387  SG  CYS A  52      -2.300 -13.356  -0.796  1.00     8      
ATOM    388  N   GLY A  53      -1.300 -15.634   2.236  1.00     8      
ATOM    389  CA  GLY A  53      -1.329 -15.560   3.699  1.00     8      
ATOM    390  C   GLY A  53      -2.276 -14.520   4.293  1.00     8      
ATOM    391  O   GLY A  53      -2.484 -14.522   5.507  1.00     8      
ATOM    392  N   HIS A  54      -2.885 -13.671   3.474  1.00     8      
ATOM    393  CA  HIS A  54      -3.791 -12.622   3.939  1.00     8      
ATOM    394  C   HIS A  54      -5.173 -13.168   4.294  1.00     8      
ATOM    395  O   HIS A  54      -5.651 -14.111   3.677  1.00     8      
ATOM    396  CB  HIS A  54      -3.880 -11.507   2.900  1.00     8      
ATOM    397  CG  HIS A  54      -2.530 -10.916   2.634  1.00     8      
ATOM    398  CD2 HIS A  54      -1.824 -10.145   3.508  1.00     8      
ATOM    399  ND1 HIS A  54      -1.714 -11.200   1.566  1.00     8      
ATOM    400  CE1 HIS A  54      -0.541 -10.609   1.789  1.00     8      
ATOM    401  NE2 HIS A  54      -0.564  -9.957   2.964  1.00     8      
ATOM    402  N   VAL A  55      -5.802 -12.564   5.276  1.00     4      
ATOM    403  CA  VAL A  55      -7.075 -13.049   5.814  1.00     4      
ATOM    404  C   VAL A  55      -8.183 -12.028   5.562  1.00     4      
ATOM    405  O   VAL A  55      -8.053 -10.859   5.898  1.00     4      
ATOM    406  CB  VAL A  55      -6.956 -13.421   7.300  1.00     4      
ATOM    407  CG1 VAL A  55      -8.263 -14.032   7.820  1.00     4      
ATOM    408  CG2 VAL A  55      -5.852 -14.463   7.523  1.00     4      
ATOM    409  N   PHE A  56      -9.301 -12.497   5.000  1.00     9      
ATOM    410  CA  PHE A  56     -10.480 -11.695   4.685  1.00     9      
ATOM    411  C   PHE A  56     -11.755 -12.403   5.149  1.00     9      
ATOM    412  O   PHE A  56     -11.758 -13.611   5.404  1.00     9      
ATOM    413  CB  PHE A  56     -10.540 -11.435   3.179  1.00     9      
ATOM    414  CG  PHE A  56      -9.317 -10.757   2.621  1.00     9      
ATOM    415  CD1 PHE A  56      -9.175  -9.357   2.694  1.00     9      
ATOM    416  CD2 PHE A  56      -8.279 -11.519   2.052  1.00     9      
ATOM    417  CE1 PHE A  56      -8.023  -8.726   2.205  1.00     9      
ATOM    418  CE2 PHE A  56      -7.122 -10.899   1.566  1.00     9      
ATOM    419  CZ  PHE A  56      -6.992  -9.501   1.642  1.00     9      
ATOM    420  N   CYS A  57     -12.860 -11.675   5.210  1.00     9      
ATOM    421  CA  CYS A  57     -14.168 -12.313   5.248  1.00     9      
ATOM    422  C   CYS A  57     -14.378 -13.101   3.943  1.00     9      
ATOM    423  O   CYS A  57     -14.084 -12.574   2.873  1.00     9      
ATOM    424  CB  CYS A  57     -15.276 -11.271   5.370  1.00     9      
ATOM    425  SG  CYS A  57     -15.095 -10.236   6.851  1.00     9      
ATOM    426  N   ARG A  58     -14.964 -14.289   4.021  1.00     4      
ATOM    427  CA  ARG A  58     -15.237 -15.124   2.845  1.00     4      
ATOM    428  C   ARG A  58     -16.014 -14.376   1.758  1.00     4      
ATOM    429  O   ARG A  58     -15.553 -14.304   0.622  1.00     4      
ATOM    430  CB  ARG A  58     -15.970 -16.394   3.295  1.00     4      
ATOM    431  CG  ARG A  58     -16.170 -17.348   2.115  1.00     4      
ATOM    432  CD  ARG A  58     -16.882 -18.616   2.566  1.00     4      
ATOM    433  NE  ARG A  58     -17.136 -19.489   1.430  1.00     4      
ATOM    434  CZ  ARG A  58     -17.822 -20.609   1.439  1.00     4      
ATOM    435  NH1 ARG A  58     -18.329 -21.087   2.545  1.00     4      
ATOM    436  NH2 ARG A  58     -18.004 -21.261   0.327  1.00     4      
ATOM    437  N   SER A  59     -17.117 -13.740   2.104  1.00     5      
ATOM    438  CA  SER A  59     -17.918 -12.972   1.140  1.00     5      
ATOM    439  C   SER A  59     -17.155 -11.793   0.519  1.00     5      
ATOM    440  O   SER A  59     -17.333 -11.478  -0.654  1.00     5      
ATOM    441  CB  SER A  59     -19.185 -12.459   1.827  1.00     5      
ATOM    442  OG  SER A  59     -18.864 -11.696   2.976  1.00     5      
ATOM    443  N   CYS A  60     -16.261 -11.148   1.276  1.00     9      
ATOM    444  CA  CYS A  60     -15.451 -10.034   0.777  1.00     9      
ATOM    445  C   CYS A  60     -14.419 -10.504  -0.244  1.00     9      
ATOM    446  O   CYS A  60     -14.297  -9.872  -1.294  1.00     9      
ATOM    447  CB  CYS A  60     -14.760  -9.316   1.943  1.00     9      
ATOM    448  SG  CYS A  60     -15.979  -8.452   2.965  1.00     9      
ATOM    449  N   ILE A  61     -13.684 -11.578   0.031  1.00     8      
ATOM    450  CA  ILE A  61     -12.683 -12.097  -0.904  1.00     8      
ATOM    451  C   ILE A  61     -13.347 -12.668  -2.155  1.00     8      
ATOM    452  O   ILE A  61     -12.943 -12.285  -3.244  1.00     8      
ATOM    453  CB  ILE A  61     -11.694 -13.060  -0.221  1.00     8      
ATOM    454  CG1 ILE A  61     -10.494 -13.408  -1.124  1.00     8      
ATOM    455  CG2 ILE A  61     -12.331 -14.362   0.269  1.00     8      
ATOM    456  CD1 ILE A  61      -9.653 -12.198  -1.532  1.00     8      
ATOM    457  N   ALA A  62     -14.428 -13.416  -2.028  1.00     6      
ATOM    458  CA  ALA A  62     -15.182 -13.946  -3.157  1.00     6      
ATOM    459  C   ALA A  62     -15.647 -12.838  -4.115  1.00     6      
ATOM    460  O   ALA A  62     -15.367 -12.853  -5.317  1.00     6      
ATOM    461  CB  ALA A  62     -16.391 -14.723  -2.607  1.00     6      
ATOM    462  N   THR A  63     -16.261 -11.791  -3.569  1.00     7      
ATOM    463  CA  THR A  63     -16.728 -10.646  -4.371  1.00     7      
ATOM    464  C   THR A  63     -15.566  -9.861  -4.970  1.00     7      
ATOM    465  O   THR A  63     -15.651  -9.383  -6.100  1.00     7      
ATOM    466  CB  THR A  63     -17.597  -9.703  -3.530  1.00     7      
ATOM    467  CG2 THR A  63     -18.285  -8.645  -4.397  1.00     7      
ATOM    468  OG1 THR A  63     -18.612 -10.411  -2.863  1.00     7      
ATOM    469  N   SER A  64     -14.457  -9.712  -4.237  1.00     9      
ATOM    470  CA  SER A  64     -13.276  -9.022  -4.733  1.00     9      
ATOM    471  C   SER A  64     -12.650  -9.766  -5.908  1.00     9      
ATOM    472  O   SER A  64     -12.379  -9.142  -6.930  1.00     9      
ATOM    473  CB  SER A  64     -12.237  -8.846  -3.629  1.00     9      
ATOM    474  OG  SER A  64     -11.120  -8.190  -4.177  1.00     9      
ATOM    475  N   LEU A  65     -12.443 -11.068  -5.803  1.00     6      
ATOM    476  CA  LEU A  65     -11.850 -11.883  -6.859  1.00     6      
ATOM    477  C   LEU A  65     -12.684 -11.808  -8.140  1.00     6      
ATOM    478  O   LEU A  65     -12.141 -11.539  -9.211  1.00     6      
ATOM    479  CB  LEU A  65     -11.703 -13.331  -6.368  1.00     6      
ATOM    480  CG  LEU A  65     -10.641 -13.541  -5.278  1.00     6      
ATOM    481  CD1 LEU A  65     -10.578 -15.024  -4.910  1.00     6      
ATOM    482  CD2 LEU A  65      -9.250 -13.094  -5.719  1.00     6      
ATOM    483  N   LYS A  66     -14.001 -11.898  -8.024  1.00     5      
ATOM    484  CA  LYS A  66     -14.924 -11.789  -9.150  1.00     5      
ATOM    485  C   LYS A  66     -14.834 -10.445  -9.881  1.00     5      
ATOM    486  O   LYS A  66     -14.933 -10.396 -11.100  1.00     5      
ATOM    487  CB  LYS A  66     -16.335 -12.055  -8.618  1.00     5      
ATOM    488  CG  LYS A  66     -17.367 -12.136  -9.751  1.00     5      
ATOM    489  CD  LYS A  66     -18.721 -12.532  -9.169  1.00     5      
ATOM    490  CE  LYS A  66     -19.756 -12.675 -10.281  1.00     5      
ATOM    491  NZ  LYS A  66     -21.028 -13.197  -9.741  1.00     5      
ATOM    492  N   ASN A  67     -14.639  -9.350  -9.146  1.00     5      
ATOM    493  CA  ASN A  67     -14.608  -7.998  -9.729  1.00     5      
ATOM    494  C   ASN A  67     -13.202  -7.502 -10.089  1.00     5      
ATOM    495  O   ASN A  67     -13.063  -6.678 -10.993  1.00     5      
ATOM    496  CB  ASN A  67     -15.317  -7.033  -8.773  1.00     5      
ATOM    497  CG  ASN A  67     -16.816  -7.274  -8.742  1.00     5      
ATOM    498  ND2 ASN A  67     -17.352  -7.710  -7.623  1.00     5      
ATOM    499  OD1 ASN A  67     -17.521  -7.079  -9.718  1.00     5      
ATOM    500  N   ASN A  68     -12.156  -7.985  -9.416  1.00     7      
ATOM    501  CA  ASN A  68     -10.794  -7.450  -9.506  1.00     7      
ATOM    502  C   ASN A  68      -9.789  -8.477 -10.027  1.00     7      
ATOM    503  O   ASN A  68      -8.656  -8.542  -9.548  1.00     7      
ATOM    504  CB  ASN A  68     -10.370  -6.818  -8.165  1.00     7      
ATOM    505  CG  ASN A  68     -11.295  -5.690  -7.782  1.00     7      
ATOM    506  ND2 ASN A  68     -12.262  -5.963  -6.936  1.00     7      
ATOM    507  OD1 ASN A  68     -11.184  -4.576  -8.247  1.00     7      
ATOM    508  N   LYS A  69     -10.176  -9.237 -11.039  1.00     5      
ATOM    509  CA  LYS A  69      -9.271 -10.098 -11.809  1.00     5      
ATOM    510  C   LYS A  69      -8.434 -11.045 -10.936  1.00     5      
ATOM    511  O   LYS A  69      -7.247 -11.209 -11.195  1.00     5      
ATOM    512  CB  LYS A  69      -8.359  -9.256 -12.723  1.00     5      
ATOM    513  CG  LYS A  69      -9.078  -8.346 -13.727  1.00     5      
ATOM    514  CD  LYS A  69      -8.009  -7.645 -14.569  1.00     5      
ATOM    515  CE  LYS A  69      -8.604  -6.718 -15.617  1.00     5      
ATOM    516  NZ  LYS A  69      -7.537  -6.070 -16.419  1.00     5      
ATOM    517  N   TRP A  70      -9.034 -11.669  -9.943  1.00     6      
ATOM    518  CA  TRP A  70      -8.380 -12.725  -9.152  1.00     6      
ATOM    519  C   TRP A  70      -7.108 -12.288  -8.428  1.00     6      
ATOM    520  O   TRP A  70      -6.165 -13.061  -8.262  1.00     6      
ATOM    521  CB  TRP A  70      -8.197 -13.974 -10.017  1.00     6      
ATOM    522  CG  TRP A  70      -9.495 -14.445 -10.564  1.00     6      
ATOM    523  CD1 TRP A  70     -10.123 -13.974 -11.658  1.00     6      
ATOM    524  CD2 TRP A  70     -10.429 -15.329  -9.889  1.00     6      
ATOM    525  CE2 TRP A  70     -11.648 -15.300 -10.615  1.00     6      
ATOM    526  CE3 TRP A  70     -10.373 -16.117  -8.728  1.00     6      
ATOM    527  NE1 TRP A  70     -11.396 -14.491 -11.701  1.00     6      
ATOM    528  CZ2 TRP A  70     -12.791 -15.964 -10.151  1.00     6      
ATOM    529  CZ3 TRP A  70     -11.497 -16.807  -8.286  1.00     6      
ATOM    530  CH2 TRP A  70     -12.701 -16.710  -8.976  1.00     6      
ATOM    531  N   THR A  71      -7.067 -11.039  -7.964  1.00     7      
ATOM    532  CA  THR A  71      -5.966 -10.496  -7.166  1.00     7      
ATOM    533  C   THR A  71      -6.336 -10.392  -5.692  1.00     7      
ATOM    534  O   THR A  71      -7.472 -10.067  -5.352  1.00     7      
ATOM    535  CB  THR A  71      -5.464  -9.158  -7.712  1.00     7      
ATOM    536  CG2 THR A  71      -4.906  -9.287  -9.120  1.00     7      
ATOM    537  OG1 THR A  71      -6.491  -8.194  -7.752  1.00     7      
ATOM    538  N   CYS A  72      -5.361 -10.644  -4.819  1.00     9      
ATOM    539  CA  CYS A  72      -5.524 -10.400  -3.393  1.00     9      
ATOM    540  C   CYS A  72      -5.756  -8.904  -3.148  1.00     9      
ATOM    541  O   CYS A  72      -4.900  -8.109  -3.508  1.00     9      
ATOM    542  CB  CYS A  72      -4.273 -10.873  -2.648  1.00     9      
ATOM    543  SG  CYS A  72      -4.407 -10.511  -0.870  1.00     9      
ATOM    544  N   PRO A  73      -6.848  -8.497  -2.499  1.00     8      
ATOM    545  CA  PRO A  73      -7.108  -7.095  -2.213  1.00     8      
ATOM    546  C   PRO A  73      -6.018  -6.429  -1.380  1.00     8      
ATOM    547  O   PRO A  73      -5.746  -5.254  -1.552  1.00     8      
ATOM    548  CB  PRO A  73      -8.417  -7.080  -1.435  1.00     8      
ATOM    549  CG  PRO A  73      -9.117  -8.355  -1.867  1.00     8      
ATOM    550  CD  PRO A  73      -7.964  -9.325  -2.077  1.00     8      
ATOM    551  N   TYR A  74      -5.397  -7.192  -0.491  1.00     8      
ATOM    552  CA  TYR A  74      -4.312  -6.717   0.339  1.00     8      
ATOM    553  C   TYR A  74      -3.041  -6.666  -0.500  1.00     8      
ATOM    554  O   TYR A  74      -2.742  -5.632  -1.098  1.00     8      
ATOM    555  CB  TYR A  74      -4.228  -7.574   1.611  1.00     8      
ATOM    556  CG  TYR A  74      -3.283  -7.019   2.664  1.00     8      
ATOM    557  CD1 TYR A  74      -2.038  -7.621   2.877  1.00     8      
ATOM    558  CD2 TYR A  74      -3.657  -5.898   3.425  1.00     8      
ATOM    559  CE1 TYR A  74      -1.149  -7.103   3.833  1.00     8      
ATOM    560  CE2 TYR A  74      -2.775  -5.374   4.390  1.00     8      
ATOM    561  CZ  TYR A  74      -1.517  -5.964   4.581  1.00     8      
ATOM    562  OH  TYR A  74      -0.635  -5.429   5.473  1.00     8      
ATOM    563  N   CYS A  75      -2.347  -7.760  -0.683  1.00     9      
ATOM    564  CA  CYS A  75      -1.060  -7.748  -1.351  1.00     9      
ATOM    565  C   CYS A  75      -1.128  -7.765  -2.877  1.00     9      
ATOM    566  O   CYS A  75      -0.105  -7.588  -3.517  1.00     9      
ATOM    567  CB  CYS A  75      -0.201  -8.882  -0.802  1.00     9      
ATOM    568  SG  CYS A  75      -0.783 -10.508  -1.365  1.00     9      
ATOM    569  N   ARG A  76      -2.280  -7.983  -3.501  1.00     9      
ATOM    570  CA  ARG A  76      -2.479  -8.165  -4.948  1.00     9      
ATOM    571  C   ARG A  76      -1.803  -9.391  -5.565  1.00     9      
ATOM    572  O   ARG A  76      -1.689  -9.459  -6.784  1.00     9      
ATOM    573  CB  ARG A  76      -2.154  -6.904  -5.737  1.00     9      
ATOM    574  CG  ARG A  76      -2.874  -5.683  -5.185  1.00     9      
ATOM    575  CD  ARG A  76      -2.710  -4.582  -6.200  1.00     9      
ATOM    576  NE  ARG A  76      -3.228  -3.319  -5.694  1.00     9      
ATOM    577  CZ  ARG A  76      -3.362  -2.244  -6.407  1.00     9      
ATOM    578  NH1 ARG A  76      -3.109  -2.245  -7.694  1.00     9      
ATOM    579  NH2 ARG A  76      -3.732  -1.138  -5.858  1.00     9      
ATOM    580  N   ALA A  77      -1.421 -10.359  -4.772  1.00     5      
ATOM    581  CA  ALA A  77      -0.989 -11.652  -5.277  1.00     5      
ATOM    582  C   ALA A  77      -2.022 -12.249  -6.215  1.00     5      
ATOM    583  O   ALA A  77      -3.217 -12.092  -5.983  1.00     5      
ATOM    584  CB  ALA A  77      -0.817 -12.640  -4.133  1.00     5      
ATOM    585  N   TYR A  78      -1.577 -13.030  -7.197  1.00     3      
ATOM    586  CA  TYR A  78      -2.488 -13.923  -7.875  1.00     3      
ATOM    587  C   TYR A  78      -3.148 -14.871  -6.883  1.00     3      
ATOM    588  O   TYR A  78      -2.472 -15.627  -6.177  1.00     3      
ATOM    589  CB  TYR A  78      -1.804 -14.727  -8.971  1.00     3      
ATOM    590  CG  TYR A  78      -2.815 -15.584  -9.671  1.00     3      
ATOM    591  CD1 TYR A  78      -2.726 -16.981  -9.715  1.00     3      
ATOM    592  CD2 TYR A  78      -3.967 -14.962 -10.182  1.00     3      
ATOM    593  CE1 TYR A  78      -3.783 -17.732 -10.249  1.00     3      
ATOM    594  CE2 TYR A  78      -5.022 -15.712 -10.707  1.00     3      
ATOM    595  CZ  TYR A  78      -4.929 -17.088 -10.722  1.00     3      
ATOM    596  OH  TYR A  78      -6.001 -17.785 -11.189  1.00     3      
ATOM    597  N   LEU A  79      -4.449 -14.843  -6.880  1.00     8      
ATOM    598  CA  LEU A  79      -5.247 -15.769  -6.114  1.00     8      
ATOM    599  C   LEU A  79      -5.994 -16.685  -7.069  1.00     8      
ATOM    600  O   LEU A  79      -7.011 -16.303  -7.641  1.00     8      
ATOM    601  CB  LEU A  79      -6.182 -15.010  -5.185  1.00     8      
ATOM    602  CG  LEU A  79      -5.449 -14.227  -4.090  1.00     8      
ATOM    603  CD1 LEU A  79      -6.495 -13.621  -3.163  1.00     8      
ATOM    604  CD2 LEU A  79      -4.503 -15.089  -3.254  1.00     8      
ATOM    605  N   PRO A  80      -5.500 -17.932  -7.212  1.00     4      
ATOM    606  CA  PRO A  80      -6.237 -18.966  -7.905  1.00     4      
ATOM    607  C   PRO A  80      -7.578 -19.265  -7.256  1.00     4      
ATOM    608  O   PRO A  80      -8.490 -19.748  -7.906  1.00     4      
ATOM    609  CB  PRO A  80      -5.338 -20.198  -7.842  1.00     4      
ATOM    610  CG  PRO A  80      -4.381 -19.975  -6.692  1.00     4      
ATOM    611  CD  PRO A  80      -4.284 -18.454  -6.629  1.00     4      
ATOM    612  N   SER A  81      -7.648 -18.976  -5.967  1.00     5      
ATOM    613  CA  SER A  81      -8.796 -19.294  -5.144  1.00     5      
ATOM    614  C   SER A  81      -9.039 -18.239  -4.074  1.00     5      
ATOM    615  O   SER A  81      -8.150 -17.444  -3.755  1.00     5      
ATOM    616  CB  SER A  81      -8.619 -20.705  -4.573  1.00     5      
ATOM    617  OG  SER A  81      -7.710 -20.763  -3.506  1.00     5      
ATOM    618  N   GLU A  82     -10.221 -18.239  -3.478  1.00     8      
ATOM    619  CA  GLU A  82     -10.509 -17.462  -2.261  1.00     8      
ATOM    620  C   GLU A  82      -9.517 -17.804  -1.135  1.00     8      
ATOM    621  O   GLU A  82      -9.217 -16.977  -0.286  1.00     8      
ATOM    622  CB  GLU A  82     -11.939 -17.759  -1.765  1.00     8      
ATOM    623  CG  GLU A  82     -13.046 -17.355  -2.739  1.00     8      
ATOM    624  CD  GLU A  82     -14.465 -17.689  -2.227  1.00     8      
ATOM    625  OE1 GLU A  82     -15.437 -17.394  -2.964  1.00     8      
ATOM    626  OE2 GLU A  82     -14.627 -18.211  -1.103  1.00     8      
ATOM    627  N   GLY A  83      -8.972 -19.009  -1.165  1.00     7      
ATOM    628  CA  GLY A  83      -8.096 -19.561  -0.155  1.00     7      
ATOM    629  C   GLY A  83      -8.773 -20.658   0.652  1.00     7      
ATOM    630  O   GLY A  83      -9.743 -21.281   0.236  1.00     7      
ATOM    631  N   VAL A  84      -8.219 -20.902   1.835  1.00     4      
ATOM    632  CA  VAL A  84      -8.710 -21.918   2.760  1.00     4      
ATOM    633  C   VAL A  84      -9.297 -21.257   4.003  1.00     4      
ATOM    634  O   VAL A  84      -8.819 -20.187   4.402  1.00     4      
ATOM    635  CB  VAL A  84      -7.619 -22.941   3.122  1.00     4      
ATOM    636  CG1 VAL A  84      -7.188 -23.733   1.883  1.00     4      
ATOM    637  CG2 VAL A  84      -6.383 -22.307   3.767  1.00     4      
ATOM    638  N   PRO A  85     -10.284 -21.872   4.664  1.00     6      
ATOM    639  CA  PRO A  85     -10.785 -21.356   5.930  1.00     6      
ATOM    640  C   PRO A  85      -9.641 -21.146   6.932  1.00     6      
ATOM    641  O   PRO A  85      -8.870 -22.068   7.212  1.00     6      
ATOM    642  CB  PRO A  85     -11.804 -22.383   6.416  1.00     6      
ATOM    643  CG  PRO A  85     -12.287 -23.033   5.123  1.00     6      
ATOM    644  CD  PRO A  85     -11.027 -23.047   4.256  1.00     6      
ATOM    645  N   ALA A  86      -9.517 -19.928   7.477  1.00     9      
ATOM    646  CA  ALA A  86      -8.516 -19.591   8.475  1.00     9      
ATOM    647  C   ALA A  86      -8.967 -20.080   9.855  1.00     9      
ATOM    648  O   ALA A  86      -9.395 -19.311  10.712  1.00     9      
ATOM    649  CB  ALA A  86      -8.228 -18.085   8.401  1.00     9      
ATOM    650  N   THR A  87      -8.918 -21.402  10.045  1.00     5      
ATOM    651  CA  THR A  87      -9.420 -22.068  11.254  1.00     5      
ATOM    652  C   THR A  87      -8.684 -21.638  12.518  1.00     5      
ATOM    653  O   THR A  87      -9.286 -21.572  13.585  1.00     5      
ATOM    654  CB  THR A  87      -9.324 -23.593  11.127  1.00     5      
ATOM    655  CG2 THR A  87     -10.277 -24.128  10.056  1.00     5      
ATOM    656  OG1 THR A  87      -8.018 -23.980  10.765  1.00     5      
ATOM    657  N   ASP A  88      -7.395 -21.304  12.394  1.00     8      
ATOM    658  CA  ASP A  88      -6.573 -20.756  13.461  1.00     8      
ATOM    659  C   ASP A  88      -7.080 -19.369  13.902  1.00     8      
ATOM    660  O   ASP A  88      -7.295 -19.144  15.092  1.00     8      
ATOM    661  CB  ASP A  88      -5.109 -20.700  12.985  1.00     8      
ATOM    662  CG  ASP A  88      -4.919 -19.817  11.753  1.00     8      
ATOM    663  OD1 ASP A  88      -5.653 -19.977  10.750  1.00     8      
ATOM    664  OD2 ASP A  88      -4.044 -18.929  11.785  1.00     8      
ATOM    665  N   VAL A  89      -7.365 -18.481  12.944  1.00     6      
ATOM    666  CA  VAL A  89      -7.942 -17.158  13.211  1.00     6      
ATOM    667  C   VAL A  89      -9.338 -17.303  13.810  1.00     6      
ATOM    668  O   VAL A  89      -9.613 -16.719  14.849  1.00     6      
ATOM    669  CB  VAL A  89      -8.003 -16.301  11.938  1.00     6      
ATOM    670  CG1 VAL A  89      -8.580 -14.911  12.207  1.00     6      
ATOM    671  CG2 VAL A  89      -6.616 -16.133  11.329  1.00     6      
ATOM    672  N   ALA A  90     -10.177 -18.136  13.219  1.00     5      
ATOM    673  CA  ALA A  90     -11.524 -18.395  13.725  1.00     5      
ATOM    674  C   ALA A  90     -11.513 -18.934  15.168  1.00     5      
ATOM    675  O   ALA A  90     -12.402 -18.610  15.956  1.00     5      
ATOM    676  CB  ALA A  90     -12.225 -19.372  12.781  1.00     5      
ATOM    677  N   LYS A  91     -10.505 -19.744  15.523  1.00     5      
ATOM    678  CA  LYS A  91     -10.333 -20.258  16.880  1.00     5      
ATOM    679  C   LYS A  91      -9.900 -19.152  17.840  1.00     5      
ATOM    680  O   LYS A  91     -10.488 -19.051  18.915  1.00     5      
ATOM    681  CB  LYS A  91      -9.355 -21.436  16.870  1.00     5      
ATOM    682  CG  LYS A  91      -9.290 -22.144  18.240  1.00     5      
ATOM    683  CD  LYS A  91      -8.317 -23.332  18.183  1.00     5      
ATOM    684  CE  LYS A  91      -8.260 -24.020  19.543  1.00     5      
ATOM    685  NZ  LYS A  91      -7.276 -25.123  19.552  1.00     5      
ATOM    686  N   ARG A  92      -8.930 -18.306  17.459  1.00     5      
ATOM    687  CA  ARG A  92      -8.490 -17.157  18.276  1.00     5      
ATOM    688  C   ARG A  92      -9.625 -16.156  18.509  1.00     5      
ATOM    689  O   ARG A  92      -9.827 -15.713  19.630  1.00     5      
ATOM    690  CB  ARG A  92      -7.290 -16.464  17.624  1.00     5      
ATOM    691  CG  ARG A  92      -6.010 -17.310  17.657  1.00     5      
ATOM    692  CD  ARG A  92      -4.874 -16.523  16.991  1.00     5      
ATOM    693  NE  ARG A  92      -3.638 -17.306  16.826  1.00     5      
ATOM    694  CZ  ARG A  92      -2.483 -16.824  16.416  1.00     5      
ATOM    695  NH1 ARG A  92      -2.318 -15.557  16.183  1.00     5      
ATOM    696  NH2 ARG A  92      -1.457 -17.602  16.213  1.00     5      
ATOM    697  N   MET A  93     -10.424 -15.888  17.481  1.00     9      
ATOM    698  CA  MET A  93     -11.584 -14.997  17.591  1.00     9      
ATOM    699  C   MET A  93     -12.638 -15.459  18.607  1.00     9      
ATOM    700  O   MET A  93     -13.449 -14.652  19.031  1.00     9      
ATOM    701  CB  MET A  93     -12.238 -14.833  16.217  1.00     9      
ATOM    702  CG  MET A  93     -11.400 -13.997  15.252  1.00     9      
ATOM    703  SD  MET A  93     -12.136 -13.887  13.588  1.00     9      
ATOM    704  CE  MET A  93     -13.571 -12.861  13.951  1.00     9      
ATOM    705  N   LYS A  94     -12.641 -16.735  19.002  1.00     4      
ATOM    706  CA  LYS A  94     -13.545 -17.241  20.060  1.00     4      
ATOM    707  C   LYS A  94     -13.091 -16.871  21.472  1.00     4      
ATOM    708  O   LYS A  94     -13.900 -16.939  22.391  1.00     4      
ATOM    709  CB  LYS A  94     -13.701 -18.763  19.965  1.00     4      
ATOM    710  CG  LYS A  94     -14.436 -19.185  18.696  1.00     4      
ATOM    711  CD  LYS A  94     -14.571 -20.714  18.636  1.00     4      
ATOM    712  CE  LYS A  94     -15.311 -21.098  17.367  1.00     4      
ATOM    713  NZ  LYS A  94     -15.626 -22.542  17.341  1.00     4      
ATOM    714  N   SER A  95     -11.809 -16.524  21.652  1.00     5      
ATOM    715  CA  SER A  95     -11.228 -16.129  22.940  1.00     5      
ATOM    716  C   SER A  95     -10.879 -14.641  23.025  1.00     5      
ATOM    717  O   SER A  95     -10.541 -14.176  24.103  1.00     5      
ATOM    718  CB  SER A  95      -9.989 -16.976  23.234  1.00     5      
ATOM    719  OG  SER A  95      -9.082 -16.989  22.152  1.00     5      
ATOM    720  N   GLU A  96     -10.963 -13.915  21.909  1.00     5      
ATOM    721  CA  GLU A  96     -10.674 -12.494  21.843  1.00     5      
ATOM    722  C   GLU A  96     -11.959 -11.664  21.965  1.00     5      
ATOM    723  O   GLU A  96     -12.986 -11.996  21.374  1.00     5      
ATOM    724  CB  GLU A  96      -9.938 -12.164  20.541  1.00     5      
ATOM    725  CG  GLU A  96      -8.512 -12.730  20.471  1.00     5      
ATOM    726  CD  GLU A  96      -7.548 -12.121  21.487  1.00     5      
ATOM    727  OE1 GLU A  96      -6.496 -12.767  21.719  1.00     5      
ATOM    728  OE2 GLU A  96      -7.851 -11.029  22.005  1.00     5      
ATOM    729  N   TYR A  97     -11.867 -10.580  22.692  1.00     3      
ATOM    730  CA  TYR A  97     -12.977  -9.662  22.928  1.00     3      
ATOM    731  C   TYR A  97     -12.575  -8.244  22.530  1.00     3      
ATOM    732  O   TYR A  97     -11.438  -7.821  22.737  1.00     3      
ATOM    733  CB  TYR A  97     -13.429  -9.728  24.395  1.00     3      
ATOM    734  CG  TYR A  97     -14.058 -11.048  24.800  1.00     3      
ATOM    735  CD1 TYR A  97     -15.457 -11.174  24.888  1.00     3      
ATOM    736  CD2 TYR A  97     -13.251 -12.166  25.085  1.00     3      
ATOM    737  CE1 TYR A  97     -16.042 -12.395  25.249  1.00     3      
ATOM    738  CE2 TYR A  97     -13.821 -13.396  25.434  1.00     3      
ATOM    739  CZ  TYR A  97     -15.219 -13.507  25.515  1.00     3      
ATOM    740  OH  TYR A  97     -15.789 -14.715  25.843  1.00     3      
ATOM    741  N   LYS A  98     -13.519  -7.482  21.968  1.00     4      
ATOM    742  CA  LYS A  98     -13.335  -6.075  21.602  1.00     4      
ATOM    743  C   LYS A  98     -14.629  -5.324  21.872  1.00     4      
ATOM    744  O   LYS A  98     -15.712  -5.873  21.727  1.00     4      
ATOM    745  CB  LYS A  98     -12.895  -6.000  20.122  1.00     4      
ATOM    746  CG  LYS A  98     -12.344  -4.638  19.669  1.00     4      
ATOM    747  CD  LYS A  98     -11.864  -4.719  18.198  1.00     4      
ATOM    748  CE  LYS A  98     -11.279  -3.412  17.659  1.00     4      
ATOM    749  NZ  LYS A  98     -10.836  -3.540  16.233  1.00     4      
ATOM    750  N   ASN A  99     -14.508  -4.054  22.255  1.00     6      
ATOM    751  CA  ASN A  99     -15.679  -3.200  22.363  1.00     6      
ATOM    752  C   ASN A  99     -16.251  -2.934  20.967  1.00     6      
ATOM    753  O   ASN A  99     -15.509  -2.667  20.019  1.00     6      
ATOM    754  CB  ASN A  99     -15.319  -1.901  23.096  1.00     6      
ATOM    755  CG  ASN A  99     -14.963  -2.118  24.555  1.00     6      
ATOM    756  ND2 ASN A  99     -14.454  -1.101  25.221  1.00     6      
ATOM    757  OD1 ASN A  99     -15.113  -3.178  25.122  1.00     6      
ATOM    758  N   CYS A 100     -17.563  -2.978  20.836  1.00     9      
ATOM    759  CA  CYS A 100     -18.235  -2.503  19.638  1.00     9      
ATOM    760  C   CYS A 100     -17.932  -1.013  19.465  1.00     9      
ATOM    761  O   CYS A 100     -18.189  -0.225  20.364  1.00     9      
ATOM    762  CB  CYS A 100     -19.735  -2.759  19.777  1.00     9      
ATOM    763  SG  CYS A 100     -20.642  -2.041  18.362  1.00     9      
ATOM    764  N   ALA A 101     -17.434  -0.619  18.289  1.00     4      
ATOM    765  CA  ALA A 101     -17.027   0.760  18.021  1.00     4      
ATOM    766  C   ALA A 101     -18.168   1.792  18.135  1.00     4      
ATOM    767  O   ALA A 101     -17.899   2.985  18.190  1.00     4      
ATOM    768  CB  ALA A 101     -16.398   0.796  16.628  1.00     4      
ATOM    769  N   GLU A 102     -19.425   1.351  18.152  1.00     9      
ATOM    770  CA  GLU A 102     -20.589   2.228  18.157  1.00     9      
ATOM    771  C   GLU A 102     -21.335   2.246  19.498  1.00     9      
ATOM    772  O   GLU A 102     -21.894   3.279  19.886  1.00     9      
ATOM    773  CB  GLU A 102     -21.537   1.822  17.022  1.00     9      
ATOM    774  CG  GLU A 102     -20.877   1.787  15.630  1.00     9      
ATOM    775  CD  GLU A 102     -20.188   3.112  15.235  1.00     9      
ATOM    776  OE1 GLU A 102     -19.208   3.074  14.456  1.00     9      
ATOM    777  OE2 GLU A 102     -20.631   4.191  15.675  1.00     9      
ATOM    778  N   CYS A 103     -21.376   1.127  20.222  1.00     9      
ATOM    779  CA  CYS A 103     -22.104   1.024  21.489  1.00     9      
ATOM    780  C   CYS A 103     -21.225   0.729  22.711  1.00     9      
ATOM    781  O   CYS A 103     -21.775   0.643  23.807  1.00     9      
ATOM    782  CB  CYS A 103     -23.257   0.029  21.347  1.00     9      
ATOM    783  SG  CYS A 103     -22.658  -1.689  21.240  1.00     9      
ATOM    784  N   ASP A 104     -19.915   0.566  22.523  1.00     3      
ATOM    785  CA  ASP A 104     -18.918   0.231  23.544  1.00     3      
ATOM    786  C   ASP A 104     -19.171  -1.068  24.322  1.00     3      
ATOM    787  O   ASP A 104     -18.466  -1.382  25.285  1.00     3      
ATOM    788  CB  ASP A 104     -18.635   1.440  24.451  1.00     3      
ATOM    789  CG  ASP A 104     -17.894   2.551  23.713  1.00     3      
ATOM    790  OD1 ASP A 104     -16.992   2.208  22.921  1.00     3      
ATOM    791  OD2 ASP A 104     -18.246   3.727  23.959  1.00     3      
ATOM    792  N   THR A 105     -20.130  -1.881  23.890  1.00     3      
ATOM    793  CA  THR A 105     -20.384  -3.188  24.494  1.00     3      
ATOM    794  C   THR A 105     -19.225  -4.126  24.193  1.00     3      
ATOM    795  O   THR A 105     -18.826  -4.272  23.032  1.00     3      
ATOM    796  CB  THR A 105     -21.692  -3.796  23.994  1.00     3      
ATOM    797  CG2 THR A 105     -22.087  -5.052  24.769  1.00     3      
ATOM    798  OG1 THR A 105     -22.749  -2.884  24.152  1.00     3      
ATOM    799  N   LEU A 106     -18.693  -4.781  25.216  1.00     4      
ATOM    800  CA  LEU A 106     -17.676  -5.815  25.045  1.00     4      
ATOM    801  C   LEU A 106     -18.311  -7.054  24.413  1.00     4      
ATOM    802  O   LEU A 106     -19.211  -7.654  24.987  1.00     4      
ATOM    803  CB  LEU A 106     -17.032  -6.119  26.407  1.00     4      
ATOM    804  CG  LEU A 106     -15.830  -7.086  26.312  1.00     4      
ATOM    805  CD1 LEU A 106     -14.618  -6.416  25.665  1.00     4      
ATOM    806  CD2 LEU A 106     -15.417  -7.548  27.716  1.00     4      
ATOM    807  N   VAL A 107     -17.823  -7.450  23.225  1.00     7      
ATOM    808  CA  VAL A 107     -18.352  -8.566  22.438  1.00     7      
ATOM    809  C   VAL A 107     -17.207  -9.485  22.035  1.00     7      
ATOM    810  O   VAL A 107     -16.125  -9.018  21.675  1.00     7      
ATOM    811  CB  VAL A 107     -19.128  -8.061  21.208  1.00     7      
ATOM    812  CG1 VAL A 107     -19.815  -9.199  20.451  1.00     7      
ATOM    813  CG2 VAL A 107     -20.225  -7.064  21.586  1.00     7      
ATOM    814  N   CYS A 108     -17.447 -10.787  22.064  1.00     3      
ATOM    815  CA  CYS A 108     -16.509 -11.763  21.511  1.00     3      
ATOM    816  C   CYS A 108     -16.353 -11.534  20.000  1.00     3      
ATOM    817  O   CYS A 108     -17.347 -11.380  19.291  1.00     3      
ATOM    818  CB  CYS A 108     -17.035 -13.169  21.819  1.00     3      
ATOM    819  SG  CYS A 108     -15.875 -14.417  21.190  1.00     3      
ATOM    820  N   LEU A 109     -15.125 -11.548  19.466  1.00     8      
ATOM    821  CA  LEU A 109     -14.889 -11.275  18.041  1.00     8      
ATOM    822  C   LEU A 109     -15.641 -12.244  17.120  1.00     8      
ATOM    823  O   LEU A 109     -16.112 -11.834  16.059  1.00     8      
ATOM    824  CB  LEU A 109     -13.386 -11.303  17.730  1.00     8      
ATOM    825  CG  LEU A 109     -12.550 -10.174  18.344  1.00     8      
ATOM    826  CD1 LEU A 109     -11.126 -10.270  17.798  1.00     8      
ATOM    827  CD2 LEU A 109     -13.076  -8.782  17.995  1.00     8      
ATOM    828  N   SER A 110     -15.792 -13.506  17.512  1.00     9      
ATOM    829  CA  SER A 110     -16.560 -14.495  16.745  1.00     9      
ATOM    830  C   SER A 110     -18.049 -14.153  16.633  1.00     9      
ATOM    831  O   SER A 110     -18.706 -14.566  15.682  1.00     9      
ATOM    832  CB  SER A 110     -16.402 -15.889  17.346  1.00     9      
ATOM    833  OG  SER A 110     -16.880 -15.973  18.671  1.00     9      
ATOM    834  N   GLU A 111     -18.563 -13.366  17.563  1.00     5      
ATOM    835  CA  GLU A 111     -19.970 -12.967  17.642  1.00     5      
ATOM    836  C   GLU A 111     -20.199 -11.517  17.206  1.00     5      
ATOM    837  O   GLU A 111     -21.339 -11.098  17.030  1.00     5      
ATOM    838  CB  GLU A 111     -20.484 -13.181  19.070  1.00     5      
ATOM    839  CG  GLU A 111     -20.420 -14.657  19.479  1.00     5      
ATOM    840  CD  GLU A 111     -20.927 -14.922  20.897  1.00     5      
ATOM    841  OE1 GLU A 111     -20.949 -16.116  21.264  1.00     5      
ATOM    842  OE2 GLU A 111     -21.264 -13.949  21.601  1.00     5      
ATOM    843  N   MET A 112     -19.131 -10.756  16.933  1.00     9      
ATOM    844  CA  MET A 112     -19.215  -9.336  16.574  1.00     9      
ATOM    845  C   MET A 112     -20.133  -9.093  15.377  1.00     9      
ATOM    846  O   MET A 112     -20.929  -8.153  15.378  1.00     9      
ATOM    847  CB  MET A 112     -17.810  -8.791  16.297  1.00     9      
ATOM    848  CG  MET A 112     -17.794  -7.281  16.060  1.00     9      
ATOM    849  SD  MET A 112     -18.340  -6.257  17.456  1.00     9      
ATOM    850  CE  MET A 112     -16.938  -6.448  18.578  1.00     9      
ATOM    851  N   ARG A 113     -20.097  -9.953  14.355  1.00     9      
ATOM    852  CA  ARG A 113     -20.979  -9.834  13.187  1.00     9      
ATOM    853  C   ARG A 113     -22.456 -10.000  13.550  1.00     9      
ATOM    854  O   ARG A 113     -23.285  -9.296  12.984  1.00     9      
ATOM    855  CB  ARG A 113     -20.545 -10.828  12.108  1.00     9      
ATOM    856  CG  ARG A 113     -21.327 -10.679  10.791  1.00     9      
ATOM    857  CD  ARG A 113     -21.184  -9.292  10.137  1.00     9      
ATOM    858  NE  ARG A 113     -19.789  -8.992   9.793  1.00     9      
ATOM    859  CZ  ARG A 113     -19.193  -9.163   8.621  1.00     9      
ATOM    860  NH1 ARG A 113     -19.835  -9.596   7.574  1.00     9      
ATOM    861  NH2 ARG A 113     -17.928  -8.904   8.489  1.00     9      
ATOM    862  N   ALA A 114     -22.780 -10.894  14.463  1.00     5      
ATOM    863  CA  ALA A 114     -24.148 -11.055  14.955  1.00     5      
ATOM    864  C   ALA A 114     -24.566  -9.850  15.807  1.00     5      
ATOM    865  O   ALA A 114     -25.676  -9.341  15.639  1.00     5      
ATOM    866  CB  ALA A 114     -24.244 -12.375  15.726  1.00     5      
ATOM    867  N   HIS A 115     -23.655  -9.316  16.624  1.00     9      
ATOM    868  CA  HIS A 115     -23.902  -8.127  17.423  1.00     9      
ATOM    869  C   HIS A 115     -24.218  -6.906  16.553  1.00     9      
ATOM    870  O   HIS A 115     -25.247  -6.261  16.754  1.00     9      
ATOM    871  CB  HIS A 115     -22.698  -7.869  18.337  1.00     9      
ATOM    872  CG  HIS A 115     -22.831  -6.591  19.116  1.00     9      
ATOM    873  CD2 HIS A 115     -22.264  -5.378  18.803  1.00     9      
ATOM    874  ND1 HIS A 115     -23.620  -6.395  20.234  1.00     9      
ATOM    875  CE1 HIS A 115     -23.521  -5.109  20.581  1.00     9      
ATOM    876  NE2 HIS A 115     -22.713  -4.470  19.735  1.00     9      
ATOM    877  N   ILE A 116     -23.404  -6.600  15.529  1.00     5      
ATOM    878  CA  ILE A 116     -23.629  -5.422  14.685  1.00     5      
ATOM    879  C   ILE A 116     -24.889  -5.524  13.821  1.00     5      
ATOM    880  O   ILE A 116     -25.423  -4.499  13.421  1.00     5      
ATOM    881  CB  ILE A 116     -22.392  -5.058  13.834  1.00     5      
ATOM    882  CG1 ILE A 116     -22.086  -6.141  12.787  1.00     5      
ATOM    883  CG2 ILE A 116     -21.198  -4.737  14.746  1.00     5      
ATOM    884  CD1 ILE A 116     -20.929  -5.807  11.850  1.00     5      
ATOM    885  N   ARG A 117     -25.398  -6.735  13.547  1.00     5      
ATOM    886  CA  ARG A 117     -26.696  -6.919  12.875  1.00     5      
ATOM    887  C   ARG A 117     -27.872  -6.412  13.706  1.00     5      
ATOM    888  O   ARG A 117     -28.883  -6.017  13.139  1.00     5      
ATOM    889  CB  ARG A 117     -26.920  -8.399  12.536  1.00     5      
ATOM    890  CG  ARG A 117     -26.121  -8.894  11.323  1.00     5      
ATOM    891  CD  ARG A 117     -26.351 -10.399  11.169  1.00     5      
ATOM    892  NE  ARG A 117     -25.574 -11.000  10.070  1.00     5      
ATOM    893  CZ  ARG A 117     -25.394 -12.304   9.882  1.00     5      
ATOM    894  NH1 ARG A 117     -25.909 -13.195  10.678  1.00     5      
ATOM    895  NH2 ARG A 117     -24.692 -12.737   8.894  1.00     5      
ATOM    896  N   THR A 118     -27.739  -6.427  15.022  1.00     5      
ATOM    897  CA  THR A 118     -28.809  -6.059  15.966  1.00     5      
ATOM    898  C   THR A 118     -28.471  -4.820  16.796  1.00     5      
ATOM    899  O   THR A 118     -29.318  -4.335  17.540  1.00     5      
ATOM    900  CB  THR A 118     -29.141  -7.236  16.891  1.00     5      
ATOM    901  CG2 THR A 118     -29.624  -8.463  16.112  1.00     5      
ATOM    902  OG1 THR A 118     -27.994  -7.630  17.613  1.00     5      
ATOM    903  N   CYS A 119     -27.257  -4.277  16.674  1.00     8      
ATOM    904  CA  CYS A 119     -26.818  -3.095  17.412  1.00     8      
ATOM    905  C   CYS A 119     -27.543  -1.850  16.899  1.00     8      
ATOM    906  O   CYS A 119     -27.257  -1.380  15.800  1.00     8      
ATOM    907  CB  CYS A 119     -25.304  -2.966  17.294  1.00     8      
ATOM    908  SG  CYS A 119     -24.716  -1.497  18.192  1.00     8      
ATOM    909  N   GLN A 120     -28.418  -1.272  17.716  1.00     4      
ATOM    910  CA  GLN A 120     -29.206  -0.107  17.317  1.00     4      
ATOM    911  C   GLN A 120     -28.316   1.081  16.939  1.00     4      
ATOM    912  O   GLN A 120     -28.501   1.656  15.868  1.00     4      
ATOM    913  CB  GLN A 120     -30.199   0.259  18.426  1.00     4      
ATOM    914  CG  GLN A 120     -31.230   1.303  17.953  1.00     4      
ATOM    915  CD  GLN A 120     -32.067   0.776  16.778  1.00     4      
ATOM    916  NE2 GLN A 120     -32.238   1.549  15.737  1.00     4      
ATOM    917  OE1 GLN A 120     -32.545  -0.344  16.784  1.00     4      
ATOM    918  N   LYS A 121     -27.286   1.406  17.735  1.00     4      
ATOM    919  CA  LYS A 121     -26.348   2.502  17.425  1.00     4      
ATOM    920  C   LYS A 121     -25.618   2.290  16.097  1.00     4      
ATOM    921  O   LYS A 121     -25.346   3.249  15.379  1.00     4      
ATOM    922  CB  LYS A 121     -25.305   2.659  18.530  1.00     4      
ATOM    923  CG  LYS A 121     -25.860   3.221  19.844  1.00     4      
ATOM    924  CD  LYS A 121     -24.680   3.533  20.761  1.00     4      
ATOM    925  CE  LYS A 121     -25.073   4.141  22.111  1.00     4      
ATOM    926  NZ  LYS A 121     -23.863   4.423  22.915  1.00     4      
ATOM    927  N   TYR A 122     -25.295   1.049  15.751  1.00     8      
ATOM    928  CA  TYR A 122     -24.690   0.727  14.467  1.00     8      
ATOM    929  C   TYR A 122     -25.683   0.957  13.318  1.00     8      
ATOM    930  O   TYR A 122     -25.324   1.566  12.314  1.00     8      
ATOM    931  CB  TYR A 122     -24.185  -0.717  14.493  1.00     8      
ATOM    932  CG  TYR A 122     -23.446  -1.122  13.248  1.00     8      
ATOM    933  CD1 TYR A 122     -24.147  -1.486  12.085  1.00     8      
ATOM    934  CD2 TYR A 122     -22.037  -1.099  13.235  1.00     8      
ATOM    935  CE1 TYR A 122     -23.459  -1.810  10.914  1.00     8      
ATOM    936  CE2 TYR A 122     -21.338  -1.430  12.070  1.00     8      
ATOM    937  CZ  TYR A 122     -22.051  -1.783  10.907  1.00     8      
ATOM    938  OH  TYR A 122     -21.376  -2.088   9.775  1.00     8      
ATOM    939  N   ILE A 123     -26.922   0.503  13.476  1.00     6      
ATOM    940  CA  ILE A 123     -27.988   0.665  12.487  1.00     6      
ATOM    941  C   ILE A 123     -28.315   2.146  12.281  1.00     6      
ATOM    942  O   ILE A 123     -28.444   2.578  11.138  1.00     6      
ATOM    943  CB  ILE A 123     -29.231  -0.148  12.892  1.00     6      
ATOM    944  CG1 ILE A 123     -28.918  -1.666  12.858  1.00     6      
ATOM    945  CG2 ILE A 123     -30.427   0.152  11.967  1.00     6      
ATOM    946  CD1 ILE A 123     -29.974  -2.537  13.546  1.00     6      
ATOM    947  N   ASP A 124     -28.372   2.941  13.354  1.00     4      
ATOM    948  CA  ASP A 124     -28.646   4.371  13.285  1.00     4      
ATOM    949  C   ASP A 124     -27.565   5.134  12.506  1.00     4      
ATOM    950  O   ASP A 124     -27.857   6.089  11.792  1.00     4      
ATOM    951  CB  ASP A 124     -28.751   4.951  14.705  1.00     4      
ATOM    952  CG  ASP A 124     -29.923   4.391  15.540  1.00     4      
ATOM    953  OD1 ASP A 124     -30.878   3.838  14.964  1.00     4      
ATOM    954  OD2 ASP A 124     -29.841   4.509  16.785  1.00     4      
ATOM    955  N   LYS A 125     -26.306   4.698  12.602  1.00     5      
ATOM    956  CA  LYS A 125     -25.164   5.372  11.970  1.00     5      
ATOM    957  C   LYS A 125     -24.885   4.916  10.535  1.00     5      
ATOM    958  O   LYS A 125     -24.523   5.730   9.690  1.00     5      
ATOM    959  CB  LYS A 125     -23.941   5.172  12.869  1.00     5      
ATOM    960  CG  LYS A 125     -22.724   5.985  12.413  1.00     5      
ATOM    961  CD  LYS A 125     -21.652   5.855  13.489  1.00     5      
ATOM    962  CE  LYS A 125     -20.342   6.537  13.137  1.00     5      
ATOM    963  NZ  LYS A 125     -19.330   6.221  14.181  1.00     5      
ATOM    964  N   TYR A 126     -25.000   3.622  10.250  1.00     7      
ATOM    965  CA  TYR A 126     -24.614   3.032   8.958  1.00     7      
ATOM    966  C   TYR A 126     -25.777   2.403   8.184  1.00     7      
ATOM    967  O   TYR A 126     -25.580   1.918   7.070  1.00     7      
ATOM    968  CB  TYR A 126     -23.499   2.007   9.187  1.00     7      
ATOM    969  CG  TYR A 126     -22.251   2.555   9.848  1.00     7      
ATOM    970  CD1 TYR A 126     -21.434   3.481   9.164  1.00     7      
ATOM    971  CD2 TYR A 126     -21.888   2.143  11.143  1.00     7      
ATOM    972  CE1 TYR A 126     -20.260   3.981   9.756  1.00     7      
ATOM    973  CE2 TYR A 126     -20.725   2.634  11.750  1.00     7      
ATOM    974  CZ  TYR A 126     -19.914   3.551  11.052  1.00     7      
ATOM    975  OH  TYR A 126     -18.764   4.036  11.634  1.00     7      
ATOM    976  N   GLY A 127     -26.963   2.404   8.749  1.00     7      
ATOM    977  CA  GLY A 127     -28.083   1.608   8.280  1.00     7      
ATOM    978  C   GLY A 127     -27.930   0.123   8.634  1.00     7      
ATOM    979  O   GLY A 127     -26.936  -0.309   9.233  1.00     7      
ATOM    980  N   PRO A 128     -28.923  -0.700   8.246  1.00     8      
ATOM    981  CA  PRO A 128     -28.854  -2.136   8.485  1.00     8      
ATOM    982  C   PRO A 128     -27.643  -2.743   7.771  1.00     8      
ATOM    983  O   PRO A 128     -27.261  -2.326   6.671  1.00     8      
ATOM    984  CB  PRO A 128     -30.184  -2.702   7.972  1.00     8      
ATOM    985  CG  PRO A 128     -30.625  -1.680   6.925  1.00     8      
ATOM    986  CD  PRO A 128     -30.106  -0.349   7.477  1.00     8      
ATOM    987  N   LEU A 129     -27.037  -3.759   8.395  1.00     4      
ATOM    988  CA  LEU A 129     -25.869  -4.428   7.844  1.00     4      
ATOM    989  C   LEU A 129     -26.203  -5.068   6.489  1.00     4      
ATOM    990  O   LEU A 129     -26.814  -6.128   6.424  1.00     4      
ATOM    991  CB  LEU A 129     -25.342  -5.460   8.862  1.00     4      
ATOM    992  CG  LEU A 129     -24.068  -6.189   8.398  1.00     4      
ATOM    993  CD1 LEU A 129     -22.860  -5.267   8.347  1.00     4      
ATOM    994  CD2 LEU A 129     -23.725  -7.316   9.357  1.00     4      
ATOM    995  N   GLN A 130     -25.750  -4.430   5.408  1.00     5      
ATOM    996  CA  GLN A 130     -25.767  -5.018   4.075  1.00     5      
ATOM    997  C   GLN A 130     -24.566  -5.952   3.948  1.00     5      
ATOM    998  O   GLN A 130     -23.421  -5.504   3.815  1.00     5      
ATOM    999  CB  GLN A 130     -25.779  -3.942   2.999  1.00     5      
ATOM   1000  CG  GLN A 130     -27.085  -3.124   3.021  1.00     5      
ATOM   1001  CD  GLN A 130     -27.157  -2.106   1.883  1.00     5      
ATOM   1002  NE2 GLN A 130     -28.234  -1.355   1.791  1.00     5      
ATOM   1003  OE1 GLN A 130     -26.267  -1.962   1.063  1.00     5      
ATOM   1004  N   GLU A 131     -24.838  -7.249   4.018  1.00     7      
ATOM   1005  CA  GLU A 131     -23.852  -8.268   3.710  1.00     7      
ATOM   1006  C   GLU A 131     -23.862  -8.550   2.216  1.00     7      
ATOM   1007  O   GLU A 131     -24.897  -8.500   1.551  1.00     7      
ATOM   1008  CB  GLU A 131     -24.082  -9.514   4.562  1.00     7      
ATOM   1009  CG  GLU A 131     -23.807  -9.160   6.031  1.00     7      
ATOM   1010  CD  GLU A 131     -23.883 -10.339   6.990  1.00     7      
ATOM   1011  OE1 GLU A 131     -23.219 -10.277   8.045  1.00     7      
ATOM   1012  OE2 GLU A 131     -24.647 -11.290   6.748  1.00     7      
ATOM   1013  N   LEU A 132     -22.670  -8.811   1.669  1.00     4      
ATOM   1014  CA  LEU A 132     -22.593  -9.408   0.353  1.00     4      
ATOM   1015  C   LEU A 132     -23.201 -10.799   0.464  1.00     4      
ATOM   1016  O   LEU A 132     -22.824 -11.551   1.363  1.00     4      
ATOM   1017  CB  LEU A 132     -21.137  -9.482  -0.111  1.00     4      
ATOM   1018  CG  LEU A 132     -20.511  -8.094  -0.360  1.00     4      
ATOM   1019  CD1 LEU A 132     -18.997  -8.235  -0.459  1.00     4      
ATOM   1020  CD2 LEU A 132     -21.051  -7.468  -1.648  1.00     4      
ATOM   1021  N   GLU A 133     -24.131 -11.117  -0.430  1.00     4      
ATOM   1022  CA  GLU A 133     -24.585 -12.493  -0.543  1.00     4      
ATOM   1023  C   GLU A 133     -23.359 -13.383  -0.745  1.00     4      
ATOM   1024  O   GLU A 133     -22.492 -13.082  -1.565  1.00     4      
ATOM   1025  CB  GLU A 133     -25.586 -12.666  -1.689  1.00     4      
ATOM   1026  CG  GLU A 133     -26.938 -12.008  -1.373  1.00     4      
ATOM   1027  CD  GLU A 133     -28.001 -12.258  -2.463  1.00     4      
ATOM   1028  OE1 GLU A 133     -29.183 -11.979  -2.176  1.00     4      
ATOM   1029  OE2 GLU A 133     -27.626 -12.714  -3.567  1.00     4      
ATOM   1030  N   GLU A 134     -23.288 -14.466   0.019  1.00     4      
ATOM   1031  CA  GLU A 134     -22.323 -15.532  -0.209  1.00     4      
ATOM   1032  C   GLU A 134     -22.688 -16.309  -1.477  1.00     4      
ATOM   1033  O   GLU A 134     -22.858 -17.524  -1.475  1.00     4      
ATOM   1034  CB  GLU A 134     -22.228 -16.480   1.003  1.00     4      
ATOM   1035  CG  GLU A 134     -21.608 -15.852   2.244  1.00     4      
ATOM   1036  CD  GLU A 134     -21.312 -16.879   3.345  1.00     4      
ATOM   1037  OE1 GLU A 134     -20.553 -16.539   4.275  1.00     4      
ATOM   1038  OE2 GLU A 134     -21.785 -18.038   3.282  1.00     4      
ATOM   1039  N   THR A 135     -22.841 -15.603  -2.606  1.00     4      
ATOM   1040  CA  THR A 135     -22.822 -16.233  -3.902  1.00     4      
ATOM   1041  C   THR A 135     -21.394 -16.689  -4.117  1.00     4      
ATOM   1042  O   THR A 135     -20.571 -15.964  -4.677  1.00     4      
ATOM   1043  CB  THR A 135     -23.333 -15.316  -5.026  1.00     4      
ATOM   1044  CG2 THR A 135     -24.850 -15.299  -5.067  1.00     4      
ATOM   1045  OG1 THR A 135     -22.907 -13.982  -4.852  1.00     4      
ATOM   1046  N   ALA A 136     -21.086 -17.889  -3.624  1.00     2      
ATOM   1047  CA  ALA A 136     -19.901 -18.619  -4.012  1.00     2      
ATOM   1048  C   ALA A 136     -19.929 -18.701  -5.533  1.00     2      
ATOM   1049  O   ALA A 136     -20.713 -19.459  -6.109  1.00     2      
ATOM   1050  CB  ALA A 136     -19.910 -19.995  -3.341  1.00     2      
ATOM   1051  N   ALA A 137     -19.164 -17.814  -6.181  1.00     4      
ATOM   1052  CA  ALA A 137     -19.176 -17.725  -7.617  1.00     4      
ATOM   1053  C   ALA A 137     -18.671 -19.070  -8.136  1.00     4      
ATOM   1054  O   ALA A 137     -17.632 -19.579  -7.723  1.00     4      
ATOM   1055  CB  ALA A 137     -18.369 -16.513  -8.058  1.00     4      
ATOM   1056  N   ARG A 138     -19.468 -19.676  -8.999  1.00     8      
ATOM   1057  CA  ARG A 138     -19.119 -20.920  -9.656  1.00     8      
ATOM   1058  C   ARG A 138     -18.749 -20.628 -11.092  1.00     8      
ATOM   1059  O   ARG A 138     -19.314 -19.755 -11.745  1.00     8      
ATOM   1060  CB  ARG A 138     -20.236 -21.949  -9.523  1.00     8      
ATOM   1061  CG  ARG A 138     -20.311 -22.498  -8.091  1.00     8      
ATOM   1062  CD  ARG A 138     -21.280 -23.663  -8.053  1.00     8      
ATOM   1063  NE  ARG A 138     -21.287 -24.352  -6.749  1.00     8      
ATOM   1064  CZ  ARG A 138     -21.771 -25.560  -6.560  1.00     8      
ATOM   1065  NH1 ARG A 138     -22.303 -26.243  -7.545  1.00     8      
ATOM   1066  NH2 ARG A 138     -21.737 -26.105  -5.378  1.00     8      
ATOM   1067  N   CYS A 139     -17.781 -21.365 -11.575  1.00     6      
ATOM   1068  CA  CYS A 139     -17.385 -21.377 -12.966  1.00     6      
ATOM   1069  C   CYS A 139     -17.345 -22.814 -13.464  1.00     6      
ATOM   1070  O   CYS A 139     -17.360 -23.772 -12.688  1.00     6      
ATOM   1071  CB  CYS A 139     -16.048 -20.641 -13.128  1.00     6      
ATOM   1072  SG  CYS A 139     -14.680 -21.580 -12.380  1.00     6      
ATOM   1073  N   VAL A 140     -17.287 -22.955 -14.778  1.00     4      
ATOM   1074  CA  VAL A 140     -17.130 -24.257 -15.414  1.00     4      
ATOM   1075  C   VAL A 140     -15.706 -24.346 -15.950  1.00     4      
ATOM   1076  O   VAL A 140     -15.254 -23.443 -16.660  1.00     4      
ATOM   1077  CB  VAL A 140     -18.192 -24.467 -16.500  1.00     4      
ATOM   1078  CG1 VAL A 140     -18.068 -25.858 -17.112  1.00     4      
ATOM   1079  CG2 VAL A 140     -19.610 -24.346 -15.913  1.00     4      
ATOM   1080  N   CYS A 141     -14.985 -25.399 -15.616  1.00     9      
ATOM   1081  CA  CYS A 141     -13.669 -25.642 -16.200  1.00     9      
ATOM   1082  C   CYS A 141     -13.809 -25.798 -17.724  1.00     9      
ATOM   1083  O   CYS A 141     -14.486 -26.720 -18.164  1.00     9      
ATOM   1084  CB  CYS A 141     -13.051 -26.884 -15.564  1.00     9      
ATOM   1085  SG  CYS A 141     -11.478 -27.283 -16.398  1.00     9      
ATOM   1086  N   PRO A 142     -13.131 -24.970 -18.545  1.00     9      
ATOM   1087  CA  PRO A 142     -13.287 -25.020 -19.992  1.00     9      
ATOM   1088  C   PRO A 142     -12.687 -26.279 -20.629  1.00     9      
ATOM   1089  O   PRO A 142     -12.976 -26.588 -21.779  1.00     9      
ATOM   1090  CB  PRO A 142     -12.608 -23.741 -20.492  1.00     9      
ATOM   1091  CG  PRO A 142     -11.542 -23.476 -19.436  1.00     9      
ATOM   1092  CD  PRO A 142     -12.215 -23.924 -18.148  1.00     9      
ATOM   1093  N   PHE A 143     -11.867 -27.023 -19.886  1.00     5      
ATOM   1094  CA  PHE A 143     -11.266 -28.264 -20.368  1.00     5      
ATOM   1095  C   PHE A 143     -12.146 -29.495 -20.144  1.00     5      
ATOM   1096  O   PHE A 143     -12.267 -30.328 -21.038  1.00     5      
ATOM   1097  CB  PHE A 143      -9.904 -28.464 -19.694  1.00     5      
ATOM   1098  CG  PHE A 143      -8.896 -27.382 -19.981  1.00     5      
ATOM   1099  CD1 PHE A 143      -8.482 -27.139 -21.303  1.00     5      
ATOM   1100  CD2 PHE A 143      -8.334 -26.637 -18.932  1.00     5      
ATOM   1101  CE1 PHE A 143      -7.521 -26.163 -21.577  1.00     5      
ATOM   1102  CE2 PHE A 143      -7.366 -25.657 -19.206  1.00     5      
ATOM   1103  CZ  PHE A 143      -6.955 -25.424 -20.522  1.00     5      
ATOM   1104  N   CYS A 144     -12.735 -29.615 -18.956  1.00     9      
ATOM   1105  CA  CYS A 144     -13.503 -30.797 -18.572  1.00     9      
ATOM   1106  C   CYS A 144     -14.977 -30.514 -18.256  1.00     9      
ATOM   1107  O   CYS A 144     -15.684 -31.431 -17.848  1.00     9      
ATOM   1108  CB  CYS A 144     -12.800 -31.516 -17.406  1.00     9      
ATOM   1109  SG  CYS A 144     -12.894 -30.555 -15.871  1.00     9      
ATOM   1110  N   GLN A 145     -15.428 -29.272 -18.426  1.00     4      
ATOM   1111  CA  GLN A 145     -16.795 -28.819 -18.162  1.00     4      
ATOM   1112  C   GLN A 145     -17.283 -29.069 -16.724  1.00     4      
ATOM   1113  O   GLN A 145     -18.473 -28.996 -16.437  1.00     4      
ATOM   1114  CB  GLN A 145     -17.760 -29.372 -19.232  1.00     4      
ATOM   1115  CG  GLN A 145     -17.346 -28.993 -20.672  1.00     4      
ATOM   1116  CD  GLN A 145     -17.373 -27.479 -20.900  1.00     4      
ATOM   1117  NE2 GLN A 145     -16.515 -26.950 -21.745  1.00     4      
ATOM   1118  OE1 GLN A 145     -18.166 -26.752 -20.326  1.00     4      
ATOM   1119  N   ARG A 146     -16.354 -29.351 -15.795  1.00     1      
ATOM   1120  CA  ARG A 146     -16.687 -29.554 -14.393  1.00     1      
ATOM   1121  C   ARG A 146     -17.026 -28.222 -13.737  1.00     1      
ATOM   1122  O   ARG A 146     -16.259 -27.268 -13.844  1.00     1      
ATOM   1123  CB  ARG A 146     -15.535 -30.281 -13.688  1.00     1      
ATOM   1124  CG  ARG A 146     -15.939 -30.750 -12.288  1.00     1      
ATOM   1125  CD  ARG A 146     -14.811 -31.578 -11.665  1.00     1      
ATOM   1126  NE  ARG A 146     -15.198 -32.087 -10.346  1.00     1      
ATOM   1127  CZ  ARG A 146     -14.476 -32.898  -9.581  1.00     1      
ATOM   1128  NH1 ARG A 146     -13.310 -33.335  -9.958  1.00     1      
ATOM   1129  NH2 ARG A 146     -14.937 -33.286  -8.424  1.00     1      
ATOM   1130  N   GLU A 147     -18.151 -28.178 -13.045  1.00     7      
ATOM   1131  CA  GLU A 147     -18.503 -27.035 -12.215  1.00     7      
ATOM   1132  C   GLU A 147     -17.607 -27.001 -10.973  1.00     7      
ATOM   1133  O   GLU A 147     -17.444 -28.006 -10.271  1.00     7      
ATOM   1134  CB  GLU A 147     -19.992 -27.084 -11.870  1.00     7      
ATOM   1135  CG  GLU A 147     -20.491 -25.733 -11.347  1.00     7      
ATOM   1136  CD  GLU A 147     -21.953 -25.745 -10.899  1.00     7      
ATOM   1137  OE1 GLU A 147     -22.543 -24.646 -10.812  1.00     7      
ATOM   1138  OE2 GLU A 147     -22.455 -26.825 -10.521  1.00     7      
ATOM   1139  N   LEU A 148     -17.004 -25.842 -10.732  1.00     4      
ATOM   1140  CA  LEU A 148     -16.057 -25.591  -9.661  1.00     4      
ATOM   1141  C   LEU A 148     -16.418 -24.266  -8.995  1.00     4      
ATOM   1142  O   LEU A 148     -17.028 -23.398  -9.613  1.00     4      
ATOM   1143  CB  LEU A 148     -14.637 -25.514 -10.245  1.00     4      
ATOM   1144  CG  LEU A 148     -14.147 -26.789 -10.951  1.00     4      
ATOM   1145  CD1 LEU A 148     -12.878 -26.469 -11.738  1.00     4      
ATOM   1146  CD2 LEU A 148     -13.839 -27.912  -9.960  1.00     4      
ATOM   1147  N   TYR A 149     -15.984 -24.082  -7.763  1.00     5      
ATOM   1148  CA  TYR A 149     -15.875 -22.723  -7.258  1.00     5      
ATOM   1149  C   TYR A 149     -14.836 -21.990  -8.103  1.00     5      
ATOM   1150  O   TYR A 149     -13.802 -22.570  -8.433  1.00     5      
ATOM   1151  CB  TYR A 149     -15.510 -22.742  -5.772  1.00     5      
ATOM   1152  CG  TYR A 149     -16.580 -23.357  -4.907  1.00     5      
ATOM   1153  CD1 TYR A 149     -17.760 -22.636  -4.638  1.00     5      
ATOM   1154  CD2 TYR A 149     -16.424 -24.658  -4.379  1.00     5      
ATOM   1155  CE1 TYR A 149     -18.766 -23.201  -3.847  1.00     5      
ATOM   1156  CE2 TYR A 149     -17.425 -25.226  -3.587  1.00     5      
ATOM   1157  CZ  TYR A 149     -18.602 -24.498  -3.318  1.00     5      
ATOM   1158  OH  TYR A 149     -19.587 -25.047  -2.549  1.00     5      
ATOM   1159  N   GLU A 150     -15.121 -20.743  -8.502  1.00     7      
ATOM   1160  CA  GLU A 150     -14.235 -19.967  -9.384  1.00     7      
ATOM   1161  C   GLU A 150     -12.802 -19.928  -8.840  1.00     7      
ATOM   1162  O   GLU A 150     -11.837 -20.066  -9.588  1.00     7      
ATOM   1163  CB  GLU A 150     -14.754 -18.528  -9.538  1.00     7      
ATOM   1164  CG  GLU A 150     -15.951 -18.380 -10.484  1.00     7      
ATOM   1165  CD  GLU A 150     -16.395 -16.920 -10.718  1.00     7      
ATOM   1166  OE1 GLU A 150     -17.236 -16.700 -11.621  1.00     7      
ATOM   1167  OE2 GLU A 150     -15.932 -16.011 -10.009  1.00     7      
ATOM   1168  N   ASP A 151     -12.689 -19.812  -7.536  1.00     5      
ATOM   1169  CA  ASP A 151     -11.449 -19.816  -6.788  1.00     5      
ATOM   1170  C   ASP A 151     -10.610 -21.075  -7.009  1.00     5      
ATOM   1171  O   ASP A 151      -9.407 -20.998  -7.273  1.00     5      
ATOM   1172  CB  ASP A 151     -11.806 -19.574  -5.306  1.00     5      
ATOM   1173  CG  ASP A 151     -12.476 -20.732  -4.555  1.00     5      
ATOM   1174  OD1 ASP A 151     -13.128 -21.557  -5.206  1.00     5      
ATOM   1175  OD2 ASP A 151     -12.260 -20.833  -3.325  1.00     5      
ATOM   1176  N   SER A 152     -11.222 -22.231  -7.019  1.00     4      
ATOM   1177  CA  SER A 152     -10.532 -23.511  -7.162  1.00     4      
ATOM   1178  C   SER A 152     -10.085 -23.822  -8.599  1.00     4      
ATOM   1179  O   SER A 152      -9.454 -24.848  -8.840  1.00     4      
ATOM   1180  CB  SER A 152     -11.387 -24.623  -6.576  1.00     4      
ATOM   1181  OG  SER A 152     -12.540 -24.864  -7.350  1.00     4      
ATOM   1182  N   LEU A 153     -10.393 -22.945  -9.572  1.00     7      
ATOM   1183  CA  LEU A 153     -10.147 -23.223 -10.985  1.00     7      
ATOM   1184  C   LEU A 153      -8.664 -23.419 -11.298  1.00     7      
ATOM   1185  O   LEU A 153      -8.335 -24.358 -12.013  1.00     7      
ATOM   1186  CB  LEU A 153     -10.763 -22.109 -11.844  1.00     7      
ATOM   1187  CG  LEU A 153     -10.563 -22.337 -13.354  1.00     7      
ATOM   1188  CD1 LEU A 153     -11.329 -23.554 -13.872  1.00     7      
ATOM   1189  CD2 LEU A 153     -11.040 -21.121 -14.132  1.00     7      
ATOM   1190  N   LEU A 154      -7.765 -22.567 -10.788  1.00     7      
ATOM   1191  CA  LEU A 154      -6.333 -22.739 -11.066  1.00     7      
ATOM   1192  C   LEU A 154      -5.816 -24.038 -10.475  1.00     7      
ATOM   1193  O   LEU A 154      -5.160 -24.791 -11.179  1.00     7      
ATOM   1194  CB  LEU A 154      -5.479 -21.566 -10.572  1.00     7      
ATOM   1195  CG  LEU A 154      -3.967 -21.790 -10.838  1.00     7      
ATOM   1196  CD1 LEU A 154      -3.611 -21.729 -12.319  1.00     7      
ATOM   1197  CD2 LEU A 154      -3.068 -20.809 -10.110  1.00     7      
ATOM   1198  N   ASP A 155      -6.112 -24.297  -9.216  1.00     5      
ATOM   1199  CA  ASP A 155      -5.648 -25.513  -8.544  1.00     5      
ATOM   1200  C   ASP A 155      -6.201 -26.761  -9.242  1.00     5      
ATOM   1201  O   ASP A 155      -5.474 -27.728  -9.472  1.00     5      
ATOM   1202  CB  ASP A 155      -6.032 -25.473  -7.059  1.00     5      
ATOM   1203  CG  ASP A 155      -5.192 -24.483  -6.234  1.00     5      
ATOM   1204  OD1 ASP A 155      -4.053 -24.173  -6.653  1.00     5      
ATOM   1205  OD2 ASP A 155      -5.679 -24.067  -5.163  1.00     5      
ATOM   1206  N   HIS A 156      -7.453 -26.708  -9.709  1.00     9      
ATOM   1207  CA  HIS A 156      -8.043 -27.747 -10.541  1.00     9      
ATOM   1208  C   HIS A 156      -7.291 -27.911 -11.862  1.00     9      
ATOM   1209  O   HIS A 156      -6.920 -29.029 -12.224  1.00     9      
ATOM   1210  CB  HIS A 156      -9.526 -27.436 -10.784  1.00     9      
ATOM   1211  CG  HIS A 156     -10.174 -28.424 -11.705  1.00     9      
ATOM   1212  CD2 HIS A 156     -10.365 -28.285 -13.060  1.00     9      
ATOM   1213  ND1 HIS A 156     -10.641 -29.682 -11.366  1.00     9      
ATOM   1214  CE1 HIS A 156     -11.094 -30.270 -12.484  1.00     9      
ATOM   1215  NE2 HIS A 156     -10.950 -29.449 -13.520  1.00     9      
ATOM   1216  N   CYS A 157      -6.999 -26.805 -12.575  1.00     8      
ATOM   1217  CA  CYS A 157      -6.293 -26.848 -13.853  1.00     8      
ATOM   1218  C   CYS A 157      -4.841 -27.332 -13.698  1.00     8      
ATOM   1219  O   CYS A 157      -4.373 -28.114 -14.517  1.00     8      
ATOM   1220  CB  CYS A 157      -6.349 -25.471 -14.523  1.00     8      
ATOM   1221  SG  CYS A 157      -8.031 -25.113 -15.108  1.00     8      
ATOM   1222  N   ILE A 158      -4.132 -26.900 -12.648  1.00     4      
ATOM   1223  CA  ILE A 158      -2.780 -27.386 -12.346  1.00     4      
ATOM   1224  C   ILE A 158      -2.788 -28.880 -12.042  1.00     4      
ATOM   1225  O   ILE A 158      -1.904 -29.604 -12.497  1.00     4      
ATOM   1226  CB  ILE A 158      -2.153 -26.581 -11.183  1.00     4      
ATOM   1227  CG1 ILE A 158      -1.825 -25.147 -11.655  1.00     4      
ATOM   1228  CG2 ILE A 158      -0.881 -27.254 -10.632  1.00     4      
ATOM   1229  CD1 ILE A 158      -1.379 -24.209 -10.520  1.00     4      
ATOM   1230  N   THR A 159      -3.782 -29.342 -11.297  1.00     4      
ATOM   1231  CA  THR A 159      -3.869 -30.743 -10.860  1.00     4      
ATOM   1232  C   THR A 159      -4.306 -31.677 -11.987  1.00     4      
ATOM   1233  O   THR A 159      -3.718 -32.745 -12.150  1.00     4      
ATOM   1234  CB  THR A 159      -4.816 -30.876  -9.659  1.00     4      
ATOM   1235  CG2 THR A 159      -4.816 -32.287  -9.067  1.00     4      
ATOM   1236  OG1 THR A 159      -4.384 -30.019  -8.627  1.00     4      
ATOM   1237  N   HIS A 160      -5.296 -31.270 -12.778  1.00     2      
ATOM   1238  CA  HIS A 160      -5.957 -32.150 -13.744  1.00     2      
ATOM   1239  C   HIS A 160      -5.674 -31.807 -15.206  1.00     2      
ATOM   1240  O   HIS A 160      -5.843 -32.665 -16.077  1.00     2      
ATOM   1241  CB  HIS A 160      -7.472 -32.151 -13.476  1.00     2      
ATOM   1242  CG  HIS A 160      -7.830 -32.539 -12.079  1.00     2      
ATOM   1243  CD2 HIS A 160      -7.992 -33.814 -11.575  1.00     2      
ATOM   1244  ND1 HIS A 160      -8.039 -31.688 -11.023  1.00     2      
ATOM   1245  CE1 HIS A 160      -8.308 -32.412  -9.926  1.00     2      
ATOM   1246  NE2 HIS A 160      -8.296 -33.714 -10.221  1.00     2      
ATOM   1247  N   HIS A 161      -5.223 -30.584 -15.516  1.00     9      
ATOM   1248  CA  HIS A 161      -5.062 -30.077 -16.878  1.00     9      
ATOM   1249  C   HIS A 161      -3.692 -29.437 -17.120  1.00     9      
ATOM   1250  O   HIS A 161      -3.533 -28.612 -18.017  1.00     9      
ATOM   1251  CB  HIS A 161      -6.215 -29.115 -17.208  1.00     9      
ATOM   1252  CG  HIS A 161      -7.572 -29.730 -17.005  1.00     9      
ATOM   1253  CD2 HIS A 161      -8.554 -29.290 -16.153  1.00     9      
ATOM   1254  ND1 HIS A 161      -8.036 -30.887 -17.611  1.00     9      
ATOM   1255  CE1 HIS A 161      -9.263 -31.133 -17.134  1.00     9      
ATOM   1256  NE2 HIS A 161      -9.607 -30.176 -16.254  1.00     9      
ATOM   1257  N   ARG A 162      -2.679 -29.837 -16.351  1.00     5      
ATOM   1258  CA  ARG A 162      -1.332 -29.234 -16.402  1.00     5      
ATOM   1259  C   ARG A 162      -0.685 -29.274 -17.791  1.00     5      
ATOM   1260  O   ARG A 162       0.071 -28.369 -18.139  1.00     5      
ATOM   1261  CB  ARG A 162      -0.449 -29.951 -15.364  1.00     5      
ATOM   1262  CG  ARG A 162       0.877 -29.230 -15.129  1.00     5      
ATOM   1263  CD  ARG A 162       1.673 -29.927 -14.033  1.00     5      
ATOM   1264  NE  ARG A 162       2.929 -29.221 -13.745  1.00     5      
ATOM   1265  CZ  ARG A 162       3.863 -29.585 -12.876  1.00     5      
ATOM   1266  NH1 ARG A 162       3.733 -30.673 -12.165  1.00     5      
ATOM   1267  NH2 ARG A 162       4.925 -28.859 -12.702  1.00     5      
ATOM   1268  N   SER A 163      -0.968 -30.307 -18.575  1.00     4      
ATOM   1269  CA  SER A 163      -0.451 -30.489 -19.936  1.00     4      
ATOM   1270  C   SER A 163      -1.371 -29.929 -21.023  1.00     4      
ATOM   1271  O   SER A 163      -1.009 -29.967 -22.201  1.00     4      
ATOM   1272  CB  SER A 163      -0.173 -31.974 -20.185  1.00     4      
ATOM   1273  OG  SER A 163      -1.316 -32.740 -19.870  1.00     4      
ATOM   1274  N   GLU A 164      -2.549 -29.425 -20.678  1.00     8      
ATOM   1275  CA  GLU A 164      -3.493 -28.872 -21.636  1.00     8      
ATOM   1276  C   GLU A 164      -2.966 -27.573 -22.236  1.00     8      
ATOM   1277  O   GLU A 164      -2.637 -26.617 -21.534  1.00     8      
ATOM   1278  CB  GLU A 164      -4.869 -28.655 -20.980  1.00     8      
ATOM   1279  CG  GLU A 164      -5.662 -29.958 -20.833  1.00     8      
ATOM   1280  CD  GLU A 164      -6.245 -30.459 -22.171  1.00     8      
ATOM   1281  OE1 GLU A 164      -6.946 -31.475 -22.162  1.00     8      
ATOM   1282  OE2 GLU A 164      -6.075 -29.790 -23.213  1.00     8      
ATOM   1283  N   ARG A 165      -2.897 -27.546 -23.576  1.00     3      
ATOM   1284  CA  ARG A 165      -2.478 -26.375 -24.362  1.00     3      
ATOM   1285  C   ARG A 165      -3.578 -25.887 -25.304  1.00     3      
ATOM   1286  O   ARG A 165      -3.318 -25.015 -26.120  1.00     3      
ATOM   1287  CB  ARG A 165      -1.190 -26.675 -25.136  1.00     3      
ATOM   1288  CG  ARG A 165      -0.008 -26.971 -24.200  1.00     3      
ATOM   1289  CD  ARG A 165       1.281 -27.014 -25.021  1.00     3      
ATOM   1290  NE  ARG A 165       2.444 -27.326 -24.178  1.00     3      
ATOM   1291  CZ  ARG A 165       3.725 -27.227 -24.536  1.00     3      
ATOM   1292  NH1 ARG A 165       4.056 -26.812 -25.729  1.00     3      
ATOM   1293  NH2 ARG A 165       4.664 -27.548 -23.701  1.00     3      
ATOM   1294  N   ARG A 166      -4.778 -26.447 -25.209  1.00     5      
ATOM   1295  CA  ARG A 166      -5.901 -25.998 -26.020  1.00     5      
ATOM   1296  C   ARG A 166      -6.230 -24.545 -25.683  1.00     5      
ATOM   1297  O   ARG A 166      -6.289 -24.208 -24.492  1.00     5      
ATOM   1298  CB  ARG A 166      -7.117 -26.911 -25.815  1.00     5      
ATOM   1299  CG  ARG A 166      -6.891 -28.283 -26.466  1.00     5      
ATOM   1300  CD  ARG A 166      -8.108 -29.201 -26.294  1.00     5      
ATOM   1301  NE  ARG A 166      -8.190 -29.765 -24.944  1.00     5      
ATOM   1302  CZ  ARG A 166      -9.243 -30.324 -24.379  1.00     5      
ATOM   1303  NH1 ARG A 166     -10.396 -30.401 -24.973  1.00     5      
ATOM   1304  NH2 ARG A 166      -9.137 -30.831 -23.186  1.00     5      
ATOM   1305  N   PRO A 167      -6.430 -23.679 -26.696  1.00     4      
ATOM   1306  CA  PRO A 167      -6.894 -22.326 -26.461  1.00     4      
ATOM   1307  C   PRO A 167      -8.330 -22.398 -25.927  1.00     4      
ATOM   1308  O   PRO A 167      -9.226 -22.933 -26.579  1.00     4      
ATOM   1309  CB  PRO A 167      -6.771 -21.608 -27.804  1.00     4      
ATOM   1310  CG  PRO A 167      -6.918 -22.731 -28.829  1.00     4      
ATOM   1311  CD  PRO A 167      -6.309 -23.937 -28.117  1.00     4      
ATOM   1312  N   VAL A 168      -8.512 -21.884 -24.731  1.00     9      
ATOM   1313  CA  VAL A 168      -9.818 -21.823 -24.074  1.00     9      
ATOM   1314  C   VAL A 168     -10.022 -20.434 -23.503  1.00     9      
ATOM   1315  O   VAL A 168      -9.073 -19.805 -23.038  1.00     9      
ATOM   1316  CB  VAL A 168      -9.985 -22.891 -22.982  1.00     9      
ATOM   1317  CG1 VAL A 168     -10.003 -24.306 -23.579  1.00     9      
ATOM   1318  CG2 VAL A 168      -8.904 -22.823 -21.900  1.00     9      
ATOM   1319  N   PHE A 169     -11.260 -19.952 -23.516  1.00     4      
ATOM   1320  CA  PHE A 169     -11.594 -18.709 -22.838  1.00     4      
ATOM   1321  C   PHE A 169     -11.372 -18.849 -21.324  1.00     4      
ATOM   1322  O   PHE A 169     -11.573 -19.923 -20.748  1.00     4      
ATOM   1323  CB  PHE A 169     -13.025 -18.281 -23.174  1.00     4      
ATOM   1324  CG  PHE A 169     -14.110 -19.126 -22.523  1.00     4      
ATOM   1325  CD1 PHE A 169     -14.500 -20.350 -23.091  1.00     4      
ATOM   1326  CD2 PHE A 169     -14.708 -18.701 -21.330  1.00     4      
ATOM   1327  CE1 PHE A 169     -15.468 -21.147 -22.465  1.00     4      
ATOM   1328  CE2 PHE A 169     -15.680 -19.492 -20.701  1.00     4      
ATOM   1329  CZ  PHE A 169     -16.057 -20.717 -21.263  1.00     4      
ATOM   1330  N   CYS A 170     -10.987 -17.764 -20.683  1.00     9      
ATOM   1331  CA  CYS A 170     -10.958 -17.747 -19.229  1.00     9      
ATOM   1332  C   CYS A 170     -12.386 -17.604 -18.693  1.00     9      
ATOM   1333  O   CYS A 170     -13.012 -16.571 -18.937  1.00     9      
ATOM   1334  CB  CYS A 170     -10.048 -16.617 -18.756  1.00     9      
ATOM   1335  SG  CYS A 170     -10.044 -16.557 -16.936  1.00     9      
ATOM   1336  N   PRO A 171     -12.917 -18.564 -17.932  1.00     8      
ATOM   1337  CA  PRO A 171     -14.288 -18.476 -17.423  1.00     8      
ATOM   1338  C   PRO A 171     -14.467 -17.387 -16.364  1.00     8      
ATOM   1339  O   PRO A 171     -15.594 -16.977 -16.098  1.00     8      
ATOM   1340  CB  PRO A 171     -14.585 -19.872 -16.879  1.00     8      
ATOM   1341  CG  PRO A 171     -13.217 -20.397 -16.462  1.00     8      
ATOM   1342  CD  PRO A 171     -12.278 -19.782 -17.498  1.00     8      
ATOM   1343  N   LEU A 172     -13.368 -16.872 -15.802  1.00     7      
ATOM   1344  CA  LEU A 172     -13.364 -15.882 -14.729  1.00     7      
ATOM   1345  C   LEU A 172     -13.448 -14.455 -15.275  1.00     7      
ATOM   1346  O   LEU A 172     -14.334 -13.681 -14.913  1.00     7      
ATOM   1347  CB  LEU A 172     -12.103 -16.072 -13.871  1.00     7      
ATOM   1348  CG  LEU A 172     -11.813 -17.514 -13.433  1.00     7      
ATOM   1349  CD1 LEU A 172     -10.584 -17.568 -12.536  1.00     7      
ATOM   1350  CD2 LEU A 172     -12.992 -18.164 -12.709  1.00     7      
ATOM   1351  N   CYS A 173     -12.536 -14.084 -16.180  1.00     8      
ATOM   1352  CA  CYS A 173     -12.511 -12.759 -16.797  1.00     8      
ATOM   1353  C   CYS A 173     -13.152 -12.713 -18.190  1.00     8      
ATOM   1354  O   CYS A 173     -13.227 -11.631 -18.775  1.00     8      
ATOM   1355  CB  CYS A 173     -11.078 -12.225 -16.795  1.00     8      
ATOM   1356  SG  CYS A 173      -9.998 -13.242 -17.847  1.00     8      
ATOM   1357  N   ARG A 174     -13.599 -13.849 -18.708  1.00     4      
ATOM   1358  CA  ARG A 174     -14.195 -14.052 -20.036  1.00     4      
ATOM   1359  C   ARG A 174     -13.309 -13.604 -21.208  1.00     4      
ATOM   1360  O   ARG A 174     -13.815 -13.471 -22.318  1.00     4      
ATOM   1361  CB  ARG A 174     -15.604 -13.454 -20.114  1.00     4      
ATOM   1362  CG  ARG A 174     -16.534 -13.979 -19.014  1.00     4      
ATOM   1363  CD  ARG A 174     -17.934 -13.417 -19.238  1.00     4      
ATOM   1364  NE  ARG A 174     -18.875 -13.898 -18.222  1.00     4      
ATOM   1365  CZ  ARG A 174     -20.180 -13.685 -18.199  1.00     4      
ATOM   1366  NH1 ARG A 174     -20.760 -12.979 -19.131  1.00     4      
ATOM   1367  NH2 ARG A 174     -20.909 -14.176 -17.245  1.00     4      
ATOM   1368  N   LEU A 175     -12.007 -13.410 -20.986  1.00     7      
ATOM   1369  CA  LEU A 175     -11.064 -13.118 -22.057  1.00     7      
ATOM   1370  C   LEU A 175     -10.816 -14.376 -22.889  1.00     7      
ATOM   1371  O   LEU A 175     -10.572 -15.456 -22.345  1.00     7      
ATOM   1372  CB  LEU A 175      -9.749 -12.553 -21.493  1.00     7      
ATOM   1373  CG  LEU A 175      -9.879 -11.160 -20.863  1.00     7      
ATOM   1374  CD1 LEU A 175      -8.553 -10.766 -20.208  1.00     7      
ATOM   1375  CD2 LEU A 175     -10.235 -10.083 -21.883  1.00     7      
ATOM   1376  N   ILE A 176     -10.833 -14.185 -24.203  1.00     5      
ATOM   1377  CA  ILE A 176     -10.456 -15.208 -25.179  1.00     5      
ATOM   1378  C   ILE A 176      -8.950 -15.068 -25.436  1.00     5      
ATOM   1379  O   ILE A 176      -8.460 -13.941 -25.512  1.00     5      
ATOM   1380  CB  ILE A 176     -11.310 -15.066 -26.463  1.00     5      
ATOM   1381  CG1 ILE A 176     -12.817 -15.098 -26.119  1.00     5      
ATOM   1382  CG2 ILE A 176     -10.962 -16.176 -27.464  1.00     5      
ATOM   1383  CD1 ILE A 176     -13.757 -14.901 -27.316  1.00     5      
ATOM   1384  N   PRO A 177      -8.192 -16.170 -25.580  1.00     8      
ATOM   1385  CA  PRO A 177      -6.743 -16.142 -25.784  1.00     8      
ATOM   1386  C   PRO A 177      -6.272 -15.184 -26.875  1.00     8      
ATOM   1387  O   PRO A 177      -5.352 -14.399 -26.670  1.00     8      
ATOM   1388  CB  PRO A 177      -6.352 -17.586 -26.121  1.00     8      
ATOM   1389  CG  PRO A 177      -7.437 -18.420 -25.484  1.00     8      
ATOM   1390  CD  PRO A 177      -8.677 -17.536 -25.493  1.00     8      
ATOM   1391  N   ASP A 178      -6.934 -15.217 -28.028  1.00     4      
ATOM   1392  CA  ASP A 178      -6.511 -14.481 -29.223  1.00     4      
ATOM   1393  C   ASP A 178      -6.941 -13.003 -29.223  1.00     4      
ATOM   1394  O   ASP A 178      -6.385 -12.206 -29.983  1.00     4      
ATOM   1395  CB  ASP A 178      -7.034 -15.204 -30.472  1.00     4      
ATOM   1396  CG  ASP A 178      -6.480 -16.627 -30.637  1.00     4      
ATOM   1397  OD1 ASP A 178      -5.322 -16.866 -30.219  1.00     4      
ATOM   1398  OD2 ASP A 178      -7.224 -17.477 -31.161  1.00     4      
ATOM   1399  N   GLU A 179      -7.888 -12.593 -28.384  1.00     6      
ATOM   1400  CA  GLU A 179      -8.371 -11.200 -28.353  1.00     6      
ATOM   1401  C   GLU A 179      -7.359 -10.248 -27.720  1.00     6      
ATOM   1402  O   GLU A 179      -7.211  -9.103 -28.157  1.00     6      
ATOM   1403  CB  GLU A 179      -9.679 -11.094 -27.566  1.00     6      
ATOM   1404  CG  GLU A 179     -10.891 -11.609 -28.345  1.00     6      
ATOM   1405  CD  GLU A 179     -12.201 -11.444 -27.566  1.00     6      
ATOM   1406  OE1 GLU A 179     -13.267 -11.558 -28.206  1.00     6      
ATOM   1407  OE2 GLU A 179     -12.157 -11.241 -26.329  1.00     6      
ATOM   1408  N   ASN A 180      -6.657 -10.702 -26.684  1.00     5      
ATOM   1409  CA  ASN A 180      -5.640  -9.896 -26.026  1.00     5      
ATOM   1410  C   ASN A 180      -4.405 -10.753 -25.695  1.00     5      
ATOM   1411  O   ASN A 180      -4.215 -11.182 -24.554  1.00     5      
ATOM   1412  CB  ASN A 180      -6.254  -9.181 -24.819  1.00     5      
ATOM   1413  CG  ASN A 180      -5.334  -8.072 -24.323  1.00     5      
ATOM   1414  ND2 ASN A 180      -5.823  -7.227 -23.455  1.00     5      
ATOM   1415  OD1 ASN A 180      -4.177  -7.942 -24.712  1.00     5      
ATOM   1416  N   PRO A 181      -3.529 -10.955 -26.692  1.00     5      
ATOM   1417  CA  PRO A 181      -2.363 -11.826 -26.550  1.00     5      
ATOM   1418  C   PRO A 181      -1.384 -11.351 -25.471  1.00     5      
ATOM   1419  O   PRO A 181      -0.650 -12.164 -24.916  1.00     5      
ATOM   1420  CB  PRO A 181      -1.725 -11.868 -27.941  1.00     5      
ATOM   1421  CG  PRO A 181      -2.222 -10.606 -28.633  1.00     5      
ATOM   1422  CD  PRO A 181      -3.608 -10.403 -28.031  1.00     5      
ATOM   1423  N   SER A 182      -1.389 -10.051 -25.134  1.00     5      
ATOM   1424  CA  SER A 182      -0.536  -9.534 -24.061  1.00     5      
ATOM   1425  C   SER A 182      -0.975  -9.998 -22.674  1.00     5      
ATOM   1426  O   SER A 182      -0.139 -10.230 -21.801  1.00     5      
ATOM   1427  CB  SER A 182      -0.483  -7.999 -24.121  1.00     5      
ATOM   1428  OG  SER A 182      -1.709  -7.406 -23.746  1.00     5      
ATOM   1429  N   SER A 183      -2.273 -10.166 -22.474  1.00     5      
ATOM   1430  CA  SER A 183      -2.843 -10.610 -21.203  1.00     5      
ATOM   1431  C   SER A 183      -3.126 -12.109 -21.151  1.00     5      
ATOM   1432  O   SER A 183      -3.171 -12.677 -20.064  1.00     5      
ATOM   1433  CB  SER A 183      -4.114  -9.817 -20.889  1.00     5      
ATOM   1434  OG  SER A 183      -5.105 -10.018 -21.871  1.00     5      
ATOM   1435  N   PHE A 184      -3.282 -12.751 -22.303  1.00     3      
ATOM   1436  CA  PHE A 184      -3.592 -14.176 -22.378  1.00     3      
ATOM   1437  C   PHE A 184      -2.580 -14.908 -23.266  1.00     3      
ATOM   1438  O   PHE A 184      -2.873 -15.305 -24.389  1.00     3      
ATOM   1439  CB  PHE A 184      -5.060 -14.359 -22.813  1.00     3      
ATOM   1440  CG  PHE A 184      -5.674 -15.682 -22.383  1.00     3      
ATOM   1441  CD1 PHE A 184      -5.213 -16.901 -22.895  1.00     3      
ATOM   1442  CD2 PHE A 184      -6.730 -15.681 -21.460  1.00     3      
ATOM   1443  CE1 PHE A 184      -5.781 -18.103 -22.475  1.00     3      
ATOM   1444  CE2 PHE A 184      -7.316 -16.894 -21.049  1.00     3      
ATOM   1445  CZ  PHE A 184      -6.837 -18.106 -21.556  1.00     3      
ATOM   1446  N   SER A 185      -1.354 -15.094 -22.767  1.00     5      
ATOM   1447  CA  SER A 185      -0.303 -15.790 -23.506  1.00     5      
ATOM   1448  C   SER A 185      -0.475 -17.321 -23.478  1.00     5      
ATOM   1449  O   SER A 185       0.232 -18.028 -22.748  1.00     5      
ATOM   1450  CB  SER A 185       1.084 -15.328 -23.037  1.00     5      
ATOM   1451  OG  SER A 185       1.357 -15.798 -21.737  1.00     5      
ATOM   1452  N   GLY A 186      -1.388 -17.830 -24.269  1.00     5      
ATOM   1453  CA  GLY A 186      -1.474 -19.238 -24.639  1.00     5      
ATOM   1454  C   GLY A 186      -2.174 -20.181 -23.657  1.00     5      
ATOM   1455  O   GLY A 186      -3.186 -20.772 -24.021  1.00     5      
ATOM   1456  N   SER A 187      -1.658 -20.377 -22.446  1.00     7      
ATOM   1457  CA  SER A 187      -2.263 -21.347 -21.528  1.00     7      
ATOM   1458  C   SER A 187      -3.176 -20.687 -20.496  1.00     7      
ATOM   1459  O   SER A 187      -2.794 -19.704 -19.863  1.00     7      
ATOM   1460  CB  SER A 187      -1.219 -22.262 -20.880  1.00     7      
ATOM   1461  OG  SER A 187      -0.561 -21.653 -19.792  1.00     7      
ATOM   1462  N   LEU A 188      -4.340 -21.284 -20.249  1.00     8      
ATOM   1463  CA  LEU A 188      -5.246 -20.835 -19.203  1.00     8      
ATOM   1464  C   LEU A 188      -4.544 -20.787 -17.839  1.00     8      
ATOM   1465  O   LEU A 188      -4.692 -19.809 -17.119  1.00     8      
ATOM   1466  CB  LEU A 188      -6.483 -21.747 -19.154  1.00     8      
ATOM   1467  CG  LEU A 188      -7.486 -21.367 -18.044  1.00     8      
ATOM   1468  CD1 LEU A 188      -8.114 -19.997 -18.279  1.00     8      
ATOM   1469  CD2 LEU A 188      -8.608 -22.386 -17.966  1.00     8      
ATOM   1470  N   ILE A 189      -3.737 -21.790 -17.511  1.00     6      
ATOM   1471  CA  ILE A 189      -2.985 -21.834 -16.250  1.00     6      
ATOM   1472  C   ILE A 189      -2.075 -20.615 -16.123  1.00     6      
ATOM   1473  O   ILE A 189      -2.061 -19.977 -15.075  1.00     6      
ATOM   1474  CB  ILE A 189      -2.183 -23.144 -16.143  1.00     6      
ATOM   1475  CG1 ILE A 189      -3.155 -24.340 -16.005  1.00     6      
ATOM   1476  CG2 ILE A 189      -1.193 -23.104 -14.964  1.00     6      
ATOM   1477  CD1 ILE A 189      -2.471 -25.707 -16.104  1.00     6      
ATOM   1478  N   ARG A 190      -1.349 -20.245 -17.192  1.00     5      
ATOM   1479  CA  ARG A 190      -0.445 -19.093 -17.168  1.00     5      
ATOM   1480  C   ARG A 190      -1.210 -17.771 -17.158  1.00     5      
ATOM   1481  O   ARG A 190      -0.807 -16.863 -16.450  1.00     5      
ATOM   1482  CB  ARG A 190       0.563 -19.196 -18.312  1.00     5      
ATOM   1483  CG  ARG A 190       1.727 -18.213 -18.110  1.00     5      
ATOM   1484  CD  ARG A 190       2.926 -18.621 -18.955  1.00     5      
ATOM   1485  NE  ARG A 190       4.087 -17.770 -18.699  1.00     5      
ATOM   1486  CZ  ARG A 190       5.360 -18.054 -18.957  1.00     5      
ATOM   1487  NH1 ARG A 190       5.707 -19.182 -19.513  1.00     5      
ATOM   1488  NH2 ARG A 190       6.297 -17.206 -18.652  1.00     5      
ATOM   1489  N   HIS A 191      -2.322 -17.698 -17.887  1.00     9      
ATOM   1490  CA  HIS A 191      -3.219 -16.550 -17.812  1.00     9      
ATOM   1491  C   HIS A 191      -3.765 -16.355 -16.396  1.00     9      
ATOM   1492  O   HIS A 191      -3.670 -15.253 -15.867  1.00     9      
ATOM   1493  CB  HIS A 191      -4.354 -16.702 -18.816  1.00     9      
ATOM   1494  CG  HIS A 191      -5.434 -15.684 -18.619  1.00     9      
ATOM   1495  CD2 HIS A 191      -6.630 -15.868 -17.980  1.00     9      
ATOM   1496  ND1 HIS A 191      -5.374 -14.351 -18.977  1.00     9      
ATOM   1497  CE1 HIS A 191      -6.498 -13.766 -18.566  1.00     9      
ATOM   1498  NE2 HIS A 191      -7.286 -14.653 -17.954  1.00     9      
ATOM   1499  N   LEU A 192      -4.266 -17.429 -15.790  1.00     8      
ATOM   1500  CA  LEU A 192      -4.712 -17.410 -14.411  1.00     8      
ATOM   1501  C   LEU A 192      -3.550 -16.903 -13.556  1.00     8      
ATOM   1502  O   LEU A 192      -3.671 -15.841 -12.961  1.00     8      
ATOM   1503  CB  LEU A 192      -5.266 -18.787 -14.001  1.00     8      
ATOM   1504  CG  LEU A 192      -6.571 -19.226 -14.712  1.00     8      
ATOM   1505  CD1 LEU A 192      -6.920 -20.667 -14.371  1.00     8      
ATOM   1506  CD2 LEU A 192      -7.778 -18.365 -14.350  1.00     8      
ATOM   1507  N   GLN A 193      -2.366 -17.515 -13.622  1.00     6      
ATOM   1508  CA  GLN A 193      -1.164 -17.137 -12.862  1.00     6      
ATOM   1509  C   GLN A 193      -0.610 -15.717 -13.111  1.00     6      
ATOM   1510  O   GLN A 193       0.186 -15.271 -12.302  1.00     6      
ATOM   1511  CB  GLN A 193      -0.026 -18.108 -13.185  1.00     6      
ATOM   1512  CG  GLN A 193      -0.192 -19.473 -12.531  1.00     6      
ATOM   1513  CD  GLN A 193       0.882 -20.463 -12.986  1.00     6      
ATOM   1514  NE2 GLN A 193       1.172 -21.464 -12.201  1.00     6      
ATOM   1515  OE1 GLN A 193       1.476 -20.345 -14.045  1.00     6      
ATOM   1516  N   VAL A 194      -0.932 -15.050 -14.219  1.00     4      
ATOM   1517  CA  VAL A 194      -0.371 -13.743 -14.570  1.00     4      
ATOM   1518  C   VAL A 194      -1.395 -12.625 -14.398  1.00     4      
ATOM   1519  O   VAL A 194      -1.119 -11.651 -13.709  1.00     4      
ATOM   1520  CB  VAL A 194       0.248 -13.773 -15.982  1.00     4      
ATOM   1521  CG1 VAL A 194       0.709 -12.405 -16.453  1.00     4      
ATOM   1522  CG2 VAL A 194       1.472 -14.701 -16.022  1.00     4      
ATOM   1523  N   SER A 195      -2.579 -12.756 -14.958  1.00     7      
ATOM   1524  CA  SER A 195      -3.575 -11.678 -15.007  1.00     7      
ATOM   1525  C   SER A 195      -4.161 -11.284 -13.656  1.00     7      
ATOM   1526  O   SER A 195      -4.960 -10.344 -13.574  1.00     7      
ATOM   1527  CB  SER A 195      -4.706 -12.060 -15.948  1.00     7      
ATOM   1528  OG  SER A 195      -4.182 -12.273 -17.235  1.00     7      
ATOM   1529  N   HIS A 196      -3.773 -12.015 -12.623  1.00     9      
ATOM   1530  CA  HIS A 196      -4.440 -11.990 -11.367  1.00     9      
ATOM   1531  C   HIS A 196      -3.432 -11.866 -10.170  1.00     9      
ATOM   1532  O   HIS A 196      -3.848 -12.119  -9.055  1.00     9      
ATOM   1533  CB  HIS A 196      -5.375 -13.217 -11.373  1.00     9      
ATOM   1534  CG  HIS A 196      -6.371 -13.385 -12.513  1.00     9      
ATOM   1535  CD2 HIS A 196      -6.743 -14.565 -13.110  1.00     9      
ATOM   1536  ND1 HIS A 196      -7.184 -12.445 -13.075  1.00     9      
ATOM   1537  CE1 HIS A 196      -8.024 -13.041 -13.948  1.00     9      
ATOM   1538  NE2 HIS A 196      -7.787 -14.337 -13.990  1.00     9      
ATOM   1539  N   THR A 197      -2.142 -11.459 -10.313  1.00     5      
ATOM   1540  CA  THR A 197      -1.069 -11.589  -9.277  1.00     5      
ATOM   1541  C   THR A 197      -0.514 -10.403  -8.463  1.00     5      
ATOM   1542  O   THR A 197       0.380 -10.631  -7.651  1.00     5      
ATOM   1543  CB  THR A 197       0.194 -12.314  -9.802  1.00     5      
ATOM   1544  CG2 THR A 197       0.219 -13.802  -9.554  1.00     5      
ATOM   1545  OG1 THR A 197       0.403 -12.123 -11.151  1.00     5      
ATOM   1546  N   LEU A 198      -0.877  -9.162  -8.649  1.00     4      
ATOM   1547  CA  LEU A 198      -0.042  -8.027  -8.178  1.00     4      
ATOM   1548  C   LEU A 198      -0.123  -7.695  -6.672  1.00     4      
ATOM   1549  O   LEU A 198      -1.065  -7.064  -6.223  1.00     4      
ATOM   1550  CB  LEU A 198      -0.325  -6.814  -9.067  1.00     4      
ATOM   1551  CG  LEU A 198       0.744  -6.599 -10.136  1.00     4      
ATOM   1552  CD1 LEU A 198       0.152  -5.930 -11.357  1.00     4      
ATOM   1553  CD2 LEU A 198       1.878  -5.712  -9.612  1.00     4      
ATOM   1554  N   PHE A 199       0.917  -8.041  -5.912  1.00     4      
ATOM   1555  CA  PHE A 199       1.072  -7.700  -4.488  1.00     4      
ATOM   1556  C   PHE A 199       1.204  -6.183  -4.253  1.00     4      
ATOM   1557  O   PHE A 199       1.972  -5.541  -4.953  1.00     4      
ATOM   1558  CB  PHE A 199       2.329  -8.398  -3.961  1.00     4      
ATOM   1559  CG  PHE A 199       2.277  -9.891  -3.714  1.00     4      
ATOM   1560  CD1 PHE A 199       2.221 -10.379  -2.394  1.00     4      
ATOM   1561  CD2 PHE A 199       2.369 -10.818  -4.764  1.00     4      
ATOM   1562  CE1 PHE A 199       2.229 -11.753  -2.131  1.00     4      
ATOM   1563  CE2 PHE A 199       2.369 -12.201  -4.510  1.00     4      
ATOM   1564  CZ  PHE A 199       2.296 -12.671  -3.186  1.00     4      
ATOM   1565  N   TYR A 200       0.531  -5.579  -3.225  1.00     5      
ATOM   1566  CA  TYR A 200       0.712  -4.164  -2.842  1.00     5      
ATOM   1567  C   TYR A 200       1.042  -3.890  -1.373  1.00     5      
ATOM   1568  O   TYR A 200       2.078  -3.296  -1.114  1.00     5      
ATOM   1569  CB  TYR A 200      -0.483  -3.305  -3.268  1.00     5      
ATOM   1570  CG  TYR A 200      -0.326  -2.720  -4.649  1.00     5      
ATOM   1571  CD1 TYR A 200       0.088  -1.390  -4.824  1.00     5      
ATOM   1572  CD2 TYR A 200      -0.577  -3.508  -5.780  1.00     5      
ATOM   1573  CE1 TYR A 200       0.255  -0.862  -6.105  1.00     5      
ATOM   1574  CE2 TYR A 200      -0.412  -2.990  -7.060  1.00     5      
ATOM   1575  CZ  TYR A 200       0.008  -1.667  -7.230  1.00     5      
ATOM   1576  OH  TYR A 200       0.187  -1.183  -8.495  1.00     5      
ATOM   1577  N   ASP A 201       0.203  -4.269  -0.421  1.00     7      
ATOM   1578  CA  ASP A 201       0.376  -3.814   0.979  1.00     7      
ATOM   1579  C   ASP A 201       1.619  -4.406   1.659  1.00     7      
ATOM   1580  O   ASP A 201       2.132  -3.818   2.594  1.00     7      
ATOM   1581  CB  ASP A 201      -0.845  -4.134   1.854  1.00     7      
ATOM   1582  CG  ASP A 201      -2.106  -3.300   1.644  1.00     7      
ATOM   1583  OD1 ASP A 201      -2.260  -2.662   0.599  1.00     7      
ATOM   1584  OD2 ASP A 201      -2.987  -3.325   2.545  1.00     7      
ATOM   1585  N   ASP A 202       2.125  -5.538   1.178  1.00     8      
ATOM   1586  CA  ASP A 202       3.387  -6.095   1.675  1.00     8      
ATOM   1587  C   ASP A 202       4.590  -5.192   1.372  1.00     8      
ATOM   1588  O   ASP A 202       5.666  -5.374   1.930  1.00     8      
ATOM   1589  CB  ASP A 202       3.629  -7.491   1.065  1.00     8      
ATOM   1590  CG  ASP A 202       2.834  -8.627   1.708  1.00     8      
ATOM   1591  OD1 ASP A 202       1.942  -8.373   2.541  1.00     8      
ATOM   1592  OD2 ASP A 202       3.138  -9.795   1.394  1.00     8      
ATOM   1593  N   PHE A 203       4.405  -4.242   0.450  1.00     7      
ATOM   1594  CA  PHE A 203       5.471  -3.469  -0.166  1.00     7      
ATOM   1595  C   PHE A 203       5.284  -1.964  -0.005  1.00     7      
ATOM   1596  O   PHE A 203       6.257  -1.217  -0.123  1.00     7      
ATOM   1597  CB  PHE A 203       5.509  -3.864  -1.642  1.00     7      
ATOM   1598  CG  PHE A 203       5.708  -5.350  -1.895  1.00     7      
ATOM   1599  CD1 PHE A 203       6.999  -5.897  -1.909  1.00     7      
ATOM   1600  CD2 PHE A 203       4.613  -6.195  -2.128  1.00     7      
ATOM   1601  CE1 PHE A 203       7.195  -7.247  -2.174  1.00     7      
ATOM   1602  CE2 PHE A 203       4.805  -7.554  -2.406  1.00     7      
ATOM   1603  CZ  PHE A 203       6.103  -8.089  -2.433  1.00     7      
ATOM   1604  N   ILE A 204       4.074  -1.517   0.277  1.00     6      
ATOM   1605  CA  ILE A 204       3.743  -0.108   0.460  1.00     6      
ATOM   1606  C   ILE A 204       3.110   0.054   1.843  1.00     6      
ATOM   1607  O   ILE A 204       2.005  -0.420   2.089  1.00     6      
ATOM   1608  CB  ILE A 204       2.820   0.411  -0.661  1.00     6      
ATOM   1609  CG1 ILE A 204       3.400   0.115  -2.066  1.00     6      
ATOM   1610  CG2 ILE A 204       2.599   1.926  -0.477  1.00     6      
ATOM   1611  CD1 ILE A 204       2.448   0.458  -3.205  1.00     6      
ATOM   1612  N   ASP A 205       3.800   0.757   2.725  1.00     6      
ATOM   1613  CA  ASP A 205       3.169   1.278   3.936  1.00     6      
ATOM   1614  C   ASP A 205       2.347   2.510   3.546  1.00     6      
ATOM   1615  O   ASP A 205       2.849   3.624   3.474  1.00     6      
ATOM   1616  CB  ASP A 205       4.205   1.568   5.018  1.00     6      
ATOM   1617  CG  ASP A 205       3.596   1.951   6.367  1.00     6      
ATOM   1618  OD1 ASP A 205       2.378   2.225   6.424  1.00     6      
ATOM   1619  OD2 ASP A 205       4.353   1.974   7.374  1.00     6      
ATOM   1620  N   PHE A 206       1.058   2.288   3.259  1.00     5      
ATOM   1621  CA  PHE A 206       0.153   3.342   2.837  1.00     5      
ATOM   1622  C   PHE A 206      -0.063   4.437   3.890  1.00     5      
ATOM   1623  O   PHE A 206      -0.684   5.448   3.573  1.00     5      
ATOM   1624  CB  PHE A 206      -1.194   2.726   2.462  1.00     5      
ATOM   1625  CG  PHE A 206      -1.181   1.874   1.221  1.00     5      
ATOM   1626  CD1 PHE A 206      -1.056   2.473  -0.043  1.00     5      
ATOM   1627  CD2 PHE A 206      -1.364   0.487   1.314  1.00     5      
ATOM   1628  CE1 PHE A 206      -1.120   1.704  -1.200  1.00     5      
ATOM   1629  CE2 PHE A 206      -1.428  -0.290   0.148  1.00     5      
ATOM   1630  CZ  PHE A 206      -1.308   0.316  -1.112  1.00     5      
ATOM   1631  N   ASN A 207       0.420   4.270   5.110  1.00     3      
ATOM   1632  CA  ASN A 207       0.324   5.292   6.143  1.00     3      
ATOM   1633  C   ASN A 207       1.475   6.307   6.061  1.00     3      
ATOM   1634  O   ASN A 207       1.446   7.325   6.749  1.00     3      
ATOM   1635  CB  ASN A 207       0.276   4.623   7.513  1.00     3      
ATOM   1636  CG  ASN A 207      -0.873   3.638   7.638  1.00     3      
ATOM   1637  ND2 ASN A 207      -0.604   2.468   8.169  1.00     3      
ATOM   1638  OD1 ASN A 207      -2.007   3.880   7.255  1.00     3      
ATOM   1639  N   ILE A 208       2.481   6.024   5.226  1.00     4      
ATOM   1640  CA  ILE A 208       3.698   6.828   5.122  1.00     4      
ATOM   1641  C   ILE A 208       3.908   7.191   3.652  1.00     4      
ATOM   1642  O   ILE A 208       3.778   6.347   2.773  1.00     4      
ATOM   1643  CB  ILE A 208       4.896   6.075   5.737  1.00     4      
ATOM   1644  CG1 ILE A 208       4.585   5.609   7.185  1.00     4      
ATOM   1645  CG2 ILE A 208       6.136   6.977   5.756  1.00     4      
ATOM   1646  CD1 ILE A 208       5.733   4.854   7.879  1.00     4      
ATOM   1647  N   ILE A 209       4.242   8.449   3.372  1.00     6      
ATOM   1648  CA  ILE A 209       4.644   8.871   2.027  1.00     6      
ATOM   1649  C   ILE A 209       5.903   8.120   1.595  1.00     6      
ATOM   1650  O   ILE A 209       6.739   7.787   2.427  1.00     6      
ATOM   1651  CB  ILE A 209       4.822  10.401   1.925  1.00     6      
ATOM   1652  CG1 ILE A 209       5.899  10.933   2.881  1.00     6      
ATOM   1653  CG2 ILE A 209       3.466  11.081   2.155  1.00     6      
ATOM   1654  CD1 ILE A 209       6.238  12.412   2.673  1.00     6      
ATOM   1655  N   GLU A 210       6.047   7.886   0.300  1.00     8      
ATOM   1656  CA  GLU A 210       7.106   7.026  -0.227  1.00     8      
ATOM   1657  C   GLU A 210       8.513   7.448   0.223  1.00     8      
ATOM   1658  O   GLU A 210       9.320   6.605   0.596  1.00     8      
ATOM   1659  CB  GLU A 210       7.006   6.996  -1.757  1.00     8      
ATOM   1660  CG  GLU A 210       7.910   5.925  -2.368  1.00     8      
ATOM   1661  CD  GLU A 210       7.739   5.769  -3.886  1.00     8      
ATOM   1662  OE1 GLU A 210       8.370   4.843  -4.424  1.00     8      
ATOM   1663  OE2 GLU A 210       6.995   6.556  -4.496  1.00     8      
ATOM   1664  N   GLU A 211       8.788   8.743   0.292  1.00     6      
ATOM   1665  CA  GLU A 211      10.090   9.250   0.738  1.00     6      
ATOM   1666  C   GLU A 211      10.365   8.940   2.221  1.00     6      
ATOM   1667  O   GLU A 211      11.453   8.494   2.588  1.00     6      
ATOM   1668  CB  GLU A 211      10.127  10.746   0.464  1.00     6      
ATOM   1669  CG  GLU A 211      11.545  11.316   0.614  1.00     6      
ATOM   1670  CD  GLU A 211      11.621  12.805   0.273  1.00     6      
ATOM   1671  OE1 GLU A 211      12.770  13.299   0.193  1.00     6      
ATOM   1672  OE2 GLU A 211      10.560  13.437   0.099  1.00     6      
ATOM   1673  N   ALA A 212       9.357   9.120   3.081  1.00     5      
ATOM   1674  CA  ALA A 212       9.459   8.775   4.495  1.00     5      
ATOM   1675  C   ALA A 212       9.538   7.253   4.696  1.00     5      
ATOM   1676  O   ALA A 212      10.269   6.773   5.566  1.00     5      
ATOM   1677  CB  ALA A 212       8.265   9.374   5.239  1.00     5      
ATOM   1678  N   LEU A 213       8.841   6.506   3.855  1.00     7      
ATOM   1679  CA  LEU A 213       8.917   5.054   3.814  1.00     7      
ATOM   1680  C   LEU A 213      10.323   4.592   3.444  1.00     7      
ATOM   1681  O   LEU A 213      10.895   3.754   4.143  1.00     7      
ATOM   1682  CB  LEU A 213       7.889   4.551   2.798  1.00     7      
ATOM   1683  CG  LEU A 213       7.824   3.030   2.707  1.00     7      
ATOM   1684  CD1 LEU A 213       7.303   2.460   4.034  1.00     7      
ATOM   1685  CD2 LEU A 213       6.917   2.653   1.538  1.00     7      
ATOM   1686  N   ILE A 214      10.896   5.158   2.388  1.00     4      
ATOM   1687  CA  ILE A 214      12.261   4.882   1.967  1.00     4      
ATOM   1688  C   ILE A 214      13.227   5.197   3.098  1.00     4      
ATOM   1689  O   ILE A 214      14.019   4.333   3.448  1.00     4      
ATOM   1690  CB  ILE A 214      12.599   5.638   0.671  1.00     4      
ATOM   1691  CG1 ILE A 214      11.831   5.007  -0.508  1.00     4      
ATOM   1692  CG2 ILE A 214      14.114   5.609   0.376  1.00     4      
ATOM   1693  CD1 ILE A 214      11.783   5.923  -1.728  1.00     4      
ATOM   1694  N   ARG A 215      13.114   6.364   3.747  1.00     5      
ATOM   1695  CA  ARG A 215      13.937   6.694   4.924  1.00     5      
ATOM   1696  C   ARG A 215      13.800   5.645   6.024  1.00     5      
ATOM   1697  O   ARG A 215      14.808   5.136   6.497  1.00     5      
ATOM   1698  CB  ARG A 215      13.587   8.080   5.488  1.00     5      
ATOM   1699  CG  ARG A 215      14.458   9.180   4.876  1.00     5      
ATOM   1700  CD  ARG A 215      14.202  10.507   5.591  1.00     5      
ATOM   1701  NE  ARG A 215      15.024  11.594   5.040  1.00     5      
ATOM   1702  CZ  ARG A 215      14.778  12.904   5.160  1.00     5      
ATOM   1703  NH1 ARG A 215      13.823  13.356   5.913  1.00     5      
ATOM   1704  NH2 ARG A 215      15.482  13.775   4.500  1.00     5      
ATOM   1705  N   ARG A 216      12.580   5.265   6.370  1.00     4      
ATOM   1706  CA  ARG A 216      12.332   4.266   7.415  1.00     4      
ATOM   1707  C   ARG A 216      12.933   2.905   7.074  1.00     4      
ATOM   1708  O   ARG A 216      13.453   2.217   7.950  1.00     4      
ATOM   1709  CB  ARG A 216      10.814   4.163   7.633  1.00     4      
ATOM   1710  CG  ARG A 216      10.468   3.322   8.867  1.00     4      
ATOM   1711  CD  ARG A 216       8.947   3.234   9.003  1.00     4      
ATOM   1712  NE  ARG A 216       8.541   2.543  10.225  1.00     4      
ATOM   1713  CZ  ARG A 216       7.302   2.236  10.566  1.00     4      
ATOM   1714  NH1 ARG A 216       6.297   2.506   9.780  1.00     4      
ATOM   1715  NH2 ARG A 216       7.054   1.657  11.700  1.00     4      
ATOM   1716  N   VAL A 217      12.866   2.505   5.799  1.00     7      
ATOM   1717  CA  VAL A 217      13.444   1.241   5.327  1.00     7      
ATOM   1718  C   VAL A 217      14.968   1.338   5.231  1.00     7      
ATOM   1719  O   VAL A 217      15.641   0.381   5.610  1.00     7      
ATOM   1720  CB  VAL A 217      12.812   0.819   3.999  1.00     7      
ATOM   1721  CG1 VAL A 217      13.469  -0.433   3.429  1.00     7      
ATOM   1722  CG2 VAL A 217      11.334   0.477   4.210  1.00     7      
ATOM   1723  N   LEU A 218      15.516   2.480   4.825  1.00     6      
ATOM   1724  CA  LEU A 218      16.951   2.768   4.867  1.00     6      
ATOM   1725  C   LEU A 218      17.469   2.622   6.299  1.00     6      
ATOM   1726  O   LEU A 218      18.372   1.817   6.533  1.00     6      
ATOM   1727  CB  LEU A 218      17.233   4.170   4.306  1.00     6      
ATOM   1728  CG  LEU A 218      17.124   4.306   2.773  1.00     6      
ATOM   1729  CD1 LEU A 218      17.126   5.780   2.371  1.00     6      
ATOM   1730  CD2 LEU A 218      18.274   3.638   2.041  1.00     6      
ATOM   1731  N   ASP A 219      16.838   3.270   7.269  1.00     5      
ATOM   1732  CA  ASP A 219      17.223   3.196   8.683  1.00     5      
ATOM   1733  C   ASP A 219      17.123   1.759   9.222  1.00     5      
ATOM   1734  O   ASP A 219      18.042   1.257   9.873  1.00     5      
ATOM   1735  CB  ASP A 219      16.321   4.114   9.521  1.00     5      
ATOM   1736  CG  ASP A 219      16.535   5.602   9.250  1.00     5      
ATOM   1737  OD1 ASP A 219      17.625   5.966   8.756  1.00     5      
ATOM   1738  OD2 ASP A 219      15.605   6.373   9.583  1.00     5      
ATOM   1739  N   ARG A 220      16.039   1.056   8.879  1.00     4      
ATOM   1740  CA  ARG A 220      15.839  -0.331   9.303  1.00     4      
ATOM   1741  C   ARG A 220      16.876  -1.273   8.690  1.00     4      
ATOM   1742  O   ARG A 220      17.406  -2.127   9.396  1.00     4      
ATOM   1743  CB  ARG A 220      14.404  -0.763   8.955  1.00     4      
ATOM   1744  CG  ARG A 220      14.013  -2.061   9.661  1.00     4      
ATOM   1745  CD  ARG A 220      12.603  -2.489   9.227  1.00     4      
ATOM   1746  NE  ARG A 220      11.798  -2.967  10.349  1.00     4      
ATOM   1747  CZ  ARG A 220      10.535  -3.339  10.287  1.00     4      
ATOM   1748  NH1 ARG A 220       9.888  -3.416   9.157  1.00     4      
ATOM   1749  NH2 ARG A 220       9.877  -3.635  11.387  1.00     4      
ATOM   1750  N   SER A 221      17.180  -1.093   7.408  1.00     9      
ATOM   1751  CA  SER A 221      18.189  -1.895   6.712  1.00     9      
ATOM   1752  C   SER A 221      19.596  -1.655   7.263  1.00     9      
ATOM   1753  O   SER A 221      20.381  -2.597   7.374  1.00     9      
ATOM   1754  CB  SER A 221      18.153  -1.614   5.205  1.00     9      
ATOM   1755  OG  SER A 221      18.671  -0.349   4.889  1.00     9      
ATOM   1756  N   LEU A 222      19.904  -0.424   7.665  1.00     4      
ATOM   1757  CA  LEU A 222      21.167  -0.090   8.300  1.00     4      
ATOM   1758  C   LEU A 222      21.284  -0.744   9.680  1.00     4      
ATOM   1759  O   LEU A 222      22.307  -1.343   9.988  1.00     4      
ATOM   1760  CB  LEU A 222      21.296   1.443   8.373  1.00     4      
ATOM   1761  CG  LEU A 222      22.665   1.921   8.881  1.00     4      
ATOM   1762  CD1 LEU A 222      23.794   1.577   7.910  1.00     4      
ATOM   1763  CD2 LEU A 222      22.638   3.439   9.054  1.00     4      
ATOM   1764  N   LEU A 223      20.223  -0.690  10.481  1.00     3      
ATOM   1765  CA  LEU A 223      20.173  -1.352  11.784  1.00     3      
ATOM   1766  C   LEU A 223      20.316  -2.876  11.663  1.00     3      
ATOM   1767  O   LEU A 223      21.086  -3.474  12.420  1.00     3      
ATOM   1768  CB  LEU A 223      18.846  -1.002  12.483  1.00     3      
ATOM   1769  CG  LEU A 223      18.806   0.422  13.064  1.00     3      
ATOM   1770  CD1 LEU A 223      17.359   0.795  13.411  1.00     3      
ATOM   1771  CD2 LEU A 223      19.637   0.536  14.344  1.00     3      
ATOM   1772  N   GLU A 224      19.625  -3.499  10.697  1.00     4      
ATOM   1773  CA  GLU A 224      19.758  -4.937  10.453  1.00     4      
ATOM   1774  C   GLU A 224      21.184  -5.299  10.002  1.00     4      
ATOM   1775  O   GLU A 224      21.754  -6.264  10.522  1.00     4      
ATOM   1776  CB  GLU A 224      18.695  -5.438   9.439  1.00     4      
ATOM   1777  CG  GLU A 224      17.287  -5.564  10.072  1.00     4      
ATOM   1778  CD  GLU A 224      16.191  -6.167   9.148  1.00     4      
ATOM   1779  OE1 GLU A 224      15.022  -6.334   9.600  1.00     4      
ATOM   1780  OE2 GLU A 224      16.470  -6.501   7.978  1.00     4      
ATOM   1781  N   TYR A 225      21.809  -4.484   9.142  1.00     7      
ATOM   1782  CA  TYR A 225      23.189  -4.701   8.696  1.00     7      
ATOM   1783  C   TYR A 225      24.201  -4.583   9.842  1.00     7      
ATOM   1784  O   TYR A 225      25.039  -5.467  10.023  1.00     7      
ATOM   1785  CB  TYR A 225      23.508  -3.705   7.579  1.00     7      
ATOM   1786  CG  TYR A 225      24.900  -3.878   6.996  1.00     7      
ATOM   1787  CD1 TYR A 225      25.949  -3.031   7.383  1.00     7      
ATOM   1788  CD2 TYR A 225      25.141  -4.910   6.073  1.00     7      
ATOM   1789  CE1 TYR A 225      27.229  -3.195   6.847  1.00     7      
ATOM   1790  CE2 TYR A 225      26.423  -5.087   5.531  1.00     7      
ATOM   1791  CZ  TYR A 225      27.468  -4.231   5.917  1.00     7      
ATOM   1792  OH  TYR A 225      28.722  -4.402   5.386  1.00     7      
ATOM   1793  N   VAL A 226      24.095  -3.534  10.658  1.00     5      
ATOM   1794  CA  VAL A 226      24.983  -3.309  11.803  1.00     5      
ATOM   1795  C   VAL A 226      24.827  -4.420  12.850  1.00     5      
ATOM   1796  O   VAL A 226      25.823  -4.900  13.389  1.00     5      
ATOM   1797  CB  VAL A 226      24.727  -1.923  12.431  1.00     5      
ATOM   1798  CG1 VAL A 226      25.478  -1.722  13.753  1.00     5      
ATOM   1799  CG2 VAL A 226      25.179  -0.809  11.492  1.00     5      
ATOM   1800  N   ASN A 227      23.612  -4.863  13.114  1.00     6      
ATOM   1801  CA  ASN A 227      23.379  -5.965  14.039  1.00     6      
ATOM   1802  C   ASN A 227      23.956  -7.289  13.512  1.00     6      
ATOM   1803  O   ASN A 227      24.505  -8.059  14.305  1.00     6      
ATOM   1804  CB  ASN A 227      21.877  -6.089  14.317  1.00     6      
ATOM   1805  CG  ASN A 227      21.353  -4.986  15.239  1.00     6      
ATOM   1806  ND2 ASN A 227      20.061  -4.755  15.217  1.00     6      
ATOM   1807  OD1 ASN A 227      22.058  -4.365  16.003  1.00     6      
ATOM   1808  N   HIS A 228      23.885  -7.522  12.210  1.00     4      
ATOM   1809  CA  HIS A 228      24.450  -8.728  11.606  1.00     4      
ATOM   1810  C   HIS A 228      25.981  -8.702  11.607  1.00     4      
ATOM   1811  O   HIS A 228      26.603  -9.700  11.941  1.00     4      
ATOM   1812  CB  HIS A 228      23.879  -8.916  10.190  1.00     4      
ATOM   1813  CG  HIS A 228      23.475 -10.332   9.911  1.00     4      
ATOM   1814  CD2 HIS A 228      23.859 -11.129   8.858  1.00     4      
ATOM   1815  ND1 HIS A 228      22.602 -11.093  10.676  1.00     4      
ATOM   1816  CE1 HIS A 228      22.485 -12.295  10.104  1.00     4      
ATOM   1817  NE2 HIS A 228      23.228 -12.349   8.996  1.00     4      
ATOM   1818  N   SER A 229      26.593  -7.540  11.312  1.00     6      
ATOM   1819  CA  SER A 229      28.052  -7.389  11.351  1.00     6      
ATOM   1820  C   SER A 229      28.642  -7.504  12.760  1.00     6      
ATOM   1821  O   SER A 229      29.796  -7.889  12.900  1.00     6      
ATOM   1822  CB  SER A 229      28.476  -6.061  10.730  1.00     6      
ATOM   1823  OG  SER A 229      27.974  -4.953  11.447  1.00     6      
ATOM   1824  N   ASN A 230      27.862  -7.189  13.792  1.00     6      
ATOM   1825  CA  ASN A 230      28.303  -7.317  15.186  1.00     6      
ATOM   1826  C   ASN A 230      28.131  -8.735  15.754  1.00     6      
ATOM   1827  O   ASN A 230      28.628  -9.013  16.847  1.00     6      
ATOM   1828  CB  ASN A 230      27.547  -6.298  16.042  1.00     6      
ATOM   1829  CG  ASN A 230      28.036  -4.868  15.876  1.00     6      
ATOM   1830  ND2 ASN A 230      27.235  -3.910  16.266  1.00     6      
ATOM   1831  OD1 ASN A 230      29.136  -4.577  15.437  1.00     6      
ATOM   1832  N   THR A 231      27.389  -9.610  15.059  1.00     5      
ATOM   1833  CA  THR A 231      27.201 -11.015  15.471  1.00     5      
ATOM   1834  C   THR A 231      28.153 -11.985  14.771  1.00     5      
ATOM   1835  O   THR A 231      28.191 -13.154  15.154  1.00     5      
ATOM   1836  CB  THR A 231      25.753 -11.491  15.289  1.00     5      
ATOM   1837  CG2 THR A 231      24.874 -11.033  16.456  1.00     5      
ATOM   1838  OG1 THR A 231      25.162 -10.999  14.114  1.00     5      
ATOM   1839  N   THR A 232      28.905 -11.520  13.769  1.00     8      
ATOM   1840  CA  THR A 232      29.972 -12.273  13.100  1.00     8      
ATOM   1841  C   THR A 232      31.357 -11.896  13.613  1.00     8      
ATOM   1842  O   THR A 232      31.610 -10.681  13.755  1.00     8      
ATOM   1843  CB  THR A 232      29.939 -12.115  11.573  1.00     8      
ATOM   1844  CG2 THR A 232      28.918 -13.062  10.950  1.00     8      
ATOM   1845  OG1 THR A 232      29.605 -10.812  11.213  1.00     8      
ATOM   1846  OXT THR A 232      32.140 -12.867  13.830  1.00     8      
TER   
END
