# Supplementary material for: RNF114 and RNF166 exemplify reader-writer E3 ligases that extend K11 polyubiquitin onto sites of MARUbylation
Source: EMBO J. 2025 Oct 2;44(21):5993–6018. doi: 10.1038/s44318-025-00577-z (PMC12583694; doi:10.1038/s44318-025-00577-z)
Supplement: Supplementary file 7 — Source data Fig. 5 [file 44318_2025_577_MOESM7_ESM.zip › Figure 5/5C/RNF125-consurf_1746159990/msa_aa_variety_percentage.csv]

The table details the residue variety in % for each position in the query sequence.
Each column shows the % for that amino-acid, found in position ('pos') in the MSA.
In case there are residues which are not a standard amino-acid in the MSA, they are represented under column 'OTHER'
pos	A	C	D	E	F	G	H	I	K	L	M	N	P	Q	R	S	T	V	W	Y	OTHER	MAX ACID	ConSurf grade
1	0	0	0	0	0	0	0	0	0	0	100.000	0	0	0	0	0	0	0	0	0	0	M 100	9
2	0	0	0	0	0	100.000	0	0	0	0	0	0	0	0	0	0	0	0	0	0	0	G 100	9
3	0	0	0	0	0	0	0	0	0	0	0	0	0	0	0	100.000	0	0	0	0	0	S 100	9
4	6.383	0	0	0	0	0	0	2.128	0	27.660	4.255	0	0	0	2.128	0	0	57.447	0	0	0	V 57.447	3
5	0	0	0	0	2.128	0	0	2.128	0	95.745	0	0	0	0	0	0	0	0	0	0	0	L 95.745	7
6	0	0	0	0	0	2.128	0	0	0	0	0	0	0	0	2.128	95.745	0	0	0	0	0	S 95.745	8
7	0	2.128	0	0	0	4.255	0	0	0	0	0	4.255	0	0	0	87.234	2.128	0	0	0	0	S 87.234	6
8	2.083	0	87.500	8.333	0	2.083	0	0	0	0	0	0	0	0	0	0	0	0	0	0	0	D 87.5	5
9	6.122	2.041	0	0	0	14.286	0	0	0	0	0	8.163	0	0	0	69.388	0	0	0	0	0	S 69.388	3
10	2.083	0	0	0	0	56.250	2.083	2.083	0	0	0	0	0	0	18.750	18.750	0	0	0	0	0	G 56.25	4
11	0	0	0	12.500	0	8.333	0	0	66.667	0	0	0	0	2.083	8.333	2.083	0	0	0	0	0	K 66.667	4
12	10.204	0	4.082	2.041	0	2.041	0	0	0	0	2.041	0	2.041	0	2.041	63.265	6.122	6.122	0	0	0	S 63.265	3
13	73.077	0	0	1.923	0	9.615	0	0	0	0	0	0	3.846	0	0	3.846	1.923	5.769	0	0	0	A 73.077	4
14	21.154	0	0	1.923	0	1.923	0	0	0	0	0	3.846	57.692	0	3.846	5.769	3.846	0	0	0	0	P 57.692	2
15	73.077	1.923	0	0	0	7.692	0	0	0	0	0	0	5.769	0	0	3.846	5.769	1.923	0	0	0	A 73.077	4
16	9.524	0	0	0	0	0	0	2.381	0	0	0	0	14.286	2.381	2.381	69.048	0	0	0	0	0	S 69.048	3
17	67.442	0	0	0	0	0	0	0	0	2.326	0	0	2.326	2.326	13.953	6.977	0	4.651	0	0	0	A 67.442	2
18	25.581	9.302	0	0	4.651	2.326	0	2.326	0	0	0	0	11.628	0	0	0	41.860	0	0	2.326	0	T 41.86	1
19	10.638	0	0	0	0	0	0	0	0	2.128	0	0	78.723	0	2.128	4.255	2.128	0	0	0	0	P 78.723	4
20	3.636	0	0	1.818	0	3.636	0	0	0	12.727	0	0	3.636	3.636	67.273	1.818	1.818	0	0	0	0	R 67.273	3
21	48.077	0	5.769	1.923	0	3.846	3.846	0	0	0	0	0	7.692	13.462	0	5.769	7.692	1.923	0	0	0	A 48.077	2
22	1.852	0	0	0	1.852	0	0	0	0	72.222	0	0	7.407	0	5.556	5.556	1.852	0	3.704	0	0	L 72.222	2
23	11.111	0	0	49.206	0	19.048	3.175	0	0	0	1.587	0	3.175	1.587	6.349	1.587	0	1.587	1.587	0	0	E 49.206	1
24	4.615	0	1.538	0	0	9.231	0	0	4.615	4.615	0	1.538	1.538	1.538	64.615	1.538	3.077	1.538	0	0	0	R 64.615	2
25	20.896	0	0	2.985	0	1.493	0	0	1.493	0	1.493	0	4.478	0	35.821	23.881	5.970	1.493	0	0	0	R 35.821	3
26	13.889	0	2.778	12.500	0	31.944	1.389	0	2.778	5.556	1.389	0	5.556	1.389	13.889	5.556	1.389	0	0	0	0	G 31.944	1
27	8.434	0	39.759	21.687	0	3.614	2.410	0	1.205	1.205	0	0	2.410	3.614	8.434	3.614	1.205	1.205	0	1.205	0	D 39.759	1
28	6.977	0	2.326	2.326	0	12.791	1.163	1.163	5.814	1.163	1.163	0	39.535	8.140	6.977	1.163	5.814	3.488	0	0	0	P 39.535	1
29	6.186	0	5.155	45.361	0	0	1.031	0	2.062	2.062	0	0	8.247	16.495	3.093	5.155	1.031	3.093	0	1.031	0	E 45.361	1
30	1.000	0	17.000	4.000	0	3.000	0	0	3.000	34.000	0	0	14.000	16.000	3.000	4.000	0	0	1.000	0	0	L 34	3
31	0.935	0	8.411	1.869	0	0	0	0	0	1.869	0	0	62.617	14.953	6.542	1.869	0.935	0	0	0	0	P 62.617	4
32	9.735	0	5.310	2.655	0	0.885	0	17.699	0	18.584	1.770	7.965	2.655	0	0	1.770	0	30.973	0	0	0	V 30.973	2
33	6.723	0	1.681	2.521	0	0	0	0.840	0	5.042	1.681	0.840	31.092	2.521	0	18.487	28.571	0	0	0	0	P 31.092	2
34	1.639	0.820	9.016	5.738	0	0	0	0	0	0	0	4.098	0.820	0.820	8.197	68.852	0	0	0	0	0	S 68.852	6
35	0	0.820	0	0	86.885	0	0	0	0	2.459	0	0	0	0	0	0	0	0	0	9.836	0	F 86.885	7
36	0	0	64.228	10.569	0	0.813	0	1.626	0	4.065	1.626	0	0	0.813	0	0	8.943	5.691	0	1.626	0	D 64.228	4
37	0.813	99.187	0	0	0	0	0	0	0	0	0	0	0	0	0	0	0	0	0	0	0	C 99.187	9
38	29.268	0	0	0	0.813	0	0	0	0	0	0	0	24.390	0	0	44.715	0	0.813	0	0	0	S 44.715	7
39	0.806	0	0	0	0	0	0	25.000	0	0	0	0	0	0	0	0	0.806	72.581	0	0.806	0	V 72.581	8
40	0	98.387	0	0	0	0	0	0	0	0.806	0	0	0	0	0	0.806	0	0	0	0	0	C 98.387	8
41	0	0	0	0	0	0	0	0	0	95.968	1.613	0	0.806	0	0	0	0.806	0	0.806	0	0	L 95.968	8
42	0	0	0	91.129	0.806	0.806	0	0	0	0	0	0	0	7.258	0	0	0	0	0	0	0	E 91.129	8
43	0	0	0	0	0	0	0	12.097	0	0.806	0.806	0	0	0	0	0	2.419	83.871	0	0	0	V 83.871	8
44	0	0	0	0	21.429	0	0	0	0	76.984	0	0	0	0	0	0	0	0.794	0	0.794	0	L 76.984	8
45	0	1.587	11.905	12.698	0	0.794	53.175	2.381	0	0.794	0	12.698	0	2.381	0.794	0.794	0	0	0	0	0	H 53.175	4
46	0	0.787	0.787	0.787	0	0.787	1.575	1.575	2.362	0	0	3.150	0	48.819	26.772	11.024	1.575	0	0	0	0	Q 48.819	4
47	0	0	0	0	0	0	0	0	0	0	0	0	98.413	1.587	0	0	0	0	0	0	0	P 98.413	9
48	0	0	0	0	1.575	0	0.787	5.512	0	1.575	10.236	0	0.787	0	0	0	8.661	70.866	0	0	0	V 70.866	5
49	0.787	0	0	0.787	0	0	0	1.575	2.362	0	0.787	0	0.787	0	84.252	0.787	7.087	0	0	0	0.787	R 84.252	6
50	3.937	0	0	0	0	0	0	0	0	0.787	0	0	0	0	0	0.787	86.614	6.299	1.575	0	0	T 86.614	8
51	1.575	0	1.575	2.362	0	0	0	0	4.724	0.787	0	0	11.811	18.898	57.480	0	0	0.787	0	0	0	R 57.48	5
52	0	96.850	0.787	0	0	0	0	0	0	0	0.787	0	0	0	0	0	0	0.787	0.787	0	0	C 96.85	8
53	0	0	0	0	0	95.238	0	0	0	0.794	0	0	0	1.587	0	1.587	0	0.794	0	0	0	G 95.238	8
54	0	0	0	0	0	0.769	95.385	0	0	0	0	0	0	0.769	0	1.538	0	1.538	0	0	0	H 95.385	8
55	1.481	2.222	0	0.741	0	0.741	0	7.407	0	5.185	0	0	0	0	3.704	0	9.630	68.889	0	0	0	V 68.889	4
56	0	0	0	0	100.000	0	0	0	0	0	0	0	0	0	0	0	0	0	0	0	0	F 100	9
57	0	100.000	0	0	0	0	0	0	0	0	0	0	0	0	0	0	0	0	0	0	0	C 100	9
58	0	0	1.342	1.342	0	0	40.268	0	0	0	3.356	1.342	0	14.765	29.530	0.671	4.698	0	0	2.685	0	H 40.268	4
59	1.342	0.671	2.685	1.342	2.685	0.671	0	1.342	0	0.671	0.671	0.671	4.698	0	2.013	69.799	9.396	1.342	0	0	0	S 69.799	5
60	0	99.329	0	0	0	0	0	0	0	0	0	0	0	0	0	0	0	0	0	0.671	0	C 99.329	9
61	0	0	0	0	0	0	2.685	79.866	0	16.107	0	0.671	0	0	0	0	0	0.671	0	0	0	I 79.866	8
62	42.953	0	0	0	0	0	1.342	1.342	14.094	0	0	0	0	14.765	0	16.779	4.027	4.698	0	0	0	A 42.953	6
63	28.859	0	0	15.436	0	0	0	0	0	0	0	0	0	2.685	2.013	0	51.007	0	0	0	0	T 51.007	7
64	0	20.134	0	0	0	0	0	0	0	0	0	4.027	0	0	0	75.168	0.671	0	0	0	0	S 75.168	9
65	0.671	0	0	0	4.027	0	0	5.369	0	86.577	0	0	0	0	0	0	0.671	2.685	0	0	0	L 86.577	6
66	0.667	0	0	0	0	0	0.667	0	48.000	0	0	2.000	0	1.333	44.000	2.667	0.667	0	0	0	0	K 48	5
67	0.667	0	0	0	0	0	0.667	0.667	0.667	1.333	1.333	68.000	15.333	0.667	0.667	8.000	1.333	0.667	0	0	0	N 68	5
68	0	0	0	0	0	0	2.000	0	5.333	0	0	74.000	0	8.667	2.000	8.000	0	0	0	0	0	N 74	7
69	24.000	0	1.333	0	0	2.000	0	0	42.667	0	1.333	1.333	0	0	2.000	2.667	21.333	1.333	0	0	0	K 42.667	5
70	0	0.671	0.671	0	0	3.356	0	0	0	0	0	1.342	16.779	0	0	0	0	0	64.430	12.752	0	W 64.43	6
71	14.000	0	0	0	0	0	0	0	2.000	0	2.000	0	0	0	0.667	1.333	63.333	16.667	0	0	0	T 63.333	7
72	0	99.333	0	0	0	0	0	0	0	0	0	0	0	0	0	0	0	0	0	0.667	0	C 99.333	9
73	10.667	0	0	0	0	6.667	0	0	0	0	0	0	82.000	0	0	0.667	0	0	0	0	0	P 82	8
74	0	1.333	0	0	0	0	0	0.667	0	2.000	0	0	0	0	0	0	0	17.333	0	78.667	0	Y 78.667	8
75	0	99.333	0	0	0	0.667	0	0	0	0	0	0	0	0	0	0	0	0	0	0	0	C 99.333	9
76	0	3.333	0	0	0	0	0	0	0	0	0	0	0	1.333	94.667	0	0	0	0	0	0.667	R 94.667	9
77	67.333	0	0.667	0	0	2.000	0	0	0	0	0	1.333	0	0	0	12.000	16.000	0.667	0	0	0	A 67.333	5
78	6.000	2.667	2.667	0	2.667	0.667	13.333	0	0	0	0	0.667	4.000	1.333	0	1.333	6.000	0	0	58.667	0	Y 58.667	3
79	0	0	0	0	0	0	0	1.333	0	95.333	0	0	0.667	0	0	0	2.000	0.667	0	0	0	L 95.333	8
80	0.667	0.667	2.000	0.667	0	4.000	6.000	0.667	0	1.333	0	0	56.000	0	0	23.333	2.667	2.000	0	0	0	P 56	4
81	2.000	0	0	0.667	0	0.667	3.333	0	3.333	0.667	0	2.000	6.667	1.333	0	76.667	0.667	0	0	2.000	0	S 76.667	5
82	1.600	0	0	94.400	0	0	0	0	0	0	2.400	0	0	0.800	0	0	0	0.800	0	0	0	E 94.4	8
83	1.333	0.667	0	3.333	0	85.333	0	0	0	0	0	0	0	0	0	0.667	0	0	8.667	0	0	G 85.333	7
84	2.667	0	0.667	0	0	1.333	0	32.000	2.000	0.667	1.333	1.333	0.667	1.333	0.667	6.667	18.667	30.000	0	0	0	I 32	4
85	0	0	0	0	0.667	0	0.667	0	8.667	6.667	0	0	74.000	0	9.333	0	0	0	0	0	0	P 74	6
86	99.333	0	0.667	0	0	0	0	0	0	0	0	0	0	0	0	0	0	0	0	0	0	A 99.333	9
87	3.333	0	2.000	0.667	0.667	1.333	0	0.667	0	5.333	0.667	0	0	0	0	2.667	68.667	14.000	0	0	0	T 68.667	5
88	0	0	94.000	3.333	0	0	0.667	0	0	0.667	0	0.667	0	0	0	0.667	0	0	0	0	0	D 94	8
89	0	0	0	0	0	0	0	58.667	0.667	13.333	0	0	0	0	0	0	0	27.333	0	0	0	I 58.667	6
90	47.333	0	1.333	17.333	0	0	0	8.000	0	0	8.000	0	0	2.000	0	0	11.333	4.667	0	0	0	A 47.333	5
91	5.333	0	1.333	1.333	0	0	0	0	78.000	1.333	0	4.000	0	0.667	6.000	0	2.000	0	0	0	0	K 78	5
92	0	0	0	0.667	0	0	0	0	37.333	9.333	14.000	0	0	6.000	28.000	0	1.333	1.333	2.000	0	0	K 37.333	5
93	0	0	0	0	0	0	0	14.000	0	0	85.333	0	0	0	0	0	0.667	0	0	0	0	M 85.333	9
94	0.667	0	0.667	24.667	0	0	2.000	0	60.667	0	1.333	0	0	4.667	5.333	0	0	0	0	0	0	K 60.667	4
95	4.000	0	0.667	1.333	0	1.333	0	0.667	1.333	0	2.000	15.333	0	0.667	2.000	51.333	18.667	0.667	0	0	0	S 51.333	5
96	0.667	0	0	26.667	0	0	0	13.333	0.667	2.000	2.000	0	0	0.667	1.333	10.000	24.000	18.667	0	0	0	E 26.667	5
97	1.333	0	0.667	7.333	20.667	0	6.000	2.667	2.667	0	0	0.667	0	0.667	0	0.667	0.667	4.000	0	52.000	0	Y 52	3
98	8.000	0	0	0.667	0	4.000	0	0	2.000	0	0	0	0	64.000	13.333	1.333	5.333	0	0	0	1.333	Q 64	4
99	4.667	0	2.000	0	0	0.667	0	0	5.333	0	0	78.000	2.000	0.667	0	0.667	5.333	0.667	0	0	0	N 78	6
100	0	98.000	0	0	0	0	0	0	0	0	0	0	0	0	0	0	0	0	0.667	1.333	0	C 98	9
101	15.436	0	0	14.765	0	0	0	0	11.409	0	0	4.027	0.671	0	4.027	2.685	46.980	0	0	0	0	T 46.98	4
102	0	0	0	79.195	0	20.134	0	0	0	0	0	0	0	0	0	0.671	0	0	0	0	0	E 79.195	9
103	0	99.329	0	0	0	0	0	0	0	0	0	0	0	0	0.671	0	0	0	0	0	0	C 99.329	9
104	2.685	0	31.544	31.544	0	18.121	0.671	0	6.711	0	0	6.040	0	2.013	0	0.671	0	0	0	0	0	D 31.544	3
105	4.000	0	0	10.000	0	0	0	2.000	9.333	0.667	2.000	2.667	0	4.000	1.333	3.333	58.000	2.667	0	0	0	T 58	3
106	0.667	0.667	0	8.667	0	0	0	0	20.667	20.667	0.667	0.667	4.000	39.333	2.667	0	0	0.667	0	0	0.667	Q 39.333	4
107	0	0	0	0	0	0	0	9.333	0	0.667	6.000	0	0	0	0	0	0	84.000	0	0	0	V 84	7
108	0.671	77.181	0	0	0.671	2.685	0	0	0	4.698	0	1.342	0	0	4.027	0	0	1.342	0	7.383	0	C 77.181	3
109	0	0	0.671	0	1.342	0	0	0	0	97.315	0	0	0	0	0	0	0	0.671	0	0	0	L 97.315	8
110	0.667	0	0	0	0	0	0	2.667	0	0	0	2.667	0.667	0	0	93.333	0	0	0	0	0	S 93.333	9
111	0	0	13.423	67.785	0	0.671	0	0	8.725	0	0	2.013	0	6.711	0	0.671	0	0	0	0	0	E 67.785	5
112	0	0	0	0	0	0	0	0.671	0	3.356	95.973	0	0	0	0	0	0	0	0	0	0	M 95.973	9
113	0	0	0	0	0	0	0	0	0.671	0	0	0	0	0	99.329	0	0	0	0	0	0	R 99.329	9
114	72.667	0	3.333	1.333	0.667	2.000	1.333	0	0	0	0.667	0.667	0	0	0	10.000	1.333	6.000	0	0	0	A 72.667	5
115	0	0	0	0	0	0	99.333	0	0	0	0	0.667	0	0	0	0	0	0	0	0	0	H 99.333	9
116	2.667	0	0	0	2.667	0	0	26.000	0	47.333	3.333	0	0	0	0	0.667	10.667	5.333	0	0	1.333	L 47.333	5
117	12.000	0	0	0.667	0	3.333	0	0	4.667	0	0.667	14.667	0.667	0	60.000	0.667	2.000	0.667	0	0	0	R 60	5
118	6.667	0	0	0	0	0	0	2.000	1.333	0	8.667	4.000	0	0	2.000	12.000	62.667	0.667	0	0	0	T 62.667	5
119	0	97.987	0	0	0	0	0	0.671	0	0	0	0	0	0	0	0.671	0	0	0	0.671	0	C 97.987	8
120	4.027	0	8.725	37.584	0	1.342	0	0	1.342	3.356	0	0.671	2.013	24.832	0.671	13.423	0.671	1.342	0	0	0	E 37.584	4
121	0	0	1.342	1.342	0	0	1.342	0	59.060	2.685	0	0	2.685	30.201	0	0.671	0	0.671	0	0	0	K 59.06	4
122	0	0.671	0	0	1.342	0	0.671	0.671	0	0	0	0	0	0	0	0	0	0	0	96.644	0	Y 96.644	8
123	0	0	0	0	0.671	0	0	71.141	0.671	6.040	0	0	0	16.779	0.671	0	0.671	3.356	0	0	0	I 71.141	6
124	0	0	28.859	43.624	0	0	0	0	4.698	0.671	1.342	6.711	0	2.685	0.671	2.685	8.054	0	0	0	0	E 43.624	4
125	0	0	0.671	3.356	2.013	0	0	0	72.483	0.671	0	2.013	0	0.671	1.342	0	2.013	0	0	14.765	0	K 72.483	5
126	0	0	0.667	0	0.667	0	0	14.000	0	0.667	0.667	0	0	0	0	0	0	1.333	0	82.000	0	Y 82	7
127	0	0	0.671	4.698	0	81.879	0	0.671	2.685	0	7.383	0	0	1.342	0.671	0	0	0	0	0	0	G 81.879	7
128	0	0	0	16.779	0	0.671	0	0	0.671	0	0	0	79.866	1.342	0	0	0.671	0	0	0	0	P 79.866	8
129	0	0	0.671	0	0.671	16.779	0	2.013	0	68.456	0.671	0.671	2.013	0.671	0	0	1.342	6.040	0	0	0	L 68.456	4
130	0	0.671	0	10.738	0	0	0	2.685	0.671	2.013	2.685	0	1.342	65.101	0.671	0.671	0	12.081	0	0.671	0	Q 65.101	5
131	0.676	0	0.676	79.054	0	0	0	0	8.784	0	0	2.027	0	1.351	7.432	0	0	0	0	0	0	E 79.054	7
132	10.135	0	0	0	0.676	0	0	2.027	0	56.757	0.676	1.351	6.081	0	0	3.378	5.405	13.514	0	0	0	L 56.757	4
133	9.524	0	0	6.122	0	56.463	0	3.401	0	0.680	0	0	0	2.041	2.041	4.762	6.122	8.844	0	0	0	G 56.463	4
134	7.432	0	24.324	25.000	0.676	0	3.378	0	10.811	0	0	2.027	0	0.676	3.378	3.378	9.459	0.676	0	8.784	0	E 25	4
135	18.792	1.342	0	1.342	2.013	0	0	4.027	1.342	0	0	0	16.107	0	0.671	1.342	38.255	14.765	0	0	0	T 38.255	4
136	20.690	0	0.690	9.655	0	2.069	0	3.448	0	2.069	0.690	0	24.138	2.069	0	0.690	12.414	21.379	0	0	0	P 24.138	2
137	12.245	8.163	0	0	0.680	1.361	0.680	0.680	3.401	0.680	0.680	18.367	0.680	0	0	4.082	46.939	0.680	0	0.680	0	T 46.939	4
138	0	0	0	0	0	0.667	0	0	2.000	0	0	0	0.667	0	93.333	3.333	0	0	0	0	0	R 93.333	8
139	0	28.000	0	0	22.000	0	0	0	0	0	0	0	0	0	0	0	0.667	0	0	49.333	0	Y 49.333	6
140	18.667	0.667	0	0.667	0	0.667	0	2.667	0	0	0.667	0	20.667	0	0	18.667	12.667	24.000	0	0	0	V 24	4
141	0	99.324	0	0	0	0	0	0	0	0	0	0	0	0	0	0.676	0	0	0	0	0	C 99.324	9
142	0	0	0	0	0	0	0	0	0	0.676	0	0	99.324	0	0	0	0	0	0	0	0	P 99.324	9
143	0	0	0	0	61.486	0	0	0	0	2.703	0	0	0	0	0	1.351	0	0	0	33.784	0.676	F 61.486	5
144	0	99.324	0	0	0	0	0	0	0	0	0	0	0	0	0	0.676	0	0	0	0	0	C 99.324	9
145	0	0	1.351	3.378	0	0	6.757	0	0	0.676	0.676	8.108	7.432	64.189	0	7.432	0	0	0	0	0	Q 64.189	4
146	0	19.595	0	4.730	1.351	0	0	0	10.811	2.027	1.351	2.027	2.027	6.081	25.676	1.351	1.351	6.757	0.676	13.514	0.676	R 25.676	1
147	0	0	1.333	72.667	0	1.333	0.667	0	0.667	0	0	18.667	0	2.667	0	1.333	0	0.667	0	0	0	E 72.667	7
148	0	0.667	0	0	9.333	0	0	0.667	0	66.000	1.333	0	0	0	0	0	0	19.333	0	2.000	0.667	L 66	4
149	2.667	0	80.667	4.667	0	2.000	4.667	0	0	0	0	4.000	0	0	0.667	0	0	0	0	0.667	0	D 80.667	5
150	1.333	0	0	78.000	0	0.667	0	0	1.333	0	0.667	0	0	16.667	0	0	0	0.667	0	0.667	0	E 78	7
151	0	0	73.333	12.000	0	1.333	0.667	0	0	0	0	10.667	0	0	0	1.333	0.667	0	0	0	0	D 73.333	5
152	0.667	3.333	24.667	16.000	0	28.000	0	0	0.667	0.667	0	2.667	0	0	0	22.000	1.333	0	0	0	0	G 28	4
153	0	0.667	0	0	5.333	0	0	0	0	93.333	0.667	0	0	0	0	0	0	0	0	0	0	L 93.333	7
154	0	0	0	0	0	0	0	2.667	0	41.333	24.667	0	0	0.667	0	0	0	30.000	0.667	0	0	L 41.333	7
155	0	0	63.087	18.792	0	0	0.671	1.342	0.671	1.342	0	2.013	0	11.409	0	0	0	0	0	0.671	0	D 63.087	5
156	0	0	0	0	0	0	99.324	0	0	0	0	0	0	0.676	0	0	0	0	0	0	0	H 99.324	9
157	0	84.459	0	0	10.811	0	0	0	0	0	0	0	0	0	0.676	0	0	0	0	4.054	0	C 84.459	8
158	0	2.055	0.685	0	10.959	0	0	24.658	4.795	41.096	0	0.685	0	0	2.740	0	8.904	3.425	0	0	0	L 41.096	4
159	6.081	0	0	0.676	0	0	0	4.054	4.054	0	0	4.730	0	0	1.351	12.838	64.865	0	0	0	1.351	T 64.865	4
160	0	1.342	2.013	0	7.383	0	26.846	0.671	2.685	2.685	0	2.013	0	6.711	0.671	2.013	0	0	0	44.295	0.671	Y 44.295	2
161	0	0	0.671	0	0.671	0	98.658	0	0	0	0	0	0	0	0	0	0	0	0	0	0	H 98.658	9
162	7.383	0	0	0.671	1.342	3.356	0.671	0.671	0.671	0	0	2.685	0.671	0.671	63.087	15.436	1.342	0	0	1.342	0	R 63.087	5
163	2.685	0	0.671	0	0.671	0.671	2.685	0	0.671	4.027	4.698	1.342	0	0.671	8.054	55.705	15.436	0	0	2.013	0	S 55.705	4
164	0	0	20.134	78.523	0	0.671	0	0	0	0	0	0.671	0	0	0	0	0	0	0	0	0	E 78.523	8
165	6.711	0	0	2.013	0	0	0.671	0	0	0.671	0	3.356	6.711	0	64.430	6.711	6.711	0	0.671	1.342	0	R 64.43	3
166	0.671	0	0	0	0	1.342	0	0	4.698	0.671	0	0	0	3.356	83.221	1.342	4.698	0	0	0	0	R 83.221	5
167	28.188	0.671	0	0	0	0.671	2.013	0	0	12.081	0	0	33.557	10.067	5.369	4.698	1.342	0.671	0	0.671	0	P 33.557	4
168	1.333	0	0	0	0	0	0	1.333	0	0.667	0	0	0	0	0	0	0.667	96.000	0	0	0	V 96	9
169	0.699	11.189	0	0	29.371	0.699	0.699	2.098	0	0	3.497	0	0	0	1.399	0	0.699	28.671	2.098	18.881	0	F 29.371	4
170	0	98.601	0	0	0.699	0	0	0	0	0	0.699	0	0	0	0	0	0	0	0	0	0	C 98.601	9
171	0	0	0	0	0	0	0	0	0	0	0	0	97.183	0	0.704	1.408	0	0	0	0.704	0	P 97.183	8
172	0	0	0	0	0.709	0	0	67.376	0	25.532	0	0	0	0	0	0	0	6.383	0	0	0	I 67.376	7
173	0	97.183	0	0	0	0	0	0	0	0	0	0	0	0	0	2.113	0	0.704	0	0	0	C 97.183	8
174	19.014	12.676	0	0	0.704	0	16.901	0	0	0	0	0.704	0	1.408	45.775	0	0	2.817	0	0	0	R 45.775	4
175	1.408	0	0	0	3.521	0	0	0.704	0	71.127	1.408	0	0	0	0	21.831	0	0	0	0	0	L 71.127	7
176	0	0	0	0	0.704	0	1.408	21.127	0	21.831	31.690	0	0.704	1.408	2.113	0.704	15.493	2.817	0	0	0	M 31.69	5
177	0	0	0	0	0	0	0	0	0	1.408	0	0	96.479	0	0	1.408	0	0.704	0	0	0	P 96.479	8
178	0	0	6.338	2.113	0	41.549	0	0	0.704	0	0	21.127	0.704	0	0.704	2.817	2.817	0	21.127	0	0	G 41.549	4
179	0	0	1.408	25.352	0	54.225	0	0	0	0	0	0	0	0.704	16.901	0.704	0	0	0	0.704	0	G 54.225	6
180	0.709	0.709	53.901	2.128	0	11.348	0	0	0.709	0.709	0	19.858	0	0	0	7.092	1.418	1.418	0	0	0	D 53.901	5
181	2.128	0	0	0	0	0	0	0.709	0	2.128	0	0	84.397	0.709	1.418	7.801	0	0.709	0	0	0	P 84.397	5
182	1.408	0	0	0	0	9.859	0.704	0.704	0.704	0	0	18.310	0	0	0.704	66.197	1.408	0	0	0	0	S 66.197	5
183	0	2.817	0	0	0	0	0	1.408	0	0	0	2.113	0	0	0	18.310	6.338	0	0	69.014	0	Y 69.014	5
184	0.833	4.167	0	0	50.833	0	1.667	1.667	1.667	0	0	0	0	0	19.167	1.667	0	0.833	0	16.667	0.833	F 50.833	3
185	0	0.704	2.817	0	0	0	0	2.113	0.704	0	2.113	21.127	0	0.704	2.817	60.563	5.634	0	0	0	0.704	S 60.563	5
186	14.789	0	0.704	0	0	28.873	0	0.704	0.704	0	0.704	0	0	0	35.211	15.493	2.113	0	0	0	0.704	R 35.211	5
187	0	0	10.490	0	0	2.098	0.699	0	0.699	0	0	42.657	0	0	0	41.259	2.098	0	0	0	0	N 42.657	7
188	0	0	0	0	70.629	0	0	0	0	28.671	0	0	0	0	0	0	0.699	0	0	0	0	F 70.629	8
189	1.408	0	0	0	9.155	0	0.704	61.268	0	17.606	8.451	0	0	0	0	0	0	1.408	0	0	0	I 61.268	6
190	0	0	0	7.092	0	2.128	0	0.709	12.766	0	0.709	0.709	0	12.766	59.574	2.128	1.418	0	0	0	0	R 59.574	5
191	0	0	0	0	0	0.709	98.582	0	0	0	0	0	0	0	0	0	0	0	0	0.709	0	H 98.582	9
192	0	0	0	0	0	0	0	2.128	0	96.454	0	0	0	0	0	0	0	1.418	0	0	0	L 96.454	8
193	0	0.709	0	0.709	0	0	14.184	0	6.383	0.709	0	0	0.709	67.376	7.092	0	0.709	0	0	1.418	0	Q 67.376	6
194	7.092	0	1.418	0.709	3.546	0	0.709	10.638	0	35.461	0.709	1.418	0	0	7.801	0	2.837	27.660	0	0	0	L 35.461	4
195	0	0	0	0.709	0	0.709	0	0	0.709	0	0	7.092	0	0	71.631	18.440	0.709	0	0	0	0	R 71.631	7
196	0	0	0	0	0	0	98.592	0.704	0	0	0	0.704	0	0	0	0	0	0	0	0	0	H 98.592	9
197	7.042	0	0	0	0	0.704	0	1.408	2.113	0.704	0.704	0	0.704	4.930	4.225	14.789	61.972	0	0	0	0.704	T 61.972	5
198	0	0	1.408	0.704	43.662	0.704	0.704	7.042	0	36.620	3.521	0	0.704	2.113	0	0	1.408	1.408	0	0	0	F 43.662	4
199	0.704	2.817	0	0	25.352	0	11.972	0	0	2.817	0	2.817	0.704	1.408	0.704	18.310	0	0	0	32.394	0	Y 32.394	4
200	0	2.113	0.704	0	2.817	0	4.225	0	0	0.704	0	0.704	0	0	0	0.704	0	0	0.704	87.324	0	Y 87.324	5
201	0	0	44.286	52.143	0	0.714	0	0	0	0	0	0.714	0	2.143	0	0	0	0	0	0	0	E 52.143	7
202	0	0	62.590	2.158	0.719	0	0	0	0	0	0	13.669	0	0	0	0	17.986	0	0	2.878	0	D 62.59	8
203	0	0.725	0.725	0	49.275	0	0.725	0	0	0	0	0	0	0	0	0	0	0	0	48.551	0	F 49.275	7
204	0	0	0	0.725	0	0	0	64.493	0	10.145	0.725	0	0	0	0	0	0.725	23.188	0	0	0	I 64.493	6
205	1.504	0	88.722	0	0	0	1.504	0	0	0	0.752	2.256	0.752	0	0.752	0.752	0	2.256	0	0.752	0	D 88.722	6
206	0.769	0	0.769	0	23.077	0	0	48.462	0	1.538	0	0	0	0	0	2.308	0.769	0.769	0.769	20.769	0	I 48.462	5
207	3.846	0	13.077	3.077	1.538	0	0.769	0.769	0	0.769	0	60.000	0.769	0	0.769	13.846	0.769	0	0	0	0	N 60	3
208	10.236	0.787	0	0	0	0.787	0	53.543	0	1.575	1.575	0	0	3.150	0	0.787	18.898	8.661	0	0	0	I 53.543	4
209	1.587	0	22.222	0	0	0	0	25.397	0	2.381	0	0.794	0	0	0.794	0	0	46.825	0	0	0	V 46.825	6
210	0	0	0.800	86.400	0	10.400	0	0.800	0	0	0	0.800	0	0	0.800	0	0	0	0	0	0	E 86.4	8
211	0.813	0	11.382	77.236	0	0.813	4.065	0	0	0	0	0.813	0	4.065	0	0	0	0	0	0.813	0	E 77.236	6
212	53.659	0	5.691	0	0	0	0	3.252	0	0.813	0	0	0	0	0	0	8.943	27.642	0	0	0	A 53.659	5
213	0	0	0.813	0	2.439	0	0	3.252	0	69.106	21.951	0	0	0	0	0	0.813	1.626	0	0	0	L 69.106	7
214	0.813	0	0	0	1.626	0	0	64.228	0	3.252	8.943	0	0	0	0	0	5.691	15.447	0	0	0	I 64.228	4
215	5.738	0	0.820	50.820	0	0.820	0.820	0	0.820	0	0	1.639	0	19.672	18.033	0.820	0	0	0	0	0	E 50.82	5
216	1.626	0	1.626	14.634	0	1.626	0.813	0	1.626	0	0	4.065	0	6.504	63.415	2.439	1.626	0	0	0	0	R 63.415	4
217	17.886	0	0.813	0	0.813	0.813	0	1.626	0	0	0	0	0	0	0	0	0.813	77.236	0	0	0	V 77.236	7
218	0	0	0	0	0	0	0	8.130	0	89.431	1.626	0	0	0	0	0	0	0	0.813	0	0	L 89.431	6
219	0.820	0	68.852	0	0	0.820	2.459	0.820	0	4.918	3.279	3.279	0	11.475	0.820	0	0	0.820	0.820	0.820	0	D 68.852	5
220	0	0	0	1.653	1.653	12.397	0	2.479	0	14.050	0	0	0	10.744	53.719	1.653	0	0	1.653	0	0	R 53.719	4
221	0	0	0.833	0	0	0	0	0	0	0	0	0	0.833	0	0	96.667	1.667	0	0	0	0	S 96.667	9
222	0	0	0	0	27.119	0	0	2.542	0	64.407	3.390	0	0	0	0	0	0	1.695	0	0.847	0	L 64.407	4
223	0	0	0	0	1.695	0	0	15.254	0	61.017	8.475	0	0	0	5.085	3.390	1.695	3.390	0	0	0	L 61.017	3
224	0.901	0	18.919	58.559	0	0.901	16.216	0	0	0	0	0	0	3.604	0	0	0	0	0	0	0.901	E 58.559	4
225	0	0	0	0	4.348	0	1.087	0	0	0	0	0	0	0	0	0	0	0	2.174	92.391	0	Y 92.391	7
226	2.198	0	0	0	0	0	0	2.198	0	0	24.176	0	0	0	0	0	0	71.429	0	0	0	V 71.429	5
227	0	0	0	0	0	0	37.363	0	0	0	0	30.769	0	3.297	24.176	3.297	0	0	0	1.099	0	H 37.363	6
228	2.273	0	0	1.136	0	1.136	42.045	0	0	1.136	2.273	3.409	3.409	5.682	2.273	0	0	35.227	0	0	0	H 42.045	4
229	0	0	1.149	0	0	0	0	0	0	1.149	0	34.483	2.299	0	0	54.023	6.897	0	0	0	0	S 54.023	6
230	0	0	6.494	0	0	0	19.481	0	0	0	0	70.130	0	1.299	0	2.597	0	0	0	0	0	N 70.13	6
231	3.636	0	0	0	0	0	0	0	0	0	0	0	27.273	0	20.000	3.636	45.455	0	0	0	0	T 45.455	5
232	0	0	0	0	0	0	0	0	0	0	0	30.952	0	0	0	2.381	66.667	0	0	0	0	T 66.667	8
