# Supplementary material for: RNF114 and RNF166 exemplify reader-writer E3 ligases that extend K11 polyubiquitin onto sites of MARUbylation
Source: EMBO J. 2025 Oct 2;44(21):5993–6018. doi: 10.1038/s44318-025-00577-z (PMC12583694; doi:10.1038/s44318-025-00577-z)
Supplement: Supplementary file 7 — Source data Fig. 5 [file 44318_2025_577_MOESM7_ESM.zip › Figure 5/5C/RNF125-consurf_1746159990/msa_fasta.aln]

>Input_seq_ATOM_A
--------MGSVLSTDSGKSAPA---------SATA--RALERR----RDPEL---PVTS
FDCAVCLEVLHQPVRTRCGH--VFCRSCIATSLK-NNKWTCPYCRAYLPSEGVPATDVAK
RMKSEYKNCAECDTLVCLSEMRAHIRTCQKYIDKYGPLQ-ELEE------------TAAR
----CVCPFCQ--RELYEDSLLDHCITHHRSERRPV----------FC-PLCRLIPDENP
SS-------FSGSLIRHLQV--SHTLFYDDFI-D--FNI-IEEALIRRVLDRSLLEYVNH
SNTT--
>ur|A0A9L0RHM0|37_268|3.7e-152|Eutheria
--------MGSVLSSDSGKSAPA---------SATP--RALERR----RDPEL---PVTS
FDCSVCLEVLHQPVRTRCGH--VFCRSCIATSLK-NNKWTCPYCRAYLPSEGVPATDVAK
RMKSEYQNCTECDTAVCLSEMRAHIRTCQKYIDKYGPLQ-ELGE------------TATR
----CVCPFCQ--RELDEDSLLDHCITHHRSERRPV----------FC-PICRLIPNENP
NS-------FSGSLIRHLQV--NHTLFYDDFL-D--FNI-IEEALIRRVLDRSLLEYVNR
SNTT--
>ur|A0A2I3HNY7|1_231|4.6e-150|Eutheria
--------MGSVLSSDSGKSAPA---------SATP--RALERR----GYPEL---PVTS
FDCAVCLEVLHQPVRTRCGH--VFCRSCIATSLK-NNKWTCPYCRAYLPSEGVPATDVAK
RMKSEYENCTECDTLVCLSEMRAHIRTCQKYIDKYGPLQ-ELEE------------TAAR
----CVCPFCQ--RELDKDSLLDHYVTHHRSEWRPV----------FC-PLCRLIPDENP
SS-------FSGSLIRHLQV--SHTLFYDDFI-D--FNI-IEEALI-RVLDRSLLEYVNH
LNTT--
>ur|A0A8B7HKJ2|119_350|1.2e-148|Microcebus_murinus
--------MGSVLSSDSGKSAPA---------AAAP--RALERR----GDPEL---PVTS
FDCSVCLEVLHQPVRTRCGH--VFCRSCIATSLK-NNKWTCPYCRAYLPSEGVPATDVAK
RMRSEYQNCTECDTLVCLSEMRAHIRTCQKYIDKYGPLQ-ELGE------------TAAR
----CACPFCQ--RELDEDSLLDHCITHHRSERRPV----------FC-PLCRLIPNENP
SI-------FNGSLIRHLQV--SHTLFYDDFI-D--FNI-IEEALIQRVLDRSLLEYMNR
SSTT--
>ur|A0A673TZY1|50_281|3.3e-147|Laurasiatheria
--------MGSVLSSDSGKSAAA---------SAGP--RALERR----GDPEL---PVTS
FDCSVCLEVLHQPVRTRCGH--VFCRSCIATSLK-NNKWTCPYCRAYLPSEGVPATDVAK
RMKSEYQSCAECDTLVCLSEMRAHIGSCPKYIDKYGPLQ-ELGE------------TATR
----CVCPFCQ--KELDEDNLLDHCITHHRSERRSV----------FC-PLCRLLPNENP
SS-------FSGSLIRHLQV--NHTLFYDDFL-D--FNI-IEEALIRRVLDRSLLEYVNH
SNTT--
>ur|A0A8B7WBG8|1_232|3.3e-147|Boreoeutheria
--------MGSLLSSDSGKSAPA---------SATP--RALERR----GGPEL---PITS
FECSVCLEVLHQPVRTRCGH--VFCRSCIATSLR-NNKWTCPYCRAYLPSEGVPATDVAK
RMKSEYQNCTECDTLVCLSEMRAHIRTCEKYIDKYGPLQ-ELGE------------TATR
----CVCPFCQ--KELDEDSFLDHCLTHHRSERRSV----------FC-PLCRLIPDENP
SS-------FSGGLIRHLQV--SHTLFYDDFI-D--FDI-IEEALIRRVLDGSLLEYVNQ
SNTT--
>ur|A0A7J7W0V2|1_232|2.8e-145|Vespertilionidae
--------MGSVLSSDGGKSVPA---------SAAP--RALERR----RDPEL---PVTS
FDCSVCLEVLHQPVRTRCGH--VFCRSCIATSLK-SSKWTCPYCRAYLPSEGVPATDVTR
RMKSEFQNCAECGTLVCLSEMRAHIRTCQKYIDKYGPLQ-ELGE------------TAAR
----CVCPFCQ--KELDEDSLLDHCINHHRSERSPV----------FC-PLCRLIPTENP
SS-------FNGSLIRHLQV--SHTQLYEDFL-D--FNI-IEEALIRRVLDRSLLEYVSH
SNTT--
>ur|UPI00201A1D2F|1_234|1.4e-143|Perognathus_longimembris_pacificus
--------MGSLLSSDSGKSAPAL-------CPRPP--RPLERS----GDPEL---PITS
FDCSVCLEVLHQPVRTRCGH--VFCRSCIATSLR-SNKWTCPYCRAYLPSEGVPATDVAK
RMKSEYQNCAECDTLVCLSEMRAHIRTCEKYIDKYGPLQ-ELSE------------TATR
----CVCPFCQ--RELDEDSLLDHCITHHRSERRPV----------FC-PLCRLIPNESP
SS-------FSGSLIRHLQV--SHTLFYDDFI-D--FDI-IEEALIQRVLDRSLLEYMNN
SNAT--
>ur|UPI00255CDA13|1_232|1.5e-142|Manis
--------MGSVLSSDSGKSARA---------SATP--RALEGS----AHPEL---PVTS
FDCSVCLEVLHEPVRTRCGH--VFCRSCLTTSLR-SSKWTCPYCRAYLPSEGVPATDVAR
RMRSEHQDCAECGSLVCLSEMRAHIKTCQKYIEKYGPLQ-ELGE------------TAAR
----CVCPFCQ--RELDEDSLLDHCVTHHRSERRPV----------FC-PLCHLIPNENP
SS-------FNGSLIRHLQV--SHTLFYDDFI-D--FNI-IEEALIRRVLDRSLLEYVNH
SNTT--
>ur|A0A061IJR2|1_232|9e-142|Euarchontoglires
--------MGSLLSSDSSKSASA---------SAAP--RPLERS----GDTEL---PITS
FDCSVCLEVLHQPVRTRCGH--VFCRSCIATSIK-NNKWTCPYCRAYLPSEGVPATDIAK
RMKSEYQNCTECGTLVCLSDMRTHIRTCEKYIDKYGPLQ-ELGE------------TTTR
----CVCPFCQ--RELDEDSLLDHCITHHRSERRPV----------FC-PLCHLLPNESP
ST-------FNGSLIRHLQV--SHTLFYDDFL-D--FDI-IEEALIRRVLDRSLLEYVNH
SNTT--
>ur|A0AAX6PKF5|1_231|3.1e-141|Heterocephalus_glaber
--------MGSLLSSDAAKAAPA---------PPAP--RARERR----ADPPL---PLAS
FDCAVCLEVLHQPVRTRCGH--VFCRSCIATSLK-NNKWTCPYCRAYLPSEGVPATDVAR
RMKSEFQNCAECDALVCLSEMRAHIRTCEKYIDTYGPLQ-ELEE------------T-TR
----CVCPFCQ--RELDEDSLLDHCITHHRSERRPV----------FC-PLCHFIPNENP
GS-------FNGSLIRHLQV--SHTLFYDDFI-D--FNI-IEEALIRRALDQSLLEYVNH
SNTT--
>ur|Q9D9R0|1_233|5.3e-139|Muroidea
--------MGSLLSSDSSKSAPA---------SATP--RTLERS----GDSEL---PITS
FDCSVCLEVLHQPVRTRCGH--VFCRSCIATSIKNNNKWTCPYCRAYLPSEGVPATDIAK
RMKSEYQNCAECGTLVCLSDMRAHIRTCEKYIDKYGPLL-ELGD------------TTAR
----CVCPFCQ--RELDEDCLLDHCIIHHRSERRPV----------FC-PLCHSRPDESP
ST-------FNGSLIRHLQV--SHTLFYDDFI-D--FDI-IEEAIIRRVLDRSLLEYVNQ
SNTT--
>ur|UPI00033408B4|1_230|4.4e-138|Echinops_telfairi
--------MGSVLSSDSSKSTPG---------SAIL--RGLGRR----GSPEL---PVTS
FDCSVCLEVFHQPVRTRCGH--VFCRSCIATSVK-NNKWTCPYCRAYLPSEGVPATDVAR
RMKSEYQNCTECNTLVCLSEMRAHIKTCKQYIDKYGPIQ-ELGE------------T--R
----CMCPFCD--RELDEDSLLNHCITHHRSERRPV----------FC-PLCHLLPNENA
SS-------FNGSLIRHLQV--SHTMFYDDFI-D--FNI-IEEALIRRVLDRSLLEYVNH
SNAT--
>ur|UPI001E26C68F|1_210|1.1e-135|Lemur_catta
--------MGSVLSSDSGKSAPA---------SATP--RAPERR----GDPEL---PVTS
FDCSVCLEVLHQPVRTRCGH--VFCRSCIATSLK-NNKWTCPYCRAYLPSEGVPATDVAK
RMKSEYQNCTECDTLVCLSEMRAHIRTCQKYIDKYGPLQ-ELGE------------TAAR
----CVCPFCQ--RELDEDSLLDHCITHHRSERRPV----------FC-PLCRLLPNENP
SS-------FNGSLIRHLQV--SHTLFYDDFI-N--VLT-LN------------------
------
>ur|UPI00234C527C|1_208|7.3e-135|Nycticebus_coucang
--------MGSVLSSDSGKSAPA---------SATP--RALERR----RDREL---PVTS
FDCSVCLEVLHQPVRTRCGH--VFCRSCIATSLK-NNKWTCPYCRAYLPSEGVPATDVAK
RMKSEYQNCAECDTLVCLSEMRAHIRTCQKYIDQYGPLQ-ELRE------------TAAR
----CVCPFCQ--RELEEDSLLYHCITHHRSERRPV----------FC-PLCRLIPNENP
ST-------FNGSLIRHLQV--SHTLFYDDFL-R--WSL---------------------
------
>ur|UPI0021E1E977|1_232|4.4e-133|Acomys_russatus
--------MGSLLSSDNSKSSPA---------SAPP--RTLEGS----GDPEL---PITS
FDCSVCLEVLHQPVRTRCGH--VFCRSCIATSIK-NNKWACPYCRACLSSEGVPATDIAK
RMKSEYQDCAECGTLVCLSDMRAHIRTCEKYIDKYGPVQ-EPGE------------TTGR
----CVCPFCQ--RDLDEDGLLDHCITQHRSERRPV----------FC-PFCHLLLNQSP
ST-------FNGSLIRHLQV--SHTLFYDDFM-D--FDI-IEDALIRRVLDRSLFEYVNH
SNTT--
>ur|A0A286XW43|1_228|7.8e-133|Cavia_porcellus
--------MGSLLSSDGGRGPPA------------P--RAPERS----AEAPL---PLAS
FDCAVCLEVLHQPVRTRCGH--VFCRSCITTSLK-SSKWTCPYCRAYLPSEGVPATDVAR
RMRAEYRNCAECDTLVCLSEMRAHIRTCEKYIDKYGPLQ-EL-E------------TTGR
----CVCPFCQ--RELDEDSLLQHCITHHRSERRPV----------FC-PLCRFLPNGNP
GS-------FNGSLIRHLQV--NHTLFYDNFL-D--FNI-IEEALIRRALDQSLLEYVNH
SNTT--
>ur|UPI0003289363|1_205|2.3e-132|Dasypus_novemcinctus
--------MGSVLSSDSGKSAPA---------SATP--RALERR----RDPEL---PVTS
FDCSVCLEVLHQPVRTRCGH--IFCRSCIATSLK-SNKWTCPYCRAYLPSEGVPATDVAK
RMKSEYQNCAECESPVCLSEMRAHIRTCQKYIDKYGPLQ-ELGD------------TATR
----CVCPFCQ--RELDEDSLLDHCITHHRSERRPV----------FC-PLCRLIPNETP
SS-------FNGSLIRHLQV--THTLFYDDFI-A--------------------------
------
>ur|A0A8D1L1F5|1_205|4.1e-132|Suidae
--------MGSVLSSDNGKSAPA---------SATP--RALERR----GDPAL---PVTS
FDCSVCLEVLHHPVRTRCGH--VFCRSCIATSLK-NNKWTCPYCRAYLPSEGVPATDVAK
RMKSEFQNCTECDTLVCLSEMRAHIRTCQKYIDKYGPLQ-ELGE------------TATR
----CICPFCQ--RELDEDSLLDHCITHHRSERRPV----------FC-PLCRLIPNENP
GS-------FTGSLIRHLQV--NHTLFYDDFI-H--------------------------
------
>ur|A0A5F5XKK5|1_209|5.3e-132|Carnivora
--------MGSVLSSDSGKSAAA---------SAAP--RALERR----GDPEL---PVTS
FDCSVCLEVLHQPVRTRCGH--VFCRSCIATSLK-NNKWTCPYCRAYLPSEGVPATDVAR
RMKSEYQNCAECDSLVCLSEMRAHIRSCQKYIDKYGPLQ-ELGE------------TATR
----CVCPFCQ--RELDEDSLLDHCITHHRSERRSV----------FC-PLCRLLPNENP
GS-------FSGSLIRHLQV--NHTLFYDDFI-M--YNC-R-------------------
------
>ur|UPI0028FCF410|1_204|8.2e-131|Erinaceus_europaeus
--------MGSVLSSDSGKSAPA---------AATP--RALERR----GDLEL---PITS
FDCSVCLEVLHQPVRTRCGH--VFCRSCIATSLK-NNKWTCPYCRTYLPSEGVPATDVAK
RMKSEYQNCAECNTLVCLSEMRAHIRTCQKYIEKYGPLQ-ELRE------------TATR
----CACPFCQ--KELDEDSLLDHCITHHRSERRPV----------FC-PLCRLLPSENP
SS-------FNGSLIRHLQV--SHTLFYDDFL----------------------------
------
>ur|A0A4W2G8W8|1_210|1.4e-129|Artiodactyla
--------MGSVLSSDSGKSAPA---------SATP--RALERR----GDPEL---PVTS
FDCSVCLEVLHHPVRTRCGH--VFCRSCIATSLK-NNKWTCPYCRAYLPSEGVPAADVAK
RMKSEFRNCTECDTLVCLSEMRAHTRTCQKYIDKYGPLQ-ELGE------------TTTR
----CVCPFCQ--KELDEDGLLDHCINHHRSERRPV----------FC-PLCRLVPNENR
SS-------FNGSLIRHLQV--SHTLFYDDFL-V--LFL-LR------------------
------
>ur|A0A8U0MI31|1_205|2.2e-128|Mustela_putorius_furo
--------MGSVLSSDSGKSAPA---------SAAP--RALERK----GDPEL---PVTS
FDCSVCLEVLHQPVRTRCGH--VFCRSCIATSLK-NNKWTCPYCRAYLPSEGVPATDVAK
RMKSEYQKCTECDTPVCLSEMRAHIRSCEKYIDKYGPLQ-ELGE------------TTTR
----CVCPFCQ--RELEEESLLDHCITHHRSERRSV----------FC-PLCRLLPNENP
GS-------FNGSLIRHLQV--NHTLFYDDFI-S--------------------------
------
>ur|F7FW88|1_232|7.8e-125|Metatheria
--------MGSALSSDSGRAAPA--------SRATP--SSLPRR----SEVEL---PITS
FDCSVCLEVLHQPLRTRCGH--VFCRSCISTSLR-NSKWTCPYCRAYLPSEGVPATDIMK
KMKAVYQNCTECNTQVCLSEMRAHIRTCQKYIEKYGPLQ-ELRE------------I-TR
----CSCPFCE--RELDEDSLLNHCLTYHRSERRPV----------FC-PLCHFIPNGES
RN-------SSDSLIRHLQI--RHTMFYDEFI-D--FNV-IEEALIRRVLDRSLLEYMNH
SNST--
>ur|A0A8I5ZUW9|1_205|7.7e-122|Rattus_norvegicus
--------MGSLLSSDSSKSAPT---------SSAR--RTLERS----GDPEL---PITS
FDCSVCLEVLHQPVRTRCGH--VFCRSCIATSIKNNNKWTCPYCRAYLPSEGVPATDIAK
RMKSEYQNCTECGTLVCLSDMRAHIRTCEKYIDKYGPLQ-ELGE------------TTAR
----CVCPFCQ--RELDEDCLLDHCIIHHRSERRPV----------FC-PLCHSQPNESP
ST-------FSGSLIRHLQV--SHTLFYDDFI----------------------------
------
>ur|UPI00293EEA30|1_206|8.2e-122|Meriones_unguiculatus
--------MGSLLSSDSSKSAPA---------SSAPGTTTLERS----ADPKL---PITS
FDCSVCLEVLHQPVRTRCGH--VFCRSCIATSIK-NNKWTCPYCRAYLPSEGVPATDIAK
RMKSEYQNCTECGTLVCLSDMRAHIRTCEKYIEKYGPLQ-ELGE------------TTAR
----CECPFCQ--RELDEDCLLDHCITYHRSERRPV----------FC-PLCRLLPNESP
ST-------FNGSLIRHLQV--SHTLFYDDFI----------------------------
------
>ur|A0A8C9M1Q0|1_218|1.2e-120|Panthera_tigris_altaica
--------MGSVLSSDSGKSAAA---------SAAP--RALERR----GGPEA---RVM-
----YSWFLLGR-----------FCRSCIATSLK-NNKWTCPYCRAYLPSEGVPATDVAR
RMKSEYQNCAECDSLVCLSEMRAHIRSCQKYIDKYGPLQ-ELGE------------TATR
----CVCPFCQ--RELDEDSLLDHCITHHRSERRSV----------FC-PLCRLLPNENP
GS-------FSGSLIRHLQV--NHTLFYDDFI-D--FNI-IEEALIRRVLDRSLLEYVNH
SNTT--
>ur|UPI0010A097B1|91_302|1.4e-120|Grammomys_surdaster
-----------------------------------P-----ERS----GHPEL---PITS
FDCSVCLEVLHQPFRTRCGH--VFCRSCIATSIKNNNKWTCPYCRAYLPSEGVPATDIAK
RMKSEYQNCTECGTLVCLSDMRAHIRTCEKYIDKYGPLQ-ELGE------------TTAR
----CACPFCE--RELDEDCLLDHCIIHHRSERRPV----------FC-PICRSRPNESP
ST-------SNGSLIRHLQV--NHTFSLDDFI-D--IRI-IEEAIIHRVLDRSLLEYVNQ
SNTT--
>ur|UPI0018F7B7A6|45_255|5.9e-120|Tachyglossus_aculeatus
--------------------VPA------------P------------GAPQL---PLSS
FDCSVCLEVLHRPVRTRCGH--VFCRSCIATSLR-NNKWTCPYCRAHLPSEGVPAVDIVK
KMKAAYQDCTECETPVCLSEMRAHIRNCNKYIEKYGPLQ-ELGE------------IAMR
----CVCPFCQ--RELDEDGLLDHCLTYHKSERRPV----------FC-PLCRLIPPGDP
SS-------FTGSLIKHLQI--RHTLLYDDFL-D--FNI-IEEALIRRVLDRSLLEYMNH
SSST--
>ur|UPI0037434C71|14_191|3.5e-118|Eulemur_rufifrons
--------------------------------------R---------------------
-----------------------FCRSCIATSLK-NNKWTCPYCRAYLPSEGVPATDVAK
RMKSEYQNCTECDAVVCLSEMRAHIRTCQKYIDKYGPLQ-ELGE------------TAAR
----CVCPFCQ--RELDEDSLLDHCITHHRSERRPV----------FC-PLCRLLPNENP
SS-------FNGSLIRHLQV--SHTLFYDDFI-D--FNI-IEEALIRRVLDRSLLEYVNH
SNTT--
>ur|A0A8D1Z530|38_216|4e-117|Sus_scrofa
-----------------------------------P--R---------------------
-----------------------FCRSCIATSLK-NNKWTCPYCRAYLPSEGVPATDVAK
RMKSEFQNCTECDTLVCLSEMRAHIRTCQKYIDKYGPLQ-ELGE------------TATR
----CICPFCQ--RELDEDSLLDHCITHHRSERRPV----------FC-PLCRLIPNENP
GS-------FTGSLIRHLQV--NHTLFYDDFI-D--FNI-IEEALIQRVLDRSLLEYVNH
SNTT--
>ur|L9KQ74|1_214|2.5e-116|Tupaia_chinensis
--------MGSVLSSDSGKSAPS---------SVTP--RALERR----GDPEL---PVTS
FDCSVCLEVLHQPVRTRCGH--VFCRSCIATSLK-NNKWTCPYCRASLPSEGVPATDVAK
RMKSEYQNCTECDTPVCLSEMRAHIRTCQKYIDKYGPLQ-ELGE------------TTTR
----FV--------SVEYNLMLN------------L----------FC-PLCRLIPNETP
SN-------FNGSLIRHLQV--SHTLFYDDFI-D--FNI-IEEALIRRVLDRSLLEYVNN
SNTT--
>ur|A0A8J6FX57|1_221|1.3e-115|Microtus_ochrogaster
--------MGSLLSSDSSKSAPA---------SAAP--RSLERS----RDPEL---PITS
FDCSVCLEVLHQPVRTRCGH--VFCRSCIATSIK-NHKWTCPYCRAYLPSEGVPATDIAK
RMKSEYQNCAECGTLVCLSDMRTHIRTCEKYIDRYGPLQ-ELGE------------TTTS
----TG--------EVRKDGCW-----RFETNLGYT----------FC-PLCHLLPNESP
ST-------FNGSLIRHLQV--SHTLFYDDFI-D--FDI-IEEALIRRVLDRSLLEYVNH
SNTT--
>ur|UPI0005FB18BC|30_206|8.7e-115|Ovis_aries
--------------------------------------R---------------------
-----------------------FCRSCIATSLK-NNKWTCPYCRAYLPSEGVPAADVAK
RMKSEFRNCTECDTLVCLSEMRAHIRTCQKYIDKYGPLQ-ELGE------------TTAR
----CVCPFCQ--KELDEDSLLDHCITHHRSERRPV----------FC-PLCRLVPNENR
SS-------FNGSLIRHLQV--SHTLFYDDFL-D--FNI-IEEALIQRVLDRSLLEYVNH
SNT---
>ur|UPI001E2732B7|1_203|2e-113|Pipistrellus_kuhlii
--------MGSVLSGDGGKPVPA----------APP--RAPPRR----PDPAP---PAPS
FDCAVCLEVLHRPVRTRCGH--VFCRSCIAASLK-SSRWTCPYCRAHLPSEGVPATDVTK
RMESEFQNCAECGARVCLSEMRAHVRSCQKYIDKYGPLQ-ELGE------------TAAR
----CVCPFCQ--KELDEDSLLDHCVNHHRSERRPV----------FC-PLCRLIPTENP
SS-------FNGSLIRHLQV--SHTQLYEDFL----------------------------
------
>ur|A0A8C2VF98|11_197|2e-112|Chinchilla_lanigera
------------------------------------------------------------
-----------GPVSWRCGS--LFCRSCIATSLK-SSKWTCPYCRAYLPSEGVPATDVVR
RMKAEYRNCAECDTPVCLSEMRAHIRTCEKYIDTYGPLQ-ELEE------------PATR
----CVCPFCQ--RELDEDSLLDHCITHHRSERRPV----------FC-PLCRFLPNENP
GT-------FQGSLIRHLQV--NHTLFYGNFI-D--FNI-IEEALIQRALDQSLLEYVNH
SDTT--
>ur|UPI001CA8C5D9|51_285|2e-109|Chelonioidea
--------MGSLLSSDSRGAGAA--------APRCA--RDLGGA----PEQQQ---RVPS
FDCSICLEVLHQPVRTQCGH--VFCHSCIVTSLR-NNTWTCPYCRSYLPSEGIPATDIAK
KMKSVYQNCTECDTQVCLSEMRVHLRTCEQYIEKYGPLQ-ELGD------------TATR
----YACPFCQ--CELHEDDLMDHCLTYHRTERRAV----------YC-PICRLIPGENP
SY-------FSRNFIRHLQL--RHTFYHEDYI-D--INI-VEEALIENVLHQSFLEYVHV
NHPNST
>ur|A0AA40HVS3|21_205|3.7e-109|Eptesicus_nilssonii
------------------------------------------------------------
-------------VPSVCSG--RFCRACIATSLR-SSRWTCPYCRAYLPSEGVPATDVTE
RMKSESQNCAECGALVCLSEMRAHIRSCQKYIDKYGPLQ-ELGE------------TAAR
----CVCPFCQ--KELDEDSLLDHCVNHHRSERRPV----------FC-PLCRLIPTENP
SS-------FSGSLIRHLQV--SHTQLYEDFL-D--FNI-IEEALIRRVLDRSLLEYVSH
SNTT--
>ur|A0A7M4FBG4|1_231|5.4e-106|Crocodylia
--------MGSALRSEA---AAV--------APQPS--RGPGGA----AEPRP----PPS
FDCSICLEVLHQPVRTQCGH--VFCHSCIAASLR-NNAWTCPYCRTYLPSEGIPATDIAK
KMKSIFQNCTECETQVCLSEMRAHLRTCEQYIEKYGPLQ-ELGD------------TETR
----YACPFCQ--CELNEDDLMDHCLTYHRSERRAV----------YC-PICRLIPGRDP
GY-------FSRNFIRHLQL--RHTFYYEDYI-D--INI-VEEALTERVLDRSLIEYVQA
NHPNST
>ur|A0A7J8DL15|1_168|2.3e-105|Boreoeutheria
--------MGSVLSSDSGKSAPA---------SATP--RALERR----REPEL---PVTS
FDCSVCLEVLHQPVRTRCGH--IFCRSCIATSLK-NNKWTCPYCRAYLPSEGVPATDVAK
RMKSEYQKCTECDTPVCLSDMRAHIRTCEKYIDRYGPLQ-ELEE------------TTTR
----CVCPFCQ--RELDEESLLDHCITHHRSERRPV------------------------
------------------------------------------------------------
------
>ur|UPI0023EAE70C|1_169|5e-105|Pteronotus_parnellii_mesoamericanus
--------MGSVLSSDSGKSPPA---------SATP--RALERR----GAPEL---PVTS
FDCSVCLEVLHQPVRTRCGH--VFCRSCIATSLK-NNKWTCPYCRAYLPSEGVPATDVAK
RMKSEYQNCTECDTLVCLSEMRAHIRTCQKYIDKYGPLQ-ELGD------------TVTR
----CVCPFCQ--KELDEHSLLDHCITHHRSERRPV-------------P----------
------------------------------------------------------------
------
>ur|UPI0003F0CD4C|18_190|5.6e-105|Elephantulus_edwardii
------------------------------------------------------------
-------------------------DDCITTSLK-NNKWTCPYCRTYLPSQGVPATDVAK
RMKSEYRNCTECDTRVCLSEMRAHIRTCQKYIDKYGPLQ-ELGE------------T--R
----CVCPFCE--KELDEDSLLDHCVAQHRSERRSV----------FC-PLCRLIPNENA
NS-------FNGSLIRHLQV--SHTLFYDDFI-D--FNI-IEEALIRRVLDRSLLEYVNH
PNTT--
>ur|UPI00230226FD|1_241|4.1e-103|Hemicordylus_capensis
--------MGSVLSNEGREAAAPASASSPQEGIRFP--LHLGRAG--EEDHQQ---QVPS
FDCSICLEVLHQPVRTRCGH--VFCQSCIATSLR-NNTWTCPYCRAYLPSEGLPATDITK
MMKNIYQNCTECETQVCLSEMRAHLRTCDQYIEKYGPLQ-EVAY------------PVTR
----CPCPFCQ--YELDEDEFLDHFLTYHRSERRAV----------YC-PICRLLPGGGP
SY-------YSRNFIRHLQL--RHTFYYEDYI-D--INI-VEEVLIERVLDRSLLEYVHV
NN----
>ur|A0A8C3SKZ8|1_228|3.4e-101|Chelydra_serpentina
--------MGSLFSSDCRGTGAA--------APRCA--LELGGA----AEQQQ---QVPS
FDCSICLEVLHQPVRTQCGH--VFCHSCIVTSLR-NNTWTCPYCRACLPSEGIPATDIAK
KMKSVYQNCTECDTQVCLSEMRVHLRTCEQYIEKYGPLQ-ELGD------------TVTR
----YACPFCQ--CELHEDDLMDHCLTYHRTERRAV----------YC-PICRLIPGGDP
SY-------FRRNFIRHLQL--RHTFYHEDYI-D--INI-VEEAFIENDLHQSYLDYVY-
------
>ur|A0AA97JQU3|43_241|1.3e-100|Eublepharis_macularius
---------------------------------------------------------SPS
FDCSICLEVLHQPMRTRCGH--VFCHSCIATSLR-NNTWTCPYCRAYLHSEGIPATDITK
MMKNIYQNCTECDTEVCLSEMRAHLRTCAQYIEKYGPLQ-EVEY------------PITR
----YPCPFCQ--YELDENDLLDHYLTYHRSERRAV----------YC-PICRLLPDGGP
SY-------YSRNFIRHLQL--RHTFYYEDYI-D--ITI-VEEALIERVLDRSFIEYVHV
NN----
>ur|A0A9F2WKD7|39_240|4.6e-100|Python_bivittatus
---------------------------------------------------EQ---QLPS
FDCAICLEVLDQPVRTRCGH--IFCQSCIATCLR-NNTWTCPYCRAYLPSEGIPATDIIK
MMKNTHQNCTECKTQVCLSEMRAHLRTCDQYIEKYGPLQ-EVAY------------PEKR
----YPCPFCQ--YELDENDLLDHFLTFHRTERRPV----------YC-PICRLLPGSSP
SY-------YSRNFIRHLQL--RHTFYYEDYI-D--INI-VEEVLIERVLDRSILEYVHV
NN----
>ur|A0A6J0TK52|23_242|5.4e-100|Pogona_vitticeps
---------------DSIQMA-----------------PQFGRAGEANPRQPP---QVPS
FDCSICLEVLHQPMRTRCGH--VFCHSCIATSLR-NNTWTCPYCRAFLPSEGIPATDVAN
MMKNIYQNCTECETQVCLSEMRSHLRTCDKYTEKYGPLQ-EVTY------------PETR
----FPCPFCQ--YELDETDLLDHFLTYHRSERRAV----------YC-PICRFLPGDGP
SY-------YSRNFIRHLQL--RHTFYYEDYI-D--INI-VEEVLIERVLDRSFLEYVHV
N-----
>ur|A0A2K6GNG1|1_209|1.4e-99|Propithecus_coquereli
--------MGSVLSSDSGKSAPA---------SATP--RALARR----GDPEL---PVTS
FDCSVCLEVLHQPVRTRCGH--VFCRSCIATSLK-NNKWTCPYCRAYLPSEGVPATDIAK
RMKSEYQNCAECDTLVCDP---AHLPTILVIFLFY---------------------AISR
----CVCPFCQ--RELDEDSLLDHCITHHRSERRPV---------------VRLFVTYVL
AI-------YSSSLI--------NLLFY--FT-D--FNI-IEEALIRRVLDRSLLEYVNH
SNTT--
>ur|A0A8D2KUI2|21_236|4.7e-99|Varanus_komodoensis
--------------------------------QVPP--PQWGRA---GEKKPP---QALS
FDCSICLEVLHQPVRTRCGH--IFCHSCIATSLR-NNTWTCPYCRAYLPSEGIPATDVIN
MMKNIYQNCTECETQVCLSEMRAHLRTCGQYIEKYGPLQ-EIVH------------PETR
----YPCPFCQ--YELDESDLLDHFLTYHRSERRAV----------YC-PICRLLPDGGP
SY-------YSRNFLTHLQH--RHTFYYEDYI-D--INI-VEEVLIEQVLDGSFLQYVHV
NN----
>ur|A0A8D0BZD1|1_227|9.2e-99|Salvator_merianae
--------MGSVLSSDNREVATT---------------LQLGQA---EDEEHR---QISS
FDCAICLEVLHQPVRTRCGH--VFCHSCIATSLR-NNTWTCPYCRAFLPSEGIPATDVTK
MMENIYQNCAECETQVCLSEMRAHLRTCDQYIQKYGPLQ-EVAF------------PETR
----YPCPFCH--YELDEDDFLDHFLTYHRSERRAA----------YC-PICRLLPGGGP
SY-------HSRNFIRHLQL--RHTFSWEDYI-D--INI-VEEVLIERVIDQSFLXYVHV
NN----
>ur|A0A1U7SU10|38_248|1.7e-97|Alligator
--------------------------------------------------PSP---APSS
FDCSICLEVLHQPVRTQCGH--VFCHSCIAASLR-NNAWTCPYCRTYLPSEGIPATDITK
KMKSVFQNCTECETQVCLSEMRAHLRTCEQYIEKYGPLQ-ELGD------------TGTR
----YACPFCQ--CELDEDDLMDHCLTYHRSERRVV----------YC-PICRLIPGRDP
GYXXXXXXXXXXNFIMHLQL--RHTFYYEDYI-D--INI-VEEVLTERVLDRSLVEYVHA
NHP---
>ur|UPI002AC86B65|1_227|2.2e-97|Rhineura_floridana
--------MGSVLSSDNREVATT---------------LQLGTV---EEEKQP---QVPS
FDCSICLEVLHQPIRTRCGH--VFCHSCIATSFR-NNTWTCPYCRAFLPSEGIPATDITK
MMKNIYQNCTECGTQVRLSEMRAHLRTCDQYIEKYGPLQ-EVTN------------PETR
----YPCPFCQ--YVLDEGDFLDHFLTYHRSESRAV----------YC-PICRLLPGGGP
SY-------YSRNFIQHLQL--RHTFYYEDYI-D--ISI-VEEVLTERVLDWSLLEYVHV
NN----
>ur|UPI00253FCF48|38_242|6.2e-97|Euleptes_europaea
-------------------------------------------EE--EEETPK---QIAS
FDCSICLEVLHQPVRTRCGH--VFCHSCIATSLR-NNTWTCPYCRAYLHSEGIPATDITK
MMENVYQNCSECDTEVCLNEMRAHLRTCVQYIEKYGPLQ-EVQH------------PITR
----YPCPFCQ--YELDENDLLDHYLTYHRSERRAV----------YC-PVCRLLPDGGP
SY-------YSSNFIRHLQF--RHAFYCEDYI-D--IDI-VEEALTERVLDQSFLEYVH-
------
>ur|UPI001E86FC99|28_241|3.1e-96|Sphaerodactylus_townsendi
--------------------SRP-----------------LGRAR--EEEAQK---QIPS
FDCSICLEVLHQPVRTRCGH--VFCHSCIATSLR-NNTWTCPYCRAHLHSEGIPATDVTK
MMANIYQNCTECDTEVCLSEMRAHLRTCVHYIEKYGPLQ-EVQH------------PITR
----YPCPFCE--NELDENDLLDHYLTYHRSESRAV----------YC-PVCRLLPDGDQ
SY-------YSSNFIRHLEL--RHTFYYEDYI-D--INI-VEEALIGRVLNQTFSEYVHV
NN----
>ur|A0A8D0GH44|37_244|9.3e-96|Sphenodon_punctatus
-------------------------------------------------QQQQ---PAPS
FDCSICLEVLHQPVRTQCGH--VFCHSCIATSLR-NNTWTCPYCRAYLLSEGIPATDITK
MMKSVFKNCTECGSQVCLSEMRAHLRTCEQYIEKYGPFQ-ELGD------------PVTR
----YACPFCQ--CDLDEDDLMDHCLAYHRSERTAI----------CF-PICQILPGGSP
TY-------FIGNFIRHLQL--RHTFYYEDYI-D--ISI-VEEVLIERVLNWSFLEYVHV
NHPSTT
>ur|A0A8C4WBN0|1_205|1.5e-94|Gopherus
--------MGSRLSCESHGTGAA--------TSRCA--LDLGAA----AEQQQ---RVPS
FDCSICLEVLHQPVRTQCGH--VFCRSCIVTSVR-NNTWTCPYCRAYLPSEGIPATDIAK
KMKGLYQNCTECDTQVCLSEMRVHLRTCEQYIEKYGPLQ-ELGD------------TVTR
----YACPFCQ--CELHEDDLMDHCLTYHRTERRAV----------FC-PICRLIPGGDP
SY-------FSRNFIRHLQL--RHTFYHEDYI----------------------------
------
>ur|UPI00074FB3CE|34_238|2.5e-94|Gekko_japonicus
-------------------------------------------------ETRW---PIPS
FDCSICLEVLHQPVRTRCGH--IFCHSCIATSLR-NNTWTCPYCRAYLHSEGIPATDVTK
MMENIYQNCTECDTEVCLNEMRAHLRTCAQYIEKYGPLQ-EVQH------------PVTR
----YPCPSCQ--YELDENDLLDHYLTYHRFERRTV----------YC-PVCRLLPDGGP
SY-------YSSGFIRHLQL--RHALYDEDYE-D--YIVNIEEALIESVLDESFLEYVHV
NN----
>ur|A0A670I777|1_225|3.2e-94|Lacertinae
--------MGSALSSDSREVANP-----------------LQVA---EEEKQP---QVPS
FDCSICLEVLHQPVRTQCGH--VFCHSCIAASIR-NNTWTCPYCRAFLPSEGIPATDITK
MMKNRHQNCTECGTQVLLSEMRAHLRTCDQYIEKYGPLQ-EVAY------------PDTR
----YPCPFCQ--YSLDEEDFLDHFLTFHRSDRRAV----------YC-PICRLSPGGGS
SY-------CSRNFLRHLQL--RHTFYYEDYI-D--ISI-VEEALVERVLDRSLIEYMHV
PN----
>ur|UPI002F2B243B|42_245|7.8e-94|Anolis
------------------------------------------------QQQQQ---QIPS
FDCSICLEVLNQPVRTQCGH--VFCHSCIATSLR-NNAWTCPYCRAYLPSEGMPATDITN
MMKNIYQNCTECATQVCLSEMRAHLRNCEQYIEKYGPLQ-EVAY------------PETR
----YACPLCQ--YELNENDLLDHFLTYHRSERRPV----------CC-PICRLHPSGGP
SY-------YSRNFIRHLQL--RHTFYYEDYI-D--IDV-VEEVLIERVLDQSFLDYVHV
N-----
>ur|UPI001C4DB457|42_244|2.5e-93|Sceloporus_undulatus
-------------------------------------------------QDQP---QSPS
FDCSICLEVLHQPVRTRCGH--VFCHSCIATSLH-NNAWTCPYCRAYLTSEGIPATDITN
MMKNIYRNCTECERQVCLNEMRAHLRTCDQYIEKYGPLQ-EVAY------------PETR
----YPCPFCQ--YELDENDLLDHFLTYHRSERRQV----------YC-PICRLLPGGGP
SY-------YSRTFMRHLQL--RHTFYYEEYI-D--IDV-VEEVLIERVLDQSFLDYVHV
N-----
>ur|A0A7L2U9Z8|1_199|6.8e-93|Neognathae
--------------------------------------------------------PAPS
FECAVCLEVLHRPVRTPCGH--VFCHSCISASLK-NNAWTCPYCRAYLPSEGIPATDIAK
KMESTYRNCTECETQVCLSEMRAHLRTCEKYIEKYGPLQ-ELGD------------AVTR
----YSCPYCQ--CEVDEDELMDHCLTYHRSERAAV----------CC-PICCLTPGRDA
SY-------FSRNFIRHLQL--RHTLHNEDYI-D--INT-VGEVLVERVLDGSFLEYAHV
S-----
>ur|A0A7K9TBX6|3_204|1.7e-92|Galbula_dea
--------------------------------------------------------LASS
FGCSVCLEVLHRPVRTACGH--LFCHSCISASLK-KNSWTCPYCRAYLPSEGIPATDIAK
KMENTYQNCTECETQVCLSEMRAHLRTCEKYVQKYGPVQ-ELGD------------AATR
----YCCPYCQ--CEVDENELMDHCLTYHRSERRAV----------GC-PICCLTPGRDP
SY-------FSSDFIRHLQF--SHTLCYEDYI-D--INT-AGEVLVERVLDGSFSEYVHV
NHPN--
>ur|A0A670Y3M9|41_240|4.1e-92|Colubroidea
--------------------------------------------------------QIPS
FECAICLEVFDQPVRTKCGH--VFCHICITTCLR-NHTCTCPYCRAYLPSEGIPATDIIK
MMKNTHQNCTECKTQVCLSEMRAHLKTCDQYIEKYGPLQ-EVAY------------PETR
----YPCPFCQ--NELDENDLLDHFLTFHRTERRPV----------FC-PICRLLPGGGP
SY-------YIRNFIRHLQL--RHTFYYEDYI-D--INI-VEEVLIERVLDRSVLDYVHV
NN----
>ur|A0A7K8X6D5|2_218|7.8e-92|Piciformes
-------AMGS------------------------------ALT----RRAAPVPPPALS
FECAVCLEVLHRPVRTPCGH--LFCHSCISASLK-SNAWTCPYCRAYLPSEGIPATDIAK
KMESTFQNCPECETQVCLSEMRAHLRTCEKYIQNYGPTQ-EPGD------------AVTR
----YSCPYCQ--CQVAEDELMDHCLSYHRLERGAV----------CC-PICCLTPERNP
SY-------FSSNFVRHLQL--RHTLHYEDYI-D--INT-VGEVLVESVLDGSFLDYVHM
NHPN--
>ur|UPI00292D9210|37_240|1.2e-91|Heteronotia_binoei
-------------------------------------------------ETQQ---RIPS
FDCSICLEVLHQPVRTRCGH--VFCYSCIATSLR-NNTWTCPYCRAYLHSEGIPATDIAK
MMENIYQNCTECDTQVRLSKMRAHFRTCASYIEKYGPLQ-AVEH------------PVTR
----YPCPSCQ--YELDENDLLDHYDTHHRSERRAV----------YC-PVCRLLPNGGP
IY-------YSRSFITHLQL--RHTFCYEDYI-H--IET-LEEALIERVLDESFLEYVHV
DN----
>ur|UPI0023BA356A|84_307|8.4e-91|Dryobates_pubescens
GSARLRSAMGS------------------------------VLS----RTAAPVSPSALS
FECAVCLEVLHRPVRTPCGH--LFCHSCISASLK-NNAWTCPYCRAYLPSEGIPATDIAK
KMESTFQNCTECETQVCLSQMRAHLRTCEKYIENYGPIQ-EPGD------------AATR
----YSCPYCQ--CQVAEDELMDHCLTYHRLERRAV----------CC-PICCLTPGRDP
SY-------FSSNFMRHLQV--RHMLHYEDHI-D--INS-VGEVLVESVLGGSFLDYVHV
NHPN--
>ur|UPI00137814F7|36_237|6.9e-90|Thamnophis_elegans
----------------------------------------------------Q---QIPS
FDCAICLEVFDQPVRTKCGH--VFCHTCITTCLR-NHTWTCPYCRAYLPSEGIPATDIIK
MMKNIHQNCAECKLQVCLSEMRAHLKTCDQYIEKYGPLQ-ELAY------------SETR
----YPCPLCQ--NELDENDLLDHFLTFHRTERQPV----------YC-PICRLLPSGGP
SY-------YIRNFIRHLQL--EHTFYYEDYLXD--INI-VEEVLMKEFWNRSVLDYVHL
NN----
>ur|UPI002FD7C743|39_240|2.7e-89|Candoia_aspera
---------------------------------------------------EQ---QLPS
FDCAICLEVLDQPVRTRCGH--VFCHSCIATCLR-NNTWTCPYCXAYPPPEGIPATLVIK
MMRNRHQNCTECKTQVCLSEMRAHLRACDQHIEKYGPLQ-EVAY------------PETR
----YPCPFCQ--YELDEDDLLDHFLTSHRTERRPV----------YC-PICRLLPGGCP
SC-------YSRNFIRHLQL--RHXFYYEDYI-D--IHI-IEEVLVERVIDQSILEYVHV
NN----
>ur|UPI003462A6E4|42_242|4e-89|Tiliqua_scincoides
----------------------------------------------------Q---RIPS
FDCSICLEVLHQPFRTQCGH--VFCHSCIATSLR-NNTWTCPYCRTYLPSEGIPATDIML
LMEEIYQKCTECGTRVCLSEMRAHLKACDQYIEKYGPLQ-EVSQ------------PVTR
----YPCPLCP--FELDESDFQDHFLTYHRYERRAV----------YC-PICRLPPGDAP
SY-------YSRSFLRHLQL--RHSFYYEDYI-D--INI-VEEVLIERVLDRSFLEYVHV
NN----
>ur|A0A8C0FY43|38_230|8.1e-89|Chelonoidis_abingdonii
---------------------------------------------------------LPS
FDCSICLEVLHQPVRTQCGH--C----------K-NNTWTCPYCRAYLSSEGIPATDIAK
KMKSLYQNCTECDTQVCLSEMRVHLRTYEQYIEKYGPLQ-ELGD------------TVTR
----YACPFCQ--CELHEDDLMDHCLTYHRTERRAV----------YC-PICRLIPGGDP
SY-------FSRNFIRHLQL--RHTFYHEDYI-D--INI-VEEVLTENILHQSFLEYVQV
NHPNST
>ur|UPI00063F995E|1_161|3.8e-85|Propithecus_coquereli
--------MGSVLSSDSGKSAPA---------SATP--RALARR----GDPEL---PVTS
FDCSVCLEVLHQPVRTRCGH--VFCRSCIATSLK-NNKWTCPYCRAYLPSEGVPATDIAK
RMKSEYQNCAECDTLI--SSLRFNFRS-------LGKMK-QSGK------------ATLP
-QL-CVCPFCQ--RELDEDSLLDHCITHHRSERRPV------------------------
------------------------------------------------------------
------
>ur|UPI0032B2194F|60_240|4.2e-85|Emydidae
------------------------------------------------------------
-------------------Q--IFCHSCIVTSLR-NNTWTCPYCRAYLPSEGIPATDIAK
KMKSVYQNCTECDTQVCLSEMRVHLRTCEQYVEKYGPLQ-ELGD------------TVTR
----YACPFCQ--CEXHEDDLMDHCLTYHRTERRAV----------YC-PICRLIPGGDP
SY-------FSRNFIRHLQL--RHTFNHEDYI-D--TNI-VEEALIENILYQSFLEYMQV
NHPNST
>ur|A0A8J6K838|49_258|3.8e-82|Eleutherodactylus_coqui
------------------------------------------DS----KAPED---PNQS
YDCAVCLEVLSRPTRTRCGH--VFCQTCIKASLR-NNGYACPYCRTHLSSEGTPAVDIVK
KMKTVFQNCEECEEKVCLSEMRAHLNMCQQYITKYGPLE-ELGK------------TPCR
EDM-YVCPFCP--VELDEDEFVQHCFTYHTSESRLV----------MC-PICHLMPGGDS
SY--------DSSFLKHLHA--RHSMYYENYI-D--INI-VEEALIERVLDLSLIHYMRH
SNR---
>ur|UPI00235AD85F|21_222|3e-81|Bombina_bombina
---------------------------------------------------------NIS
FDCAVCLEVLNRPTRTRCGH--VFCQTCIKASLR-NNAYACPYCRSHLSSEGTPASDIVK
KMKTVFQNCEECEEKVCLSEMRAHLNTCEPYLTKYGPLE-ELGR------------TPCR
DDM-FACPFCN--VELDEDGLVQHCITYHSTENRLV----------VC-PICRLMPGGDS
SY--------TKSFVKHLHA--RHSIYYENYI-D--INI-VDEALIERVLDFSLVQYMRN
SNR---
>ur|A0A6P7X0H6|10_215|4.6e-81|Microcaecilia_unicolor
-------------------------------------------------RVPE---PELS
FDCAVCLQVLHQPVRTRCGH--VFCHDCIARSLS-NSMNACPYCRTYLSSEGIPASDIIK
KMKTVYQNCEECAEKVCLSEMRDHFNICRLYIEKYGQLE-ELVK------------AASS
ASR-YTCPYCH--EELDEDTLMEHCLIYHGAERRLV----------IC-PICRLIPGGDP
SY--------MRSFLRHLHF--RHADHYEDYI-D--INI-VEETFIERVLDLSLLHYVRH
SN----
>ur|UPI0023491FAA|67_291|5.9e-81|Spea_bombifrons
--------MGSILSSESSREAN-------------------SRS----MAAEE---PDPS
YDCAVCLEVLNRPMRTRCGH--VFCHTCIKASLR-TNTYACPYCRTHLSSEGTPAVDIMK
KMKTVFQNCEECEQKVCLSDMRAHLNMCEQYITKYGPLE-ELGR------------TPCR
DDL-FACPFCH--TELDEDGLVQHCFTYHSTERRLV----------MC-PICHLMPGGDS
SY--------TRSFLKHLHT--RHSIYYENYI-D--INI-VEEALIERVLDLSLIHYMRH
SNR---
>ur|UPI000523E6F4|98_282|1e-80|Chaetura_pelagica
------------------------------------------------------------
---------VNQQHRVRV-H--RFCHLCISASLK-NNAWMCPYCRAYLPSEGIPATDIAK
KMESTYQNCTECETQVCLSEMRAHLRTCEKYIEKYGPLQ-ELGA------------AVTR
----YSCPYCQ--CEVDEDELMDHCLTYHRSERRAV----------CC-PICFLTPGREP
SY-------FSRSFIRHLQL--RHALHYEDYI-D--INT-VGEVLVERVLDGSFLDYVHV
S-----
>ur|A0A7K9M7Z7|1_174|1.3e-80|Neognathae
--------------------------------------------------------PAPS
FECAVCLEVLQRPVRTPCGH--VFCHCCISASLK-NNAWTCPYCRAYLPSEGIPATDIAK
KMESTYRNCKECETQVCLSEMRAHLRTCEKYIEKYGPLQ-ELGD------------AVTR
----YSCPYCQ--CEVDEDELMDHCLTYHRSERRAV----------CC-PICCLTPGRDP
SY-------VSRNFISHLQL--RHTHHYEDYI----------------------------
------
>ur|A0A7L0AX40|1_177|1.8e-80|Neognathae
------------------------------------------------------------
-----------------------FCHSCISASLK-NNAWTCPYCRAYLPSEGTPATDIAK
KMESTYQNCTECETQVCLSEMRAHLRTCEKYIEKYGPVQ-ELGD------------AVTR
----YSCPYCQ--FEVDEDELMDHCLTYHRSERTAV----------WC-PICCLTPGRDP
SY-------FSRNFIRHLQL--RHTLHYEDYI-D--INA-VGGVLVERVLDGSFLEYVHV
NHPN--
>ur|A0A8B7JGB0|3_182|3.7e-80|Palaeognathae
------------------------------------------------------------
----------------------RFCHSCISTSLK-NNAWTCPYCRAYLSSEGIPATDIAK
KMKSIYRNCTECETQVCLSEMRAHLRTCEQYIKKYGPLQ-EPGD------------AITR
----YSCPFCQ--CEVDEDDLMDHCLTYHRSETRAV----------YC-PICHLTPGRDP
AY-------CSRNFIRHLQL--RHTFYYEDCI-D--INV-VEEILTERVLDRSFLEYVHV
NHPNST
>ur|A0A6P8QWD6|10_215|4.3e-80|Gymnophiona
-------------------------------------------------RVPQ---LEPS
FDCAVCLQVLHQPVRTRCGH--VFCHDCIARSLS-NSMNACPYCRTHLSSEGTPASDIIK
KMKTVYQNCEECAEKVCLSEMRDHFNICQLYIEKYGQLE-ELVK------------AASS
ASR-YTCPYCH--EEFDEDTLMEHCLTYHGAERRLV----------IC-PICRLMPGGDP
SY--------MRSFLRHLHF--RHSDHYEDYI-D--INI-VEEAFIERVLNLSLLHYVRH
SN----
>ur|UPI0008541791|20_221|3.4e-79|Nanorana_parkeri
---------------------------------------------------------DPS
YDCAVCLEVLNRPMRTRCGH--VFCHTCIKASLR-NNSYACPYCRTHLSSEGTPAVDIIK
KMKTVFQNCEECEKKICLSEMRAHLNMCQQYITKYGPLQ-ELGK------------TTCR
VDT-YTCPFCP--MELDEDGLVQHCFSCHSTENSLV----------VC-PICHLMPGGDP
SY--------NSSFLKHLHA--RHSVYYENYI-D--INI-VEEALIERVLDLSLIHYMRH
SNR---
>ur|A0A087REC2|1_179|6.2e-79|Aptenodytes_forsteri
------------------------------------------------------------
-----------------------FCHSCISASLK-NNAWTCPYCRAYLPSEGIPATDIAK
KMESTYQNCTECETQVCLSEMRAHLRTCEKYIEKYGPVQ-ELGD------------AVTR
----YSCPYCQ--CEVDEDELMDHCLTYHRLERRAV----------CC-PICCLTPGRDP
SY-------FSRNFISHLQL--RHTPHYEDYI-D--INT-VGEVLVERVLDGSFLEYVHV
NHPNST
>ur|UPI001ABE859C|17_221|7.2e-79|Bufo
---------------------------------------------------ED---PNQS
YDCAVCLEVLNRPMRTRCGH--VFCHTCIKASLR-NNAYACPYCRAHLSSEGTLAVDIMK
KMKTVFQNCEECEEKICLSEMRAHLNMCQQYIKKYGPLE-ELGR------------TMSR
EDT-YACPFCP--VHLEEDGLIQHCFTYHSSESRLV----------RC-PICHLMPGGDS
SY--------NSSFLKHLHA--RHSIYYENYI-D--INI-VEEALIERVLDLSLIHFMRH
SNR---
>ur|UPI0024C366A3|17_220|7.5e-79|Hyla_sarda
---------------------------------------------------DD---PNQS
YDCAVCLEVLNRPTRTRCGH--VFCQTCIKASLR-NNAYACPYCRTCLSSEGTLAVDIMK
KMKTVFQNCEECEEKICLSEMRAHLNMCQQYITKYGPLE-ELGK------------TPCR
EVM-YACPFCP--EEMDEDNLVQHCFSDHTSETRLV----------MC-PICRLMPGGDP
SY--------NSSFLKHLHA--RHSIYYENYI-D--INI-VEEALIERVLDLSLIHYMRH
SD----
>ur|UPI003830FF95|17_221|8.6e-79|Dendropsophus_ebraccatus
---------------------------------------------------DE---PNPS
YDCAVCLEVLNRPTRTRCGH--VFCQTCIKASLR-NNGYVCPYCRSHLSSEGSFAGDIVK
KMKNSYQNCEECEEKICVSEMRAHLNMCQPYLNKYGPLE-ELGK------------TPVR
EPI-YACPFCP--EELDEDNLVQHCFSDHITESRLV----------MC-PICRLMPGGDP
SY--------DSSFLKHLHA--RHSIYYENYI-D--INI-VEEALIERVLDLSLIHFMRH
SNR---
>ur|A0A1L8FYV8|12_221|9.3e-79|Pipidae
------------------------------------------RS----LSEQE---PDPN
FDCAVCLEVLNRPMRTRCGH--VFCQTCIKASLR-NNTYACPYCRTHLSSEGTLAVDIMK
KMKTVFQNCEECEEKVCLSDMRAHLNMCEQYITKYGPLE-ELGR------------TTCR
DEI-FACPFCH--LEFDEDGLVQHCFTYHSTESRLV----------VC-PICRLMPGGDS
SY--------TTSFLKHLHA--RHSIYYENYI-D--INI-VEEALIERVLDLSLIHYMRH
TNR---
>ur|A0AAV3AK61|2_222|2.4e-78|Pyxicephalus_adspersus
---------GSVLSNDGSRD---------------------HKA----LAMED---PNPS
YDCAVCLEVLNRPMRTRCGH--VFCHTCIKASLR-RNAYACPYCRTHLSSEGTPAVDIVK
KMKTVFQNCEECEKRICLSEMRAHLNMCQQYITKYGPLV-ELGK------------TPCR
VDT-YICPFCP--EELDEEGLVQHCFAYHNDEERRV----------VC-PICHLVPGGDP
SY--------NSNFLKHLHE--RHSEYYDNYV-D--INI-VEEALIERVLDLSMIHYIRH
TD----
>ur|A0A7K9EP57|1_178|2.2e-77|Neognathae
------------------------------------------------------------
------------------------CHSCISASLK-NNAWTCPYCRAYLPSEGVPATDIAK
KMENSYQNCTECETQVCLSEMRSHLRTCEKYIEKYGPVQ-ELGD------------AVTR
----YSCPYCQ--WEVEGDELMDHCLAYHRSERRAV----------CC-PICCLTPGRDL
SY-------FSSNFIRHLQL--RHTLRFEDYI-D--INT-VGEVLVERVLDGSFLEYVHV
NHPNST
>ur|UPI003081ECDB|15_222|6.8e-77|Pseudophryne_corroboree
-------------------------------------------S----HATED---PNPS
YDCAVCLEVLNRPTRTRCGH--VFCHTCIKASLR-NNAYACPYCRTHLSSEGTLAVDIVK
KMKTVFQNCEECEKKVCLSEMRSHLNMCQQYITKYGPLE-EMGK------------IPCR
AER-YACPFCP--VELEEDDFVQHCFIYHSAENRLV----------VC-PICHMMPGGDS
SY--------TSSFLKHLHA--RHSIYYENYI-D--INI-VEEALIERVLDLSLIHYMRH
SD----
>ur|A0A091LMF5|1_174|7.5e-77|Cathartes_aura
------------------------------------------------------------
-----------------------FCHSCISASAK-HNAWMCPYCRAYLPSEAIPATDVAK
KMESTYRNCTECETQVCLNEMRAHLRTCKKYIEKYGPVQ-EPGA------------AVTR
----CSCPYCQ--CEVDEDELMDHCLSHHRSERRAV----------CC-PICCLTPGREP
SC-------FSRNFIRHLQL--GHTLHYEDYI-D--INT-VGEVLVEGVLDGSFLEYVHE
S-----
>ur|UPI0018E7427B|1_172|1.1e-76|Dermochelys_coriacea
--------MGSLLSSGSRGTGAA--------APRCA--LDLRGA----PEQQQQQPRGPS
FDCSICLEVLHQPVRTQCGH--VFCHSCIVTSLR-NNTWTCPYCRSYLPSEGIPATDIAK
KMKSVYQNCTECDTQVCLSEMRVHLRTCEQYIEKYGPLQ-ELGD------------TVTR
----YACPFCQ--CELHEDDLMDHCLTYHRTERRAV------------------------
------------------------------------------------------------
------
>ur|UPI001AADBD53|19_223|1.1e-76|Rana_temporaria
---------------------------------------------------ED---PNPN
YDCAVCLEVLNRPMRTRCGH--VFCHTCIKASLR-NNAYACPYCRTHLSSEGTLAVDIMK
KMKTVFQNCEECDEKICLSEMRAHMNRCQQYITKYGPLE-ELGK------------KTCR
ALR-YTCPYCP--VEVDEEGLVQHCLNFHNTENRLV----------VC-PVCHLVPGGDS
SY--------DSSFLKHLYT--RHSMYFENYI-D--INI-VEEALIERVIDLSMIHYIRH
SNR---
>ur|A0AAV7BEN3|22_222|9.1e-76|Engystomops_pustulosus
-----------------------------------------------------------N
YDCAVCLEVLNRPTRTRCGH--VFCQSCIKASLR-NNAYACPYCRTHLSSEGTLAVDIMK
KMKTVFQNCEECEEKICLSEMRAHLNMCQQYITKYGPLE-ELGK------------IQIR
EET-YACPFCS--EEMDEDELVQHCFASHNTETQLV----------RC-PICHLMPGGDP
SY--------NSSFLSHLHA--RHSIYYENYI-D--INI-VEEALIERVLDLSMLHFMRH
SNRT--
>ur|UPI001B7D4545|8_181|1.9e-75|Aquila_chrysaetos_chrysaetos
----------------------------------------------------------AS
FECAVCLEVLHRPVRTPWGH--VFCHSCISASLK-NNAWTCPYCRAYLPSEGIPATDIAK
KMESTYRNCTECEMQVCLSEMRAHXKTCEKYIEKYGPVQ-EFGD------------AVTR
XTSVYSCPYCQ--CEVDEDELMDHCLAYHRSERRAV----------WC-SISCLTPGRDP
SY-------FSRNFIRHLQL--RHTLNCED------------------------------
------
>ur|UPI0037E8DC02|2_233|2.4e-75|Ambystoma_mexicanum
---------GSMIGSAAREREESG----AAAVASYP------------KAGDS---EPSA
FYCSVCLEVLCRPVRTRCGH--VFCRSCLTASVQ-SNTYACPYCRAHLSAEGVPAADIIK
KMKTVFQNCEECKQKICLSDMRDHLNMCDDYLKKYGPLQ-ELGN------------CLPS
ECF-YACPYCQPVVELDEDGLVQHCLSNHSAERRRV----------VC-PICHLIPGGDP
SY--------KGTLAKHLHD--RHSLYYEDYI-D--ISI-VEEALIERVLDLSMLHYVRQ
TN----
>ur|A0AAV7UUH2|28_235|2.7e-75|Pleurodeles_waltl
-------------------------------------------------SGEP---ELSA
FYCSVCLEVLCRPVRTRCGH--VFCRSCLAASVQ-SNSYACPYCRTHLSAEGAPASDIIK
KMKTVFQNCEECKQKVCLSDMRDHLNMCEDYLKKYGPLR-ELGN------------CLAS
ECF-YACPYCQPVVELDEDGLVQHCLSFHGTERRLV----------VC-PICQLIPGGDP
SY--------MSTLAKHLHD--RHSLYYEDYI-D--ISI-VEEALIERVLDLSLLQYARH
TN----
>ur|A0A091SK43|1_174|1.1e-74|Mesitornis_unicolor
------------------------------------------------------------
-----------------------FCHSCISASLK-NNAWTCPYCRAYLPSEGIPATDIAK
KMESTYRNCSECEAQVCLSEMRAHLRTCEKYIEKYGPLQ-ELGD------------PVTR
----YSSPYCQ--SEVDEDKLMEHCLTYHRSERRAV----------HC-PICCLTSGRDP
GY-------FCRNFIRHLQL--RHILHYEDYI-D--INT-AGEVLAEGVLDGSFLEYVHV
S-----
>ur|UPI0030B97BE8|4_190|3.3e-74|Pogoniulus_pusillus
-----------------------------------------ALT----RRAAPVPPSALP
FECAVCLEVLLRPVRTPCGH--LFCHSYISASLK-NNAWTCPYCRAYLLYEGVPATDIAK
KMESTFQNCTECETQVCLSEMRAHLRTCEKYIENYGPIQ-EPGD------------AVKR
----YSCPYCQ--CQVAEDELMDHC-XYHRLERRAV----------CC-PICCLTPERDP
GY-------FNSHFIRHLQL--RHTLHYEDYI-V--SS----------------------
------
>ur|UPI002E261AEA|31_226|4.3e-73|Rhea_pennata
-----------------------------------------------------------Q
LQAVTLTETLQIPTIWLDVV--LFCHSCISTTLK-NNAGTCPYCQVYLSSEGIPATDIAK
KMKSIYRNCSECETQVCLSDIRVHLRTSEQYIKTYGPLQ-EPGD------------AVTK
----YSCPFCE--CKVDEDDLMDHCLTYHRSERRAV----------FC-PICRLTPERDP
SY-------CSRKFIRHLQL--RHTFYYEDYIVN--INA-VEEVLVEKVLDRSFLGYMNV
------
>ur|A0A9F5J1B9|39_193|5.3e-73|Python_bivittatus
---------------------------------------------------EQ---QLPS
FDCAICLEVLDQPVRTRCGH--IFCQSCIATCLR-NNTWTCPYCRAYLPSEGIPATDIIK
MMKNTHQNCTECKTQVCLSEMRAHLRTCDQYIEKYGPLQ-EVAY------------PEKR
----YPCPFCQ--YELDENDLLDHFLTFHRTERRPVM---------YCFYLCNLLPKE--
------------NF----------------------------------------------
------
>ur|UPI002FCD51DB|1_173|1e-72|Elgaria_multicarinata_webbii
--------MGSMLSGDGREAASG-----PQGGSLFT--LHWGRA---REEKRQ---RVLS
FDCSICLEVLHQPVRTRCGH--VFCQSCIATSLR-NNTWTCPYCRGYLPSEGIPATDITK
MMKDIYQNCTECETQVCLSEMRAHLRTCGQYIEKYGPLQ-EVVY------------PETR
----YPCPFCQ--YELDENDLLDHFLTYHRSERRAV------------------------
------------------------------------------------------------
------
>ur|A0A850WAV8|1_152|1.2e-72|Neognathae
------------------------------------------------------------
-----------------------FCHSCISTSLK-NNAWTCPYCRAYLPSEGIPATDIAK
KMESTYRNCTECATQVCLSEMRAHLRTCEKYIEKYGPLQ-ELGD------------AVTR
----YSCPYCQ--CEVDEDELMDHCLTYHRSERRPV----------CC-PICCLTPGRDP
GY-------FSRNFLRHLQL--RHTLHYEDYI-A--SN----------------------
------
>ur|UPI0037E76FED|50_261|1.3e-72|Ranitomeya_imitator
-------------------D---------------------HKE----DPKED---PNAS
YDCAVCLEVLNRPTRTRCGH--VFCYSCIKASLS-NNADACPYCRAPLCTAGTLAVDIMK
KMKTVFQNCEGCEEKICLSEMRAHLNKCQPYISKYGPLV-ELGK------------IACR
EET-YVCPFCP--EELEEDELVHHCFIFHPSESRLV----------TC-PICRLRPGGDS
SY--------NSSFHKHLQT--RHSIYYENYI-D--INI-VEEAIIERVIDLSLIHFMSP
SDT---
>ur|UPI00193EEA58|43_188|1.7e-72|Mauremys_reevesii
------------------------------------------------------------
----------------------RFCHSCIVTSLR-NNTWTCPYCRAYLPSEGIPATDIAK
KMKSLYXNCTECDTQVCLSKMRVHLRTCQQYIEKYGPLQ-ELGD------------TVTR
----YACPFCQ--CELHEDDLMDHCLTYHRTERRAV----------YC-PICHLIPGGDP
SC-------FSRNFIRHLQL--RHTFYH--------------------------------
------
>ur|UPI00051E1EC5|163_342|1.1e-71|Struthio_camelus_australis
------------------------------------------------------------
-------------------V--GFCHSCVATSLK-NNAWTCPYGQDYLPSEGSPATDIAK
KMKSMYRNCAEREKXVCLSEMRAHLRTCEHYIKKYRPLQ-EPGD------------AVTR
----YSCLFCQ--CEVDEEDLMDHCLTXHRSERRTV----------YC-PICCLTPGRVP
SY-------CSRNFIRYLPL--RHTFCYDDYV-D--INI-VEEVLTERVLDRSLLEYVHG
NHPNS-
>ur|A0A091U240|1_169|1.7e-71|Phoenicopterus_ruber_ruber
------------------------------------------------------------
-----------------------FCHFCISASLK-NNAWTCPYCRACLPPEGTPATDIAK
KTESTYRNCTECETQVRLSEMRAHLRTCEKYIQKYGPLQ-ELVD------------AVTR
----YSCPYCQ--CEIDEDELMDQCLTYHRSERRAV----------CC-PICCLTPGRDP
SY-------FSRNFIRHLQL--RHALHYEDYI-D--INT-VGEVLVERVLDGSFLE----
------
>ur|UPI0035A2EE3D|52_260|2.3e-71|Hyperolius_riggenbachi
-----------------------------------------MPM----TVIED---PDSS
FDCAVCLEVLNRPTRTRCGH--VFCQVCIKTSLN-SNSYACPYCRAHLTSEGTPAVDIDK
KMKSIYQNCEECQEKICLSEMRAHLNNCQLYISKYGTTI-NVEK------------PLSR
DIK-YPCPFCS--YEVDEEGLVIHCFEYHSTEHRLV----------IC-PVCHMQPRGDL
TY--------RASFLNHLHI--RHTGYSEEYI-D--ISM-VEEALIERVLDISLMEYVRQ
T-----
>ur|A0A803T852|52_219|3.8e-71|Anolis_carolinensis
------------------------------------------------------------
----------------------EFCHSCIATSLR-NNAWTCPYCRAYLPSEGMPATDITN
MMKNIYQNCTECETQVCLSEMRAHLRNCEQYIEKYGPLQ-EVAY------------PETR
----YACPLCQ--YELNENDLLDHFLTYHRSERRPV----------CC-PICRLHPSGGP
SY-------YSRNFIRHLQL--RHTFYYEDYI-YECISV-IEEALFSTVLIR--------
------
>ur|UPI00311932E8|15_187|1.1e-67|Phalacrocorax_carbo
------------------------------------------------------------
-----------------------FCHSCISASLK-NNAWMYPYCCAYLPSEGIPATDIAK
KMEGTNQNCTECETQVCLSEMRAHLRTCEKYIEEYGPLQEELGD------------AVAR
----YSCPXCQ--CQVGEDELMDHRITYHRSETRAV----------CC-RICCLTLGRGP
SY-------FSRNFLRHLQL--RHIFHYEDYI-D--INT-IGEVLLEKVLDGSFLEYVR-
------
>ur|A0AAD1S2U1|139_342|5.4e-67|Pelobates
---------------------------------------------------ED---PDPN
FTCAVCLQVLDQPVRTRCGH--IFCYVCIKASLR-ASTYSCPYCRTQLVSEGTPAVDIIK
KMKTVFQNCEECDKMVCLSDMRAHLNICEPYIMKYGPLE-DIEK------------KQYK
DDV-YPCPFCH--VELDVDGLVEHCFTNHGRETTPV----------AC-PICHLMPGGDI
SY--------RRSFLKHLHN--RHATYYENYI-D--IDV-VEDIVVERVIDISLIHWMRP
SQ----
>ur|A0A8C4JEI5|28_205|1.9e-66|Dromaius_novaehollandiae
------------------------------------------------------------
-------------IALRMLS--LFCHSCISTSLK-NNAWTCPYCRAYLSSEGIPATDIAK
KMKIIYQNCTECETQVCLSEMRAHLRTCEEYLKKYGPLQ-EPGD------------AVTR
----YSCPFCQ--CEVDEDDLMDHCLTYHRSERTAV----------YC-PISV-------
KN-------ISINTLIGILIFNKISFFFQ----D--INI-VEEVLIETVLDRPFLEYVNV
NHPNS-
>ur|A0A6I8Q3B0|47_234|5.7e-65|Xenopus_tropicalis
---------------------------------------------------KQ---PE--
---------LDKQ------H--VFCQTCIKASLR-NNTYACPYCRTHLSSEGTLAVDIMK
KMKTVFQNCEECEEKVCLSDMRAHLNMCEQYITKYGPLE-ELGR------------TTCR
DEM-FACPFCH--LEFDEDGLVQHCFTYHSTESRLV----------VC-PICRLMPGGDS
SY--------TMSFLRHLHA--RHSIYYENYI-D--INI-VEEALIERVLDLSLIHYMRH
TNR---
>ur|A0A851A6E1|1_148|2.9e-63|Sula_dactylatra
------------------------------------------------------------
-----------------------FCYFCISASLK-NNAWTCPYCRAYLPSEGIPATDIAK
KMESTYRNC----TCVCLSEMRAHVRTCEKYIEKYGPPQ-ELGD------------AVAR
----YSCPYCQ--CEVGEDELMDHCITYHRSERRAV----------CC-PICCLTSGRDP
SC-------CSRNFIRHLQF--RHTLHYEDYI-V--SN----------------------
------
>ur|A0A8C5PAD6|26_226|1.6e-62|Leptobrachium_leishanense
--------------------------------------------------------PDPN
FTCAVCLQVLDRPTRTRCGH--VFCNRCIKASLR-TNTYACPYCRTQLVSEGNLAFDIMK
KMKTVFQNCEECDKKVCLSDMRAHLNKCELYVMKYGPQE-EIGK------------RQCR
DDV-YPCPFCH--VELDAEGLVEHCFNNHSRETTPV----------MC-PICHLMPGGDV
SY--------RRGFLKHLYN--RHSTFYENYL-D--IDV-VEDIVVERVIDISFIQWMRP
S-----
>ur|A0A091I8X2|2_183|1.2e-60|Calypte_anna
------------------------------------------------------------
---------------------LCFCHFCISASLK-NSAWTCPCCCAYLPSEGIPATDIAK
TMESTHRNYTECQTQVCLSEMRAHLRTCEKYVEKYGPLQ-ELGD------------AGKR
----YSCPFCQ--YEVNEDELMDHCLTIDQKGEQCISFHLFIVLSNFC-----LTPGRKP
SY-------ISRNFIRHLQL--RHPLHYEDDI-D--INT-VGEVLVERVLDGSFSAYVHM
S-----
>ur|UPI0035BBD4F6|46_201|1.1e-59|Nyctibius_grandis
-------------------------------CAAAS--EQRWRP----ALGQP---PAPC
FECAACPEVLRRPPRAPCGH--AFCHSCISANLK-NNVWTCPYCCTYLPSEGIPATDIAK
RMESTYQNWTECERQIRLSEMRAHLRTCEKYREKYGPVQ-ELGD------------AATR
----YSCPYCQ--CEVDEDELMDHCLAYHRSERRGV----------VM------------
------------------------------------------------------------
------
>ur|A0A2G9SKH7|1_178|2.9e-59|Aquarana_catesbeiana
------------------------------------------------------------
-----------------------FCHTCIKASLR-NNAYACPYCRTHLSSEGTLAVDIMK
KMKTVFQNCEECEEKICLSEMRAHMNRCQQYITKYGPLE-ELGK------------TPFR
VLR-YTCPYCP--VEVDEEGLVQHCLNFHNSEETLV----------VC-PVCHLMPGGDP
SY--------DSSFLKHLCT--RHSMYFENYI-D--LNM-VEETLIERVIDFSLIHYMRH
SNR---
>ur|UPI0037E92953|3_153|5.6e-59|Haliaeetus_albicilla
------------------------------------------------------------
----------------------RFCHSCISASLK-NNVWTCPYCCAYLSSEGTPATDIAK
KMESTYXNCTECEMQVCLSEMRAHXKTCEKYIEKYGPVQ-ELGD------------AVTK
CLQ-YSCPYSQ--XEVDEDELMDHCLAYHRSERRAA----------WC-SISCLTPGRDP
SY-------FSRNFIRHLQL--RHTLNCED------------------------------
------
>ur|UPI0011C445BA|20_160|2.1e-58|Calypte_anna
---------------------------------------------------QP---PASS
FECFVCLGMLHRPVXTPCGHGLCFCHFCISASLK-NSAWTCPCCCAYLPSEGIPATDIAK
TMESTHRNYTECQTQVCLSEMRAHLRTCEKYVEKYGPLQ-ELGD------------AGKR
----YSCPFCQ--YEVNEDELMDHC-XHHRSERRAV------------------------
------------------------------------------------------------
------
>ur|A0AAV7P8U3|22_226|3.1e-43|Pleurodeles_waltl
--------------------------------------------------------PLSR
FTCPVCLEVFENPVRVKCGH--VFCTSCLQECLK-PRKPVCGVCRSSLTP-GTRALELEK
LIESTESTCRGCDKKVYLSKMRAHVASCSKYQSYIMEGI-KAATKDPLHETRD---VPNR
-FT-FPCPYCLE-KNFDQDGLVEHCKKYHSLDRRQV----------VC-PICASMPWGDP
NY-------RSGNFMEHIRR--RHKFSYDTFV-D--YNV-DEDAMMNEVLRRSLMD----
------
>ur|UPI0035595733|20_222|5.4e-40|Heptranchias_perlo
-----------------------------------------------------------D
CECPVCLQVLEKPVRTQCGH--VFCQGCHHTNFS-LNGGRCAVCRGTISNAEQRATDIEK
WMMATKGNCRGCGTEVNFINMRAHTSTCSKYLEDYGPPP-EASTLPQSTPASPGYMVPHR
-ST-YTCPYCQE-RNCDEDCLIDHCFTFHYYDPRRV----------VC-PICASMPWGLP
NY-------YSRNFIGHLRL--RHQVPYDYFV-D--YNQ-DEEIILQNVLLST-------
------
>ur|A0A3S2PAS8|10_226|4.6e-39|Oryzias
----------------------A---------------QQRETT----ADGSG---DVSD
FMCPVCLEIFERPVRTQCGH--TFCHSCLQECLR-PQKPVCAVCRATVGP-WTKAVDLEA
LIQSSIAPCKGCGVQVGLSQMRSHTANCLKYQDYIEEGV-RTSVQSQSTAVSP---VPNR
-YT-FTCPYCNC-QNLDQDGLVEHCTSHHARDTRQV----------VC-PICASMPWGDP
NY-------RSADFFQHLKL--RHTFSYETFV-D--YST-DEQTMIQQALQRSLMD----
------
>ur|A0A401SFP4|7_208|1.1e-38|Chiloscyllium_punctatum
----------------------------------------------------------AD
FDCPICMQTLHRPIRTQCQH--VFCQECNIQNFA-MNDGKCPLCRNPTSGMEPPATDIET
WMRTMKANCTGCDVEVYLIDMRAHTTTCAQYLREYGPDC-NTSAIPLPTPASV------R
-ST-FTCPYCHQ-SGYAAGDLVLHCCTYHHGEYRHV----------VC-PICASMPWGDP
NY-------YSRNFIQHLRI--RHQFQYQFFV-P--APQ-VIEVDVDAGLDRDIFE----
-----I
>ur|V9LDQ3|14_206|1.9e-38|Callorhinchus_milii
-----------------------------------------------------------D
FDCPVCLQILEIPIETKCGH--IFCQACHQRNFR-INR-SCPICRGAIDLVEKHATSLDQ
QMRQQEGKCKGCDQQVYFSKMRDHMRNCAECKEEDIPLP---------SPQSD-CLSASG
-ST-YICPYCQE-TNFGEDNLLDHCIRCHFNDSLPV----------VC-PVCVSMPWGDP
NY-------FSRNFIGHLHL--RHRFSYDYFV-D--YEG-NEEVMFQHALLSS-------
------
>ur|UPI002F350882|9_226|2.3e-38|Trichomycterus_rosablanca
---------------------GA---------------QQTAKA----LGGDR---DLTE
FLCPVCLEVFDSPMRTECGH--TFCMNCLQECLR-PQKPVCAVCRAALEK-WSRDVDLET
LIQSSARPCRGCGEEVLLSEMKEHMGRCSKYQDLFQEGL-KNISKSQPDAVSS---VPNR
-YT-FTCPYCHG-PNFDQDGLVKHCNSQHAQDPRQV----------VC-PICASMPWGDP
SY-------RSADFFQHLRV--RHTFNYDTFV-D--FSA-DEEAMMQEAIQRSLMD----
------
>ur|UPI0009A327AF|7_208|3.8e-38|Rhincodon_typus
----------------------------------------------------------ED
FECPICMQVLHKPIRTQCQH--VFCQECHVQNFN-MNNGKCPLCRNPTSSMERPATDIET
WMRTMKANCRGCDIEMYLINMRAHTTTCAKYLEEYGPNY-NTSALPQPTPASFSAMEPNR
-ST-FTCPYCQQ-MGYDMNDLVLHCCTDHYHDYQHV----------VC-PICASMPWGDP
NY-------HSRNFIQHLRV--RHQFQYQYFV-N--FNQ-DEELMLQDTMW---------
------
>ur|UPI0024B4FCDE|14_225|3.9e-38|Lampris_incognitus
-----------------------------------------RNT----SDG-R---DVTE
FVCPVCLEIFDSPVTTQCGH--TFCQSCLQECLR-PQKPVCAVCRAALGQ-WAKATDLEA
LIHSSVAGCKGCGIQVVLAQMRHHTASCSKYQEYIEEGV-RTTAQSQPAIMSP---VPNR
-YT-FSCPYCSC-QNLDQDGLIEHCTTQHARDTRQV----------VC-PICASMPWGDP
NY-------RSADFFQHLKI--RHTFSYDTFV-D--YST-DEHTMIQEALQRSLME----
------
>ur|UPI00355C8E7C|60_260|6.2e-38|Heterodontus_francisci
----------------------------------------------------------MD
FECPVCLQTLERPIKTQCGH--VFCQDCHITNFN-VNDGKCSLCRAPTSKMEQRATDIEK
RMMTKKANCRSCDIEVLLINMRAHTETCSKYLEEYGGPS-EASTPPQPTPASHTYMESNR
-ST-YTCPYCQD-RNYNEDGLIIHCTTSHFYDPQRV----------VC-PICASMPWGDP
NY-------RSRNFIGHLTL--RHQFSYNYFV-D--DSQ-DEQTMLQAAI----------
------
>ur|UPI0037E8EADD|18_225|9.2e-38|Ambystoma_mexicanum
--------------------------------------------------PVD---PLAR
FTCPVCLEVFENPVKVKCGH--VFCMMCLQECLK-PRKPVCGVCRSNLSP-GARATELEK
LIETTESTCKGCDKKVYLSKMRVHVAACSKYQNYMMEGI-KAATKDQPHHTRD---VPNR
-FT-FPCPYCME-KNFDQDGLVEHCKRYHSLDNRPV----------VC-PICASMPWGDP
NY-------RSGNFMEHVRR--RHRFSYDTFV-D--YEA-DEDAMMNDALMRSLMD----
------
>ur|A0A3B5AS02|17_226|3.4e-37|Euacanthomorphacea
------------------------------------------------SDGSS---DVSE
FVCPVCLEIFESPVTTQCGH--TFCQSCLQECLR-PQKPVCAVCRATLGH-WTKAADLEA
LIQSSVAACKGCGVQVGLSQMRSHTAACSKYQEYIEEGV-RTTAQSQPAIISP---VPNR
-YT-FTCPYCNC-QNLDQDGLVEHCTTQHARDARQV----------VC-PICASMPWGDP
NY-------RSADFFQHLKI--RHTFSYDTFV-D--YST-DEHTMIQEALQRSLLD----
------
>ur|UPI001CFBB455|15_219|3.9e-37|Protopterus_annectens
--------------------------------------------------------TLSS
FLCPVCLEVFDNPIRVKCGH--VFCSICLHQCLK-PNKPVCGVCRSPLIP-SKRAVDVER
LIETTETKCRGCEMKLYLSKMRAHVASCLKYQNYIMEGV-QAATKEQRSDTRN---VPNR
-FT-FTCPYCSE-KNLDQEALVEHCCKYHSMDARQV----------VC-PVCVSMPWGDP
SY-------ASANFIQHLQR--RHKFSYDTFV-D--YEA-DEEVMIQEALARSLTD----
------
>ur|A0A670Y152|19_224|6e-37|Serpentes
---------------------------------------------------VD---PLSR
FTCPVCLEVFESPVRAPCGH--IFCMPCIQECLK-PKKPVCGVCRSTLSH-GSRALDLEK
QIEMTETTCNGCNQKMYLSKLRSHVATCSKYQNYIMEGV-KAVTKEPLQNTRS---VPNR
-FT-FPCPYCSE-KNLDQEGLVEHCKSYHSNDPKRV----------VC-PICASMPWGDP
HY-------RSANFMEHLQR--RHQFSYDTFV-D--YDA-DEDDMMAQVLLRSLR-----
------
>ur|A0A8C3JKT9|5_222|7.1e-37|Neognathae
--------------------GAG---------------GSSRSP----ERRYD---PLSR
FTCPVCLEVYESPVRVPCGH--VFCTPCLQECLK-PKKPVCGVCRSTLSP-GSRALDLEK
QIETTETACSGCNKKMYLSKMRSHVASCSKYQNYIMEGV-KAVTKEPLHNSRN---FPNR
-FT-FPCPYCSE-RNFDQEGLVEHCKTLHSMDAKQV----------VC-PICASMPWGDP
NY-------RSANFMEHLQR--RHRFSYDTFV-D--YDA-DEDDMMAQVLMRSLR-----
------
>ur|A0A2D0SMA7|21_228|1.1e-36|Siluroidei
--------------------------------------------------GDK---DLTD
FVCPVCLEIFESPMITECGH--AFCNRCLQECLR-PKKPVCAVCRAALDK-WGKAIDLEA
LIHKTDKPCKGCGQQIVLSEMREHMGSCSKYQDYIQEGL-KNITHTQPDAIRS---VPNR
-YT-FTCPYCDC-PNLDQDGLVEHCKSQHARDPRQV----------VC-PICASMPWGDP
SY-------KSSDFFQHLRI--RHTFSYDTFV-D--YAA-DEDAMVQEAIQRSLMD----
------
>ur|A0A8C9W5V2|71_278|2.3e-36|Scleropages_formosus
-------------------------------------------------DGEG---DLSE
FICPVCLEIFERPVKTQCGH--TFCTSCLQECLR-PQKPVCAVCRAPLDQ-WARAMDIEE
LIQNSVGACKGCGTEVRLSQMRGHTASCSKYQEYIDEGV-RSTAKSQPAIVSS---VPNR
-YT-FSCPYCNC-RNLDQDGLVEHCTSQHSRDTRHV----------VC-PICASMPWGDP
NY-------RSADFFQHLKI--RHTFSYDTFV-D--YAA-DEHTMIQEALQRSLT-----
------
>ur|UPI0035A275B2|20_228|2.8e-36|Hyperolius_riggenbachi
-------------------------------------------------PDVD---PMDR
FICPICLEIFQDPVMVACGH--VFCMRCLQQCTT-QRNPTCAVCRTALVA-AGKATDLEK
QMRETQAVCKGCHTKMLLSGMRMHSTVCPQYQSYVMEGI-KSVTKDQSATTKD---IPNR
-FT-FVCPYCQQ-QNLDQEGLVDHCRKFHSSDPTPV----------VC-PICASMPWGDP
GY-------RSANFMEHVHR--RHKFSYDTFV-D--YNV-DEDAMMREALLRSLVD----
------
>ur|A0A8C1W197|18_220|2.9e-36|Cyprinidae
----------------------------------------------------------ED
FLCPVCLEIFISPTTTDCGH--TFCESCLKECLR-PQKPVCAVCRSDLHK-WKKADEIQN
VMKRSIGKCKGCKNEVLLSDMRSHTGACSKYQDFIKEGM-KAISKNQPSTVSS---VPNR
-YT-FACPFCSK-QNFDQDGLVEHCTSKHARDPRPV----------VC-PICASMPWGDP
NY-------RSADFFQHLRM--RHAFSYDTFV-D--YST-DEQAMIQEALQRSLLE----
------
>ur|A0A3B3ZVG8|17_227|5.1e-36|Gobiidae
------------------------------------------------SDGTG---DVSE
FLCPVCLEIFDSPVRTQCGH--TFCQSCLQECLR-PQKPVCAVCRAALGH-CTKAVEVEA
LIQASAAACKGCGTQVGLSQMRAHTASCSKFQEYIEEGV-RTTAQTQPAIISP---VPNR
-YT-FTCPYCNC-PNLDQDGLVEHCTSLHSRDSRQV----------VC-PICASMPWGDP
NY-------RSADFLQHLKI--RHTFSYDTFV-D--YST-DEHTMIQEALQRSLLDH---
------
>ur|A0A3Q3IAD6|18_226|7.2e-36|Monopterus_albus
-------------------------------------------------DRSS---DVSE
FVCPVCLEIFESPVTTQCGH--TFCQSCLQECLR-PQKPVCAVCRAALGH-WTKAVDLEA
LIQSSVAACKGCGAQVCLSQMRSHTAACSKYQDYIEEGV-RTTAQNQPAIISP---VPNR
-YT-FTCPYCNC-LNLDQDGLVEHCTSQHARDARQV----------VC-PICAAMPWGDP
NY-------RSTDFFQHLKL--RHGFAYDTFV-D--FFT-DENTMIQEALQRSLVD----
------
>ur|A0A7J6BQK3|27_229|1.3e-35|Cyprinidae
----------------------------------------------------------ED
YVCPVCLEIFISPMTTDCGH--TFCESCLKECLR-PQKPVCAVCRSDLHN-WNKADNVQD
VMKRSIGKCKGCKNEVLLSDMRNHIVACSKYQDFIKEGM-KALSKNQPSIDSS---VPNR
-YT-FTCPFCNK-QNFDQDGLVEHCTSKHAHDPRPV----------VC-PICASMPWGDP
NY-------RSADFFQHLRI--RHAFSYDTFV-D--YAT-DEQAMIQEALQRSLSE----
------
>ur|A0A493U313|7_229|1.5e-35|Neognathae
G---------------GGSSASC---------------APSARG----LERPD---PLAR
LTCPVCLEVFDSPVRVPCGH--VFCTPCLQECLK-LKKPVCGVCRSALAP-GSRALDLEK
QIEVTETTCNGCNKKMFLSKMRSHAASCSKYQNYIMEGV-KAVTKEPLHNTRN---FPNR
-FT-FPCPYCSE-KNFDQEGLVEHCKTLHSMDAKQV----------VC-PICASMPWGDP
NY-------RSANFMEHLQR--RHRFSYDTFV-D--YDA-DEDDMMAQVLMRSLR-----
------
>ur|A0A087XNI3|18_226|1.7e-35|Cyprinodontoidei
-------------------------------------------------DGSS---DVSD
FVCPVCLEIFETPLTTQCGH--TFCQSCLQECLR-PQKPVCAVCRTALTN-WTKAGDLEA
LIHSSVAACKGCGVQVGLSQMRSHTAACSKYQEYIEEGV-RSTAQSQPAIISP---VPNR
-FT-FSCPFCNC-QNLDQDSLVEHCTTQHARDTRQV----------VC-PICASMPWGDP
NY-------RSTDFFQHLKI--RHTFSYDTFV-D--YAT-DEATMIQEALQRSLMD----
------
>ur|A0A8D0BCG8|26_229|1.9e-35|Unidentata
--------------------------------------------------------PLNR
FTCPVCLEVFETPVRAPCGH--VFCTPCIQECLK-PKKPVCGVCRSTLSY-GSRALDLEK
QIETTETTCNGCNKKMYLSKLRSHAASCLKYQNYIMEGV-RAVTKDPPQDNRS---VPNR
-FT-FPCPYCSE-RNLDQEGLVEHCRKHHSMDAKRV----------VC-PICASMPWGDP
NY-------RSANFMEHLQR--RHQFCYDTFV-D--YNV-DEDDMMAQVLLRSLR-----
------
>ur|A0AA97L146|20_225|3.3e-35|Bifurcata
---------------------------------------------------LD---PLSR
FTCPVCLEVFESPVRAPCGH--VFCMPCIQECLK-PKKPVCGVCRSTLSY-GSRALDLEK
QIEMTETTCNGCSKKMYLSKLRSHVASCLKYQNYIMEGV-RAVTKDPPQDTRS---VPNR
-FT-FPCPYCNE-RNLDQEGLVEHCRKYHSMDAKRV----------VC-PICASMPWGDP
SY-------RSANFMEHLQR--RHRFSYDTFV-D--YDA-DEDDMIAQVMLRSLR-----
------
>ur|A0AAW1DXK2|24_227|4.4e-35|Perciformes
---------------------------------------------------------MSE
FVCPVCLEIFDSPVTTQCSH--TFCHSCLQECLR-PQKPVCAVCRAGLGP-WTKAAELEL
KIQSSVAACKGCGTQVRLSQMRGHTATCSKFQEYIEEGV-RTTAQSQPAIMSP---VPNR
-FT-FTCPYCNC-QNLDQDGLVEHCTSQHARDARQV----------VC-PICASMPWGDP
NY-------RSADFFQHLKI--RHTFSYDTFV-D--YST-DEHTMIQEALQRSLLD----
------
>ur|A0A6J0SJY7|14_229|4.4e-35|Agamidae
--------------------------------------AVAAAS----AERLD---PLSR
FTCPVCLEVFENPVRAPCGH--VFCTPCIQECLK-PKKPVCGVCRSTLSH-GSRALDLEK
QIEMTEATCNGCNKKMNLSKLRGHAAACTKYQNYIMEGV-RAVTKDPSQDARS---VPNR
-FT-FPCPYCSE-RNLDQEGLVEHCRKYHSMDAKRV----------VC-PICAAMPWGDP
NY-------RSANFMEHIQR--RHQFSYDTYV-D--YDA-DEDDTVAEVLVRSLME----
------
>ur|UPI00196139FC|114_331|6.9e-35|Passer_montanus
--------------------AAG---------------GPSRAP----ERRAD---PLSR
LTCPVCLEVFDSPVRVPCGH--VFCTPCLQECLK-PKKPVCGVCRSTLSP-GSRALDLEK
QIETTETTCNGCNKKMYLSKMRSHAASCPKYQNYIMEGV-KAVTKEPLHSTRS---FPNR
-FT-FPCPYCSE-KNFDQEGLVEHCKALHSMDAKQV----------VC-PICASMPWGDP
NY-------RSANFMEHLQR--RHRFSYDTFV-D--YDA-DEDDMMAQVLMRSLR-----
------
>ur|UPI002222801E|21_220|2.2e-34|Catostomidae
------------------------------------------------------------
-MCPVCLEIFNRPMTTQCGH--TFCHSCLQECLR-PQKPVCAVCRSDLHE-WTKADHLED
LIDKSTGQCKGCGNNVALSQMRHHTGTCSKYQDYVKEGM-KSISQKQPSIVSS---VPNR
-YT-FTCPFCNQ-RNFDQDGLVEHCTSKHAHDPRSV----------VC-PICASMPWGDP
NY-------RSADFFQHLKI--RHAFSYDTFV-D--YAT-DEQAMIQEALQRSLMD----
------
>ur|A0AA88PGL4|18_220|5.9e-34|Cirrhinus_molitorella
----------------------------------------------------------DD
FLCPVCLEIFICPMTTECGH--TFCDSCLKECLR-PQKPVCAVCRSDLHK-WDKAEDKQA
EMKRSITKCKGCKNEVLLSDMRSHTMACSKYQDYIKEGM-KAISKNQPSIVSS---VPNR
-YT-FACPYCNK-QNFDQDGLVEHCTSKHGHDPRPV----------VC-PICVSMPWGDP
NY-------KSADFFQHLRI--RHAFSYDTFV-D--YST-DEYAMMQEALQRSLLE----
------
