# Supplementary material for: RNF114 and RNF166 exemplify reader-writer E3 ligases that extend K11 polyubiquitin onto sites of MARUbylation
Source: EMBO J. 2025 Oct 2;44(21):5993–6018. doi: 10.1038/s44318-025-00577-z (PMC12583694; doi:10.1038/s44318-025-00577-z)
Supplement: Supplementary file 7 — Source data Fig. 5 [file 44318_2025_577_MOESM7_ESM.zip › Figure 5/5C/RNF125-consurf_1746159990/RNF125_consurf_grades.txt]

	 Amino Acid Conservation Scores
	=======================================

The layers for assigning grades are as follows.
from -1.393 to -1.083 the grade is 9
from -1.083 to -0.774 the grade is 8
from -0.774 to -0.464 the grade is 7
from -0.464 to -0.155 the grade is 6
from -0.155 to  0.340 the grade is 5
from  0.340 to  1.019 the grade is 4
from  1.019 to  1.699 the grade is 3
from  1.699 to  2.378 the grade is 2
from  2.378 to  3.058 the grade is 1

If the difference between the colors of the CONFIDENCE INTERVAL COLORS is more than 3 or the msa number (under the column titled MSA) is less than 6, there is insufficient data and an * appears in the COLOR column.

- POS: The position of the acid in the sequence.
- SEQ: The acid one letter.
- ATOM: When there's a model, The ATOM derived sequence in three letter code, including the acid's positions as they appear in the PDB file and the chain identifier.
- SCORE: The normalized conservation scores.
- COLOR: The color scale representing the conservation scores (9 - conserved, 1 - variable).
- CONFIDENCE INTERVAL: When using the bayesian method for calculating rates, a confidence interval is assigned to each of the inferred evolutionary conservation scores, next to it are the colors of the lower and upper bounds of the confidence interval
- B/E: Burried (b) or Exposed (e) residue.
- F/S: functional (f) or structural (s) residue (f - highly conserved and exposed, s - highly conserved and burried).
- MSA DATA: The number of aligned sequences having an acid (non-gapped) from the overall number of sequences at each position.
- RESIDUE VARIETY: The residues variety at each position of the multiple sequence alignment.

POS	SEQ	     ATOM	 SCORE	COLOR	CONFIDENCE INTERVAL	B/E	F/S	MSA DATA	RESIDUE VARIETY

  1	  M	  MET:1:A	-1.242	   9 	-1.476, -1.133  9,9	  e	  f	  47/150	M
  2	  G	  GLY:2:A	-1.121	   9 	-1.405, -0.974  9,8	  e	  f	  49/150	G
  3	  S	  SER:3:A	-1.303	   9 	-1.530, -1.238  9,9	  e	  f	  49/150	S
  4	  V	  VAL:4:A	 1.624	   3 	 0.716,  1.784  4,2	  e	   	  47/150	V 57%, L 27%, A  6%, M  4%, R  2%, I  2%
  5	  L	  LEU:5:A	-0.505	   7 	-0.974, -0.227  8,6	  b	   	  47/150	L 95%, F  2%, I  2%
  6	  S	  SER:6:A	-0.933	   8 	-1.238, -0.743  9,7	  e	  f	  47/150	S 95%, R  2%, G  2%
  7	  T	  THR:7:A	-0.227	   6 	-0.614,  0.084  7,5	  e	   	  47/150	S 87%, G  4%, N  4%, T  2%, C  2%
  8	  D	  ASP:8:A	 0.205	   5 	-0.315,  0.520  6,4	  e	   	  48/150	D 87%, E  8%, G  2%, A  2%
  9	  S	  SER:9:A	 1.288	   3 	 0.520,  1.784  4,2	  e	   	  49/150	S 69%, G 14%, N  8%, A  6%, C  2%
 10	  G	 GLY:10:A	 0.717	   4 	 0.084,  1.286  5,3	  e	   	  48/150	G 56%, S 18%, R 18%, A  2%, I  2%, H  2%
 11	  K	 LYS:11:A	 0.694	   4 	-0.029,  1.286  5,3	  e	   	  48/150	K 66%, E 12%, R  8%, G  8%, Q  2%, S  2%
 12	  S	 SER:12:A	 1.129	   3 	 0.354,  1.784  4,2	  e	   	  49/150	S 63%, A 10%, T  6%, V  6%, D  4%, G  2%, P  2%, M  2%, E  2%, R  2%
 13	  A	 ALA:13:A	 0.544	   4 	-0.029,  0.962  5,4	  e	   	  52/150	A 73%, G  9%, V  5%, S  3%, P  3%, T  1%, E  1%
 14	  P	 PRO:14:A	 2.016	   2 	 0.962,  3.063  4,1	  e	   	  52/150	P 57%, A 21%, S  5%, R  3%, T  3%, N  3%, E  1%, G  1%
 15	  A	 ALA:15:A	 0.813	   4 	 0.211,  1.286  5,3	  e	   	  52/150	A 73%, G  7%, T  5%, P  5%, S  3%, V  1%, C  1%
 16	  S	 SER:16:A	 1.528	   3 	 0.716,  1.784  4,2	  e	   	  42/150	S 69%, P 14%, A  9%, R  2%, I  2%, Q  2%
 17	  A	 ALA:17:A	 1.732	   2 	 0.716,  3.063  4,1	  e	   	  43/150	A 67%, R 13%, S  6%, V  4%, P  2%, Q  2%, L  2%
 18	  T	 THR:18:A	 2.945	   1 	 1.784,  3.063  2,1	  b	   	  43/150	T 41%, A 25%, P 11%, C  9%, F  4%, G  2%, I  2%, Y  2%
 19	  A	 ALA:19:A	 0.664	   4 	-0.029,  1.286  5,3	  e	   	  47/150	P 78%, A 10%, S  4%, L  2%, R  2%, T  2%
 20	  R	 ARG:20:A	 1.466	   3 	 0.520,  1.784  4,2	  e	   	  55/150	R 67%, L 12%, P  3%, Q  3%, G  3%, A  3%, S  1%, T  1%, E  1%
 21	  A	 ALA:21:A	 2.187	   2 	 0.962,  3.063  4,1	  e	   	  52/150	A 48%, Q 13%, P  7%, T  7%, S  5%, D  5%, G  3%, H  3%, E  1%, V  1%
 22	  L	 LEU:22:A	 2.339	   2 	 1.286,  3.063  3,1	  e	   	  54/150	L 72%, P  7%, R  5%, S  5%, W  3%, F  1%, T  1%, A  1%
 23	  E	 GLU:23:A	 2.799	   1 	 1.784,  3.063  2,1	  e	   	  63/150	E 49%, G 19%, A 11%, R  6%, P  3%, H  3%, Q  1%, V  1%, S  1%, M  1%, W  1%
 24	  R	 ARG:24:A	 1.984	   2 	 0.962,  3.063  4,1	  e	   	  65/150	R 64%, G  9%, A  4%, L  4%, K  4%, T  3%, Q  1%, V  1%, D  1%, P  1%, N  1%, S  1%
 25	  R	 ARG:25:A	 1.536	   3 	 0.716,  1.784  4,2	  e	   	  67/150	R 35%, S 23%, A 20%, T  5%, P  4%, E  2%, K  1%, V  1%, M  1%, G  1%
 26	  R	 ARG:26:A	 3.058	   1 	 1.784,  3.063  2,1	  e	   	  72/150	G 31%, R 13%, A 13%, E 12%, S  5%, P  5%, L  5%, D  2%, K  2%, Q  1%, M  1%, H  1%, T  1%
 27	  D	 ASP:27:A	 3.027	   1 	 1.784,  3.063  2,1	  e	   	  83/150	D 39%, E 21%, A  8%, R  8%, G  3%, S  3%, Q  3%, H  2%, P  2%, Y  1%, K  1%, T  1%, V  1%, L  1%
 28	  P	 PRO:28:A	 3.041	   1 	 1.784,  3.063  2,1	  e	   	  86/150	P 39%, G 12%, Q  8%, R  6%, A  6%, T  5%, K  5%, V  3%, E  2%, D  2%, S  1%, L  1%, H  1%, M  1%, I  1%
 29	  E	 GLU:29:A	 2.747	   1 	 1.784,  3.063  2,1	  e	   	  97/150	E 45%, Q 16%, P  8%, A  6%, S  5%, D  5%, R  3%, V  3%, K  2%, L  2%, H  1%, Y  1%, T  1%
 30	  L	 LEU:30:A	 1.667	   3 	 0.962,  1.784  4,2	  e	   	 100/150	L 34%, D 17%, Q 16%, P 14%, E  4%, S  4%, R  3%, K  3%, G  3%, A <1%, W <1%
 31	  P	 PRO:31:A	 0.647	   4 	 0.084,  0.962  5,4	  e	   	 107/150	P 62%, Q 14%, D  8%, R  6%, L  1%, S  1%, E  1%, A <1%, T <1%
 32	  V	 VAL:32:A	 2.276	   2 	 1.286,  3.063  3,1	  e	   	 113/150	V 30%, L 18%, I 17%, A  9%, N  7%, D  5%, P  2%, E  2%, S  1%, M  1%, G <1%
 33	  T	 THR:33:A	 2.101	   2 	 1.286,  3.063  3,1	  e	   	 119/150	P 31%, T 28%, S 18%, A  6%, L  5%, Q  2%, E  2%, M  1%, D  1%, I <1%, N <1%
 34	  S	 SER:34:A	-0.436	   6 	-0.680, -0.227  7,6	  e	   	 122/150	S 68%, D  9%, R  8%, E  5%, N  4%, A  1%, P <1%, Q <1%, C <1%
 35	  F	 PHE:35:A	-0.631	   7 	-0.919, -0.472  8,7	  b	   	 122/150	F 86%, Y  9%, L  2%, C <1%
 36	  D	 ASP:36:A	 0.356	   4 	-0.029,  0.716  5,4	  e	   	 123/150	D 64%, E 10%, T  8%, V  5%, L  4%, Y  1%, M  1%, I  1%, G <1%, Q <1%
 37	  C	 CYS:37:A	-1.214	   9 	-1.405, -1.133  9,9	  b	  s	 123/150	C 99%, A <1%
 38	  A	 ALA:38:A	-0.586	   7 	-0.862, -0.397  8,6	  b	   	 123/150	S 44%, A 29%, P 24%, V <1%, F <1%
 39	  V	 VAL:39:A	-0.964	   8 	-1.133, -0.862  9,8	  b	   	 124/150	V 72%, I 25%, Y <1%, T <1%, A <1%
 40	  C	 CYS:40:A	-1.079	   8 	-1.291, -0.974  9,8	  b	   	 124/150	C 98%, S <1%, L <1%
 41	  L	 LEU:41:A	-0.899	   8 	-1.133, -0.743  9,7	  b	   	 124/150	L 95%, M  1%, W <1%, T <1%, P <1%
 42	  E	 GLU:42:A	-0.958	   8 	-1.186, -0.804  9,8	  e	  f	 124/150	E 91%, Q  7%, F <1%, G <1%
 43	  V	 VAL:43:A	-0.799	   8 	-1.028, -0.680  8,7	  b	   	 124/150	V 83%, I 12%, T  2%, L <1%, M <1%
 44	  L	 LEU:44:A	-0.798	   8 	-1.081, -0.614  8,7	  b	   	 126/150	L 76%, F 21%, V <1%, Y <1%
 45	  H	 HIS:45:A	 0.616	   4 	 0.211,  0.962  5,4	  e	   	 126/150	H 53%, N 12%, E 12%, D 11%, Q  2%, I  2%, C  1%, G <1%, S <1%, L <1%, R <1%
 46	  Q	 GLN:46:A	 0.949	   4 	 0.520,  1.286  4,3	  e	   	 127/150	Q 48%, R 26%, S 11%, N  3%, K  2%, H  1%, I  1%, T  1%, E <1%, G <1%, D <1%, C <1%
 47	  P	 PRO:47:A	-1.178	   9 	-1.346, -1.081  9,8	  e	  f	 126/150	P 98%, Q  1%
 48	  V	 VAL:48:A	 0.205	   5 	-0.132,  0.520  5,4	  b	   	 127/150	V 70%, M 10%, T  8%, I  5%, L  1%, F  1%, H <1%, P <1%
 49	  R	 ARG:49:A	-0.291	   6 	-0.614, -0.132  7,5	  e	   	 126/150	R 84%, T  7%, K  2%, I  1%, S <1%, P <1%, A <1%, E <1%, M <1%, X <1%
 50	  T	 THR:50:A	-0.867	   8 	-1.081, -0.743  8,7	  e	  f	 127/150	T 86%, V  6%, A  3%, W  1%, S <1%, L <1%
 51	  R	 ARG:51:A	 0.223	   5 	-0.132,  0.520  5,4	  e	   	 127/150	R 57%, Q 18%, P 11%, K  4%, E  2%, A  1%, D  1%, V <1%, L <1%
 52	  C	 CYS:52:A	-0.808	   8 	-1.081, -0.614  8,7	  b	   	 127/150	C 96%, V <1%, W <1%, D <1%, M <1%
 53	  G	 GLY:53:A	-0.787	   8 	-1.028, -0.614  8,7	  e	  f	 126/150	G 95%, S  1%, Q  1%, V <1%, L <1%
 54	  H	 HIS:54:A	-1.080	   8 	-1.238, -0.974  9,8	  e	  f	 130/150	H 95%, S  1%, V  1%, G <1%, Q <1%
 55	  V	 VAL:55:A	 0.452	   4 	 0.084,  0.716  5,4	  b	   	 135/150	V 68%, T  9%, I  7%, L  5%, R  3%, C  2%, A  1%, G <1%, E <1%
 56	  F	 PHE:56:A	-1.374	   9 	-1.530, -1.346  9,9	  b	  s	 147/150	F
 57	  C	 CYS:57:A	-1.358	   9 	-1.530, -1.291  9,9	  b	  s	 148/150	C
 58	  R	 ARG:58:A	 0.844	   4 	 0.354,  1.286  4,3	  e	   	 149/150	H 40%, R 29%, Q 14%, T  4%, M  3%, Y  2%, D  1%, N  1%, E  1%, S <1%
 59	  S	 SER:59:A	 0.275	   5 	-0.029,  0.520  5,4	  b	   	 149/150	S 69%, T  9%, P  4%, D  2%, F  2%, R  2%, A  1%, I  1%, V  1%, E  1%, L <1%, C <1%, G <1%, N <1%, M <1%
 60	  C	 CYS:60:A	-1.247	   9 	-1.476, -1.133  9,9	  b	  s	 149/150	C 99%, Y <1%
 61	  I	 ILE:61:A	-0.900	   8 	-1.081, -0.804  8,8	  b	   	 149/150	I 79%, L 16%, H  2%, V <1%, N <1%
 62	  A	 ALA:62:A	-0.305	   6 	-0.614, -0.132  7,5	  e	   	 149/150	A 42%, S 16%, Q 14%, K 14%, V  4%, T  4%, H  1%, I  1%
 63	  T	 THR:63:A	-0.590	   7 	-0.804, -0.472  8,7	  e	   	 149/150	T 51%, A 28%, E 15%, Q  2%, R  2%
 64	  S	 SER:64:A	-1.139	   9 	-1.291, -1.028  9,8	  b	  s	 149/150	S 75%, C 20%, N  4%, T <1%
 65	  L	 LEU:65:A	-0.356	   6 	-0.680, -0.132  7,5	  b	   	 149/150	L 86%, I  5%, F  4%, V  2%, A <1%, T <1%
 66	  K	 LYS:66:A	-0.069	   5 	-0.397,  0.211  6,5	  e	   	 150/150	K 48%, R 44%, S  2%, N  2%, Q  1%, H <1%, A <1%, T <1%
 67	  N	 ASN:67:A	-0.013	   5 	-0.315,  0.211  6,5	  e	   	 150/150	N 68%, P 15%, S  8%, T  1%, L  1%, M  1%, K <1%, R <1%, H <1%, A <1%, I <1%, V <1%, Q <1%
 68	  N	 ASN:68:A	-0.685	   7 	-0.919, -0.546  8,7	  e	   	 150/150	N 74%, Q  8%, S  8%, K  5%, H  2%, R  2%
 69	  K	 LYS:69:A	 0.194	   5 	-0.132,  0.354  5,4	  e	   	 150/150	K 42%, A 24%, T 21%, S  2%, R  2%, G  2%, M  1%, V  1%, D  1%, N  1%
 70	  W	 TRP:70:A	-0.261	   6 	-0.614, -0.029  7,5	  e	   	 149/150	W 64%, P 16%, Y 12%, G  3%, N  1%, C <1%, D <1%
 71	  T	 THR:71:A	-0.699	   7 	-0.919, -0.546  8,7	  e	   	 150/150	T 63%, V 16%, A 14%, M  2%, K  2%, S  1%, R <1%
 72	  C	 CYS:72:A	-1.247	   9 	-1.476, -1.133  9,9	  b	  s	 150/150	C 99%, Y <1%
 73	  P	 PRO:73:A	-0.953	   8 	-1.186, -0.804  9,8	  e	  f	 150/150	P 82%, A 10%, G  6%, S <1%
 74	  Y	 TYR:74:A	-0.916	   8 	-1.133, -0.804  9,8	  e	  f	 150/150	Y 78%, V 17%, L  2%, C  1%, I <1%
 75	  C	 CYS:75:A	-1.246	   9 	-1.476, -1.133  9,9	  b	  s	 150/150	C 99%, G <1%
 76	  R	 ARG:76:A	-1.142	   9 	-1.291, -1.028  9,8	  e	  f	 149/150	R 94%, C  3%, Q  1%, X <1%
 77	  A	 ALA:77:A	 0.092	   5 	-0.227,  0.354  6,4	  e	   	 150/150	A 67%, T 16%, S 12%, G  2%, N  1%, V <1%, D <1%
 78	  Y	 TYR:78:A	 1.188	   3 	 0.716,  1.784  4,2	  e	   	 150/150	Y 58%, H 13%, T  6%, A  6%, P  4%, C  2%, F  2%, D  2%, S  1%, Q  1%, N <1%, G <1%
 79	  L	 LEU:79:A	-0.864	   8 	-1.133, -0.680  9,7	  b	   	 150/150	L 95%, T  2%, I  1%, P <1%, V <1%
 80	  P	 PRO:80:A	 0.550	   4 	 0.084,  0.716  5,4	  e	   	 150/150	P 56%, S 23%, H  6%, G  4%, T  2%, V  2%, D  2%, L  1%, C <1%, E <1%, I <1%, A <1%
 81	  S	 SER:81:A	-0.112	   5 	-0.397,  0.084  6,5	  e	   	 150/150	S 76%, P  6%, K  3%, H  3%, A  2%, Y  2%, N  2%, Q  1%, T <1%, G <1%, L <1%, E <1%
 82	  E	 GLU:82:A	-0.898	   8 	-1.133, -0.743  9,7	  e	  f	 125/150	E 94%, M  2%, A  1%, Q <1%, V <1%
 83	  G	 GLY:83:A	-0.685	   7 	-0.974, -0.472  8,7	  e	   	 150/150	G 85%, W  8%, E  3%, A  1%, S <1%, C <1%
 84	  V	 VAL:84:A	 0.660	   4 	 0.211,  0.962  5,4	  b	   	 150/150	I 32%, V 30%, T 18%, S  6%, A  2%, K  2%, M  1%, N  1%, Q  1%, G  1%, L <1%, P <1%, R <1%, D <1%
 85	  P	 PRO:85:A	-0.194	   6 	-0.546, -0.029  7,5	  e	   	 150/150	P 74%, R  9%, K  8%, L  6%, F <1%, H <1%
 86	  A	 ALA:86:A	-1.393	   9 	-1.530, -1.346  9,9	  b	  s	 150/150	A 99%, D <1%
 87	  T	 THR:87:A	-0.068	   5 	-0.397,  0.084  6,5	  b	   	 150/150	T 68%, V 14%, L  5%, A  3%, S  2%, D  2%, G  1%, F <1%, I <1%, M <1%, E <1%
 88	  D	 ASP:88:A	-0.846	   8 	-1.081, -0.680  8,7	  e	  f	 150/150	D 94%, E  3%, L <1%, S <1%, N <1%, H <1%
 89	  V	 VAL:89:A	-0.266	   6 	-0.546, -0.029  7,5	  b	   	 150/150	I 58%, V 27%, L 13%, K <1%
 90	  A	 ALA:90:A	 0.338	   5 	-0.029,  0.520  5,4	  e	   	 150/150	A 47%, E 17%, T 11%, M  8%, I  8%, V  4%, Q  2%, D  1%
 91	  K	 LYS:91:A	 0.155	   5 	-0.227,  0.354  6,4	  e	   	 150/150	K 78%, R  6%, A  5%, N  4%, T  2%, E  1%, L  1%, D  1%, Q <1%
 92	  R	 ARG:92:A	-0.123	   5 	-0.472,  0.084  7,5	  e	   	 150/150	K 37%, R 28%, M 14%, L  9%, Q  6%, W  2%, T  1%, V  1%, E <1%
 93	  M	 MET:93:A	-1.199	   9 	-1.346, -1.133  9,9	  b	  s	 150/150	M 85%, I 14%, T <1%
 94	  K	 LYS:94:A	 0.381	   4 	-0.029,  0.716  5,4	  e	   	 150/150	K 60%, E 24%, R  5%, Q  4%, H  2%, M  1%, A <1%, D <1%
 95	  S	 SER:95:A	 0.278	   5 	-0.029,  0.520  5,4	  e	   	 150/150	S 51%, T 18%, N 15%, A  4%, M  2%, R  2%, G  1%, E  1%, K  1%, D <1%, I <1%, Q <1%, V <1%
 96	  E	 GLU:96:A	 0.121	   5 	-0.227,  0.354  6,4	  e	   	 150/150	E 26%, T 24%, V 18%, I 13%, S 10%, L  2%, M  2%, R  1%, A <1%, Q <1%, K <1%
 97	  Y	 TYR:97:A	 1.337	   3 	 0.716,  1.784  4,2	  e	   	 150/150	Y 52%, F 20%, E  7%, H  6%, V  4%, K  2%, I  2%, A  1%, S <1%, N <1%, D <1%, Q <1%, T <1%
 98	  K	 LYS:98:A	 0.478	   4 	 0.084,  0.716  5,4	  e	   	 148/150	Q 64%, R 13%, A  8%, T  5%, G  4%, K  2%, S  1%, E <1%, X  1%
 99	  N	 ASN:99:A	-0.365	   6 	-0.614, -0.227  7,6	  e	   	 150/150	N 78%, K  5%, T  5%, A  4%, D  2%, P  2%, S <1%, G <1%, V <1%, Q <1%
100	  C	CYS:100:A	-1.126	   9 	-1.346, -1.028  9,8	  b	  s	 150/150	C 98%, Y  1%, W <1%
101	  A	ALA:101:A	 0.571	   4 	 0.211,  0.716  5,4	  e	   	 149/150	T 46%, A 15%, E 14%, K 11%, R  4%, N  4%, S  2%, P <1%
102	  E	GLU:102:A	-1.156	   9 	-1.346, -1.081  9,8	  e	  f	 149/150	E 79%, G 20%, S <1%
103	  C	CYS:103:A	-1.246	   9 	-1.476, -1.133  9,9	  e	  f	 149/150	C 99%, R <1%
104	  D	ASP:104:A	 1.128	   3 	 0.520,  1.286  4,3	  e	   	 149/150	D 31%, E 31%, G 18%, K  6%, N  6%, A  2%, Q  2%, H <1%, S <1%
105	  T	THR:105:A	 1.082	   3 	 0.520,  1.286  4,3	  e	   	 150/150	T 57%, E 10%, K  9%, A  4%, Q  4%, S  3%, V  2%, N  2%, M  2%, I  2%, R  1%, L <1%
106	  L	LEU:106:A	 0.556	   4 	 0.084,  0.716  5,4	  e	   	 149/150	Q 39%, L 20%, K 20%, E  8%, P  4%, R  2%, A <1%, V <1%, M <1%, C <1%, N <1%, X <1%
107	  V	VAL:107:A	-0.732	   7 	-0.974, -0.614  8,7	  b	   	 150/150	V 84%, I  9%, M  6%, L <1%
108	  C	CYS:108:A	 1.147	   3 	 0.520,  1.784  4,2	  b	   	 149/150	C 77%, Y  7%, L  4%, R  4%, G  2%, N  1%, V  1%, F <1%, A <1%
109	  L	LEU:109:A	-0.955	   8 	-1.186, -0.804  9,8	  b	   	 149/150	L 97%, F  1%, D <1%, V <1%
110	  S	SER:110:A	-1.093	   9 	-1.238, -1.028  9,8	  e	  f	 150/150	S 93%, N  2%, I  2%, P <1%, A <1%
111	  E	GLU:111:A	-0.015	   5 	-0.315,  0.211  6,5	  e	   	 149/150	E 67%, D 13%, K  8%, Q  6%, N  2%, S <1%, G <1%
112	  M	MET:112:A	-1.194	   9 	-1.346, -1.133  9,9	  b	  s	 149/150	M 95%, L  3%, I <1%
113	  R	ARG:113:A	-1.365	   9 	-1.530, -1.291  9,9	  e	  f	 149/150	R 99%, K <1%
114	  A	ALA:114:A	 0.013	   5 	-0.315,  0.211  6,5	  e	   	 150/150	A 72%, S 10%, V  6%, D  3%, G  2%, T  1%, E  1%, H  1%, F <1%, M <1%, N <1%
115	  H	HIS:115:A	-1.381	   9 	-1.530, -1.346  9,9	  e	  f	 150/150	H 99%, N <1%
116	  I	ILE:116:A	 0.159	   5 	-0.227,  0.354  6,4	  b	   	 148/150	L 47%, I 26%, T 10%, V  5%, M  3%, F  2%, A  2%, S <1%, X  1%
117	  R	ARG:117:A	-0.141	   5 	-0.472,  0.084  7,5	  e	   	 150/150	R 60%, N 14%, A 12%, K  4%, G  3%, T  2%, P <1%, S <1%, E <1%, V <1%, M <1%
118	  T	THR:118:A	 0.302	   5 	-0.029,  0.520  5,4	  e	   	 150/150	T 62%, S 12%, M  8%, A  6%, N  4%, I  2%, R  2%, K  1%, V <1%
119	  C	CYS:119:A	-0.998	   8 	-1.238, -0.862  9,8	  b	   	 149/150	C 97%, I <1%, Y <1%, S <1%
120	  Q	GLN:120:A	 0.967	   4 	 0.520,  1.286  4,3	  e	   	 149/150	E 37%, Q 24%, S 13%, D  8%, A  4%, L  3%, P  2%, K  1%, G  1%, V  1%, N <1%, R <1%, T <1%
121	  K	LYS:121:A	 0.370	   4 	-0.029,  0.716  5,4	  e	   	 149/150	K 59%, Q 30%, P  2%, L  2%, H  1%, D  1%, E  1%, V <1%, S <1%
122	  Y	TYR:122:A	-0.806	   8 	-1.081, -0.614  8,7	  e	  f	 149/150	Y 96%, F  1%, I <1%, H <1%, C <1%
123	  I	ILE:123:A	-0.460	   6 	-0.743, -0.315  7,6	  b	   	 149/150	I 71%, Q 16%, L  6%, V  3%, T <1%, F <1%, R <1%, K <1%
124	  D	ASP:124:A	 0.452	   4 	 0.084,  0.716  5,4	  e	   	 149/150	E 43%, D 28%, T  8%, N  6%, K  4%, Q  2%, S  2%, M  1%, L <1%, R <1%
125	  K	LYS:125:A	-0.062	   5 	-0.397,  0.211  6,5	  e	   	 149/150	K 72%, Y 14%, E  3%, T  2%, F  2%, N  2%, R  1%, Q <1%, D <1%, L <1%
126	  Y	TYR:126:A	-0.703	   7 	-0.974, -0.546  8,7	  e	   	 150/150	Y 82%, I 14%, V  1%, L <1%, D <1%, F <1%, M <1%
127	  G	GLY:127:A	-0.634	   7 	-0.919, -0.472  8,7	  e	   	 149/150	G 81%, M  7%, E  4%, K  2%, Q  1%, R <1%, I <1%, D <1%
128	  P	PRO:128:A	-0.901	   8 	-1.133, -0.743  9,7	  e	  f	 149/150	P 79%, E 16%, Q  1%, K <1%, T <1%, G <1%
129	  L	LEU:129:A	 0.485	   4 	 0.084,  0.716  5,4	  e	   	 149/150	L 68%, G 16%, V  6%, I  2%, P  2%, T  1%, F <1%, M <1%, Q <1%, D <1%, N <1%
130	  Q	GLN:130:A	 0.068	   5 	-0.315,  0.354  6,4	  e	   	 149/150	Q 65%, V 12%, E 10%, I  2%, M  2%, L  2%, P  1%, K <1%, R <1%, C <1%, Y <1%, S <1%
131	  E	GLU:131:A	-0.644	   7 	-0.919, -0.472  8,7	  e	   	 148/150	E 79%, K  8%, R  7%, N  2%, Q  1%, A <1%, D <1%
132	  L	LEU:132:A	 0.412	   4 	-0.029,  0.716  5,4	  e	   	 148/150	L 56%, V 13%, A 10%, P  6%, T  5%, S  3%, I  2%, N  1%, M <1%, F <1%
133	  E	GLU:133:A	 0.871	   4 	 0.354,  1.286  4,3	  e	   	 147/150	G 56%, A  9%, V  8%, E  6%, T  6%, S  4%, I  3%, R  2%, Q  2%, L <1%
134	  E	GLU:134:A	 0.473	   4 	 0.084,  0.716  5,4	  e	   	 148/150	E 25%, D 24%, K 10%, T  9%, Y  8%, A  7%, H  3%, R  3%, S  3%, N  2%, F <1%, Q <1%, V <1%
135	  T	THR:135:A	 0.343	   4 	-0.029,  0.520  5,4	  e	   	 149/150	T 38%, A 18%, P 16%, V 14%, I  4%, F  2%, S  1%, K  1%, C  1%, E  1%, R <1%
136	  A	ALA:136:A	 1.887	   2 	 0.962,  1.784  4,2	  e	   	 145/150	P 24%, V 21%, A 20%, T 12%, E  9%, I  3%, G  2%, Q  2%, L  2%, D <1%, M <1%, S <1%
137	  A	ALA:137:A	 0.522	   4 	 0.084,  0.716  5,4	  e	   	 147/150	T 46%, N 18%, A 12%, C  8%, S  4%, K  3%, G  1%, M <1%, L <1%, V <1%, I <1%, P <1%, Y <1%, F <1%, H <1%
138	  R	ARG:138:A	-0.853	   8 	-1.081, -0.743  8,7	  e	  f	 150/150	R 93%, S  3%, K  2%, P <1%, G <1%
139	  C	CYS:139:A	-0.331	   6 	-0.680, -0.132  7,5	  b	   	 150/150	Y 49%, C 28%, F 22%, T <1%
140	  V	VAL:140:A	 0.554	   4 	 0.211,  0.716  5,4	  e	   	 150/150	V 24%, P 20%, A 18%, S 18%, T 12%, I  2%, M <1%, E <1%, G <1%, C <1%
141	  C	CYS:141:A	-1.245	   9 	-1.476, -1.133  9,9	  b	  s	 148/150	C 99%, S <1%
142	  P	PRO:142:A	-1.301	   9 	-1.476, -1.238  9,9	  e	  f	 148/150	P 99%, L <1%
143	  F	PHE:143:A	 0.150	   5 	-0.227,  0.354  6,4	  e	   	 147/150	F 61%, Y 33%, L  2%, S  1%, X <1%
144	  C	CYS:144:A	-1.244	   9 	-1.476, -1.133  9,9	  b	  s	 148/150	C 99%, S <1%
145	  Q	GLN:145:A	 0.446	   4 	 0.084,  0.716  5,4	  e	   	 148/150	Q 64%, N  8%, P  7%, S  7%, H  6%, E  3%, D  1%, L <1%, M <1%
146	  R	ARG:146:A	 2.802	   1 	 1.784,  3.063  2,1	  e	   	 147/150	R 25%, C 19%, Y 13%, K 10%, V  6%, Q  6%, E  4%, N  2%, L  2%, P  2%, F  1%, T  1%, M  1%, S  1%, W <1%, X <1%
147	  E	GLU:147:A	-0.594	   7 	-0.862, -0.397  8,6	  e	   	 150/150	E 72%, N 18%, Q  2%, D  1%, S  1%, G  1%, V <1%, H <1%, K <1%
148	  L	LEU:148:A	 0.392	   4 	-0.029,  0.716  5,4	  e	   	 149/150	L 66%, V 19%, F  9%, Y  2%, M  1%, I <1%, C <1%, X <1%
149	  Y	TYR:149:A	-0.109	   5 	-0.397,  0.084  6,5	  e	   	 150/150	D 80%, E  4%, H  4%, N  4%, A  2%, G  2%, Y <1%, R <1%
150	  E	GLU:150:A	-0.721	   7 	-0.974, -0.546  8,7	  e	   	 150/150	E 78%, Q 16%, K  1%, A  1%, Y <1%, G <1%, V <1%, M <1%
151	  D	ASP:151:A	 0.237	   5 	-0.132,  0.520  5,4	  e	   	 150/150	D 73%, E 12%, N 10%, S  1%, G  1%, H <1%, T <1%
152	  S	SER:152:A	 0.536	   4 	 0.084,  0.716  5,4	  e	   	 150/150	G 28%, D 24%, S 22%, E 16%, C  3%, N  2%, T  1%, L <1%, K <1%, A <1%
153	  L	LEU:153:A	-0.753	   7 	-1.028, -0.614  8,7	  b	   	 150/150	L 93%, F  5%, M <1%, C <1%
154	  L	LEU:154:A	-0.729	   7 	-0.974, -0.546  8,7	  b	   	 150/150	L 41%, V 30%, M 24%, I  2%, W <1%, Q <1%
155	  D	ASP:155:A	-0.092	   5 	-0.397,  0.084  6,5	  e	   	 149/150	D 63%, E 18%, Q 11%, N  2%, I  1%, L  1%, Y <1%, H <1%, K <1%
156	  H	HIS:156:A	-1.380	   9 	-1.530, -1.346  9,9	  e	  f	 148/150	H 99%, Q <1%
157	  C	CYS:157:A	-0.890	   8 	-1.133, -0.743  9,7	  b	   	 148/150	C 84%, F 10%, Y  4%, R <1%
158	  I	ILE:158:A	 0.835	   4 	 0.354,  1.286  4,3	  b	   	 146/150	L 41%, I 24%, F 10%, T  8%, K  4%, V  3%, R  2%, C  2%, D <1%, N <1%
159	  T	THR:159:A	 0.509	   4 	 0.084,  0.716  5,4	  e	   	 146/150	T 64%, S 12%, A  6%, N  4%, I  4%, K  4%, R  1%, E <1%, X  1%
160	  H	HIS:160:A	 1.915	   2 	 0.962,  3.063  4,1	  b	   	 148/150	Y 44%, H 26%, F  7%, Q  6%, L  2%, K  2%, S  2%, D  2%, N  2%, C  1%, R <1%, I <1%, X <1%
161	  H	HIS:161:A	-1.312	   9 	-1.476, -1.238  9,9	  e	  f	 149/150	H 98%, F <1%, D <1%
162	  R	ARG:162:A	 0.144	   5 	-0.227,  0.354  6,4	  e	   	 149/150	R 63%, S 15%, A  7%, G  3%, N  2%, T  1%, Y  1%, F  1%, K <1%, E <1%, I <1%, P <1%, Q <1%, H <1%
163	  S	SER:163:A	 0.563	   4 	 0.211,  0.716  5,4	  e	   	 149/150	S 55%, T 15%, R  8%, M  4%, L  4%, A  2%, H  2%, Y  2%, N  1%, F <1%, D <1%, K <1%, G <1%, Q <1%
164	  E	GLU:164:A	-1.045	   8 	-1.238, -0.919  9,8	  e	  f	 149/150	E 78%, D 20%, N <1%, G <1%
165	  R	ARG:165:A	 1.222	   3 	 0.716,  1.784  4,2	  e	   	 149/150	R 64%, S  6%, T  6%, P  6%, A  6%, N  3%, E  2%, Y  1%, W <1%, L <1%, H <1%
166	  R	ARG:166:A	-0.020	   5 	-0.315,  0.211  6,5	  e	   	 149/150	R 83%, T  4%, K  4%, Q  3%, S  1%, G  1%, A <1%, L <1%
167	  P	PRO:167:A	 0.997	   4 	 0.520,  1.286  4,3	  e	   	 149/150	P 33%, A 28%, L 12%, Q 10%, R  5%, S  4%, H  2%, T  1%, Y <1%, V <1%, C <1%, G <1%
168	  V	VAL:168:A	-1.088	   9 	-1.238, -0.974  9,8	  b	  s	 150/150	V 96%, A  1%, I  1%, L <1%, T <1%
169	  F	PHE:169:A	 0.703	   4 	 0.211,  0.962  5,4	  b	   	 143/150	F 29%, V 28%, Y 18%, C 11%, M  3%, I  2%, W  2%, R  1%, G <1%, H <1%, T <1%, A <1%
170	  C	CYS:170:A	-1.116	   9 	-1.346, -0.974  9,8	  b	  s	 143/150	C 98%, F <1%, M <1%
171	  P	PRO:171:A	-0.993	   8 	-1.238, -0.862  9,8	  b	   	 142/150	P 97%, S  1%, Y <1%, R <1%
172	  L	LEU:172:A	-0.713	   7 	-0.919, -0.546  8,7	  b	   	 141/150	I 67%, L 25%, V  6%, F <1%
173	  C	CYS:173:A	-0.880	   8 	-1.133, -0.743  9,7	  b	   	 142/150	C 97%, S  2%, V <1%
174	  R	ARG:174:A	 0.502	   4 	 0.084,  0.716  5,4	  e	   	 142/150	R 45%, A 19%, H 16%, C 12%, V  2%, Q  1%, F <1%, N <1%
175	  L	LEU:175:A	-0.613	   7 	-0.862, -0.472  8,7	  b	   	 142/150	L 71%, S 21%, F  3%, M  1%, A  1%, I <1%
176	  I	ILE:176:A	 0.284	   5 	-0.029,  0.520  5,4	  e	   	 142/150	M 31%, L 21%, I 21%, T 15%, V  2%, R  2%, Q  1%, H  1%, F <1%, S <1%, P <1%
177	  P	PRO:177:A	-0.891	   8 	-1.133, -0.743  9,7	  e	  f	 142/150	P 96%, L  1%, S  1%, V <1%
178	  D	ASP:178:A	 0.707	   4 	 0.211,  0.962  5,4	  e	   	 142/150	G 41%, N 21%, W 21%, D  6%, T  2%, S  2%, E  2%, P <1%, K <1%, R <1%
179	  E	GLU:179:A	-0.280	   6 	-0.614, -0.029  7,5	  e	   	 142/150	G 54%, E 25%, R 16%, D  1%, Q <1%, S <1%, Y <1%
180	  N	ASN:180:A	 0.208	   5 	-0.132,  0.520  5,4	  e	   	 141/150	D 53%, N 19%, G 11%, S  7%, E  2%, T  1%, V  1%, C <1%, A <1%, K <1%, L <1%
181	  P	PRO:181:A	 0.134	   5 	-0.227,  0.354  6,4	  e	   	 141/150	P 84%, S  7%, A  2%, L  2%, R  1%, Q <1%, I <1%, V <1%
182	  S	SER:182:A	-0.067	   5 	-0.397,  0.084  6,5	  e	   	 142/150	S 66%, N 18%, G  9%, A  1%, T  1%, R <1%, I <1%, K <1%, H <1%
183	  S	SER:183:A	-0.081	   5 	-0.397,  0.211  6,5	  e	   	 142/150	Y 69%, S 18%, T  6%, C  2%, N  2%, I  1%
184	  F	PHE:184:A	 1.098	   3 	 0.520,  1.286  4,3	  e	   	 119/150	F 50%, R 19%, Y 16%, C  4%, S  1%, H  1%, I  1%, K  1%, V <1%, A <1%, X <1%
185	  S	SER:185:A	 0.077	   5 	-0.227,  0.211  6,5	  e	   	 141/150	S 60%, N 21%, T  5%, R  2%, D  2%, I  2%, M  2%, Q <1%, K <1%, C <1%, X <1%
186	  G	GLY:186:A	 0.194	   5 	-0.132,  0.354  5,4	  e	   	 141/150	R 35%, G 28%, S 15%, A 14%, T  2%, D <1%, K <1%, I <1%, M <1%, X <1%
187	  S	SER:187:A	-0.571	   7 	-0.804, -0.397  8,6	  e	   	 143/150	N 42%, S 41%, D 10%, G  2%, T  2%, H <1%, K <1%
188	  L	LEU:188:A	-1.038	   8 	-1.238, -0.919  9,8	  b	   	 143/150	F 70%, L 28%, T <1%
189	  I	ILE:189:A	-0.226	   6 	-0.546, -0.029  7,5	  b	   	 142/150	I 61%, L 17%, F  9%, M  8%, V  1%, A  1%, H <1%
190	  R	ARG:190:A	-0.034	   5 	-0.397,  0.211  6,5	  e	   	 141/150	R 59%, K 12%, Q 12%, E  7%, S  2%, G  2%, T  1%, M <1%, N <1%, I <1%
191	  H	HIS:191:A	-1.306	   9 	-1.476, -1.238  9,9	  b	  s	 141/150	H 98%, Y <1%, G <1%
192	  L	LEU:192:A	-0.845	   8 	-1.081, -0.680  8,7	  b	   	 141/150	L 96%, I  2%, V  1%
193	  Q	GLN:193:A	-0.224	   6 	-0.546, -0.029  7,5	  e	   	 141/150	Q 67%, H 14%, R  7%, K  6%, Y  1%, E <1%, P <1%, L <1%, C <1%, T <1%
194	  V	VAL:194:A	 0.854	   4 	 0.354,  1.286  4,3	  b	   	 141/150	L 35%, V 27%, I 10%, R  7%, A  7%, F  3%, T  2%, D  1%, N  1%, H <1%, E <1%, M <1%
195	  S	SER:195:A	-0.724	   7 	-0.974, -0.546  8,7	  e	   	 141/150	R 71%, S 18%, N  7%, T <1%, E <1%, G <1%, K <1%
196	  H	HIS:196:A	-1.309	   9 	-1.476, -1.238  9,9	  b	  s	 142/150	H 98%, N <1%, I <1%
197	  T	THR:197:A	 0.154	   5 	-0.227,  0.354  6,4	  e	   	 141/150	T 61%, S 14%, A  7%, Q  4%, R  4%, K  2%, I  1%, L <1%, M <1%, P <1%, G <1%, X <1%
198	  L	LEU:198:A	 0.814	   4 	 0.354,  1.286  4,3	  b	   	 142/150	F 43%, L 36%, I  7%, M  3%, Q  2%, D  1%, V  1%, T  1%, H <1%, P <1%, E <1%, G <1%
199	  F	PHE:199:A	 0.505	   4 	 0.084,  0.716  5,4	  b	   	 142/150	Y 32%, F 25%, S 18%, H 11%, L  2%, C  2%, N  2%, Q  1%, R <1%, P <1%, A <1%
200	  Y	TYR:200:A	 0.017	   5 	-0.397,  0.211  6,5	  b	   	 142/150	Y 87%, H  4%, F  2%, C  2%, L <1%, W <1%, D <1%, N <1%, S <1%
201	  D	ASP:201:A	-0.646	   7 	-0.919, -0.472  8,7	  e	   	 140/150	E 52%, D 44%, Q  2%, G <1%, N <1%
202	  D	ASP:202:A	-0.845	   8 	-1.081, -0.680  8,7	  e	  f	 139/150	D 62%, T 17%, N 13%, Y  2%, E  2%, F <1%
203	  F	PHE:203:A	-0.568	   7 	-0.862, -0.397  8,6	  b	   	 138/150	F 49%, Y 48%, H <1%, C <1%, D <1%
204	  I	ILE:204:A	-0.397	   6 	-0.680, -0.227  7,6	  b	   	 138/150	I 64%, V 23%, L 10%, M <1%, T <1%, E <1%
205	  D	ASP:205:A	-0.262	   6 	-0.546, -0.029  7,5	  e	   	 133/150	D 88%, N  2%, V  2%, A  1%, H  1%, R <1%, M <1%, S <1%, Y <1%, P <1%
206	  F	PHE:206:A	 0.177	   5 	-0.227,  0.354  6,4	  b	   	 130/150	I 48%, F 23%, Y 20%, S  2%, L  1%, V <1%, W <1%, T <1%, A <1%, D <1%
207	  N	ASN:207:A	 1.028	   3 	 0.520,  1.286  4,3	  e	   	 130/150	N 60%, S 13%, D 13%, A  3%, E  3%, F  1%, L <1%, R <1%, T <1%, I <1%, H <1%, P <1%
208	  I	ILE:208:A	 0.411	   4 	-0.029,  0.716  5,4	  b	   	 127/150	I 53%, T 18%, A 10%, V  8%, Q  3%, L  1%, M  1%, C <1%, S <1%, G <1%
209	  I	ILE:209:A	-0.455	   6 	-0.743, -0.315  7,6	  b	   	 126/150	V 46%, I 25%, D 22%, L  2%, A  1%, R <1%, N <1%
210	  E	GLU:210:A	-0.985	   8 	-1.186, -0.862  9,8	  e	  f	 125/150	E 86%, G 10%, N <1%, R <1%, D <1%, I <1%
211	  E	GLU:211:A	-0.393	   6 	-0.680, -0.227  7,6	  e	   	 123/150	E 77%, D 11%, Q  4%, H  4%, G <1%, N <1%, A <1%, Y <1%
212	  A	ALA:212:A	-0.101	   5 	-0.397,  0.084  6,5	  b	   	 123/150	A 53%, V 27%, T  8%, D  5%, I  3%, L <1%
213	  L	LEU:213:A	-0.585	   7 	-0.862, -0.397  8,6	  b	   	 123/150	L 69%, M 21%, I  3%, F  2%, V  1%, D <1%, T <1%
214	  I	ILE:214:A	 0.360	   4 	-0.029,  0.520  5,4	  b	   	 123/150	I 64%, V 15%, M  8%, T  5%, L  3%, F  1%, A <1%
215	  R	ARG:215:A	-0.152	   5 	-0.472,  0.084  7,5	  e	   	 122/150	E 50%, Q 19%, R 18%, A  5%, N  1%, H <1%, G <1%, K <1%, S <1%, D <1%
216	  R	ARG:216:A	 0.411	   4 	-0.029,  0.716  5,4	  e	   	 123/150	R 63%, E 14%, Q  6%, N  4%, S  2%, G  1%, K  1%, T  1%, A  1%, D  1%, H <1%
217	  V	VAL:217:A	-0.716	   7 	-0.919, -0.546  8,7	  b	   	 123/150	V 77%, A 17%, I  1%, D <1%, F <1%, G <1%, T <1%
218	  L	LEU:218:A	-0.278	   6 	-0.614, -0.029  7,5	  b	   	 123/150	L 89%, I  8%, M  1%, W <1%
219	  D	ASP:219:A	 0.157	   5 	-0.227,  0.354  6,4	  e	   	 122/150	D 68%, Q 11%, L  4%, N  3%, M  3%, H  2%, G <1%, Y <1%, I <1%, R <1%, W <1%, A <1%, V <1%
220	  R	ARG:220:A	 0.547	   4 	 0.084,  0.716  5,4	  e	   	 121/150	R 53%, L 14%, G 12%, Q 10%, I  2%, W  1%, E  1%, F  1%, S  1%
221	  S	SER:221:A	-1.216	   9 	-1.346, -1.133  9,9	  b	  s	 120/150	S 96%, T  1%, P <1%, D <1%
222	  L	LEU:222:A	 0.361	   4 	-0.132,  0.716  5,4	  b	   	 118/150	L 64%, F 27%, M  3%, I  2%, V  1%, Y <1%
223	  L	LEU:223:A	 1.215	   3 	 0.716,  1.784  4,2	  b	   	 118/150	L 61%, I 15%, M  8%, R  5%, V  3%, S  3%, F  1%, T  1%
224	  E	GLU:224:A	 0.347	   4 	-0.029,  0.716  5,4	  e	   	 110/150	E 58%, D 18%, H 16%, Q  3%, G <1%, A <1%, X <1%
225	  Y	TYR:225:A	-0.480	   7 	-0.862, -0.227  8,6	  b	   	  92/150	Y 92%, F  4%, W  2%, H  1%
226	  V	VAL:226:A	-0.125	   5 	-0.472,  0.084  7,5	  b	   	  91/150	V 71%, M 24%, A  2%, I  2%
227	  N	ASN:227:A	-0.216	   6 	-0.546, -0.029  7,5	  e	   	  91/150	H 37%, N 30%, R 24%, S  3%, Q  3%, Y  1%
228	  H	HIS:228:A	 0.681	   4 	 0.211,  0.962  5,4	  e	   	  88/150	H 42%, V 35%, Q  5%, N  3%, P  3%, R  2%, A  2%, M  2%, L  1%, E  1%, G  1%
229	  S	SER:229:A	-0.317	   6 	-0.614, -0.132  7,5	  e	   	  87/150	S 54%, N 34%, T  6%, P  2%, L  1%, D  1%
230	  N	ASN:230:A	-0.313	   6 	-0.680, -0.132  7,5	  e	   	  77/150	N 70%, H 19%, D  6%, S  2%, Q  1%
231	  T	THR:231:A	-0.119	   5 	-0.546,  0.211  7,5	  e	   	  55/150	T 45%, P 27%, R 20%, A  3%, S  3%
232	  T	THR:232:A	-0.895	   8 	-1.186, -0.680  9,7	  e	  f	  42/150	T 66%, N 30%, S  2%


*Below the confidence cut-off - The calculations for this site were performed on less than 6 non-gaped homologue sequences,
or the confidence interval for the estimated score is equal to- or larger than- 4 color grades.
