# Supplementary material for: RNF114 and RNF166 exemplify reader-writer E3 ligases that extend K11 polyubiquitin onto sites of MARUbylation
Source: EMBO J. 2025 Oct 2;44(21):5993–6018. doi: 10.1038/s44318-025-00577-z (PMC12583694; doi:10.1038/s44318-025-00577-z)
Supplement: Supplementary file 7 — Source data Fig. 5 [file 44318_2025_577_MOESM7_ESM.zip › Figure 5/5C/RNF138-consurf_1746160068/TheTree.txt]

(((ur|A0A6P3EGQ1|1_188|1.5e-122|Octodon_degus:0.035017,(ur|A0A6P3F026|1_245|7.4e-146|Octodon_degus:0.000001,ur|A0A6P6EVF3|1_171|7.9e-90|Octodon_degus:0.005023):0.122274):0.025701,(ur|G5B2C9|1_189|3.2e-120|Euarchontoglires:0.041412,((ur|A0A2K6R653|1_226|2.1e-149|Boreoeutheria:0.000001,ur|A0A2K6FFU2|1_185|8.8e-113|Propithecus_coquereli:0.071044):0.028375,(ur|UPI0008FEB11C|1_161|2.3e-65|Fukomys_damarensis:0.217066,(ur|UPI001B34FA14|1_159|1.2e-81|Ochotona_curzoniae:0.121825,(ur|A0A8J6FX77|1_157|2.4e-93|Arvicolinae:0.044684,(ur|A0A9L0TAG1|1_165|4.5e-89|Equus_caballus:0.136539,ur|A0A8C6HWR7|80_227|8.2e-83|Mus_spicilegus:0.079169):0.037780):0.036282):0.019016):0.008838):0.007051):0.003064):0.003246,((ur|UPI001FB5669B|1_244|2.8e-159|Sciurus_carolinensis:0.041206,(ur|A0A3Q7NI11|1_188|2.2e-122|Theria:0.027756,ur|A0A8D2ART6|1_183|5.4e-111|Sciurus_vulgaris:0.063964):0.003447):0.004180,(((ur|A0A212C6W2|1_160|2.3e-98|Cervus_elaphus_hippelaphus:0.000001,(ur|A0A5N3VZJ1|32_199|1.1e-103|Muntiacus:0.057346,ur|UPI00189DF174|3_153|1.2e-88|Choloepus_didactylus:0.079979):0.018748):0.011986,(ur|UPI001CC2C622|1_244|1e-159|Cervus:0.041483,ur|A0A8C6D0G0|1_245|5.3e-156|Moschus_moschiferus:0.072034):0.002582):0.006557,(ur|UPI001FB500B3|92_334|4.3e-161|Sciurus_carolinensis:0.043199,((Input_seq_ATOM_A:0.002969,((ur|UPI002380CABF|1_238|2.3e-152|Desmodus_rotundus:0.067370,(ur|UPI00140F852D|99_287|8.4e-102|Rhinolophus_ferrumequinum:0.160206,ur|A0A6P6HNE8|31_196|5.8e-73|Puma_concolor:0.212493):0.011426):0.017756,(ur|A0A2I3I0H1|1_234|1.8e-149|Nomascus_leucogenys:0.057382,(ur|A0A8C5YSV7|32_221|7.7e-115|Marmota:0.077016,(ur|A0A3Q0DT04|73_294|1.4e-145|Carlito_syrichta:0.016730,(ur|UPI00265F8F5A|32_251|6.8e-144|Dasypus_novemcinctus:0.008395,(ur|A0A8C9MCI9|12_246|2.7e-149|Boreoeutheria:0.034712,ur|A0AA40HUP9|105_314|4.4e-113|Eptesicus_nilssonii:0.134649):0.027995):0.009104):0.013524):0.005900):0.002877):0.003462):0.006140,(((ur|UPI002020465C|15_258|3.9e-158|Arvicolinae:0.034005,ur|A0AAW0IAD8|45_208|3.1e-84|Myodes_glareolus:0.064450):0.026372,(ur|Q9CQE0|1_245|2.2e-164|Muroidea:0.019735,ur|UPI002452BFF4|1_247|2.3e-158|Gerbillinae:0.038026):0.004620):0.015474,(ur|A0A8C5KJ80|1_228|1.8e-139|Jaculus_jaculus:0.045368,(ur|A0A8C6QFJ3|1_246|2.9e-162|Boreoeutheria:0.036165,(ur|F7B9I9|71_313|2.8e-151|Ornithorhynchus_anatinus:0.089601,((ur|A0A8J6L9N7|1_247|7.2e-119|Arvicolinae:0.112215,((ur|UPI0021E31C9C|1_249|2.1e-123|Acomys_russatus:0.087101,ur|UPI000B4F97C3|1_247|1.9e-122|Gerbillinae:0.098428):0.017067,(ur|A0A8J6KKF9|1_244|9.6e-126|Arvicolinae:0.083447,(ur|A0AAU9YXX7|1_246|1e-133|Cricetidae:0.022856,((ur|G3I922|1_247|8.7e-132|Cricetinae:0.001777,ur|A0A9J7K237|1_168|1.1e-81|Muroidea:0.004195):0.033745,((ur|UPI001485CE0D|1_246|7.6e-124|Arvicanthis_niloticus:0.054987,(ur|D3ZI70|1_247|1e-129|Muroidea:0.007618,ur|UPI00109EE5A0|1_246|1.9e-124|Grammomys_surdaster:0.054772):0.006898):0.014011,(ur|Q9D9M9|1_248|8.8e-122|Murinae:0.084734,ur|A0A1A6GYN0|1_170|9.2e-79|Neotoma_lepida:0.091882):0.005178):0.018673):0.012154):0.006105):0.003569):0.016411):0.140461,(((ur|UPI0037E7B121|19_256|6.5e-93|Ambystoma_mexicanum:0.342339,(ur|UPI00112BD248|12_251|6.5e-100|Rhinatrema_bivittatum:0.103905,(ur|A0A6P7WWZ1|8_248|3.1e-102|Microcaecilia_unicolor:0.032175,ur|A0A6P8QMI8|8_230|1.4e-94|Geotrypetes_seraphini:0.039929):0.068463):0.174233):0.040595,((ur|UPI00313DEB10|16_230|9.1e-41|Latimeria_chalumnae:0.647933,(((ur|UPI002FC326FA|16_227|1.8e-44|Mobula_hypostoma:0.217132,ur|UPI00223DFDCF|23_228|5.2e-37|Pristis_pectinata:0.195791):0.119558,(ur|UPI0009A327AF|5_212|8.9e-43|Rhincodon_typus:0.280765,(ur|UPI00355C8E7C|49_265|5.9e-45|Heterodontus_francisci:0.189841,ur|UPI0035595733|16_223|1.8e-40|Heptranchias_perlo:0.228165):0.036594):0.028093):0.337780,((ur|UPI002F34F941|3_221|1.4e-49|Trichomycterus_rosablanca:0.288216,(ur|A0A8T0BI47|22_247|2.1e-60|Silurus:0.149338,((ur|UPI00234C8647|50_274|2.5e-48|Clarias_gariepinus:0.069498,ur|A0A8J4X093|662_873|8.3e-44|Clarias_magur:0.048667):0.116421,((ur|UPI00298CC885|26_247|3.8e-57|Neoarius_graeffei:0.037549,(ur|UPI00298CB5B7|27_193|1.1e-34|Neoarius_graeffei:0.137413,ur|UPI00298C8173|77_244|1.8e-33|Neoarius_graeffei:0.199745):0.061204):0.046688,((ur|A0A9D3P0C3|21_245|8.4e-58|Hemibagrus:0.052143,ur|UPI000F502C37|17_246|3.8e-57|Tachysurus_fulvidraco:0.081243):0.021764,(ur|A0A556V0Z8|11_185|8.5e-33|Bagarius_yarrelli:0.170797,(ur|A0A9F7THP6|42_264|5.6e-56|Ictalurus:0.082737,ur|A0A5N5PJZ5|20_244|2.5e-53|Pangasianodon_hypophthalmus:0.080690):0.011551):0.016449):0.015546):0.021265):0.032738):0.085242):0.227230,(ur|UPI00196416F3|14_243|9e-61|Polypteridae:0.352865,((ur|A0AAD8GG96|23_250|1.8e-63|Acipenseroidei:0.081417,(ur|UPI0027428B43|20_248|7.3e-67|Acipenser_ruthenus:0.000001,ur|A0AAD8GEQ8|17_220|1.9e-54|Acipenser_oxyrinchus_oxyrinchus:0.083205):0.025189):0.259289,((ur|UPI003463A34A|19_245|4.2e-57|Amia_calva:0.219428,ur|A0A8J7PAC4|24_227|1.4e-55|Lepisosteidae:0.126858):0.108294,((ur|UPI001F079684|28_258|5.4e-56|Osmeridae:0.302400,(ur|A0A674F327|28_271|2.3e-51|Salmoninae:0.036264,ur|A0A6F9ASE2|19_259|6.5e-49|Coregonus_sp._'balchen':0.079470):0.279019):0.054297,((ur|UPI0010FA89C4|17_228|1.2e-44|Scleropages_formosus:0.231676,(ur|UPI0020B1A4F4|21_242|8.8e-53|Brienomyrus_brachyistius:0.048648,ur|A0A3B3RJD0|20_242|1.6e-52|Paramormyrops_kingsleyae:0.078041):0.195882):0.075638,(((ur|UPI0018649244|19_248|2.5e-60|Megalops_cyprinoides:0.050035,ur|A0A9D3T080|35_262|9.2e-58|Megalops_atlanticus:0.058778):0.113447,(ur|A0A9Q1EDI9|36_268|1.2e-57|Synaphobranchus_kaupii:0.154398,ur|A0A8T3DWL4|35_263|2.7e-54|Albula_goreensis:0.224751):0.019321):0.033783,(ur|A0A9D3M6Z2|20_248|1.2e-63|Anguilla:0.127335,ur|A0A9Q1HVX3|20_255|6e-60|Conger_conger:0.155398):0.017393):0.073842):0.041379):0.025394):0.039741):0.023614):0.050252):0.041528):0.053474):0.281958,(ur|UPI0037E77180|18_165|7.9e-35|Ranitomeya_imitator:0.398327,((ur|UPI0024C254BF|44_254|5.2e-68|Hyla_sarda:0.070722,ur|UPI003831FB3B|40_251|1.5e-66|Dendropsophus_ebraccatus:0.074892):0.146849,(ur|UPI0035A37277|8_220|4.8e-69|Hyperolius_riggenbachi:0.161008,ur|C1C444|6_199|2.6e-60|Rana:0.196322):0.016667):0.053166):0.194930):0.034099):0.161595,((((ur|A0A8B7JGB9|2_245|6.6e-127|root:0.029116,ur|A0A7K4KZ41|5_248|1.7e-124|Tinamidae:0.030228):0.017797,(((ur|A0A7L4N5U0|5_247|2.9e-121|Neognathae:0.020575,ur|A0A7K5Y6Z1|1_245|3.5e-119|Pterocles_burchelli:0.047855):0.003657,(ur|A0A7L1ND92|7_223|7.9e-112|Neognathae:0.065133,(((ur|A0A8C2TEP1|1_245|7.3e-122|Galloanserae:0.013293,ur|UPI00209DDDEC|150_304|1.3e-72|Lagopus_muta:0.038681):0.046838,(ur|A0A7L3GMU0|1_161|3.3e-73|Anhinga_rufa:0.035422,(ur|A0A674HKN6|1_233|6e-113|Passeroidea:0.011224,ur|A0A226MND7|40_186|2.3e-62|Callipepla_squamata:0.100195):0.031233):0.026873):0.005333,(ur|A0A493TAI0|56_211|1e-75|Anas_platyrhynchos_platyrhynchos:0.032122,(ur|A0A6J2J0I3|5_247|5.9e-120|Pipra_filicauda:0.056950,(ur|A0A852JYU4|1_252|1.2e-119|Neognathae:0.027635,ur|UPI0005326860|52_279|4.8e-107|Balearica_regulorum_gibbericeps:0.024204):0.002152):0.003659):0.004410):0.010450):0.003472):0.014410,(ur|A0A8C3TS14|1_218|2.8e-113|Catharus_ustulatus:0.066007,(ur|A0A093ERF2|1_195|1.6e-98|Neognathae:0.004854,(ur|A0A7L0WAC9|1_207|2.4e-105|Aves:0.044455,(ur|A0A093HV39|2_210|4.3e-103|Struthio_camelus_australis:0.069059,(ur|A0A0A0AM50|1_215|3.6e-105|Neognathae:0.049426,((ur|A0A091MQ09|1_208|2.3e-101|Acanthisitta_chloris:0.016711,ur|A0A8D2M1D0|9_230|1.5e-95|Zonotrichia_albicollis:0.080227):0.030226,(ur|A0A8D2M2C6|16_218|2.8e-104|Zonotrichia_albicollis:0.009296,ur|A0A8D2QL79|8_188|5.2e-92|Zosterops_lateralis_melanops:0.043570):0.019886):0.007944):0.014377):0.010694):0.008906):0.008745):0.010664):0.006403):0.048646,(ur|UPI0018A20DE6|58_300|2.7e-132|Chelonia_mydas:0.032284,ur|A0A8C8RM73|56_298|1.2e-131|Pelusios_castaneus:0.036684):0.032680):0.042788,(ur|A0A8D0GMU9|8_215|2e-96|Sphenodon_punctatus:0.172134,(ur|UPI003462DE38|6_242|1e-116|Tiliqua_scincoides:0.120211,((ur|UPI00074FE158|12_228|3.4e-105|Gekkoninae:0.043612,(ur|A0AA97JR70|43_284|8.4e-122|Gekkota:0.033931,(ur|UPI002025B638|5_247|4.2e-117|Sphaerodactylus_townsendi:0.040045,ur|UPI002540B8DD|6_247|6.6e-112|Euleptes_europaea:0.064696):0.024842):0.003806):0.027880,(ur|A0A8D0C684|45_284|1.7e-118|Salvator_merianae:0.051375,((ur|A0A6J0TDR9|58_299|3.2e-118|Agamidae:0.056475,(ur|H9GPU1|69_310|1.1e-119|Anolis:0.019376,ur|UPI001C4BEC1A|2_203|8.4e-96|Sceloporus_undulatus:0.036142):0.023674):0.010916,(ur|A0A670I787|46_287|4.6e-120|Lacertibaenia:0.038736,(ur|UPI00230420FA|44_287|3.8e-120|Hemicordylus_capensis:0.040683,(ur|A0A8D2JAL7|120_361|6.2e-119|Varanus_komodoensis:0.042271,(ur|UPI002FCCCA77|66_304|1e-108|Elgaria_multicarinata_webbii:0.084463,(ur|A0A9F5JCA2|76_296|2.3e-109|Python_bivittatus:0.006833,ur|A0A8C5RBY2|82_269|9e-84|Laticauda_laticaudata:0.071492):0.035223):0.004356):0.003965):0.004562):0.006043):0.001877):0.024514):0.043039):0.043489):0.039866):0.009298):0.060465):0.034959):0.033044):0.009963):0.005448):0.004030):0.003517):0.000821):0.003910):0.002415,((ur|UPI00063FA163|1_244|4.4e-157|Propithecus_coquereli:0.062551,(ur|A0A2K5CSJ1|1_162|4.3e-99|Aotus_nancymaae:0.047918,(ur|UPI000C7F2F7C|56_246|6.5e-120|Otolemur_garnettii:0.051761,(ur|UPI003741F200|1_222|1.6e-135|Eulemur_rufifrons:0.069687,ur|A0A2K6GL78|3_190|1.8e-94|Propithecus_coquereli:0.160080):0.019739):0.009797):0.004758):0.006727,(((ur|UPI001CC62209|1_161|2.6e-96|Dromiciops_gliroides:0.073751,ur|A0A5F8GJR0|1_171|3e-92|Monodelphis_domestica:0.068755):0.008174,(ur|F7AR53|1_244|3.5e-164|Metatheria:0.002511,ur|UPI0036D99B04|82_271|7.3e-116|Petaurus_breviceps_papuanus:0.073421):0.001646):0.048452,(ur|UPI001C2EF7CB|31_207|4.2e-117|Ovis_aries:0.016561,(ur|A0A6P3QGZ4|1_211|1.1e-129|Laurasiatheria:0.049033,ur|A0A671FMN9|1_176|3.8e-110|Rhinolophus_ferrumequinum:0.000001):0.027967):0.015629):0.002495):0.000504);
