# Supplementary material for: RNF114 and RNF166 exemplify reader-writer E3 ligases that extend K11 polyubiquitin onto sites of MARUbylation
Source: EMBO J. 2025 Oct 2;44(21):5993–6018. doi: 10.1038/s44318-025-00577-z (PMC12583694; doi:10.1038/s44318-025-00577-z)
Supplement: Supplementary file 7 — Source data Fig. 5 [file 44318_2025_577_MOESM7_ESM.zip › Figure 5/5C/RNF138-consurf_1746160068/msa_aa_variety_percentage.csv]

The table details the residue variety in % for each position in the query sequence.
Each column shows the % for that amino-acid, found in position ('pos') in the MSA.
In case there are residues which are not a standard amino-acid in the MSA, they are represented under column 'OTHER'
pos	A	C	D	E	F	G	H	I	K	L	M	N	P	Q	R	S	T	V	W	Y	OTHER	MAX ACID	ConSurf grade
1	0	0	0	0	0	0	0	0	0	1.961	96.078	0	0	0	0	1.961	0	0	0	0	0	M 96.078	7
2	88.889	0	0	0	0	0	0	0	0	0	0	0	0	0	0	11.111	0	0	0	0	0	A 88.889	6
3	0	0	1.786	92.857	0	0	0	0	1.786	0	0	0	0	3.571	0	0	0	0	0	0	0	E 92.857	6
4	3.448	0	17.241	65.517	0	5.172	0	0	0	0	1.724	1.724	0	0	0	0	5.172	0	0	0	0	E 65.517	2
5	5.357	0	0	25.000	3.571	0	0	0	0	64.286	0	0	0	0	0	0	1.786	0	0	0	0	L 64.286	4
6	12.857	0	1.429	1.429	1.429	0	0	0	0	1.429	0	0	4.286	0	0	75.714	1.429	0	0	0	0	S 75.714	6
7	78.049	0	0	2.439	0	1.220	0	0	1.220	0	0	0	0	2.439	0	2.439	9.756	2.439	0	0	0	A 78.049	5
8	47.674	0	0	1.163	0	1.163	0	2.326	0	0	0	1.163	6.977	0	1.163	15.116	18.605	4.651	0	0	0	A 47.674	3
9	9.783	1.087	7.609	2.174	0	1.087	0	17.391	0	4.348	4.348	0	1.087	0	0	4.348	43.478	3.261	0	0	0	T 43.478	2
10	2.020	22.222	1.010	2.020	2.020	1.010	0	0	0	1.010	0	3.030	5.051	0	3.030	54.545	3.030	0	0	0	0	S 54.545	4
11	0	3.846	12.500	0	25.000	0	2.885	0.962	0.962	2.885	0	1.923	0	0.962	0	0.962	0	2.885	0	44.231	0	Y 44.231	2
12	1.754	0	4.386	5.263	0	0.877	0	0	0	3.509	0	14.035	2.632	0	0	18.421	49.123	0	0	0	0	T 49.123	4
13	2.521	0	5.882	68.908	0	0	0	0	5.882	0	0	0	2.521	3.361	0	8.403	1.681	0.840	0	0	0	E 68.908	4
14	0.820	1.639	65.574	22.131	0	3.279	0	0	0	0	1.639	0	0	3.279	0	0.820	0.820	0	0	0	0	D 65.574	5
15	2.459	0	86.885	4.918	0	0.820	0	0	0.820	0	0	0.820	0	1.639	0	0	0.820	0.820	0	0	0	D 86.885	6
16	0	0.820	0	0	75.410	0	0	0	0.820	0	0	0	0	0	0	0	0	0	0	22.951	0	F 75.41	7
17	0	1.639	27.049	4.918	0	0	1.639	0	0	0	0	0	0	0	0.820	1.639	0.820	0	0	61.475	0	Y 61.475	6
18	0	99.180	0	0	0	0	0	0	0	0	0	0	0.820	0	0	0	0	0	0	0	0	C 99.18	9
19	0	0	0	0	0	0	0	0	0	0.806	0	0	95.968	0	0	2.419	0	0	0	0	0.806	P 95.968	9
20	0	0	0	0	2.400	0.800	0	40.000	0	2.400	0.800	0	0	0	0	0	0.800	52.800	0	0	0	V 52.8	6
21	0	97.600	0	0	0	0	0	0	0	1.600	0	0	0	0	0	0.800	0	0	0	0	0	C 97.6	8
22	0	0	0	0	0	0	3.200	0	1.600	4.000	0.800	0	0	88.800	0	0.800	0	0	0.800	0	0	Q 88.8	7
23	0	0	22.581	72.581	0	0	0	0	0.806	0	0	0	0	4.032	0	0	0	0	0	0	0	E 72.581	7
24	0	0.820	0	0	0	0	0	5.738	0	0.820	0	0	0	0	0	0	0.820	91.803	0	0	0	V 91.803	9
25	0	0.820	0	0	47.541	0	0	0	0	50.820	0	0	0	0	0	0	0.820	0	0	0	0	L 50.82	5
26	0	0	0	3.252	0.813	0	1.626	0	79.675	0.813	0	0	0	7.317	6.504	0	0	0	0	0	0	K 79.675	5
27	2.419	0	0.806	0	0.806	0	0	1.613	2.419	0.806	12.097	1.613	0	0.806	2.419	1.613	72.581	0	0	0	0	T 72.581	6
28	0	0	0	0	0	0	0	0	0	0.806	0	0	98.387	0	0	0	0.806	0	0	0	0	P 98.387	9
29	2.419	0	0.806	0	0	0	0	23.387	0	0	0.806	0	0.806	0	0	0.806	0	70.968	0	0	0	V 70.968	7
30	0.800	0	0	0	1.600	0.800	0	0	0.800	0	0.800	0.800	0	3.200	85.600	0.800	0	0	4.800	0	0	R 85.6	6
31	0	0	0	0	0	0	0	12.800	0	0.800	0	0	0	0	0	0.800	74.400	11.200	0	0	0	T 74.4	8
32	30.645	0	0	2.419	0	0	2.419	1.613	12.903	1.613	3.226	0	0.806	7.258	8.871	12.903	4.032	11.290	0	0	0	A 30.645	1
33	43.333	0.833	0.833	0	0	1.667	0	9.167	0.833	0	0.833	20.000	0	0.833	0.833	10.000	9.167	1.667	0	0	0	A 43.333	4
34	0	96.000	0	0	1.600	0	0	0	0	0.800	0	0	0	0	0	0.800	0	0	0	0.800	0	C 96	8
35	0.787	0	0	0	0	4.724	5.512	0	5.512	0	0	2.362	0.787	71.654	7.087	0.787	0	0	0	0.787	0	Q 71.654	4
36	0	0	0	0	2.344	0	92.969	0	0	1.562	0.781	0.781	0	0	0.781	0.781	0	0	0	0	0	H 92.969	8
37	0	0	0	0	0	0	0	6.061	0	2.273	0.758	0	0	1.515	3.030	0.758	0.758	84.091	0.758	0	0	V 84.091	6
38	0	0	0	0	97.778	0	0	0	0	0.741	0	0	0	0	0	0.741	0	0	0.741	0	0	F 97.778	8
39	0	97.059	0	0	0	0	0	0	0	0	0	0	0	0	0.735	0	0.735	0.735	0	0.735	0	C 97.059	8
40	0	0	0	1.471	0	0	0	0	8.824	0	0	0.735	0	2.941	83.824	0	0.735	0.735	0.735	0	0	R 83.824	6
41	0.735	0	2.206	1.471	0	0.735	0.735	0	69.853	0	0	3.676	0	0.735	3.676	15.441	0	0	0	0.735	0	K 69.853	5
42	0	99.265	0	0	0	0.735	0	0	0	0	0	0	0	0	0	0	0	0	0	0	0	C 99.265	9
43	0	0	0	0	92.647	0	2.941	0	0	4.412	0	0	0	0	0	0	0	0	0	0	0	F 92.647	8
44	0	0.735	0	2.206	0	0	0.735	0.735	0.735	72.794	0.735	0	0.735	9.559	2.941	0	0	8.088	0	0	0	L 72.794	4
45	10.294	0	0	0.735	0	0	0	1.471	0	2.941	13.235	0.735	0	0.735	0	3.676	64.706	1.471	0	0	0	T 64.706	4
46	94.891	0	0	0	0	0	0	0	0	0	0	2.920	0	0	0	2.190	0	0	0	0	0	A 94.891	9
47	0	0	0	0	3.597	0	0	15.827	0	0.719	51.079	0	0	0	0	0	1.439	27.338	0	0	0	M 51.079	7
48	0	0	0	0	0	0.719	0	0	27.338	0	0	1.439	0	0	67.626	0.719	2.158	0	0	0	0	R 67.626	7
49	10.791	0	0	64.748	0	1.439	0	0.719	0	0.719	0.719	0	0	1.439	0	8.633	7.914	2.878	0	0	0	E 64.748	6
50	0	0.719	0	0	0	14.388	0.719	0	1.439	0.719	0	3.597	0	15.108	5.755	57.554	0	0	0	0	0	S 57.554	6
51	0.719	0	0.719	1.439	0	85.612	0	0	0.719	0	0	0.719	0	0	10.072	0	0	0	0	0	0	G 85.612	6
52	7.246	0	0	0	0	2.899	0.725	27.536	0	3.623	0	0	19.565	0	1.449	0.725	28.986	7.246	0	0	0	T 28.986	4
53	0	1.449	0	0	0	0	78.261	0	2.899	0	0	0	0	10.145	3.623	0.725	1.449	0	0	1.449	0	H 78.261	6
54	0	97.842	0	0	0.719	0.719	0	0	0	0	0	0	0	0	0	0	0	0.719	0	0	0	C 97.842	8
55	0.719	0	0	0	0	0	0	0	0	0	0	0	98.561	0	0	0.719	0	0	0	0	0	P 98.561	9
56	0	0	0	0	5.036	0	0.719	0	0	80.576	12.230	0	0	0	0	0	0	1.439	0	0	0	L 80.576	4
57	0	99.281	0	0	0	0	0	0	0	0	0	0	0	0	0	0	0	0	0	0.719	0	C 99.281	9
58	0	2.158	0	0	0	0	6.475	0	0	0	0	0	0	0	91.367	0	0	0	0	0	0	R 91.367	8
59	1.429	0	0	0.714	0	90.000	0	0	0	0	0	0.714	0	0	0	7.143	0	0	0	0	0	G 90	8
60	2.857	0	0	0	0	0	0	10.000	0	0.714	0	33.571	26.429	0	0	22.143	3.571	0.714	0	0	0	N 33.571	5
61	0.714	0	0	0	0	0.714	0	2.857	0	3.571	0.714	0	0	0	0	0	2.143	89.286	0	0	0	V 89.286	8
62	0	1.429	0	0	0.714	0	2.143	0.714	0.714	0.714	0	0.714	0	0	1.429	22.857	67.143	0	0	1.429	0	T 67.143	6
63	0	0	0	20.714	0	0.714	0.714	0	19.286	0.714	0	0.714	0	0	55.714	1.429	0	0	0	0	0	R 55.714	6
64	0.709	0	3.546	1.418	0	0	0.709	0	31.206	0	1.418	2.837	0	0	51.064	2.128	2.837	0	2.128	0	0	R 51.064	5
65	0.709	0	0	97.163	0	0	0	0	0	0	0	0	0	0	0.709	0	0	1.418	0	0	0	E 97.163	9
66	0	0.709	0.709	1.418	0	1.418	3.546	0	20.567	0	0	0	2.128	3.546	65.248	0	0.709	0	0	0	0	R 65.248	5
67	66.667	0	0	0	0	1.905	0.952	0	0	0	0	0	0	0	0	12.381	16.190	1.905	0	0	0	A 66.667	5
68	3.846	52.885	0	0	0	0	0	0	0	0.962	0	0	0	0	18.269	0.962	0	2.885	0	20.192	0	C 52.885	5
69	0.962	0	0	0	0	0	0	0	0	0	0	0	96.154	0	0	1.923	0.962	0	0	0	0	P 96.154	7
70	0	0	0	51.923	0	0	0	1.923	25.000	0	0	10.577	0	0	0.962	3.846	4.808	0.962	0	0	0	E 51.923	4
71	0	0.714	0	0	0	0	0	0	3.571	0.714	0	0	1.429	1.429	85.000	0	0.714	0.714	5.714	0	0	R 85	5
72	96.429	0	2.143	0	0	0	0	0	0	0	0	0	0	0	0	0	0.714	0.714	0	0	0	A 96.429	9
73	1.429	0.714	0	0.714	0	0	0	2.857	0.714	67.857	0	0	0	3.571	1.429	6.429	13.571	0.714	0	0	0	L 67.857	6
74	0.714	0	96.429	1.429	0	0	0.714	0	0	0	0	0	0	0	0	0	0	0	0	0.714	0	D 96.429	9
75	0	0.709	0	0	0	0	0	24.823	0	36.879	2.128	0	0	0	0	0	0	35.461	0	0	0	L 36.879	6
76	0.709	0	0	78.723	0	0	2.837	0	0	0	0	0.709	0	11.348	0.709	0.709	0.709	3.546	0	0	0	E 78.723	7
77	1.418	0	1.418	1.418	0	0	0	0.709	3.546	0	0.709	58.156	0	12.766	5.674	2.837	9.929	1.418	0	0	0	N 58.156	5
78	0	0	0.714	0.714	0.714	0.714	0	34.286	7.857	2.143	0.714	13.571	0	7.857	10.714	12.857	2.143	3.571	1.429	0	0	I 34.286	3
79	0	0	0	0	0	0	0	0	0	2.128	97.163	0	0	0	0	0	0	0.709	0	0	0	M 97.163	9
80	0	0.709	0	0.709	0	0	0	0	36.170	0	2.837	0.709	0	0	58.865	0	0	0	0	0	0	R 58.865	5
81	2.128	0	0	14.894	0.709	0	0.709	2.128	55.319	0	0	0	0	2.837	4.965	9.220	6.383	0.709	0	0	0	K 55.319	3
82	14.085	0	0	0	41.549	0	0.704	0	9.859	16.901	1.408	0.704	0	0	5.634	0	8.451	0.704	0	0	0	F 41.549	4
83	0	0.704	0	0	0	0	0	0	15.493	1.408	0.704	0.704	8.451	2.817	5.634	54.930	0	8.451	0	0.704	0	S 54.93	7
84	4.225	0.704	0	0.704	0	88.028	0.704	0.704	0	1.408	0	0	0	0	0	2.817	0	0.704	0	0	0	G 88.028	5
85	2.817	0.704	0	0.704	0	17.606	0	0	10.563	0.704	0	13.380	3.521	1.408	4.225	42.958	0.704	0.704	0	0	0	S 42.958	4
86	0	97.183	0	0	0.704	0.704	0.704	0	0	0	0	0	0	0	0	0	0	0	0	0.704	0	C 97.183	8
87	0	0	0	0	0	0	0	0	2.113	0.704	0	0	0	1.408	92.958	0	2.817	0	0	0	0	R 92.958	9
88	19.718	66.197	0	0.704	0	2.817	0.704	0	0	0	0	0	0	0	0	5.634	0	0	0	4.225	0	C 66.197	6
89	0	97.183	0	0	0	1.408	0	0	0	0	0	0	0	0	0	0.704	0	0	0.704	0	0	C 97.183	8
90	27.465	0	10.563	18.310	0	25.352	0	0	0	0	0	1.408	0	0	0.704	14.789	0.704	0	0	0	0.704	A 27.465	5
91	4.196	0	0	1.399	0	0	0	1.399	69.930	1.399	0	0.699	0	9.091	1.399	4.196	6.294	0	0	0	0	K 69.93	5
92	0	0.690	0	11.034	0	0	0.690	0	6.897	4.138	0	0	1.379	62.069	8.276	1.379	1.379	2.069	0	0	0	Q 62.069	5
93	0	0.685	0.685	0.685	0	0	0.685	44.521	8.904	0	2.740	0	0	0	0.685	4.110	2.055	34.247	0	0	0	I 44.521	5
94	0	0	0	8.904	10.274	0	0	1.370	39.726	8.219	0.685	0.685	0	0.685	25.342	0	0	2.055	0	2.055	0	K 39.726	4
95	0	0	0	0	61.644	0	0	0.685	0	36.301	0	0	0	0	0	0	0	0	0	1.370	0	F 61.644	4
96	0	2.055	0.685	0	0.685	0	1.370	4.110	0	0	0	0.685	0	0	0	50.685	0	0	0	39.726	0	S 50.685	7
97	0	2.055	0.685	0.685	0.685	0.685	5.479	0	15.753	0	2.740	2.740	0	0.685	50.685	0.685	0	0	14.384	2.055	0	R 50.685	4
98	0	0	0	0	0	0	0	1.370	0	0	95.890	0	0	0	0	0	2.740	0	0	0	0	M 95.89	9
99	0	0	0	0	0	0	0	0	0	0	0	0	0	0	99.315	0	0.685	0	0	0	0	R 99.315	9
100	3.448	0	0	0	0	0	33.103	0.690	0.690	11.724	0	0.690	0	34.483	4.138	4.828	4.138	2.069	0	0	0	Q 34.483	5
101	0	0.685	0	0	0	0	95.890	0	0	0	0	0	1.370	0	1.370	0	0	0	0	0	0.685	H 95.89	9
102	0	0	0	0	0	0	0	0	0	0.685	0.685	0	0	0	0	0	2.740	0	0	95.890	0	Y 95.89	8
103	0.685	0	0	2.055	0	0	0	0	90.411	0	0	0	0	0	5.479	0.685	0.685	0	0	0	0	K 90.411	7
104	0.690	0	0	0	1.379	0	1.379	0.690	1.379	0	0	0.690	1.379	0	0.690	48.276	33.793	0	0	9.655	0	S 48.276	6
105	0	96.552	0	0	0	1.379	0.690	0	0	0	0	0	0	0	0	0	0	0	0.690	0.690	0	C 96.552	8
106	0.694	0	0	7.639	0	1.389	0	0	65.972	0	0	1.389	0.694	3.472	15.278	2.778	0.694	0	0	0	0	K 65.972	4
107	1.370	0	0	0.685	0	0	0	0	84.247	3.425	0	2.055	0	0	2.055	3.425	1.370	1.370	0	0	0	K 84.247	6
108	0	0	0.685	0	0.685	0	0.685	0	0	0	0	0	0	0	0	0	0	0	0	97.945	0	Y 97.945	8
109	0.685	0	0	0	0	0	0	10.959	4.110	3.425	1.370	0	1.370	76.027	1.370	0	0.685	0	0	0	0	Q 76.027	6
110	0	0	73.288	25.342	0	0	0	0	0	0	0	0	0	0.685	0	0	0.685	0	0	0	0	D 73.288	8
111	0	0	2.740	95.890	0	0.685	0	0	0	0	0	0	0	0.685	0	0	0	0	0	0	0	E 95.89	8
112	0	0	0	0.680	21.769	0	0.680	0	0	0	0	0	0	0	0.680	0	0	0	0	76.190	0	Y 76.19	6
113	1.361	0	0.680	0	0	95.918	0.680	0	0	0	0	0	0	0	0	1.361	0	0	0	0	0	G 95.918	8
114	2.721	0.680	0.680	0	0	2.041	0	5.442	0	1.361	0	0	14.966	0.680	0	2.041	2.721	66.667	0	0	0	V 66.667	4
115	4.138	0	0	0	0	0	0	6.897	0	3.448	0	0.690	19.310	0	0	62.069	0	3.448	0	0	0	S 62.069	5
116	5.517	0	1.379	0	0.690	0.690	0	0.690	0	2.759	0	0	10.345	0	0.690	71.034	4.138	1.379	0	0.690	0	S 71.034	4
117	5.517	0	4.828	8.966	0	0.690	1.379	36.552	3.448	3.448	0	2.069	1.379	1.379	0.690	6.897	4.828	17.931	0	0	0	I 36.552	1
118	10.345	0	2.069	1.379	0	0	2.069	59.310	0	0.690	2.759	0.690	8.276	0	0	3.448	4.138	4.828	0	0	0	I 59.31	4
119	1.379	1.379	0	0	0	0	0.690	0	0	0.690	0	0	73.103	2.069	3.448	10.345	6.207	0.690	0	0	0	P 73.103	5
120	2.759	0	1.379	0.690	0	0.690	1.379	3.448	7.586	2.759	0	53.103	3.448	1.379	0.690	11.034	2.069	7.586	0	0	0	N 53.103	3
121	0.694	0.694	0	1.389	42.361	0.694	0	2.083	0	31.944	2.083	0	8.333	0.694	0	1.389	0	7.639	0	0	0	F 42.361	3
122	1.379	0	4.138	6.897	0	0.690	0.690	0	6.207	9.655	0	0	9.655	57.931	0	0.690	1.379	0.690	0	0	0	Q 57.931	4
123	0.685	0	0	0	0	2.740	0	59.589	0	9.589	0.685	1.370	8.904	2.740	8.219	2.740	1.370	0.685	0.685	0	0	I 59.589	5
124	9.589	0.685	2.055	0	1.370	0	0	0	0	1.370	0	3.425	2.740	0	0	67.808	5.479	4.110	0	1.370	0	S 67.808	4
125	1.370	0	0	0.685	0	0	1.370	0	0	1.370	0	0	9.589	79.452	2.740	0.685	2.740	0	0	0	0	Q 79.452	6
126	2.740	2.055	69.863	2.740	0	3.425	0.685	0.685	0	0.685	0	4.110	2.740	1.370	0	0	6.849	1.370	0	0.685	0	D 69.863	4
127	8.904	0	1.370	0	0	2.740	0	1.370	0	0	0	0	12.329	2.740	0.685	60.959	5.479	2.740	0	0.685	0	S 60.959	4
128	4.110	0	2.055	2.055	0.685	4.110	0.685	2.740	0	0.685	0	4.110	0	0	1.370	8.219	27.397	40.411	0	1.370	0	V 40.411	3
129	4.237	0	4.237	0	0	77.966	0	0.847	0	0	0	1.695	1.695	0	7.627	0.847	0	0.847	0	0	0	G 77.966	2
130	0	0.855	3.419	0	0	4.274	0.855	0.855	0.855	0	0	79.487	0	0	0.855	5.983	2.564	0	0	0	0	N 79.487	5
131	0	0	0	0	0	3.448	0	4.310	1.724	0	0	1.724	0	0	4.310	81.897	1.724	0	0.862	0	0	S 81.897	5
132	7.965	0	1.770	0.885	15.044	0	1.770	0	0	1.770	0	53.982	1.770	0	1.770	10.619	2.655	0	0	0	0	N 53.982	4
133	0	0	0	0	0.990	4.950	0	0.990	0.990	1.980	3.960	0	0	10.891	71.287	3.960	0	0	0	0	0	R 71.287	4
134	4.386	0.877	0.877	1.754	0	2.632	0	0.877	0.877	0.877	0	13.158	0.877	0	0	60.526	11.404	0.877	0	0	0	S 60.526	3
135	0	0	30.303	57.576	0	2.020	0	0	1.010	1.010	0	2.020	1.010	2.020	0	1.010	1.010	1.010	0	0	0	E 57.576	2
136	12.037	0	0	0	0.926	0.926	0	2.778	0	7.407	0.926	0	4.630	1.852	0	15.741	50.000	2.778	0	0	0	T 50	4
137	16.129	0	0	0	0.806	0	0.806	0	0	2.419	0	0	20.161	0	0	54.839	3.226	1.613	0	0	0	S 54.839	4
138	9.524	0	3.968	3.968	1.587	1.587	1.587	15.873	0	0	0.794	0.794	4.762	3.968	1.587	3.175	43.651	3.175	0	0	0	T 43.651	1
139	4.724	0.787	2.362	0.787	0.787	0	0	0.787	0.787	0	0	2.362	2.362	0	0.787	77.953	0.787	3.150	0	1.575	0	S 77.953	5
140	3.150	0	43.307	20.472	0	6.299	0.787	0	0.787	1.575	0	0.787	1.575	0.787	7.087	11.024	2.362	0	0	0	0	D 43.307	3
141	4.800	0	0.800	0.800	1.600	1.600	0.800	14.400	0.800	2.400	0.800	50.400	0	0	0	4.000	6.400	9.600	0	0.800	0	N 50.4	1
142	12.821	0	2.564	0	0.855	28.205	1.709	7.692	2.564	0.855	0	3.419	5.128	0	1.709	5.128	27.350	0	0	0	0	G 28.205	1
143	3.361	0.840	3.361	72.269	0	6.723	0	0.840	0.840	0.840	0	0.840	1.681	0	0.840	4.202	1.681	0.840	0	0.840	0	E 72.269	2
144	8.462	0	0	1.538	0	0.769	0	9.231	0.769	3.846	13.077	16.154	1.538	0	0.769	6.154	28.462	6.923	0	2.308	0	T 28.462	1
145	14.615	0.769	0.769	0	3.077	0.769	6.923	0.769	0	3.077	2.308	1.538	6.923	0	2.308	18.462	0	2.308	0	35.385	0	Y 35.385	2
146	3.077	0	3.077	3.077	0	0	0.769	0	1.538	1.538	0	31.538	3.846	36.923	2.308	0.769	4.615	6.154	0.769	0	0	Q 36.923	3
147	3.788	1.515	6.818	26.515	2.273	6.818	0	0	0	16.667	0	1.515	19.697	0.758	3.788	6.061	0.758	2.273	0	0.758	0	E 26.515	1
148	3.030	0	5.303	12.879	0	0	0.758	3.030	0	0.758	1.515	31.061	5.303	16.667	0	9.848	8.333	1.515	0	0	0	N 31.061	1
149	9.774	0.752	1.504	15.789	0	13.534	1.504	3.008	0.752	3.008	0	0	9.023	0	1.504	3.759	30.075	6.015	0	0	0	T 30.075	1
150	6.154	0	6.923	9.231	1.538	4.615	1.538	3.077	1.538	0.769	0.769	8.462	4.615	0.769	1.538	40.000	4.615	3.077	0.769	0	0	S 40	1
151	8.511	0	0.709	4.255	1.418	8.511	0	0.709	3.546	2.837	0	4.965	8.511	0.709	3.546	33.333	17.730	0	0	0.709	0	S 33.333	1
152	0.685	1.370	2.055	0.685	0.685	2.740	0	0	0	2.055	0	1.370	10.274	1.370	5.479	69.178	2.055	0	0	0	0	S 69.178	5
153	8.904	0	8.904	0.685	0.685	52.740	0.685	2.055	0.685	6.849	2.055	2.740	2.740	1.370	1.370	1.370	3.425	2.740	0	0	0	G 52.74	1
154	2.055	0	2.055	4.110	0	9.589	47.260	0	0	2.740	0	0.685	0.685	19.863	5.479	1.370	3.425	0	0	0.685	0	H 47.26	3
155	6.164	0	0.685	1.370	0	0.685	0	0.685	0	1.370	0.685	0	67.123	0.685	10.274	4.795	5.479	0	0	0	0	P 67.123	4
156	2.055	0	0	1.370	0	0.685	0	2.055	0.685	1.370	1.370	0	0.685	0	0.685	2.055	76.027	10.959	0	0	0	T 76.027	5
157	0	0.685	0	0	71.233	0	0	0	0.685	1.370	0	0	0	0	0	0	0	0	0	26.027	0	F 71.233	5
158	2.069	1.379	7.586	0.690	0.690	0	0	0.690	62.759	0.690	1.379	1.379	0.690	1.379	0	9.655	8.966	0	0	0	0	K 62.759	5
159	0	96.528	0	0	0.694	1.389	0	0	0	0	0	0	0	0	0	0.694	0	0	0.694	0	0	C 96.528	8
160	0.694	0	0.694	0	0.694	0	1.389	0	0	0	0	0.694	95.833	0	0	0	0	0	0	0	0	P 95.833	8
161	0	0	0	0	0.699	0	0	1.399	0.699	70.629	0	0	0	0	0	0.699	0	0	0	25.175	0.699	L 70.629	7
162	0	97.183	0	0	0.704	0.704	0	0	0	0	0	0	0	0	0.704	0	0	0	0	0.704	0	C 97.183	8
163	0.704	0	0	9.859	0	0	4.225	0	0	0	0	0	5.634	69.718	0	8.451	0.704	0.704	0	0	0	Q 69.718	6
164	0.704	0	1.408	67.606	0	1.408	0	0	2.817	11.972	0	0	0	13.380	0	0	0	0.704	0	0	0	E 67.606	5
165	20.567	0	0.709	1.418	0	3.546	0	0	0	0.709	7.801	0.709	2.128	8.511	2.837	41.135	4.965	4.965	0	0	0	S 41.135	4
166	0.719	0	9.353	0	0	13.669	0	0	0	0	0	73.381	0	0	0.719	1.439	0.719	0	0	0	0	N 73.381	6
167	0	0.719	0	0	63.309	0.719	0	0	0	24.460	7.194	0	0	0	0.719	0	0	0	0	2.878	0	F 63.309	5
168	0	0.714	2.857	2.143	0	1.429	0.714	0.714	0	0.714	0	2.857	0	0.714	0.714	16.429	70.000	0	0	0	0	T 70	6
169	0	0	20.567	2.837	0	0.709	0	0	0	0	0.709	1.418	0	0	73.759	0	0	0	0	0	0	R 73.759	8
170	0	0	2.113	1.408	0.704	0	0.704	2.113	4.225	0.704	16.901	0.704	0	66.197	0.704	0	2.113	0.704	0	0.704	0	Q 66.197	5
171	20.567	4.255	3.546	1.418	0	1.418	6.383	0	0	0.709	0	2.128	0	0	51.064	4.255	2.837	0	0.709	0.709	0	R 51.064	3
172	0	0	0	0	0	0	0	0	0	99.296	0	0	0	0	0	0.704	0	0	0	0	0	L 99.296	9
173	2.113	0	0	0	0	0	0	1.408	0	73.944	1.408	0	0	0	0.704	0	2.113	18.310	0	0	0	L 73.944	6
174	0	0	70.213	10.638	0	0.709	1.418	0.709	0	0.709	0	1.418	0	10.638	1.418	1.418	0	0	0.709	0	0	D 70.213	6
175	0	0	0.709	0	0	0	97.872	0	0	0	0	0	0	0	0.709	0	0	0	0	0.709	0	H 97.872	9
176	0	98.582	0	0	0	0	0	0	0	0	0	0	0	0	0	0.709	0	0.709	0	0	0	C 98.582	9
177	1.429	0.714	0	0	0.714	0	0	3.571	1.429	6.429	0	75.000	0	0	0.714	0	0.714	9.286	0	0	0	N 75	5
178	0	0.714	8.571	0.714	4.286	4.286	0.714	0.714	0	2.143	0	22.143	0.714	0.714	6.429	40.000	7.143	0	0	0.714	0	S 40	4
179	0	0.714	3.571	0	0.714	0	0.714	0.714	0.714	2.143	2.143	32.143	0.714	5.000	28.571	16.429	2.857	0.714	0	2.143	0	N 32.143	4
180	0	0	0	0	0	0	97.857	0	0	0.714	0	0	0	0	0	0	0.714	0	0	0.714	0	H 97.857	9
181	3.571	0.714	0.714	0	2.143	0.714	7.857	0.714	0	57.143	0	0	2.857	0.714	10.000	2.143	3.571	1.429	0	5.714	0	L 57.143	2
182	2.158	1.439	1.439	0	35.971	13.669	1.439	0	0	2.878	0	0.719	0	7.194	1.439	1.439	0.719	0	0.719	28.777	0	F 35.971	2
183	1.449	0	15.942	14.493	0	0	9.420	0	0	0	0	1.449	0.725	55.797	0.725	0	0	0	0	0	0	Q 55.797	4
184	1.449	0.725	1.449	0	0	1.449	5.797	53.623	0	5.797	3.623	3.623	4.348	0.725	4.348	0.725	0.725	10.870	0	0.725	0	I 53.623	2
185	4.348	0	9.420	0.725	0	1.449	0	1.449	0.725	0.725	0.725	0	0	2.174	2.899	6.522	11.594	57.246	0	0	0	V 57.246	4
186	3.650	0	0.730	2.190	0	0	1.460	0	0.730	1.460	0	0.730	79.562	0	5.839	1.460	2.190	0	0	0	0	P 79.562	5
187	8.148	0	0	0	0	0	0	6.667	0	2.222	0	0	0	0	0.741	0.741	0	81.481	0	0	0	V 81.481	7
188	0	0	0	0	0.787	0	0	36.220	0	0	1.575	2.362	0	0	0	0	22.835	36.220	0	0	0	I 36.22	7
189	0	96.721	0	0	0	0	0	0	0	0.820	0	0	0	0	0	2.459	0	0	0	0	0	C 96.721	8
190	0.820	0	0	0	0	0	0	0	0.820	0.820	0	0	95.082	0	0.820	0	1.639	0	0	0	0	P 95.082	8
191	0.826	0	0	0	0.826	0	0	89.256	0	3.306	0	0	0	0	0	0	0	4.959	0	0.826	0	I 89.256	7
192	0.840	99.160	0	0	0	0	0	0	0	0	0	0	0	0	0	0	0	0	0	0	0	C 99.16	9
193	19.328	0.840	0	0	0	0.840	0	1.681	0	8.403	2.521	0	0	0	0	3.361	0	63.025	0	0	0	V 63.025	5
194	11.765	5.042	0	0	0	0	0	0	0	0	0	0	0	0	3.361	77.311	1.681	0.840	0	0	0	S 77.311	6
195	0	0	0	0	1.681	0	0	0.840	0	66.387	16.807	0	0.840	0	0	0.840	12.605	0	0	0	0	L 66.387	7
196	0.840	0	0	0	0	0	0	0.840	0	0	0	0.840	85.714	0	0	10.084	0	1.681	0	0	0	P 85.714	8
197	0	0	0	0	3.361	1.681	0	0	0	0.840	0	0	0	0	0	0	0	0	90.756	3.361	0	W 90.756	5
198	21.849	0	0	0.840	0	74.790	0	0	0	0	0	0	0	0	0	2.521	0	0	0	0	0	G 74.79	7
199	0	0	78.992	1.681	0	0.840	0.840	2.521	0	0.840	0	12.605	0	0	0	0.840	0	0.840	0	0	0	D 78.992	5
200	5.042	0	0	0	0	0.840	0.840	0	0	0	0	0	65.546	0	1.681	9.244	15.126	1.681	0	0	0	P 65.546	3
201	0	0.840	2.521	0.840	0	1.681	0.840	0	0	0	0	37.815	0.840	0	0.840	36.975	15.126	0	0	0.840	0.840	N 37.815	4
202	0.840	0	0	0.840	0	0	2.521	0	0	0.840	0	0	0.840	60.504	4.202	0.840	0	0	0.840	27.731	0	Q 60.504	5
203	2.521	5.882	0	0	3.361	0	3.361	25.210	0	7.563	0	0	0.840	1.681	2.521	0	4.202	39.496	0	3.361	0	V 39.496	2
204	0	0	0	0	0	0.840	0	2.521	0	0	0	0	0	0	0	27.731	68.908	0	0	0	0	T 68.908	9
205	0.840	0.840	0	0.840	0	2.521	0	2.521	0	0	0	0	0.840	0.840	87.395	0.840	2.521	0	0	0	0	R 87.395	6
206	0	0	10.924	0	0	0	0.840	0.840	0	0	0	86.555	0	0	0	0.840	0	0	0	0	0	N 86.555	9
207	0	0	0	0	66.387	0	0	2.521	0	30.252	0	0	0	0	0	0	0	0	0	0.840	0	F 66.387	5
208	1.681	0	0	0	1.681	0	0	24.370	0.840	2.521	0.840	0	0	0	0	2.521	0.840	64.706	0	0	0	V 64.706	7
209	5.882	0	0.840	0.840	0	33.613	0	0	0	0	0	2.521	0	2.521	0.840	52.101	0.840	0	0	0	0	S 52.101	4
210	0	0	0	0	0.847	0	97.458	0	0	0	0	0	0	0	0	0	0	0	0	1.695	0	H 97.458	9
211	0	0	0	0	2.542	0	0	0.847	0	95.763	0.847	0	0	0	0	0	0	0	0	0	0	L 95.763	8
212	3.390	0	0	0.847	0	0	2.542	0	0	2.542	4.237	71.186	0	0	5.085	0.847	5.932	3.390	0	0	0	N 71.186	5
213	12.712	0.847	0	0.847	0.847	0	2.542	1.695	0	27.119	0	0	0	44.915	5.932	0.847	0	1.695	0	0	0	Q 44.915	4
214	0	0	0	0	0.847	0	0	0	0.847	0.847	0	0.847	0	0	96.610	0	0	0	0	0	0	R 96.61	9
215	0	0	0	0	0	0	99.145	0	0	0	0.855	0	0	0	0	0	0	0	0	0	0	H 99.145	9
216	0	3.419	0	0	0	0	0	0	0	0	0	0	0.855	62.393	31.624	0.855	0.855	0	0	0	0	Q 62.393	6
217	0	0.855	0	0	80.342	0	0	2.564	0	5.983	0	0	0	0	0	0.855	0	4.274	0	5.128	0	F 80.342	5
218	0	0	64.957	2.564	0	0	0	0	0.855	0	0	2.564	0.855	0.855	0.855	26.496	0	0	0	0	0	D 64.957	7
219	0	0.847	0	0	0	0	0	0.847	0	0	0	0	0	0	0	0	0	0	0	98.305	0	Y 98.305	9
220	1.695	0	12.712	6.780	0	65.254	0	0	0	0	0	1.695	0	0.847	2.542	2.542	4.237	1.695	0	0	0	G 65.254	4
221	1.709	0	18.803	50.427	0.855	4.274	2.564	6.838	0	0	0	5.128	0	0	0	3.419	2.564	0	0	3.419	0	E 50.427	4
222	0	0	0	0	69.231	0	0	0.855	0	0	0	0	0	0	0	1.709	0	1.709	0	26.496	0	F 69.231	6
223	0	0	0.885	0	0	0	0	0	0	0	32.743	0	0	0	0	0	2.655	63.717	0	0	0	V 63.717	7
224	0	0	8.257	0	0	0	0.917	0	0	0	0	84.404	1.835	0	0	0	2.752	1.835	0	0	0	N 84.404	7
225	1.869	0	0.935	6.542	2.804	0	0	5.607	0	59.813	0.935	0	2.804	0	0	0	0	14.019	0	4.673	0	L 59.813	4
226	0.926	0	0	0.926	0	1.852	8.333	0	0	1.852	0	4.630	0.926	64.815	5.556	7.407	0	0	0.926	1.852	0	Q 64.815	4
227	0	0	1.869	19.626	0	0	0	0.935	0	64.486	3.738	0	0	8.411	0	0	0	0.935	0	0	0	L 64.486	5
228	0.935	0	92.523	2.804	0	0.935	0	0	0	0	0	0	0	0	0	0.935	1.869	0	0	0	0	D 92.523	8
229	0.935	0	1.869	94.393	0	0	0	0	0.935	0	0	0	0	0	0	0	1.869	0	0	0	0	E 94.393	8
230	0	0	21.495	75.701	0	0	0	0	0	0	0	0	0	0.935	0	0	0	0	0	1.869	0	E 75.701	7
231	23.585	0	0	1.887	0	0.943	0	1.887	0	2.830	2.830	0.943	0	0	0	1.887	56.604	6.604	0	0	0	T 56.604	4
232	0	0	0.943	0.943	0	0	4.717	0.943	0	10.377	3.774	0.943	0	75.472	1.887	0	0	0	0	0	0	Q 75.472	6
233	0	0.943	0	0	16.981	0	0	3.774	0	24.528	0	0	0	0	0	0	0	4.717	0	48.113	0.943	Y 48.113	4
234	0	2.830	0.943	0.943	3.774	0	4.717	0	0.943	1.887	0	1.887	0	75.472	4.717	0.943	0	0	0	0.943	0	Q 75.472	5
235	8.491	0.943	0.943	0.943	0	1.887	0	9.434	0	8.491	1.887	32.075	0	0	1.887	0.943	26.415	0.943	4.717	0	0	N 32.075	4
236	92.453	0	0	0	0	0.943	0	0	0	0.943	0	0	0	0	0	0.943	2.830	1.887	0	0	0	A 92.453	8
237	1.887	0	0	0	0	0	0	26.415	0	11.321	0.943	0	0	0	0	0	2.830	56.604	0	0	0	V 56.604	5
238	0	0	0	52.885	0	0	2.885	0	0.962	3.846	0	0	0	36.538	0	0	0	0.962	1.923	0	0	E 52.885	7
239	0	0	0	68.627	0	0	2.941	0.980	1.961	1.961	4.902	2.941	0	8.824	0.980	0.980	0.980	3.922	0	0	0	E 68.627	4
240	0.971	0	0	0	0	0	0	0	0	0	0	0	0	0	0	98.058	0.971	0	0	0	0	S 98.058	9
241	0	33.673	0	0	33.673	0	0	8.163	0	6.122	0	0	0	0	0	1.020	0	8.163	0	9.184	0	F 33.673	3
242	0	0	0	0	0	0	35.366	0	1.220	1.220	0	2.439	0	58.537	1.220	0	0	0	0	0	0	Q 58.537	6
243	1.471	0	0	1.471	0	0	0	2.941	0	7.353	0	0	0	0	0	0	0	86.765	0	0	0	V 86.765	5
244	0	0	0	0	0	0	0	0	0	0	0	96.923	0	0	0	3.077	0	0	0	0	0	N 96.923	8
245	0	0	0	0	0	0	0	66.667	0	26.667	4.444	0	0	0	0	0	0	2.222	0	0	0	I 66.667	6
