# Supplementary material for: RNF114 and RNF166 exemplify reader-writer E3 ligases that extend K11 polyubiquitin onto sites of MARUbylation
Source: EMBO J. 2025 Oct 2;44(21):5993–6018. doi: 10.1038/s44318-025-00577-z (PMC12583694; doi:10.1038/s44318-025-00577-z)
Supplement: Supplementary file 7 — Source data Fig. 5 [file 44318_2025_577_MOESM7_ESM.zip › Figure 5/5C/RNF138-consurf_1746160068/msa_fasta.aln]

>Input_seq_ATOM_A
MAEDL-SAA-TS--YTEDDFYCPVCQEVLKTPVRTTACQ------HV---FCRKCFLTAM
RESG---AHCPLCRGNVTRRERACPERALDLENIMRKFSGSCRCCAKQIKFYRMRHHYKS
CKK-YQDEY--GV-SS--IIPNF---QISQD-SV----GNSNRSE-TS---TSDN--TET
YQ-------ENTSS------SGHPT--FKCPLCQESNFTRQRLLDHCNSNHLFQIV--PV
------TC---------PI--CVSLPWGD-PSQITRNFVSHLNQRHQFDYGEFVNLQLDE
ETQYQTAVEESFQVNI
>ur|Q9CQE0|1_245|2.2e-164|Muroidea
MSEEL-SAA-TS--YTEDDFYCPVCQEVLKTPVRTAACQ------HV---FCRKCFLTAM
RESG---IHCPLCRGSVTRRERACPERALDLENIMRRFSGSCRCCSKKIKFYRMRHHYKS
CKK-YQDEY--GV-SS--VIPNF---KISQD-SV----RSSNRSE-TS---ASDN--TET
YQ-------EDTSS------SGHPT--FKCPLCQESNFTRQRLLDHCNSNHLFQIV--PV
------TC---------PI--CVSLPWGD-PSQITRNFVSHLNQRHQFDYGEFVNLQLDE
ETQYQTAVEESFQVNM
>ur|F7AR53|1_244|3.5e-164|Metatheria
MAETL-STA-TS--YTEDDFYCPVCQEVFKTPVRTAACQ------HV---FCRKCFLTAM
RESG---IHCPLCRGNVTRRERACPERALDIENVMRKFSGSCRCCAKQIKFYRMRHHYKS
CKK-YQDEY--GV-SS--IIPNF---QISQD-SV----GNSNRSE-TS---TSDN--TET
YQ-------GDASS------TGHPT--FKCPLCQEANFTRQRLLDHCNNSHLFQIV--PV
------TC---------PI--CVSLPWGD-PSQITRNFVSHLNQRHQFDYGEFVNLQLDE
ETQYQTAVEESYQVN-
>ur|A0A8C6QFJ3|1_246|2.9e-162|Boreoeutheria
MSEEL-SAA-TA--YTEDDFYCPVCQEVFKTPVRTAACQ------HV---FCRKCFLTAM
RESG---IHCPLCRGNVSRRERAYPERALDLENIMRKLSGSCRCCAKKIKFYRMRHHYKS
CKK-YQDEY--GVSSS--VIPNF---KISQD-SI----GNSNRSE-TS---TSDS--TEA
YQ-------ENTSS------SGHPT--FKCPLCQESNFTRQRLLDHCNSNHLFQMV--PV
------TC---------PI--CVSLPWGD-PSQITRNFVSHLNQRHQFDYGEFVNLQLDE
ETQYQTAVEESFQLNI
>ur|UPI001FB500B3|92_334|4.3e-161|Sciurus_carolinensis
-AEEL-SGA-TT--YTEDDFYCPLCQELLKTPVGTVACQ------HV---FCRKCFLTAM
RESG---IHCPLCRGNVTRRERACPERALDLENIMRKFSGSCRCCAEQIKFYRMRHHYKS
CKK-YQDEY--GV-SS--IIPNF---QISQD-SV----GNSNRSE-TS---TSDN--TET
YQ-------EST-S------SGHPT--FKCALCQESNFTRQRLLDHCNSNHLFQIV--PV
------TC---------PF--CVSLPWGD-PSQITRNFVSHLNQKHQFDYGEFVNLQLDE
ETQYQTAVEESCQVNI
>ur|UPI001CC2C622|1_244|1e-159|Cervus
MAEEL-SAA-TS--YTEDDFYCPICQEVLKTPVRTVACQ------HV---FCRKCFLTAM
RESG---IHCPLCRGSVTRRERACPERALDLENIMRTFSGGCRCCAKQIKFYRMRHRYKS
CKK-YQDEY--GV-SS--IIPNF---QISQD-SA----GNSNRSE-TS---ASDN--TET
YQ-------GNTSS------SGQPT--FKGPLCQESNFTRQRLLDHCNSNHLFQIV--PV
------TC---------PI--CVSLPWGD-PSQVTRNFVSHLNHRHQFDYGEF-NLQLDE
ETQYRTAVEESFQVNI
>ur|UPI001FB5669B|1_244|2.8e-159|Sciurus_carolinensis
MAEEL-SAA-TS--YTEDDFYCXGCQEVLKTPVRTAACQ------HV---FCRKCFLTAM
RESG---IHVPLCHGNVTRRERACPERALDLENFMRKFSGSCRCCAKQIKFYHMRHHYKS
CKK-YQDEY--GV-SS--IIPNF---QISQD-SV----GNSNGSE-TS---ISDN--TET
YQ-------EST-S------SGHPT--FKCPLCQESDFTRQRLLDHCNSNHLFQIV--PV
------TC---------PI--CVSLPWGD-PXQITRNFVSHLNQRHQFDYGEFVNLQLAE
ETQYQTAIEESFQVNI
>ur|UPI002452BFF4|1_247|2.3e-158|Gerbillinae
MSEEL-SAA-TS--YTEDDFYCPVCQEVLKTPVQTEACQ------HV---FCRKCFLTAM
RESG---IHCPLCRGSVTRRERACPEWALDLENIMRKFSGSCRCCSKKIKFYRMRHHYKS
CKK-YQDEY--GV-SS--GIQNF-ADKISQD-SV----RNSNRCE-TS---TSDN--TEA
YQ-------ENTSS------SGHPT--FKCPLCQESNFTRQRSLDHCNSNHLFQIV--PV
------TC---------PI--CVSLPWGD-PSQITRNFVSHLNQRHQFDYGEFVNIQLDE
ETQYQTAVEESFQVNI
>ur|UPI002020465C|15_258|3.9e-158|Arvicolinae
-AEEL-LAA-TS--YTEDDFYCPVCQEVLKTPVRTAACY------HV---FCRKCFLTAM
RESG---IHCPLCRGSVTRRERACSERALDLENIMRKFSGSCRCCSKKIKFYRMRHHYKS
CKK-YQDEY--GV-SS--VIPNF---KSSQD-PV----RSSNRNE-TP---SSDN--TET
YQ-------ENTSS------SGYPT--FKCPLCQESNFTRQRLLDHCKSNHLFQIV--PV
------TC---------PI--CVSLPWGD-PSQITRNFVSHLNQRHQFDYGEFVNLQLDE
EAQYQTAVEESFQVNI
>ur|UPI00063FA163|1_244|4.4e-157|Propithecus_coquereli
MAEEL-SAV-TT--YAEDDFYCPVCQEVLKTPVRTAACQ------HV---FCRKCFLTAM
RESG---VHCPLCRGNVTSRERARPERALDLEDIMMKFSGSCRCCAKQIKFDRMRHHYKS
CKK-YQDEY--GV-SS--IIPNF---QIAQD-SV----GNSNRSE-TS---TSDN--TES
YQ-------ENT-S------SGHPP--FKCPLCQESNFTRQRLLDHCNSNHLFQIV--PV
------TC---------PI--CVSLPWGD-PSQITRNFVSHLNQRHQSDYGEFVNLQLDA
ETQYQTTAEESFLVNI
>ur|A0A8C6D0G0|1_245|5.3e-156|Moschus_moschiferus
MAKEL-SAA-TS--YTEDDFYCPVCQEVLKTPVRTVACQ------HI---LCRKCFPTAM
RESR---IHCPLCRGNVTRRERACSERALDLENIMRKFSGSCRCCAKQIKFCRMRHHYKS
CEK-YQDEH--GV-SS--IIPNF---QISQD-SV----GNSNRSE-TS---ASDN--TET
YQ-------GNTSS------SGHPT--LKCPLCQGSNFTRQRLLDHCNSDHLFQIL--PV
------TC---------PI--CVSLPWGD-PSRVTRNFVSHLNQRHQFDYREFVTLQLDE
ETQYQTAVEESFQANI
>ur|UPI002380CABF|1_238|2.3e-152|Desmodus_rotundus
MAEDL-SEA-TS--YTEDDFYCPVCQKVLKTPVWTTSCQ------HV---FCTKCFLTAM
RESG---IHCPLCHGTVTKRERACPERALDLENVMRKLSGSCRCCAKQIKFYRMRRHYKS
CKK-YQDEY--GV-SA--TIPNF---QISQD-SI----RSSNRSE-TS---TSDN--IET
YQ-------ENTSS------SGHPT--FQCPLCQESNFTRQCLLDHCNSNHLFQIV--PV
------TC---------PI--CVSPPWGD-PSQITRNFVSHLNQRHQFDYGEFVTLQLDE
ETQYQTAVE-------
>ur|F7B9I9|71_313|2.8e-151|Ornithorhynchus_anatinus
-AEAF-SER-PD--FSEDDFYCPVCQEVFKTPVRITACQ------HV---FCRKCFLTAM
RESG---VHCPFCRGNVTRRERACPERALDIENVMRKFSGSCRCCAKQIKFYRMRHHYKT
CKK-YQDEY--GV-SS--VIPNF---PISQD-SG----GNSNRSG-TS---TSDN--TES
LP-------RESSA------SVHPT--FKCPLCQETNLTRQRLLDHCNSSHLFQIV--PV
------TC---------PI--CVSLPWGD-PSQITRNFVSHLNQRHQFDYGEFVNLQLDE
ETQYQTAVEESYQLN-
>ur|A0A2I3I0H1|1_234|1.8e-149|Nomascus_leucogenys
MAEDL-SAA-TS--YTEDDFHCPVCQEVLKTPVRTVACQ------HV---FCRKCFLTAV
RESR---AHCPLCRGNVTKRERACPEWALDLESIMRKFSGSCRCCAKQIKLYRMRHHYKS
CGK-YQDEY--SV-SS--IIPNF---QISQD-SV----GNSSRSE-TS---TSDN--TET
YQ-------ENTSS------SGHPT--FK-----------ERLLDHCNSNHRFQIV--PV
------TC---------PI--CVSLPWGD-PSQITRNFVSHLNQRHQFDYGEFVNLQLDE
ETQYQTAVEESFQVNI
>ur|A0A2K6R653|1_226|2.1e-149|Boreoeutheria
MAEDL-SAA-TS--YTEDDFYCPVCQEVLKTPVRTAACQ------HV---FCRKCFLTAM
RESG---AHCPLCRGNVTRRERACPERALDLENIMRKFSGSCRCCAKQIKFYRMRHHYKS
CKK-YQDEY--GV-SS--IIPNF---QISQD-SV----GN--------------------
------------SS------SGHPT--FKCPLCQESNFTRQRLLDHCNSNHLFQIV--PV
------TC---------PI--CVSLPWGD-PSQITRNFVSHLNQRHQFDYGEFVNLQLDE
ETQYQTAVEESFQVNI
>ur|A0A8C9MCI9|12_246|2.7e-149|Boreoeutheria
-----------N--ISQTKFHCSLLWEVFLFPDNT-SLG------NT---FCRKCFLTAM
RESG---IHCPLCRGNVTRRERACPERALDLENIMRKFSGSCRCCAKQIKFYRMRHHYKS
CKK-YQDEY--GV-SS--IIPNF---QISQD-SV----GNSNRSE-TS---TSDN--TET
YQ-------ENTSS------SGHPT--FKCPLCQESNFTRQRLLDHCNSNHLFQIV--PV
------TC---------PI--CVSLPWGD-PSQITRNFVSHLNQRHQFDYGEFVNLQLDE
ETQYQTAVEESFQVNI
>ur|A0A6P3F026|1_245|7.4e-146|Octodon_degus
MAEEL-SVA-MS--YTKDDFYCPFCQEVLKMPVWTVACQ------HI---FCRKCLLTSM
RESG---THCPLCHGNVTRREGACPEWALDLESIMRKFSSGCRCGAKQIKFYRMRHHYKP
CKN-YQDEY--GV-SS--VIPHF---QISQD-SE----GNSNRSE-TS---TSDN--TES
YQ-------GNTSS------SDHPT--FKCPLCQESNFTRQCLLDHCNSNHPFHAV--PV
------IC---------PI--CVSLPWGD-PSSITRNFISHLNQRHQFDYGEFVNLQLDE
ETQCQTAAEESFRVNI
>ur|A0A3Q0DT04|73_294|1.4e-145|Carlito_syrichta
------------------------------TTPASLMCH------HVWFSFCRKCFLTAM
RESG---VHCPLCRGNVTRRERACPERALDLENIMRKFSGSCRCCAKQIKFYRMRHHYKS
CKK-YQDEY--GV-SS--IIPNF---QISQD-SV----GSSNRSE-TS---TSDN--TEM
YQ-------ENTSS------SGHPT--FKCPLCQESNFTRQRLLDHCNSNHLFQIV--PV
------TC---------PI--CVSLPWGD-PSQITRNFVSHLNQRHQFDYGEFVNLQLDE
ETQYQTAVEESFQVNI
>ur|UPI00265F8F5A|32_251|6.8e-144|Dasypus_novemcinctus
----------------------PISQECCKD-------Q------MS---FCRKCFLTAM
RESG---IHCPLCRGNVTRRERACPERALDLENIMRKFSGSCRCCAKQIKFYRMRHHYKS
CKK-YQDEY--GV-SS--IIPNF---QISQD-SV----GNSNRSE-TS---TSDT--IET
YP-------ENTSS------SGHPT--FKCPLCQESNFTRQRLLDHCNSNHLFQIV--PV
------TC---------PI--CVSLPWGD-PSQITRNFVSHLNQRHQFDYGEFVNLQLDE
ETQYQTAVEESFQVNI
>ur|A0A8C5KJ80|1_228|1.8e-139|Jaculus_jaculus
MSEEL-SAA-TS--YTEDDFYCLVCQEVLKTPARTVACQ------HV---FCRKCFQTAM
RESG---IHCPLCCGNVTRRERACPKRALDLENIMRKFSGSCRCCAKQIKFYCMRHHYKS
CKK-YQDEY--GV-SS--VIPNF---QISQD-SV----G--NRSE-TS------------
-------------S------SRHST--FKCPLCQESNFTRQHLLDHCNSNHLFEIV--PV
------TC---------PI--CVSLPWGD-PSQITRNFVSYLNQRHQFDYGEFVNLQLDE
ETQYQTAVEESFQV--
>ur|UPI003741F200|1_222|1.6e-135|Eulemur_rufifrons
MAEEL-SAT-TS--HTEDDFYCPVCQEVLKTPVRTAACQ------HV---FCRKCFLTAM
RESG---VHCPLCRGNVTRRERACPERALDLEVLMRKFSGSCRGCXKQVKFYRTRHHYKS
CKK-YQDEY--GV-SS--IIPNF---QISQD-SV----GNSNRSE-TS---TSDN--TES
YQ-------ENT-S------SGHPM--FKCPLCQESNFTRQRLLDHCNSNHLFQVV--PV
------TC---------PI--CVSLPWED-PSQITRNFVTFFEFFMSYKCGESD------
----------------
>ur|A0AAU9YXX7|1_246|1e-133|Cricetidae
MAEEE-SAS-TP--YTEDDFYCPICQEVFRTPVRVAACQ------HV---FCRKCFLAAM
KESR---IHCPLCRGNVTRRERACPERALDLETIMRSFPGNCRCCSQRIELYRMRQHYKT
CEK-YQDEF--GV-SS--TVPSF---QLSPD-SV----GNSN-SQ-AS---TSEN--AEA
YQ-----EEDNAES------SDQPT--FDCPLCEEANMTRQRLLDHCNTNHRAHVV--PV
------IC---------PI--CLSLPWGD-PTQLTRNFVSHLNQRHQFDYGDFVNLQLDE
ETQYQIAIEESFHVNI
>ur|UPI0018A20DE6|58_300|2.7e-132|Chelonia_mydas
------PAT-IC--FNEEDFYCPVCQEVFKTPVRTVTCQ------HV---FCRKCFLTAI
RESG---THCPLCRGTVTKKERSCPKRALDVENNMKKLSGCCRCCEKQVRFSRMRHHYKT
CKK-YQDEY--GV-PS--VIPNF---QISQD-ST----GNSNRSD-TS---TFDN--GEM
AN----LQTLQRDA------SAHPT--FKCPLCQETNFTRQHLLDHCNNRHLYQIV--PV
------IC---------PI--CVSLPWAD-PSQVTRNLVSHLNLRHQFDYGEFVNLQLDE
ETQYQNAVEESCHVNI
>ur|G3I922|1_247|8.7e-132|Cricetinae
MAEEE-SAS-TS--YTEDDFYCPICQEVFRTPVRVAACQ------HV---FCRKCFLTAM
KESR---VHCPLCRGNVTRRERACPERALDLETIMRSFPGNCRCCSQRVELYRMRQHYKT
CEK-YQDEF--GV-SS--TVPSF---QLSPD-TV----ANSN-SE-AS---TSEN--AEA
YQ-----EEDHAEPA-----DDQPT--FDCPLCEEGNMTRQRLLDHCNTDHRGQVV--PV
------IC---------PI--CLSLPWGD-PTQLTRNFVSHLNQRHQFDYGDYVNLQLDE
ETQYQIAIEESFHVNI
>ur|A0A8C8RM73|56_298|1.2e-131|Pelusios_castaneus
------PAT-IC--FNEEDFYCPVCQEVFKTPVRTVTCQ------HV---FCRKCFLTAI
RESG---THCPMCRGSVTKKERSCPIRALDVENNMKKLSGNCRCCEKQVMFSRMRQHYKT
CKK-YQDEY--GV-SS--LIPNF---QISHD-ST----GNSNRSD-TS---TSDN--GEM
AN----LQLLQGDT------STHPT--FKCPLCQETNFTRQRLLDHCNNRHLYQIV--PV
------IC---------PI--CVSLPWAD-PSQITRNLVSHLNLRHQFDYGEFVNLQLDE
ETQYQNAVEESCHVNI
>ur|D3ZI70|1_247|1e-129|Muroidea
MAEEE-SAS-TS--YTEDDFYCPICQEVFKTPVRVAACQ------HV---FCRKCFLTAM
KESR---IHCPLCRGNVTRRERACPERALDLETIMRSFPGNCRCCSQRVELYRMRQHYKT
CEK-YQDEF--GV-AT--PASSF---QLSPD-SV----GNSN-NE-AS---ASEN--AEA
FQ----EEEDNVSP------PDQPT--FDCPLCEEVNMTRQRLLDHCNSSHRGHVV--PV
------IC---------PI--CLSLPWGD-PTQLTRNFVSHLNQRHQFDYGDFVNLQLDE
ETQYQIAIEESFHVNI
>ur|A0A6P3QGZ4|1_211|1.1e-129|Laurasiatheria
MAEDL-SAA-TS--YTEDDFYCPVCQEVLKTPVRTSACQ------HV---FCRKCFLTAM
RESG---IHCPLCRGNVTRRERACPERALDLENIMRKFSGSCRCCAKQIKFYRMRHHYKS
CKK-YQDEY--GV-SA--VIPNF---QISQD-SV----GNSNRSE-TS---TSDN--IET
YQ-------ENTSS------SGHPT--FKCPLCQESNFTRQRLLDHCNSNHVFQIV--PV
------FL---------ALQDAVSSIWSG-GSAVGENYKN--------------------
----------------
>ur|A0A8B7JGB9|2_245|6.6e-127|root
-AEE--AAA-VR--FSEDDFYCPVCQEVFKTPVRTMNCQ------HV---FCRKCFLTAI
RESG---THCPLCRGSVTKKERSYPKRALDVENNMKKASGGCRCCEKQVRFSWMRQHYKT
CKK-YQDEY--GV-SS--IIPDL---QISQD-ST----GNSSRSD--T---ISDN--GER
AN----NQTLQGDA------SGHPT--FKCPLCQEANFTRQRLLDHCNNRHLYQIV--PV
------IC---------PI--CVSLPWAD-SNQVTRNLVSHLNLRHQFDYGEFVNLQLDE
EAQYQNAVQESCHVN-
>ur|A0A8J6KKF9|1_244|9.6e-126|Arvicolinae
MAENE-SAS-TP--YTEDDFYCPICQEVFKTPVRVTACQ------HV---FCRKCFLTAM
KESR---HHCPLCRGSVTRRERACPERALDLETIMRSFPGNCRSCSERIELYRMRQHYKT
CEK-YQDEF--GT-SS--TVASF---QVSPE-PV----GNSN-GE-AS---TSEN--AEA
YQ-----EEENVSP------PDQPT--FDCPLCEEVNMTRQSLLDHCNSRHRAHIV--PV
------IC---------PI--CLSLPWGN-PTQLTRNFVSHLNQRHQFDYGDFVNLQLDE
ETQFQIAIEESFNV--
>ur|A0A7K4KZ41|5_248|1.7e-124|Tinamidae
------AAA-LR--FSEDDFYCPVCQEVFKTPVRTANCQ------HV---FCRKCFLTAI
RESG---THCPLCRGSVTKKERSYPKRALDVENNMKKASGGCRCCEKQVRFSWMRQHYKT
CKK-YQDEY--GA-SS--IIPNL---KISQD-SS----GNSNRSD--T---VSDS--GET
AN----NQMLQGDT------SGHPT--FKCPLCQEANFTRQRLLDHCNNRHLYQIV--PV
VSI---IC---------PI--CVSLPWAD-SNQVIRNLVSHLNQRHQFDYGEFVNLQLDE
EAQYQNAVQESCHVN-
>ur|UPI00109EE5A0|1_246|1.9e-124|Grammomys_surdaster
MAEEE-SAS-TS--YTEDDFYCPICQEVFKTPVRIAACQ------HV---FCRKCFLTAM
KESR---IHCPLCRGNVTRRERACPERALDLETIMRSFPGNCRCCSQRVELIRMRQHYKT
CEK-YQDEF--GV-SI--PASGF---QLSPD-TV----GNSD-NQ-AP---AAEN--AEA
FQ-----EDDNVSP------PDQPT--FDCPLCEEVSMTRQHLLDHCNRSHRGHVV--PV
------IC---------PI--CLSLPWGD-PTQLTRNFVAHLNQRHQFDYGDFVNLQLDE
ETQYQIAIEESFHVNI
>ur|UPI001485CE0D|1_246|7.6e-124|Arvicanthis_niloticus
MAEEE-SAS-TS--YTEDDFYCPICQEVFKTPVRVVACQ------HV---FCRKCFLTAM
KESR---IHCPVCRGNVTRRERACPERALDIETIMRSFPGNCRCCSQRVELYRMRQHYKT
CEK-YQDEF--GV-ST--HASSI---QLSPG-TV----GNTN-NE-AS---TSEN--AEG
FQ-----EDDNAIP------PDQPT--FDCPLCEEVSMTRQRLLDHCNSSHRGHVV--PV
------IC---------PI--CLSLPWGD-STQLTRNLVGHLNQRHQFDYGDFVNLQLDE
ETQYQIAIEESFHVNM
>ur|UPI0021E31C9C|1_249|2.1e-123|Acomys_russatus
MAEEE-SAS-SP--YTEDDFYCPICQEVFKTPVRVAACQ------HV---FCRKCFLSAM
KESR---IHCPLCRGNVTRRERGCPERALDLETIMKSFPGNCRCCSQRVELYRMRQHYKT
CEK-YQDEFGAGA-SS--TAPTF---QMSPD-SV----GNSS-NE-AS---ISEN--AET
YH----EEDDSANP------PNQPT--YDCPLCEEVNMTRQHLLDHCNRSHRGHLV--PV
------IC---------PI--CLSLPWGD-PTQLTRNFLSHLNQRHQFDYGDFVNLQMDE
ETQYQIALEESFHINI
>ur|A0A6P3EGQ1|1_188|1.5e-122|Octodon_degus
MAEEL-SAA-TS--YTEDDFYCPICQEVLKTPVRTAACQ------HV---FCRKCFLTAM
RESG---THCPLCRGNVTRRERACPERALDLENIMRKFSGRCRCCTKQIKFYRMRHHYKS
CKN-YQDEY--GV-SS--VIPNF---QISQD-SV----GNSNRSE-TS---TSDN--ADT
YQ-------DNTSS------SGHPT--FKCPLCQESNFTRQRLLDHCNSNHPFHVV--PV
------N-----------------------------------------------------
----------------
>ur|UPI000B4F97C3|1_247|1.9e-122|Gerbillinae
MAEEE-SAS-SP--YTEEDFYCPICQEVFKTPVRVAACQ------HV---FCRKCFLAAM
KESR---IHCPLCRGTVTRRERACPERALDLETIMRSFPGNCRCCSQRIELHRMRQHYKT
CKK-YQDEF--GV-SS--ASPSF---QLSPD-TV----DNNS-ND-AT---ISEN--TEA
YP----EEENATSP------PDQPT--FDCPLCEEANLTRQRLVDHCNRNHRAHVV--PV
------VC---------PI--CLSLPWGD-PTQQTRNFVSHLNQRHQFEYRDFVDLQLDE
ETQYQIALEESFHLNI
>ur|A0A3Q7NI11|1_188|2.2e-122|Theria
MAEEL-SAA-TS--YTEDDFYCPVCQEVLKTPVRTAACQ------HV---FCRKCFLTAM
RESG---IHCPLCHGNVTRRERACPERALDLENIMRKFSGSGRCWAKQIKFYRMRHPYKS
CEK-YQDEY--GV-SS--IIPNF---QISQD-SV----GNSNRSE-TS---TSDA--TET
YQ-------ENTSS------SGHPT--FKCPLCQESNFTRQRLLDHCNSNHLFQIV--PV
------N-----------------------------------------------------
----------------
>ur|A0A8C2TEP1|1_245|7.3e-122|Galloanserae
MAEE--AAA-AR--FSEEDFYCPICQEVFKTPVRTMNCQ------HV---FCRKCFLTAM
RESG---THCPFCRGSVTKKERSYPKRALDVENSMKKASGRCRCCEKQVRFSWMRQHYKT
CKK-YQDEY--GV-PS--VIPKL---QISQD-PT----GNSSRND--A---VPAS--GEM
AN----NQIRQGNA------SGHPT--FKCPLCQEANFTRQRLLDHCNNRHLYQIV--PV
------IC---------PI--CVSLPWAD-SSQVTRNLVSHLNLRHQFDYGEFVNYQLDE
EAQYRNAVQESCHVN-
>ur|A0AA97JR70|43_284|8.4e-122|Gekkota
-------AT-IC--FNEDDYYCPVCQDVFKTPVRISICQ------HV---FCRKCFLMAM
KEGG---THCPLCRGIVTRKEKARPNRALDVENNMKKLVGSCRCCDKQIRFSRMRQHYKS
CKK-YQDEY--GV-SS--LIPNL---ELSED-ST----GNSFRSE-SS---ISEI--GEN
SN----QQVPEEDA------SGQPT--FKCPLCQETNFTRQRLLDHCNSSHLYQID--AV
------IC---------PI--CVSLPWGD-PTQVTRDFVSHLNQRHQVDYGDFTNLQLDE
ETLFQNAIEESCQVNL
>ur|Q9D9M9|1_248|8.8e-122|Murinae
MAEEE-SASTTS--YTEDDFYCPICQEVFKTPVRVAACK------HV---FCRKCFLSAM
KESR---LHCPLCRGNVTRRERACPVRAVDLETIMRHFPGNCRCCSQRVELYRMRQHYKT
CEK-YQDEF--GV-ST--SVSSF---QQSPN-SV----GNSN-NE-AP---ASAN--AEV
LQ----EEEENASP------PDEPT--FDCPLCEEVTMSRQRLLDHCNSSHRGRVV--SV
------TC---------PI--CLSLPWGD-PPQLTRNFVSHLNQRHQFDYGDFVNLQLDE
ETQFQIAIEESFHVNI
>ur|A0A7L4N5U0|5_247|2.9e-121|Neognathae
------PAA-AC--FSEDDFYCPVCQEVFKTPVRTANCQ------HV---FCRKCFLTAI
RESG---THCPLCRGSVTKKERTYPKRALDVENSMKKASGGCRCCEKQVRFSWMRQHYKT
CKK-YQDEY--GV-SS--IIPNL---QISQD-SS----GNS-RNE--A---ISDN--GEM
PN----NQILQGEA------SGHPT--FKCPLCQEANFTRQRLLDHCNNRHLYQIV--PV
VSK---IC---------PI--CVSLPWAD-TNQVTRNLVNHLNLRHRFDYGEFVNLQLDE
EAQYQNAVQESCHVN-
>ur|G5B2C9|1_189|3.2e-120|Euarchontoglires
MAEEL-SAA-TSYTYTKDDFYCPVCQEVLKTPVRTAACQ------HV---FCRKCFLTAM
RESG---IHCPLCRGNVTRRERACPERALDLENIMRKFSGSCRCCGKQIKFYHMRHHYKS
CKK-YQDEY--GA-SS--IIPNF---QISQD-SV----GDSNRSE-TS---TSGN--TDS
YQ-------ENTSS------SGDPT--FKCPLCQESNFTRQRLLDHCNSNHLFQIV--PV
------------------------------------------------------------
----------------
>ur|UPI00230420FA|44_287|3.8e-120|Hemicordylus_capensis
----E-SAT-IC--FNEDDYYCPVCQDVFKTPVRISICQ------HV---FCRKCFLMAM
KEGG---THCPLCRGIVTRKEKARPNRALDVENNMKKLVGSCRCCDKQIRLSRMRQHYKS
CKK-YQDEY--GV-SS--LIPNL---EISQD-ST----GNSFRSD-SS---TSEV--GEN
SN----LQVPEETT------RGQPT--FKCPLCQESNFTRQHLLDHCNDRHLYQID--PV
------IC---------PI--CVSLPWGD-PNLVTRDFVGHLNQRHQLEYGDFMNLQLDE
ENRFQNAVEESCQVNL
>ur|A0A670I787|46_287|4.6e-120|Lacertibaenia
-------AT-IC--FNEDDYYCPVCQDVFKTPVRISACQ------HV---FCRKCFLMAM
KEGG---THCPLCRGIVTRKEKARPNRALDVENNMKKLVGSCRCCDKQIRFSRMRQHYKS
CKK-YQDEY--GV-SS--VIPSL---DISQD-ST----GNSFRSD-SS---TSEV--GEN
SN----LHVPEEAT------SGQPT--FKCPLCQESNFTRQNLLDHCNDRHLYQLV--PV
------IC---------PI--CVSFPWGD-PNRVTRDFVGHLNLRHQFEYGDFMNPQLDE
ETLFQNAVEESCQENL
>ur|A0A6J2J0I3|5_247|5.9e-120|Pipra_filicauda
--DA--AAP-GC--FSEDDFYCPVCQEVFKTPVRTANCQ------HV---FCRKGFLTAI
RESG---THCPLCRGSVTKKERTYPKRALDCENRMKKASGVCRCCEKKVRFSGMRQHYKT
CKK-YQDEE--GV-SS--SIPNL---QISQD-ST----GNSSRSD--A---ISDN--GEM
AN----SQILQGET------SGHPT--FKCPLCQEANFTRQRLLDHCNNRHLYQMV--PV
------IC---------PI--CVSLPWAD-TNQVTRNLVGHLNLRHRFDYGEFVNLQLDE
EAQYQNAVQESCHVN-
>ur|UPI000C7F2F7C|56_246|6.5e-120|Otolemur_garnettii
LAQEL-SAA-TS--STEDDFYCPVCQEVLKTPVRTAACQ------HV---FCRKCFLTAM
RERG---VRCPLCRGNVTRRERACPERALDLENIMKSFSCSCRCCAKQIKFYRMRHHYKS
CKK-YQDEY--AV-SS--IIPNF---QISQN-SV----GNSNRSE-TS---TSDN--TET
YQ-------ENTSS------SGHPT--FKSPXCQESNFTRQRLLDHCNSNHLFQMV--PV
------TC---------PL-----------------------------------------
----------------
>ur|H9GPU1|69_310|1.1e-119|Anolis
-------AT-VC--FNEDDYYCPVCQDVFKTPVRISICQ------HV---FCRKCFLMAM
KEGG---THCPLCRGIVTRKEKARPNRALDIENSMKKFVGSCRCCDKQIRFSRMRQHYKS
CKK-YQDEY--GV-PS--VIPNL---EISQD-ST----GNSFRSD-SS---TSEI--GEN
SN----LHVLEEAA------SGQPT--FKCPLCQEGNFTRQSLLDHCNDRHLYQID--PV
------IC---------PI--CASLPWGD-PNQVTRDFVGHINQRHQLDYVDVMNLQMDE
ETLFQNAVEESCQVNL
>ur|A0A852JYU4|1_252|1.2e-119|Neognathae
MAEGAAAAP-AC--FNEDDFYCPVCQEVFKTPVRTANCQ------HV---FCRKCFLTAI
RESG---THCPLCRGSVTKKERTYPKRALDVENSMKKASGGCRCCEKQVRFSWMRQHYKT
CKK-YQDEY--GV-SS--IMPNL---QISQD-AT----GNS-RSD--A---IPDT--GEM
AN----NQILQGET------SGHPT--FKCPLCQEANFTRQRLLDHCNNRHLYQIV--PV
VSRAAHIC---------PI--CVSLPWAD-TNQVTRNLVSHLNLRHRFDYGEFVNLQLDE
EAQYQNAVQESCHVN-
>ur|A0A7K5Y6Z1|1_245|3.5e-119|Pterocles_burchelli
MAEE--AAA-AC--FSEDDFYCPVCQEVFKTPVRTANCQ------HV---FCRKCFLTAI
RQSG---TYCPLCRGSVTKKERTYPKRALDVENSMKKASGGCRCCEKQVRFSWMRQHYKK
CKK-YQDEY--GV-SP--IIPKL---QISQD-SA----GNSNRSD--A---ISDN--GEI
AN----NQILQGET------SRHPT--FKCPLCQEANFTRQRLLDHCNNRHLYQIA--PV
VSR---IC---------PI--CVSLPWAD-TNQVTRNLVSHLNLRHRFDYGEFVNLQLDE
EAQYQNAVQESC----
>ur|A0A8D2JAL7|120_361|6.2e-119|Varanus_komodoensis
-------AT-IC--FNEDDYYCPVCQDVFKTPVRISICH------HV---FCRKCFLLAM
KEGG---THCPLCRGIVTRKEKARPNRALDVENNMKKLMGSCRCCDKQIKLSRMRQHYKS
CKK-YQDEY--GV-SS--VIPNL---DISQD-ST----GNSFRSD-SS---TSEI--GEN
SN----LHVPEEAT------SVQPT--FKCPICQESNFTRQSLLDHCNDSHLYQID--PV
------IC---------PI--CVCLPWGD-PNQVTRDFVGHLNQRHQLDYGDFMNLQLDE
DTLFQNAVEESCQVNL
>ur|A0A8J6L9N7|1_247|7.2e-119|Arvicolinae
MAQDE-SAS-MP--YTEDDFYCPICQEVFKTPVRVAACQ------HI---FCRKCFLTAM
KESR---IHCPLCRGNVSRRERARPERALDLETTMRSFPGSCRYCSQRIELCHMRQHYKN
CKK-YQDEF--GV-SSTPTLSSF---QLSPD-SV----GNSN-SE-AS---TSET--AEA
YL------EDNAIP------SDQPS--FDCPLCEEANMTRQRLLDHCNSNHGSHVV--TS
------IC---------PI--CLSLPWGH-PTQLTRNFVSHLNERHQFDYGAFMNLQLDE
ETQYQIAVEESLHVNI
>ur|A0A8D0C684|45_284|1.7e-118|Salvator_merianae
-------AT-IC--FNEDDYYCPVCQDVFKTPVRISICQ------HV---FCRKCFLMAM
KEGG---THCPLCRGTVTRKEKARPSRALDVENNMKKLVGSCRCCDKQIRLSRMRQHYKS
CKK-YQDEY--GV-SS--VIPNL---DISQD-ST----GNSFRSD-SS---TSEI--GEN
SN----LRIPEEAT------SGQPT--FKCPLCQESNFTRQTLLDHCNDRHLFQID--PV
------IC---------PI--CVSLPWGD-PNQIIRDFVGHLNQRHQLDYEDFTNLQMDE
ETLFQNAVEEACQI--
>ur|A0A6J0TDR9|58_299|3.2e-118|Agamidae
-------AT-IC--FNEDDYYCPVCQDVFKTPVRISVCQ------HV---FCRKCFLMAM
KEGG---THCPLCRGIVTRKEKARPSRALDVENNMKKLVGSCRCCDKQIRFSRMRHHYKS
CKK-YQDEY--GV-LS--VIPNL---EISQD-SS----GNSFRSD-SS---TSEI--GEN
SN----LHVPEEAA------SGQPT--YKCPLCEESNFTRQSLLDHCNDRHLYQID--PV
------IC---------PI--CMSFPWGD-PNWVTRDLAAHLNQRHQLDYEDFMNLQLDE
ETLFQNAVEESCQVNL
>ur|UPI001C2EF7CB|31_207|4.2e-117|Ovis_aries
--------------LTEDDFYCPVCQEVLKTPVRTAACQ------HV---FRRKCFLTAM
RESG---IHCPHCRGNVTRRERACPERALDLENIMRKFSGSCRCCAKQIKFYRMRHHYKS
CKK-YQDEY--GV-SS--IIPNF---QISQD-SV----GNSNRSE-TA---ASDN--IET
YQ-------ENTGS------SGHPT--FKCPLCQESNFTRQRLLDHCNSNHLFQIV--PV
------------------------------------------------------------
----------------
>ur|UPI002025B638|5_247|4.2e-117|Sphaerodactylus_townsendi
------TAT-IC--FNEDDYYCPVCQDVFKTPVRISICQ------HV---FCRKCFLMAM
KEGG---THCPLCRGIVTRKEKGRPSRALEVENDMKKLLGSCRCCDKQVRLSRMRQHYKS
CKK-YQDEY--GV-PS--SIPNL---EISQD-ST----GNSFRSE-SS---ISEI--GEN
SN----LQVSEEDT------SGQPT--FKCPLCQESNFTRQCLLDHCNNSHLYQID--AV
------IC---------PI--CVSLPWGD-PTQVTRDFANHLNQRHQVDYGGFMNLQLDE
ETRFQNTVEESSQVNL
>ur|UPI003462DE38|6_242|1e-116|Tiliqua_scincoides
-------AT-VC--FDEDDYYCPVCQDVFRTPVRISICQ------HV---FCRKCFLTAL
KEGG---THCPLCRGIVTRKEKTRPNRALDVENNMKKLVGSCRCCDKQVKLSHMRQHYKS
CKK-YQDEY--GV-SS--LIPS-----ISQD-ST----GHSFRSD-TS---TSEI--GET
-------YVCSSLS------SGHTT--FKCPLCQESNFTRQLLLDHCNDRHLNQTE--PA
------IC---------PL--CVSLPWGN-PNQTTRNFVDHLNQLHQFDYGDFMNLQLDE
ETQLQNAVVESCQVNL
>ur|UPI0036D99B04|82_271|7.3e-116|Petaurus_breviceps_papuanus
MAETL-STA-TS--YTEDDFYCPVCQEVFKTPVRTAACQ------HV---FCRKCFLTAM
RESG---IHCPLCRGNVTRRERACPKRALDVENVMRKFSGSCRCCAKQIKFHRMRHHYKS
CKK-YQDEY--GV-SS--IIPSC---QLSQD-SA----GNSNRSE-TS---TSDN--TEN
YQ-------GDASS------AGHPT--FKCPLCQEANFTRQRLLDHCNNIHLFEIV--PV
------VS---------T------------------------------------------
----------------
>ur|A0A8C5YSV7|32_221|7.7e-115|Marmota
------------------------------------------------------------
---------FPLCRGNVIRRERACTEWVLDLENIMRKFSGSFRCCAKQIKFYRMRHHYKS
W-K-YQDEY--GV-SS--IIPNF---QISQD-SV----GNSNRGE-TS---TSDN--TET
CQ-------ENT-S------SGHPT--FKCPLCQGSNFTRYRLLDHCNSNHLFQIV--PV
------TC---------PI--CVSLPWGD-TSQITRNFVSHLNQRHQFDYGEFVNLQLDE
ETNIKMLLEESFQVNI
>ur|A0A8C3TS14|1_218|2.8e-113|Catharus_ustulatus
MAEGAAAAP-AC--FSEDDFYCPVCQEVFKTPVRTANCQ------HV---FCRKCFLTAI
RESG---THCPLCRGSVTKKERTYPKRALDVENSMKKASGGCRCCEKQVRFSWMRQHYKT
CKK-YQDEY--GV-PS--IIPNL---QISQD-AT----GNSDSVN---------------
IE----TYLEPKEK------FGHPT--FKCPLCQEANFTRQRLLDHCNNRHLYQIV--PV
------IC---------PI--CVSLPWAD-TNQVTRNLVSHLNLRHRFDYGEFV------
----------------
>ur|A0AA40HUP9|105_314|4.4e-113|Eptesicus_nilssonii
---------------------------------------------RL---FCRKCFLTAM
RESG---IHCPLCRGNVTRRERACPERALDLENIMRKLSGSCRCCAKQIKFYRMRHHYKS
CKK-YQDEY--GV-SA--IIPNF---QISQD-SV----GNSNRSE-TS---TSDN--IET
YQ-------ENTRLAQAVVFCGRAT--LKGPK------SRMWLASRSLPTTDLEGK--KV
------TC---------PI--CVSLPWGD-PSQITRNFVSHLNQRHQFDYGEFVNLQLDE
ETQYQTAVEESFQVNI
>ur|A0A674HKN6|1_233|6e-113|Passeroidea
MAEGAAAAP-AC--FSEDDFYCPVCQEVFKTPVRTANCQ------HV---FCRKCFLTAI
RESG---THCPLCRGSVTKKERTYPKRALDVENSMKKASGGCRCCEKQVRFSWMRQHYKT
CKK-YQDEY--GV-SS--IMPKL---QISQD-AT----GNSSRND--A---ISDT--GEM
AN----NQIRQGET------SGHPT--FKCPLCQEANFTRQRLLDHCNNRHLYQIV--PV
------IC---------PI--CVSLPWAD-TNQVTRNLVSHLNLRHRFDYGEFVPAPETT
E---------------
>ur|A0A2K6FFU2|1_185|8.8e-113|Propithecus_coquereli
MAEEL-SAA-TS--YTEDDFYCPVCQEVLKTPVRTAACQ------HV---FCRKCFLTAM
RESG---VHCPLCRGNVTRRERACPERALDLEDIMRKFSGSCRCCAKQIKFYRMRHHYKS
CKK-YQDEY--GV-SS--VIPNF---QISQD-SV----GNS--ET-LS---QKNK--NKK
VL-------LSHVS------SGHPT--FKCPLCQESNFTRQRLLDHCNSNHLFQIV--PV
------------------------------------------------------------
----------------
>ur|UPI002540B8DD|6_247|6.6e-112|Euleptes_europaea
-------AT-IC--FNEDDYYCPVCQDVFKTPARISICQ------HV---FCRKCFLMAM
KEGG---TRCPLCRGIATRKEKARPNRALDVENSMKTLLGSCRCCDKQVRLSHTRLHYKS
CKK-YQDGY--GV-PS--SIPNL---EISQD-ST----RNSFRSE-SS---ISEI--GEN
SK----VQVPEEDT------SGQPT--FKCPLCQESNFTRQHLLDHCNSSHLYQID--AV
------IC---------RI--CVSLPWGD-PTQVTRDFVSHLNQRHQVDYGGFMNLQLDE
ETLFQNAVEESCQVNL
>ur|A0A7L1ND92|7_223|7.9e-112|Neognathae
--------E-AG--FSEDDFYCPVCQEVFKTPVRTAKCQ------HV---FCRKCFLTAV
RESG---THCPLCRGSVTKKERTYPKRALDVENSMKKASGGCRCCEKQVEFSRMRQHYKR
CKK-YQDEY--GV-SS--VIPNL---QISQD-ST----GNS-RIV--V---IAGN--GGM
AN----NQILQGET------SGHPT--FKCPLCQEANFTRQRLLDHCNNRHLYEIV--PV
------IC---------PI--CVSLPWAD-TNQVTRHLVSHLNLRHRFDYGEFV------
----------------
>ur|A0A8D2ART6|1_183|5.4e-111|Sciurus_vulgaris
MAEEL-SAA-TS--YTEDDFYCPVCQEVLKTPVWTAACH-----------FCRKCFLTAM
RQSG---IHGPLCHGNMTRSERACPERALDLENIMRKFCGSHRCCAKQIKFYRMRHRYKS
CKK-YQDEY--GV-SS--LIPNF---QISQD-SV----GNSNRSE-TS---TSDN--TET
YQ-------QST-S------SGHPT--FKCPLCQESNFTRQRLLDHCNSNHLFHIV--P-
------------------------------------------------------------
----------------
>ur|A0A671FMN9|1_176|3.8e-110|Rhinolophus_ferrumequinum
MAEDL-SAA-TS--YTEDDFYCPVCQEVTFS--------------------VEKCFLTAM
RESG---IHCPLCRGNVTRRERACPERALDLENIMRKFSGSCRCCAKQIKFYRMRHHYKS
CKK-YQDEY--GV-SA--IIPNF---QISQD-SV----GNSNRSE-TS---TSDN--IET
YQ-------ENTSS------SGHPT--FKCPLCQESNFTRQRLLDHCNSNHLFQIV--PL
------------------------------------------------------------
----------------
>ur|A0A9F5JCA2|76_296|2.3e-109|Python_bivittatus
-------AT-IC--FNEDDYYCPVCQDVFKTPVRISICQ------HV---FCRKCFLMAM
KEGG---THCPLCRGIVTRKEKARPNRALDVENNMKKLVGSCRCCEKQIRFSRMRQHYKS
CKK-YQDEY--GV-SS--VIPNL---DISQD-ST----GNSFRSD-SS---TSEV--GEN
SN----LHVPEEPA------SEQPT--FKCPLCQESNFTRQTLLDHCNDRHLYQVD--PV
------VC---------PV--CVTLPWGD-PNQVTRDLVGHLNQRHQLDYGNFM------
---------------V
>ur|UPI002FCCCA77|66_304|1e-108|Elgaria_multicarinata_webbii
-------AT-IC--FNEEDYYCPVCHDVFKTPVRVSTCQ------HV---FCRKCFLMAM
KEGG---THCPLCRGIVTRKEKARPNRALDVENNMRKLVGSCRCCDKQVRFSRMRQHYKS
CKK-YQDEY--GV-SS--VNPNL---DISLD-ST----GISFRSD-SS---TSEI--GEN
SN----IHVPEEAT------SLQPT--FKCPLCQESNFTRQNLLNHCNDRHLYQID--PV
------VC---------PI--CVSLPWGD-PNRVTINFVGHLNRNH---YEDFMNLQMDE
DTLFQNAVEESCQVNL
>ur|UPI0005326860|52_279|4.8e-107|Balearica_regulorum_gibbericeps
----------------------PVCQD------RTPGCPIGGGRVSQ---FCRKCFLTAI
RESG---THCPLCRGSVTKKERTYPKRALDVENSMKKASGGCRCCEKQVRFSWMRQHYKT
CKK-YQDEY--GV-SS--IIPNL---QISQD-ST----GNSSRSD--A---ISDN--GEM
AN----NQILQGET------SGHPT--FKCPLCQEANFTRQRLLDHCNNRHLYQIV--PV
------IC---------PI--CVSLPWAD-TNQVTRNLVSHLNLRHRFDYGEFVNLQLDE
EAQYQNAVQESCHVS-
>ur|A0A7L0WAC9|1_207|2.4e-105|Aves
--------------------------------------------------FCRKCFLTAV
RESG---THCPLCRGSVTKKERSYPKRALDVESNMKKASGGCRCCEKQVRFSWMRQHYKT
CKK-YQDEY--GV-SS--IIPNL---QISQD-ST----GNSLLSD-------SKA--KEL
SS----SYLLTDVF------CGHPT--FKCPLCQEANFTRQRLLDHCNNRHLYQIV--PV
------IC---------PI--CVSLPWAD-SNQVTRNLVSHLNLRHQFDYGEFVNLQLDE
EAQYQNAVQESCHVN-
>ur|UPI00074FE158|12_228|3.4e-105|Gekkoninae
-----------------------MCS------------K------HQ---FCRKCFLMAM
KEGG---THCPLCRGIVTRKEKARPNRALDVENNMKKLVGSCRCCDKQIRFSRMRQHYKS
CKK-YQDEY--GV-PS--SIPNL---EISQD-ST----GNSFRSE-SS---ISEI--GEN
SN----LQVSEEDT------SGQST--FKCPLCQESNFTRQRLLDHCNSSHLFQID--AV
------IC---------PI--CVSLPWGD-PTQVTRDFVSHLNQRHQVDYGDFTTFQLDE
ETLFQNAVEESCQVNL
>ur|A0A0A0AM50|1_215|3.6e-105|Neognathae
-------------------------------PVFVVTFQ------FR---FCRKCFLTAI
RESG---THCPLCRGSVTKKERTYPKRALDVENSMKKASGGCRCCEKQVRFSWMRQHYKT
CKK-YQDEY--GV-SS--IIPNL---QISQD-ST----GNSRSKE--V---IVPLY----
------SALVQPHP------DGHPT--FKCPLCQEANFTRQRLLDHCNNRHLYQIV--PV
------IC---------PI--CVSLPWAD-SNQVTRNLVSHLNLRHRFDYGEFVNLQLDE
EAQYQNAVQESCHVN-
>ur|A0A8D2M2C6|16_218|2.8e-104|Zonotrichia_albicollis
----------------------------------------------R---FCRKCFLTAI
RESG---THCPLCRGSVTKKERTYPKRALDVENSMKKASGGCRCCEKQVRFSWMRQHYKT
CKK-YQDEY--GV-SS--IMPNL---QISQD-AT----GNSF------------G--DCV
NT----ETYLDPKE------NGHPT--FKCPLCQEANFTRQRLLDHCNNRHLYQIV--PV
------IC---------PI--CVSLPWAD-TNQVTRNLVSHLNLRHRFDYGEFVNLQLDE
EAQYQNAVQESCHVN-
>ur|A0A5N3VZJ1|32_199|1.1e-103|Muntiacus
------------------------------------------------------------
------------------------------LENIMRTFSGSCRCCAKQIKLYRMRHHYKS
GKK-YQDEY--GV-SS--IIPNF---QISQD-SV----GNSNRSE-TS---ASDN--TAT
YQ-------GNTSS------SGQPT--FKCPSCQESNFTGQRLRDHCNSNHLFQIV--PV
------TC---------PV--CVSLPWGD-PRQVTRNFVGHLNQRHQFDYGEFVNLQLDE
ETLYQTSVKESFK---
>ur|A0A093HV39|2_210|4.3e-103|Struthio_camelus_australis
---------------------------------------------FR---FCRKCFLTAI
RESG---THCPLCRGSVTKKERSYPKRALDVENNMKKASGGCRCCEKQVRFSWMRQHYKT
CKK-YQDEY--GV-SS--IIPNL---QISQD-ST----GNREI----L---FSSY--LIP
FP----PLSYICFS------GGHPT--FKCPLCQETNFTRQRLLDHCNNRHLYQIV--PV
------IC---------PI--CVSLPWAD-STQVTRNLVSHLNLRHQFDYGEFVNLQLDE
EAQYQNAVQESCHVN-
>ur|A0A6P7WWZ1|8_248|3.1e-102|Microcaecilia_unicolor
------SSS-IS--VLDDDFDCPICQEVLQAPVRTISCN------HV---FCRRCFLAAV
KAGA---AHCPFCRGPLNRKERVVPKRDIDMENKLKRFSIACRCCGKQVKLYMMRRHYKY
CKK-YQEEF--GI-VP--EHPKL---QLYQD-SV----GNSNGTE-TS---DST---NEE
SV----FGSLQENR------RTRPT--FNCPLCQESNLERKDLLEHCNNRHLCQIV--PV
------VC---------PV--CASLPWGN-ATQITINLSAHLTARHQFDYGEFVNPQLDE
ETQFQAAVEESFHLN-
>ur|UPI00140F852D|99_287|8.4e-102|Rhinolophus_ferrumequinum
------SQG---------------------------------------------------
--------------ASGRKHERACAEWALHLENIMRKFSGNCRSCAKQIKFYRITHHYKS
CKK-YQDEY--HV-SA--IIPNF---HISQD-SV----RNSNRSE-TS---TSDN--IGT
YQ-------ENTHS------SGHPT--FKCPLYQESNFTRQHLLDDCNRNHLFQIV--PV
------MC---------LI--CVSLPWGD-PSQVTRNFFSHLNQR-QFDYGEFVNLWVDK
ESQXQTAVEESFQVNI
>ur|A0A091MQ09|1_208|2.3e-101|Acanthisitta_chloris
--------------------------------------------------FCRKCFLTAI
RESG---THCPLCRGSVTKKERTYPKRALDVENNMKRASGGCRCCEKQVRFSWMRQHYKT
CKK-YQDEY--GV-SS--IIPKL---EISQD-PT----GNRAFLL-FA-IIIVHIF----
------VFQNMSFS------SGHPT--FKCPLCQEANFTRQRLLDHCNNRHLYQIV--PV
------IC---------PI--CVSLPWAD-TNQVTRNLVSHLNLRHRFDYGEFVNLQLDE
EAQYQNAVQESCHVN-
>ur|UPI00112BD248|12_251|6.5e-100|Rhinatrema_bivittatum
-----------SL-LDDDEFDCPICQEVLQAPVRTMSCN------HV---FCRKCFLLAV
KARG---SHCPFCRGPVLRKERSVPKRDIDMENKMKRFSSACKCCGKQVKLYMMRRHYKS
CKK-YQEEF--GS-VP--EHPEL---QLFQD-SV----GNSNSTE-TS---DSDSL-NDL
ST----FHSFQENR------RVRPT--FKCPLCPESNLERKDLLEHCNSRHHYEIM--PV
------VC---------PV--CASIPWGN-TTRITTNLSAHLTARHQFDYGEFVNLLLDE
ETQVQAAVEESYHVN-
>ur|A0A2K5CSJ1|1_162|4.3e-99|Aotus_nancymaae
MAEEL-SAA-TS--YTEDDFYCPVCQEVLKTPVRTAACQ------HV---FCRKCFLTAM
RESG---AHCPLCRGNVTREREH-----------VRTFSGSCRCSAKQIKFYRMRHHYKS
CKK-YQDEY--GV-SS--IIPNF---QISQD-SV----GNSNRSE-TS---TSDN--TET
YQ-------ENTSS------SGHPT--FKCPLCQESNFTRQRLL----------------
------------------------------------------------------------
----------------
>ur|A0A093ERF2|1_195|1.6e-98|Neognathae
--------------------------------------------------FCRKCFLTAI
RESG---THCPLCRGSVTKKERTYPKRALDVENSMKKASGGCRCCEKQVRFSWMRQHYKT
CKK-YQDEY--GV-SS--IIPNL---QISQD-ST----GNSLK-----------------
--------LCVSVY------SGHPT--FKCPLCQEANFTRQRLLDHCNNRHLYQIV--PV
------IC---------PI--CVSLPWAD-TNPVTRSLVSHLNLRHQFDYGEFVNLQLDE
EAQYQNAVQESCHVN-
>ur|A0A212C6W2|1_160|2.3e-98|Cervus_elaphus_hippelaphus
-----------------------------------------------------------M
RESG---IHCPLCRGSVTRRERACPERALDLENIMRKFSGSCRCCAKQ------------
--K-YQDEY--GV-SS--IIPNF---QISQD-SV----G--NRSE-TS---ASDN--TET
YQ-------ENTSS------SGHPT--FKCPLCQESNFTRQRLLDHCNSNHLFQIV--PV
------TC---------PI--CVSLPWGD-PSQVTRNFVSHLNQRHQFDYGEF-------
----------------
>ur|A0A8D0GMU9|8_215|2e-96|Sphenodon_punctatus
----------LC--LDEDDYYCPVCQDVFKTPVRTKVCQ------HV---FCRKCFLTAM
KEGE---T-----------EERARPIRALDVENNMKKFSGNCRCCEKQIRFSRMRQHYKS
CKK-YQDEY--GV-SS--IIPSF---QISQD-SS----GNSFRSD-SS---TSDN--GEN
AD----LQIPEEGT------SAHSA--FKCHLCQETNFTRERLLDHCNIRHLSEMV--PV
------IC---------PI--CISLPWAE-PNEVTRDFVGHLNQRHQFDYEDFVV-----
----------------
>ur|UPI001CC62209|1_161|2.6e-96|Dromiciops_gliroides
MAETL-STT-MS--YTEDDFYCPVCQEVFKTLVWIVACQ------HI---FCRKCFLTAM
RESG---IHCPLCHGNVTRREQACPERALDIENVMKKFSGSCRCCAKQIKFYHMRHHYES
CKK-YQDEY--GV-SS--IIPNF---QISQN-SV----GNSNRSE-TS---TSDN--TET
YQ-------GDPSS------TGHPT--FKCPF----------------------------
------------------------------------------------------------
----------------
>ur|UPI001C4BEC1A|2_203|8.4e-96|Sceloporus_undulatus
----------------------------------------------------------AM
KEGG---THCPLCRGIVTRKEKARPSRALDIENSMKKLVGSCRCCDKQIRLFRMRQHYKS
CKK-YQDEY--GV-PS--VIPNL---EISQD-ST----GNSFRSD-SS---TSEI--GEN
SN----LHVLEEAA------SGRPT--FKCPLCQEDNFTRQNLLDHCNDRHLYQID--PV
------IC---------PI--CASLPWGD-PTRVTRDFVGHLNQRHQLDYVDVMNLQLDE
ETLFQNAV-ESCQVNL
>ur|A0A8D2M1D0|9_230|1.5e-95|Zonotrichia_albicollis
--------P-SF--QTESDKEPPFLQD--QQPSSLSRSS------LV---FCRKCFLTAI
RESG---THCPLCRGSVTKKERTYPKRALDVENSMKKASGGCRCCEKQVRFSWMRQHYKT
CKK-YQDEY--GV-SS--IM-----------------------SD--A---IPDT--GEM
AN----NQILQGET------SGHPT--FKCPLCQEANFTRQRLLDHCNNRHLYQIV--PV
------IC---------PI--CVSLPWAD-TNQVTRNLVSHLNLRHRFDYGEFVNLQLDE
EAQYQNAVQESCHVN-
>ur|A0A6P8QMI8|8_230|1.4e-94|Geotrypetes_seraphini
------SSS-IS--VLDDDFDCPICQEVLQAPVRTISCN------HV---FCRRCFLAAI
KAGE---AHCPFCRGPVHRKERVVPKRDIDMENKLKRFSAACKCCGKQVKLYMMRRHYKY
CKK-YQEEF--GI-VS--EHPQL---QLYQD-SV----GNSNGTE-TS---DST---NEE
SV----FGSFQENR------RTHPT--FKCPLCQESNLERKDLLEHCNSRHLCQIV--PV
------VC---------PV--CASLPWGN-TTQITINLSAHLTARHQFDYGEFVVVQ---
----------------
>ur|A0A2K6GL78|3_190|1.8e-94|Propithecus_coquereli
---EF-STA-TS--CTEDDFYCPVCQEVLKIPMQTMAYQ------HI---FCRKCFLTAM
RESG---VHCPLYHGNVTRRERACPECTLDLEVTMRKVSGSCRHCAKQIKFYRMRHHYKS
YKKNYQDEY--GV-SS--IIPNF---QISQD-SI----GNSNRSE-TF---TSDD--IET
YQ-------ENTSS------SGHRIFFFFFFLRQKSDFIRQYLLNHCNSNHLFQGV--PV
------T-----------------------------------------------------
----------------
>ur|A0A8J6FX77|1_157|2.4e-93|Arvicolinae
MSEEL-SAA-TS--YTEDDFYCPVCQEVLKTPVRTAACQ------HV---FCRKCFLTAM
RESG---IHCPLCRGSVTRRERACPERALDLENIMRKFSGSCRCCSKKIKFYRMRHHYKS
CKK-YQDEY--GV-SS--VIPNF---KISQD-PV----RSSNRNE-TP---SSDN--TET
YQ-------ENTRK------QKHLI--F--------------------------------
------------------------------------------------------------
----------------
>ur|UPI0037E7B121|19_256|6.5e-93|Ambystoma_mexicanum
----------LS--NLDDDFTCPVCKEIFQTPVRTLSCA------HV---FCRRCFLNAM
KSSG---VYCPLCRGPVSRKERSLPKRASDIEEKMRKLNGNCKSCERQVKYYMMRRHYKT
CNK-YQEEY--GP-SP--EDSKV---QICQD-SA----GCSNRTS-TL---DST---RDS
SN----CAAFPDNE------RTLPK--YKCPLCSESNLCRRRLLEHCNNRHRFEII--NV
------MC---------PI--CVSTPWGV-PHHPISNLVQHLNVRHQFDYGEYVDFQLDE
ETQFQAAVEQSFNLS-
>ur|A0A5F8GJR0|1_171|3e-92|Monodelphis_domestica
MAEML-FTA-TS--YTEDDFYCPVCQEVFKTPVWTVACQ------HV---FYRKCFLIAM
RESG---IHCPLCRGNVTRRERACPEWALDIEN---------------TKFYRMRHHYKS
CKK-YQDEY--GV-SS--IIPNF---QISQD-SV----GNSNRSK-TS---TSDN--SET
YQ-------GDASS------TGHPT--FKCPLCQKANFTRH-LLDHCNNSHLFQIV--PL
------------------------------------------------------------
----------------
>ur|A0A8D2QL79|8_188|5.2e-92|Zosterops_lateralis_melanops
----------------------------------------------L---FCRKCFLTAI
RESG---THCPLCRGSVTKKERTYPRRALDVENSMKKASGGCRCCEKQVRFSWMRQHYKT
CKK-YQDEY--GV-PS--IIPNL---QISQD-VS-----------------FSLG--DSI
NT----ETYLDPKE------NGHPT--FKCPLCQEANFTRQRLLDHCNNRHLYQIA--PV
------IC---------PI--CVSLPWAD-TNQVTRNLVSHLNLRHRFDYGEFV------
----------------
>ur|A0A6P6EVF3|1_171|7.9e-90|Octodon_degus
MAEEL-SVA-MS--YTKDDFYCPFCQEVLKMPVWTVACQ------HI---FCRKCLLTSM
RESG---THCPLCHGNVTRREGACPEWALDLESIMRKFSSGCRCGAKQIKFYRMRHHYKP
CKN-YQDEY--GV-SS--VIPHF---QISQD-SE----GNSN------------------
-----------TSS------SDHPT--FKCPLCQESNFTRQCLLDHCNSNHPFHAV--PV
------------------------------------------------------------
----------------
>ur|A0A9L0TAG1|1_165|4.5e-89|Equus_caballus
MAEEL-SAA-TS--YTEDDFYCPVCQEVLKTPVRTAACQ------HV---FCRKCFLTAM
RESG---IHCPLCRGNVTRRERACPERALDLENIMRKFSGSCRCCAKQIKFYRMRHHYKS
CKK-YQDEY--GV-SS--IIPNF---QISQD-SV----GNRRMAN-MH---MCDL--KSS
DK-------ANTQL------PTNQV--KKWDIFQDL------------------------
------------------------------------------------------------
----------------
>ur|UPI00189DF174|3_153|1.2e-88|Choloepus_didactylus
----------------------------------------------V---WTVACFLSAM
REKG---IHCPFCHGNVTRRERARPEQALDLENIMRKFSGSCRCCAKQIKFYHMRHPYKS
GKK-YQDEY--GV-SF--IIPNF---QISQD-SV----GNSNRSE-TS---TSGN--TET
YQ-------EN-SS------SGHPI--FKCPLCQESNFTRQRLLDHCNSNHLFQIV--PL
------T-----------------------------------------------------
----------------
>ur|A0AAW0IAD8|45_208|3.1e-84|Myodes_glareolus
------------------------------------------------------------
-----------------------------------------------QIKFYRMRHHYKS
CKK-YQDEY--GV-SS--VIPNF---KISQD-PV----RSSNRNE-TP---SSDN--TET
YQ-------ENTSS------SGHPT--FKCPLCQESNFTRQRLLDHCNSNHLFQIV--PV
------VSTYIQKNLLFKA--CGSMNLSSHPSQITRNFVSHLNQRHQFDYGEFVNLQLDE
EAQYQTAVEESFQVNI
>ur|A0A8C5RBY2|82_269|9e-84|Laticauda_laticaudata
-------AI-IC--FNEDDYYCPVCQDVFKTPVRISICQ------HV---FCRKCFLMAM
KGGG---PHCPLCRGIVTRKEKARPNRALDVENNMKKLVGSCRCCEKQIRFSRMRQHYKS
CKR-YQDEY--GV-PS--IIPNL---DISQD-ST----GNSFGSD-SS---TSEM--GEN
SN----LHVPEEPA------SQQPT--FKCPLCQESNFTRQTLLDHCNDKHLYQVD--PA
------VS---------TY-----------------------------------------
----------------
>ur|A0A8C6HWR7|80_227|8.2e-83|Mus_spicilegus
MSEEL-SAA-TS--YTEDDFYCPVCQEVLKTPVRTAACQ------HV---FCRKCFLTAM
RESG---IHCPLCRGSVTRRERACPERALDLENIMRRFSGSCRCCSKKIKFYRMRHHYKS
CKK-YQDEY--GV-SS--VIPNF---KISQD-SV----RSRNSDP-GL---RELA--SET
RR-------DQ-------------------------------------------------
------------------------------------------------------------
----------------
>ur|A0A9J7K237|1_168|1.1e-81|Muroidea
MAEEE-SAS-TS--YTEDDFYCPICQEVFRTPVRVAACQ------HV---FCRKCFLTAM
KESR---VHCPLCRGNVTRRERACPERALDLETIMRSFPGNCRCCSQRVELYRMRQHYKT
CEK-YQDEF--GV-SS--TVPSF---QLSPD-TV----ANSN-T----------------
--------------------DDQPT--FDCPLCEEGNMTRQRLLDHCNTDHRGQVV--P-
------------------------------------------------------------
----------------
>ur|UPI001B34FA14|1_159|1.2e-81|Ochotona_curzoniae
MAEEL-STA-AS--YTKGDFYCPVCQEVLKTPAQTAACQ------HI---FCRKCFQTAM
REGG---ICCPLCCGNVTRKERACPEWALDLENIMRKFSGSCRCCAKQIKFYRMRHHYES
CKK-YQDEY--GV-SS--IIPNL---QISQD-SG----GNKN------------------
-----------TSA------SGHPT--FKCP-CVKNRLSRQRLLDHV-------------
------------------------------------------------------------
----------------
>ur|A0A1A6GYN0|1_170|9.2e-79|Neotoma_lepida
MAEDE-SAP-TS--YTEDDFYCPICQEVFRTPVRVTACQ------HV---FCRKCFLTAM
KESR---IHCPMCRGNVTRRERACPERALDLETIMRRFPGNCRCCSQRIELYRMRQHYKT
CQK-YQDEF--GV-SP--SVSSF---QLPPD-SV----GNSN-SE-AS---TSEN--AEA
YEEEEVEEEENPSP------PDQPT--FACPLCEE-------------------------
------------------------------------------------------------
----------------
>ur|A0A493TAI0|56_211|1e-75|Anas_platyrhynchos_platyrhynchos
------------------------------------------------------------
----------------------------------------------LQVRFSWMRQHYKT
CKK-YQDEY--GV-SS--IIPNL---QISQD-ST----GNSSRND--S---ISDN--GGM
AN----NQILQGDT------SGHPT--FKCPLCQEANFTRQRLLDHCNNRHLYQIV--PV
------IC---------PI--CVSLPWAD-SNQVTRNLVSHLNLRHQFDYGEFVNLQLDE
EAQYQNAVQESCHVN-
>ur|A0A7L3GMU0|1_161|3.3e-73|Anhinga_rufa
-------------------------------PVFVVTFQ------FR---FCRKCFLTAI
RESG---THCPLCRGSVTKKERTYPKRALDVENSMKKASGGCRCCEKQVRFSWMRQHYKT
CKK-YQDEY--GV-SS--IIPNL---QISQD-ST----GNS-RSD--A---ISDN--GEM
AN----NQILPGET------SGHPT--FKCPLCQEANFTRQRLLDHCNNRHRYQIV--PV
------------------------------------------------------------
----------------
>ur|A0A6P6HNE8|31_196|5.8e-73|Puma_concolor
------------------------------------------------------------
-------------------------------------NSGSYRCCAKQIKFYCIR-XYKS
CKK-YPDEY--GV-PS--IIPNF---QISQN-YS-----RSSMSE-TS---TSDN--KET
YPVH--TKKENTSP------SGLPT--FNCNLCQKSNFTRQHLLDYCNSNHLFQIV--PV
------TC---------PL--CISLSWAD-PSQITRIFFSYLNQRHQCDYRESVNLQQGE
ETHYQTAVE-SLQVNI
>ur|UPI00209DDDEC|150_304|1.3e-72|Lagopus_muta
------------------------------------------------------------
-----------------------------------------------KVRFSWMRQHYKT
CKK-YQDEY--GV-PS--VIPKL---QITQD-ST----GNSSRND--A---VSAN--GEM
AT----NQMRQGNT------SGHPT--FKCPLCQEANFTRQRLLDHCNNRHLYQIV--PV
------IC---------PI--CVSLPWAD-SSQVTRNLVSHLNLRHQFDYGEFVNYQLDE
EAQYRNAVQESCHVN-
>ur|UPI0035A37277|8_220|4.8e-69|Hyperolius_riggenbachi
----------SA--CNTEDFCCPVCQEIFQTPVRTQSCQ------HV---FCRRCFVAAI
KASG---AHCPLCRGPLHRSERSAPTRASDIEAGMRALSSGCTYCGKQMKLSYMRLHYKS
CRS-YQEEF--GS-AS--KETKM---QNTTD-AT--------------------------
------------TR------PLDTT--YKCPLCAQENLNRQALLDHCIFVHYFEDG--DA
------VC---------PV--CSSLPWSN-HSQVTPNIVAHLNARHRFSYEEFMNVNLDE
EAQYQAAVERSCQ---
>ur|UPI0024C254BF|44_254|5.2e-68|Hyla_sarda
-----------N--HEAEDFSCSVCQEIFQTPVRTHNCQ------HV---FCRKCLLMAV
KASG---AHCPLCRGALFRWERSAPTRASDIETKMRILSLGCTYCGKQVKLSYMRLHYKS
CRS-YQEEF--GI-AP--KDSKL---KSDPC-AA--------------------------
-------------K------LFDTG--YKCPLCHQENLGRKALLDHCNFMHYFEVV--EA
------VC---------PI--CSALPGGD-VYHVTGNFVGHLNARHQFNYEEYMNVYLDE
EAQFQAAIEKSYQ---
>ur|UPI0027428B43|20_248|7.3e-67|Acipenser_ruthenus
---------------SPEAFDCPICQEVFKTPIRTQTCK------HV---FCKNCFVAAV
RTQG---PHCPMCRGPVTENER----RATDIHRQMKEKQGKCRACSTVIFFSKMRSHYKY
CRL-YKEEY--GA-PP--ATPVE---SRAQG-IY----VGITQA--TA---ADGLL-SGN
SA----QPQAIENG------SLETT--FICPYCHQSGFTDMALVQHCNSNHFGDLT--RV
------VC---------PI--CVAMPYGN-PNYFSRNFISHLHQRHRISYGHYMNIHQDE
DEQLQAAIHVSI----
>ur|UPI003831FB3B|40_251|1.5e-66|Dendropsophus_ebraccatus
----------ET--YEPEDFSCSICQDIFQTPVRTHNCQ------HV---FCRKCLLMAI
KASG---AHCPLCRGALHRWERSAPTRASDIEMKMRILSLGCTYCGKPVKLSSMRLHYKT
CRS-YQEEF--GI-AP--KDSKV---QSNPY-TT--------------------------
-------------K------PLETS--YKCPLCHQGNLNRKALLDHCNFMHYFEVA--EA
------VC---------PI--CSALPGGD-ACHATGNIVGHLNARHQFNYEEYMNVYLDE
EAQFQAAIEKSYQ---
>ur|UPI0008FEB11C|1_161|2.3e-65|Fukomys_damarensis
MAEEL-SKA-IS--YTKDDFYCPVCQEVLKMPVQTSACQ------LV---SCRKCFLTAT
RGSG---IHCPLCCGNVTRRERACPERALELENIMCTFSGSCRSCAKHMQFYHTRHCYK-
--------Y--SI-SA--IIPNF---QIFQD-SV----GKKN------------------
-----------TSS------SGHPT--CKCHLGQES---RQHLLGHCNSNHLFPMV--PV
------N-----------------------------------------------------
----------------
>ur|A0A9D3M6Z2|20_248|1.2e-63|Anguilla
---------------SSDNFDCPICHDVLKIPIRTKTCR------HV---FCRSCFVTAV
TTHG---LHCPLCRGPVSLREK----KAQDIQQQMKETSGPCRACGSQSLFSKMRTHYKY
CKA-YIEEY--GP-PA--SSRIV---QRVQD-GG----DNNAQT--IP---PVRIP-AVP
HV----GQSSPVTG------RPTAS--YSCPYCQQPGLSDMALVQHCASTHSWDLT--PV
------VC---------PI--CVATSWGD-PNYYSRNFIGHLMARHRFSYGIYMNVHEDE
DTQLHLAIQHSI----
>ur|A0AAD8GG96|23_250|1.8e-63|Acipenseroidei
---------------SPEAFDCPICQEVFKTPIRTQTCK------HV---FCKNCFVAAV
RTQG---PHCPMCRGPVRENER----RATDIHRQMKEKQGKCRACSTVIFFSKMRSHYKY
CTL-YKEEY--GT-PP--STPVV---PRALA-VF----AGITQA--TA---ADGFQ-SGN
SA----QPQAPENG------SLEIT--FMCPYCHQSGFTDMALVWHCNYNHCGDLT--HV
------VC---------PI--CVAMPYGN-PSYFSRNFMSHLHQRHRISYGHYMDIRQDE
DEQVQSAIHLS-----
>ur|A0A226MND7|40_186|2.3e-62|Callipepla_squamata
------------------------------------------------------------
------------------------------------------------VRFSWMRQHYKT
CKK-YQDEY--GV-PS--VIPKL---QISQD-ST----GNSSRND--A---VSAN--GEM
AN----NQMRQGNT------SGHPT--FKCPLCQEANFTRQRLLDHCNNRHLYHII--PV
------IC---------PI--CVSLPWAD-SNQVTRNLVSHLNLRHQFDYGEFVPALETT
DTDIDGGI--------
>ur|UPI00196416F3|14_243|9e-61|Polypteridae
---DE-STA-DL--DSSETFDCPICQEVLRMPVMTQSCK------HV---FCKSCFLTAV
RTRG---LQCPMCRGPVKENEK----KATAVSRRMNIKKGKCRACNAEMYFSKMRSHYKY
CQL-YKDEY--GI-LL--ATPVV---PRSQI-TGRVN---------VP--MNRRSY----
------DNNGQIMQ------SLRET--YSCPYCQLMGLSDTALLSHCNSDHTGNHT--SV
------VC---------PI--CSSMPWGD-SNYASRNFVEHLNLRHRFNYADYVNIHEEE
DLHLETAIEESI----
>ur|A0A8T0BI47|22_247|2.1e-60|Silurus
-----------S--DPVEDFDCPICQEVLKMPIRTRNCQ------HV---FCKSCFQVAV
KSLG---PQCPLCRGPVSERAH----RATDIQQRMRQMKGTCRACGKEKLLSKMRLHYKS
CRK-YIEEF--GP-IS--EPTVA---LPAQT-QH---------TD-SP---RSSVL---I
PN----TTIPTPSD------RAGRV--FSCPYCSLMDLSDMALMEHCVRHHHQDLT--PI
------VC---------PI--CVSMPWGD-PSYTSRNFIGHLVRRHCYSYTGYMNENLDE
DLQIFWALQMSVQ---
>ur|UPI0018649244|19_248|2.5e-60|Megalops_cyprinoides
--------------DSTGEFDCPICQDVLKTPIRTRSCR------HV---FCRSCFKTAV
RTQG---PHCPMCRGPVSEREK----TAQDIVQKMRETRGPCRACGTLSLLSRMRSHYKH
CRE-YMEEY--GP-PS--DAQSM---LGNQQ-DR---ANDSAQT--PP---SARIY--PV
HV----QHPSSVIG------SSTAV--YSCPYCQQQGFSDMALAQHCIGSHAGDPS--RV
------VC---------PI--CVATSWGD-PNYCSRNFIGHLTARHRFSYDIYMNVREDE
DTQLHLAIQQSI----
>ur|C1C444|6_199|2.6e-60|Rana
S-----SAA-LF--HDKDDFCCPTCQEIFQTPVRIESCR------HV---FCRKCFMSAV
KASG---ARCPLCRGAICRRERSAPTRASDIEIEMRKHSAGCTYCGKQVKLSCMRLHYKS
CKS-YQEEY--GI-SP--KEPRG---ENPAC-AT--------------------------
-------------K------PMETT--YTCPLCPQQDLNRQALLDHCIFMHYFEDG--EA
------VC---------PI--CCTLPWGN-PGQVTANIVAHLNSRHRFSYE---------
----------------
>ur|A0A9Q1HVX3|20_255|6e-60|Conger_conger
-----------E--DSSDVFDCPICHDVFKTPIRTRTCQ------HV---FCQSCFRTAV
RTQG---PHCPLCRGPVSEREK----RAEDIVQRMRETRGPCRACGSSTLYSKMRTHYKY
CPA-YIDEY--GL-PA--ASRNV---QRAQN-GS----ANGPQP--IP---PIGNS-PAL
HV----RHLSSSTGSS-VSNRATAT--YSCPYCQQQGLSDMALVQHCATSHTGDLT--PV
------VC---------PI--CVATSWGD-PNYCSQNFIGHLMARHRYSYDIYMNVHDDE
DTQLHLAIQHSI----
>ur|A0A9D3P0C3|21_245|8.4e-58|Hemibagrus
----------ES--DTEEDYDCPICQEVLKMPIRTRNCQ------HV---FCRSCFQTAV
RSQG---LQCPLCRSPVSEREQ----RATDVQQRMRVKKGKCRACGKEKFFSKMRLHYKT
CRR-YIEEF--GP-IS--EPAPS---LPVQT-PN------------LP---ESSVF---I
RN----ISFPTASN------SAGRV--YTCPYCSLADLSDMALVEHCVRQHHHDRT--PI
------VC---------PI--CMRMPWGI-TDYTSRNFIGHLVRRHRFSYSGYMNESEEE
EMQLLTALQMSVQ---
>ur|A0A9D3T080|35_262|9.2e-58|Megalops_atlanticus
----------------SGEFDCPICQDVLKTPIRTRSCR------HV---FCRSCFETAV
RTQG---PHCPMCRGPVSEREK----KAQDVVERMRETRGPCRACGASSLLSRMRSHYKH
CRT-YIEEY--GP-PS--NAQSM---LGDQQ-DR---ANDSAQT--PP---PARIY--TV
HV----QHPSSVIG------SSTAV--YSCPYCQQQDLSDMALVQHCVGSHTGDPS--RV
------VC---------PI--CASTSFGD-PSYCSRNFIGHLTARHRFSYDIYMNVREDE
DTQLHLAVQQSI----
>ur|A0A9Q1EDI9|36_268|1.2e-57|Synaphobranchus_kaupii
--------------NSSDDFDCPICQDVLKSPIRTKTCR------HV---FCRSCFVTAV
RAQG---PQCPLCRGPVSEREK----RAQDVVQQMRERRELCRACGSLTLLSKMRAHYKY
CRV-YIEEY--GP-PG--DSRIV---QRAQE-RGAERGDNGAQT--AP---PVSIR-PAV
LV----RHSSSLVG------GLTAT--YSCPYCQQPGLSDMALVQHCVSSHAGDRT--PV
------VC---------PI--CVATSWGE-PNYRSRNFIGHLSARHRFSYDIYMNVREDE
DTQLHLATQHS-----
>ur|UPI00298CC885|26_247|3.8e-57|Neoarius_graeffei
---------------EDCDYDCPICQEILKMPIRTKNCQ------HV---FCRSCFQMAV
RSQG---PQCPMCRSPVSERER----RATDIQNRMRQTKGKCRACGKEKLLSKMRLHYRT
CRK-YTEEF--GP-IS--EATVP---LPVQT-QN------------LP---ESSVF---I
HN----FPIPAPSN------SAARV--YTCPYCSLMDLSDIALMEHCVFQHHQDNT--PI
------VC---------PI--CASMPWGD-PSYISRNFIGHLLHRHRFSYTSYMNEREDE
DMQLSWALQISVQ---
>ur|UPI000F502C37|17_246|3.8e-57|Tachysurus_fulvidraco
----T-AAV-DS--DTEEDYDCPICQEVLKMPIRTKNCQ------HV---FCRSCFQMAV
RSRG---PQCPLCRSPVSEREQ----RASDVTQRMREKKGKCRACGKEKFLSKMRLHYRS
CRK-YIEEF--GP-IR--EPTLP---LPAQTLPN------------IP---ESSVF---I
SN----ISFPTAST------SVGRV--YTCPYCSLMDLSDMALVEHCLRQHHQDRT--PI
------VC---------PI--CVRMPWGI-PDYTSRNFIGHLVRRHRFSYSSYMNESEEE
EMHLLTALQMSVQ---
>ur|UPI003463A34A|19_245|4.2e-57|Amia_calva
-----------------EDFDCPICQEVFKTPIRTKICR------HI---FCKNCFLAAV
RTQG---PRCPFCRGPVSEDEK----RATDINRLMREKKGKCRACGTLSVFSKMRVHYKS
CNK-YREQY--GS-AP--SAPVV---PRTQG-AV----IDWAQG--TA---GNRNV-TRM
HD----RLHVPVTE------SMGTT--YSCPYCQQQGLSDMCLVQHCKENHIGDPT--PV
------VC---------PI--CAATSYGN-PSYHSTNFIRHLTARHRFSYDAYMNIHEDE
DAQLNVVIQQSL----
>ur|UPI001F079684|28_258|5.4e-56|Osmeridae
---------------EEEDFDCPICQEVLKNPIRTKCCK------HV---FCRECFRSAV
RAQG---PHCPMCRGPVSETEK----RARDIVQKMRERQGRCRSCGAQKFLSKMRNHYKK
CKT-YQEEY--GI-SD--STPLP---ARLAP-PAPLP-PTTPQE--T----GAGTI-DPM
HR----TWPEVIPL------GQGGA--YTCPYCPLQALTDMALVQHCLSCHRGESS--PR
------VC---------PI--CVRTAWGD-TGYHSRNLIGHLALRHRFSYDNYVNVSEDE
ESHLYCAIQQSV----
>ur|A0A9F7THP6|42_264|5.6e-56|Ictalurus
-----------S--DAEADYDCPICQEVLKMPIRTKNCQ------HV---FCRSCFQTAV
RSQG---PQCPLCRSPVSEREH----RATDIQQKMREKKGKCRACGKEKLLSKMRLHYRT
CRK-YIDEF--GP-ID--EPTVP---LPVQT-PT------------QP---QSSVF---I
PN----IVIPTHSN------SAGRV--YACPYCSLMDLSDMALVEHCVRQHHQDQT--PI
------VC---------PI--CASMPWGI-PDYISRNFIGHLVRRHRFSYTTYMNESEDD
DVQLFWALQVSV----
>ur|A0A8J7PAC4|24_227|1.4e-55|Lepisosteidae
-----------------GDFDCPICQEVFKTPIRTKTCK------HV---FCKHCFVAAV
RACG---PHCPMCRGPVSEDEK----RATDVARRMRTRRGRCRACGSCSVFSQMRKHYKY
CRK-YREEY--GD-------PVV---PRAQG-TV----SGGAQS--TA---TNRNL-AAV
HD----RRPVLGPE------SMSMT--YSCPYCQQPGLSDMSLVQHCRGNHVGNPA--PV
------VC---------PI--CAATSWGN-PNYYSTNFIGHLNQRHRFSYDSY-------
----------------
>ur|A0AAD8GEQ8|17_220|1.9e-54|Acipenser_oxyrinchus_oxyrinchus
----------------------------------------------W---FCKNCFVAAV
RTQG---PHCPMCRGPVTENER----RATDIHRQMKEKQGECRACSTVIFFSKMRSHYKY
CRL-YKEEY--GV-PP--AAPVE---PRAQV-IY----AGITQA--AA---TDGFL-SGN
SA----QPQAPENG------SLETT--FMCPYCHQSGFTDMALVQHCNSNHFRDLR--RV
------VC---------PI--CVAMPYGN-PNYFSRNFISHLHQRHTISYGHYMNIHQDE
DVQLQAAIHVSI----
>ur|A0A8T3DWL4|35_263|2.7e-54|Albula_goreensis
---------------PSDEFDCPICHDVLKTPIRTRACR------HV---FCRSCFEAAV
RAGG---PQCPLCRGPVSERER----KAQDVQQQMRARRGPCRACGSLSLLSKMRTHYKY
CQV-YIDEY--GP-PL--DSRIL---LGVHN-GG----GGRALT--PA---PSRTL-PGV
GA----PPLSSLTG------SLGAV--YCCPYCQQQGLSDMALVQHCILLHARAHT--PA
------VC---------PI--CASTSWGD-PSYFSRNLIGHFRARHRYSYDIYMNVREDE
DAQLQLAIQQSI----
>ur|A0A5N5PJZ5|20_244|2.5e-53|Pangasianodon_hypophthalmus
--------V-AE--DTEEDYDCPICQEVLKMPIRTKNCH------HV---FCRSCFQMAV
RSQG---PQCPLCRSPVSEREH----RATDIQQRMREKKGKCRSCGKEKFLSKMRLHYRT
CKK-YIEEF--GP-IT--EATVS---LPTQT-PN------------LP---QSSVF---N
PN----IPIPTPSN------SAGRV--YACPYCSLMDLSDTALVEHCVRQHHQDNT--PI
------VC---------PI--CVCMPWGN-PNYTSRNFIGHLALRHCFSYTSYMHESEDE
DVQLFWALQMSV----
>ur|UPI0020B1A4F4|21_242|8.8e-53|Brienomyrus_brachyistius
----------------SEQFDCPICQDVLKTPIRTKACQ------HV---FCKSCFVAAV
RARG---PTCPMCRGPVSEDEK----RASDVQRKMKETRGNCRACGAPDFLSKMRTHYKY
CQK-YKDEY--GL-LV--QPCII---TRNQA-QV------------PP---TYRAP-AEV
AT----GRTPSIGG------SPQAE--YSCPYCPLQGFQDMALVRHCLSTHSLEHS--LV
------VC---------PI--CACTSWGD-RSYCSRNFIGHLRARHRFSYDIYMNVHEDE
DVQVRLATQQSL----
>ur|A0A3B3RJD0|20_242|1.6e-52|Paramormyrops_kingsleyae
---------------PSDQFDCPICQDVLKNPIRTRACQ------HV---FCKSCFVAAV
RVRG---PTCPMCRGPVSEDEK----RASYVQKKMRETRGSCRACGALHFLSRMRTHYKY
CQK-YKDEY--GP-PV--QPCII---TRNQA-QV------------PP---AYRAP-ALV
AT----DQTPSIGG------SPQAA--YSCPYCPQQGFHDMALVRHCLDTHALEHS--LV
------VC---------PI--CACTSWGD-RSYCSRNFIGHLRARHRFSYDIYMNVHEDE
DAEVRRATQLSL----
>ur|A0A674F327|28_271|2.3e-51|Salmoninae
-----------N--CSEEDYDCPICQDVLKTPIRTRNCR------HV---FCKNCFRLAV
RAQG---PHCPLCRGPVSETEK----RAIDVQQQMRERKGQCRACGTTKFLSKMRVHYKS
CRK-YLEEY--GT-PL--DAPPPPVTPTTQE-VSRVSVDTIHMTGILP-GQPTQTQMSEL
VR----PRVLTLGF------LGGRV--YSCPYCPLQGLTDMRLVQHCVGSHTGENA--PA
------VC---------PI--CAATVWGN-ASYCSRNLIGHLAIRHCFSYDTYMNVGEDD
YTQLCLAIQQSLQ---
>ur|UPI002F34F941|3_221|1.4e-49|Trichomycterus_rosablanca
---------------TQQDYDCPICQEVLKMPIRTRQCQ------HL---FCKDCFQTAV
RSQG---LQCPMCRGPVSEREP----KALDIQQTMRETKAKCRACGNEKFLNRMRLHYKT
CRS-YIEEY--GP-VS--NPTPV---VPAQV-PI------------QT---HSSEV---I
PD----IQIPTVPE------SIQRL--YTCPYCTVSGLGDLELVEHCVQYHSQERT--PA
------VC---------PI--CMCMPFGD-PNYYSRNLIGHFLRRHPYSYSGYMD-EDDE
DVQICMAVQMS-----
>ur|A0A6F9ASE2|19_259|6.5e-49|Coregonus_sp._'balchen'
----------DS--CSEEDYDCPICQDVLRTPIRTRNCR------HV---FCKDCFRLAV
RAQG---PHCPLCRGPVSETEK----RAADVQQQMRERKGQCRACGTTKFLSKMRVHYKS
CRK-YLEEY--GT-PL--DAPPPPVTPATQE-VSRVPMDTIHMT-----GQDSPHKHRYL
SW----PRVLTLGL------LGGRV--YSCPYCPLQGLTDMTLVQHCVGSHAGENA--PA
------VC---------PI--CAATVWGN-ASYCSRNLTGHMAIRHCFSYDTYMNVAEDE
YTQLCLAIQQSVQ---
>ur|UPI00234C8647|50_274|2.5e-48|Clarias_gariepinus
----------DS--DTEQDYDCPICQEVLKMPIRTKNCH------HV---FCRSCFETAV
RSQG---PQCPMCRSPVSEKEH----QARDIQQRMREKKGRCRACGQEKILSKMRLHYKT
CRK-YIEEF--GP-IS--APSVP---LPTRT-PD------------VP---QNSVF---I
PN----NFIPAPSN------SAARV--YTCPYCSLMNLSDMALVHHCLLLHHQEHSRNTI
------VC---------PI--CACMPFGD-ANYASRNFLGHLMRRHRFSYTNYVNESEDE
DVQLFWALQTS-----
>ur|UPI00355C8E7C|49_265|5.9e-45|Heterodontus_francisci
--EDL-DQI-DS--DGDMDFECPVCLQTLERPIKTQ-CG------HV---FCQDCHITNF
NVND---GKCSLCRAPTSKMEQ----RATDIEKRMMTKKANCRSCDIEVLLINMRAHTET
CSK-YLEEY--GG-PS--EASTP---PQPTP-AS-----------------------HTY
ME------------------SNRST--YTCPYCQDRNYNEDGLIIHCTTSHFYDPQ--RV
------VC---------PI--CASMPWGD-PNYRSRNFIGHLTLRHQFSYNYFVDDSQDE
QTMLQAAILVSYQ---
>ur|UPI0010FA89C4|17_228|1.2e-44|Scleropages_formosus
---------------SQEEFECPICQEVFRTPIRTKSCG------HV---FCRSCFVAAV
RTRG---PSCPLCRGPVCEDEK----RAADVQRQMRERKGSCRACGALCFLSRMRTHYRY
CRK-YAEEY--GG-PP--AAVAL---PGARA-GD----PNGAGA--SP------------
------------------IEGPLSM--YCCPYCPLQGLRDTALVQHCLGSHPTARS--PA
------VC---------PI--CAATSWGD-ASYRSGNFIGHLRLRHRFSYNNYMDMNEDE
DVQVNRALQES-----
>ur|UPI002FC326FA|16_227|1.8e-44|Mobula_hypostoma
----------------SEEFECPVCLQVLERPVRTQ-CG------HV---FCERCHCTNF
TVNG---GKCPLCRGVTSRSEP----LATDVEKLLRSKKAKCQSCGSEVYLIFMRRHMKA
CSK-DMEDF--DQ-LT--DIHAQ---PTARH-AT-----------------------PSS
LQ-------PIGST------EILPT--YSCPYCHARNYDEISLTQHCLTSHYLDHQ--RV
------VC---------PI--CVSMPWGD-PNYQSRNFIQHLLLRHQFSYDFFVDYSQDE
ETMLQGAILNSFQ---
>ur|A0A8J4X093|662_873|8.3e-44|Clarias_magur
--------V-DS--DEEQDYDCPICQEVLKLPIRTKNCH------HV---FCRSCFQTAV
RSQG---PQCPMCRSPVSEREH----RAKDIQQRMKEKKGRCRACGQEKILSKMRLHYKT
CRK-YIEEF--GP-VS--APSAP---LPTQT-PD------------VP---QSSAF---I
PN----NSIAMPSNR--SVSSAARV--YTCPYCSLMNLSDMALVHHCLLYHHQERSRNTI
------VC---------PI--CARMPFGD-VNYVSCNFLGHLMCRHRFSYANY-------
----------------
>ur|UPI0009A327AF|5_212|8.9e-43|Rhincodon_typus
---------------EAEDFECPICMQVLHKPIRTQ-CQ------HV---FCQECHVQNF
NMNN---GKCPLCRNPTSSMER----PATDIETWMRTMKANCRGCDIEMYLINMRAHTTT
CAK-YLEEY--GP-NY--NTSAL---PQPTP-AS-----------------------FSA
ME------------------PNRST--FTCPYCQQMGYDMNDLVLHCCTDHYHDYQ--HV
------VC---------PI--CASMPWGD-PNYHSRNFIQHLRVRHQFQYQYFVNFNQDE
ELMLQDTMWNSYQ---
>ur|UPI00313DEB10|16_230|9.1e-41|Latimeria_chalumnae
------EAN-----KLAEGYDCPVCLDVFHKPVRTEGCQ------HM---FCNYCLLEST
KTKK----CCPLCRESITGKVE----PASDVEKQMETTYGSCRECSLQVLLSEMRSHLAT
HGLCFPTDR-PGP-------------GWLSD-SV----------------TTAEIP-IEI
PQ-H-----TEAAG------SIPDE--FTCPYCQETGFLEDALLDHCNTYHTDDNR--AV
------VC---------PI--CAVMPWGD-PEYVSRNFIGHLNHRHRYRIGNIVNPGISE
EIHLQEAIW-------
>ur|UPI0035595733|16_223|1.8e-40|Heptranchias_perlo
--------------VDQMDCECPVCLQVLEKPVRTQ-CG------HV---FCQGCHHTNF
SLNG---GRCAVCRGTISNAEQ----RATDIEKWMMATKGNCRGCGTEVNFINMRAHTST
CSK-YLEDY--GP-PP--EASTL---PQSTP-AS-----------------------PGY
MV------------------PHRST--YTCPYCQERNCDEDCLIDHCFTFHYYDPR--RV
------VC---------PI--CASMPWGL-PNYYSRNFIGHLRLRHQVPYDYFVDYNQDE
EIILQNVLLSTY----
>ur|UPI00223DFDCF|23_228|5.2e-37|Pristis_pectinata
----------------SEDFDCPVCLQVLERPVRTQ-CG------HV------------F
TVNG---RKCPLCRGLISHTEP----VATDIEQQMMFKKVKCQGCNTEVFLIDMRAHTRI
CSK-YQEDF--GC-LT--HTLPL---PPARC-AL-----------------------PSY
VQ-------PIRSTEPR---PNSET--YTCPYCQQRNYDDFGLAEHCITSHYFDHR--RV
------VC---------PI--CASMPWGD-PSYHSRNFIGHLMLRHQFSYDYFVDYHQDE
EGMLQNAILNSYQ---
>ur|UPI0037E77180|18_165|7.9e-35|Ranitomeya_imitator
-----------------EAFRCPLCQEIFKTPVRTHDCH------HV---FCRQCLLIAV
GARG---PHCPLCRGALYKWETTSPTRACDIEAMMKSLSHACLYCRRQVKLSYTRLHYKS
CKR-HQEEF--AG-AP--RVSQV--LASDQG-PT--------------------------
-------------R------QLGLL--YQCPLCEQGNLTRKDLLDHCNSLLL--------
----K-------------------------------------------------------
----------------
>ur|UPI00298CB5B7|27_193|1.1e-34|Neoarius_graeffei
----------------DCDYDCPICQEVLKMPVRTKNCQ------HV---FCRSCFQMAV
RSQG---PQCPMCRSPVSEREC----RATDIQNRMRQTKGKCRACGKERLFSKMRLHYRF
CKK-YIEEF--GP-IS--KPTLP---LPVQT-PN------------LPDYHHSSVFIHNI
PN----MPIPTPPI------SAGRV--YLCPYCSLMDGSNVALTEHCVFQHQD-------
------------------------------------------------------------
----------------
>ur|UPI00298C8173|77_244|1.8e-33|Neoarius_graeffei
----------CS--DTKEDYDCPICKEVLKMPIRTKNCQ------HV---FCWSCFQTAV
RIQG---RHCPLCRSPVYERVR----RATDIRNRMKQTKGKCRACGKKEFICNMRIHYKF
CRK-YIEEF--GP-IS--DPTLP---LPNQL-PN------------LP---ESSIF---T
HN----TPIPTPSS------SAGRV--YPCPYCSLMDRSNIALTEHCVCPYHQDCT----
------------------------------------------------------------
----------------
>ur|A0A556V0Z8|11_185|8.5e-33|Bagarius_yarrelli
-------TA-DS--DTEQDYDCPICQEVLKMPIRTRNCQ------HV---FCRSCFQVAV
RSQGPPRPQCPLCRSPVSERED----RATDIHQSMRKRKGKCRACGKKKVLSKMRLHYRT
CRK-YIQEF--GP-IS--EPRDP---LPAQT-PE------------LA---ESSVF---N
RN----ISNPAAWN------SAGRR--YECPYCSLVDLSDMELVEHCVHQHHQEHS--PI
------------------------------------------------------------
----------------
