# Supplementary material for: RNF114 and RNF166 exemplify reader-writer E3 ligases that extend K11 polyubiquitin onto sites of MARUbylation
Source: EMBO J. 2025 Oct 2;44(21):5993–6018. doi: 10.1038/s44318-025-00577-z (PMC12583694; doi:10.1038/s44318-025-00577-z)
Supplement: Supplementary file 7 — Source data Fig. 5 [file 44318_2025_577_MOESM7_ESM.zip › Figure 5/5C/RNF138-consurf_1746160068/RNF138_consurf_grades.txt]

	 Amino Acid Conservation Scores
	=======================================

The layers for assigning grades are as follows.
from -1.493 to -1.161 the grade is 9
from -1.161 to -0.829 the grade is 8
from -0.829 to -0.498 the grade is 7
from -0.498 to -0.166 the grade is 6
from -0.166 to  0.314 the grade is 5
from  0.314 to  0.941 the grade is 4
from  0.941 to  1.568 the grade is 3
from  1.568 to  2.195 the grade is 2
from  2.195 to  2.822 the grade is 1

If the difference between the colors of the CONFIDENCE INTERVAL COLORS is more than 3 or the msa number (under the column titled MSA) is less than 6, there is insufficient data and an * appears in the COLOR column.

- POS: The position of the acid in the sequence.
- SEQ: The acid one letter.
- ATOM: When there's a model, The ATOM derived sequence in three letter code, including the acid's positions as they appear in the PDB file and the chain identifier.
- SCORE: The normalized conservation scores.
- COLOR: The color scale representing the conservation scores (9 - conserved, 1 - variable).
- CONFIDENCE INTERVAL: When using the bayesian method for calculating rates, a confidence interval is assigned to each of the inferred evolutionary conservation scores, next to it are the colors of the lower and upper bounds of the confidence interval
- B/E: Burried (b) or Exposed (e) residue.
- F/S: functional (f) or structural (s) residue (f - highly conserved and exposed, s - highly conserved and burried).
- MSA DATA: The number of aligned sequences having an acid (non-gapped) from the overall number of sequences at each position.
- RESIDUE VARIETY: The residues variety at each position of the multiple sequence alignment.

POS	SEQ	     ATOM	 SCORE	COLOR	CONFIDENCE INTERVAL	B/E	F/S	MSA DATA	RESIDUE VARIETY

  1	  M	  MET:1:A	-0.811	   7 	-1.176, -0.551  9,7	  e	   	  51/147	M 96%, L  1%, S  1%
  2	  A	  ALA:2:A	-0.266	   6 	-0.749,  0.033  7,5	  e	   	  54/147	A 88%, S 11%
  3	  E	  GLU:3:A	-0.405	   6 	-0.873, -0.068  8,5	  e	   	  56/147	E 92%, Q  3%, K  1%, D  1%
  4	  D	  ASP:4:A	 2.052	   2 	 0.973,  2.878  3,1	  e	   	  58/147	E 65%, D 17%, T  5%, G  5%, A  3%, N  1%, M  1%
  5	  L	  LEU:5:A	 0.443	   4 	-0.161,  0.973  5,3	  e	   	  56/147	L 64%, E 25%, A  5%, F  3%, T  1%
  6	  S	  SER:6:A	-0.301	   6 	-0.686, -0.068  7,5	  e	   	  70/147	S 75%, A 12%, P  4%, L  1%, T  1%, F  1%, D  1%, E  1%
  7	  A	  ALA:7:A	 0.166	   5 	-0.248,  0.402  6,4	  e	   	  82/147	A 78%, T  9%, E  2%, V  2%, S  2%, Q  2%, G  1%, K  1%
  8	  A	  ALA:8:A	 1.010	   3 	 0.402,  1.274  4,3	  b	   	  86/147	A 47%, T 18%, S 15%, P  6%, V  4%, I  2%, R  1%, E  1%, G  1%, N  1%
  9	  T	  THR:9:A	 1.729	   2 	 0.973,  2.878  3,1	  e	   	  92/147	T 43%, I 17%, A  9%, D  7%, M  4%, L  4%, S  4%, V  3%, E  2%, P  1%, G  1%, C  1%
 10	  S	 SER:10:A	 0.675	   4 	 0.143,  0.973  5,3	  e	   	  99/147	S 54%, C 22%, P  5%, T  3%, N  3%, R  3%, A  2%, F  2%, E  2%, D  1%, G  1%, L  1%
 11	  Y	 TYR:11:A	 1.787	   2 	 0.973,  2.878  3,1	  e	   	 104/147	Y 44%, F 25%, D 12%, C  3%, H  2%, L  2%, V  2%, N  1%, I <1%, S <1%, Q <1%, K <1%
 12	  T	 THR:12:A	 0.725	   4 	 0.264,  0.973  5,3	  e	   	 114/147	T 49%, S 18%, N 14%, E  5%, D  4%, L  3%, P  2%, A  1%, G <1%
 13	  E	 GLU:13:A	 0.847	   4 	 0.264,  1.274  5,3	  e	   	 119/147	E 68%, S  8%, K  5%, D  5%, Q  3%, A  2%, P  2%, T  1%, V <1%
 14	  D	 ASP:14:A	 0.298	   5 	-0.068,  0.558  5,4	  e	   	 122/147	D 65%, E 22%, G  3%, Q  3%, C  1%, M  1%, T <1%, S <1%, A <1%
 15	  D	 ASP:15:A	-0.480	   6 	-0.749, -0.248  7,6	  e	   	 122/147	D 86%, E  4%, A  2%, Q  1%, K <1%, N <1%, T <1%, V <1%, G <1%
 16	  F	 PHE:16:A	-0.634	   7 	-0.934, -0.407  8,6	  b	   	 122/147	F 75%, Y 22%, K <1%, C <1%
 17	  Y	 TYR:17:A	-0.497	   6 	-0.812, -0.248  7,6	  e	   	 122/147	Y 61%, D 27%, E  4%, H  1%, C  1%, S  1%, T <1%, R <1%
 18	  C	 CYS:18:A	-1.324	   9 	-1.575, -1.176  9,9	  b	  s	 122/147	C 99%, P <1%
 19	  P	 PRO:19:A	-1.204	   9 	-1.461, -1.054  9,8	  e	  f	 123/147	P 95%, S  2%, L <1%, X <1%
 20	  V	 VAL:20:A	-0.329	   6 	-0.620, -0.161  7,5	  b	   	 125/147	V 52%, I 40%, L  2%, F  2%, G <1%, M <1%, T <1%
 21	  C	 CYS:21:A	-1.079	   8 	-1.378, -0.934  9,8	  b	   	 125/147	C 97%, L  1%, S <1%
 22	  Q	 GLN:22:A	-0.747	   7 	-0.994, -0.551  8,7	  e	   	 125/147	Q 88%, L  4%, H  3%, K  1%, W <1%, S <1%, M <1%
 23	  E	 GLU:23:A	-0.732	   7 	-0.994, -0.551  8,7	  e	   	 124/147	E 72%, D 22%, Q  4%, K <1%
 24	  V	 VAL:24:A	-1.176	   9 	-1.378, -1.054  9,8	  b	  s	 122/147	V 91%, I  5%, L <1%, C <1%, T <1%
 25	  L	 LEU:25:A	 0.001	   5 	-0.407,  0.264  6,5	  b	   	 122/147	L 50%, F 47%, C <1%, T <1%
 26	  K	 LYS:26:A	-0.001	   5 	-0.330,  0.264  6,5	  e	   	 123/147	K 79%, Q  7%, R  6%, E  3%, H  1%, L <1%, F <1%
 27	  T	 THR:27:A	-0.206	   6 	-0.481,  0.033  6,5	  e	   	 124/147	T 72%, M 12%, A  2%, R  2%, K  2%, S  1%, I  1%, N  1%, F <1%, D <1%, Q <1%, L <1%
 28	  P	 PRO:28:A	-1.306	   9 	-1.575, -1.176  9,9	  e	  f	 124/147	P 98%, T <1%, L <1%
 29	  V	 VAL:29:A	-0.743	   7 	-0.994, -0.551  8,7	  b	   	 124/147	V 70%, I 23%, A  2%, D <1%, P <1%, S <1%, M <1%
 30	  R	 ARG:30:A	-0.261	   6 	-0.551, -0.068  7,5	  e	   	 125/147	R 85%, W  4%, Q  3%, F  1%, G <1%, N <1%, A <1%, S <1%, M <1%, K <1%
 31	  T	 THR:31:A	-0.908	   8 	-1.114, -0.749  8,7	  e	  f	 125/147	T 74%, I 12%, V 11%, S <1%, L <1%
 32	  T	 THR:32:A	 2.466	   1 	 1.274,  2.878  3,1	  e	   	 124/147	A 30%, S 12%, K 12%, V 11%, R  8%, Q  7%, T  4%, M  3%, E  2%, H  2%, L  1%, I  1%, P <1%
 33	  A	 ALA:33:A	 0.841	   4 	 0.402,  1.274  4,3	  e	   	 120/147	A 43%, N 20%, S 10%, T  9%, I  9%, V  1%, G  1%, M <1%, K <1%, R <1%, C <1%, Q <1%, D <1%
 34	  C	 CYS:34:A	-0.837	   8 	-1.114, -0.620  8,7	  b	   	 125/147	C 96%, F  1%, L <1%, S <1%, Y <1%
 35	  Q	 GLN:35:A	 0.599	   4 	 0.143,  0.973  5,3	  e	   	 127/147	Q 71%, R  7%, H  5%, K  5%, G  4%, N  2%, Y <1%, P <1%, S <1%, A <1%
 36	  H	 HIS:36:A	-1.017	   8 	-1.240, -0.873  9,8	  e	  f	 128/147	H 92%, F  2%, L  1%, N <1%, M <1%, R <1%, S <1%
 37	  V	 VAL:37:A	-0.280	   6 	-0.551, -0.068  7,5	  b	   	 132/147	V 84%, I  6%, R  3%, L  2%, Q  1%, T <1%, S <1%, W <1%, M <1%
 38	  F	 PHE:38:A	-1.152	   8 	-1.378, -0.994  9,8	  b	   	 135/147	F 97%, L <1%, W <1%, S <1%
 39	  C	 CYS:39:A	-0.858	   8 	-1.176, -0.686  9,7	  b	   	 136/147	C 97%, R <1%, V <1%, Y <1%, T <1%
 40	  R	 ARG:40:A	-0.415	   6 	-0.686, -0.248  7,6	  e	   	 136/147	R 83%, K  8%, Q  2%, E  1%, T <1%, V <1%, N <1%, W <1%
 41	  K	 LYS:41:A	-0.077	   5 	-0.407,  0.143  6,5	  e	   	 136/147	K 69%, S 15%, R  3%, N  3%, D  2%, E  1%, A <1%, H <1%, Y <1%, G <1%, Q <1%
 42	  C	 CYS:42:A	-1.344	   9 	-1.575, -1.240  9,9	  b	  s	 136/147	C 99%, G <1%
 43	  F	 PHE:43:A	-0.939	   8 	-1.240, -0.749  9,7	  b	   	 136/147	F 92%, L  4%, H  2%
 44	  L	 LEU:44:A	 0.402	   4 	-0.068,  0.745  5,4	  b	   	 136/147	L 72%, Q  9%, V  8%, R  2%, E  2%, P <1%, K <1%, M <1%, I <1%, C <1%, H <1%
 45	  T	 THR:45:A	 0.494	   4 	 0.143,  0.745  5,4	  e	   	 136/147	T 64%, M 13%, A 10%, S  3%, L  2%, I  1%, V  1%, N <1%, Q <1%, E <1%
 46	  A	 ALA:46:A	-1.393	   9 	-1.575, -1.306  9,9	  b	  s	 137/147	A 94%, N  2%, S  2%
 47	  M	 MET:47:A	-0.567	   7 	-0.812, -0.407  7,6	  b	   	 139/147	M 51%, V 27%, I 15%, F  3%, T  1%, L <1%
 48	  R	 ARG:48:A	-0.806	   7 	-1.054, -0.620  8,7	  e	   	 139/147	R 67%, K 27%, T  2%, N  1%, S <1%, G <1%
 49	  E	 GLU:49:A	-0.269	   6 	-0.551, -0.068  7,5	  e	   	 139/147	E 64%, A 10%, S  8%, T  7%, V  2%, Q  1%, G  1%, M <1%, L <1%, I <1%
 50	  S	 SER:50:A	-0.362	   6 	-0.620, -0.161  7,5	  e	   	 139/147	S 57%, Q 15%, G 14%, R  5%, N  3%, K  1%, H <1%, L <1%, C <1%
 51	  G	 GLY:51:A	-0.476	   6 	-0.812, -0.248  7,6	  e	   	 139/147	G 85%, R 10%, E  1%, A <1%, D <1%, N <1%, K <1%
 52	  A	 ALA:52:A	 0.686	   4 	 0.264,  0.973  5,3	  e	   	 138/147	T 28%, I 27%, P 19%, A  7%, V  7%, L  3%, G  2%, R  1%, H <1%, S <1%
 53	  H	 HIS:53:A	-0.340	   6 	-0.620, -0.161  7,5	  e	   	 138/147	H 78%, Q 10%, R  3%, K  2%, Y  1%, C  1%, T  1%, S <1%
 54	  C	 CYS:54:A	-1.100	   8 	-1.378, -0.934  9,8	  b	   	 139/147	C 97%, V <1%, F <1%, G <1%
 55	  P	 PRO:55:A	-1.319	   9 	-1.575, -1.240  9,9	  e	  f	 139/147	P 98%, S <1%, A <1%
 56	  L	 LEU:56:A	 0.314	   4 	-0.068,  0.558  5,4	  e	   	 139/147	L 80%, M 12%, F  5%, V  1%, H <1%
 57	  C	 CYS:57:A	-1.346	   9 	-1.575, -1.240  9,9	  b	  s	 139/147	C 99%, Y <1%
 58	  R	 ARG:58:A	-0.894	   8 	-1.114, -0.749  8,7	  e	  f	 139/147	R 91%, H  6%, C  2%
 59	  G	 GLY:59:A	-0.991	   8 	-1.240, -0.812  9,7	  e	  f	 140/147	G 90%, S  7%, A  1%, N <1%, E <1%
 60	  N	 ASN:60:A	 0.115	   5 	-0.248,  0.402  6,4	  e	   	 140/147	N 33%, P 26%, S 22%, I 10%, T  3%, A  2%, V <1%, L <1%
 61	  V	 VAL:61:A	-0.907	   8 	-1.114, -0.749  8,7	  b	   	 140/147	V 89%, L  3%, I  2%, T  2%, A <1%, M <1%, G <1%
 62	  T	 THR:62:A	-0.449	   6 	-0.686, -0.248  7,6	  e	   	 140/147	T 67%, S 22%, H  2%, R  1%, C  1%, Y  1%, I <1%, N <1%, L <1%, F <1%, K <1%
 63	  R	 ARG:63:A	-0.493	   6 	-0.812, -0.330  7,6	  e	   	 140/147	R 55%, E 20%, K 19%, S  1%, L <1%, G <1%, N <1%, H <1%
 64	  R	 ARG:64:A	 0.152	   5 	-0.248,  0.402  6,4	  e	   	 141/147	R 51%, K 31%, D  3%, N  2%, T  2%, S  2%, W  2%, E  1%, M  1%, H <1%, A <1%
 65	  E	 GLU:65:A	-1.227	   9 	-1.461, -1.114  9,8	  e	  f	 141/147	E 97%, V  1%, R <1%, A <1%
 66	  R	 ARG:66:A	-0.066	   5 	-0.407,  0.143  6,5	  e	   	 141/147	R 65%, K 20%, Q  3%, H  3%, P  2%, G  1%, E  1%, T <1%, C <1%, D <1%
 67	  A	 ALA:67:A	-0.146	   5 	-0.551,  0.143  7,5	  e	   	 105/147	A 66%, T 16%, S 12%, G  1%, V  1%, H <1%
 68	  C	 CYS:68:A	 0.311	   5 	-0.161,  0.745  5,4	  e	   	 104/147	C 52%, Y 20%, R 18%, A  3%, V  2%, L <1%, S <1%
 69	  P	 PRO:69:A	-0.709	   7 	-1.054, -0.481  8,6	  e	   	 104/147	P 96%, S  1%, T <1%, A <1%
 70	  E	 GLU:70:A	 0.315	   4 	-0.161,  0.558  5,4	  e	   	 104/147	E 51%, K 25%, N 10%, T  4%, S  3%, I  1%, V <1%, R <1%
 71	  R	 ARG:71:A	 0.037	   5 	-0.330,  0.264  6,5	  e	   	 140/147	R 85%, W  5%, K  3%, Q  1%, P  1%, C <1%, T <1%, L <1%, V <1%
 72	  A	 ALA:72:A	-1.408	   9 	-1.575, -1.306  9,9	  b	  s	 140/147	A 96%, D  2%, V <1%, T <1%
 73	  L	 LEU:73:A	-0.210	   6 	-0.551,  0.033  7,5	  e	   	 140/147	L 67%, T 13%, S  6%, Q  3%, I  2%, R  1%, A  1%, V <1%, E <1%, K <1%, C <1%
 74	  D	 ASP:74:A	-1.199	   9 	-1.378, -1.114  9,8	  e	  f	 140/147	D 96%, E  1%, H <1%, A <1%, Y <1%
 75	  L	 LEU:75:A	-0.235	   6 	-0.551, -0.068  7,5	  b	   	 141/147	L 36%, V 35%, I 24%, M  2%, C <1%
 76	  E	 GLU:76:A	-0.524	   7 	-0.812, -0.330  7,6	  e	   	 141/147	E 78%, Q 11%, V  3%, H  2%, S <1%, T <1%, N <1%, A <1%, R <1%
 77	  N	 ASN:77:A	 0.107	   5 	-0.248,  0.402  6,4	  e	   	 141/147	N 58%, Q 12%, T  9%, R  5%, K  3%, S  2%, D  1%, V  1%, E  1%, A  1%, M <1%, I <1%
 78	  I	 ILE:78:A	 1.421	   3 	 0.745,  1.727  4,2	  b	   	 140/147	I 34%, N 13%, S 12%, R 10%, K  7%, Q  7%, V  3%, L  2%, T  2%, W  1%, F <1%, D <1%, G <1%, E <1%, M <1%
 79	  M	 MET:79:A	-1.394	   9 	-1.575, -1.306  9,9	  b	  s	 141/147	M 97%, L  2%, V <1%
 80	  R	 ARG:80:A	 0.009	   5 	-0.330,  0.264  6,5	  e	   	 141/147	R 58%, K 36%, M  2%, C <1%, N <1%, E <1%
 81	  K	 LYS:81:A	 1.204	   3 	 0.558,  1.727  4,2	  e	   	 141/147	K 55%, E 14%, S  9%, T  6%, R  4%, Q  2%, A  2%, I  2%, H <1%, V <1%, F <1%
 82	  F	 PHE:82:A	 0.919	   4 	 0.402,  1.274  4,3	  e	   	 142/147	F 41%, L 16%, A 14%, K  9%, T  8%, R  5%, M  1%, V <1%, N <1%, H <1%
 83	  S	 SER:83:A	-0.579	   7 	-0.812, -0.407  7,6	  e	   	 142/147	S 54%, K 15%, P  8%, V  8%, R  5%, Q  2%, L  1%, M <1%, C <1%, N <1%, Y <1%
 84	  G	 GLY:84:A	-0.044	   5 	-0.407,  0.264  6,5	  e	   	 142/147	G 88%, A  4%, S  2%, L  1%, C <1%, I <1%, E <1%, V <1%, H <1%
 85	  S	 SER:85:A	 0.516	   4 	 0.143,  0.745  5,4	  e	   	 142/147	S 42%, G 17%, N 13%, K 10%, R  4%, P  3%, A  2%, Q  1%, C <1%, V <1%, T <1%, L <1%, E <1%
 86	  C	 CYS:86:A	-0.996	   8 	-1.240, -0.812  9,7	  b	   	 142/147	C 97%, G <1%, F <1%, H <1%, Y <1%
 87	  R	 ARG:87:A	-1.162	   9 	-1.378, -1.054  9,8	  e	  f	 142/147	R 92%, T  2%, K  2%, Q  1%, L <1%
 88	  C	 CYS:88:A	-0.166	   6 	-0.481,  0.033  6,5	  b	   	 142/147	C 66%, A 19%, S  5%, Y  4%, G  2%, H <1%, E <1%
 89	  C	 CYS:89:A	-1.116	   8 	-1.378, -0.994  9,8	  e	  f	 142/147	C 97%, G  1%, W <1%, S <1%
 90	  A	 ALA:90:A	 0.048	   5 	-0.330,  0.264  6,5	  e	   	 141/147	A 27%, G 25%, E 18%, S 14%, D 10%, N  1%, T <1%, R <1%, X <1%
 91	  K	 LYS:91:A	 0.093	   5 	-0.248,  0.402  6,4	  e	   	 143/147	K 69%, Q  9%, T  6%, S  4%, A  4%, E  1%, R  1%, L  1%, I  1%, N <1%
 92	  Q	 GLN:92:A	 0.302	   5 	-0.068,  0.558  5,4	  e	   	 145/147	Q 62%, E 11%, R  8%, K  6%, L  4%, V  2%, P  1%, S  1%, T  1%, H <1%, C <1%
 93	  I	 ILE:93:A	 0.197	   5 	-0.161,  0.402  5,4	  b	   	 146/147	I 44%, V 34%, K  8%, S  4%, M  2%, T  2%, D <1%, H <1%, C <1%, R <1%, E <1%
 94	  K	 LYS:94:A	 0.638	   4 	 0.143,  0.973  5,3	  e	   	 146/147	K 39%, R 25%, F 10%, E  8%, L  8%, Y  2%, V  2%, I  1%, M <1%, Q <1%, N <1%
 95	  F	 PHE:95:A	 0.770	   4 	 0.264,  1.274  5,3	  b	   	 146/147	F 61%, L 36%, Y  1%, I <1%
 96	  Y	 TYR:96:A	-0.801	   7 	-1.054, -0.620  8,7	  b	   	 146/147	S 50%, Y 39%, I  4%, C  2%, H  1%, D <1%, F <1%, N <1%
 97	  R	 ARG:97:A	 0.878	   4 	 0.402,  1.274  4,3	  e	   	 146/147	R 50%, K 15%, W 14%, H  5%, M  2%, N  2%, C  2%, Y  2%, G <1%, S <1%, Q <1%, F <1%, E <1%, D <1%
 98	  M	 MET:98:A	-1.262	   9 	-1.461, -1.176  9,9	  b	  s	 146/147	M 95%, T  2%, I  1%
 99	  R	 ARG:99:A	-1.493	   9 	-1.699, -1.461  9,9	  e	  f	 146/147	R 99%, T <1%
100	  H	HIS:100:A	-0.086	   5 	-0.407,  0.143  6,5	  e	   	 145/147	Q 34%, H 33%, L 11%, S  4%, R  4%, T  4%, A  3%, V  2%, N <1%, K <1%, I <1%
101	  H	HIS:101:A	-1.252	   9 	-1.461, -1.176  9,9	  e	  f	 145/147	H 95%, R  1%, P  1%, C <1%, X <1%
102	  Y	TYR:102:A	-1.149	   8 	-1.378, -0.994  9,8	  b	   	 146/147	Y 95%, T  2%, M <1%, L <1%
103	  K	LYS:103:A	-0.608	   7 	-0.873, -0.407  8,6	  e	   	 146/147	K 90%, R  5%, E  2%, T <1%, A <1%, S <1%
104	  S	SER:104:A	-0.226	   6 	-0.551, -0.068  7,5	  e	   	 145/147	S 48%, T 33%, Y  9%, P  1%, K  1%, H  1%, F  1%, N <1%, R <1%, A <1%, I <1%
105	  C	CYS:105:A	-0.989	   8 	-1.240, -0.812  9,7	  b	   	 145/147	C 96%, G  1%, W <1%, Y <1%, H <1%
106	  K	LYS:106:A	 0.353	   4 	-0.068,  0.558  5,4	  e	   	 144/147	K 65%, R 15%, E  7%, Q  3%, S  2%, G  1%, N  1%, T <1%, P <1%, A <1%
107	  K	LYS:107:A	-0.283	   6 	-0.620, -0.068  7,5	  e	   	 146/147	K 84%, S  3%, L  3%, N  2%, R  2%, A  1%, T  1%, V  1%, E <1%
108	  Y	TYR:108:A	-1.151	   8 	-1.378, -0.994  9,8	  e	  f	 146/147	Y 97%, D <1%, F <1%, H <1%
109	  Q	GLN:109:A	-0.465	   6 	-0.749, -0.248  7,6	  e	   	 146/147	Q 76%, I 10%, K  4%, L  3%, P  1%, M  1%, R  1%, T <1%, A <1%
110	  D	ASP:110:A	-0.941	   8 	-1.176, -0.812  9,7	  e	  f	 146/147	D 73%, E 25%, T <1%, Q <1%
111	  E	GLU:111:A	-1.158	   8 	-1.378, -1.054  9,8	  e	  f	 146/147	E 95%, D  2%, G <1%, Q <1%
112	  Y	TYR:112:A	-0.406	   6 	-0.749, -0.161  7,5	  e	   	 147/147	Y 76%, F 21%, H <1%, E <1%, R <1%
113	  G	GLY:113:A	-0.862	   8 	-1.114, -0.686  8,7	  e	  f	 147/147	G 95%, S  1%, A  1%, H <1%, D <1%
114	  V	VAL:114:A	 0.783	   4 	 0.264,  0.973  5,3	  e	   	 147/147	V 66%, P 14%, I  5%, T  2%, A  2%, S  2%, G  2%, L  1%, D <1%, Q <1%, C <1%
115	  S	SER:115:A	 0.303	   5 	-0.068,  0.558  5,4	  e	   	 145/147	S 62%, P 19%, I  6%, A  4%, L  3%, V  3%, N <1%
116	  S	SER:116:A	 0.552	   4 	 0.143,  0.745  5,4	  e	   	 145/147	S 71%, P 10%, A  5%, T  4%, L  2%, D  1%, V  1%, I <1%, F <1%, G <1%, R <1%, Y <1%
117	  I	ILE:117:A	 2.590	   1 	 1.727,  2.878  2,1	  e	   	 145/147	I 36%, V 17%, E  8%, S  6%, A  5%, T  4%, D  4%, L  3%, K  3%, N  2%, P  1%, H  1%, Q  1%, G <1%, R <1%
118	  I	ILE:118:A	 0.549	   4 	 0.143,  0.745  5,4	  b	   	 145/147	I 59%, A 10%, P  8%, V  4%, T  4%, S  3%, M  2%, H  2%, D  2%, E  1%, L <1%, N <1%
119	  P	PRO:119:A	 0.168	   5 	-0.248,  0.402  6,4	  e	   	 145/147	P 73%, S 10%, T  6%, R  3%, Q  2%, A  1%, C  1%, V <1%, H <1%, L <1%
120	  N	ASN:120:A	 1.169	   3 	 0.558,  1.727  4,2	  e	   	 145/147	N 53%, S 11%, K  7%, V  7%, I  3%, P  3%, L  2%, A  2%, T  2%, H  1%, D  1%, Q  1%, G <1%, E <1%, R <1%
121	  F	PHE:121:A	 0.958	   3 	 0.402,  1.274  4,3	  b	   	 144/147	F 42%, L 31%, P  8%, V  7%, I  2%, M  2%, E  1%, S  1%, C <1%, A <1%, G <1%, Q <1%
122	  Q	GLN:122:A	 0.742	   4 	 0.264,  0.973  5,3	  e	   	 145/147	Q 57%, P  9%, L  9%, E  6%, K  6%, D  4%, A  1%, T  1%, H <1%, S <1%, V <1%, G <1%
123	  I	ILE:123:A	 0.105	   5 	-0.248,  0.402  6,4	  e	   	 146/147	I 59%, L  9%, P  8%, R  8%, S  2%, Q  2%, G  2%, N  1%, T  1%, V <1%, M <1%, A <1%, W <1%
124	  S	SER:124:A	 0.606	   4 	 0.143,  0.973  5,3	  e	   	 146/147	S 67%, A  9%, T  5%, V  4%, N  3%, P  2%, D  2%, Y  1%, F  1%, L  1%, C <1%
125	  Q	GLN:125:A	-0.427	   6 	-0.686, -0.248  7,6	  e	   	 146/147	Q 79%, P  9%, T  2%, R  2%, H  1%, L  1%, A  1%, E <1%, S <1%
126	  D	ASP:126:A	 0.937	   4 	 0.402,  1.274  4,3	  e	   	 146/147	D 69%, T  6%, N  4%, G  3%, E  2%, A  2%, P  2%, C  2%, Q  1%, V  1%, Y <1%, I <1%, H <1%, L <1%
127	  S	SER:127:A	 0.649	   4 	 0.264,  0.973  5,3	  e	   	 146/147	S 60%, P 12%, A  8%, T  5%, V  2%, G  2%, Q  2%, I  1%, D  1%, Y <1%, R <1%
128	  V	VAL:128:A	 1.396	   3 	 0.745,  1.727  4,2	  e	   	 146/147	V 40%, T 27%, S  8%, A  4%, G  4%, N  4%, I  2%, E  2%, D  2%, Y  1%, R  1%, F <1%, H <1%, L <1%
129	  G	GLY:129:A	 1.607	   2 	 0.745,  1.727  4,2	  e	   	 118/147	G 77%, R  7%, A  4%, D  4%, N  1%, P  1%, V <1%, I <1%, S <1%
130	  N	ASN:130:A	 0.290	   5 	-0.161,  0.558  5,4	  e	   	 117/147	N 79%, S  5%, G  4%, D  3%, T  2%, H <1%, I <1%, C <1%, R <1%, K <1%
131	  S	SER:131:A	-0.008	   5 	-0.407,  0.264  6,5	  e	   	 116/147	S 81%, R  4%, I  4%, G  3%, T  1%, N  1%, K  1%, W <1%
132	  N	ASN:132:A	 0.519	   4 	 0.033,  0.745  5,4	  e	   	 113/147	N 53%, F 15%, S 10%, A  7%, T  2%, D  1%, L  1%, R  1%, P  1%, H  1%, E <1%
133	  R	ARG:133:A	 0.759	   4 	 0.264,  1.274  5,3	  e	   	 101/147	R 71%, Q 10%, G  4%, S  3%, M  3%, L  1%, I <1%, F <1%, K <1%
134	  S	SER:134:A	 0.995	   3 	 0.402,  1.274  4,3	  e	   	 114/147	S 60%, N 13%, T 11%, A  4%, G  2%, E  1%, C <1%, V <1%, I <1%, K <1%, L <1%, D <1%, P <1%
135	  E	GLU:135:A	 1.568	   2 	 0.745,  1.727  4,2	  e	   	  99/147	E 57%, D 30%, G  2%, Q  2%, N  2%, T  1%, V  1%, L  1%, S  1%, K  1%, P  1%
136	  T	THR:136:A	 0.519	   4 	 0.033,  0.745  5,4	  e	   	 108/147	T 50%, S 15%, A 12%, L  7%, P  4%, I  2%, V  2%, Q  1%, F <1%, M <1%, G <1%
137	  S	SER:137:A	 0.459	   4 	 0.033,  0.745  5,4	  e	   	 124/147	S 54%, P 20%, A 16%, T  3%, L  2%, V  1%, F <1%, H <1%
138	  T	THR:138:A	 2.537	   1 	 1.274,  2.878  3,1	  e	   	 126/147	T 43%, I 15%, A  9%, P  4%, Q  3%, D  3%, E  3%, S  3%, V  3%, F  1%, R  1%, G  1%, H  1%, M <1%, N <1%
139	  S	SER:139:A	 0.257	   5 	-0.161,  0.558  5,4	  e	   	 127/147	S 77%, A  4%, V  3%, P  2%, D  2%, N  2%, Y  1%, F <1%, K <1%, C <1%, E <1%, R <1%, I <1%, T <1%
140	  D	ASP:140:A	 1.210	   3 	 0.558,  1.727  4,2	  e	   	 127/147	D 43%, E 20%, S 11%, R  7%, G  6%, A  3%, T  2%, P  1%, L  1%, N <1%, K <1%, H <1%, Q <1%
141	  N	ASN:141:A	 2.502	   1 	 1.274,  2.878  3,1	  e	   	 125/147	N 50%, I 14%, V  9%, T  6%, A  4%, S  4%, L  2%, G  1%, F  1%, K <1%, Y <1%, D <1%, M <1%, E <1%, H <1%
142	  T	THR:142:A	 2.423	   1 	 1.274,  2.878  3,1	  e	   	 117/147	G 28%, T 27%, A 12%, I  7%, S  5%, P  5%, N  3%, K  2%, D  2%, R  1%, H  1%, L <1%, F <1%
143	  E	GLU:143:A	 2.022	   2 	 0.973,  2.878  3,1	  e	   	 119/147	E 72%, G  6%, S  4%, D  3%, A  3%, P  1%, T  1%, K <1%, C <1%, I <1%, V <1%, R <1%, L <1%, Y <1%, N <1%
144	  T	THR:144:A	 2.581	   1 	 1.727,  2.878  2,1	  e	   	 130/147	T 28%, N 16%, M 13%, I  9%, A  8%, V  6%, S  6%, L  3%, Y  2%, P  1%, E  1%, R <1%, G <1%, K <1%
145	  Y	TYR:145:A	 2.091	   2 	 1.274,  2.878  3,1	  e	   	 130/147	Y 35%, S 18%, A 14%, P  6%, H  6%, L  3%, F  3%, V  2%, R  2%, M  2%, N  1%, C <1%, I <1%, D <1%, G <1%
146	  Q	GLN:146:A	 1.404	   3 	 0.745,  1.727  4,2	  e	   	 130/147	Q 36%, N 31%, V  6%, T  4%, P  3%, E  3%, D  3%, A  3%, R  2%, L  1%, K  1%, H <1%, S <1%, W <1%
147	  E	GLU:147:A	 2.822	   1 	 1.727,  2.878  2,1	  e	   	 132/147	E 26%, P 19%, L 16%, G  6%, D  6%, S  6%, R  3%, A  3%, V  2%, F  2%, N  1%, C  1%, Q <1%, Y <1%, T <1%
148	  N	ASN:148:A	 2.257	   1 	 1.274,  2.878  3,1	  e	   	 132/147	N 31%, Q 16%, E 12%, S  9%, T  8%, D  5%, P  5%, A  3%, I  3%, M  1%, V  1%, H <1%, L <1%
149	  T	THR:149:A	 2.458	   1 	 1.274,  2.878  3,1	  e	   	 133/147	T 30%, E 15%, G 13%, A  9%, P  9%, V  6%, S  3%, I  3%, L  3%, R  1%, H  1%, D  1%, K <1%, C <1%
150	  S	SER:150:A	 2.537	   1 	 1.274,  2.878  3,1	  e	   	 130/147	S 40%, E  9%, N  8%, D  6%, A  6%, T  4%, G  4%, P  4%, I  3%, V  3%, R  1%, H  1%, K  1%, F  1%, L <1%, Q <1%, M <1%, W <1%
151	  S	SER:151:A	 2.374	   1 	 1.274,  2.878  3,1	  e	   	 141/147	S 33%, T 17%, A  8%, P  8%, G  8%, N  4%, E  4%, K  3%, R  3%, L  2%, F  1%, Y <1%, Q <1%, D <1%, I <1%
152	  S	SER:152:A	 0.222	   5 	-0.161,  0.402  5,4	  e	   	 146/147	S 69%, P 10%, R  5%, G  2%, T  2%, D  2%, L  2%, C  1%, N  1%, Q  1%, A <1%, F <1%, E <1%
153	  G	GLY:153:A	 2.396	   1 	 1.274,  2.878  3,1	  e	   	 146/147	G 52%, D  8%, A  8%, L  6%, T  3%, V  2%, N  2%, P  2%, M  2%, I  2%, R  1%, Q  1%, S  1%, E <1%, K <1%, F <1%, H <1%
154	  H	HIS:154:A	 1.344	   3 	 0.745,  1.727  4,2	  e	   	 146/147	H 47%, Q 19%, G  9%, R  5%, E  4%, T  3%, L  2%, D  2%, A  2%, S  1%, Y <1%, N <1%, P <1%
155	  P	PRO:155:A	 0.549	   4 	 0.143,  0.745  5,4	  e	   	 146/147	P 67%, R 10%, A  6%, T  5%, S  4%, L  1%, E  1%, Q <1%, I <1%, G <1%, M <1%, D <1%
156	  T	THR:156:A	 0.034	   5 	-0.330,  0.264  6,5	  e	   	 146/147	T 76%, V 10%, S  2%, A  2%, I  2%, M  1%, E  1%, L  1%, P <1%, K <1%, G <1%, R <1%
157	  F	PHE:157:A	-0.124	   5 	-0.481,  0.143  6,5	  b	   	 146/147	F 71%, Y 26%, L  1%, K <1%, C <1%
158	  K	LYS:158:A	 0.146	   5 	-0.248,  0.402  6,4	  e	   	 145/147	K 62%, S  9%, T  8%, D  7%, A  2%, Q  1%, N  1%, M  1%, C  1%, F <1%, I <1%, L <1%, P <1%, E <1%
159	  C	CYS:159:A	-0.878	   8 	-1.176, -0.686  9,7	  b	   	 144/147	C 96%, G  1%, S <1%, F <1%, W <1%
160	  P	PRO:160:A	-0.883	   8 	-1.176, -0.686  9,7	  e	  f	 144/147	P 95%, H  1%, A <1%, F <1%, D <1%, N <1%
161	  L	LEU:161:A	-0.809	   7 	-1.114, -0.620  8,7	  e	   	 142/147	L 70%, Y 25%, I  1%, K <1%, S <1%, F <1%, X <1%
162	  C	CYS:162:A	-0.988	   8 	-1.240, -0.812  9,7	  b	   	 142/147	C 97%, Y <1%, R <1%, F <1%, G <1%
163	  Q	GLN:163:A	-0.439	   6 	-0.749, -0.248  7,6	  e	   	 142/147	Q 69%, E  9%, S  8%, P  5%, H  4%, V <1%, A <1%, T <1%
164	  E	GLU:164:A	-0.005	   5 	-0.330,  0.264  6,5	  e	   	 142/147	E 67%, Q 13%, L 11%, K  2%, G  1%, D  1%, V <1%, A <1%
165	  S	SER:165:A	 0.737	   4 	 0.264,  0.973  5,3	  e	   	 141/147	S 41%, A 20%, Q  8%, M  7%, T  4%, V  4%, G  3%, R  2%, P  2%, E  1%, D <1%, L <1%, N <1%
166	  N	ASN:166:A	-0.492	   6 	-0.749, -0.330  7,6	  e	   	 139/147	N 73%, G 13%, D  9%, S  1%, T <1%, R <1%, A <1%
167	  F	PHE:167:A	 0.011	   5 	-0.407,  0.264  6,5	  e	   	 139/147	F 63%, L 24%, M  7%, Y  2%, C <1%, G <1%, R <1%
168	  T	THR:168:A	-0.324	   6 	-0.620, -0.161  7,5	  e	   	 140/147	T 70%, S 16%, N  2%, D  2%, E  2%, G  1%, I <1%, C <1%, Q <1%, H <1%, R <1%, L <1%
169	  R	ARG:169:A	-1.061	   8 	-1.306, -0.934  9,8	  e	  f	 141/147	R 73%, D 20%, E  2%, N  1%, G <1%, M <1%
170	  Q	GLN:170:A	 0.036	   5 	-0.330,  0.264  6,5	  e	   	 142/147	Q 66%, M 16%, K  4%, T  2%, I  2%, D  2%, E  1%, Y <1%, R <1%, H <1%, L <1%, N <1%, F <1%, V <1%
171	  R	ARG:171:A	 1.289	   3 	 0.745,  1.727  4,2	  e	   	 141/147	R 51%, A 20%, H  6%, C  4%, S  4%, D  3%, T  2%, N  2%, E  1%, G  1%, L <1%, W <1%, Y <1%
172	  L	LEU:172:A	-1.397	   9 	-1.699, -1.306  9,9	  b	  s	 142/147	L 99%, S <1%
173	  L	LEU:173:A	-0.418	   6 	-0.749, -0.248  7,6	  b	   	 142/147	L 73%, V 18%, A  2%, T  2%, M  1%, I  1%, R <1%
174	  D	ASP:174:A	-0.235	   6 	-0.551,  0.033  7,5	  e	   	 141/147	D 70%, E 10%, Q 10%, S  1%, N  1%, R  1%, H  1%, G <1%, W <1%, I <1%, L <1%
175	  H	HIS:175:A	-1.381	   9 	-1.575, -1.306  9,9	  e	  f	 141/147	H 97%, R <1%, D <1%, Y <1%
176	  C	CYS:176:A	-1.233	   9 	-1.461, -1.114  9,8	  b	  s	 141/147	C 98%, S <1%, V <1%
177	  N	ASN:177:A	-0.149	   5 	-0.481,  0.033  6,5	  e	   	 140/147	N 75%, V  9%, L  6%, I  3%, K  1%, A  1%, R <1%, T <1%, C <1%, F <1%
178	  S	SER:178:A	 0.786	   4 	 0.264,  0.973  5,3	  e	   	 140/147	S 40%, N 22%, D  8%, T  7%, R  6%, F  4%, G  4%, L  2%, P <1%, I <1%, Y <1%, E <1%, Q <1%, C <1%, H <1%
179	  N	ASN:179:A	 0.918	   4 	 0.402,  1.274  4,3	  e	   	 140/147	N 32%, R 28%, S 16%, Q  5%, D  3%, T  2%, M  2%, L  2%, Y  2%, I <1%, K <1%, V <1%, H <1%, C <1%, F <1%, P <1%
180	  H	HIS:180:A	-1.374	   9 	-1.575, -1.306  9,9	  e	  f	 140/147	H 97%, T <1%, L <1%, Y <1%
181	  L	LEU:181:A	 1.740	   2 	 0.973,  1.727  3,2	  b	   	 140/147	L 57%, R 10%, H  7%, Y  5%, T  3%, A  3%, P  2%, F  2%, S  2%, V  1%, G <1%, D <1%, C <1%, I <1%, Q <1%
182	  F	PHE:182:A	 1.806	   2 	 0.973,  2.878  3,1	  e	   	 139/147	F 35%, Y 28%, G 13%, Q  7%, L  2%, A  2%, S  1%, C  1%, H  1%, R  1%, D  1%, N <1%, W <1%, T <1%
183	  Q	GLN:183:A	 0.410	   4 	 0.033,  0.745  5,4	  e	   	 138/147	Q 55%, D 15%, E 14%, H  9%, N  1%, A  1%, R <1%, P <1%
184	  I	ILE:184:A	 1.640	   2 	 0.973,  1.727  3,2	  b	   	 138/147	I 53%, V 10%, L  5%, H  5%, P  4%, R  4%, M  3%, N  3%, A  1%, G  1%, D  1%, T <1%, S <1%, Q <1%, Y <1%, C <1%
185	  V	VAL:185:A	 0.340	   4 	-0.068,  0.558  5,4	  b	   	 138/147	V 57%, T 11%, D  9%, S  6%, A  4%, R  2%, Q  2%, I  1%, G  1%, L <1%, E <1%, K <1%, M <1%
186	  P	PRO:186:A	 0.232	   5 	-0.161,  0.558  5,4	  e	   	 137/147	P 79%, R  5%, A  3%, T  2%, E  2%, S  1%, H  1%, L  1%, K <1%, N <1%, D <1%
187	  V	VAL:187:A	-0.600	   7 	-0.873, -0.407  8,6	  b	   	 135/147	V 81%, A  8%, I  6%, L  2%, S <1%, R <1%
188	  T	THR:188:A	-0.581	   7 	-0.873, -0.407  8,6	  b	   	 127/147	I 36%, V 36%, T 22%, N  2%, M  1%, F <1%
189	  C	CYS:189:A	-0.920	   8 	-1.240, -0.749  9,7	  b	   	 122/147	C 96%, S  2%, L <1%
190	  P	PRO:190:A	-0.838	   8 	-1.114, -0.686  8,7	  b	   	 122/147	P 95%, T  1%, A <1%, R <1%, L <1%, K <1%
191	  I	ILE:191:A	-0.798	   7 	-1.054, -0.620  8,7	  b	   	 121/147	I 89%, V  4%, L  3%, F <1%, A <1%, Y <1%
192	  C	CYS:192:A	-1.310	   9 	-1.575, -1.176  9,9	  b	  s	 119/147	C 99%, A <1%
193	  V	VAL:193:A	 0.166	   5 	-0.161,  0.402  5,4	  b	   	 119/147	V 63%, A 19%, L  8%, S  3%, M  2%, I  1%, G <1%, C <1%
194	  S	SER:194:A	-0.497	   6 	-0.749, -0.330  7,6	  b	   	 119/147	S 77%, A 11%, C  5%, R  3%, T  1%, V <1%
195	  L	LEU:195:A	-0.726	   7 	-0.994, -0.551  8,7	  b	   	 119/147	L 66%, M 16%, T 12%, F  1%, P <1%, S <1%, I <1%
196	  P	PRO:196:A	-0.905	   8 	-1.176, -0.749  9,7	  e	  f	 119/147	P 85%, S 10%, V  1%, I <1%, N <1%, A <1%
197	  W	TRP:197:A	 0.137	   5 	-0.407,  0.558  6,4	  e	   	 119/147	W 90%, Y  3%, F  3%, G  1%, L <1%
198	  G	GLY:198:A	-0.702	   7 	-0.994, -0.481  8,6	  e	   	 119/147	G 74%, A 21%, S  2%, E <1%
199	  D	ASP:199:A	-0.117	   5 	-0.481,  0.143  6,5	  e	   	 119/147	D 78%, N 12%, I  2%, E  1%, G <1%, H <1%, V <1%, S <1%, L <1%
200	  P	PRO:200:A	 1.008	   3 	 0.402,  1.274  4,3	  e	   	 119/147	P 65%, T 15%, S  9%, A  5%, V  1%, R  1%, G <1%, H <1%
201	  S	SER:201:A	 0.511	   4 	 0.143,  0.745  5,4	  e	   	 118/147	N 37%, S 36%, T 15%, D  2%, G  1%, P <1%, R <1%, H <1%, Y <1%, C <1%, E <1%, X <1%
202	  Q	GLN:202:A	-0.026	   5 	-0.407,  0.264  6,5	  e	   	 119/147	Q 60%, Y 27%, R  4%, H  2%, S <1%, A <1%, L <1%, W <1%, P <1%, E <1%
203	  I	ILE:203:A	 1.849	   2 	 0.973,  2.878  3,1	  b	   	 119/147	V 39%, I 25%, L  7%, C  5%, T  4%, F  3%, Y  3%, H  3%, A  2%, R  2%, Q  1%, P <1%
204	  T	THR:204:A	-1.266	   9 	-1.461, -1.176  9,9	  b	  s	 119/147	T 68%, S 27%, I  2%, G <1%
205	  R	ARG:205:A	-0.487	   6 	-0.812, -0.248  7,6	  e	   	 119/147	R 87%, I  2%, T  2%, G  2%, E <1%, S <1%, P <1%, A <1%, Q <1%, C <1%
206	  N	ASN:206:A	-1.167	   9 	-1.378, -1.054  9,8	  e	  f	 119/147	N 86%, D 10%, H <1%, S <1%, I <1%
207	  F	PHE:207:A	-0.063	   5 	-0.481,  0.264  6,5	  b	   	 119/147	F 66%, L 30%, I  2%, Y <1%
208	  V	VAL:208:A	-0.682	   7 	-0.934, -0.481  8,6	  b	   	 119/147	V 64%, I 24%, L  2%, S  2%, A  1%, F  1%, K <1%, M <1%, T <1%
209	  S	SER:209:A	 0.459	   4 	 0.033,  0.745  5,4	  b	   	 119/147	S 52%, G 33%, A  5%, N  2%, Q  2%, T <1%, D <1%, E <1%, R <1%
210	  H	HIS:210:A	-1.336	   9 	-1.575, -1.240  9,9	  e	  f	 118/147	H 97%, Y  1%, F <1%
211	  L	LEU:211:A	-0.877	   8 	-1.176, -0.686  9,7	  b	   	 118/147	L 95%, F  2%, I <1%, M <1%
212	  N	ASN:212:A	 0.039	   5 	-0.330,  0.264  6,5	  b	   	 118/147	N 71%, T  5%, R  5%, M  4%, V  3%, A  3%, H  2%, L  2%, E <1%, S <1%
213	  Q	GLN:213:A	 0.892	   4 	 0.402,  1.274  4,3	  e	   	 118/147	Q 44%, L 27%, A 12%, R  5%, H  2%, V  1%, I  1%, F <1%, E <1%, S <1%, C <1%
214	  R	ARG:214:A	-1.204	   9 	-1.461, -1.114  9,8	  e	  f	 118/147	R 96%, K <1%, F <1%, L <1%, N <1%
215	  H	HIS:215:A	-1.480	   9 	-1.699, -1.461  9,9	  e	  f	 117/147	H 99%, M <1%
216	  Q	GLN:216:A	-0.213	   6 	-0.551,  0.033  7,5	  e	   	 117/147	Q 62%, R 31%, C  3%, S <1%, T <1%, P <1%
217	  F	PHE:217:A	 0.152	   5 	-0.248,  0.402  6,4	  b	   	 117/147	F 80%, L  5%, Y  5%, V  4%, I  2%, S <1%, C <1%
218	  D	ASP:218:A	-0.800	   7 	-1.054, -0.620  8,7	  e	   	 117/147	D 64%, S 26%, E  2%, N  2%, K <1%, Q <1%, R <1%, P <1%
219	  Y	TYR:219:A	-1.189	   9 	-1.461, -1.054  9,8	  e	  f	 118/147	Y 98%, C <1%, I <1%
220	  G	GLY:220:A	 0.714	   4 	 0.264,  0.973  5,3	  e	   	 118/147	G 65%, D 12%, E  6%, T  4%, R  2%, S  2%, V  1%, A  1%, N  1%, Q <1%
221	  E	GLU:221:A	 0.405	   4 	-0.068,  0.745  5,4	  e	   	 117/147	E 50%, D 18%, I  6%, N  5%, G  4%, S  3%, Y  3%, H  2%, T  2%, A  1%, F <1%
222	  F	PHE:222:A	-0.389	   6 	-0.749, -0.161  7,5	  b	   	 117/147	F 69%, Y 26%, S  1%, V  1%, I <1%
223	  V	VAL:223:A	-0.689	   7 	-0.934, -0.481  8,6	  b	   	 113/147	V 63%, M 32%, T  2%, D <1%
224	  N	ASN:224:A	-0.500	   7 	-0.749, -0.330  7,6	  e	   	 109/147	N 84%, D  8%, T  2%, P  1%, V  1%, H <1%
225	  L	LEU:225:A	 0.671	   4 	 0.143,  0.973  5,3	  b	   	 107/147	L 59%, V 14%, E  6%, I  5%, Y  4%, P  2%, F  2%, A  1%, D <1%, M <1%
226	  Q	GLN:226:A	 0.531	   4 	 0.033,  0.745  5,4	  e	   	 108/147	Q 64%, H  8%, S  7%, R  5%, N  4%, L  1%, Y  1%, G  1%, P <1%, W <1%, E <1%, A <1%
227	  L	LEU:227:A	 0.132	   5 	-0.248,  0.402  6,4	  e	   	 107/147	L 64%, E 19%, Q  8%, M  3%, D  1%, V <1%, I <1%
228	  D	ASP:228:A	-0.987	   8 	-1.240, -0.812  9,7	  e	  f	 107/147	D 92%, E  2%, T  1%, A <1%, G <1%, S <1%
229	  E	GLU:229:A	-1.042	   8 	-1.306, -0.873  9,8	  e	  f	 107/147	E 94%, T  1%, D  1%, A <1%, K <1%
230	  E	GLU:230:A	-0.827	   7 	-1.114, -0.620  8,7	  e	   	 107/147	E 75%, D 21%, Y  1%, Q <1%
231	  T	THR:231:A	 0.478	   4 	 0.033,  0.745  5,4	  e	   	 106/147	T 56%, A 23%, V  6%, L  2%, M  2%, S  1%, E  1%, I  1%, N <1%, G <1%
232	  Q	GLN:232:A	-0.277	   6 	-0.620, -0.068  7,5	  e	   	 106/147	Q 75%, L 10%, H  4%, M  3%, R  1%, N <1%, D <1%, E <1%, I <1%
233	  Y	TYR:233:A	 0.587	   4 	 0.033,  0.973  5,3	  b	   	 105/147	Y 48%, L 24%, F 16%, V  4%, I  3%, C <1%, X <1%
234	  Q	GLN:234:A	 0.044	   5 	-0.330,  0.264  6,5	  e	   	 106/147	Q 75%, R  4%, H  4%, F  3%, C  2%, L  1%, N  1%, K <1%, D <1%, E <1%, S <1%, Y <1%
235	  T	THR:235:A	 0.588	   4 	 0.143,  0.973  5,3	  e	   	 106/147	N 32%, T 26%, I  9%, A  8%, L  8%, W  4%, M  1%, G  1%, R  1%, S <1%, V <1%, C <1%, D <1%, E <1%
236	  A	ALA:236:A	-0.968	   8 	-1.176, -0.812  9,7	  b	   	 106/147	A 92%, T  2%, V  1%, L <1%, S <1%, G <1%
237	  V	VAL:237:A	-0.014	   5 	-0.407,  0.264  6,5	  b	   	 106/147	V 56%, I 26%, L 11%, T  2%, A  1%, M <1%
238	  E	GLU:238:A	-0.620	   7 	-0.934, -0.407  8,6	  e	   	 104/147	E 52%, Q 36%, L  3%, H  2%, W  1%, V <1%, K <1%
239	  E	GLU:239:A	 0.392	   4 	-0.068,  0.745  5,4	  e	   	 102/147	E 68%, Q  8%, M  4%, V  3%, H  2%, N  2%, K  1%, L  1%, R <1%, I <1%, T <1%, S <1%
240	  S	SER:240:A	-1.445	   9 	-1.699, -1.378  9,9	  e	  f	 103/147	S 98%, A <1%, T <1%
241	  F	PHE:241:A	 1.023	   3 	 0.402,  1.274  4,3	  b	   	  98/147	F 33%, C 33%, Y  9%, I  8%, V  8%, L  6%, S  1%
242	  Q	GLN:242:A	-0.477	   6 	-0.812, -0.248  7,6	  e	   	  82/147	Q 58%, H 35%, N  2%, L  1%, R  1%, K  1%
243	  V	VAL:243:A	 0.259	   5 	-0.248,  0.558  6,4	  e	   	  68/147	V 86%, L  7%, I  2%, A  1%, E  1%
244	  N	ASN:244:A	-1.061	   8 	-1.378, -0.873  9,8	  e	  f	  65/147	N 96%, S  3%
245	  I	ILE:245:A	-0.230	   6 	-0.749,  0.143  7,5	  e	   	  45/147	I 66%, L 26%, M  4%, V  2%


*Below the confidence cut-off - The calculations for this site were performed on less than 6 non-gaped homologue sequences,
or the confidence interval for the estimated score is equal to- or larger than- 4 color grades.
