# Supplementary material for: RNF114 and RNF166 exemplify reader-writer E3 ligases that extend K11 polyubiquitin onto sites of MARUbylation
Source: EMBO J. 2025 Oct 2;44(21):5993–6018. doi: 10.1038/s44318-025-00577-z (PMC12583694; doi:10.1038/s44318-025-00577-z)
Supplement: Supplementary file 7 — Source data Fig. 5 [file 44318_2025_577_MOESM7_ESM.zip › Figure 5/5C/RNF138-consurf_1746160068/RNF138_With_Conservation_Scores.pdb]

ATOM      1  N   MET A   1     -23.916  39.713  34.405  1.00-0.811      A    N  
ATOM      2  CA  MET A   1     -22.577  39.169  34.133  1.00-0.811      A    C  
ATOM      3  C   MET A   1     -22.811  37.854  33.406  1.00-0.811      A    C  
ATOM      4  O   MET A   1     -23.226  36.909  34.043  1.00-0.811      A    O  
ATOM      5  CB  MET A   1     -21.788  38.944  35.432  1.00-0.811      A    C  
ATOM      6  CG  MET A   1     -21.410  40.266  36.115  1.00-0.811      A    C  
ATOM      7  SD  MET A   1     -20.678  40.029  37.741  1.00-0.811      A    S  
ATOM      8  CE  MET A   1     -20.344  41.735  38.226  1.00-0.811      A    C  
ATOM      9  N   ALA A   2     -22.725  37.870  32.082  1.00-0.266      A    N  
ATOM     10  CA  ALA A   2     -22.890  36.651  31.302  1.00-0.266      A    C  
ATOM     11  C   ALA A   2     -21.609  35.832  31.505  1.00-0.266      A    C  
ATOM     12  O   ALA A   2     -20.548  36.243  31.050  1.00-0.266      A    O  
ATOM     13  CB  ALA A   2     -23.153  37.021  29.840  1.00-0.266      A    C  
ATOM     14  N   GLU A   3     -21.700  34.758  32.274  1.00-0.405      A    N  
ATOM     15  CA  GLU A   3     -20.599  33.810  32.404  1.00-0.405      A    C  
ATOM     16  C   GLU A   3     -20.369  33.185  31.038  1.00-0.405      A    C  
ATOM     17  O   GLU A   3     -21.217  32.458  30.523  1.00-0.405      A    O  
ATOM     18  CB  GLU A   3     -20.897  32.754  33.474  1.00-0.405      A    C  
ATOM     19  CG  GLU A   3     -20.693  33.302  34.884  1.00-0.405      A    C  
ATOM     20  CD  GLU A   3     -20.948  32.274  35.992  1.00-0.405      A    C  
ATOM     21  OE1 GLU A   3     -20.380  32.463  37.095  1.00-0.405      A    O  
ATOM     22  OE2 GLU A   3     -21.748  31.342  35.761  1.00-0.405      A    O1-
ATOM     23  N   ASP A   4     -19.254  33.551  30.429  1.00 2.052      A    N  
ATOM     24  CA  ASP A   4     -18.793  32.992  29.175  1.00 2.052      A    C  
ATOM     25  C   ASP A   4     -18.358  31.550  29.466  1.00 2.052      A    C  
ATOM     26  O   ASP A   4     -17.201  31.262  29.750  1.00 2.052      A    O  
ATOM     27  CB  ASP A   4     -17.690  33.911  28.608  1.00 2.052      A    C  
ATOM     28  CG  ASP A   4     -17.522  33.875  27.088  1.00 2.052      A    C  
ATOM     29  OD1 ASP A   4     -18.336  33.216  26.411  1.00 2.052      A    O  
ATOM     30  OD2 ASP A   4     -16.584  34.558  26.608  1.00 2.052      A    O1-
ATOM     31  N   LEU A   5     -19.339  30.653  29.511  1.00 0.443      A    N  
ATOM     32  CA  LEU A   5     -19.155  29.210  29.584  1.00 0.443      A    C  
ATOM     33  C   LEU A   5     -18.467  28.783  28.288  1.00 0.443      A    C  
ATOM     34  O   LEU A   5     -19.094  28.269  27.367  1.00 0.443      A    O  
ATOM     35  CB  LEU A   5     -20.516  28.503  29.790  1.00 0.443      A    C  
ATOM     36  CG  LEU A   5     -20.973  28.422  31.253  1.00 0.443      A    C  
ATOM     37  CD1 LEU A   5     -22.483  28.155  31.315  1.00 0.443      A    C  
ATOM     38  CD2 LEU A   5     -20.272  27.270  31.984  1.00 0.443      A    C  
ATOM     39  N   SER A   6     -17.163  29.062  28.196  1.00-0.301      A    N  
ATOM     40  CA  SER A   6     -16.311  28.589  27.114  1.00-0.301      A    C  
ATOM     41  C   SER A   6     -16.452  27.073  27.092  1.00-0.301      A    C  
ATOM     42  O   SER A   6     -15.986  26.397  28.010  1.00-0.301      A    O  
ATOM     43  CB  SER A   6     -14.862  29.022  27.326  1.00-0.301      A    C  
ATOM     44  OG  SER A   6     -14.326  28.509  28.521  1.00-0.301      A    O  
ATOM     45  N   ALA A   7     -17.147  26.559  26.072  1.00 0.166      A    N  
ATOM     46  CA  ALA A   7     -17.331  25.138  25.879  1.00 0.166      A    C  
ATOM     47  C   ALA A   7     -15.932  24.513  25.803  1.00 0.166      A    C  
ATOM     48  O   ALA A   7     -15.222  24.680  24.812  1.00 0.166      A    O  
ATOM     49  CB  ALA A   7     -18.164  24.903  24.617  1.00 0.166      A    C  
ATOM     50  N   ALA A   8     -15.510  23.865  26.877  1.00 1.010      A    N  
ATOM     51  CA  ALA A   8     -14.237  23.181  26.956  1.00 1.010      A    C  
ATOM     52  C   ALA A   8     -14.302  22.007  25.974  1.00 1.010      A    C  
ATOM     53  O   ALA A   8     -14.740  20.914  26.317  1.00 1.010      A    O  
ATOM     54  CB  ALA A   8     -13.981  22.755  28.406  1.00 1.010      A    C  
ATOM     55  N   THR A   9     -13.936  22.270  24.713  1.00 1.729      A    N  
ATOM     56  CA  THR A   9     -13.827  21.250  23.681  1.00 1.729      A    C  
ATOM     57  C   THR A   9     -12.823  20.229  24.188  1.00 1.729      A    C  
ATOM     58  O   THR A   9     -11.638  20.522  24.331  1.00 1.729      A    O  
ATOM     59  CB  THR A   9     -13.410  21.836  22.324  1.00 1.729      A    C  
ATOM     60  CG2 THR A   9     -14.631  22.102  21.443  1.00 1.729      A    C  
ATOM     61  OG1 THR A   9     -12.738  23.071  22.454  1.00 1.729      A    O  
ATOM     62  N   SER A  10     -13.328  19.058  24.536  1.00 0.675      A    N  
ATOM     63  CA  SER A  10     -12.557  17.975  25.121  1.00 0.675      A    C  
ATOM     64  C   SER A  10     -11.631  17.392  24.060  1.00 0.675      A    C  
ATOM     65  O   SER A  10     -12.006  16.494  23.310  1.00 0.675      A    O  
ATOM     66  CB  SER A  10     -13.518  16.923  25.689  1.00 0.675      A    C  
ATOM     67  OG  SER A  10     -12.819  15.760  26.079  1.00 0.675      A    O  
ATOM     68  N   TYR A  11     -10.425  17.948  23.952  1.00 1.787      A    N  
ATOM     69  CA  TYR A  11      -9.392  17.419  23.073  1.00 1.787      A    C  
ATOM     70  C   TYR A  11      -8.832  16.124  23.656  1.00 1.787      A    C  
ATOM     71  O   TYR A  11      -8.430  16.066  24.821  1.00 1.787      A    O  
ATOM     72  CB  TYR A  11      -8.285  18.447  22.848  1.00 1.787      A    C  
ATOM     73  CG  TYR A  11      -8.725  19.611  21.989  1.00 1.787      A    C  
ATOM     74  CD1 TYR A  11      -8.741  19.498  20.586  1.00 1.787      A    C  
ATOM     75  CD2 TYR A  11      -9.156  20.807  22.587  1.00 1.787      A    C  
ATOM     76  CE1 TYR A  11      -9.174  20.559  19.786  1.00 1.787      A    C  
ATOM     77  CE2 TYR A  11      -9.594  21.880  21.796  1.00 1.787      A    C  
ATOM     78  CZ  TYR A  11      -9.605  21.752  20.391  1.00 1.787      A    C  
ATOM     79  OH  TYR A  11     -10.039  22.799  19.615  1.00 1.787      A    O  
ATOM     80  N   THR A  12      -8.750  15.116  22.810  1.00 0.725      A    N  
ATOM     81  CA  THR A  12      -8.070  13.859  23.101  1.00 0.725      A    C  
ATOM     82  C   THR A  12      -6.705  13.827  22.418  1.00 0.725      A    C  
ATOM     83  O   THR A  12      -6.415  14.629  21.528  1.00 0.725      A    O  
ATOM     84  CB  THR A  12      -8.924  12.661  22.668  1.00 0.725      A    C  
ATOM     85  CG2 THR A  12     -10.311  12.668  23.314  1.00 0.725      A    C  
ATOM     86  OG1 THR A  12      -9.088  12.643  21.275  1.00 0.725      A    O  
ATOM     87  N   GLU A  13      -5.832  12.891  22.796  1.00 0.847      A    N  
ATOM     88  CA  GLU A  13      -4.524  12.754  22.145  1.00 0.847      A    C  
ATOM     89  C   GLU A  13      -4.643  12.500  20.635  1.00 0.847      A    C  
ATOM     90  O   GLU A  13      -3.835  13.002  19.852  1.00 0.847      A    O  
ATOM     91  CB  GLU A  13      -3.702  11.635  22.799  1.00 0.847      A    C  
ATOM     92  CG  GLU A  13      -3.378  11.891  24.278  1.00 0.847      A    C  
ATOM     93  CD  GLU A  13      -2.208  11.050  24.818  1.00 0.847      A    C  
ATOM     94  OE1 GLU A  13      -1.719  11.380  25.920  1.00 0.847      A    O  
ATOM     95  OE2 GLU A  13      -1.712  10.146  24.120  1.00 0.847      A    O1-
ATOM     96  N   ASP A  14      -5.676  11.782  20.215  1.00 0.298      A    N  
ATOM     97  CA  ASP A  14      -5.902  11.430  18.817  1.00 0.298      A    C  
ATOM     98  C   ASP A  14      -6.232  12.636  17.926  1.00 0.298      A    C  
ATOM     99  O   ASP A  14      -5.900  12.630  16.740  1.00 0.298      A    O  
ATOM    100  CB  ASP A  14      -6.991  10.364  18.725  1.00 0.298      A    C  
ATOM    101  CG  ASP A  14      -6.532   9.017  19.303  1.00 0.298      A    C  
ATOM    102  OD1 ASP A  14      -5.330   8.678  19.132  1.00 0.298      A    O  
ATOM    103  OD2 ASP A  14      -7.389   8.324  19.884  1.00 0.298      A    O1-
ATOM    104  N   ASP A  15      -6.773  13.713  18.492  1.00-0.480      A    N  
ATOM    105  CA  ASP A  15      -7.080  14.951  17.765  1.00-0.480      A    C  
ATOM    106  C   ASP A  15      -5.811  15.702  17.322  1.00-0.480      A    C  
ATOM    107  O   ASP A  15      -5.857  16.587  16.467  1.00-0.480      A    O  
ATOM    108  CB  ASP A  15      -7.991  15.845  18.623  1.00-0.480      A    C  
ATOM    109  CG  ASP A  15      -9.265  15.136  19.098  1.00-0.480      A    C  
ATOM    110  OD1 ASP A  15      -9.897  14.387  18.315  1.00-0.480      A    O  
ATOM    111  OD2 ASP A  15      -9.593  15.285  20.288  1.00-0.480      A    O1-
ATOM    112  N   PHE A  16      -4.650  15.320  17.842  1.00-0.634      A    N  
ATOM    113  CA  PHE A  16      -3.364  15.905  17.481  1.00-0.634      A    C  
ATOM    114  C   PHE A  16      -2.615  15.126  16.389  1.00-0.634      A    C  
ATOM    115  O   PHE A  16      -1.456  15.444  16.090  1.00-0.634      A    O  
ATOM    116  CB  PHE A  16      -2.508  16.097  18.734  1.00-0.634      A    C  
ATOM    117  CG  PHE A  16      -3.195  16.859  19.842  1.00-0.634      A    C  
ATOM    118  CD1 PHE A  16      -3.727  18.144  19.624  1.00-0.634      A    C  
ATOM    119  CD2 PHE A  16      -3.357  16.266  21.110  1.00-0.634      A    C  
ATOM    120  CE1 PHE A  16      -4.414  18.825  20.636  1.00-0.634      A    C  
ATOM    121  CE2 PHE A  16      -4.037  16.940  22.134  1.00-0.634      A    C  
ATOM    122  CZ  PHE A  16      -4.577  18.222  21.893  1.00-0.634      A    C  
ATOM    123  N   TYR A  17      -3.236  14.129  15.768  1.00-0.497      A    N  
ATOM    124  CA  TYR A  17      -2.650  13.336  14.685  1.00-0.497      A    C  
ATOM    125  C   TYR A  17      -3.312  13.660  13.346  1.00-0.497      A    C  
ATOM    126  O   TYR A  17      -4.517  13.817  13.228  1.00-0.497      A    O  
ATOM    127  CB  TYR A  17      -2.696  11.844  15.015  1.00-0.497      A    C  
ATOM    128  CG  TYR A  17      -1.756  11.451  16.137  1.00-0.497      A    C  
ATOM    129  CD1 TYR A  17      -0.464  10.960  15.863  1.00-0.497      A    C  
ATOM    130  CD2 TYR A  17      -2.160  11.595  17.479  1.00-0.497      A    C  
ATOM    131  CE1 TYR A  17       0.414  10.608  16.908  1.00-0.497      A    C  
ATOM    132  CE2 TYR A  17      -1.292  11.252  18.531  1.00-0.497      A    C  
ATOM    133  CZ  TYR A  17      -0.013  10.761  18.239  1.00-0.497      A    C  
ATOM    134  OH  TYR A  17       0.830  10.422  19.270  1.00-0.497      A    O  
ATOM    135  N   CYS A  18      -2.498  13.762  12.294  1.00-1.324      A    N  
ATOM    136  CA  CYS A  18      -2.997  13.987  10.943  1.00-1.324      A    C  
ATOM    137  C   CYS A  18      -3.561  12.685  10.363  1.00-1.324      A    C  
ATOM    138  O   CYS A  18      -2.804  11.718  10.247  1.00-1.324      A    O  
ATOM    139  CB  CYS A  18      -1.858  14.530  10.087  1.00-1.324      A    C  
ATOM    140  SG  CYS A  18      -2.379  14.774   8.367  1.00-1.324      A    S  
ATOM    141  N   PRO A  19      -4.814  12.665   9.871  1.00-1.204      A    N  
ATOM    142  CA  PRO A  19      -5.410  11.456   9.313  1.00-1.204      A    C  
ATOM    143  C   PRO A  19      -4.747  10.983   8.015  1.00-1.204      A    C  
ATOM    144  O   PRO A  19      -4.855   9.827   7.642  1.00-1.204      A    O  
ATOM    145  CB  PRO A  19      -6.889  11.810   9.100  1.00-1.204      A    C  
ATOM    146  CG  PRO A  19      -6.875  13.321   8.914  1.00-1.204      A    C  
ATOM    147  CD  PRO A  19      -5.742  13.770   9.840  1.00-1.204      A    C  
ATOM    148  N   VAL A  20      -4.007  11.859   7.321  1.00-0.329      A    N  
ATOM    149  CA  VAL A  20      -3.310  11.509   6.074  1.00-0.329      A    C  
ATOM    150  C   VAL A  20      -1.957  10.848   6.348  1.00-0.329      A    C  
ATOM    151  O   VAL A  20      -1.687   9.768   5.841  1.00-0.329      A    O  
ATOM    152  CB  VAL A  20      -3.144  12.734   5.159  1.00-0.329      A    C  
ATOM    153  CG1 VAL A  20      -2.391  12.388   3.875  1.00-0.329      A    C  
ATOM    154  CG2 VAL A  20      -4.505  13.318   4.784  1.00-0.329      A    C  
ATOM    155  N   CYS A  21      -1.080  11.472   7.127  1.00-1.079      A    N  
ATOM    156  CA  CYS A  21       0.248  10.913   7.391  1.00-1.079      A    C  
ATOM    157  C   CYS A  21       0.338  10.084   8.680  1.00-1.079      A    C  
ATOM    158  O   CYS A  21       1.397   9.522   8.950  1.00-1.079      A    O  
ATOM    159  CB  CYS A  21       1.312  12.010   7.339  1.00-1.079      A    C  
ATOM    160  SG  CYS A  21       1.188  13.155   8.745  1.00-1.079      A    S  
ATOM    161  N   GLN A  22      -0.725  10.046   9.478  1.00-0.747      A    N  
ATOM    162  CA  GLN A  22      -0.799   9.388  10.783  1.00-0.747      A    C  
ATOM    163  C   GLN A  22       0.319   9.816  11.757  1.00-0.747      A    C  
ATOM    164  O   GLN A  22       0.725   9.083  12.650  1.00-0.747      A    O  
ATOM    165  CB  GLN A  22      -0.892   7.872  10.612  1.00-0.747      A    C  
ATOM    166  CG  GLN A  22      -2.117   7.405   9.806  1.00-0.747      A    C  
ATOM    167  CD  GLN A  22      -2.104   5.878   9.638  1.00-0.747      A    C  
ATOM    168  NE2 GLN A  22      -3.202   5.272   9.261  1.00-0.747      A    N  
ATOM    169  OE1 GLN A  22      -1.096   5.234   9.826  1.00-0.747      A    O  
ATOM    170  N   GLU A  23       0.855  11.016  11.566  1.00-0.732      A    N  
ATOM    171  CA  GLU A  23       1.833  11.614  12.468  1.00-0.732      A    C  
ATOM    172  C   GLU A  23       1.211  12.772  13.247  1.00-0.732      A    C  
ATOM    173  O   GLU A  23       0.217  13.349  12.828  1.00-0.732      A    O  
ATOM    174  CB  GLU A  23       3.070  12.108  11.710  1.00-0.732      A    C  
ATOM    175  CG  GLU A  23       3.830  11.001  10.997  1.00-0.732      A    C  
ATOM    176  CD  GLU A  23       5.186  11.476  10.470  1.00-0.732      A    C  
ATOM    177  OE1 GLU A  23       5.538  11.172   9.311  1.00-0.732      A    O  
ATOM    178  OE2 GLU A  23       5.953  12.091  11.239  1.00-0.732      A    O1-
ATOM    179  N   VAL A  24       1.862  13.165  14.345  1.00-1.176      A    N  
ATOM    180  CA  VAL A  24       1.525  14.394  15.058  1.00-1.176      A    C  
ATOM    181  C   VAL A  24       1.502  15.567  14.081  1.00-1.176      A    C  
ATOM    182  O   VAL A  24       2.436  15.745  13.291  1.00-1.176      A    O  
ATOM    183  CB  VAL A  24       2.515  14.662  16.201  1.00-1.176      A    C  
ATOM    184  CG1 VAL A  24       2.198  15.955  16.954  1.00-1.176      A    C  
ATOM    185  CG2 VAL A  24       2.494  13.521  17.216  1.00-1.176      A    C  
ATOM    186  N   LEU A  25       0.442  16.366  14.150  1.00 0.001      A    N  
ATOM    187  CA  LEU A  25       0.204  17.509  13.284  1.00 0.001      A    C  
ATOM    188  C   LEU A  25       1.413  18.446  13.244  1.00 0.001      A    C  
ATOM    189  O   LEU A  25       1.993  18.827  14.261  1.00 0.001      A    O  
ATOM    190  CB  LEU A  25      -1.055  18.245  13.752  1.00 0.001      A    C  
ATOM    191  CG  LEU A  25      -2.370  17.498  13.445  1.00 0.001      A    C  
ATOM    192  CD1 LEU A  25      -3.518  18.093  14.245  1.00 0.001      A    C  
ATOM    193  CD2 LEU A  25      -2.726  17.581  11.963  1.00 0.001      A    C  
ATOM    194  N   LYS A  26       1.788  18.842  12.019  1.00-0.001      A    N  
ATOM    195  CA  LYS A  26       2.800  19.858  11.768  1.00-0.001      A    C  
ATOM    196  C   LYS A  26       2.164  20.973  10.951  1.00-0.001      A    C  
ATOM    197  O   LYS A  26       1.717  20.720   9.834  1.00-0.001      A    O  
ATOM    198  CB  LYS A  26       4.018  19.253  11.063  1.00-0.001      A    C  
ATOM    199  CG  LYS A  26       5.134  20.294  10.847  1.00-0.001      A    C  
ATOM    200  CD  LYS A  26       6.361  19.682  10.166  1.00-0.001      A    C  
ATOM    201  CE  LYS A  26       7.435  20.753   9.971  1.00-0.001      A    C  
ATOM    202  NZ  LYS A  26       8.682  20.230   9.315  1.00-0.001      A    N1+
ATOM    203  N   THR A  27       2.185  22.186  11.486  1.00-0.206      A    N  
ATOM    204  CA  THR A  27       1.508  23.341  10.890  1.00-0.206      A    C  
ATOM    205  C   THR A  27       0.055  22.982  10.561  1.00-0.206      A    C  
ATOM    206  O   THR A  27      -0.296  22.880   9.388  1.00-0.206      A    O  
ATOM    207  CB  THR A  27       2.271  23.878   9.666  1.00-0.206      A    C  
ATOM    208  CG2 THR A  27       1.854  25.298   9.318  1.00-0.206      A    C  
ATOM    209  OG1 THR A  27       3.655  23.905   9.908  1.00-0.206      A    O  
ATOM    210  N   PRO A  28      -0.773  22.707  11.591  1.00-1.306      A    N  
ATOM    211  CA  PRO A  28      -2.142  22.259  11.374  1.00-1.306      A    C  
ATOM    212  C   PRO A  28      -2.959  23.304  10.613  1.00-1.306      A    C  
ATOM    213  O   PRO A  28      -2.857  24.508  10.854  1.00-1.306      A    O  
ATOM    214  CB  PRO A  28      -2.712  21.979  12.770  1.00-1.306      A    C  
ATOM    215  CG  PRO A  28      -1.874  22.872  13.684  1.00-1.306      A    C  
ATOM    216  CD  PRO A  28      -0.503  22.851  13.009  1.00-1.306      A    C  
ATOM    217  N   VAL A  29      -3.762  22.821   9.678  1.00-0.743      A    N  
ATOM    218  CA  VAL A  29      -4.743  23.592   8.916  1.00-0.743      A    C  
ATOM    219  C   VAL A  29      -6.105  22.929   9.054  1.00-0.743      A    C  
ATOM    220  O   VAL A  29      -6.178  21.708   9.156  1.00-0.743      A    O  
ATOM    221  CB  VAL A  29      -4.358  23.748   7.437  1.00-0.743      A    C  
ATOM    222  CG1 VAL A  29      -3.041  24.523   7.295  1.00-0.743      A    C  
ATOM    223  CG2 VAL A  29      -4.234  22.419   6.681  1.00-0.743      A    C  
ATOM    224  N   ARG A  30      -7.169  23.727   9.052  1.00-0.261      A    N  
ATOM    225  CA  ARG A  30      -8.549  23.266   9.211  1.00-0.261      A    C  
ATOM    226  C   ARG A  30      -9.365  23.633   7.972  1.00-0.261      A    C  
ATOM    227  O   ARG A  30      -9.247  24.744   7.466  1.00-0.261      A    O  
ATOM    228  CB  ARG A  30      -9.125  23.848  10.519  1.00-0.261      A    C  
ATOM    229  CG  ARG A  30     -10.521  23.324  10.845  1.00-0.261      A    C  
ATOM    230  CD  ARG A  30     -11.086  23.949  12.131  1.00-0.261      A    C  
ATOM    231  NE  ARG A  30     -10.416  23.461  13.353  1.00-0.261      A    N  
ATOM    232  CZ  ARG A  30      -9.901  24.190  14.335  1.00-0.261      A    C  
ATOM    233  NH1 ARG A  30      -9.847  25.495  14.297  1.00-0.261      A    N1+
ATOM    234  NH2 ARG A  30      -9.430  23.629  15.394  1.00-0.261      A    N  
ATOM    235  N   THR A  31     -10.173  22.710   7.504  1.00-0.908      A    N  
ATOM    236  CA  THR A  31     -11.167  22.978   6.461  1.00-0.908      A    C  
ATOM    237  C   THR A  31     -12.335  23.763   7.044  1.00-0.908      A    C  
ATOM    238  O   THR A  31     -12.777  23.465   8.151  1.00-0.908      A    O  
ATOM    239  CB  THR A  31     -11.692  21.691   5.827  1.00-0.908      A    C  
ATOM    240  CG2 THR A  31     -10.609  20.949   5.054  1.00-0.908      A    C  
ATOM    241  OG1 THR A  31     -12.176  20.828   6.833  1.00-0.908      A    O  
ATOM    242  N   THR A  32     -12.874  24.718   6.293  1.00 2.466      A    N  
ATOM    243  CA  THR A  32     -13.941  25.597   6.787  1.00 2.466      A    C  
ATOM    244  C   THR A  32     -15.276  24.864   6.926  1.00 2.466      A    C  
ATOM    245  O   THR A  32     -15.923  24.960   7.970  1.00 2.466      A    O  
ATOM    246  CB  THR A  32     -14.088  26.807   5.855  1.00 2.466      A    C  
ATOM    247  CG2 THR A  32     -15.028  27.863   6.420  1.00 2.466      A    C  
ATOM    248  OG1 THR A  32     -12.834  27.424   5.673  1.00 2.466      A    O  
ATOM    249  N   ALA A  33     -15.668  24.090   5.909  1.00 0.841      A    N  
ATOM    250  CA  ALA A  33     -16.984  23.458   5.878  1.00 0.841      A    C  
ATOM    251  C   ALA A  33     -17.128  22.287   6.866  1.00 0.841      A    C  
ATOM    252  O   ALA A  33     -18.091  22.226   7.625  1.00 0.841      A    O  
ATOM    253  CB  ALA A  33     -17.274  23.016   4.443  1.00 0.841      A    C  
ATOM    254  N   CYS A  34     -16.170  21.350   6.855  1.00-0.837      A    N  
ATOM    255  CA  CYS A  34     -16.251  20.120   7.652  1.00-0.837      A    C  
ATOM    256  C   CYS A  34     -15.349  20.113   8.896  1.00-0.837      A    C  
ATOM    257  O   CYS A  34     -15.329  19.128   9.633  1.00-0.837      A    O  
ATOM    258  CB  CYS A  34     -16.013  18.913   6.737  1.00-0.837      A    C  
ATOM    259  SG  CYS A  34     -14.385  18.987   5.921  1.00-0.837      A    S  
ATOM    260  N   GLN A  35     -14.591  21.192   9.131  1.00 0.599      A    N  
ATOM    261  CA  GLN A  35     -13.760  21.403  10.323  1.00 0.599      A    C  
ATOM    262  C   GLN A  35     -12.670  20.332  10.564  1.00 0.599      A    C  
ATOM    263  O   GLN A  35     -12.118  20.239  11.657  1.00 0.599      A    O  
ATOM    264  CB  GLN A  35     -14.655  21.660  11.546  1.00 0.599      A    C  
ATOM    265  CG  GLN A  35     -15.540  22.918  11.392  1.00 0.599      A    C  
ATOM    266  CD  GLN A  35     -14.702  24.198  11.332  1.00 0.599      A    C  
ATOM    267  NE2 GLN A  35     -14.971  25.081  10.403  1.00 0.599      A    N  
ATOM    268  OE1 GLN A  35     -13.779  24.402  12.109  1.00 0.599      A    O  
ATOM    269  N   HIS A  36     -12.296  19.572   9.531  1.00-1.017      A    N  
ATOM    270  CA  HIS A  36     -11.247  18.560   9.648  1.00-1.017      A    C  
ATOM    271  C   HIS A  36      -9.837  19.178   9.615  1.00-1.017      A    C  
ATOM    272  O   HIS A  36      -9.557  20.096   8.849  1.00-1.017      A    O  
ATOM    273  CB  HIS A  36     -11.415  17.493   8.571  1.00-1.017      A    C  
ATOM    274  CG  HIS A  36     -12.677  16.697   8.728  1.00-1.017      A    C  
ATOM    275  CD2 HIS A  36     -13.174  16.149   9.882  1.00-1.017      A    C  
ATOM    276  ND1 HIS A  36     -13.561  16.395   7.729  1.00-1.017      A    N  
ATOM    277  CE1 HIS A  36     -14.567  15.683   8.261  1.00-1.017      A    C  
ATOM    278  NE2 HIS A  36     -14.365  15.514   9.569  1.00-1.017      A    N  
ATOM    279  N   VAL A  37      -8.942  18.632  10.421  1.00-0.280      A    N  
ATOM    280  CA  VAL A  37      -7.587  19.164  10.612  1.00-0.280      A    C  
ATOM    281  C   VAL A  37      -6.535  18.236  10.017  1.00-0.280      A    C  
ATOM    282  O   VAL A  37      -6.550  17.024  10.216  1.00-0.280      A    O  
ATOM    283  CB  VAL A  37      -7.304  19.474  12.088  1.00-0.280      A    C  
ATOM    284  CG1 VAL A  37      -5.928  20.138  12.243  1.00-0.280      A    C  
ATOM    285  CG2 VAL A  37      -8.347  20.429  12.682  1.00-0.280      A    C  
ATOM    286  N   PHE A  38      -5.570  18.822   9.310  1.00-1.152      A    N  
ATOM    287  CA  PHE A  38      -4.481  18.125   8.636  1.00-1.152      A    C  
ATOM    288  C   PHE A  38      -3.149  18.861   8.831  1.00-1.152      A    C  
ATOM    289  O   PHE A  38      -3.114  20.058   9.104  1.00-1.152      A    O  
ATOM    290  CB  PHE A  38      -4.783  18.006   7.132  1.00-1.152      A    C  
ATOM    291  CG  PHE A  38      -6.146  17.436   6.819  1.00-1.152      A    C  
ATOM    292  CD1 PHE A  38      -6.325  16.047   6.725  1.00-1.152      A    C  
ATOM    293  CD2 PHE A  38      -7.250  18.286   6.650  1.00-1.152      A    C  
ATOM    294  CE1 PHE A  38      -7.595  15.509   6.475  1.00-1.152      A    C  
ATOM    295  CE2 PHE A  38      -8.531  17.756   6.405  1.00-1.152      A    C  
ATOM    296  CZ  PHE A  38      -8.701  16.373   6.322  1.00-1.152      A    C  
ATOM    297  N   CYS A  39      -2.032  18.189   8.611  1.00-0.858      A    N  
ATOM    298  CA  CYS A  39      -0.784  18.886   8.345  1.00-0.858      A    C  
ATOM    299  C   CYS A  39      -0.937  19.721   7.065  1.00-0.858      A    C  
ATOM    300  O   CYS A  39      -1.376  19.185   6.045  1.00-0.858      A    O  
ATOM    301  CB  CYS A  39       0.359  17.884   8.149  1.00-0.858      A    C  
ATOM    302  SG  CYS A  39       0.726  16.985   9.682  1.00-0.858      A    S  
ATOM    303  N   ARG A  40      -0.458  20.969   7.048  1.00-0.415      A    N  
ATOM    304  CA  ARG A  40      -0.508  21.828   5.858  1.00-0.415      A    C  
ATOM    305  C   ARG A  40       0.073  21.146   4.614  1.00-0.415      A    C  
ATOM    306  O   ARG A  40      -0.536  21.198   3.556  1.00-0.415      A    O  
ATOM    307  CB  ARG A  40       0.203  23.163   6.142  1.00-0.415      A    C  
ATOM    308  CG  ARG A  40       0.051  24.154   4.979  1.00-0.415      A    C  
ATOM    309  CD  ARG A  40       0.683  25.507   5.320  1.00-0.415      A    C  
ATOM    310  NE  ARG A  40       0.488  26.495   4.245  1.00-0.415      A    N  
ATOM    311  CZ  ARG A  40       1.269  26.707   3.183  1.00-0.415      A    C  
ATOM    312  NH1 ARG A  40       2.363  26.030   2.985  1.00-0.415      A    N1+
ATOM    313  NH2 ARG A  40       0.943  27.605   2.297  1.00-0.415      A    N  
ATOM    314  N   LYS A  41       1.229  20.491   4.744  1.00-0.077      A    N  
ATOM    315  CA  LYS A  41       1.850  19.749   3.636  1.00-0.077      A    C  
ATOM    316  C   LYS A  41       0.936  18.631   3.125  1.00-0.077      A    C  
ATOM    317  O   LYS A  41       0.743  18.540   1.926  1.00-0.077      A    O  
ATOM    318  CB  LYS A  41       3.241  19.216   4.042  1.00-0.077      A    C  
ATOM    319  CG  LYS A  41       3.970  18.544   2.863  1.00-0.077      A    C  
ATOM    320  CD  LYS A  41       5.391  18.043   3.213  1.00-0.077      A    C  
ATOM    321  CE  LYS A  41       6.016  17.366   1.975  1.00-0.077      A    C  
ATOM    322  NZ  LYS A  41       7.394  16.843   2.193  1.00-0.077      A    N1+
ATOM    323  N   CYS A  42       0.353  17.836   4.017  1.00-1.344      A    N  
ATOM    324  CA  CYS A  42      -0.536  16.741   3.628  1.00-1.344      A    C  
ATOM    325  C   CYS A  42      -1.785  17.253   2.907  1.00-1.344      A    C  
ATOM    326  O   CYS A  42      -2.140  16.705   1.871  1.00-1.344      A    O  
ATOM    327  CB  CYS A  42      -0.939  15.927   4.866  1.00-1.344      A    C  
ATOM    328  SG  CYS A  42       0.516  15.139   5.616  1.00-1.344      A    S  
ATOM    329  N   PHE A  43      -2.406  18.321   3.405  1.00-0.939      A    N  
ATOM    330  CA  PHE A  43      -3.572  18.930   2.779  1.00-0.939      A    C  
ATOM    331  C   PHE A  43      -3.263  19.448   1.374  1.00-0.939      A    C  
ATOM    332  O   PHE A  43      -3.930  19.065   0.427  1.00-0.939      A    O  
ATOM    333  CB  PHE A  43      -4.100  20.051   3.676  1.00-0.939      A    C  
ATOM    334  CG  PHE A  43      -5.346  20.714   3.114  1.00-0.939      A    C  
ATOM    335  CD1 PHE A  43      -5.242  21.884   2.338  1.00-0.939      A    C  
ATOM    336  CD2 PHE A  43      -6.601  20.145   3.337  1.00-0.939      A    C  
ATOM    337  CE1 PHE A  43      -6.389  22.477   1.795  1.00-0.939      A    C  
ATOM    338  CE2 PHE A  43      -7.762  20.742   2.798  1.00-0.939      A    C  
ATOM    339  CZ  PHE A  43      -7.651  21.899   2.031  1.00-0.939      A    C  
ATOM    340  N   LEU A  44      -2.203  20.246   1.218  1.00 0.402      A    N  
ATOM    341  CA  LEU A  44      -1.828  20.798  -0.090  1.00 0.402      A    C  
ATOM    342  C   LEU A  44      -1.445  19.703  -1.096  1.00 0.402      A    C  
ATOM    343  O   LEU A  44      -1.824  19.789  -2.254  1.00 0.402      A    O  
ATOM    344  CB  LEU A  44      -0.678  21.792   0.081  1.00 0.402      A    C  
ATOM    345  CG  LEU A  44      -1.047  23.092   0.814  1.00 0.402      A    C  
ATOM    346  CD1 LEU A  44       0.212  23.941   0.984  1.00 0.402      A    C  
ATOM    347  CD2 LEU A  44      -2.089  23.922   0.063  1.00 0.402      A    C  
ATOM    348  N   THR A  45      -0.746  18.660  -0.652  1.00 0.494      A    N  
ATOM    349  CA  THR A  45      -0.445  17.511  -1.516  1.00 0.494      A    C  
ATOM    350  C   THR A  45      -1.720  16.779  -1.914  1.00 0.494      A    C  
ATOM    351  O   THR A  45      -1.890  16.470  -3.085  1.00 0.494      A    O  
ATOM    352  CB  THR A  45       0.548  16.551  -0.852  1.00 0.494      A    C  
ATOM    353  CG2 THR A  45       0.980  15.426  -1.785  1.00 0.494      A    C  
ATOM    354  OG1 THR A  45       1.739  17.217  -0.491  1.00 0.494      A    O  
ATOM    355  N   ALA A  46      -2.657  16.569  -1.002  1.00-1.393      A    N  
ATOM    356  CA  ALA A  46      -3.931  15.937  -1.322  1.00-1.393      A    C  
ATOM    357  C   ALA A  46      -4.762  16.766  -2.310  1.00-1.393      A    C  
ATOM    358  O   ALA A  46      -5.341  16.201  -3.236  1.00-1.393      A    O  
ATOM    359  CB  ALA A  46      -4.700  15.674  -0.027  1.00-1.393      A    C  
ATOM    360  N   MET A  47      -4.772  18.096  -2.196  1.00-0.567      A    N  
ATOM    361  CA  MET A  47      -5.455  18.965  -3.167  1.00-0.567      A    C  
ATOM    362  C   MET A  47      -4.888  18.820  -4.580  1.00-0.567      A    C  
ATOM    363  O   MET A  47      -5.635  18.921  -5.555  1.00-0.567      A    O  
ATOM    364  CB  MET A  47      -5.364  20.434  -2.740  1.00-0.567      A    C  
ATOM    365  CG  MET A  47      -6.138  20.795  -1.473  1.00-0.567      A    C  
ATOM    366  SD  MET A  47      -7.913  20.438  -1.507  1.00-0.567      A    S  
ATOM    367  CE  MET A  47      -7.934  18.870  -0.639  1.00-0.567      A    C  
ATOM    368  N   ARG A  48      -3.580  18.609  -4.702  1.00-0.806      A    N  
ATOM    369  CA  ARG A  48      -2.900  18.448  -5.985  1.00-0.806      A    C  
ATOM    370  C   ARG A  48      -3.060  17.034  -6.557  1.00-0.806      A    C  
ATOM    371  O   ARG A  48      -3.335  16.893  -7.741  1.00-0.806      A    O  
ATOM    372  CB  ARG A  48      -1.420  18.826  -5.814  1.00-0.806      A    C  
ATOM    373  CG  ARG A  48      -0.701  18.910  -7.174  1.00-0.806      A    C  
ATOM    374  CD  ARG A  48       0.766  19.293  -6.988  1.00-0.806      A    C  
ATOM    375  NE  ARG A  48       1.499  18.205  -6.332  1.00-0.806      A    N  
ATOM    376  CZ  ARG A  48       2.556  18.270  -5.561  1.00-0.806      A    C  
ATOM    377  NH1 ARG A  48       3.141  19.404  -5.285  1.00-0.806      A    N1+
ATOM    378  NH2 ARG A  48       3.029  17.179  -5.061  1.00-0.806      A    N  
ATOM    379  N   GLU A  49      -2.906  16.023  -5.715  1.00-0.269      A    N  
ATOM    380  CA  GLU A  49      -2.823  14.629  -6.158  1.00-0.269      A    C  
ATOM    381  C   GLU A  49      -4.160  13.895  -6.116  1.00-0.269      A    C  
ATOM    382  O   GLU A  49      -4.484  13.138  -7.028  1.00-0.269      A    O  
ATOM    383  CB  GLU A  49      -1.792  13.868  -5.313  1.00-0.269      A    C  
ATOM    384  CG  GLU A  49      -0.370  14.452  -5.286  1.00-0.269      A    C  
ATOM    385  CD  GLU A  49       0.236  14.698  -6.664  1.00-0.269      A    C  
ATOM    386  OE1 GLU A  49       1.085  15.626  -6.738  1.00-0.269      A    O  
ATOM    387  OE2 GLU A  49      -0.152  14.030  -7.635  1.00-0.269      A    O1-
ATOM    388  N   SER A  50      -4.948  14.097  -5.062  1.00-0.362      A    N  
ATOM    389  CA  SER A  50      -6.164  13.327  -4.802  1.00-0.362      A    C  
ATOM    390  C   SER A  50      -7.439  14.033  -5.266  1.00-0.362      A    C  
ATOM    391  O   SER A  50      -8.451  13.387  -5.489  1.00-0.362      A    O  
ATOM    392  CB  SER A  50      -6.288  12.991  -3.307  1.00-0.362      A    C  
ATOM    393  OG  SER A  50      -5.089  12.447  -2.814  1.00-0.362      A    O  
ATOM    394  N   GLY A  51      -7.400  15.347  -5.423  1.00-0.476      A    N  
ATOM    395  CA  GLY A  51      -8.536  16.136  -5.874  1.00-0.476      A    C  
ATOM    396  C   GLY A  51      -8.980  17.210  -4.894  1.00-0.476      A    C  
ATOM    397  O   GLY A  51      -8.484  17.344  -3.779  1.00-0.476      A    O  
ATOM    398  N   ALA A  52      -9.928  18.020  -5.345  1.00 0.686      A    N  
ATOM    399  CA  ALA A  52     -10.344  19.236  -4.657  1.00 0.686      A    C  
ATOM    400  C   ALA A  52     -11.470  19.001  -3.632  1.00 0.686      A    C  
ATOM    401  O   ALA A  52     -12.527  19.629  -3.704  1.00 0.686      A    O  
ATOM    402  CB  ALA A  52     -10.691  20.265  -5.731  1.00 0.686      A    C  
ATOM    403  N   HIS A  53     -11.249  18.093  -2.712  1.00-0.340      A    N  
ATOM    404  CA  HIS A  53     -12.188  17.720  -1.661  1.00-0.340      A    C  
ATOM    405  C   HIS A  53     -11.444  17.433  -0.356  1.00-0.340      A    C  
ATOM    406  O   HIS A  53     -10.228  17.229  -0.346  1.00-0.340      A    O  
ATOM    407  CB  HIS A  53     -13.019  16.517  -2.128  1.00-0.340      A    C  
ATOM    408  CG  HIS A  53     -12.190  15.338  -2.559  1.00-0.340      A    C  
ATOM    409  CD2 HIS A  53     -12.001  14.890  -3.841  1.00-0.340      A    C  
ATOM    410  ND1 HIS A  53     -11.461  14.514  -1.739  1.00-0.340      A    N  
ATOM    411  CE1 HIS A  53     -10.847  13.597  -2.500  1.00-0.340      A    C  
ATOM    412  NE2 HIS A  53     -11.153  13.793  -3.785  1.00-0.340      A    N  
ATOM    413  N   CYS A  54     -12.160  17.416   0.766  1.00-1.100      A    N  
ATOM    414  CA  CYS A  54     -11.571  17.114   2.065  1.00-1.100      A    C  
ATOM    415  C   CYS A  54     -10.884  15.735   2.045  1.00-1.100      A    C  
ATOM    416  O   CYS A  54     -11.551  14.738   1.742  1.00-1.100      A    O  
ATOM    417  CB  CYS A  54     -12.663  17.184   3.138  1.00-1.100      A    C  
ATOM    418  SG  CYS A  54     -11.956  16.746   4.760  1.00-1.100      A    S  
ATOM    419  N   PRO A  55      -9.601  15.642   2.416  1.00-1.319      A    N  
ATOM    420  CA  PRO A  55      -8.885  14.364   2.421  1.00-1.319      A    C  
ATOM    421  C   PRO A  55      -9.428  13.315   3.399  1.00-1.319      A    C  
ATOM    422  O   PRO A  55      -9.017  12.163   3.312  1.00-1.319      A    O  
ATOM    423  CB  PRO A  55      -7.434  14.714   2.766  1.00-1.319      A    C  
ATOM    424  CG  PRO A  55      -7.303  16.167   2.330  1.00-1.319      A    C  
ATOM    425  CD  PRO A  55      -8.682  16.738   2.644  1.00-1.319      A    C  
ATOM    426  N   LEU A  56     -10.318  13.696   4.321  1.00 0.314      A    N  
ATOM    427  CA  LEU A  56     -10.940  12.767   5.257  1.00 0.314      A    C  
ATOM    428  C   LEU A  56     -12.328  12.333   4.769  1.00 0.314      A    C  
ATOM    429  O   LEU A  56     -12.535  11.161   4.476  1.00 0.314      A    O  
ATOM    430  CB  LEU A  56     -10.973  13.409   6.655  1.00 0.314      A    C  
ATOM    431  CG  LEU A  56     -11.579  12.507   7.757  1.00 0.314      A    C  
ATOM    432  CD1 LEU A  56     -10.742  11.256   8.000  1.00 0.314      A    C  
ATOM    433  CD2 LEU A  56     -11.641  13.287   9.067  1.00 0.314      A    C  
ATOM    434  N   CYS A  57     -13.262  13.282   4.656  1.00-1.346      A    N  
ATOM    435  CA  CYS A  57     -14.668  12.983   4.386  1.00-1.346      A    C  
ATOM    436  C   CYS A  57     -15.106  13.234   2.938  1.00-1.346      A    C  
ATOM    437  O   CYS A  57     -16.280  13.050   2.618  1.00-1.346      A    O  
ATOM    438  CB  CYS A  57     -15.546  13.765   5.371  1.00-1.346      A    C  
ATOM    439  SG  CYS A  57     -15.473  15.546   5.012  1.00-1.346      A    S  
ATOM    440  N   ARG A  58     -14.197  13.684   2.062  1.00-0.894      A    N  
ATOM    441  CA  ARG A  58     -14.463  14.067   0.661  1.00-0.894      A    C  
ATOM    442  C   ARG A  58     -15.423  15.258   0.503  1.00-0.894      A    C  
ATOM    443  O   ARG A  58     -15.885  15.532  -0.597  1.00-0.894      A    O  
ATOM    444  CB  ARG A  58     -14.904  12.832  -0.160  1.00-0.894      A    C  
ATOM    445  CG  ARG A  58     -13.943  11.635  -0.019  1.00-0.894      A    C  
ATOM    446  CD  ARG A  58     -14.453  10.397  -0.760  1.00-0.894      A    C  
ATOM    447  NE  ARG A  58     -15.705   9.908  -0.168  1.00-0.894      A    N  
ATOM    448  CZ  ARG A  58     -16.255   8.708  -0.329  1.00-0.894      A    C  
ATOM    449  NH1 ARG A  58     -15.685   7.775  -1.037  1.00-0.894      A    N1+
ATOM    450  NH2 ARG A  58     -17.389   8.437   0.235  1.00-0.894      A    N  
ATOM    451  N   GLY A  59     -15.686  15.979   1.573  1.00-0.991      A    N  
ATOM    452  CA  GLY A  59     -16.495  17.191   1.559  1.00-0.991      A    C  
ATOM    453  C   GLY A  59     -15.876  18.320   0.740  1.00-0.991      A    C  
ATOM    454  O   GLY A  59     -14.672  18.320   0.434  1.00-0.991      A    O  
ATOM    455  N   ASN A  60     -16.689  19.295   0.388  1.00 0.115      A    N  
ATOM    456  CA  ASN A  60     -16.283  20.406  -0.452  1.00 0.115      A    C  
ATOM    457  C   ASN A  60     -15.208  21.274   0.200  1.00 0.115      A    C  
ATOM    458  O   ASN A  60     -15.251  21.582   1.389  1.00 0.115      A    O  
ATOM    459  CB  ASN A  60     -17.523  21.229  -0.834  1.00 0.115      A    C  
ATOM    460  CG  ASN A  60     -18.410  20.494  -1.832  1.00 0.115      A    C  
ATOM    461  ND2 ASN A  60     -19.704  20.732  -1.796  1.00 0.115      A    N  
ATOM    462  OD1 ASN A  60     -17.948  19.736  -2.656  1.00 0.115      A    O  
ATOM    463  N   VAL A  61     -14.276  21.744  -0.624  1.00-0.907      A    N  
ATOM    464  CA  VAL A  61     -13.278  22.757  -0.260  1.00-0.907      A    C  
ATOM    465  C   VAL A  61     -13.320  23.890  -1.282  1.00-0.907      A    C  
ATOM    466  O   VAL A  61     -13.392  23.662  -2.498  1.00-0.907      A    O  
ATOM    467  CB  VAL A  61     -11.863  22.180  -0.111  1.00-0.907      A    C  
ATOM    468  CG1 VAL A  61     -11.779  21.231   1.086  1.00-0.907      A    C  
ATOM    469  CG2 VAL A  61     -11.367  21.444  -1.354  1.00-0.907      A    C  
ATOM    470  N   THR A  62     -13.261  25.114  -0.799  1.00-0.449      A    N  
ATOM    471  CA  THR A  62     -13.310  26.301  -1.656  1.00-0.449      A    C  
ATOM    472  C   THR A  62     -12.021  26.447  -2.464  1.00-0.449      A    C  
ATOM    473  O   THR A  62     -10.950  25.946  -2.107  1.00-0.449      A    O  
ATOM    474  CB  THR A  62     -13.570  27.572  -0.842  1.00-0.449      A    C  
ATOM    475  CG2 THR A  62     -14.847  27.505  -0.007  1.00-0.449      A    C  
ATOM    476  OG1 THR A  62     -12.483  27.828  -0.003  1.00-0.449      A    O  
ATOM    477  N   ARG A  63     -12.093  27.206  -3.573  1.00-0.493      A    N  
ATOM    478  CA  ARG A  63     -10.904  27.486  -4.393  1.00-0.493      A    C  
ATOM    479  C   ARG A  63      -9.794  28.167  -3.588  1.00-0.493      A    C  
ATOM    480  O   ARG A  63      -8.615  27.905  -3.846  1.00-0.493      A    O  
ATOM    481  CB  ARG A  63     -11.313  28.322  -5.615  1.00-0.493      A    C  
ATOM    482  CG  ARG A  63     -10.166  28.477  -6.628  1.00-0.493      A    C  
ATOM    483  CD  ARG A  63     -10.620  29.258  -7.865  1.00-0.493      A    C  
ATOM    484  NE  ARG A  63      -9.534  29.423  -8.850  1.00-0.493      A    N  
ATOM    485  CZ  ARG A  63      -9.603  30.079  -9.993  1.00-0.493      A    C  
ATOM    486  NH1 ARG A  63     -10.693  30.682 -10.373  1.00-0.493      A    N1+
ATOM    487  NH2 ARG A  63      -8.566  30.149 -10.775  1.00-0.493      A    N  
ATOM    488  N   ARG A  64     -10.150  29.018  -2.623  1.00 0.152      A    N  
ATOM    489  CA  ARG A  64      -9.196  29.704  -1.750  1.00 0.152      A    C  
ATOM    490  C   ARG A  64      -8.492  28.724  -0.816  1.00 0.152      A    C  
ATOM    491  O   ARG A  64      -7.266  28.728  -0.764  1.00 0.152      A    O  
ATOM    492  CB  ARG A  64      -9.917  30.829  -0.986  1.00 0.152      A    C  
ATOM    493  CG  ARG A  64      -8.936  31.670  -0.144  1.00 0.152      A    C  
ATOM    494  CD  ARG A  64      -9.670  32.819   0.562  1.00 0.152      A    C  
ATOM    495  NE  ARG A  64      -8.763  33.602   1.418  1.00 0.152      A    N  
ATOM    496  CZ  ARG A  64      -9.077  34.681   2.127  1.00 0.152      A    C  
ATOM    497  NH1 ARG A  64     -10.290  35.165   2.105  1.00 0.152      A    N1+
ATOM    498  NH2 ARG A  64      -8.184  35.266   2.856  1.00 0.152      A    N  
ATOM    499  N   GLU A  65      -9.244  27.836  -0.169  1.00-1.227      A    N  
ATOM    500  CA  GLU A  65      -8.689  26.837   0.745  1.00-1.227      A    C  
ATOM    501  C   GLU A  65      -7.712  25.881   0.069  1.00-1.227      A    C  
ATOM    502  O   GLU A  65      -6.697  25.532   0.663  1.00-1.227      A    O  
ATOM    503  CB  GLU A  65      -9.813  26.004   1.357  1.00-1.227      A    C  
ATOM    504  CG  GLU A  65     -10.579  26.766   2.431  1.00-1.227      A    C  
ATOM    505  CD  GLU A  65     -11.815  25.959   2.813  1.00-1.227      A    C  
ATOM    506  OE1 GLU A  65     -11.822  25.388   3.918  1.00-1.227      A    O  
ATOM    507  OE2 GLU A  65     -12.736  25.897   1.969  1.00-1.227      A    O1-
ATOM    508  N   ARG A  66      -7.952  25.523  -1.204  1.00-0.066      A    N  
ATOM    509  CA  ARG A  66      -7.053  24.630  -1.952  1.00-0.066      A    C  
ATOM    510  C   ARG A  66      -5.612  25.146  -2.020  1.00-0.066      A    C  
ATOM    511  O   ARG A  66      -4.678  24.349  -2.013  1.00-0.066      A    O  
ATOM    512  CB  ARG A  66      -7.570  24.421  -3.380  1.00-0.066      A    C  
ATOM    513  CG  ARG A  66      -8.906  23.687  -3.429  1.00-0.066      A    C  
ATOM    514  CD  ARG A  66      -9.461  23.686  -4.854  1.00-0.066      A    C  
ATOM    515  NE  ARG A  66     -10.918  23.507  -4.865  1.00-0.066      A    N  
ATOM    516  CZ  ARG A  66     -11.684  23.365  -5.929  1.00-0.066      A    C  
ATOM    517  NH1 ARG A  66     -11.189  23.323  -7.138  1.00-0.066      A    N1+
ATOM    518  NH2 ARG A  66     -12.974  23.274  -5.797  1.00-0.066      A    N  
ATOM    519  N   ALA A  67      -5.435  26.461  -2.114  1.00-0.146      A    N  
ATOM    520  CA  ALA A  67      -4.131  27.104  -2.213  1.00-0.146      A    C  
ATOM    521  C   ALA A  67      -3.617  27.604  -0.854  1.00-0.146      A    C  
ATOM    522  O   ALA A  67      -2.440  27.426  -0.514  1.00-0.146      A    O  
ATOM    523  CB  ALA A  67      -4.240  28.237  -3.235  1.00-0.146      A    C  
ATOM    524  N   CYS A  68      -4.495  28.204  -0.066  1.00 0.311      A    N  
ATOM    525  CA  CYS A  68      -4.200  28.828   1.213  1.00 0.311      A    C  
ATOM    526  C   CYS A  68      -5.196  28.357   2.284  1.00 0.311      A    C  
ATOM    527  O   CYS A  68      -6.102  29.110   2.645  1.00 0.311      A    O  
ATOM    528  CB  CYS A  68      -4.203  30.357   1.051  1.00 0.311      A    C  
ATOM    529  SG  CYS A  68      -2.676  30.904   0.239  1.00 0.311      A    S  
ATOM    530  N   PRO A  69      -5.047  27.118   2.786  1.00-0.709      A    N  
ATOM    531  CA  PRO A  69      -5.889  26.641   3.868  1.00-0.709      A    C  
ATOM    532  C   PRO A  69      -5.648  27.443   5.144  1.00-0.709      A    C  
ATOM    533  O   PRO A  69      -4.516  27.846   5.441  1.00-0.709      A    O  
ATOM    534  CB  PRO A  69      -5.528  25.167   4.043  1.00-0.709      A    C  
ATOM    535  CG  PRO A  69      -4.074  25.106   3.580  1.00-0.709      A    C  
ATOM    536  CD  PRO A  69      -4.035  26.143   2.450  1.00-0.709      A    C  
ATOM    537  N   GLU A  70      -6.717  27.648   5.909  1.00 0.315      A    N  
ATOM    538  CA  GLU A  70      -6.664  28.360   7.181  1.00 0.315      A    C  
ATOM    539  C   GLU A  70      -5.880  27.567   8.224  1.00 0.315      A    C  
ATOM    540  O   GLU A  70      -6.057  26.360   8.387  1.00 0.315      A    O  
ATOM    541  CB  GLU A  70      -8.088  28.682   7.637  1.00 0.315      A    C  
ATOM    542  CG  GLU A  70      -8.092  29.620   8.844  1.00 0.315      A    C  
ATOM    543  CD  GLU A  70      -9.493  30.116   9.224  1.00 0.315      A    C  
ATOM    544  OE1 GLU A  70      -9.546  30.989  10.112  1.00 0.315      A    O  
ATOM    545  OE2 GLU A  70     -10.472  29.638   8.606  1.00 0.315      A    O1-
ATOM    546  N   ARG A  71      -4.967  28.230   8.937  1.00 0.037      A    N  
ATOM    547  CA  ARG A  71      -4.204  27.587  10.006  1.00 0.037      A    C  
ATOM    548  C   ARG A  71      -5.067  27.402  11.244  1.00 0.037      A    C  
ATOM    549  O   ARG A  71      -5.667  28.354  11.721  1.00 0.037      A    O  
ATOM    550  CB  ARG A  71      -2.940  28.379  10.350  1.00 0.037      A    C  
ATOM    551  CG  ARG A  71      -1.879  28.280   9.251  1.00 0.037      A    C  
ATOM    552  CD  ARG A  71      -0.585  29.011   9.653  1.00 0.037      A    C  
ATOM    553  NE  ARG A  71       0.082  28.379  10.809  1.00 0.037      A    N  
ATOM    554  CZ  ARG A  71       1.156  28.832  11.454  1.00 0.037      A    C  
ATOM    555  NH1 ARG A  71       1.743  29.926  11.080  1.00 0.037      A    N1+
ATOM    556  NH2 ARG A  71       1.648  28.188  12.462  1.00 0.037      A    N  
ATOM    557  N   ALA A  72      -5.035  26.220  11.818  1.00-1.408      A    N  
ATOM    558  CA  ALA A  72      -5.671  25.918  13.091  1.00-1.408      A    C  
ATOM    559  C   ALA A  72      -4.787  26.391  14.256  1.00-1.408      A    C  
ATOM    560  O   ALA A  72      -4.147  25.594  14.940  1.00-1.408      A    O  
ATOM    561  CB  ALA A  72      -6.005  24.428  13.120  1.00-1.408      A    C  
ATOM    562  N   LEU A  73      -4.685  27.723  14.433  1.00-0.210      A    N  
ATOM    563  CA  LEU A  73      -3.821  28.345  15.450  1.00-0.210      A    C  
ATOM    564  C   LEU A  73      -4.264  28.018  16.879  1.00-0.210      A    C  
ATOM    565  O   LEU A  73      -3.425  27.885  17.768  1.00-0.210      A    O  
ATOM    566  CB  LEU A  73      -3.807  29.872  15.258  1.00-0.210      A    C  
ATOM    567  CG  LEU A  73      -3.170  30.363  13.958  1.00-0.210      A    C  
ATOM    568  CD1 LEU A  73      -3.294  31.886  13.866  1.00-0.210      A    C  
ATOM    569  CD2 LEU A  73      -1.679  30.012  13.881  1.00-0.210      A    C  
ATOM    570  N   ASP A  74      -5.560  27.870  17.081  1.00-1.199      A    N  
ATOM    571  CA  ASP A  74      -6.173  27.406  18.319  1.00-1.199      A    C  
ATOM    572  C   ASP A  74      -5.620  26.032  18.708  1.00-1.199      A    C  
ATOM    573  O   ASP A  74      -5.042  25.872  19.792  1.00-1.199      A    O  
ATOM    574  CB  ASP A  74      -7.699  27.377  18.129  1.00-1.199      A    C  
ATOM    575  CG  ASP A  74      -8.153  26.422  17.011  1.00-1.199      A    C  
ATOM    576  OD1 ASP A  74      -7.526  26.388  15.930  1.00-1.199      A    O  
ATOM    577  OD2 ASP A  74      -9.093  25.634  17.238  1.00-1.199      A    O1-
ATOM    578  N   LEU A  75      -5.672  25.065  17.785  1.00-0.235      A    N  
ATOM    579  CA  LEU A  75      -5.171  23.719  18.003  1.00-0.235      A    C  
ATOM    580  C   LEU A  75      -3.653  23.710  18.200  1.00-0.235      A    C  
ATOM    581  O   LEU A  75      -3.146  23.029  19.083  1.00-0.235      A    O  
ATOM    582  CB  LEU A  75      -5.603  22.843  16.822  1.00-0.235      A    C  
ATOM    583  CG  LEU A  75      -5.317  21.349  17.057  1.00-0.235      A    C  
ATOM    584  CD1 LEU A  75      -6.193  20.768  18.165  1.00-0.235      A    C  
ATOM    585  CD2 LEU A  75      -5.619  20.575  15.787  1.00-0.235      A    C  
ATOM    586  N   GLU A  76      -2.910  24.518  17.446  1.00-0.524      A    N  
ATOM    587  CA  GLU A  76      -1.463  24.648  17.613  1.00-0.524      A    C  
ATOM    588  C   GLU A  76      -1.094  25.169  19.012  1.00-0.524      A    C  
ATOM    589  O   GLU A  76      -0.137  24.690  19.632  1.00-0.524      A    O  
ATOM    590  CB  GLU A  76      -0.894  25.548  16.496  1.00-0.524      A    C  
ATOM    591  CG  GLU A  76       0.642  25.516  16.446  1.00-0.524      A    C  
ATOM    592  CD  GLU A  76       1.251  26.267  15.246  1.00-0.524      A    C  
ATOM    593  OE1 GLU A  76       2.495  26.212  15.074  1.00-0.524      A    O  
ATOM    594  OE2 GLU A  76       0.536  26.918  14.458  1.00-0.524      A    O1-
ATOM    595  N   ASN A  77      -1.861  26.115  19.543  1.00 0.107      A    N  
ATOM    596  CA  ASN A  77      -1.676  26.627  20.899  1.00 0.107      A    C  
ATOM    597  C   ASN A  77      -2.034  25.587  21.972  1.00 0.107      A    C  
ATOM    598  O   ASN A  77      -1.330  25.496  22.983  1.00 0.107      A    O  
ATOM    599  CB  ASN A  77      -2.499  27.908  21.070  1.00 0.107      A    C  
ATOM    600  CG  ASN A  77      -1.858  29.106  20.383  1.00 0.107      A    C  
ATOM    601  ND2 ASN A  77      -2.661  30.073  19.990  1.00 0.107      A    N  
ATOM    602  OD1 ASN A  77      -0.650  29.209  20.246  1.00 0.107      A    O  
ATOM    603  N   ILE A  78      -3.067  24.783  21.741  1.00 1.421      A    N  
ATOM    604  CA  ILE A  78      -3.425  23.674  22.626  1.00 1.421      A    C  
ATOM    605  C   ILE A  78      -2.312  22.628  22.633  1.00 1.421      A    C  
ATOM    606  O   ILE A  78      -1.819  22.278  23.704  1.00 1.421      A    O  
ATOM    607  CB  ILE A  78      -4.801  23.090  22.239  1.00 1.421      A    C  
ATOM    608  CG1 ILE A  78      -5.898  24.143  22.535  1.00 1.421      A    C  
ATOM    609  CG2 ILE A  78      -5.096  21.795  23.015  1.00 1.421      A    C  
ATOM    610  CD1 ILE A  78      -7.201  23.882  21.780  1.00 1.421      A    C  
ATOM    611  N   MET A  79      -1.791  22.231  21.459  1.00-1.394      A    N  
ATOM    612  CA  MET A  79      -0.669  21.292  21.340  1.00-1.394      A    C  
ATOM    613  C   MET A  79       0.608  21.774  22.045  1.00-1.394      A    C  
ATOM    614  O   MET A  79       1.427  20.960  22.478  1.00-1.394      A    O  
ATOM    615  CB  MET A  79      -0.350  21.060  19.857  1.00-1.394      A    C  
ATOM    616  CG  MET A  79      -1.415  20.253  19.115  1.00-1.394      A    C  
ATOM    617  SD  MET A  79      -1.034  20.044  17.345  1.00-1.394      A    S  
ATOM    618  CE  MET A  79       0.341  18.886  17.455  1.00-1.394      A    C  
ATOM    619  N   ARG A  80       0.821  23.092  22.174  1.00 0.009      A    N  
ATOM    620  CA  ARG A  80       1.952  23.646  22.940  1.00 0.009      A    C  
ATOM    621  C   ARG A  80       1.801  23.455  24.452  1.00 0.009      A    C  
ATOM    622  O   ARG A  80       2.813  23.398  25.151  1.00 0.009      A    O  
ATOM    623  CB  ARG A  80       2.140  25.134  22.623  1.00 0.009      A    C  
ATOM    624  CG  ARG A  80       2.717  25.369  21.225  1.00 0.009      A    C  
ATOM    625  CD  ARG A  80       2.758  26.868  20.926  1.00 0.009      A    C  
ATOM    626  NE  ARG A  80       3.082  27.134  19.524  1.00 0.009      A    N  
ATOM    627  CZ  ARG A  80       3.692  28.209  19.029  1.00 0.009      A    C  
ATOM    628  NH1 ARG A  80       4.180  29.146  19.805  1.00 0.009      A    N1+
ATOM    629  NH2 ARG A  80       3.798  28.348  17.749  1.00 0.009      A    N  
ATOM    630  N   LYS A  81       0.567  23.416  24.942  1.00 1.204      A    N  
ATOM    631  CA  LYS A  81       0.232  23.272  26.364  1.00 1.204      A    C  
ATOM    632  C   LYS A  81      -0.018  21.814  26.745  1.00 1.204      A    C  
ATOM    633  O   LYS A  81       0.473  21.381  27.789  1.00 1.204      A    O  
ATOM    634  CB  LYS A  81      -0.978  24.155  26.692  1.00 1.204      A    C  
ATOM    635  CG  LYS A  81      -0.686  25.659  26.517  1.00 1.204      A    C  
ATOM    636  CD  LYS A  81      -1.935  26.494  26.838  1.00 1.204      A    C  
ATOM    637  CE  LYS A  81      -1.692  27.988  26.615  1.00 1.204      A    C  
ATOM    638  NZ  LYS A  81      -2.908  28.795  26.914  1.00 1.204      A    N1+
ATOM    639  N   PHE A  82      -0.704  21.080  25.883  1.00 0.919      A    N  
ATOM    640  CA  PHE A  82      -1.092  19.698  26.110  1.00 0.919      A    C  
ATOM    641  C   PHE A  82       0.125  18.767  26.086  1.00 0.919      A    C  
ATOM    642  O   PHE A  82       1.021  18.873  25.249  1.00 0.919      A    O  
ATOM    643  CB  PHE A  82      -2.152  19.285  25.085  1.00 0.919      A    C  
ATOM    644  CG  PHE A  82      -3.027  18.148  25.562  1.00 0.919      A    C  
ATOM    645  CD1 PHE A  82      -2.629  16.812  25.387  1.00 0.919      A    C  
ATOM    646  CD2 PHE A  82      -4.253  18.426  26.200  1.00 0.919      A    C  
ATOM    647  CE1 PHE A  82      -3.437  15.765  25.835  1.00 0.919      A    C  
ATOM    648  CE2 PHE A  82      -5.070  17.378  26.652  1.00 0.919      A    C  
ATOM    649  CZ  PHE A  82      -4.659  16.047  26.468  1.00 0.919      A    C  
ATOM    650  N   SER A  83       0.175  17.867  27.040  1.00-0.579      A    N  
ATOM    651  CA  SER A  83       1.190  16.818  27.129  1.00-0.579      A    C  
ATOM    652  C   SER A  83       0.500  15.463  27.058  1.00-0.579      A    C  
ATOM    653  O   SER A  83      -0.539  15.279  27.679  1.00-0.579      A    O  
ATOM    654  CB  SER A  83       1.998  16.933  28.419  1.00-0.579      A    C  
ATOM    655  OG  SER A  83       2.608  18.212  28.501  1.00-0.579      A    O  
ATOM    656  N   GLY A  84       1.110  14.541  26.326  1.00-0.044      A    N  
ATOM    657  CA  GLY A  84       0.636  13.177  26.217  1.00-0.044      A    C  
ATOM    658  C   GLY A  84       1.783  12.191  26.328  1.00-0.044      A    C  
ATOM    659  O   GLY A  84       2.960  12.567  26.279  1.00-0.044      A    O  
ATOM    660  N   SER A  85       1.445  10.938  26.494  1.00 0.516      A    N  
ATOM    661  CA  SER A  85       2.417   9.855  26.546  1.00 0.516      A    C  
ATOM    662  C   SER A  85       2.898   9.504  25.144  1.00 0.516      A    C  
ATOM    663  O   SER A  85       2.113   9.351  24.207  1.00 0.516      A    O  
ATOM    664  CB  SER A  85       1.816   8.644  27.238  1.00 0.516      A    C  
ATOM    665  OG  SER A  85       1.519   8.960  28.578  1.00 0.516      A    O  
ATOM    666  N   CYS A  86       4.203   9.322  24.971  1.00-0.996      A    N  
ATOM    667  CA  CYS A  86       4.705   8.689  23.759  1.00-0.996      A    C  
ATOM    668  C   CYS A  86       4.111   7.283  23.641  1.00-0.996      A    C  
ATOM    669  O   CYS A  86       4.287   6.469  24.552  1.00-0.996      A    O  
ATOM    670  CB  CYS A  86       6.232   8.646  23.814  1.00-0.996      A    C  
ATOM    671  SG  CYS A  86       6.913   7.611  22.471  1.00-0.996      A    S  
ATOM    672  N   ARG A  87       3.508   6.961  22.500  1.00-1.162      A    N  
ATOM    673  CA  ARG A  87       2.843   5.668  22.248  1.00-1.162      A    C  
ATOM    674  C   ARG A  87       3.752   4.440  22.456  1.00-1.162      A    C  
ATOM    675  O   ARG A  87       3.240   3.362  22.706  1.00-1.162      A    O  
ATOM    676  CB  ARG A  87       2.235   5.665  20.833  1.00-1.162      A    C  
ATOM    677  CG  ARG A  87       1.027   6.608  20.690  1.00-1.162      A    C  
ATOM    678  CD  ARG A  87       0.409   6.522  19.282  1.00-1.162      A    C  
ATOM    679  NE  ARG A  87      -0.841   7.314  19.171  1.00-1.162      A    N  
ATOM    680  CZ  ARG A  87      -1.624   7.418  18.096  1.00-1.162      A    C  
ATOM    681  NH1 ARG A  87      -1.318   6.864  16.956  1.00-1.162      A    N1+
ATOM    682  NH2 ARG A  87      -2.746   8.080  18.158  1.00-1.162      A    N  
ATOM    683  N   CYS A  88       5.073   4.609  22.390  1.00-0.166      A    N  
ATOM    684  CA  CYS A  88       6.015   3.499  22.483  1.00-0.166      A    C  
ATOM    685  C   CYS A  88       6.831   3.474  23.785  1.00-0.166      A    C  
ATOM    686  O   CYS A  88       7.117   2.404  24.325  1.00-0.166      A    O  
ATOM    687  CB  CYS A  88       6.957   3.546  21.276  1.00-0.166      A    C  
ATOM    688  SG  CYS A  88       6.005   3.597  19.737  1.00-0.166      A    S  
ATOM    689  N   CYS A  89       7.257   4.638  24.295  1.00-1.116      A    N  
ATOM    690  CA  CYS A  89       8.095   4.705  25.494  1.00-1.116      A    C  
ATOM    691  C   CYS A  89       7.375   5.223  26.748  1.00-1.116      A    C  
ATOM    692  O   CYS A  89       8.020   5.347  27.788  1.00-1.116      A    O  
ATOM    693  CB  CYS A  89       9.398   5.460  25.207  1.00-1.116      A    C  
ATOM    694  SG  CYS A  89       9.150   7.262  25.161  1.00-1.116      A    S  
ATOM    695  N   ALA A  90       6.091   5.562  26.638  1.00 0.048      A    N  
ATOM    696  CA  ALA A  90       5.234   6.119  27.683  1.00 0.048      A    C  
ATOM    697  C   ALA A  90       5.731   7.431  28.328  1.00 0.048      A    C  
ATOM    698  O   ALA A  90       5.055   7.983  29.201  1.00 0.048      A    O  
ATOM    699  CB  ALA A  90       4.894   5.024  28.699  1.00 0.048      A    C  
ATOM    700  N   LYS A  91       6.853   7.992  27.879  1.00 0.093      A    N  
ATOM    701  CA  LYS A  91       7.374   9.258  28.402  1.00 0.093      A    C  
ATOM    702  C   LYS A  91       6.392  10.394  28.118  1.00 0.093      A    C  
ATOM    703  O   LYS A  91       5.934  10.545  26.987  1.00 0.093      A    O  
ATOM    704  CB  LYS A  91       8.763   9.534  27.817  1.00 0.093      A    C  
ATOM    705  CG  LYS A  91       9.445  10.747  28.466  1.00 0.093      A    C  
ATOM    706  CD  LYS A  91      10.874  10.915  27.962  1.00 0.093      A    C  
ATOM    707  CE  LYS A  91      11.533  12.101  28.659  1.00 0.093      A    C  
ATOM    708  NZ  LYS A  91      12.967  12.258  28.285  1.00 0.093      A    N1+
ATOM    709  N   GLN A  92       6.116  11.217  29.112  1.00 0.302      A    N  
ATOM    710  CA  GLN A  92       5.291  12.412  28.967  1.00 0.302      A    C  
ATOM    711  C   GLN A  92       6.046  13.488  28.185  1.00 0.302      A    C  
ATOM    712  O   GLN A  92       7.121  13.927  28.579  1.00 0.302      A    O  
ATOM    713  CB  GLN A  92       4.861  12.915  30.356  1.00 0.302      A    C  
ATOM    714  CG  GLN A  92       3.763  12.031  30.984  1.00 0.302      A    C  
ATOM    715  CD  GLN A  92       2.433  12.123  30.228  1.00 0.302      A    C  
ATOM    716  NE2 GLN A  92       1.582  11.142  30.325  1.00 0.302      A    N  
ATOM    717  OE1 GLN A  92       2.163  13.097  29.542  1.00 0.302      A    O  
ATOM    718  N   ILE A  93       5.484  13.906  27.056  1.00 0.197      A    N  
ATOM    719  CA  ILE A  93       6.057  14.894  26.137  1.00 0.197      A    C  
ATOM    720  C   ILE A  93       4.948  15.865  25.720  1.00 0.197      A    C  
ATOM    721  O   ILE A  93       3.833  15.458  25.411  1.00 0.197      A    O  
ATOM    722  CB  ILE A  93       6.683  14.204  24.902  1.00 0.197      A    C  
ATOM    723  CG1 ILE A  93       7.792  13.180  25.258  1.00 0.197      A    C  
ATOM    724  CG2 ILE A  93       7.235  15.214  23.887  1.00 0.197      A    C  
ATOM    725  CD1 ILE A  93       9.079  13.779  25.835  1.00 0.197      A    C  
ATOM    726  N   LYS A  94       5.247  17.156  25.647  1.00 0.638      A    N  
ATOM    727  CA  LYS A  94       4.312  18.129  25.073  1.00 0.638      A    C  
ATOM    728  C   LYS A  94       4.099  17.839  23.589  1.00 0.638      A    C  
ATOM    729  O   LYS A  94       5.079  17.657  22.872  1.00 0.638      A    O  
ATOM    730  CB  LYS A  94       4.806  19.569  25.275  1.00 0.638      A    C  
ATOM    731  CG  LYS A  94       4.810  19.970  26.753  1.00 0.638      A    C  
ATOM    732  CD  LYS A  94       5.036  21.471  26.930  1.00 0.638      A    C  
ATOM    733  CE  LYS A  94       4.925  21.828  28.411  1.00 0.638      A    C  
ATOM    734  NZ  LYS A  94       4.892  23.288  28.641  1.00 0.638      A    N1+
ATOM    735  N   PHE A  95       2.845  17.883  23.106  1.00 0.770      A    N  
ATOM    736  CA  PHE A  95       2.520  17.502  21.727  1.00 0.770      A    C  
ATOM    737  C   PHE A  95       3.285  18.286  20.658  1.00 0.770      A    C  
ATOM    738  O   PHE A  95       3.699  17.713  19.658  1.00 0.770      A    O  
ATOM    739  CB  PHE A  95       1.005  17.586  21.500  1.00 0.770      A    C  
ATOM    740  CG  PHE A  95       0.351  16.253  21.733  1.00 0.770      A    C  
ATOM    741  CD1 PHE A  95       0.420  15.257  20.741  1.00 0.770      A    C  
ATOM    742  CD2 PHE A  95      -0.273  15.971  22.961  1.00 0.770      A    C  
ATOM    743  CE1 PHE A  95      -0.104  13.979  20.983  1.00 0.770      A    C  
ATOM    744  CE2 PHE A  95      -0.796  14.691  23.201  1.00 0.770      A    C  
ATOM    745  CZ  PHE A  95      -0.703  13.694  22.213  1.00 0.770      A    C  
ATOM    746  N   TYR A  96       3.583  19.571  20.875  1.00-0.801      A    N  
ATOM    747  CA  TYR A  96       4.394  20.354  19.929  1.00-0.801      A    C  
ATOM    748  C   TYR A  96       5.821  19.804  19.753  1.00-0.801      A    C  
ATOM    749  O   TYR A  96       6.449  20.033  18.719  1.00-0.801      A    O  
ATOM    750  CB  TYR A  96       4.417  21.827  20.347  1.00-0.801      A    C  
ATOM    751  CG  TYR A  96       5.430  22.184  21.413  1.00-0.801      A    C  
ATOM    752  CD1 TYR A  96       5.145  21.982  22.773  1.00-0.801      A    C  
ATOM    753  CD2 TYR A  96       6.667  22.745  21.038  1.00-0.801      A    C  
ATOM    754  CE1 TYR A  96       6.075  22.341  23.751  1.00-0.801      A    C  
ATOM    755  CE2 TYR A  96       7.603  23.112  22.020  1.00-0.801      A    C  
ATOM    756  CZ  TYR A  96       7.306  22.916  23.380  1.00-0.801      A    C  
ATOM    757  OH  TYR A  96       8.210  23.290  24.340  1.00-0.801      A    O  
ATOM    758  N   ARG A  97       6.348  19.077  20.731  1.00 0.878      A    N  
ATOM    759  CA  ARG A  97       7.649  18.391  20.684  1.00 0.878      A    C  
ATOM    760  C   ARG A  97       7.533  16.901  20.366  1.00 0.878      A    C  
ATOM    761  O   ARG A  97       8.553  16.285  20.089  1.00 0.878      A    O  
ATOM    762  CB  ARG A  97       8.426  18.602  21.992  1.00 0.878      A    C  
ATOM    763  CG  ARG A  97       8.880  20.053  22.173  1.00 0.878      A    C  
ATOM    764  CD  ARG A  97       9.809  20.182  23.379  1.00 0.878      A    C  
ATOM    765  NE  ARG A  97      10.322  21.557  23.518  1.00 0.878      A    N  
ATOM    766  CZ  ARG A  97      11.208  21.975  24.401  1.00 0.878      A    C  
ATOM    767  NH1 ARG A  97      11.722  21.183  25.298  1.00 0.878      A    N1+
ATOM    768  NH2 ARG A  97      11.602  23.225  24.393  1.00 0.878      A    N  
ATOM    769  N   MET A  98       6.334  16.336  20.361  1.00-1.262      A    N  
ATOM    770  CA  MET A  98       6.123  14.895  20.209  1.00-1.262      A    C  
ATOM    771  C   MET A  98       6.707  14.369  18.891  1.00-1.262      A    C  
ATOM    772  O   MET A  98       7.430  13.385  18.884  1.00-1.262      A    O  
ATOM    773  CB  MET A  98       4.626  14.574  20.309  1.00-1.262      A    C  
ATOM    774  CG  MET A  98       4.360  13.070  20.410  1.00-1.262      A    C  
ATOM    775  SD  MET A  98       4.958  12.312  21.940  1.00-1.262      A    S  
ATOM    776  CE  MET A  98       3.602  12.759  23.052  1.00-1.262      A    C  
ATOM    777  N   ARG A  99       6.492  15.090  17.786  1.00-1.493      A    N  
ATOM    778  CA  ARG A  99       7.054  14.725  16.473  1.00-1.493      A    C  
ATOM    779  C   ARG A  99       8.586  14.700  16.469  1.00-1.493      A    C  
ATOM    780  O   ARG A  99       9.174  13.900  15.756  1.00-1.493      A    O  
ATOM    781  CB  ARG A  99       6.501  15.683  15.412  1.00-1.493      A    C  
ATOM    782  CG  ARG A  99       6.791  15.170  13.995  1.00-1.493      A    C  
ATOM    783  CD  ARG A  99       6.120  16.068  12.965  1.00-1.493      A    C  
ATOM    784  NE  ARG A  99       6.186  15.493  11.612  1.00-1.493      A    N  
ATOM    785  CZ  ARG A  99       5.274  15.607  10.668  1.00-1.493      A    C  
ATOM    786  NH1 ARG A  99       4.235  16.368  10.789  1.00-1.493      A    N1+
ATOM    787  NH2 ARG A  99       5.377  14.938   9.576  1.00-1.493      A    N  
ATOM    788  N   HIS A 100       9.236  15.590  17.216  1.00-0.086      A    N  
ATOM    789  CA  HIS A 100      10.680  15.587  17.358  1.00-0.086      A    C  
ATOM    790  C   HIS A 100      11.141  14.436  18.256  1.00-0.086      A    C  
ATOM    791  O   HIS A 100      12.089  13.739  17.911  1.00-0.086      A    O  
ATOM    792  CB  HIS A 100      11.160  16.946  17.881  1.00-0.086      A    C  
ATOM    793  CG  HIS A 100      12.661  17.033  17.962  1.00-0.086      A    C  
ATOM    794  CD2 HIS A 100      13.429  16.889  19.087  1.00-0.086      A    C  
ATOM    795  ND1 HIS A 100      13.525  17.222  16.916  1.00-0.086      A    N  
ATOM    796  CE1 HIS A 100      14.784  17.202  17.391  1.00-0.086      A    C  
ATOM    797  NE2 HIS A 100      14.765  17.000  18.705  1.00-0.086      A    N  
ATOM    798  N   HIS A 101      10.423  14.183  19.346  1.00-1.252      A    N  
ATOM    799  CA  HIS A 101      10.679  13.045  20.221  1.00-1.252      A    C  
ATOM    800  C   HIS A 101      10.624  11.717  19.458  1.00-1.252      A    C  
ATOM    801  O   HIS A 101      11.525  10.895  19.629  1.00-1.252      A    O  
ATOM    802  CB  HIS A 101       9.691  13.069  21.387  1.00-1.252      A    C  
ATOM    803  CG  HIS A 101       9.778  11.835  22.241  1.00-1.252      A    C  
ATOM    804  CD2 HIS A 101       8.904  10.778  22.234  1.00-1.252      A    C  
ATOM    805  ND1 HIS A 101      10.796  11.517  23.118  1.00-1.252      A    N  
ATOM    806  CE1 HIS A 101      10.537  10.301  23.615  1.00-1.252      A    C  
ATOM    807  NE2 HIS A 101       9.399   9.824  23.101  1.00-1.252      A    N  
ATOM    808  N   TYR A 102       9.642  11.523  18.579  1.00-1.149      A    N  
ATOM    809  CA  TYR A 102       9.537  10.303  17.778  1.00-1.149      A    C  
ATOM    810  C   TYR A 102      10.749  10.064  16.862  1.00-1.149      A    C  
ATOM    811  O   TYR A 102      11.121   8.918  16.669  1.00-1.149      A    O  
ATOM    812  CB  TYR A 102       8.235  10.319  16.973  1.00-1.149      A    C  
ATOM    813  CG  TYR A 102       6.958  10.166  17.768  1.00-1.149      A    C  
ATOM    814  CD1 TYR A 102       6.931   9.501  19.009  1.00-1.149      A    C  
ATOM    815  CD2 TYR A 102       5.751  10.638  17.226  1.00-1.149      A    C  
ATOM    816  CE1 TYR A 102       5.726   9.310  19.705  1.00-1.149      A    C  
ATOM    817  CE2 TYR A 102       4.538  10.453  17.917  1.00-1.149      A    C  
ATOM    818  CZ  TYR A 102       4.529   9.790  19.157  1.00-1.149      A    C  
ATOM    819  OH  TYR A 102       3.342   9.599  19.830  1.00-1.149      A    O  
ATOM    820  N   LYS A 103      11.404  11.102  16.366  1.00-0.608      A    N  
ATOM    821  CA  LYS A 103      12.631  10.945  15.571  1.00-0.608      A    C  
ATOM    822  C   LYS A 103      13.794  10.362  16.378  1.00-0.608      A    C  
ATOM    823  O   LYS A 103      14.596   9.635  15.819  1.00-0.608      A    O  
ATOM    824  CB  LYS A 103      13.070  12.281  14.973  1.00-0.608      A    C  
ATOM    825  CG  LYS A 103      12.129  12.803  13.879  1.00-0.608      A    C  
ATOM    826  CD  LYS A 103      12.746  14.063  13.261  1.00-0.608      A    C  
ATOM    827  CE  LYS A 103      11.943  14.552  12.054  1.00-0.608      A    C  
ATOM    828  NZ  LYS A 103      12.724  15.562  11.278  1.00-0.608      A    N1+
ATOM    829  N   SER A 104      13.885  10.674  17.670  1.00-0.226      A    N  
ATOM    830  CA  SER A 104      14.967  10.240  18.550  1.00-0.226      A    C  
ATOM    831  C   SER A 104      14.578   9.117  19.512  1.00-0.226      A    C  
ATOM    832  O   SER A 104      15.432   8.574  20.217  1.00-0.226      A    O  
ATOM    833  CB  SER A 104      15.509  11.448  19.318  1.00-0.226      A    C  
ATOM    834  OG  SER A 104      14.484  12.057  20.091  1.00-0.226      A    O  
ATOM    835  N   CYS A 105      13.306   8.757  19.573  1.00-0.989      A    N  
ATOM    836  CA  CYS A 105      12.825   7.700  20.447  1.00-0.989      A    C  
ATOM    837  C   CYS A 105      13.148   6.335  19.854  1.00-0.989      A    C  
ATOM    838  O   CYS A 105      12.471   5.897  18.927  1.00-0.989      A    O  
ATOM    839  CB  CYS A 105      11.320   7.877  20.679  1.00-0.989      A    C  
ATOM    840  SG  CYS A 105      10.709   6.579  21.798  1.00-0.989      A    S  
ATOM    841  N   LYS A 106      14.126   5.626  20.443  1.00 0.353      A    N  
ATOM    842  CA  LYS A 106      14.521   4.291  19.992  1.00 0.353      A    C  
ATOM    843  C   LYS A 106      13.331   3.334  19.894  1.00 0.353      A    C  
ATOM    844  O   LYS A 106      13.092   2.792  18.824  1.00 0.353      A    O  
ATOM    845  CB  LYS A 106      15.649   3.738  20.881  1.00 0.353      A    C  
ATOM    846  CG  LYS A 106      16.158   2.409  20.314  1.00 0.353      A    C  
ATOM    847  CD  LYS A 106      17.351   1.842  21.087  1.00 0.353      A    C  
ATOM    848  CE  LYS A 106      17.689   0.506  20.422  1.00 0.353      A    C  
ATOM    849  NZ  LYS A 106      18.830  -0.187  21.053  1.00 0.353      A    N1+
ATOM    850  N   LYS A 107      12.513   3.233  20.943  1.00-0.283      A    N  
ATOM    851  CA  LYS A 107      11.323   2.366  20.944  1.00-0.283      A    C  
ATOM    852  C   LYS A 107      10.337   2.706  19.820  1.00-0.283      A    C  
ATOM    853  O   LYS A 107       9.738   1.819  19.245  1.00-0.283      A    O  
ATOM    854  CB  LYS A 107      10.583   2.437  22.281  1.00-0.283      A    C  
ATOM    855  CG  LYS A 107      11.364   1.811  23.445  1.00-0.283      A    C  
ATOM    856  CD  LYS A 107      10.462   1.709  24.674  1.00-0.283      A    C  
ATOM    857  CE  LYS A 107      11.166   0.990  25.821  1.00-0.283      A    C  
ATOM    858  NZ  LYS A 107      10.234   0.686  26.934  1.00-0.283      A    N1+
ATOM    859  N   TYR A 108      10.160   3.997  19.510  1.00-1.151      A    N  
ATOM    860  CA  TYR A 108       9.302   4.406  18.400  1.00-1.151      A    C  
ATOM    861  C   TYR A 108       9.921   4.056  17.044  1.00-1.151      A    C  
ATOM    862  O   TYR A 108       9.214   3.612  16.154  1.00-1.151      A    O  
ATOM    863  CB  TYR A 108       9.010   5.904  18.485  1.00-1.151      A    C  
ATOM    864  CG  TYR A 108       8.011   6.391  17.460  1.00-1.151      A    C  
ATOM    865  CD1 TYR A 108       8.421   6.716  16.155  1.00-1.151      A    C  
ATOM    866  CD2 TYR A 108       6.655   6.494  17.799  1.00-1.151      A    C  
ATOM    867  CE1 TYR A 108       7.491   7.129  15.196  1.00-1.151      A    C  
ATOM    868  CE2 TYR A 108       5.709   6.920  16.845  1.00-1.151      A    C  
ATOM    869  CZ  TYR A 108       6.137   7.233  15.542  1.00-1.151      A    C  
ATOM    870  OH  TYR A 108       5.219   7.642  14.607  1.00-1.151      A    O  
ATOM    871  N   GLN A 109      11.229   4.242  16.886  1.00-0.465      A    N  
ATOM    872  CA  GLN A 109      11.922   3.896  15.645  1.00-0.465      A    C  
ATOM    873  C   GLN A 109      11.989   2.383  15.427  1.00-0.465      A    C  
ATOM    874  O   GLN A 109      11.847   1.956  14.292  1.00-0.465      A    O  
ATOM    875  CB  GLN A 109      13.320   4.516  15.613  1.00-0.465      A    C  
ATOM    876  CG  GLN A 109      13.303   6.050  15.540  1.00-0.465      A    C  
ATOM    877  CD  GLN A 109      12.613   6.609  14.291  1.00-0.465      A    C  
ATOM    878  NE2 GLN A 109      12.066   7.798  14.365  1.00-0.465      A    N  
ATOM    879  OE1 GLN A 109      12.544   5.998  13.237  1.00-0.465      A    O  
ATOM    880  N   ASP A 110      12.127   1.592  16.480  1.00-0.941      A    N  
ATOM    881  CA  ASP A 110      12.114   0.133  16.397  1.00-0.941      A    C  
ATOM    882  C   ASP A 110      10.731  -0.396  15.962  1.00-0.941      A    C  
ATOM    883  O   ASP A 110      10.640  -1.389  15.245  1.00-0.941      A    O  
ATOM    884  CB  ASP A 110      12.508  -0.468  17.757  1.00-0.941      A    C  
ATOM    885  CG  ASP A 110      13.943  -0.152  18.239  1.00-0.941      A    C  
ATOM    886  OD1 ASP A 110      14.805   0.258  17.437  1.00-0.941      A    O  
ATOM    887  OD2 ASP A 110      14.205  -0.297  19.465  1.00-0.941      A    O1-
ATOM    888  N   GLU A 111       9.644   0.297  16.339  1.00-1.158      A    N  
ATOM    889  CA  GLU A 111       8.270  -0.138  16.054  1.00-1.158      A    C  
ATOM    890  C   GLU A 111       7.701   0.429  14.741  1.00-1.158      A    C  
ATOM    891  O   GLU A 111       6.972  -0.254  14.027  1.00-1.158      A    O  
ATOM    892  CB  GLU A 111       7.415   0.248  17.261  1.00-1.158      A    C  
ATOM    893  CG  GLU A 111       6.007  -0.336  17.229  1.00-1.158      A    C  
ATOM    894  CD  GLU A 111       5.228  -0.042  18.539  1.00-1.158      A    C  
ATOM    895  OE1 GLU A 111       4.121  -0.587  18.696  1.00-1.158      A    O  
ATOM    896  OE2 GLU A 111       5.685   0.760  19.376  1.00-1.158      A    O1-
ATOM    897  N   TYR A 112       8.001   1.696  14.419  1.00-0.406      A    N  
ATOM    898  CA  TYR A 112       7.440   2.405  13.268  1.00-0.406      A    C  
ATOM    899  C   TYR A 112       8.491   2.999  12.332  1.00-0.406      A    C  
ATOM    900  O   TYR A 112       8.139   3.653  11.342  1.00-0.406      A    O  
ATOM    901  CB  TYR A 112       6.566   3.549  13.756  1.00-0.406      A    C  
ATOM    902  CG  TYR A 112       5.412   3.174  14.635  1.00-0.406      A    C  
ATOM    903  CD1 TYR A 112       4.206   2.745  14.051  1.00-0.406      A    C  
ATOM    904  CD2 TYR A 112       5.496   3.386  16.016  1.00-0.406      A    C  
ATOM    905  CE1 TYR A 112       3.066   2.614  14.845  1.00-0.406      A    C  
ATOM    906  CE2 TYR A 112       4.363   3.260  16.813  1.00-0.406      A    C  
ATOM    907  CZ  TYR A 112       3.136   2.910  16.227  1.00-0.406      A    C  
ATOM    908  OH  TYR A 112       2.014   2.930  16.990  1.00-0.406      A    O  
ATOM    909  N   GLY A 113       9.746   2.902  12.699  1.00-0.862      A    N  
ATOM    910  CA  GLY A 113      10.836   3.368  11.872  1.00-0.862      A    C  
ATOM    911  C   GLY A 113      10.924   2.525  10.614  1.00-0.862      A    C  
ATOM    912  O   GLY A 113      10.618   1.336  10.602  1.00-0.862      A    O  
ATOM    913  N   VAL A 114      11.374   3.171   9.546  1.00 0.783      A    N  
ATOM    914  CA  VAL A 114      11.765   2.467   8.338  1.00 0.783      A    C  
ATOM    915  C   VAL A 114      13.100   1.792   8.631  1.00 0.783      A    C  
ATOM    916  O   VAL A 114      14.151   2.396   8.444  1.00 0.783      A    O  
ATOM    917  CB  VAL A 114      11.846   3.435   7.149  1.00 0.783      A    C  
ATOM    918  CG1 VAL A 114      12.261   2.697   5.884  1.00 0.783      A    C  
ATOM    919  CG2 VAL A 114      10.492   4.142   6.931  1.00 0.783      A    C  
ATOM    920  N   SER A 115      13.066   0.568   9.137  1.00 0.303      A    N  
ATOM    921  CA  SER A 115      14.262  -0.257   9.155  1.00 0.303      A    C  
ATOM    922  C   SER A 115      14.550  -0.713   7.729  1.00 0.303      A    C  
ATOM    923  O   SER A 115      13.652  -1.161   7.020  1.00 0.303      A    O  
ATOM    924  CB  SER A 115      14.124  -1.438  10.127  1.00 0.303      A    C  
ATOM    925  OG  SER A 115      12.995  -2.216   9.837  1.00 0.303      A    O  
ATOM    926  N   SER A 116      15.809  -0.612   7.309  1.00 0.552      A    N  
ATOM    927  CA  SER A 116      16.274  -1.174   6.040  1.00 0.552      A    C  
ATOM    928  C   SER A 116      16.178  -2.691   5.998  1.00 0.552      A    C  
ATOM    929  O   SER A 116      16.035  -3.278   4.934  1.00 0.552      A    O  
ATOM    930  CB  SER A 116      17.733  -0.763   5.811  1.00 0.552      A    C  
ATOM    931  OG  SER A 116      18.498  -0.984   6.983  1.00 0.552      A    O  
ATOM    932  N   ILE A 117      16.274  -3.332   7.162  1.00 2.590      A    N  
ATOM    933  CA  ILE A 117      16.091  -4.773   7.316  1.00 2.590      A    C  
ATOM    934  C   ILE A 117      14.595  -5.002   7.489  1.00 2.590      A    C  
ATOM    935  O   ILE A 117      14.038  -4.688   8.542  1.00 2.590      A    O  
ATOM    936  CB  ILE A 117      16.904  -5.318   8.510  1.00 2.590      A    C  
ATOM    937  CG1 ILE A 117      18.396  -4.930   8.377  1.00 2.590      A    C  
ATOM    938  CG2 ILE A 117      16.735  -6.851   8.582  1.00 2.590      A    C  
ATOM    939  CD1 ILE A 117      19.236  -5.276   9.615  1.00 2.590      A    C  
ATOM    940  N   ILE A 118      13.956  -5.531   6.452  1.00 0.549      A    N  
ATOM    941  CA  ILE A 118      12.562  -5.940   6.529  1.00 0.549      A    C  
ATOM    942  C   ILE A 118      12.510  -7.164   7.432  1.00 0.549      A    C  
ATOM    943  O   ILE A 118      13.196  -8.145   7.151  1.00 0.549      A    O  
ATOM    944  CB  ILE A 118      11.988  -6.195   5.125  1.00 0.549      A    C  
ATOM    945  CG1 ILE A 118      12.055  -4.880   4.321  1.00 0.549      A    C  
ATOM    946  CG2 ILE A 118      10.538  -6.712   5.226  1.00 0.549      A    C  
ATOM    947  CD1 ILE A 118      12.036  -5.077   2.832  1.00 0.549      A    C  
ATOM    948  N   PRO A 119      11.775  -7.123   8.540  1.00 0.168      A    N  
ATOM    949  CA  PRO A 119      11.593  -8.315   9.335  1.00 0.168      A    C  
ATOM    950  C   PRO A 119      10.890  -9.347   8.460  1.00 0.168      A    C  
ATOM    951  O   PRO A 119       9.884  -9.031   7.837  1.00 0.168      A    O  
ATOM    952  CB  PRO A 119      10.737  -7.900  10.537  1.00 0.168      A    C  
ATOM    953  CG  PRO A 119      10.751  -6.367  10.518  1.00 0.168      A    C  
ATOM    954  CD  PRO A 119      10.978  -6.028   9.058  1.00 0.168      A    C  
ATOM    955  N   ASN A 120      11.401 -10.574   8.441  1.00 1.169      A    N  
ATOM    956  CA  ASN A 120      10.680 -11.702   7.877  1.00 1.169      A    C  
ATOM    957  C   ASN A 120       9.379 -11.880   8.665  1.00 1.169      A    C  
ATOM    958  O   ASN A 120       9.350 -12.554   9.696  1.00 1.169      A    O  
ATOM    959  CB  ASN A 120      11.561 -12.978   7.909  1.00 1.169      A    C  
ATOM    960  CG  ASN A 120      12.233 -13.292   6.587  1.00 1.169      A    C  
ATOM    961  ND2 ASN A 120      13.296 -14.062   6.598  1.00 1.169      A    N  
ATOM    962  OD1 ASN A 120      11.802 -12.896   5.531  1.00 1.169      A    O  
ATOM    963  N   PHE A 121       8.310 -11.245   8.204  1.00 0.958      A    N  
ATOM    964  CA  PHE A 121       6.970 -11.542   8.665  1.00 0.958      A    C  
ATOM    965  C   PHE A 121       6.621 -12.936   8.151  1.00 0.958      A    C  
ATOM    966  O   PHE A 121       6.036 -13.098   7.090  1.00 0.958      A    O  
ATOM    967  CB  PHE A 121       5.981 -10.449   8.229  1.00 0.958      A    C  
ATOM    968  CG  PHE A 121       5.819  -9.326   9.240  1.00 0.958      A    C  
ATOM    969  CD1 PHE A 121       4.836  -9.415  10.234  1.00 0.958      A    C  
ATOM    970  CD2 PHE A 121       6.662  -8.208   9.194  1.00 0.958      A    C  
ATOM    971  CE1 PHE A 121       4.672  -8.384  11.177  1.00 0.958      A    C  
ATOM    972  CE2 PHE A 121       6.507  -7.170  10.142  1.00 0.958      A    C  
ATOM    973  CZ  PHE A 121       5.516  -7.252  11.135  1.00 0.958      A    C  
ATOM    974  N   GLN A 122       7.019 -13.949   8.902  1.00 0.742      A    N  
ATOM    975  CA  GLN A 122       6.453 -15.270   8.757  1.00 0.742      A    C  
ATOM    976  C   GLN A 122       4.966 -15.135   9.097  1.00 0.742      A    C  
ATOM    977  O   GLN A 122       4.588 -15.056  10.257  1.00 0.742      A    O  
ATOM    978  CB  GLN A 122       7.150 -16.289   9.667  1.00 0.742      A    C  
ATOM    979  CG  GLN A 122       8.529 -16.690   9.140  1.00 0.742      A    C  
ATOM    980  CD  GLN A 122       9.199 -17.788   9.980  1.00 0.742      A    C  
ATOM    981  NE2 GLN A 122      10.140 -18.503   9.425  1.00 0.742      A    N  
ATOM    982  OE1 GLN A 122       8.892 -18.014  11.137  1.00 0.742      A    O  
ATOM    983  N   ILE A 123       4.136 -15.083   8.064  1.00 0.105      A    N  
ATOM    984  CA  ILE A 123       2.738 -15.461   8.224  1.00 0.105      A    C  
ATOM    985  C   ILE A 123       2.799 -16.912   8.701  1.00 0.105      A    C  
ATOM    986  O   ILE A 123       3.245 -17.781   7.952  1.00 0.105      A    O  
ATOM    987  CB  ILE A 123       1.937 -15.294   6.914  1.00 0.105      A    C  
ATOM    988  CG1 ILE A 123       2.000 -13.823   6.429  1.00 0.105      A    C  
ATOM    989  CG2 ILE A 123       0.485 -15.742   7.130  1.00 0.105      A    C  
ATOM    990  CD1 ILE A 123       1.349 -13.577   5.061  1.00 0.105      A    C  
ATOM    991  N   SER A 124       2.461 -17.139   9.961  1.00 0.606      A    N  
ATOM    992  CA  SER A 124       2.426 -18.469  10.545  1.00 0.606      A    C  
ATOM    993  C   SER A 124       1.426 -19.302   9.748  1.00 0.606      A    C  
ATOM    994  O   SER A 124       0.221 -19.168   9.932  1.00 0.606      A    O  
ATOM    995  CB  SER A 124       2.043 -18.388  12.030  1.00 0.606      A    C  
ATOM    996  OG  SER A 124       0.884 -17.599  12.194  1.00 0.606      A    O  
ATOM    997  N   GLN A 125       1.934 -20.126   8.831  1.00-0.427      A    N  
ATOM    998  CA  GLN A 125       1.155 -21.239   8.322  1.00-0.427      A    C  
ATOM    999  C   GLN A 125       0.944 -22.176   9.503  1.00-0.427      A    C  
ATOM   1000  O   GLN A 125       1.897 -22.785   9.991  1.00-0.427      A    O  
ATOM   1001  CB  GLN A 125       1.876 -21.937   7.164  1.00-0.427      A    C  
ATOM   1002  CG  GLN A 125       1.808 -21.123   5.867  1.00-0.427      A    C  
ATOM   1003  CD  GLN A 125       2.415 -21.855   4.667  1.00-0.427      A    C  
ATOM   1004  NE2 GLN A 125       2.120 -21.423   3.461  1.00-0.427      A    N  
ATOM   1005  OE1 GLN A 125       3.154 -22.818   4.770  1.00-0.427      A    O  
ATOM   1006  N   ASP A 126      -0.286 -22.241   9.997  1.00 0.937      A    N  
ATOM   1007  CA  ASP A 126      -0.644 -23.185  11.035  1.00 0.937      A    C  
ATOM   1008  C   ASP A 126      -0.318 -24.605  10.580  1.00 0.937      A    C  
ATOM   1009  O   ASP A 126      -0.436 -24.983   9.413  1.00 0.937      A    O  
ATOM   1010  CB  ASP A 126      -2.114 -23.044  11.441  1.00 0.937      A    C  
ATOM   1011  CG  ASP A 126      -2.350 -21.971  12.514  1.00 0.937      A    C  
ATOM   1012  OD1 ASP A 126      -1.479 -21.830  13.390  1.00 0.937      A    O  
ATOM   1013  OD2 ASP A 126      -3.435 -21.348  12.466  1.00 0.937      A    O1-
ATOM   1014  N   SER A 127       0.121 -25.394  11.553  1.00 0.649      A    N  
ATOM   1015  CA  SER A 127       0.564 -26.766  11.392  1.00 0.649      A    C  
ATOM   1016  C   SER A 127      -0.594 -27.665  10.946  1.00 0.649      A    C  
ATOM   1017  O   SER A 127      -1.344 -28.173  11.781  1.00 0.649      A    O  
ATOM   1018  CB  SER A 127       1.153 -27.241  12.729  1.00 0.649      A    C  
ATOM   1019  OG  SER A 127       0.234 -27.021  13.778  1.00 0.649      A    O  
ATOM   1020  N   VAL A 128      -0.732 -27.904   9.649  1.00 1.396      A    N  
ATOM   1021  CA  VAL A 128      -1.599 -28.982   9.156  1.00 1.396      A    C  
ATOM   1022  C   VAL A 128      -1.054 -30.315   9.674  1.00 1.396      A    C  
ATOM   1023  O   VAL A 128       0.144 -30.591   9.580  1.00 1.396      A    O  
ATOM   1024  CB  VAL A 128      -1.753 -28.962   7.629  1.00 1.396      A    C  
ATOM   1025  CG1 VAL A 128      -2.741 -30.029   7.160  1.00 1.396      A    C  
ATOM   1026  CG2 VAL A 128      -2.272 -27.602   7.144  1.00 1.396      A    C  
ATOM   1027  N   GLY A 129      -1.937 -31.107  10.269  1.00 1.607      A    N  
ATOM   1028  CA  GLY A 129      -1.586 -32.315  11.008  1.00 1.607      A    C  
ATOM   1029  C   GLY A 129      -0.827 -33.352  10.182  1.00 1.607      A    C  
ATOM   1030  O   GLY A 129      -1.142 -33.639   9.031  1.00 1.607      A    O  
ATOM   1031  N   ASN A 130       0.123 -33.986  10.843  1.00 0.290      A    N  
ATOM   1032  CA  ASN A 130       1.099 -34.942  10.330  1.00 0.290      A    C  
ATOM   1033  C   ASN A 130       0.492 -36.348  10.111  1.00 0.290      A    C  
ATOM   1034  O   ASN A 130       0.978 -37.308  10.701  1.00 0.290      A    O  
ATOM   1035  CB  ASN A 130       2.266 -34.932  11.333  1.00 0.290      A    C  
ATOM   1036  CG  ASN A 130       3.580 -35.441  10.785  1.00 0.290      A    C  
ATOM   1037  ND2 ASN A 130       4.517 -35.784  11.647  1.00 0.290      A    N  
ATOM   1038  OD1 ASN A 130       3.817 -35.493   9.597  1.00 0.290      A    O  
ATOM   1039  N   SER A 131      -0.601 -36.504   9.374  1.00-0.008      A    N  
ATOM   1040  CA  SER A 131      -1.214 -37.833   9.250  1.00-0.008      A    C  
ATOM   1041  C   SER A 131      -0.259 -38.825   8.581  1.00-0.008      A    C  
ATOM   1042  O   SER A 131       0.249 -38.592   7.484  1.00-0.008      A    O  
ATOM   1043  CB  SER A 131      -2.569 -37.776   8.546  1.00-0.008      A    C  
ATOM   1044  OG  SER A 131      -2.441 -37.336   7.217  1.00-0.008      A    O  
ATOM   1045  N   ASN A 132      -0.076 -39.949   9.258  1.00 0.519      A    N  
ATOM   1046  CA  ASN A 132       1.061 -40.869   9.174  1.00 0.519      A    C  
ATOM   1047  C   ASN A 132       1.107 -41.812   7.952  1.00 0.519      A    C  
ATOM   1048  O   ASN A 132       1.938 -42.717   7.970  1.00 0.519      A    O  
ATOM   1049  CB  ASN A 132       1.003 -41.719  10.466  1.00 0.519      A    C  
ATOM   1050  CG  ASN A 132       2.229 -41.640  11.350  1.00 0.519      A    C  
ATOM   1051  ND2 ASN A 132       2.204 -42.339  12.470  1.00 0.519      A    N  
ATOM   1052  OD1 ASN A 132       3.209 -40.977  11.095  1.00 0.519      A    O  
ATOM   1053  N   ARG A 133       0.177 -41.755   7.003  1.00 0.759      A    N  
ATOM   1054  CA  ARG A 133      -0.095 -42.938   6.175  1.00 0.759      A    C  
ATOM   1055  C   ARG A 133       1.114 -43.418   5.380  1.00 0.759      A    C  
ATOM   1056  O   ARG A 133       1.855 -42.628   4.795  1.00 0.759      A    O  
ATOM   1057  CB  ARG A 133      -1.341 -42.782   5.299  1.00 0.759      A    C  
ATOM   1058  CG  ARG A 133      -2.602 -43.181   6.072  1.00 0.759      A    C  
ATOM   1059  CD  ARG A 133      -3.801 -43.275   5.119  1.00 0.759      A    C  
ATOM   1060  NE  ARG A 133      -5.022 -43.722   5.823  1.00 0.759      A    N  
ATOM   1061  CZ  ARG A 133      -6.193 -44.004   5.253  1.00 0.759      A    C  
ATOM   1062  NH1 ARG A 133      -6.371 -43.886   3.966  1.00 0.759      A    N1+
ATOM   1063  NH2 ARG A 133      -7.194 -44.409   5.977  1.00 0.759      A    N  
ATOM   1064  N   SER A 134       1.256 -44.747   5.409  1.00 0.995      A    N  
ATOM   1065  CA  SER A 134       2.497 -45.502   5.238  1.00 0.995      A    C  
ATOM   1066  C   SER A 134       2.791 -46.029   3.837  1.00 0.995      A    C  
ATOM   1067  O   SER A 134       3.880 -46.567   3.648  1.00 0.995      A    O  
ATOM   1068  CB  SER A 134       2.389 -46.724   6.163  1.00 0.995      A    C  
ATOM   1069  OG  SER A 134       1.180 -47.420   5.910  1.00 0.995      A    O  
ATOM   1070  N   GLU A 135       1.819 -46.078   2.954  1.00 1.568      A    N  
ATOM   1071  CA  GLU A 135       1.787 -47.132   1.938  1.00 1.568      A    C  
ATOM   1072  C   GLU A 135       2.911 -47.082   0.891  1.00 1.568      A    C  
ATOM   1073  O   GLU A 135       3.481 -46.045   0.574  1.00 1.568      A    O  
ATOM   1074  CB  GLU A 135       0.400 -47.259   1.288  1.00 1.568      A    C  
ATOM   1075  CG  GLU A 135      -0.575 -48.020   2.179  1.00 1.568      A    C  
ATOM   1076  CD  GLU A 135      -1.931 -48.332   1.487  1.00 1.568      A    C  
ATOM   1077  OE1 GLU A 135      -2.767 -48.987   2.150  1.00 1.568      A    O  
ATOM   1078  OE2 GLU A 135      -2.121 -47.890   0.335  1.00 1.568      A    O1-
ATOM   1079  N   THR A 136       3.165 -48.304   0.390  1.00 0.519      A    N  
ATOM   1080  CA  THR A 136       4.453 -48.804  -0.106  1.00 0.519      A    C  
ATOM   1081  C   THR A 136       4.793 -48.600  -1.576  1.00 0.519      A    C  
ATOM   1082  O   THR A 136       5.934 -48.890  -1.937  1.00 0.519      A    O  
ATOM   1083  CB  THR A 136       4.447 -50.337   0.081  1.00 0.519      A    C  
ATOM   1084  CG2 THR A 136       4.977 -50.767   1.439  1.00 0.519      A    C  
ATOM   1085  OG1 THR A 136       3.135 -50.860  -0.006  1.00 0.519      A    O  
ATOM   1086  N   SER A 137       3.843 -48.302  -2.426  1.00 0.459      A    N  
ATOM   1087  CA  SER A 137       3.847 -48.869  -3.779  1.00 0.459      A    C  
ATOM   1088  C   SER A 137       4.963 -48.376  -4.721  1.00 0.459      A    C  
ATOM   1089  O   SER A 137       5.680 -47.424  -4.442  1.00 0.459      A    O  
ATOM   1090  CB  SER A 137       2.467 -48.737  -4.428  1.00 0.459      A    C  
ATOM   1091  OG  SER A 137       2.122 -47.383  -4.558  1.00 0.459      A    O  
ATOM   1092  N   THR A 138       5.088 -49.150  -5.802  1.00 2.537      A    N  
ATOM   1093  CA  THR A 138       6.325 -49.529  -6.509  1.00 2.537      A    C  
ATOM   1094  C   THR A 138       6.958 -48.502  -7.467  1.00 2.537      A    C  
ATOM   1095  O   THR A 138       7.467 -47.479  -7.035  1.00 2.537      A    O  
ATOM   1096  CB  THR A 138       6.088 -50.894  -7.186  1.00 2.537      A    C  
ATOM   1097  CG2 THR A 138       5.992 -52.048  -6.190  1.00 2.537      A    C  
ATOM   1098  OG1 THR A 138       4.862 -50.866  -7.896  1.00 2.537      A    O  
ATOM   1099  N   SER A 139       7.056 -48.826  -8.733  1.00 0.257      A    N  
ATOM   1100  CA  SER A 139       8.325 -48.961  -9.451  1.00 0.257      A    C  
ATOM   1101  C   SER A 139       8.773 -47.812 -10.357  1.00 0.257      A    C  
ATOM   1102  O   SER A 139       9.947 -47.461 -10.302  1.00 0.257      A    O  
ATOM   1103  CB  SER A 139       8.270 -50.234 -10.308  1.00 0.257      A    C  
ATOM   1104  OG  SER A 139       7.107 -50.254 -11.114  1.00 0.257      A    O  
ATOM   1105  N   ASP A 140       7.968 -47.418 -11.297  1.00 1.210      A    N  
ATOM   1106  CA  ASP A 140       8.548 -47.113 -12.610  1.00 1.210      A    C  
ATOM   1107  C   ASP A 140       9.343 -45.807 -12.689  1.00 1.210      A    C  
ATOM   1108  O   ASP A 140       8.916 -44.721 -12.302  1.00 1.210      A    O  
ATOM   1109  CB  ASP A 140       7.520 -47.263 -13.739  1.00 1.210      A    C  
ATOM   1110  CG  ASP A 140       7.391 -48.702 -14.263  1.00 1.210      A    C  
ATOM   1111  OD1 ASP A 140       8.248 -49.547 -13.915  1.00 1.210      A    O  
ATOM   1112  OD2 ASP A 140       6.426 -48.948 -15.014  1.00 1.210      A    O1-
ATOM   1113  N   ASN A 141      10.528 -46.001 -13.254  1.00 2.502      A    N  
ATOM   1114  CA  ASN A 141      11.703 -45.132 -13.206  1.00 2.502      A    C  
ATOM   1115  C   ASN A 141      11.659 -43.896 -14.114  1.00 2.502      A    C  
ATOM   1116  O   ASN A 141      12.723 -43.354 -14.411  1.00 2.502      A    O  
ATOM   1117  CB  ASN A 141      12.919 -45.999 -13.600  1.00 2.502      A    C  
ATOM   1118  CG  ASN A 141      13.866 -46.330 -12.473  1.00 2.502      A    C  
ATOM   1119  ND2 ASN A 141      14.877 -47.112 -12.761  1.00 2.502      A    N  
ATOM   1120  OD1 ASN A 141      13.758 -45.913 -11.340  1.00 2.502      A    O  
ATOM   1121  N   THR A 142      10.521 -43.509 -14.662  1.00 2.423      A    N  
ATOM   1122  CA  THR A 142      10.550 -42.506 -15.731  1.00 2.423      A    C  
ATOM   1123  C   THR A 142      11.109 -41.210 -15.164  1.00 2.423      A    C  
ATOM   1124  O   THR A 142      10.424 -40.488 -14.443  1.00 2.423      A    O  
ATOM   1125  CB  THR A 142       9.183 -42.284 -16.393  1.00 2.423      A    C  
ATOM   1126  CG2 THR A 142       9.348 -41.819 -17.835  1.00 2.423      A    C  
ATOM   1127  OG1 THR A 142       8.435 -43.469 -16.430  1.00 2.423      A    O  
ATOM   1128  N   GLU A 143      12.365 -40.940 -15.498  1.00 2.022      A    N  
ATOM   1129  CA  GLU A 143      13.105 -39.715 -15.164  1.00 2.022      A    C  
ATOM   1130  C   GLU A 143      12.467 -38.514 -15.881  1.00 2.022      A    C  
ATOM   1131  O   GLU A 143      13.030 -37.923 -16.799  1.00 2.022      A    O  
ATOM   1132  CB  GLU A 143      14.589 -39.846 -15.563  1.00 2.022      A    C  
ATOM   1133  CG  GLU A 143      15.403 -40.829 -14.727  1.00 2.022      A    C  
ATOM   1134  CD  GLU A 143      16.892 -40.856 -15.132  1.00 2.022      A    C  
ATOM   1135  OE1 GLU A 143      17.716 -41.283 -14.297  1.00 2.022      A    O  
ATOM   1136  OE2 GLU A 143      17.213 -40.455 -16.279  1.00 2.022      A    O1-
ATOM   1137  N   THR A 144      11.243 -38.181 -15.487  1.00 2.581      A    N  
ATOM   1138  CA  THR A 144      10.676 -36.899 -15.840  1.00 2.581      A    C  
ATOM   1139  C   THR A 144      11.573 -35.873 -15.188  1.00 2.581      A    C  
ATOM   1140  O   THR A 144      11.648 -35.806 -13.961  1.00 2.581      A    O  
ATOM   1141  CB  THR A 144       9.215 -36.734 -15.384  1.00 2.581      A    C  
ATOM   1142  CG2 THR A 144       8.264 -36.869 -16.568  1.00 2.581      A    C  
ATOM   1143  OG1 THR A 144       8.824 -37.695 -14.437  1.00 2.581      A    O  
ATOM   1144  N   TYR A 145      12.277 -35.113 -16.016  1.00 2.091      A    N  
ATOM   1145  CA  TYR A 145      12.978 -33.901 -15.604  1.00 2.091      A    C  
ATOM   1146  C   TYR A 145      11.952 -32.995 -14.922  1.00 2.091      A    C  
ATOM   1147  O   TYR A 145      11.282 -32.190 -15.568  1.00 2.091      A    O  
ATOM   1148  CB  TYR A 145      13.623 -33.223 -16.817  1.00 2.091      A    C  
ATOM   1149  CG  TYR A 145      14.953 -33.813 -17.247  1.00 2.091      A    C  
ATOM   1150  CD1 TYR A 145      16.153 -33.233 -16.784  1.00 2.091      A    C  
ATOM   1151  CD2 TYR A 145      15.003 -34.907 -18.120  1.00 2.091      A    C  
ATOM   1152  CE1 TYR A 145      17.396 -33.746 -17.189  1.00 2.091      A    C  
ATOM   1153  CE2 TYR A 145      16.243 -35.435 -18.531  1.00 2.091      A    C  
ATOM   1154  CZ  TYR A 145      17.441 -34.853 -18.069  1.00 2.091      A    C  
ATOM   1155  OH  TYR A 145      18.650 -35.356 -18.466  1.00 2.091      A    O  
ATOM   1156  N   GLN A 146      11.777 -33.177 -13.624  1.00 1.404      A    N  
ATOM   1157  CA  GLN A 146      11.132 -32.208 -12.777  1.00 1.404      A    C  
ATOM   1158  C   GLN A 146      12.055 -31.001 -12.810  1.00 1.404      A    C  
ATOM   1159  O   GLN A 146      13.033 -30.937 -12.072  1.00 1.404      A    O  
ATOM   1160  CB  GLN A 146      10.923 -32.745 -11.354  1.00 1.404      A    C  
ATOM   1161  CG  GLN A 146       9.797 -33.789 -11.275  1.00 1.404      A    C  
ATOM   1162  CD  GLN A 146       9.490 -34.247  -9.841  1.00 1.404      A    C  
ATOM   1163  NE2 GLN A 146       8.397 -34.929  -9.633  1.00 1.404      A    N  
ATOM   1164  OE1 GLN A 146      10.215 -34.006  -8.897  1.00 1.404      A    O  
ATOM   1165  N   GLU A 147      11.768 -30.073 -13.717  1.00 2.822      A    N  
ATOM   1166  CA  GLU A 147      12.251 -28.721 -13.525  1.00 2.822      A    C  
ATOM   1167  C   GLU A 147      11.812 -28.349 -12.111  1.00 2.822      A    C  
ATOM   1168  O   GLU A 147      10.625 -28.205 -11.826  1.00 2.822      A    O  
ATOM   1169  CB  GLU A 147      11.674 -27.727 -14.537  1.00 2.822      A    C  
ATOM   1170  CG  GLU A 147      12.433 -27.693 -15.872  1.00 2.822      A    C  
ATOM   1171  CD  GLU A 147      12.037 -26.485 -16.739  1.00 2.822      A    C  
ATOM   1172  OE1 GLU A 147      12.862 -26.081 -17.593  1.00 2.822      A    O  
ATOM   1173  OE2 GLU A 147      10.941 -25.902 -16.534  1.00 2.822      A    O1-
ATOM   1174  N   ASN A 148      12.792 -28.264 -11.219  1.00 2.257      A    N  
ATOM   1175  CA  ASN A 148      12.630 -27.656  -9.917  1.00 2.257      A    C  
ATOM   1176  C   ASN A 148      12.193 -26.215 -10.178  1.00 2.257      A    C  
ATOM   1177  O   ASN A 148      13.012 -25.300 -10.226  1.00 2.257      A    O  
ATOM   1178  CB  ASN A 148      13.957 -27.735  -9.130  1.00 2.257      A    C  
ATOM   1179  CG  ASN A 148      14.085 -28.963  -8.246  1.00 2.257      A    C  
ATOM   1180  ND2 ASN A 148      15.289 -29.416  -7.999  1.00 2.257      A    N  
ATOM   1181  OD1 ASN A 148      13.128 -29.486  -7.709  1.00 2.257      A    O  
ATOM   1182  N   THR A 149      10.894 -26.027 -10.383  1.00 2.458      A    N  
ATOM   1183  CA  THR A 149      10.242 -24.743 -10.215  1.00 2.458      A    C  
ATOM   1184  C   THR A 149      10.361 -24.422  -8.734  1.00 2.458      A    C  
ATOM   1185  O   THR A 149       9.446 -24.665  -7.954  1.00 2.458      A    O  
ATOM   1186  CB  THR A 149       8.781 -24.760 -10.694  1.00 2.458      A    C  
ATOM   1187  CG2 THR A 149       8.689 -24.645 -12.205  1.00 2.458      A    C  
ATOM   1188  OG1 THR A 149       8.128 -25.953 -10.330  1.00 2.458      A    O  
ATOM   1189  N   SER A 150      11.555 -23.977  -8.344  1.00 2.537      A    N  
ATOM   1190  CA  SER A 150      11.785 -23.402  -7.041  1.00 2.537      A    C  
ATOM   1191  C   SER A 150      10.717 -22.337  -6.882  1.00 2.537      A    C  
ATOM   1192  O   SER A 150      10.640 -21.403  -7.680  1.00 2.537      A    O  
ATOM   1193  CB  SER A 150      13.205 -22.831  -6.928  1.00 2.537      A    C  
ATOM   1194  OG  SER A 150      13.475 -21.935  -7.976  1.00 2.537      A    O  
ATOM   1195  N   SER A 151       9.844 -22.523  -5.899  1.00 2.374      A    N  
ATOM   1196  CA  SER A 151       8.795 -21.587  -5.514  1.00 2.374      A    C  
ATOM   1197  C   SER A 151       9.416 -20.355  -4.852  1.00 2.374      A    C  
ATOM   1198  O   SER A 151       8.998 -19.944  -3.775  1.00 2.374      A    O  
ATOM   1199  CB  SER A 151       7.798 -22.299  -4.594  1.00 2.374      A    C  
ATOM   1200  OG  SER A 151       8.468 -22.772  -3.448  1.00 2.374      A    O  
ATOM   1201  N   SER A 152      10.464 -19.811  -5.462  1.00 0.222      A    N  
ATOM   1202  CA  SER A 152      10.966 -18.501  -5.109  1.00 0.222      A    C  
ATOM   1203  C   SER A 152       9.794 -17.540  -5.282  1.00 0.222      A    C  
ATOM   1204  O   SER A 152       9.182 -17.505  -6.353  1.00 0.222      A    O  
ATOM   1205  CB  SER A 152      12.172 -18.118  -5.978  1.00 0.222      A    C  
ATOM   1206  OG  SER A 152      11.861 -18.216  -7.348  1.00 0.222      A    O  
ATOM   1207  N   GLY A 153       9.435 -16.822  -4.233  1.00 2.396      A    N  
ATOM   1208  CA  GLY A 153       8.262 -15.955  -4.177  1.00 2.396      A    C  
ATOM   1209  C   GLY A 153       8.342 -14.727  -5.098  1.00 2.396      A    C  
ATOM   1210  O   GLY A 153       7.894 -13.650  -4.726  1.00 2.396      A    O  
ATOM   1211  N   HIS A 154       8.952 -14.883  -6.276  1.00 1.344      A    N  
ATOM   1212  CA  HIS A 154       9.029 -13.840  -7.277  1.00 1.344      A    C  
ATOM   1213  C   HIS A 154       7.638 -13.548  -7.829  1.00 1.344      A    C  
ATOM   1214  O   HIS A 154       6.901 -14.482  -8.180  1.00 1.344      A    O  
ATOM   1215  CB  HIS A 154      10.006 -14.216  -8.390  1.00 1.344      A    C  
ATOM   1216  CG  HIS A 154      11.437 -14.165  -7.933  1.00 1.344      A    C  
ATOM   1217  CD2 HIS A 154      12.318 -15.214  -7.833  1.00 1.344      A    C  
ATOM   1218  ND1 HIS A 154      12.101 -13.043  -7.493  1.00 1.344      A    N  
ATOM   1219  CE1 HIS A 154      13.347 -13.409  -7.129  1.00 1.344      A    C  
ATOM   1220  NE2 HIS A 154      13.508 -14.717  -7.327  1.00 1.344      A    N  
ATOM   1221  N   PRO A 155       7.266 -12.275  -7.949  1.00 0.549      A    N  
ATOM   1222  CA  PRO A 155       5.986 -11.899  -8.510  1.00 0.549      A    C  
ATOM   1223  C   PRO A 155       5.863 -12.438  -9.937  1.00 0.549      A    C  
ATOM   1224  O   PRO A 155       6.804 -12.390 -10.741  1.00 0.549      A    O  
ATOM   1225  CB  PRO A 155       5.933 -10.372  -8.438  1.00 0.549      A    C  
ATOM   1226  CG  PRO A 155       7.402  -9.957  -8.404  1.00 0.549      A    C  
ATOM   1227  CD  PRO A 155       8.065 -11.098  -7.655  1.00 0.549      A    C  
ATOM   1228  N   THR A 156       4.682 -12.954 -10.247  1.00 0.034      A    N  
ATOM   1229  CA  THR A 156       4.344 -13.416 -11.589  1.00 0.034      A    C  
ATOM   1230  C   THR A 156       3.379 -12.454 -12.260  1.00 0.034      A    C  
ATOM   1231  O   THR A 156       2.548 -11.804 -11.623  1.00 0.034      A    O  
ATOM   1232  CB  THR A 156       3.800 -14.851 -11.601  1.00 0.034      A    C  
ATOM   1233  CG2 THR A 156       4.811 -15.857 -11.058  1.00 0.034      A    C  
ATOM   1234  OG1 THR A 156       2.619 -14.957 -10.852  1.00 0.034      A    O  
ATOM   1235  N   PHE A 157       3.495 -12.361 -13.571  1.00-0.124      A    N  
ATOM   1236  CA  PHE A 157       2.746 -11.430 -14.402  1.00-0.124      A    C  
ATOM   1237  C   PHE A 157       1.976 -12.175 -15.475  1.00-0.124      A    C  
ATOM   1238  O   PHE A 157       2.353 -13.261 -15.921  1.00-0.124      A    O  
ATOM   1239  CB  PHE A 157       3.706 -10.400 -15.008  1.00-0.124      A    C  
ATOM   1240  CG  PHE A 157       4.587  -9.721 -13.990  1.00-0.124      A    C  
ATOM   1241  CD1 PHE A 157       4.060  -8.737 -13.130  1.00-0.124      A    C  
ATOM   1242  CD2 PHE A 157       5.941 -10.100 -13.851  1.00-0.124      A    C  
ATOM   1243  CE1 PHE A 157       4.865  -8.137 -12.148  1.00-0.124      A    C  
ATOM   1244  CE2 PHE A 157       6.744  -9.500 -12.876  1.00-0.124      A    C  
ATOM   1245  CZ  PHE A 157       6.210  -8.522 -12.029  1.00-0.124      A    C  
ATOM   1246  N   LYS A 158       0.903 -11.552 -15.936  1.00 0.146      A    N  
ATOM   1247  CA  LYS A 158       0.131 -11.996 -17.083  1.00 0.146      A    C  
ATOM   1248  C   LYS A 158       0.573 -11.225 -18.327  1.00 0.146      A    C  
ATOM   1249  O   LYS A 158       0.706 -10.009 -18.265  1.00 0.146      A    O  
ATOM   1250  CB  LYS A 158      -1.361 -11.819 -16.763  1.00 0.146      A    C  
ATOM   1251  CG  LYS A 158      -2.252 -12.635 -17.700  1.00 0.146      A    C  
ATOM   1252  CD  LYS A 158      -3.722 -12.458 -17.308  1.00 0.146      A    C  
ATOM   1253  CE  LYS A 158      -4.553 -13.553 -17.964  1.00 0.146      A    C  
ATOM   1254  NZ  LYS A 158      -5.996 -13.417 -17.684  1.00 0.146      A    N1+
ATOM   1255  N   CYS A 159       0.760 -11.910 -19.440  1.00-0.878      A    N  
ATOM   1256  CA  CYS A 159       1.026 -11.244 -20.706  1.00-0.878      A    C  
ATOM   1257  C   CYS A 159      -0.224 -10.468 -21.148  1.00-0.878      A    C  
ATOM   1258  O   CYS A 159      -1.276 -11.076 -21.350  1.00-0.878      A    O  
ATOM   1259  CB  CYS A 159       1.460 -12.272 -21.752  1.00-0.878      A    C  
ATOM   1260  SG  CYS A 159       1.754 -11.416 -23.331  1.00-0.878      A    S  
ATOM   1261  N   PRO A 160      -0.159  -9.146 -21.336  1.00-0.883      A    N  
ATOM   1262  CA  PRO A 160      -1.323  -8.369 -21.740  1.00-0.883      A    C  
ATOM   1263  C   PRO A 160      -1.701  -8.567 -23.213  1.00-0.883      A    C  
ATOM   1264  O   PRO A 160      -2.779  -8.143 -23.622  1.00-0.883      A    O  
ATOM   1265  CB  PRO A 160      -0.940  -6.916 -21.430  1.00-0.883      A    C  
ATOM   1266  CG  PRO A 160       0.566  -6.914 -21.647  1.00-0.883      A    C  
ATOM   1267  CD  PRO A 160       0.999  -8.293 -21.155  1.00-0.883      A    C  
ATOM   1268  N   LEU A 161      -0.849  -9.205 -24.006  1.00-0.809      A    N  
ATOM   1269  CA  LEU A 161      -1.064  -9.423 -25.439  1.00-0.809      A    C  
ATOM   1270  C   LEU A 161      -1.780 -10.746 -25.733  1.00-0.809      A    C  
ATOM   1271  O   LEU A 161      -2.686 -10.772 -26.560  1.00-0.809      A    O  
ATOM   1272  CB  LEU A 161       0.290  -9.342 -26.171  1.00-0.809      A    C  
ATOM   1273  CG  LEU A 161       1.019  -7.988 -26.053  1.00-0.809      A    C  
ATOM   1274  CD1 LEU A 161       2.390  -8.072 -26.712  1.00-0.809      A    C  
ATOM   1275  CD2 LEU A 161       0.239  -6.860 -26.716  1.00-0.809      A    C  
ATOM   1276  N   CYS A 162      -1.416 -11.832 -25.037  1.00-0.988      A    N  
ATOM   1277  CA  CYS A 162      -2.037 -13.154 -25.223  1.00-0.988      A    C  
ATOM   1278  C   CYS A 162      -2.779 -13.685 -23.989  1.00-0.988      A    C  
ATOM   1279  O   CYS A 162      -3.396 -14.743 -24.038  1.00-0.988      A    O  
ATOM   1280  CB  CYS A 162      -0.979 -14.152 -25.699  1.00-0.988      A    C  
ATOM   1281  SG  CYS A 162       0.233 -14.456 -24.380  1.00-0.988      A    S  
ATOM   1282  N   GLN A 163      -2.760 -12.959 -22.885  1.00-0.439      A    N  
ATOM   1283  CA  GLN A 163      -3.406 -13.319 -21.618  1.00-0.439      A    C  
ATOM   1284  C   GLN A 163      -2.846 -14.570 -20.913  1.00-0.439      A    C  
ATOM   1285  O   GLN A 163      -3.404 -14.965 -19.892  1.00-0.439      A    O  
ATOM   1286  CB  GLN A 163      -4.939 -13.366 -21.779  1.00-0.439      A    C  
ATOM   1287  CG  GLN A 163      -5.539 -12.058 -22.338  1.00-0.439      A    C  
ATOM   1288  CD  GLN A 163      -5.333 -10.887 -21.379  1.00-0.439      A    C  
ATOM   1289  NE2 GLN A 163      -4.983  -9.727 -21.875  1.00-0.439      A    N  
ATOM   1290  OE1 GLN A 163      -5.479 -11.016 -20.163  1.00-0.439      A    O  
ATOM   1291  N   GLU A 164      -1.746 -15.154 -21.394  1.00-0.005      A    N  
ATOM   1292  CA  GLU A 164      -1.022 -16.192 -20.664  1.00-0.005      A    C  
ATOM   1293  C   GLU A 164      -0.458 -15.650 -19.344  1.00-0.005      A    C  
ATOM   1294  O   GLU A 164      -0.087 -14.481 -19.236  1.00-0.005      A    O  
ATOM   1295  CB  GLU A 164       0.103 -16.800 -21.507  1.00-0.005      A    C  
ATOM   1296  CG  GLU A 164      -0.438 -17.654 -22.651  1.00-0.005      A    C  
ATOM   1297  CD  GLU A 164       0.676 -18.308 -23.488  1.00-0.005      A    C  
ATOM   1298  OE1 GLU A 164       0.321 -18.855 -24.549  1.00-0.005      A    O  
ATOM   1299  OE2 GLU A 164       1.851 -18.235 -23.079  1.00-0.005      A    O1-
ATOM   1300  N   SER A 165      -0.424 -16.486 -18.308  1.00 0.737      A    N  
ATOM   1301  CA  SER A 165      -0.098 -16.104 -16.939  1.00 0.737      A    C  
ATOM   1302  C   SER A 165       1.143 -16.824 -16.415  1.00 0.737      A    C  
ATOM   1303  O   SER A 165       1.728 -17.665 -17.095  1.00 0.737      A    O  
ATOM   1304  CB  SER A 165      -1.323 -16.319 -16.035  1.00 0.737      A    C  
ATOM   1305  OG  SER A 165      -1.785 -17.650 -16.090  1.00 0.737      A    O  
ATOM   1306  N   ASN A 166       1.536 -16.486 -15.177  1.00-0.492      A    N  
ATOM   1307  CA  ASN A 166       2.639 -17.104 -14.440  1.00-0.492      A    C  
ATOM   1308  C   ASN A 166       4.037 -16.842 -15.029  1.00-0.492      A    C  
ATOM   1309  O   ASN A 166       4.958 -17.635 -14.832  1.00-0.492      A    O  
ATOM   1310  CB  ASN A 166       2.348 -18.587 -14.156  1.00-0.492      A    C  
ATOM   1311  CG  ASN A 166       1.091 -18.807 -13.331  1.00-0.492      A    C  
ATOM   1312  ND2 ASN A 166       0.552 -20.010 -13.359  1.00-0.492      A    N  
ATOM   1313  OD1 ASN A 166       0.591 -17.932 -12.647  1.00-0.492      A    O  
ATOM   1314  N   PHE A 167       4.226 -15.703 -15.681  1.00 0.011      A    N  
ATOM   1315  CA  PHE A 167       5.548 -15.259 -16.098  1.00 0.011      A    C  
ATOM   1316  C   PHE A 167       6.229 -14.470 -14.975  1.00 0.011      A    C  
ATOM   1317  O   PHE A 167       5.669 -13.500 -14.478  1.00 0.011      A    O  
ATOM   1318  CB  PHE A 167       5.439 -14.432 -17.377  1.00 0.011      A    C  
ATOM   1319  CG  PHE A 167       4.906 -15.207 -18.556  1.00 0.011      A    C  
ATOM   1320  CD1 PHE A 167       5.700 -16.193 -19.163  1.00 0.011      A    C  
ATOM   1321  CD2 PHE A 167       3.615 -14.949 -19.050  1.00 0.011      A    C  
ATOM   1322  CE1 PHE A 167       5.207 -16.925 -20.254  1.00 0.011      A    C  
ATOM   1323  CE2 PHE A 167       3.121 -15.676 -20.139  1.00 0.011      A    C  
ATOM   1324  CZ  PHE A 167       3.916 -16.669 -20.743  1.00 0.011      A    C  
ATOM   1325  N   THR A 168       7.458 -14.818 -14.633  1.00-0.324      A    N  
ATOM   1326  CA  THR A 168       8.357 -13.884 -13.931  1.00-0.324      A    C  
ATOM   1327  C   THR A 168       8.707 -12.720 -14.863  1.00-0.324      A    C  
ATOM   1328  O   THR A 168       8.479 -12.807 -16.069  1.00-0.324      A    O  
ATOM   1329  CB  THR A 168       9.640 -14.578 -13.451  1.00-0.324      A    C  
ATOM   1330  CG2 THR A 168       9.353 -15.759 -12.531  1.00-0.324      A    C  
ATOM   1331  OG1 THR A 168      10.381 -15.054 -14.551  1.00-0.324      A    O  
ATOM   1332  N   ARG A 169       9.306 -11.641 -14.334  1.00-1.061      A    N  
ATOM   1333  CA  ARG A 169       9.772 -10.515 -15.151  1.00-1.061      A    C  
ATOM   1334  C   ARG A 169      10.599 -10.977 -16.356  1.00-1.061      A    C  
ATOM   1335  O   ARG A 169      10.284 -10.606 -17.483  1.00-1.061      A    O  
ATOM   1336  CB  ARG A 169      10.597  -9.557 -14.270  1.00-1.061      A    C  
ATOM   1337  CG  ARG A 169      11.133  -8.339 -15.052  1.00-1.061      A    C  
ATOM   1338  CD  ARG A 169      12.071  -7.473 -14.190  1.00-1.061      A    C  
ATOM   1339  NE  ARG A 169      13.293  -8.201 -13.789  1.00-1.061      A    N  
ATOM   1340  CZ  ARG A 169      14.384  -8.421 -14.511  1.00-1.061      A    C  
ATOM   1341  NH1 ARG A 169      14.530  -7.978 -15.729  1.00-1.061      A    N1+
ATOM   1342  NH2 ARG A 169      15.374  -9.096 -14.001  1.00-1.061      A    N  
ATOM   1343  N   GLN A 170      11.609 -11.805 -16.120  1.00 0.036      A    N  
ATOM   1344  CA  GLN A 170      12.481 -12.297 -17.187  1.00 0.036      A    C  
ATOM   1345  C   GLN A 170      11.728 -13.192 -18.170  1.00 0.036      A    C  
ATOM   1346  O   GLN A 170      11.787 -12.970 -19.373  1.00 0.036      A    O  
ATOM   1347  CB  GLN A 170      13.692 -13.019 -16.584  1.00 0.036      A    C  
ATOM   1348  CG  GLN A 170      14.741 -13.375 -17.656  1.00 0.036      A    C  
ATOM   1349  CD  GLN A 170      15.275 -12.123 -18.366  1.00 0.036      A    C  
ATOM   1350  NE2 GLN A 170      15.320 -12.109 -19.669  1.00 0.036      A    N  
ATOM   1351  OE1 GLN A 170      15.614 -11.141 -17.722  1.00 0.036      A    O  
ATOM   1352  N   ARG A 171      10.921 -14.137 -17.671  1.00 1.289      A    N  
ATOM   1353  CA  ARG A 171      10.116 -15.015 -18.541  1.00 1.289      A    C  
ATOM   1354  C   ARG A 171       9.090 -14.233 -19.368  1.00 1.289      A    C  
ATOM   1355  O   ARG A 171       8.817 -14.623 -20.495  1.00 1.289      A    O  
ATOM   1356  CB  ARG A 171       9.413 -16.096 -17.716  1.00 1.289      A    C  
ATOM   1357  CG  ARG A 171      10.375 -17.202 -17.243  1.00 1.289      A    C  
ATOM   1358  CD  ARG A 171       9.599 -18.234 -16.416  1.00 1.289      A    C  
ATOM   1359  NE  ARG A 171      10.439 -19.375 -16.028  1.00 1.289      A    N  
ATOM   1360  CZ  ARG A 171      10.040 -20.464 -15.373  1.00 1.289      A    C  
ATOM   1361  NH1 ARG A 171       8.816 -20.584 -14.932  1.00 1.289      A    N1+
ATOM   1362  NH2 ARG A 171      10.859 -21.447 -15.169  1.00 1.289      A    N  
ATOM   1363  N   LEU A 172       8.535 -13.143 -18.848  1.00-1.397      A    N  
ATOM   1364  CA  LEU A 172       7.634 -12.281 -19.618  1.00-1.397      A    C  
ATOM   1365  C   LEU A 172       8.381 -11.562 -20.747  1.00-1.397      A    C  
ATOM   1366  O   LEU A 172       7.858 -11.458 -21.855  1.00-1.397      A    O  
ATOM   1367  CB  LEU A 172       6.932 -11.286 -18.681  1.00-1.397      A    C  
ATOM   1368  CG  LEU A 172       5.893 -10.401 -19.403  1.00-1.397      A    C  
ATOM   1369  CD1 LEU A 172       4.725 -11.205 -19.980  1.00-1.397      A    C  
ATOM   1370  CD2 LEU A 172       5.298  -9.389 -18.414  1.00-1.397      A    C  
ATOM   1371  N   LEU A 173       9.595 -11.090 -20.479  1.00-0.418      A    N  
ATOM   1372  CA  LEU A 173      10.483 -10.522 -21.495  1.00-0.418      A    C  
ATOM   1373  C   LEU A 173      10.779 -11.529 -22.602  1.00-0.418      A    C  
ATOM   1374  O   LEU A 173      10.536 -11.237 -23.772  1.00-0.418      A    O  
ATOM   1375  CB  LEU A 173      11.789 -10.058 -20.811  1.00-0.418      A    C  
ATOM   1376  CG  LEU A 173      11.784  -8.554 -20.525  1.00-0.418      A    C  
ATOM   1377  CD1 LEU A 173      12.643  -8.224 -19.314  1.00-0.418      A    C  
ATOM   1378  CD2 LEU A 173      12.377  -7.822 -21.729  1.00-0.418      A    C  
ATOM   1379  N   ASP A 174      11.201 -12.730 -22.243  1.00-0.235      A    N  
ATOM   1380  CA  ASP A 174      11.557 -13.785 -23.185  1.00-0.235      A    C  
ATOM   1381  C   ASP A 174      10.340 -14.236 -24.006  1.00-0.235      A    C  
ATOM   1382  O   ASP A 174      10.405 -14.343 -25.232  1.00-0.235      A    O  
ATOM   1383  CB  ASP A 174      12.158 -14.980 -22.423  1.00-0.235      A    C  
ATOM   1384  CG  ASP A 174      13.411 -14.638 -21.605  1.00-0.235      A    C  
ATOM   1385  OD1 ASP A 174      14.095 -13.647 -21.926  1.00-0.235      A    O  
ATOM   1386  OD2 ASP A 174      13.655 -15.360 -20.613  1.00-0.235      A    O1-
ATOM   1387  N   HIS A 175       9.191 -14.400 -23.341  1.00-1.381      A    N  
ATOM   1388  CA  HIS A 175       7.920 -14.733 -23.980  1.00-1.381      A    C  
ATOM   1389  C   HIS A 175       7.505 -13.669 -25.005  1.00-1.381      A    C  
ATOM   1390  O   HIS A 175       7.171 -13.996 -26.142  1.00-1.381      A    O  
ATOM   1391  CB  HIS A 175       6.848 -14.907 -22.901  1.00-1.381      A    C  
ATOM   1392  CG  HIS A 175       5.452 -15.030 -23.463  1.00-1.381      A    C  
ATOM   1393  CD2 HIS A 175       4.525 -14.024 -23.552  1.00-1.381      A    C  
ATOM   1394  ND1 HIS A 175       4.886 -16.161 -24.007  1.00-1.381      A    N  
ATOM   1395  CE1 HIS A 175       3.648 -15.840 -24.408  1.00-1.381      A    C  
ATOM   1396  NE2 HIS A 175       3.396 -14.553 -24.151  1.00-1.381      A    N  
ATOM   1397  N   CYS A 176       7.540 -12.387 -24.621  1.00-1.233      A    N  
ATOM   1398  CA  CYS A 176       7.127 -11.316 -25.510  1.00-1.233      A    C  
ATOM   1399  C   CYS A 176       8.094 -11.120 -26.683  1.00-1.233      A    C  
ATOM   1400  O   CYS A 176       7.646 -10.886 -27.801  1.00-1.233      A    O  
ATOM   1401  CB  CYS A 176       6.950 -10.020 -24.715  1.00-1.233      A    C  
ATOM   1402  SG  CYS A 176       5.492 -10.140 -23.639  1.00-1.233      A    S  
ATOM   1403  N   ASN A 177       9.398 -11.253 -26.453  1.00-0.149      A    N  
ATOM   1404  CA  ASN A 177      10.393 -11.188 -27.525  1.00-0.149      A    C  
ATOM   1405  C   ASN A 177      10.267 -12.359 -28.507  1.00-0.149      A    C  
ATOM   1406  O   ASN A 177      10.446 -12.172 -29.705  1.00-0.149      A    O  
ATOM   1407  CB  ASN A 177      11.794 -11.135 -26.907  1.00-0.149      A    C  
ATOM   1408  CG  ASN A 177      12.118  -9.757 -26.357  1.00-0.149      A    C  
ATOM   1409  ND2 ASN A 177      12.757  -9.677 -25.214  1.00-0.149      A    N  
ATOM   1410  OD1 ASN A 177      11.816  -8.735 -26.953  1.00-0.149      A    O  
ATOM   1411  N   SER A 178       9.901 -13.536 -28.012  1.00 0.786      A    N  
ATOM   1412  CA  SER A 178       9.747 -14.727 -28.849  1.00 0.786      A    C  
ATOM   1413  C   SER A 178       8.424 -14.753 -29.624  1.00 0.786      A    C  
ATOM   1414  O   SER A 178       8.400 -15.185 -30.769  1.00 0.786      A    O  
ATOM   1415  CB  SER A 178       9.867 -15.987 -27.991  1.00 0.786      A    C  
ATOM   1416  OG  SER A 178      11.096 -15.989 -27.288  1.00 0.786      A    O  
ATOM   1417  N   ASN A 179       7.326 -14.283 -29.002  1.00 0.918      A    N  
ATOM   1418  CA  ASN A 179       5.972 -14.499 -29.523  1.00 0.918      A    C  
ATOM   1419  C   ASN A 179       5.247 -13.223 -29.968  1.00 0.918      A    C  
ATOM   1420  O   ASN A 179       4.263 -13.305 -30.704  1.00 0.918      A    O  
ATOM   1421  CB  ASN A 179       5.151 -15.246 -28.456  1.00 0.918      A    C  
ATOM   1422  CG  ASN A 179       5.773 -16.580 -28.081  1.00 0.918      A    C  
ATOM   1423  ND2 ASN A 179       6.115 -16.763 -26.830  1.00 0.918      A    N  
ATOM   1424  OD1 ASN A 179       5.968 -17.455 -28.901  1.00 0.918      A    O  
ATOM   1425  N   HIS A 180       5.699 -12.038 -29.533  1.00-1.374      A    N  
ATOM   1426  CA  HIS A 180       4.961 -10.789 -29.723  1.00-1.374      A    C  
ATOM   1427  C   HIS A 180       5.804  -9.638 -30.296  1.00-1.374      A    C  
ATOM   1428  O   HIS A 180       5.361  -8.490 -30.264  1.00-1.374      A    O  
ATOM   1429  CB  HIS A 180       4.287 -10.382 -28.404  1.00-1.374      A    C  
ATOM   1430  CG  HIS A 180       3.333 -11.411 -27.869  1.00-1.374      A    C  
ATOM   1431  CD2 HIS A 180       3.288 -11.897 -26.583  1.00-1.374      A    C  
ATOM   1432  ND1 HIS A 180       2.318 -12.037 -28.573  1.00-1.374      A    N  
ATOM   1433  CE1 HIS A 180       1.695 -12.877 -27.733  1.00-1.374      A    C  
ATOM   1434  NE2 HIS A 180       2.258 -12.805 -26.521  1.00-1.374      A    N  
ATOM   1435  N   LEU A 181       6.972  -9.915 -30.858  1.00 1.740      A    N  
ATOM   1436  CA  LEU A 181       7.930  -8.900 -31.307  1.00 1.740      A    C  
ATOM   1437  C   LEU A 181       7.309  -7.840 -32.238  1.00 1.740      A    C  
ATOM   1438  O   LEU A 181       7.616  -6.654 -32.125  1.00 1.740      A    O  
ATOM   1439  CB  LEU A 181       9.098  -9.624 -31.989  1.00 1.740      A    C  
ATOM   1440  CG  LEU A 181      10.298  -8.704 -32.299  1.00 1.740      A    C  
ATOM   1441  CD1 LEU A 181      10.992  -8.226 -31.029  1.00 1.740      A    C  
ATOM   1442  CD2 LEU A 181      11.329  -9.461 -33.138  1.00 1.740      A    C  
ATOM   1443  N   PHE A 182       6.401  -8.255 -33.125  1.00 1.806      A    N  
ATOM   1444  CA  PHE A 182       5.747  -7.371 -34.096  1.00 1.806      A    C  
ATOM   1445  C   PHE A 182       4.333  -6.953 -33.679  1.00 1.806      A    C  
ATOM   1446  O   PHE A 182       3.638  -6.264 -34.431  1.00 1.806      A    O  
ATOM   1447  CB  PHE A 182       5.766  -8.038 -35.475  1.00 1.806      A    C  
ATOM   1448  CG  PHE A 182       7.155  -8.428 -35.925  1.00 1.806      A    C  
ATOM   1449  CD1 PHE A 182       8.107  -7.439 -36.251  1.00 1.806      A    C  
ATOM   1450  CD2 PHE A 182       7.533  -9.787 -35.996  1.00 1.806      A    C  
ATOM   1451  CE1 PHE A 182       9.408  -7.789 -36.637  1.00 1.806      A    C  
ATOM   1452  CE2 PHE A 182       8.833 -10.144 -36.380  1.00 1.806      A    C  
ATOM   1453  CZ  PHE A 182       9.764  -9.146 -36.696  1.00 1.806      A    C  
ATOM   1454  N   GLN A 183       3.875  -7.345 -32.493  1.00 0.410      A    N  
ATOM   1455  CA  GLN A 183       2.529  -7.042 -32.024  1.00 0.410      A    C  
ATOM   1456  C   GLN A 183       2.504  -5.684 -31.311  1.00 0.410      A    C  
ATOM   1457  O   GLN A 183       2.695  -5.577 -30.104  1.00 0.410      A    O  
ATOM   1458  CB  GLN A 183       2.003  -8.213 -31.189  1.00 0.410      A    C  
ATOM   1459  CG  GLN A 183       0.490  -8.079 -30.940  1.00 0.410      A    C  
ATOM   1460  CD  GLN A 183      -0.110  -9.273 -30.199  1.00 0.410      A    C  
ATOM   1461  NE2 GLN A 183      -1.388  -9.254 -29.924  1.00 0.410      A    N  
ATOM   1462  OE1 GLN A 183       0.553 -10.235 -29.861  1.00 0.410      A    O  
ATOM   1463  N   ILE A 184       2.235  -4.631 -32.067  1.00 1.640      A    N  
ATOM   1464  CA  ILE A 184       2.132  -3.264 -31.549  1.00 1.640      A    C  
ATOM   1465  C   ILE A 184       0.668  -2.970 -31.215  1.00 1.640      A    C  
ATOM   1466  O   ILE A 184      -0.089  -2.469 -32.044  1.00 1.640      A    O  
ATOM   1467  CB  ILE A 184       2.771  -2.246 -32.519  1.00 1.640      A    C  
ATOM   1468  CG1 ILE A 184       4.232  -2.648 -32.861  1.00 1.640      A    C  
ATOM   1469  CG2 ILE A 184       2.739  -0.842 -31.876  1.00 1.640      A    C  
ATOM   1470  CD1 ILE A 184       4.919  -1.738 -33.887  1.00 1.640      A    C  
ATOM   1471  N   VAL A 185       0.271  -3.286 -29.994  1.00 0.340      A    N  
ATOM   1472  CA  VAL A 185      -1.069  -3.009 -29.454  1.00 0.340      A    C  
ATOM   1473  C   VAL A 185      -0.908  -2.172 -28.182  1.00 0.340      A    C  
ATOM   1474  O   VAL A 185      -0.101  -2.529 -27.331  1.00 0.340      A    O  
ATOM   1475  CB  VAL A 185      -1.856  -4.300 -29.187  1.00 0.340      A    C  
ATOM   1476  CG1 VAL A 185      -3.271  -3.999 -28.691  1.00 0.340      A    C  
ATOM   1477  CG2 VAL A 185      -1.992  -5.152 -30.458  1.00 0.340      A    C  
ATOM   1478  N   PRO A 186      -1.672  -1.080 -28.017  1.00 0.232      A    N  
ATOM   1479  CA  PRO A 186      -1.657  -0.310 -26.780  1.00 0.232      A    C  
ATOM   1480  C   PRO A 186      -2.163  -1.147 -25.608  1.00 0.232      A    C  
ATOM   1481  O   PRO A 186      -3.327  -1.549 -25.576  1.00 0.232      A    O  
ATOM   1482  CB  PRO A 186      -2.539   0.915 -27.037  1.00 0.232      A    C  
ATOM   1483  CG  PRO A 186      -2.578   1.031 -28.558  1.00 0.232      A    C  
ATOM   1484  CD  PRO A 186      -2.495  -0.422 -29.007  1.00 0.232      A    C  
ATOM   1485  N   VAL A 187      -1.308  -1.386 -24.630  1.00-0.600      A    N  
ATOM   1486  CA  VAL A 187      -1.632  -2.142 -23.414  1.00-0.600      A    C  
ATOM   1487  C   VAL A 187      -0.980  -1.502 -22.194  1.00-0.600      A    C  
ATOM   1488  O   VAL A 187      -0.035  -0.731 -22.296  1.00-0.600      A    O  
ATOM   1489  CB  VAL A 187      -1.223  -3.628 -23.516  1.00-0.600      A    C  
ATOM   1490  CG1 VAL A 187      -2.003  -4.363 -24.611  1.00-0.600      A    C  
ATOM   1491  CG2 VAL A 187       0.275  -3.816 -23.759  1.00-0.600      A    C  
ATOM   1492  N   THR A 188      -1.477  -1.849 -21.013  1.00-0.581      A    N  
ATOM   1493  CA  THR A 188      -0.844  -1.465 -19.750  1.00-0.581      A    C  
ATOM   1494  C   THR A 188       0.201  -2.506 -19.364  1.00-0.581      A    C  
ATOM   1495  O   THR A 188      -0.075  -3.698 -19.367  1.00-0.581      A    O  
ATOM   1496  CB  THR A 188      -1.893  -1.314 -18.648  1.00-0.581      A    C  
ATOM   1497  CG2 THR A 188      -1.299  -0.719 -17.383  1.00-0.581      A    C  
ATOM   1498  OG1 THR A 188      -2.905  -0.431 -19.068  1.00-0.581      A    O  
ATOM   1499  N   CYS A 189       1.402  -2.057 -19.010  1.00-0.920      A    N  
ATOM   1500  CA  CYS A 189       2.467  -2.964 -18.580  1.00-0.920      A    C  
ATOM   1501  C   CYS A 189       2.161  -3.537 -17.181  1.00-0.920      A    C  
ATOM   1502  O   CYS A 189       2.102  -2.763 -16.223  1.00-0.920      A    O  
ATOM   1503  CB  CYS A 189       3.804  -2.221 -18.599  1.00-0.920      A    C  
ATOM   1504  SG  CYS A 189       5.112  -3.323 -17.985  1.00-0.920      A    S  
ATOM   1505  N   PRO A 190       2.028  -4.865 -17.028  1.00-0.838      A    N  
ATOM   1506  CA  PRO A 190       1.725  -5.454 -15.733  1.00-0.838      A    C  
ATOM   1507  C   PRO A 190       2.867  -5.287 -14.731  1.00-0.838      A    C  
ATOM   1508  O   PRO A 190       2.603  -5.135 -13.541  1.00-0.838      A    O  
ATOM   1509  CB  PRO A 190       1.430  -6.930 -16.024  1.00-0.838      A    C  
ATOM   1510  CG  PRO A 190       2.243  -7.207 -17.276  1.00-0.838      A    C  
ATOM   1511  CD  PRO A 190       2.169  -5.891 -18.046  1.00-0.838      A    C  
ATOM   1512  N   ILE A 191       4.117  -5.232 -15.189  1.00-0.798      A    N  
ATOM   1513  CA  ILE A 191       5.290  -5.005 -14.328  1.00-0.798      A    C  
ATOM   1514  C   ILE A 191       5.276  -3.575 -13.802  1.00-0.798      A    C  
ATOM   1515  O   ILE A 191       5.318  -3.371 -12.594  1.00-0.798      A    O  
ATOM   1516  CB  ILE A 191       6.615  -5.333 -15.049  1.00-0.798      A    C  
ATOM   1517  CG1 ILE A 191       6.611  -6.768 -15.625  1.00-0.798      A    C  
ATOM   1518  CG2 ILE A 191       7.786  -5.133 -14.075  1.00-0.798      A    C  
ATOM   1519  CD1 ILE A 191       7.833  -7.087 -16.488  1.00-0.798      A    C  
ATOM   1520  N   CYS A 192       5.107  -2.576 -14.658  1.00-1.310      A    N  
ATOM   1521  CA  CYS A 192       4.960  -1.195 -14.192  1.00-1.310      A    C  
ATOM   1522  C   CYS A 192       3.795  -1.048 -13.208  1.00-1.310      A    C  
ATOM   1523  O   CYS A 192       3.901  -0.335 -12.232  1.00-1.310      A    O  
ATOM   1524  CB  CYS A 192       4.728  -0.246 -15.373  1.00-1.310      A    C  
ATOM   1525  SG  CYS A 192       6.237   0.006 -16.321  1.00-1.310      A    S  
ATOM   1526  N   VAL A 193       2.689  -1.739 -13.481  1.00 0.166      A    N  
ATOM   1527  CA  VAL A 193       1.502  -1.705 -12.620  1.00 0.166      A    C  
ATOM   1528  C   VAL A 193       1.774  -2.319 -11.243  1.00 0.166      A    C  
ATOM   1529  O   VAL A 193       1.216  -1.802 -10.273  1.00 0.166      A    O  
ATOM   1530  CB  VAL A 193       0.314  -2.363 -13.340  1.00 0.166      A    C  
ATOM   1531  CG1 VAL A 193      -0.870  -2.689 -12.432  1.00 0.166      A    C  
ATOM   1532  CG2 VAL A 193      -0.191  -1.421 -14.438  1.00 0.166      A    C  
ATOM   1533  N   SER A 194       2.609  -3.346 -11.142  1.00-0.497      A    N  
ATOM   1534  CA  SER A 194       2.974  -3.959  -9.862  1.00-0.497      A    C  
ATOM   1535  C   SER A 194       3.941  -3.115  -9.041  1.00-0.497      A    C  
ATOM   1536  O   SER A 194       3.980  -3.256  -7.822  1.00-0.497      A    O  
ATOM   1537  CB  SER A 194       3.558  -5.356 -10.076  1.00-0.497      A    C  
ATOM   1538  OG  SER A 194       4.838  -5.315 -10.676  1.00-0.497      A    O  
ATOM   1539  N   LEU A 195       4.665  -2.210  -9.681  1.00-0.726      A    N  
ATOM   1540  CA  LEU A 195       5.597  -1.335  -8.981  1.00-0.726      A    C  
ATOM   1541  C   LEU A 195       4.847  -0.239  -8.201  1.00-0.726      A    C  
ATOM   1542  O   LEU A 195       3.760   0.185  -8.602  1.00-0.726      A    O  
ATOM   1543  CB  LEU A 195       6.595  -0.737  -9.984  1.00-0.726      A    C  
ATOM   1544  CG  LEU A 195       7.508  -1.787 -10.643  1.00-0.726      A    C  
ATOM   1545  CD1 LEU A 195       8.319  -1.143 -11.768  1.00-0.726      A    C  
ATOM   1546  CD2 LEU A 195       8.484  -2.430  -9.646  1.00-0.726      A    C  
ATOM   1547  N   PRO A 196       5.442   0.276  -7.118  1.00-0.905      A    N  
ATOM   1548  CA  PRO A 196       4.814   1.283  -6.265  1.00-0.905      A    C  
ATOM   1549  C   PRO A 196       4.338   2.546  -7.004  1.00-0.905      A    C  
ATOM   1550  O   PRO A 196       3.301   3.104  -6.664  1.00-0.905      A    O  
ATOM   1551  CB  PRO A 196       5.896   1.635  -5.244  1.00-0.905      A    C  
ATOM   1552  CG  PRO A 196       6.706   0.363  -5.126  1.00-0.905      A    C  
ATOM   1553  CD  PRO A 196       6.695  -0.184  -6.531  1.00-0.905      A    C  
ATOM   1554  N   TRP A 197       5.050   2.973  -8.029  1.00 0.137      A    N  
ATOM   1555  CA  TRP A 197       4.715   4.134  -8.873  1.00 0.137      A    C  
ATOM   1556  C   TRP A 197       3.870   3.777 -10.096  1.00 0.137      A    C  
ATOM   1557  O   TRP A 197       3.616   4.632 -10.957  1.00 0.137      A    O  
ATOM   1558  CB  TRP A 197       5.991   4.848  -9.293  1.00 0.137      A    C  
ATOM   1559  CG  TRP A 197       6.978   3.964 -10.007  1.00 0.137      A    C  
ATOM   1560  CD1 TRP A 197       7.062   3.764 -11.338  1.00 0.137      A    C  
ATOM   1561  CD2 TRP A 197       8.032   3.150  -9.408  1.00 0.137      A    C  
ATOM   1562  CE2 TRP A 197       8.712   2.475 -10.449  1.00 0.137      A    C  
ATOM   1563  CE3 TRP A 197       8.460   2.933  -8.089  1.00 0.137      A    C  
ATOM   1564  NE1 TRP A 197       8.103   2.879 -11.615  1.00 0.137      A    N  
ATOM   1565  CZ2 TRP A 197       9.793   1.600 -10.188  1.00 0.137      A    C  
ATOM   1566  CZ3 TRP A 197       9.540   2.061  -7.833  1.00 0.137      A    C  
ATOM   1567  CH2 TRP A 197      10.188   1.398  -8.876  1.00 0.137      A    C  
ATOM   1568  N   GLY A 198       3.468   2.516 -10.220  1.00-0.702      A    N  
ATOM   1569  CA  GLY A 198       2.752   2.034 -11.379  1.00-0.702      A    C  
ATOM   1570  C   GLY A 198       1.384   2.703 -11.534  1.00-0.702      A    C  
ATOM   1571  O   GLY A 198       0.562   2.672 -10.627  1.00-0.702      A    O  
ATOM   1572  N   ASP A 199       1.125   3.231 -12.721  1.00-0.117      A    N  
ATOM   1573  CA  ASP A 199      -0.164   3.810 -13.083  1.00-0.117      A    C  
ATOM   1574  C   ASP A 199      -0.970   2.801 -13.913  1.00-0.117      A    C  
ATOM   1575  O   ASP A 199      -0.559   2.453 -15.018  1.00-0.117      A    O  
ATOM   1576  CB  ASP A 199       0.086   5.131 -13.817  1.00-0.117      A    C  
ATOM   1577  CG  ASP A 199      -1.181   5.921 -14.113  1.00-0.117      A    C  
ATOM   1578  OD1 ASP A 199      -2.288   5.334 -14.083  1.00-0.117      A    O  
ATOM   1579  OD2 ASP A 199      -1.024   7.131 -14.382  1.00-0.117      A    O1-
ATOM   1580  N   PRO A 200      -2.120   2.304 -13.418  1.00 1.008      A    N  
ATOM   1581  CA  PRO A 200      -2.921   1.331 -14.147  1.00 1.008      A    C  
ATOM   1582  C   PRO A 200      -3.607   1.923 -15.384  1.00 1.008      A    C  
ATOM   1583  O   PRO A 200      -4.039   1.174 -16.251  1.00 1.008      A    O  
ATOM   1584  CB  PRO A 200      -3.956   0.835 -13.135  1.00 1.008      A    C  
ATOM   1585  CG  PRO A 200      -4.142   2.015 -12.198  1.00 1.008      A    C  
ATOM   1586  CD  PRO A 200      -2.787   2.720 -12.214  1.00 1.008      A    C  
ATOM   1587  N   SER A 201      -3.707   3.245 -15.456  1.00 0.511      A    N  
ATOM   1588  CA  SER A 201      -4.283   3.961 -16.590  1.00 0.511      A    C  
ATOM   1589  C   SER A 201      -3.249   4.303 -17.666  1.00 0.511      A    C  
ATOM   1590  O   SER A 201      -3.621   4.611 -18.802  1.00 0.511      A    O  
ATOM   1591  CB  SER A 201      -5.007   5.222 -16.098  1.00 0.511      A    C  
ATOM   1592  OG  SER A 201      -4.109   6.214 -15.669  1.00 0.511      A    O  
ATOM   1593  N   GLN A 202      -1.957   4.207 -17.345  1.00-0.026      A    N  
ATOM   1594  CA  GLN A 202      -0.908   4.490 -18.302  1.00-0.026      A    C  
ATOM   1595  C   GLN A 202      -0.766   3.351 -19.310  1.00-0.026      A    C  
ATOM   1596  O   GLN A 202      -0.444   2.211 -18.970  1.00-0.026      A    O  
ATOM   1597  CB  GLN A 202       0.410   4.812 -17.586  1.00-0.026      A    C  
ATOM   1598  CG  GLN A 202       1.501   5.241 -18.578  1.00-0.026      A    C  
ATOM   1599  CD  GLN A 202       2.778   5.748 -17.907  1.00-0.026      A    C  
ATOM   1600  NE2 GLN A 202       3.823   5.962 -18.670  1.00-0.026      A    N  
ATOM   1601  OE1 GLN A 202       2.858   5.976 -16.715  1.00-0.026      A    O  
ATOM   1602  N   ILE A 203      -0.955   3.700 -20.578  1.00 1.849      A    N  
ATOM   1603  CA  ILE A 203      -0.831   2.789 -21.705  1.00 1.849      A    C  
ATOM   1604  C   ILE A 203       0.550   2.939 -22.343  1.00 1.849      A    C  
ATOM   1605  O   ILE A 203       0.997   4.047 -22.644  1.00 1.849      A    O  
ATOM   1606  CB  ILE A 203      -1.970   3.053 -22.708  1.00 1.849      A    C  
ATOM   1607  CG1 ILE A 203      -3.385   2.900 -22.072  1.00 1.849      A    C  
ATOM   1608  CG2 ILE A 203      -1.855   2.136 -23.932  1.00 1.849      A    C  
ATOM   1609  CD1 ILE A 203      -3.698   1.518 -21.500  1.00 1.849      A    C  
ATOM   1610  N   THR A 204       1.205   1.817 -22.601  1.00-1.266      A    N  
ATOM   1611  CA  THR A 204       2.379   1.751 -23.467  1.00-1.266      A    C  
ATOM   1612  C   THR A 204       1.950   1.337 -24.876  1.00-1.266      A    C  
ATOM   1613  O   THR A 204       1.161   0.411 -25.057  1.00-1.266      A    O  
ATOM   1614  CB  THR A 204       3.474   0.845 -22.888  1.00-1.266      A    C  
ATOM   1615  CG2 THR A 204       3.087  -0.612 -22.722  1.00-1.266      A    C  
ATOM   1616  OG1 THR A 204       4.591   0.907 -23.747  1.00-1.266      A    O  
ATOM   1617  N   ARG A 205       2.435   2.057 -25.886  1.00-0.487      A    N  
ATOM   1618  CA  ARG A 205       2.048   1.801 -27.291  1.00-0.487      A    C  
ATOM   1619  C   ARG A 205       2.794   0.623 -27.908  1.00-0.487      A    C  
ATOM   1620  O   ARG A 205       2.236  -0.069 -28.746  1.00-0.487      A    O  
ATOM   1621  CB  ARG A 205       2.254   3.058 -28.139  1.00-0.487      A    C  
ATOM   1622  CG  ARG A 205       1.312   4.193 -27.734  1.00-0.487      A    C  
ATOM   1623  CD  ARG A 205       1.491   5.370 -28.694  1.00-0.487      A    C  
ATOM   1624  NE  ARG A 205       0.612   6.494 -28.346  1.00-0.487      A    N  
ATOM   1625  CZ  ARG A 205       0.499   7.642 -29.015  1.00-0.487      A    C  
ATOM   1626  NH1 ARG A 205       1.186   7.860 -30.103  1.00-0.487      A    N1+
ATOM   1627  NH2 ARG A 205      -0.298   8.572 -28.588  1.00-0.487      A    N  
ATOM   1628  N   ASN A 206       4.036   0.416 -27.501  1.00-1.167      A    N  
ATOM   1629  CA  ASN A 206       4.848  -0.715 -27.925  1.00-1.167      A    C  
ATOM   1630  C   ASN A 206       5.336  -1.462 -26.689  1.00-1.167      A    C  
ATOM   1631  O   ASN A 206       6.360  -1.122 -26.105  1.00-1.167      A    O  
ATOM   1632  CB  ASN A 206       5.978  -0.225 -28.842  1.00-1.167      A    C  
ATOM   1633  CG  ASN A 206       6.796  -1.380 -29.414  1.00-1.167      A    C  
ATOM   1634  ND2 ASN A 206       7.528  -1.134 -30.479  1.00-1.167      A    N  
ATOM   1635  OD1 ASN A 206       6.792  -2.492 -28.920  1.00-1.167      A    O  
ATOM   1636  N   PHE A 207       4.574  -2.465 -26.300  1.00-0.063      A    N  
ATOM   1637  CA  PHE A 207       4.813  -3.193 -25.060  1.00-0.063      A    C  
ATOM   1638  C   PHE A 207       6.152  -3.932 -25.053  1.00-0.063      A    C  
ATOM   1639  O   PHE A 207       6.882  -3.852 -24.073  1.00-0.063      A    O  
ATOM   1640  CB  PHE A 207       3.649  -4.159 -24.822  1.00-0.063      A    C  
ATOM   1641  CG  PHE A 207       3.795  -4.959 -23.545  1.00-0.063      A    C  
ATOM   1642  CD1 PHE A 207       3.868  -6.367 -23.582  1.00-0.063      A    C  
ATOM   1643  CD2 PHE A 207       3.874  -4.303 -22.306  1.00-0.063      A    C  
ATOM   1644  CE1 PHE A 207       4.023  -7.099 -22.403  1.00-0.063      A    C  
ATOM   1645  CE2 PHE A 207       4.034  -5.033 -21.119  1.00-0.063      A    C  
ATOM   1646  CZ  PHE A 207       4.104  -6.434 -21.173  1.00-0.063      A    C  
ATOM   1647  N   VAL A 208       6.506  -4.576 -26.152  1.00-0.682      A    N  
ATOM   1648  CA  VAL A 208       7.761  -5.333 -26.253  1.00-0.682      A    C  
ATOM   1649  C   VAL A 208       8.974  -4.405 -26.173  1.00-0.682      A    C  
ATOM   1650  O   VAL A 208       9.899  -4.669 -25.413  1.00-0.682      A    O  
ATOM   1651  CB  VAL A 208       7.794  -6.183 -27.531  1.00-0.682      A    C  
ATOM   1652  CG1 VAL A 208       9.039  -7.068 -27.561  1.00-0.682      A    C  
ATOM   1653  CG2 VAL A 208       6.557  -7.090 -27.616  1.00-0.682      A    C  
ATOM   1654  N   SER A 209       8.930  -3.281 -26.869  1.00 0.459      A    N  
ATOM   1655  CA  SER A 209       9.985  -2.259 -26.768  1.00 0.459      A    C  
ATOM   1656  C   SER A 209      10.076  -1.681 -25.355  1.00 0.459      A    C  
ATOM   1657  O   SER A 209      11.178  -1.499 -24.832  1.00 0.459      A    O  
ATOM   1658  CB  SER A 209       9.722  -1.145 -27.776  1.00 0.459      A    C  
ATOM   1659  OG  SER A 209      10.761  -0.194 -27.771  1.00 0.459      A    O  
ATOM   1660  N   HIS A 210       8.936  -1.438 -24.719  1.00-1.336      A    N  
ATOM   1661  CA  HIS A 210       8.885  -0.975 -23.333  1.00-1.336      A    C  
ATOM   1662  C   HIS A 210       9.515  -1.984 -22.370  1.00-1.336      A    C  
ATOM   1663  O   HIS A 210      10.328  -1.582 -21.534  1.00-1.336      A    O  
ATOM   1664  CB  HIS A 210       7.433  -0.667 -22.961  1.00-1.336      A    C  
ATOM   1665  CG  HIS A 210       7.236  -0.431 -21.493  1.00-1.336      A    C  
ATOM   1666  CD2 HIS A 210       6.853  -1.361 -20.562  1.00-1.336      A    C  
ATOM   1667  ND1 HIS A 210       7.491   0.751 -20.813  1.00-1.336      A    N  
ATOM   1668  CE1 HIS A 210       7.273   0.534 -19.521  1.00-1.336      A    C  
ATOM   1669  NE2 HIS A 210       6.879  -0.736 -19.323  1.00-1.336      A    N  
ATOM   1670  N   LEU A 211       9.183  -3.262 -22.486  1.00-0.877      A    N  
ATOM   1671  CA  LEU A 211       9.788  -4.316 -21.667  1.00-0.877      A    C  
ATOM   1672  C   LEU A 211      11.305  -4.332 -21.834  1.00-0.877      A    C  
ATOM   1673  O   LEU A 211      12.028  -4.282 -20.837  1.00-0.877      A    O  
ATOM   1674  CB  LEU A 211       9.209  -5.688 -22.061  1.00-0.877      A    C  
ATOM   1675  CG  LEU A 211       7.786  -5.995 -21.580  1.00-0.877      A    C  
ATOM   1676  CD1 LEU A 211       7.414  -7.391 -22.087  1.00-0.877      A    C  
ATOM   1677  CD2 LEU A 211       7.668  -6.007 -20.058  1.00-0.877      A    C  
ATOM   1678  N   ASN A 212      11.788  -4.331 -23.067  1.00 0.039      A    N  
ATOM   1679  CA  ASN A 212      13.219  -4.377 -23.364  1.00 0.039      A    C  
ATOM   1680  C   ASN A 212      13.976  -3.154 -22.850  1.00 0.039      A    C  
ATOM   1681  O   ASN A 212      15.132  -3.269 -22.477  1.00 0.039      A    O  
ATOM   1682  CB  ASN A 212      13.404  -4.543 -24.877  1.00 0.039      A    C  
ATOM   1683  CG  ASN A 212      12.965  -5.914 -25.370  1.00 0.039      A    C  
ATOM   1684  ND2 ASN A 212      12.682  -6.043 -26.648  1.00 0.039      A    N  
ATOM   1685  OD1 ASN A 212      12.894  -6.876 -24.643  1.00 0.039      A    O  
ATOM   1686  N   GLN A 213      13.329  -1.991 -22.794  1.00 0.892      A    N  
ATOM   1687  CA  GLN A 213      13.970  -0.770 -22.324  1.00 0.892      A    C  
ATOM   1688  C   GLN A 213      13.873  -0.602 -20.801  1.00 0.892      A    C  
ATOM   1689  O   GLN A 213      14.835  -0.171 -20.167  1.00 0.892      A    O  
ATOM   1690  CB  GLN A 213      13.364   0.417 -23.081  1.00 0.892      A    C  
ATOM   1691  CG  GLN A 213      14.156   1.711 -22.829  1.00 0.892      A    C  
ATOM   1692  CD  GLN A 213      13.639   2.890 -23.658  1.00 0.892      A    C  
ATOM   1693  NE2 GLN A 213      14.330   4.018 -23.631  1.00 0.892      A    N  
ATOM   1694  OE1 GLN A 213      12.626   2.833 -24.324  1.00 0.892      A    O  
ATOM   1695  N   ARG A 214      12.719  -0.889 -20.214  1.00-1.204      A    N  
ATOM   1696  CA  ARG A 214      12.420  -0.515 -18.821  1.00-1.204      A    C  
ATOM   1697  C   ARG A 214      12.448  -1.677 -17.830  1.00-1.204      A    C  
ATOM   1698  O   ARG A 214      12.414  -1.420 -16.628  1.00-1.204      A    O  
ATOM   1699  CB  ARG A 214      11.071   0.216 -18.754  1.00-1.204      A    C  
ATOM   1700  CG  ARG A 214      10.955   1.461 -19.658  1.00-1.204      A    C  
ATOM   1701  CD  ARG A 214      11.988   2.527 -19.271  1.00-1.204      A    C  
ATOM   1702  NE  ARG A 214      11.822   3.745 -20.078  1.00-1.204      A    N  
ATOM   1703  CZ  ARG A 214      12.621   4.803 -20.038  1.00-1.204      A    C  
ATOM   1704  NH1 ARG A 214      13.635   4.867 -19.233  1.00-1.204      A    N1+
ATOM   1705  NH2 ARG A 214      12.418   5.811 -20.828  1.00-1.204      A    N  
ATOM   1706  N   HIS A 215      12.503  -2.903 -18.301  1.00-1.480      A    N  
ATOM   1707  CA  HIS A 215      12.414  -4.096 -17.453  1.00-1.480      A    C  
ATOM   1708  C   HIS A 215      13.544  -5.112 -17.690  1.00-1.480      A    C  
ATOM   1709  O   HIS A 215      13.410  -6.270 -17.279  1.00-1.480      A    O  
ATOM   1710  CB  HIS A 215      11.016  -4.711 -17.563  1.00-1.480      A    C  
ATOM   1711  CG  HIS A 215       9.929  -3.774 -17.117  1.00-1.480      A    C  
ATOM   1712  CD2 HIS A 215       8.871  -3.325 -17.867  1.00-1.480      A    C  
ATOM   1713  ND1 HIS A 215       9.829  -3.193 -15.869  1.00-1.480      A    N  
ATOM   1714  CE1 HIS A 215       8.741  -2.411 -15.867  1.00-1.480      A    C  
ATOM   1715  NE2 HIS A 215       8.128  -2.474 -17.066  1.00-1.480      A    N  
ATOM   1716  N   GLN A 216      14.653  -4.682 -18.273  1.00-0.213      A    N  
ATOM   1717  CA  GLN A 216      15.875  -5.492 -18.356  1.00-0.213      A    C  
ATOM   1718  C   GLN A 216      16.541  -5.730 -16.996  1.00-0.213      A    C  
ATOM   1719  O   GLN A 216      17.370  -6.619 -16.862  1.00-0.213      A    O  
ATOM   1720  CB  GLN A 216      16.880  -4.815 -19.304  1.00-0.213      A    C  
ATOM   1721  CG  GLN A 216      16.482  -4.924 -20.787  1.00-0.213      A    C  
ATOM   1722  CD  GLN A 216      16.528  -6.348 -21.327  1.00-0.213      A    C  
ATOM   1723  NE2 GLN A 216      16.014  -6.577 -22.509  1.00-0.213      A    N  
ATOM   1724  OE1 GLN A 216      17.013  -7.285 -20.708  1.00-0.213      A    O  
ATOM   1725  N   PHE A 217      16.168  -4.962 -15.990  1.00 0.152      A    N  
ATOM   1726  CA  PHE A 217      16.671  -5.079 -14.624  1.00 0.152      A    C  
ATOM   1727  C   PHE A 217      15.512  -5.233 -13.634  1.00 0.152      A    C  
ATOM   1728  O   PHE A 217      14.363  -4.882 -13.946  1.00 0.152      A    O  
ATOM   1729  CB  PHE A 217      17.549  -3.867 -14.301  1.00 0.152      A    C  
ATOM   1730  CG  PHE A 217      16.805  -2.555 -14.233  1.00 0.152      A    C  
ATOM   1731  CD1 PHE A 217      16.470  -1.851 -15.410  1.00 0.152      A    C  
ATOM   1732  CD2 PHE A 217      16.432  -2.021 -12.989  1.00 0.152      A    C  
ATOM   1733  CE1 PHE A 217      15.771  -0.650 -15.345  1.00 0.152      A    C  
ATOM   1734  CE2 PHE A 217      15.733  -0.812 -12.917  1.00 0.152      A    C  
ATOM   1735  CZ  PHE A 217      15.397  -0.120 -14.090  1.00 0.152      A    C  
ATOM   1736  N   ASP A 218      15.806  -5.738 -12.449  1.00-0.800      A    N  
ATOM   1737  CA  ASP A 218      14.857  -5.739 -11.353  1.00-0.800      A    C  
ATOM   1738  C   ASP A 218      15.016  -4.457 -10.533  1.00-0.800      A    C  
ATOM   1739  O   ASP A 218      16.076  -4.180  -9.987  1.00-0.800      A    O  
ATOM   1740  CB  ASP A 218      15.012  -6.997 -10.485  1.00-0.800      A    C  
ATOM   1741  CG  ASP A 218      13.803  -7.210  -9.566  1.00-0.800      A    C  
ATOM   1742  OD1 ASP A 218      13.141  -6.204  -9.222  1.00-0.800      A    O  
ATOM   1743  OD2 ASP A 218      13.514  -8.382  -9.277  1.00-0.800      A    O1-
ATOM   1744  N   TYR A 219      13.952  -3.665 -10.446  1.00-1.189      A    N  
ATOM   1745  CA  TYR A 219      13.960  -2.439  -9.649  1.00-1.189      A    C  
ATOM   1746  C   TYR A 219      14.313  -2.707  -8.181  1.00-1.189      A    C  
ATOM   1747  O   TYR A 219      14.986  -1.886  -7.573  1.00-1.189      A    O  
ATOM   1748  CB  TYR A 219      12.607  -1.743  -9.743  1.00-1.189      A    C  
ATOM   1749  CG  TYR A 219      12.418  -0.920 -10.998  1.00-1.189      A    C  
ATOM   1750  CD1 TYR A 219      12.739   0.455 -10.995  1.00-1.189      A    C  
ATOM   1751  CD2 TYR A 219      11.912  -1.504 -12.172  1.00-1.189      A    C  
ATOM   1752  CE1 TYR A 219      12.532   1.239 -12.143  1.00-1.189      A    C  
ATOM   1753  CE2 TYR A 219      11.702  -0.732 -13.320  1.00-1.189      A    C  
ATOM   1754  CZ  TYR A 219      12.005   0.643 -13.297  1.00-1.189      A    C  
ATOM   1755  OH  TYR A 219      11.774   1.408 -14.422  1.00-1.189      A    O  
ATOM   1756  N   GLY A 220      13.909  -3.842  -7.619  1.00 0.714      A    N  
ATOM   1757  CA  GLY A 220      14.203  -4.215  -6.240  1.00 0.714      A    C  
ATOM   1758  C   GLY A 220      15.693  -4.346  -5.934  1.00 0.714      A    C  
ATOM   1759  O   GLY A 220      16.115  -4.116  -4.796  1.00 0.714      A    O  
ATOM   1760  N   GLU A 221      16.531  -4.618  -6.938  1.00 0.405      A    N  
ATOM   1761  CA  GLU A 221      17.987  -4.702  -6.750  1.00 0.405      A    C  
ATOM   1762  C   GLU A 221      18.675  -3.331  -6.653  1.00 0.405      A    C  
ATOM   1763  O   GLU A 221      19.788  -3.246  -6.138  1.00 0.405      A    O  
ATOM   1764  CB  GLU A 221      18.631  -5.473  -7.903  1.00 0.405      A    C  
ATOM   1765  CG  GLU A 221      18.253  -6.959  -7.943  1.00 0.405      A    C  
ATOM   1766  CD  GLU A 221      19.080  -7.742  -8.975  1.00 0.405      A    C  
ATOM   1767  OE1 GLU A 221      18.748  -8.916  -9.193  1.00 0.405      A    O  
ATOM   1768  OE2 GLU A 221      20.080  -7.178  -9.511  1.00 0.405      A    O1-
ATOM   1769  N   PHE A 222      18.048  -2.281  -7.170  1.00-0.389      A    N  
ATOM   1770  CA  PHE A 222      18.672  -0.962  -7.304  1.00-0.389      A    C  
ATOM   1771  C   PHE A 222      17.949   0.143  -6.542  1.00-0.389      A    C  
ATOM   1772  O   PHE A 222      18.548   1.168  -6.212  1.00-0.389      A    O  
ATOM   1773  CB  PHE A 222      18.750  -0.592  -8.785  1.00-0.389      A    C  
ATOM   1774  CG  PHE A 222      19.580  -1.555  -9.604  1.00-0.389      A    C  
ATOM   1775  CD1 PHE A 222      20.976  -1.424  -9.658  1.00-0.389      A    C  
ATOM   1776  CD2 PHE A 222      18.947  -2.614 -10.280  1.00-0.389      A    C  
ATOM   1777  CE1 PHE A 222      21.737  -2.341 -10.384  1.00-0.389      A    C  
ATOM   1778  CE2 PHE A 222      19.708  -3.537 -11.000  1.00-0.389      A    C  
ATOM   1779  CZ  PHE A 222      21.099  -3.409 -11.054  1.00-0.389      A    C  
ATOM   1780  N   VAL A 223      16.681  -0.047  -6.312  1.00-0.689      A    N  
ATOM   1781  CA  VAL A 223      15.791   0.928  -5.689  1.00-0.689      A    C  
ATOM   1782  C   VAL A 223      15.372   0.387  -4.347  1.00-0.689      A    C  
ATOM   1783  O   VAL A 223      14.830  -0.717  -4.259  1.00-0.689      A    O  
ATOM   1784  CB  VAL A 223      14.572   1.217  -6.581  1.00-0.689      A    C  
ATOM   1785  CG1 VAL A 223      13.697   2.316  -5.993  1.00-0.689      A    C  
ATOM   1786  CG2 VAL A 223      14.975   1.666  -7.983  1.00-0.689      A    C  
ATOM   1787  N   ASN A 224      15.542   1.189  -3.315  1.00-0.500      A    N  
ATOM   1788  CA  ASN A 224      14.832   0.913  -2.084  1.00-0.500      A    C  
ATOM   1789  C   ASN A 224      13.358   1.272  -2.311  1.00-0.500      A    C  
ATOM   1790  O   ASN A 224      12.956   2.421  -2.109  1.00-0.500      A    O  
ATOM   1791  CB  ASN A 224      15.493   1.664  -0.922  1.00-0.500      A    C  
ATOM   1792  CG  ASN A 224      14.878   1.270   0.411  1.00-0.500      A    C  
ATOM   1793  ND2 ASN A 224      15.587   1.501   1.496  1.00-0.500      A    N  
ATOM   1794  OD1 ASN A 224      13.780   0.756   0.500  1.00-0.500      A    O  
ATOM   1795  N   LEU A 225      12.567   0.296  -2.743  1.00 0.671      A    N  
ATOM   1796  CA  LEU A 225      11.150   0.449  -3.075  1.00 0.671      A    C  
ATOM   1797  C   LEU A 225      10.356   1.087  -1.935  1.00 0.671      A    C  
ATOM   1798  O   LEU A 225       9.322   1.706  -2.155  1.00 0.671      A    O  
ATOM   1799  CB  LEU A 225      10.565  -0.927  -3.421  1.00 0.671      A    C  
ATOM   1800  CG  LEU A 225      11.100  -1.553  -4.727  1.00 0.671      A    C  
ATOM   1801  CD1 LEU A 225      10.513  -2.955  -4.914  1.00 0.671      A    C  
ATOM   1802  CD2 LEU A 225      10.732  -0.726  -5.952  1.00 0.671      A    C  
ATOM   1803  N   GLN A 226      10.866   1.004  -0.732  1.00 0.531      A    N  
ATOM   1804  CA  GLN A 226      10.278   1.575   0.465  1.00 0.531      A    C  
ATOM   1805  C   GLN A 226      10.378   3.111   0.532  1.00 0.531      A    C  
ATOM   1806  O   GLN A 226       9.597   3.757   1.233  1.00 0.531      A    O  
ATOM   1807  CB  GLN A 226      10.978   0.933   1.670  1.00 0.531      A    C  
ATOM   1808  CG  GLN A 226      10.858  -0.594   1.713  1.00 0.531      A    C  
ATOM   1809  CD  GLN A 226      11.128  -1.155   3.107  1.00 0.531      A    C  
ATOM   1810  NE2 GLN A 226      10.582  -2.296   3.418  1.00 0.531      A    N  
ATOM   1811  OE1 GLN A 226      11.782  -0.561   3.953  1.00 0.531      A    O  
ATOM   1812  N   LEU A 227      11.312   3.708  -0.163  1.00 0.132      A    N  
ATOM   1813  CA  LEU A 227      11.542   5.143  -0.131  1.00 0.132      A    C  
ATOM   1814  C   LEU A 227      10.998   5.801  -1.398  1.00 0.132      A    C  
ATOM   1815  O   LEU A 227      11.104   5.264  -2.495  1.00 0.132      A    O  
ATOM   1816  CB  LEU A 227      13.036   5.430   0.073  1.00 0.132      A    C  
ATOM   1817  CG  LEU A 227      13.646   4.855   1.364  1.00 0.132      A    C  
ATOM   1818  CD1 LEU A 227      15.139   5.208   1.436  1.00 0.132      A    C  
ATOM   1819  CD2 LEU A 227      12.977   5.421   2.630  1.00 0.132      A    C  
ATOM   1820  N   ASP A 228      10.442   7.010  -1.263  1.00-0.987      A    N  
ATOM   1821  CA  ASP A 228      10.125   7.819  -2.432  1.00-0.987      A    C  
ATOM   1822  C   ASP A 228      11.408   8.312  -3.120  1.00-0.987      A    C  
ATOM   1823  O   ASP A 228      12.470   8.413  -2.501  1.00-0.987      A    O  
ATOM   1824  CB  ASP A 228       9.142   8.952  -2.080  1.00-0.987      A    C  
ATOM   1825  CG  ASP A 228       9.677   9.989  -1.094  1.00-0.987      A    C  
ATOM   1826  OD1 ASP A 228      10.623  10.733  -1.434  1.00-0.987      A    O  
ATOM   1827  OD2 ASP A 228       9.108  10.103   0.021  1.00-0.987      A    O1-
ATOM   1828  N   GLU A 229      11.305   8.643  -4.407  1.00-1.042      A    N  
ATOM   1829  CA  GLU A 229      12.445   9.029  -5.236  1.00-1.042      A    C  
ATOM   1830  C   GLU A 229      13.259  10.187  -4.629  1.00-1.042      A    C  
ATOM   1831  O   GLU A 229      14.485  10.148  -4.605  1.00-1.042      A    O  
ATOM   1832  CB  GLU A 229      11.930   9.432  -6.629  1.00-1.042      A    C  
ATOM   1833  CG  GLU A 229      13.069   9.696  -7.625  1.00-1.042      A    C  
ATOM   1834  CD  GLU A 229      12.576  10.166  -8.995  1.00-1.042      A    C  
ATOM   1835  OE1 GLU A 229      13.202  11.099  -9.545  1.00-1.042      A    O  
ATOM   1836  OE2 GLU A 229      11.591   9.592  -9.507  1.00-1.042      A    O1-
ATOM   1837  N   GLU A 230      12.573  11.181  -4.088  1.00-0.827      A    N  
ATOM   1838  CA  GLU A 230      13.243  12.341  -3.505  1.00-0.827      A    C  
ATOM   1839  C   GLU A 230      13.964  11.974  -2.204  1.00-0.827      A    C  
ATOM   1840  O   GLU A 230      15.079  12.419  -1.960  1.00-0.827      A    O  
ATOM   1841  CB  GLU A 230      12.221  13.464  -3.282  1.00-0.827      A    C  
ATOM   1842  CG  GLU A 230      12.838  14.779  -2.783  1.00-0.827      A    C  
ATOM   1843  CD  GLU A 230      13.892  15.400  -3.732  1.00-0.827      A    C  
ATOM   1844  OE1 GLU A 230      14.689  16.214  -3.228  1.00-0.827      A    O  
ATOM   1845  OE2 GLU A 230      13.882  15.084  -4.937  1.00-0.827      A    O1-
ATOM   1846  N   THR A 231      13.365  11.117  -1.384  1.00 0.478      A    N  
ATOM   1847  CA  THR A 231      14.012  10.618  -0.168  1.00 0.478      A    C  
ATOM   1848  C   THR A 231      15.233   9.769  -0.507  1.00 0.478      A    C  
ATOM   1849  O   THR A 231      16.289   9.971   0.096  1.00 0.478      A    O  
ATOM   1850  CB  THR A 231      13.045   9.828   0.716  1.00 0.478      A    C  
ATOM   1851  CG2 THR A 231      13.685   9.431   2.045  1.00 0.478      A    C  
ATOM   1852  OG1 THR A 231      11.930  10.626   1.048  1.00 0.478      A    O  
ATOM   1853  N   GLN A 232      15.144   8.895  -1.505  1.00-0.277      A    N  
ATOM   1854  CA  GLN A 232      16.294   8.123  -1.981  1.00-0.277      A    C  
ATOM   1855  C   GLN A 232      17.417   9.028  -2.478  1.00-0.277      A    C  
ATOM   1856  O   GLN A 232      18.578   8.826  -2.126  1.00-0.277      A    O  
ATOM   1857  CB  GLN A 232      15.863   7.177  -3.109  1.00-0.277      A    C  
ATOM   1858  CG  GLN A 232      15.019   6.018  -2.582  1.00-0.277      A    C  
ATOM   1859  CD  GLN A 232      14.685   5.023  -3.680  1.00-0.277      A    C  
ATOM   1860  NE2 GLN A 232      13.445   4.963  -4.083  1.00-0.277      A    N  
ATOM   1861  OE1 GLN A 232      15.532   4.303  -4.167  1.00-0.277      A    O  
ATOM   1862  N   TYR A 233      17.081  10.059  -3.246  1.00 0.587      A    N  
ATOM   1863  CA  TYR A 233      18.045  11.037  -3.719  1.00 0.587      A    C  
ATOM   1864  C   TYR A 233      18.737  11.751  -2.549  1.00 0.587      A    C  
ATOM   1865  O   TYR A 233      19.964  11.817  -2.529  1.00 0.587      A    O  
ATOM   1866  CB  TYR A 233      17.352  12.036  -4.645  1.00 0.587      A    C  
ATOM   1867  CG  TYR A 233      18.279  13.131  -5.110  1.00 0.587      A    C  
ATOM   1868  CD1 TYR A 233      18.178  14.434  -4.576  1.00 0.587      A    C  
ATOM   1869  CD2 TYR A 233      19.286  12.845  -6.050  1.00 0.587      A    C  
ATOM   1870  CE1 TYR A 233      19.067  15.440  -4.988  1.00 0.587      A    C  
ATOM   1871  CE2 TYR A 233      20.181  13.844  -6.463  1.00 0.587      A    C  
ATOM   1872  CZ  TYR A 233      20.073  15.145  -5.932  1.00 0.587      A    C  
ATOM   1873  OH  TYR A 233      20.942  16.112  -6.335  1.00 0.587      A    O  
ATOM   1874  N   GLN A 234      17.982  12.237  -1.582  1.00 0.044      A    N  
ATOM   1875  CA  GLN A 234      18.566  12.916  -0.423  1.00 0.044      A    C  
ATOM   1876  C   GLN A 234      19.432  11.979   0.420  1.00 0.044      A    C  
ATOM   1877  O   GLN A 234      20.521  12.378   0.827  1.00 0.044      A    O  
ATOM   1878  CB  GLN A 234      17.460  13.557   0.438  1.00 0.044      A    C  
ATOM   1879  CG  GLN A 234      16.724  14.703  -0.275  1.00 0.044      A    C  
ATOM   1880  CD  GLN A 234      17.614  15.860  -0.716  1.00 0.044      A    C  
ATOM   1881  NE2 GLN A 234      17.214  16.575  -1.749  1.00 0.044      A    N  
ATOM   1882  OE1 GLN A 234      18.652  16.148  -0.160  1.00 0.044      A    O  
ATOM   1883  N   THR A 235      19.014  10.734   0.610  1.00 0.588      A    N  
ATOM   1884  CA  THR A 235      19.831   9.737   1.311  1.00 0.588      A    C  
ATOM   1885  C   THR A 235      21.140   9.469   0.571  1.00 0.588      A    C  
ATOM   1886  O   THR A 235      22.201   9.479   1.183  1.00 0.588      A    O  
ATOM   1887  CB  THR A 235      19.055   8.424   1.501  1.00 0.588      A    C  
ATOM   1888  CG2 THR A 235      19.829   7.397   2.315  1.00 0.588      A    C  
ATOM   1889  OG1 THR A 235      17.857   8.660   2.193  1.00 0.588      A    O  
ATOM   1890  N   ALA A 236      21.094   9.312  -0.746  1.00-0.968      A    N  
ATOM   1891  CA  ALA A 236      22.302   9.125  -1.542  1.00-0.968      A    C  
ATOM   1892  C   ALA A 236      23.216  10.358  -1.508  1.00-0.968      A    C  
ATOM   1893  O   ALA A 236      24.432  10.222  -1.450  1.00-0.968      A    O  
ATOM   1894  CB  ALA A 236      21.902   8.761  -2.970  1.00-0.968      A    C  
ATOM   1895  N   VAL A 237      22.641  11.558  -1.509  1.00-0.014      A    N  
ATOM   1896  CA  VAL A 237      23.394  12.810  -1.324  1.00-0.014      A    C  
ATOM   1897  C   VAL A 237      24.094  12.800   0.034  1.00-0.014      A    C  
ATOM   1898  O   VAL A 237      25.295  13.043   0.081  1.00-0.014      A    O  
ATOM   1899  CB  VAL A 237      22.491  14.039  -1.492  1.00-0.014      A    C  
ATOM   1900  CG1 VAL A 237      23.149  15.342  -1.025  1.00-0.014      A    C  
ATOM   1901  CG2 VAL A 237      22.130  14.251  -2.971  1.00-0.014      A    C  
ATOM   1902  N   GLU A 238      23.410  12.474   1.105  1.00-0.620      A    N  
ATOM   1903  CA  GLU A 238      23.991  12.408   2.451  1.00-0.620      A    C  
ATOM   1904  C   GLU A 238      25.102  11.350   2.550  1.00-0.620      A    C  
ATOM   1905  O   GLU A 238      26.188  11.650   3.053  1.00-0.620      A    O  
ATOM   1906  CB  GLU A 238      22.894  12.143   3.494  1.00-0.620      A    C  
ATOM   1907  CG  GLU A 238      22.016  13.373   3.752  1.00-0.620      A    C  
ATOM   1908  CD  GLU A 238      20.872  13.141   4.765  1.00-0.620      A    C  
ATOM   1909  OE1 GLU A 238      20.081  14.088   4.966  1.00-0.620      A    O  
ATOM   1910  OE2 GLU A 238      20.781  12.046   5.355  1.00-0.620      A    O1-
ATOM   1911  N   GLU A 239      24.883  10.154   2.012  1.00 0.392      A    N  
ATOM   1912  CA  GLU A 239      25.901   9.095   1.990  1.00 0.392      A    C  
ATOM   1913  C   GLU A 239      27.127   9.481   1.143  1.00 0.392      A    C  
ATOM   1914  O   GLU A 239      28.259   9.189   1.519  1.00 0.392      A    O  
ATOM   1915  CB  GLU A 239      25.319   7.784   1.463  1.00 0.392      A    C  
ATOM   1916  CG  GLU A 239      24.386   7.088   2.469  1.00 0.392      A    C  
ATOM   1917  CD  GLU A 239      23.945   5.685   2.031  1.00 0.392      A    C  
ATOM   1918  OE1 GLU A 239      22.942   5.191   2.600  1.00 0.392      A    O  
ATOM   1919  OE2 GLU A 239      24.626   5.062   1.188  1.00 0.392      A    O1-
ATOM   1920  N   SER A 240      26.919  10.205   0.048  1.00-1.445      A    N  
ATOM   1921  CA  SER A 240      28.012  10.627  -0.835  1.00-1.445      A    C  
ATOM   1922  C   SER A 240      29.008  11.582  -0.177  1.00-1.445      A    C  
ATOM   1923  O   SER A 240      30.156  11.651  -0.613  1.00-1.445      A    O  
ATOM   1924  CB  SER A 240      27.464  11.242  -2.130  1.00-1.445      A    C  
ATOM   1925  OG  SER A 240      27.002  12.559  -1.934  1.00-1.445      A    O  
ATOM   1926  N   PHE A 241      28.601  12.288   0.867  1.00 1.023      A    N  
ATOM   1927  CA  PHE A 241      29.530  13.105   1.651  1.00 1.023      A    C  
ATOM   1928  C   PHE A 241      30.427  12.263   2.562  1.00 1.023      A    C  
ATOM   1929  O   PHE A 241      31.542  12.676   2.860  1.00 1.023      A    O  
ATOM   1930  CB  PHE A 241      28.757  14.111   2.501  1.00 1.023      A    C  
ATOM   1931  CG  PHE A 241      28.120  15.247   1.724  1.00 1.023      A    C  
ATOM   1932  CD1 PHE A 241      28.930  16.218   1.127  1.00 1.023      A    C  
ATOM   1933  CD2 PHE A 241      26.727  15.355   1.642  1.00 1.023      A    C  
ATOM   1934  CE1 PHE A 241      28.354  17.301   0.451  1.00 1.023      A    C  
ATOM   1935  CE2 PHE A 241      26.141  16.440   0.975  1.00 1.023      A    C  
ATOM   1936  CZ  PHE A 241      26.950  17.417   0.380  1.00 1.023      A    C  
ATOM   1937  N   GLN A 242      29.940  11.106   3.020  1.00-0.477      A    N  
ATOM   1938  CA  GLN A 242      30.666  10.278   3.980  1.00-0.477      A    C  
ATOM   1939  C   GLN A 242      31.724   9.392   3.329  1.00-0.477      A    C  
ATOM   1940  O   GLN A 242      32.756   9.133   3.938  1.00-0.477      A    O  
ATOM   1941  CB  GLN A 242      29.674   9.401   4.762  1.00-0.477      A    C  
ATOM   1942  CG  GLN A 242      28.707  10.226   5.617  1.00-0.477      A    C  
ATOM   1943  CD  GLN A 242      27.787   9.365   6.484  1.00-0.477      A    C  
ATOM   1944  NE2 GLN A 242      26.933   9.973   7.267  1.00-0.477      A    N  
ATOM   1945  OE1 GLN A 242      27.814   8.139   6.489  1.00-0.477      A    O  
ATOM   1946  N   VAL A 243      31.475   8.936   2.106  1.00 0.259      A    N  
ATOM   1947  CA  VAL A 243      32.359   7.971   1.432  1.00 0.259      A    C  
ATOM   1948  C   VAL A 243      33.615   8.633   0.841  1.00 0.259      A    C  
ATOM   1949  O   VAL A 243      34.634   7.971   0.689  1.00 0.259      A    O  
ATOM   1950  CB  VAL A 243      31.579   7.192   0.352  1.00 0.259      A    C  
ATOM   1951  CG1 VAL A 243      32.445   6.166  -0.383  1.00 0.259      A    C  
ATOM   1952  CG2 VAL A 243      30.417   6.421   0.975  1.00 0.259      A    C  
ATOM   1953  N   ASN A 244      33.533   9.915   0.517  1.00-1.061      A    N  
ATOM   1954  CA  ASN A 244      34.646  10.650  -0.103  1.00-1.061      A    C  
ATOM   1955  C   ASN A 244      35.473  11.476   0.902  1.00-1.061      A    C  
ATOM   1956  O   ASN A 244      36.255  12.332   0.483  1.00-1.061      A    O  
ATOM   1957  CB  ASN A 244      34.117  11.510  -1.256  1.00-1.061      A    C  
ATOM   1958  CG  ASN A 244      33.502  10.672  -2.369  1.00-1.061      A    C  
ATOM   1959  ND2 ASN A 244      32.221  10.825  -2.608  1.00-1.061      A    N  
ATOM   1960  OD1 ASN A 244      34.142   9.897  -3.045  1.00-1.061      A    O  
ATOM   1961  N   ILE A 245      35.277  11.274   2.207  1.00-0.230      A    N  
ATOM   1962  CA  ILE A 245      36.103  11.843   3.285  1.00-0.230      A    C  
ATOM   1963  C   ILE A 245      37.126  10.802   3.738  1.00-0.230      A    C  
ATOM   1964  O   ILE A 245      36.742   9.633   3.918  1.00-0.230      A    O  
ATOM   1965  CB  ILE A 245      35.242  12.364   4.450  1.00-0.230      A    C  
ATOM   1966  CG1 ILE A 245      34.306  13.484   3.973  1.00-0.230      A    C  
ATOM   1967  CG2 ILE A 245      36.148  12.876   5.589  1.00-0.230      A    C  
ATOM   1968  CD1 ILE A 245      33.318  13.981   5.036  1.00-0.230      A    C  
ATOM   1969  OXT ILE A 245      38.305  11.224   3.902  1.00-0.230      A    O1-
TER   
END
