# Supplementary material for: RNF114 and RNF166 exemplify reader-writer E3 ligases that extend K11 polyubiquitin onto sites of MARUbylation
Source: EMBO J. 2025 Oct 2;44(21):5993–6018. doi: 10.1038/s44318-025-00577-z (PMC12583694; doi:10.1038/s44318-025-00577-z)
Supplement: Supplementary file 7 — Source data Fig. 5 [file 44318_2025_577_MOESM7_ESM.zip › Figure 5/5C/RNF166-consurf_1746160093/TheTree.txt]

(((ur|A0A8C5E4B4|1_242|5.4e-118|Gouania_willdenowi:0.168644,(ur|UPI0035C07270|9_225|2.7e-109|Clinocottus_analis:0.201831,(ur|UPI00359015EC|1_224|2.9e-89|Myxine_glutinosa:0.334532,(ur|C3XU51|3_213|4.5e-86|Branchiostoma:0.281417,((ur|A0A7M7N6J5|11_214|2.5e-68|Strongylocentrotus_purpuratus:0.334694,(ur|A0A914AWP7|11_214|1.7e-76|Patiria_miniata:0.135636,ur|UPI00145576A1|19_221|5.4e-72|Asterias_rubens:0.155226):0.092460):0.129638,((ur|A0AAJ7U1Z8|6_226|2.2e-65|Petromyzontidae:0.454084,((ur|A0A9F7THP6|35_265|1.9e-50|Ictalurus:0.564447,ur|UPI00223DFDCF|19_225|5.4e-50|Pristis_pectinata:0.481191):0.185477,((((ur|UPI00313F0C06|23_226|6.1e-70|Latimeria_chalumnae:0.034296,ur|H3BDX3|23_226|3.3e-68|Latimeria_chalumnae:0.139183):0.149781,((ur|H0V4N1|26_227|2.7e-67|Cavia_porcellus:0.061574,((ur|UPI00156BEEBE|78_291|1.9e-57|Mirounga:0.120311,ur|A0A6G1AG10|51_245|3.3e-51|Crocuta_crocuta:0.027692):0.050791,(ur|UPI002FD7B496|16_208|4e-60|Rattus_norvegicus:0.010429,ur|A0A8I5YBW4|58_246|4.3e-56|Rattus_norvegicus:0.033362):0.022943):0.030890):0.113090,((ur|UPI001127ED9B|14_220|2.4e-70|Rhinatrema_bivittatum:0.062083,ur|A0A6P8NLT5|6_221|1.1e-68|Gymnophiona:0.087386):0.075880,((ur|A0A7K9Z494|1_180|6.1e-51|Galliformes:0.080988,(ur|A0A8C3JKT9|21_221|8.3e-68|Neognathae:0.000001,(ur|H0ZEI4|8_218|1.4e-65|Passeriformes:0.019436,ur|UPI0030B91F5C|25_213|6.5e-58|Pogoniulus_pusillus:0.008782):0.035974):0.015075):0.033829,(ur|A0A8D0HLC4|23_223|1.6e-67|Sauria:0.058743,((ur|A0A6J0SJY7|27_229|1.3e-66|Agamidae:0.045502,(ur|A0AA97L146|3_223|1.3e-68|Bifurcata:0.062709,ur|UPI00109F4265|19_197|1.3e-57|Lacertinae:0.025535):0.022869):0.040620,(ur|A0A7M4EAS1|20_221|2.2e-66|Crocodylia:0.051253,ur|A0A8C3HRP9|21_221|5.4e-66|Testudines:0.040932):0.011431):0.003164):0.009764):0.063229):0.013437):0.047508):0.075884,(((ur|A0AAD1SKL2|7_226|4.1e-67|Pelobates:0.099772,ur|A0A8C5R6L9|5_227|9.1e-65|Leptobrachium_leishanense:0.136097):0.116244,(ur|UPI0035A275B2|21_229|2.6e-66|Hyperolius_riggenbachi:0.185914,(ur|UPI003081D23C|3_225|4.7e-66|Pseudophryne_corroboree:0.147690,ur|A0AAV7B4A1|42_223|1.7e-59|Engystomops_pustulosus:0.082494):0.043973):0.008738):0.034791,(ur|Q5M9A8|4_227|2.5e-67|Xenopus_laevis:0.292716,ur|A0A8T2JUE3|17_226|7.3e-65|Hymenochirus_boettgeri:0.130761):0.032501):0.075864):0.047657,(((ur|UPI002FC29F3F|36_244|1.3e-61|Batoidea:0.065474,ur|UPI003831ABC3|22_222|3.2e-60|Narcine_bancroftii:0.027644):0.036501,(ur|A0A401P2C1|47_249|1.5e-64|Selachii:0.054930,ur|A0A401SNM1|22_223|4.1e-61|Orectolobiformes:0.071996):0.009837):0.310694,((ur|A0A553QKP6|41_245|5.3e-62|Danionella_translucida:0.212838,(ur|UPI0024351532|17_222|3.8e-62|Cobitinae:0.153209,(ur|A0AAW1YXD7|18_221|1.1e-64|Cyprinoidei:0.087362,(ur|A0AA88PGL4|19_221|1.2e-63|Cirrhinus_molitorella:0.072484,(ur|A0A672T2Z5|14_221|9e-65|Sinocyclocheilus:0.085817,ur|A0A7J6BQK3|28_230|4.5e-64|Cyprinidae:0.059212):0.021057):0.018359):0.036495):0.040708):0.060549,(((ur|A0AAD8FZR5|1_227|1.3e-69|Acipenseroidei:0.078122,ur|A0A8C4S958|1_227|4.8e-65|Polypteridae:0.162004):0.080116,((((ur|A0A3B3ZVG8|16_225|1.2e-65|Gobiidae:0.037832,ur|A0AAV2LXB2|434_618|3.4e-54|Knipowitschia_caucasica:0.051941):0.026544,(ur|A0AAW1DXK2|17_228|4e-66|Perciformes:0.068784,(ur|H3DKH9|17_228|1.5e-62|Tetraodon_nigroviridis:0.061084,(ur|A0A3Q3IAD6|10_227|2.4e-62|Monopterus_albus:0.090510,(ur|UPI001E8E05A0|29_217|9.9e-55|Micropterus_dolomieu:0.077247,ur|A0AAV1HGS6|5_172|7.5e-52|Xyrichtys_novacula:0.020786):0.012154):0.007935):0.018515):0.013324):0.007879,(ur|A0A3S2PAS8|7_227|2e-68|Oryzias:0.120674,(ur|A0A8C5A2Z7|60_264|6e-66|Gadus:0.008959,ur|A0A9Q0I5M9|37_254|1.3e-65|Muraenolepis_orangiensis:0.052559):0.056591):0.004318):0.027031,(ur|A0A8C9W5V2|61_279|5.4e-69|Scleropages_formosus:0.101666,(ur|UPI003463E5A0|21_227|7.8e-67|Amia_calva:0.070799,(ur|A0AAD7SSL6|17_227|6.2e-67|Elopomorpha:0.061640,ur|A0A9D3Q2N9|18_227|1e-65|Megalops:0.075125):0.031300):0.030959):0.016613):0.025982):0.022864,(ur|A0AAY4CRQ9|16_221|9.2e-64|Denticeps_clupeoides:0.229236,(ur|A0A4W4GX85|5_221|1.9e-65|Electrophorus:0.174952,(ur|A0A3B4EEM0|5_222|2.2e-68|Serrasalmidae:0.170108,((ur|A0AAE0QFP9|43_242|1.1e-60|Hemibagrus_guttatus:0.075563,ur|A0AA88LWN3|18_212|1.2e-53|Tachysurus:0.039034):0.037809,(ur|A0A2D0SMA7|8_229|1.6e-68|Siluroidei:0.071364,ur|A0A8T0ARS4|63_281|4.7e-67|Silurus:0.074344):0.016767):0.069641):0.037891):0.036495):0.018958):0.011412):0.142580):0.014906):0.116621):0.028859):0.053456,((ur|A0A1S3H5H0|6_214|7.6e-63|Lingula_unguis:0.438925,ur|A0A9W3AZZ2|7_209|8e-50|Biomphalaria:0.610595):0.081648,(ur|UPI0003F06001|18_222|1.9e-68|Saccoglossus_kowalevskii:0.380404,(((ur|UPI000BA82B94|20_223|8e-57|Limulus_polyphemus:0.551263,(ur|A0A6M2D068|20_221|3.8e-57|Rhipicephalus_microplus:0.175235,((ur|A0A6M2E598|20_222|2.1e-61|Amblyomma:0.032009,(ur|A0A9D4T8D5|20_221|2.8e-63|Ixodidae:0.000001,ur|UPI002415BBB1|96_282|1.2e-52|Dermacentor_andersoni:0.078560):0.031346):0.028632,(ur|A0A2R5LKG0|19_224|5.9e-59|Ornithodoros:0.138534,ur|V5HG15|19_207|2.3e-55|Ixodes:0.097094):0.013688):0.040768):0.231348):0.094871,(ur|A0A6P8HZ01|5_218|2.1e-64|Actinia_tenebrosa:0.437499,(ur|UPI001CF319FC|9_217|1.8e-58|Acropora:0.221358,ur|UPI0009E5D426|13_196|2.2e-54|Orbicella_faveolata:0.173526):0.238972):0.049845):0.039884,(ur|A0A8J1TVB3|14_217|3e-69|Owenia_fusiformis:0.384918,(ur|V4C9M0|1_204|3.1e-67|Lottia_gigantea:0.323859,((ur|A0A6J8CXW1|21_224|3e-64|Mytilus:0.324979,(ur|UPI00295B4611|10_215|6.6e-60|Ruditapes_philippinarum:0.282375,(ur|UPI0022E7A2DE|11_213|8e-58|Mya_arenaria:0.241133,ur|A0A9D4LDE6|11_216|2e-56|Dreissena_polymorpha:0.239659):0.062862):0.181686):0.041409,(((ur|UPI000B45BB47|25_228|1.3e-56|Mizuhopecten_yessoensis:0.072243,(ur|UPI001458C91B|16_219|3.4e-57|Pecten_maximus:0.070487,ur|UPI00290582A0|16_219|7.7e-56|Ylistrum_balloti:0.093273):0.006356):0.332200,(ur|UPI002094E24D|16_224|2.1e-59|Ostrea_edulis:0.183580,ur|A0A8W8K0Y3|20_223|2.7e-58|Ostreidae:0.174079):0.267161):0.057099,(ur|UPI001B888727|8_210|2.6e-64|Gigantopelta_aegis:0.332204,ur|UPI001EB035A6|6_213|3.7e-64|Haliotis_rufescens:0.339329):0.033944):0.007852):0.027289):0.039527):0.008853):0.014000):0.011991):0.021096):0.033357):0.029134):0.076874):0.141980):0.012357):0.037738,((ur|A0A3B4AEA7|42_254|8.9e-117|Gobiidae:0.000001,(ur|A0A8C6T3B9|2_206|1.1e-95|Neogobius_melanostomus:0.038134,ur|A0AAW0MF22|42_184|4.7e-75|Mugilogobius_chulae:0.027635):0.024338):0.066665,(ur|A0AAV1Q357|14_182|1.6e-102|Scomber_scombrus:0.014340,((ur|A0A3B5K2J8|14_250|1.5e-131|Takifugu:0.047264,(ur|A0A3Q0SUY9|1_238|5.9e-136|Percomorphaceae:0.013253,(ur|UPI002E146C06|2_214|1.8e-119|Pungitius_pungitius:0.046811,(ur|A0A669B817|1_230|3.2e-124|Percomorphaceae:0.033893,ur|UPI001A996D03|2_225|4.7e-122|Xiphias_gladius:0.030409):0.003570):0.005661):0.003689):0.005898,(ur|UPI00237EB745|21_258|1.2e-134|Synchiropus_splendidus:0.035180,ur|A0A3Q2DHQ0|2_246|3e-133|Cyprinodontoidei:0.056500):0.002926):0.002170):0.014578):0.007960):0.023285,(ur|A0A9Q1CY80|2_246|9.8e-133|Actinopteri:0.055471,(ur|A0A673G899|1_241|1e-135|Cypriniformes:0.036558,(ur|A0A3B4ECN4|2_244|5.3e-140|Teleostei:0.024711,ur|A0A671QXS3|33_212|5.8e-103|Sinocyclocheilus_anshuiensis:0.026653):0.008305):0.007445):0.003535,(ur|UPI001F07C4A4|1_230|6.5e-120|Hypomesus_transpacificus:0.078424,(ur|A0A3B3QS37|1_225|1.3e-124|Paramormyrops_kingsleyae:0.065201,((ur|A0A6F9BTZ9|27_193|1.4e-96|Coregonus_sp._'balchen':0.016625,(ur|A0A8K9UVW4|2_198|2.1e-99|Oncorhynchus_mykiss:0.103744,(ur|W5MBS0|2_151|6.8e-73|Lepisosteus_oculatus:0.055103,(ur|A0A7K5PUV3|1_194|3.7e-92|Erythrocercus_mccallii:0.047353,ur|UPI003081F20E|1_146|1.9e-75|Pseudophryne_corroboree:0.022877):0.057056):0.021320):0.027110):0.013003,((ur|A0A8C4XAD5|1_214|2.2e-130|Erpetoichthys_calabaricus:0.022790,ur|UPI001B7F5793|1_228|1.9e-127|Carcharodon_carcharias:0.120683):0.025028,(((ur|F7FE34|151_351|7.2e-127|Monotremata:0.057465,((ur|A0A7N9CZC1|198_342|3.6e-90|Macaca_fascicularis:0.036597,((ur|UPI000941FED5|103_298|2.1e-126|Rhinolophus_sinicus:0.000001,(ur|I3M3B8|9_235|8.5e-129|Boreoeutheria:0.076441,ur|A0A8C8TY75|8_197|1.3e-113|Peromyscus_maniculatus_bairdii:0.056595):0.051333):0.018388,(((ur|A0A340Y9K3|1_238|4.1e-152|Boreoeutheria:0.044379,(ur|A0A8D0XU56|61_266|1.7e-124|Sus_scrofa:0.017429,ur|A0A3Q7SHS6|14_156|3e-83|Vulpes_vulpes:0.054658):0.023442):0.011560,(ur|A0A212DC31|1_245|2.4e-145|Cervus_elaphus_hippelaphus:0.010745,(ur|A0A5G2RDT7|1_237|1.5e-160|Laurasiatheria:0.016772,ur|A0A6P6HLL9|1_226|4.4e-149|Felinae:0.039849):0.008052):0.006402):0.016501,((ur|UPI0007042BCC|1_217|1.1e-144|Tupaia_chinensis:0.032199,ur|L9KJF8|8_193|2.9e-123|Tupaia_chinensis:0.000001):0.045464,(ur|UPI0018A04613|1_237|2.2e-157|Xenarthra:0.039629,(Input_seq_ATOM_A:0.000001,ur|UPI00167FBBEA|1_187|1.6e-120|Onychomys_torridus:0.061768):0.018334):0.012324):0.004131):0.011593):0.011403):0.021116,(ur|A0A7N4Q1D5|75_303|1.7e-139|Dasyuridae:0.089005,(ur|F6R9W7|49_299|4.3e-148|Metatheria:0.035787,(ur|A0A4X2L9U5|3_239|6.2e-137|Vombatus_ursinus:0.120038,ur|UPI00223637BF|49_261|1.6e-107|Antechinus_flavipes:0.158138):0.025313):0.009581):0.007039):0.009367):0.020266,(ur|A0AAV7KYJ3|1_230|1.6e-135|Salamandroidea:0.048658,(((ur|UPI0032B7CED9|1_226|2.6e-120|Lathamus_discolor:0.100437,(ur|UPI0021F91508|1_242|3.7e-136|Apus_apus:0.027342,ur|A0A8D0FAL9|1_226|1.1e-126|Neognathae:0.035198):0.019735):0.016010,(ur|A0A8T1TI96|13_259|1.4e-137|Archelosauria:0.035433,ur|A0A7L0UNV1|1_187|7.7e-95|Chordeiles_acutipennis:0.152002):0.008221):0.014126,(ur|A0A3M0K818|11_181|7.3e-101|Hirundo_rustica_rustica:0.051476,(ur|UPI001C4CB358|110_336|6.8e-135|Sceloporus_undulatus:0.023084,ur|H9GBV4|34_263|2.9e-134|Sauria:0.034106):0.023259):0.003332):0.012466):0.004338):0.017945,(ur|A0AAD8D6L4|1_249|1.2e-133|Acipenseroidei:0.070678,ur|UPI0035F504D1|1_148|1.1e-82|Lepisosteus_oculatus:0.000001):0.004522):0.004065):0.008705):0.005013):0.002736):0.002214);
