# Supplementary material for: RNF114 and RNF166 exemplify reader-writer E3 ligases that extend K11 polyubiquitin onto sites of MARUbylation
Source: EMBO J. 2025 Oct 2;44(21):5993–6018. doi: 10.1038/s44318-025-00577-z (PMC12583694; doi:10.1038/s44318-025-00577-z)
Supplement: Supplementary file 7 — Source data Fig. 5 [file 44318_2025_577_MOESM7_ESM.zip › Figure 5/5C/RNF166-consurf_1746160093/msa_aa_variety_percentage.csv]

The table details the residue variety in % for each position in the query sequence.
Each column shows the % for that amino-acid, found in position ('pos') in the MSA.
In case there are residues which are not a standard amino-acid in the MSA, they are represented under column 'OTHER'
pos	A	C	D	E	F	G	H	I	K	L	M	N	P	Q	R	S	T	V	W	Y	OTHER	MAX ACID	ConSurf grade
1	0	0	0	0	0	0	0	0	0	3.226	96.774	0	0	0	0	0	0	0	0	0	0	M 96.774	8
2	100.000	0	0	0	0	0	0	0	0	0	0	0	0	0	0	0	0	0	0	0	0	A 100	9
3	0	0	0	0	0	0	0	0	0	2.703	94.595	0	0	0	0	0	0	2.703	0	0	0	M 94.595	8
4	0	0	0	0	100.000	0	0	0	0	0	0	0	0	0	0	0	0	0	0	0	0	F 100	9
5	0	0	0	0	0	0	0	0	0	0	0	0	0	0	100.000	0	0	0	0	0	0	R 100	9
6	0	0	0	0	0	2.857	0	0	0	0	0	5.714	0	0	0	91.429	0	0	0	0	0	S 91.429	7
7	0	0	0	0	51.429	0	0	0	0	48.571	0	0	0	0	0	0	0	0	0	0	0	F 51.429	4
8	0	0	0	0	0	0	0	0	0	5.556	0	0	0	0	2.778	2.778	0	88.889	0	0	0	V 88.889	7
9	25.641	0	0	0	0	5.128	0	0	0	2.564	0	0	2.564	0	0	56.410	0	7.692	0	0	0	S 56.41	5
10	41.860	0	0	0	0	11.628	0	0	0	2.326	0	0	2.326	2.326	6.977	32.558	0	0	0	0	0	A 41.86	3
11	42.222	0	0	2.222	0	6.667	0	0	0	0	0	2.222	0	6.667	0	26.667	11.111	2.222	0	0	0	A 42.222	3
12	8.696	0	0	2.174	2.174	2.174	2.174	0	0	4.348	0	2.174	0	58.696	2.174	8.696	4.348	2.174	0	0	0	Q 58.696	2
13	4.000	0	2.000	2.000	0	0	8.000	0	0	10.000	0	0	4.000	54.000	0	10.000	6.000	0	0	0	0	Q 54	3
14	3.846	0	0	0	0	0	0	0	5.769	13.462	1.923	0	3.846	23.077	42.308	3.846	1.923	0	0	0	0	R 42.308	3
15	7.407	0	0	1.852	0	5.556	3.704	0	0	1.852	0	0	9.259	50.000	20.370	0	0	0	0	0	0	Q 50	3
16	7.843	0	0	0	1.961	1.961	17.647	0	1.961	1.961	0	0	21.569	31.373	5.882	1.961	1.961	1.961	1.961	0	0	Q 31.373	1
17	9.091	3.636	0	1.818	0	7.273	1.818	0	7.273	0	1.818	1.818	32.727	12.727	0	10.909	3.636	1.818	1.818	1.818	0	P 32.727	1
18	20.690	0	0	1.724	0	20.690	0	0	12.069	3.448	0	0	13.793	6.897	1.724	15.517	3.448	0	0	0	0	A 20.69	1
19	24.590	0	0	3.279	0	24.590	1.639	0	3.279	1.639	0	1.639	14.754	0	0	19.672	4.918	0	0	0	0	G 24.59	1
20	32.836	0	0	1.493	1.493	10.448	0	0	2.985	10.448	0	0	22.388	1.493	2.985	8.955	4.478	0	0	0	0	A 32.836	1
21	46.479	0	1.408	1.408	0	28.169	0	0	1.408	1.408	0	1.408	5.634	0	0	4.225	2.817	5.634	0	0	0	A 46.479	3
22	32.468	0	2.597	1.299	0	24.675	0	0	1.299	0	0	1.299	11.688	2.597	0	11.688	3.896	6.494	0	0	0	A 32.468	1
23	14.103	0	8.974	6.410	0	30.769	0	0	0	0	0	0	24.359	0	1.282	7.692	5.128	1.282	0	0	0	G 30.769	2
24	21.795	0	14.103	7.692	0	29.487	0	0	0	0	0	0	6.410	2.564	5.128	7.692	2.564	2.564	0	0	0	G 29.487	1
25	3.614	0	22.892	38.554	0	2.410	0	0	0	1.205	0	1.205	1.205	1.205	3.614	21.687	2.410	0	0	0	0	E 38.554	3
26	8.046	0	21.839	1.149	0	22.989	0	0	2.299	0	0	5.747	1.149	0	11.494	22.989	1.149	1.149	0	0	0	G 22.989	3
27	3.297	0	23.077	2.198	2.198	2.198	0	15.385	0	27.473	0	0	8.791	0	0	4.396	3.297	7.692	0	0	0	L 27.473	3
28	3.191	0	3.191	47.872	1.064	1.064	0	2.128	1.064	20.213	5.319	0	2.128	1.064	0	3.191	0	7.447	0	1.064	0	E 47.872	3
29	25.893	0	8.929	12.500	0	2.679	0	0	0.893	0	0.893	0	1.786	0.893	0	34.821	8.929	1.786	0	0	0	S 34.821	4
30	4.032	0	9.677	18.548	0	2.419	1.613	0	4.032	0.806	1.613	3.226	0.806	31.452	15.323	3.226	1.613	0.806	0.806	0	0	Q 31.452	3
31	0	0.781	1.562	0	69.531	0	0	0.781	0	7.812	0	0	0.781	0	0.781	0.781	0	0.781	0	16.406	0	F 69.531	4
32	0	0	1.550	1.550	0	0.775	0	8.527	6.202	6.202	2.326	0	0.775	0	0.775	33.333	20.930	17.054	0	0	0	S 33.333	5
33	0	99.225	0	0	0	0	0	0	0	0	0	0	0	0	0	0.775	0	0	0	0	0	C 99.225	9
34	1.550	0	0	0	0	0	0	0	0	0.775	0	0	89.922	0	0	7.752	0	0	0	0	0	P 89.922	8
35	0.775	0	0	0	0	0	0	58.915	0	0	0	0	0	0	0	0	0	39.535	0	0	0.775	I 58.915	8
36	0	98.438	0	0	0.781	0	0	0	0	0	0	0	0.781	0	0	0	0	0	0	0	0	C 98.438	9
37	0	0.787	0	0.787	0	0	0	0	1.575	92.913	0	0	0	0.787	2.362	0.787	0	0	0	0	0	L 92.913	8
38	0	0	6.299	92.126	0	0	0	0	0	0	0	0	0.787	0.787	0	0	0	0	0	0	0	E 92.126	8
39	0.781	0.781	0	0	0	0	0	44.531	0	3.906	0	0	0	0	0	0	0	50.000	0	0	0	V 50	7
40	0	0	0	0	46.923	0.769	0	0	0	4.615	0	0	0	0.769	0	0.769	0	0	0	45.385	0.769	F 46.923	4
41	0.769	1.538	14.615	23.077	0	0	28.462	3.846	4.615	3.846	0	0	0	9.231	3.077	0	3.846	1.538	0	1.538	0	H 28.462	3
42	0.769	4.615	5.385	0.769	0	0.769	1.538	0	32.308	0.769	0.769	9.231	0	1.538	22.308	16.154	3.077	0	0	0	0	K 32.308	4
43	3.817	0	0	0	0	0	0	0	0	0	0.763	0	95.420	0	0	0	0	0	0	0	0	P 95.42	9
44	0.752	0.752	0	0.752	0.752	0.752	0	8.271	0	2.256	15.038	0	0	0.752	0	0.752	2.256	64.662	0.752	1.504	0	V 64.662	5
45	10.526	3.008	3.008	0	0	2.256	1.504	3.008	5.263	0.752	0.752	0	0.752	5.263	18.797	18.797	20.301	5.263	0	0.752	0	T 20.301	3
46	3.731	0	0	0	0	0	0.746	50.000	0	5.224	0.746	0	1.493	0	0	1.493	22.388	14.179	0	0	0	I 50	7
47	48.000	0	0	0	0	34.000	0	0	2.000	0	0	4.000	0	2.000	0	4.000	2.000	2.000	0	2.000	0	A 48	1
48	5.185	1.481	2.222	6.667	0	5.185	0	0.741	5.185	0	0	5.185	16.296	13.333	0.741	33.333	2.222	2.222	0	0	0	S 33.333	3
49	0	98.519	0	0.741	0.741	0	0	0	0	0	0	0	0	0	0	0	0	0	0	0	0	C 98.519	9
50	11.278	0.752	0	1.504	0	68.421	0	0	2.256	0	0	3.759	2.256	2.256	1.504	4.511	0.752	0.752	0	0	0	G 68.421	4
51	0	2.941	0.735	0	0.735	0	93.382	0	0	0	0	0	0	0	0.735	1.471	0	0	0	0	0	H 93.382	8
52	1.418	0	0	0	0	2.128	0	7.092	0.709	0	0	0	0	1.418	6.383	4.965	54.610	21.277	0	0	0	T 54.61	4
53	0	0	0	0	90.411	0	0	0	0	0.685	0.685	0	0	0	0	0	0	0.685	0	7.534	0	F 90.411	8
54	0	99.315	0	0	0	0	0	0	0	0	0	0	0	0	0	0	0.685	0	0	0	0	C 99.315	9
55	4.138	0	2.069	8.966	1.379	33.793	2.069	0.690	2.759	1.379	1.379	5.517	0	6.207	3.448	15.862	8.966	0	0	1.379	0	G 33.793	3
56	5.517	0	6.897	41.379	0	4.828	0.690	0	0.690	0.690	1.379	2.759	8.276	1.379	4.828	17.241	2.759	0.690	0	0	0	E 41.379	4
57	0	100.000	0	0	0	0	0	0	0	0	0	0	0	0	0	0	0	0	0	0	0	C 100	9
58	0	0	0	0	0.690	0	0	4.828	0	88.276	0	0	0	0	0	0	0	6.207	0	0	0	L 88.276	8
59	6.897	0	0.690	2.069	0.690	0	2.759	0	4.138	3.448	0.690	2.069	0	70.345	2.759	2.069	0.690	0.690	0	0	0	Q 70.345	5
60	3.448	0	0	31.034	0	2.069	0.690	0	0	0	0	2.069	45.517	9.655	1.379	3.448	0.690	0	0	0	0	P 45.517	6
61	1.379	82.069	0.690	0	0.690	0	0	0	0	6.207	0	0	0	0	0	0.690	0	0.690	0	7.586	0	C 82.069	6
62	0.719	0.719	0	2.158	0	0	0	1.439	0.719	77.698	5.755	0	0.719	7.914	0	0	1.439	0.719	0	0	0	L 77.698	5
63	2.069	0	1.379	1.379	0	0	3.448	0.690	24.828	1.379	0	1.379	0	36.552	20.000	4.828	1.379	0	0	0.690	0	Q 36.552	5
64	0.690	0	2.069	1.379	0	0	0.690	1.379	0	4.138	1.379	0.690	34.483	6.207	1.379	2.759	2.069	40.690	0	0	0	V 40.69	5
65	6.164	0	4.795	1.370	0	2.055	0.685	0.685	21.918	1.370	0	1.370	22.603	16.438	2.055	3.425	13.699	1.370	0	0	0	P 22.603	4
66	2.041	0	5.442	4.762	0	1.361	0	0.680	34.694	0	0	4.082	0.680	0.680	1.361	41.497	2.041	0.680	0	0	0	S 41.497	5
67	1.351	0	0.676	0	0	0	0	0	0.676	0	0	0	93.243	0	0.676	3.378	0	0	0	0	0	P 93.243	8
68	0.676	0	0	2.027	0	0	1.351	4.730	5.405	37.162	0.676	2.027	0.676	5.405	2.027	0.676	2.703	33.784	0	0.676	0	L 37.162	5
69	0	98.649	0	0	0	0	0	0	0	0	0	0	0	0	0	0	0	0.676	0	0	0.676	C 98.649	9
70	27.027	0	0	0	0	14.865	0	0	0	0	0	0	57.432	0.676	0	0	0	0	0	0	0	P 57.432	8
71	0.676	0	0	2.027	0.676	0	0	0.676	0	44.595	0	0	0	4.054	0	0.676	1.351	45.270	0	0	0	V 45.27	7
72	0	99.324	0	0	0	0	0	0	0	0.676	0	0	0	0	0	0	0	0	0	0	0	C 99.324	9
73	0	0	0	0	0	0	0.676	0	1.351	0.676	0	0	0.676	0	95.946	0	0	0.676	0	0	0	R 95.946	9
74	13.423	2.685	0.671	0.671	1.342	2.685	0	0.671	1.342	10.067	16.107	0.671	0	2.685	2.013	26.174	8.725	10.067	0	0	0	S 26.174	4
75	14.094	0	4.027	0.671	0	2.685	0	3.356	1.342	0.671	0.671	2.013	46.309	0.671	0	7.383	10.738	4.027	0	1.342	0	P 46.309	3
76	0	0	0	0	54.362	0	0	4.027	0	38.926	0	0	0.671	0	0	0	0	2.013	0	0	0	F 54.362	7
77	4.027	1.342	48.993	2.013	0	9.396	2.013	0.671	6.040	1.342	0	4.027	0	1.342	2.685	9.396	4.027	2.685	0	0	0	D 48.993	3
78	2.685	0.671	0	1.342	0	2.685	6.040	0.671	8.054	2.685	0	2.685	60.403	3.356	0.671	4.027	2.013	1.342	0	0.671	0	P 60.403	3
79	0	0	3.448	1.149	0	0	4.598	0	68.966	0	0	2.299	0	3.448	5.747	5.747	2.299	1.149	0	1.149	0	K 68.966	4
80	0	1.124	4.494	2.247	0	2.247	2.247	0	74.157	0	0	0	0	7.865	3.371	0	2.247	0	0	0	0	K 74.157	5
81	4.027	2.013	0.671	2.013	0	14.765	0	0.671	3.356	3.356	2.685	0.671	0	0	2.013	0	4.698	41.611	17.450	0	0	V 41.611	4
82	4.027	0.671	22.148	16.107	0	3.356	1.342	1.342	4.027	0	0	2.013	0.671	4.698	6.711	10.738	12.752	8.054	0	1.342	0	D 22.148	3
83	0.671	0.671	0	1.342	0	0	1.342	0	48.322	1.342	0.671	0.671	2.685	2.013	37.584	0	1.342	0.671	0	0	0.671	K 48.322	4
84	73.826	1.342	2.013	0.671	0	0	0	0	0	0.671	0	4.698	0	0	0	16.107	0.671	0	0	0	0	A 73.826	7
85	9.396	0	3.356	2.685	1.342	0.671	1.342	6.040	7.383	7.383	0.671	0.671	2.013	0	2.013	31.544	12.752	9.396	0.671	0.671	0	S 31.544	3
86	4.027	1.342	32.215	16.107	0.671	0.671	11.409	0	1.342	0.671	0	10.067	0	0	1.342	17.450	0.671	2.013	0	0	0	D 32.215	4
87	0.671	0	0	0	0.671	0.671	0	13.423	0.671	44.966	3.356	0	0	0	0	0	0.671	34.899	0	0	0	L 44.966	5
88	4.027	0	4.698	77.181	0	0	0.671	1.342	2.685	0.671	2.013	1.342	0	3.356	0	0.671	1.342	0	0	0	0	E 77.181	5
89	10.738	0	2.685	2.013	0	0.671	1.342	1.342	58.389	0.671	0	3.356	0	4.027	10.738	0	3.356	0.671	0	0	0	K 58.389	4
90	1.342	0	0.671	2.013	0	0	3.356	0.671	4.698	16.779	0.671	2.685	0	59.732	2.685	1.342	0.671	2.685	0	0	0	Q 59.732	4
91	0	0	0	0	0	0	0	38.255	0	44.295	16.779	0	0	0	0	0	0	0.671	0	0	0	L 44.295	8
92	9.396	1.342	1.342	17.450	0.671	0	7.383	0	3.356	1.342	1.342	2.013	0	10.738	5.369	37.584	0.671	0	0	0	0	S 37.584	5
93	1.342	0	1.342	2.685	0.671	0	0	0.671	3.356	0	4.698	6.711	0	2.013	6.711	55.034	12.081	2.013	0	0.671	0	S 55.034	4
94	1.342	0.671	0	0.671	4.698	0	1.342	3.356	2.685	6.040	1.342	2.013	0	0.671	0	18.121	24.161	2.013	0	30.872	0	Y 30.872	4
95	2.703	0	1.351	15.541	0	0.676	0.676	4.730	50.676	2.027	0	0	2.703	4.730	1.351	2.703	1.351	8.784	0	0	0	K 50.676	5
96	54.667	0	1.333	0.667	0	11.333	0	0.667	2.667	2.667	0	0	0	0	1.333	7.333	16.000	1.333	0	0	0	A 54.667	5
97	10.667	0.667	0	0	0	0	0	0.667	4.667	0.667	0	2.667	50.000	0	2.000	13.333	12.667	2.000	0	0	0	P 50	4
98	0.667	99.333	0	0	0	0	0	0	0	0	0	0	0	0	0	0	0	0	0	0	0	C 99.333	9
99	0	0	0.667	0	2.000	0	3.333	0.667	29.333	0.667	0	5.333	0.667	3.333	42.000	10.667	0.667	0.667	0	0	0	R 42	5
100	2.000	0	0.667	0	0	89.333	0	0	0.667	0.667	0	0	0	0	0	0	0	0.667	6.000	0	0	G 89.333	7
101	0	99.333	0	0	0	0	0.667	0	0	0	0	0	0	0	0	0	0	0	0	0	0	C 99.333	9
102	0	0	0	0.667	0	26.000	4.000	0	5.333	0	0	20.667	0	0.667	11.333	29.333	1.333	0	0	0.667	0	S 29.333	3
103	4.000	0	0.667	3.333	0	0	0	0	61.333	3.333	1.333	4.000	0	6.000	2.667	2.000	8.667	2.667	0	0	0	K 61.333	4
104	0.671	0	2.013	10.738	0	0.671	0.671	0	55.034	0.671	0.671	2.013	0.671	18.792	0.671	1.342	0.671	4.698	0	0	0	K 55.034	5
105	0	0	0	0	5.442	0	0	7.483	0.680	5.442	18.367	0	0	0	0	0.680	0.680	60.544	0	0.680	0	V 60.544	5
106	9.459	3.378	0	0	5.405	5.405	0	0.676	1.351	6.081	2.027	1.351	4.730	0	2.703	11.486	30.405	5.405	0	10.135	0	T 30.405	2
107	0.676	0	0	0	0	0	0	2.703	0	85.135	6.081	0	0	0	0.676	0	0	4.054	0	0.676	0	L 85.135	6
108	22.297	0.676	0	0	0.676	0.676	0	2.703	1.351	0.676	0	2.703	3.378	0	0	47.297	1.351	14.865	0	1.351	0	S 47.297	6
109	0	0	5.405	4.054	0	1.351	0	0	65.541	0	0.676	2.703	0	16.216	3.378	0.676	0	0	0	0	0	K 65.541	5
110	0	0	0	0.676	1.351	0	0.676	4.054	0	22.297	68.919	0	0	0.676	0	0	0.676	0.676	0	0	0	M 68.919	7
111	0	0	0	0	0	0.676	1.351	0	7.432	0	0	2.027	0	0.676	87.838	0	0	0	0	0	0	R 87.838	8
112	14.865	0.676	0.676	6.081	0	2.703	0	0.676	0.676	0.676	1.351	3.378	0.676	2.027	0.676	48.649	4.054	12.162	0	0	0	S 48.649	4
113	0	0	0	0	0	0	99.324	0	0	0	0	0	0.676	0	0	0	0	0	0	0	0	H 99.324	9
114	8.108	0	0	0	0.676	0	3.378	27.027	1.351	3.378	4.054	5.405	0	0.676	1.351	4.054	20.270	19.595	0	0.676	0	I 27.027	4
115	43.243	0	0.676	1.351	0	4.730	0	0	2.027	1.351	2.027	0.676	0.676	0	2.703	32.432	5.405	2.027	0	0.676	0	A 43.243	4
116	8.108	0	0.676	0	0.676	1.351	0	4.054	2.027	0	1.351	2.027	0	0.676	0.676	62.162	13.514	2.703	0	0	0	S 62.162	4
117	0	100.000	0	0	0	0	0	0	0	0	0	0	0	0	0	0	0	0	0	0	0	C 100	9
118	8.784	0	2.703	0.676	0	0.676	0	0	1.351	7.432	4.730	1.351	8.784	0.676	1.351	39.865	16.892	4.730	0	0	0	S 39.865	4
119	1.351	0	2.703	1.351	0	2.027	1.351	0	79.730	0.676	1.351	1.351	0	4.054	2.703	1.351	0	0	0	0	0	K 79.73	5
120	2.703	0	0	2.703	3.378	0.676	0	2.703	0.676	4.054	2.027	0	0	2.027	2.703	0	1.351	38.514	0	36.486	0	V 38.514	5
121	0.671	0	8.725	4.698	0	0.671	1.342	0.671	0.671	2.685	2.013	0.671	0.671	72.483	1.342	0.671	0.671	0.671	0	0.671	0	Q 72.483	5
122	0	0	14.706	58.088	0	0	0.735	0	1.471	0	0	13.235	0	0.735	0.735	7.353	2.941	0	0	0	0	E 58.088	5
123	0	0	1.504	1.504	4.511	5.263	0	0	0.752	0.752	1.504	0.752	0.752	41.353	0	0.752	1.504	0.752	0	38.346	0	Q 41.353	5
124	5.385	0	0	1.538	0.769	0	0	41.538	0	3.846	31.538	0	0	0.769	0	1.538	2.308	10.000	0.769	0	0	I 41.538	5
125	38.571	0	5.000	7.857	0.714	0.714	1.429	0	8.571	2.143	18.571	0.714	0	5.000	0.714	5.000	3.571	0.714	0	0.714	0	A 38.571	5
126	1.429	0.714	3.571	38.571	0.714	1.429	0	0	0.714	0.714	0	34.286	0.714	0	0.714	14.286	2.143	0	0	0	0	E 38.571	5
127	4.878	68.293	0	0	0	0	0	9.756	1.220	6.098	1.220	1.220	0	1.220	1.220	0	2.439	1.220	0	1.220	0	C 68.293	4
128	7.955	1.136	0	1.136	0	0	1.136	2.273	0	3.409	0	0	69.318	2.273	1.136	4.545	5.682	0	0	0	0	P 69.318	4
129	6.667	0	0	2.000	0	38.000	0.667	1.333	38.667	0	0	0	0.667	3.333	4.000	1.333	0	1.333	0	2.000	0	K 38.667	4
130	3.333	0	0	0	53.333	1.333	0	6.000	0	5.333	4.000	0	0	0	0	0.667	0.667	24.667	0.667	0	0	F 53.333	7
131	0.667	0	0	0.667	0	1.333	0	1.333	35.333	2.000	1.333	0.667	3.333	0.667	14.000	3.333	2.000	33.333	0	0	0	K 35.333	4
132	16.779	0	0	0	0	0	0	0	0	0.671	0	3.356	57.718	1.342	0.671	9.396	10.067	0	0	0	0	P 57.718	7
133	2.685	0	0	0	0	0	0	10.738	0	2.013	0.671	0	0.671	0	0	6.040	12.752	64.430	0	0	0	V 64.43	6
134	19.463	0	0.671	0.671	0	2.685	0	0	5.369	6.040	2.685	0	1.342	0.671	1.342	6.040	16.107	32.886	0	4.027	0	V 32.886	5
135	1.351	1.351	0.676	6.757	0	0	2.027	0	25.676	0.676	2.027	0.676	39.865	11.486	3.378	2.027	2.027	0	0	0	0	P 39.865	4
136	1.351	0	11.486	6.757	0	1.351	0.676	0	0.676	0	0	8.784	5.405	0.676	0	7.432	55.405	0	0	0	0	T 55.405	6
137	3.356	0.671	0	0	0	0.671	0	0.671	0	0	0	0	11.409	28.188	1.342	49.664	3.356	0.671	0	0	0	S 49.664	7
138	0.680	0.680	0	0	0.680	0.680	5.442	0	0	4.762	0	0.680	21.088	52.381	0	11.565	0.680	0.680	0	0	0	Q 52.381	5
139	10.811	1.351	3.378	1.351	0.676	2.027	2.703	0.676	2.703	4.054	1.351	0.676	48.649	6.081	3.378	7.432	2.027	0.676	0	0	0	P 48.649	3
140	6.081	0	2.703	1.351	1.351	0.676	2.703	52.027	0	2.703	0.676	5.405	1.351	5.405	2.703	4.054	1.351	7.432	0.676	1.351	0	I 52.027	4
141	2.685	0	0.671	0	0	0	2.013	7.383	0	6.040	0.671	0	55.705	1.342	0	4.027	8.054	11.409	0	0	0	P 55.705	4
142	0.714	0.714	0	0.714	0	0.714	0	0.714	2.143	0	0.714	1.429	1.429	0	19.286	69.286	1.429	0.714	0	0	0	S 69.286	6
143	4.795	0	12.329	2.055	0.685	2.740	0.685	0	0	1.370	0	47.945	7.534	0.685	0	15.753	2.740	0.685	0	0	0	N 47.945	5
144	1.370	0	0	1.370	2.740	1.370	0	34.932	2.055	8.219	2.055	0.685	0	0.685	0.685	0	2.055	41.781	0	0	0	V 41.781	5
145	0	0	0	2.740	0	0	0	0	1.370	0	0	0	94.521	0	0	0	1.370	0	0	0	0	P 94.521	9
146	0	0	0	0	0	0	0	0	0	0	0	99.315	0	0	0	0	0.685	0	0	0	0	N 99.315	9
147	0	0	0	0	0	0	0	0	0.671	0	0	0	0	0.671	97.987	0.671	0	0	0	0	0	R 97.987	9
148	2.703	1.351	0	0.676	20.946	0	1.351	0.676	0	4.054	0	0	0	0.676	0.676	44.595	0	0.676	0	21.622	0	S 44.595	5
149	0.680	0	0	0	0	0	0	0	0	0	0.680	0	0	0	0	0	97.959	0.680	0	0	0	T 97.959	9
150	0	0	0	0	98.639	0	0	0	0	0	0	0	0	0	0	0	0	0	0	1.361	0	F 98.639	9
151	12.925	0	0.680	0	0	0	0	2.041	5.442	0.680	2.721	0.680	14.286	4.082	0	6.803	23.129	26.531	0	0	0	V 26.531	4
152	0	99.320	0	0	0	0	0	0	0	0	0	0	0	0	0	0	0	0	0	0.680	0	C 99.32	9
153	0	0	0	0	0	0	0	0	0	0	0	0	100.000	0	0	0	0	0	0	0	0	P 100	9
154	0	0	0	0	17.687	0	0.680	1.361	0	2.721	0	0	0	0	0	0.680	0	1.361	0	75.510	0	Y 75.51	5
155	0	100.000	0	0	0	0	0	0	0	0	0	0	0	0	0	0	0	0	0	0	0	C 100	9
156	0.680	0	6.803	2.721	0	45.578	2.041	0	1.361	0	0	22.449	3.401	2.041	3.401	9.524	0	0	0	0	0	G 45.578	4
157	38.095	10.204	0	17.687	2.721	0	0	0.680	5.442	6.122	0.680	0	0	7.483	1.361	1.361	3.401	4.762	0	0	0	A 38.095	4
158	1.361	2.041	3.401	0.680	0	1.361	2.041	0	18.367	0.680	0.680	0	6.803	17.007	44.898	0.680	0	0	0	0	0	R 44.898	4
159	0	0	1.351	0	0	0	3.378	0	0	0	0	94.595	0	0	0	0.676	0	0	0	0	0	N 94.595	9
160	0	0	0	0	19.728	0	0	0	0	78.912	0.680	0	0	0	0	0	0	0	0	0.680	0	L 78.912	7
161	0.680	0	92.517	1.361	0	0.680	0	0	0	0.680	0	0.680	0	0	0	0.680	2.041	0.680	0	0	0	D 92.517	8
162	0.680	6.803	1.361	0	0	0	0	0	0	4.082	0	0.680	0	77.551	2.041	2.721	2.721	1.361	0	0	0	Q 77.551	7
163	4.082	0	22.449	20.408	0.680	0.680	1.361	0	0.680	0.680	0.680	3.401	0.680	36.735	1.361	4.762	0.680	0.680	0	0	0	Q 36.735	5
164	6.803	0	7.483	35.374	0	43.537	0	0	0	0	0	0	0	1.361	0	5.442	0	0	0	0	0	G 43.537	5
165	0	0	0	0	0	0	0	0	0	98.639	1.361	0	0	0	0	0	0	0	0	0	0	L 98.639	9
166	2.041	0	0	0	0	0.680	0	4.082	1.361	8.163	0	1.361	0	0	6.803	0	0	75.510	0	0	0	V 75.51	6
167	0	0	7.483	41.497	0	0	0	0.680	39.456	0	0	0	0	3.401	6.803	0	0.680	0	0	0	0	E 41.497	6
168	0	0	0	0	0	0	100.000	0	0	0	0	0	0	0	0	0	0	0	0	0	0	H 100	9
169	0	95.238	0	0	0	0	0	0	0	0	0	0	0	0	0	2.041	0	2.721	0	0	0	C 95.238	8
170	0	0	0	0	0	0	0	4.762	11.565	0	27.891	20.408	0	0	5.442	2.721	16.327	10.884	0	0	0	M 27.891	6
171	5.442	0	14.286	32.653	0	1.361	0	0	12.925	2.721	0	1.361	0	0.680	1.361	21.088	5.442	0.680	0	0	0	E 32.653	5
172	2.041	2.041	1.361	2.721	2.041	0.680	3.401	0.680	6.122	5.442	0	34.694	0	15.646	2.041	12.245	2.041	0	0	6.803	0	N 34.694	3
173	0	0	0	0	0	0	100.000	0	0	0	0	0	0	0	0	0	0	0	0	0	0	H 100	9
174	12.925	0	0	0	2.721	0.680	2.721	1.361	4.762	1.361	0	2.041	0	0.680	42.857	19.048	4.082	0.680	0	4.082	0	R 42.857	5
175	0	0	2.721	0.680	0.680	6.803	6.122	0	4.082	0	8.844	29.932	0	3.401	13.605	15.646	6.122	0	0	1.361	0	N 29.932	4
176	0	1.361	80.952	6.122	0	0	0	0	0	0	0	2.721	0	0.680	0	4.762	0.680	2.721	0	0	0	D 80.952	6
177	10.884	0	1.361	0	0	1.361	0.680	0	3.401	2.041	0	1.361	55.102	1.361	1.361	7.483	10.204	0.680	0	2.721	0	P 55.102	3
178	4.762	0	0	0	0	3.401	3.401	0	10.884	1.361	1.361	34.014	0	5.442	22.449	4.762	8.163	0	0	0	0	N 34.014	5
179	0.680	0	0.680	0	0	0	2.041	0	23.810	2.721	0	2.721	10.884	22.449	21.088	12.245	0.680	0	0	0	0	K 23.81	4
180	0	0	0	0.690	0.690	0	0	0.690	0.690	0	4.138	0	0	0	0.690	0	0	91.724	0	0.690	0	V 91.724	8
181	0	0	0	0	0	0	0	0.680	0	0.680	0	0	0	0	0	0	0	98.639	0	0	0	V 98.639	9
182	0	96.599	0	0	0.680	0	0	0	0	0	0	0	0	0	0	1.361	0	0.680	0.680	0	0	C 96.599	8
183	0	0	0.685	0	0	0	0	0	0	0.685	0	0	97.945	0	0	0.685	0	0	0	0	0	P 97.945	9
184	0	0	0	0	0.685	0	0	62.329	0	0.685	0	0	0	0	0.685	0	0	35.616	0	0	0	I 62.329	7
185	0	98.630	0	0	0	0	0	0	0	0.685	0	0	0	0	0	0.685	0	0	0	0	0	C 98.63	9
186	55.479	0	0	0	0	0	0	0	2.055	0.685	0	0	0	0	0	38.356	0	2.740	0	0.685	0	A 55.479	8
187	40.000	0	0	0	0	0	0	0	0	0.690	0	0.690	0	0	0	57.931	0.690	0	0	0	0	S 57.931	8
188	0	0	0	0	0.690	0	0	0	0	0.690	97.931	0	0	0	0	0	0.690	0	0	0	0	M 97.931	9
189	0	0	0	0	0	0	0	0	0	0	0	0.690	99.310	0	0	0	0	0	0	0	0	P 99.31	9
190	0	0	0	0	0	0	0	0	0	0.685	0	0	0	0	0	0	0	0	98.630	0.685	0	W 98.63	8
191	0	0	0	0.690	0	99.310	0	0	0	0	0	0	0	0	0	0	0	0	0	0	0	G 99.31	9
192	0	0	85.417	0.694	0	1.389	0.694	0.694	0	0	0	10.417	0	0	0	0	0	0	0.694	0	0	D 85.417	8
193	0	0.694	0	0	0	0	0	0	2.083	0	0	0	90.972	1.389	0	4.167	0.694	0	0	0	0	P 90.972	7
194	0.699	0	1.399	0.699	0	5.594	4.196	0	0.699	0	0	42.657	0	0.699	1.399	37.762	4.196	0	0	0	0	N 42.657	5
195	0	0	0	0	3.497	0	0	0	0.699	3.497	0.699	0	0	9.790	2.098	0	0	0	0.699	79.021	0	Y 79.021	7
196	1.399	1.399	0	0.699	0	0	0.699	0.699	48.252	0	2.098	0	0	3.497	39.161	0	1.399	0.699	0	0	0	K 48.252	5
197	0	0	0.699	0	0	0	0	0	0	0	0	0	0	0	0	99.301	0	0	0	0	0	S 99.301	9
198	59.441	0	0	0	0	4.196	0	4.196	0	0.699	0.699	0	0.699	0	1.399	23.776	4.196	0.699	0	0	0	A 59.441	6
199	0	0	27.273	0.699	0	0	0	0	0	0	0	69.930	0	0	0	2.098	0	0	0	0	0	N 69.93	8
200	0	0	0	0	94.366	0	0	1.408	0	4.225	0	0	0	0	0	0	0	0	0	0	0	F 94.366	9
201	0	0	0	0	18.881	0	0	15.385	0	45.455	17.483	0	0	0	0	0	0	2.797	0	0	0	L 45.455	6
202	0.699	0	1.399	17.483	0.699	2.098	2.098	0	0.699	0	0	0	0	68.531	0.699	4.895	0	0.699	0	0	0	Q 68.531	7
203	0	0	0	0	0	0	98.601	0	0	0	0	0	0	0.699	0	0	0	0	0	0.699	0	H 98.601	9
204	0	0	0	0	0	0	0	9.091	0	86.713	0.699	0	0	0	0	0	0	3.497	0	0	0	L 86.713	7
205	0	0	0.699	0	0	0	4.895	0	14.685	34.266	0.699	20.979	0	13.287	8.392	0	0.699	1.399	0	0	0	L 34.266	7
206	0	0	0	0	0.699	0	35.664	18.881	0	13.986	6.993	0	0	0	20.280	0	1.399	2.098	0	0	0	H 35.664	6
207	0	0	0	0	0	0	0	0	0	0	0	0	0	0	99.301	0	0	0	0.699	0	0	R 99.301	9
208	0	0	0	0	0	0	99.301	0	0	0	0	0	0	0	0	0.699	0	0	0	0	0	H 99.301	9
209	4.196	0	0	0	0	1.399	0	0	53.147	0	0	0.699	0.699	6.294	18.881	2.098	12.587	0	0	0	0	K 53.147	6
210	0	0	0	0	98.601	0	0	0	0	0	0	0	0	0	0	0	0.699	0	0	0.699	0	F 98.601	9
211	2.098	0.699	2.098	18.182	0	0	0	0	0	0	0	0	0	0	0	76.923	0	0	0	0	0	S 76.923	8
212	0	0.699	0	0	0	0	0	0	0	0.699	0	0	0	0	0	0	0	0	0	98.601	0	Y 98.601	9
213	0	0	93.706	4.196	0.699	0	0.699	0	0	0	0	0	0	0	0	0	0.699	0	0	0	0	D 93.706	8
214	0	0	0.699	0	0.699	0	0	0	0	0	0	0	0	0	0	1.399	96.503	0	0	0.699	0	T 96.503	9
215	0	0	0	0	79.720	0	0	0	0	0	0	0	0	0	0	0	0	0	0	20.280	0	F 79.72	7
216	0.704	0	0	0	0	0	0	0	0	0.704	0.704	0	0	0.704	0.704	0	0	96.479	0	0	0	V 96.479	9
217	0.752	0	93.985	0	0	0	0	0	0.752	1.504	0.752	1.504	0	0	0	0	0	0.752	0	0	0	D 93.985	8
218	0.769	0	0	0.769	10.769	0	0	0	0	0	0	0.769	0	0	0.769	0	0	0.769	0	85.385	0	Y 85.385	5
219	7.752	0	11.628	8.527	0.775	5.426	0.775	0	0	0.775	0	18.605	0	1.550	0.775	41.085	2.326	0	0	0	0	S 41.085	4
220	20.930	0	1.550	2.326	0.775	0.775	0.775	31.008	0.775	3.101	0.775	0.775	0	10.078	0.775	0	16.279	9.302	0	0	0	I 31.008	4
221	0	0	93.798	3.101	0	0.775	0	0	0	0	0	0.775	0	0	0	0	0.775	0.775	0	0	0	D 93.798	8
222	0	0	16.279	82.946	0	0	0	0	0	0	0	0	0	0	0.775	0	0	0	0	0	0	E 82.946	8
223	1.550	0	37.984	40.310	0	0	6.977	0	0	0	0	3.101	0	7.752	0	0.775	0	0.775	0	0.775	0	E 40.31	5
224	50.388	0.775	13.953	10.853	0	0.775	0	0	0	0	0.775	0	0	0.775	0.775	6.202	12.403	2.326	0	0	0	A 50.388	5
225	34.375	0	0	0	0	0	0	1.562	0	0	56.250	0	0.781	0.781	0	0.781	3.125	2.344	0	0	0	M 56.25	8
226	0	0	0	0	12.598	0	0	18.110	0	44.882	19.685	0	0	0	0.787	0	0	3.937	0	0	0	L 44.882	6
227	8.661	0.787	0.787	4.724	0.787	0	2.362	0	3.937	0	0	4.724	0	65.354	7.087	0	0	0	0	0	0.787	Q 65.354	5
228	35.433	0.787	0.787	36.220	0	0	0	0	3.150	1.575	0	0.787	0	18.898	0.787	0	0.787	0	0.787	0	0	E 36.22	5
229	84.252	0	0	0	0	0	0	0	0	0	0	0	0	0	0	0.787	0	14.961	0	0	0	A 84.252	9
230	0	0	0	0	0	0	0	13.386	0	79.528	2.362	0	0	0	0	0	0.787	3.150	0.787	0	0	L 79.528	6
231	28.571	0	0	14.286	0	0	0.794	1.587	2.381	6.349	2.381	0	1.587	30.952	3.175	0	2.381	5.556	0	0	0	Q 30.952	5
232	17.460	0	0	0	0	0	0	0	1.587	32.540	0	0.794	0	0	42.857	2.381	0.794	1.587	0	0	0	R 42.857	8
233	0	0	0	0	0	0	0	0	0	0	0	0	0	0	0	99.200	0.800	0	0	0	0	S 99.2	9
234	0	0.813	0	0	0	0	0	4.065	0	86.179	5.691	0	0.813	0	0	0	0	2.439	0	0	0	L 86.179	6
235	5.556	0.926	0.926	4.630	0	0	0	0	4.630	8.333	17.593	2.778	0	12.037	0.926	31.481	4.630	5.556	0	0	0	S 31.481	4
236	0	0	38.202	60.674	0	0	0	0	0	0	0	0	0	0	0	0	1.124	0	0	0	0	E 60.674	7
237	1.429	0	0	0	0	0	0	0	0	0	0	97.143	1.429	0	0	0	0	0	0	0	0	N 97.143	9
