# Supplementary material for: RNF114 and RNF166 exemplify reader-writer E3 ligases that extend K11 polyubiquitin onto sites of MARUbylation
Source: EMBO J. 2025 Oct 2;44(21):5993–6018. doi: 10.1038/s44318-025-00577-z (PMC12583694; doi:10.1038/s44318-025-00577-z)
Supplement: Supplementary file 7 — Source data Fig. 5 [file 44318_2025_577_MOESM7_ESM.zip › Figure 5/5C/RNF166-consurf_1746160093/msa_fasta.aln]

>Input_seq_ATOM_A
MAMFRS-LVASAQQRQP--------------------PAGPAGGDS-GLEAQ--YTCPIC
LEVYHRPVAIGSC-G--HTFCGECLQPCLQ-VPSP--LCPLCRLPFDP-KKVDKATHVEK
QLSSYKAPCRGCNK-------KVTLAKMRVHISSCLKVQEQM--ANCPKFVPVVPTSQP-
-----IP---------SNIPNR--------------------STFACPYCGARNLDQQEL
VKHCVESHRSDPNRV-VC-PICSAMPWGDP----SY--------KSANFLQHLLHRHKFS
YDTF-------------V--DYSIDEEAAFQAALALSLSEN
>ur|A0A5G2RDT7|1_237|1.5e-160|Laurasiatheria
MAMFRS-LVASAQQRQP--------------------PGGPAGGDS-GLEAQ--YSCPIC
LEVYHRPVAIGSC-G--HTFCGECLQPCLQ-VPSP--LCPLCRLPFDP-KKVDKATHVEK
QLSSYKAPCRGCSK-------KVTLAKMRVHVASCVKVQEQM--ASCPKFVPVVPTSQP-
-----IP---------SAVPNR--------------------STFTCPYCGARNLDQQEL
VRHCVDNHRSDPNRV-VC-PICSAMPWGDP----SY--------KSANFLQHLLHRHKFS
YDTF-------------V--DYSIDEEAAFQAALALSLSEN
>ur|UPI0018A04613|1_237|2.2e-157|Xenarthra
MAMFRS-LVASAQQRQP--------------------AAGPASGDS-GLEAQ--YSCPIC
LEVYHRPVAIGSC-G--HTFCGECLQPCLH-VPSP--LCPLCRLPFDP-KKVDKASHVEK
QLSSYKAPCRGCNK-------KVSLAKMRVHVSSCGKVQEQM--ANCPKFVPVVPTSQP-
-----MP---------SNTPNR--------------------STFACPYCGARNLGQQEL
VKHCVGSHRSDPSRV-VC-PVCSAMPWGDP----SY--------KSANFLQHLLHRHKFS
YDTF-------------V--DYSIDEEAAFQAALALSLSEN
>ur|A0A340Y9K3|1_238|4.1e-152|Boreoeutheria
MAMFRS-LVASAQQRQP--------------------PGGPAGGDS-GLEAQ--YSCPIC
LEVYHRPLPSGPCLP--CRFCGECLQPCLQ-VPSP--LCPLCRLPFDP-KKVDKAAHVEK
QLSSYKAPCRGCSK-------KVTLAKMRAHVASCVKVQEQM--ANCPKFVPVVPTSQP-
-----IP---------SAVPNR--------------------STFACPYCGARNLDQQEL
VKHCVDSHRSDPSRV-VC-PICSAMPWGDP----SY--------KSANFLQHLLHRHKFS
YDTF-------------V--DYSIDEEAAFQAALALSLSEN
>ur|A0A6P6HLL9|1_226|4.4e-149|Felinae
MAMFRS-LVASAQQRQP--------------------PGGPAGGDS-GLEAQ--YSCPIC
LEVYHRPVAIGSC-G--HTFCGECLQPCLQ-VPSP--LCPLCRLPFDP-KKVDKAAHVEK
QLSSYKAPCRGCNK-------KVTLAKMRVHVSSCMKVQEQM--ANCPKFVPVVPTSQP-
-----IP---------SAVPNR--------------------STFTCPYCGARNLDQQEL
LKHCVDNHRSDPNRV-VC-PICSAMPWGDP----SY--------KSANFLQHLLHRHKFS
YDTF-------------V-HDASLGEVRA------------
>ur|F6R9W7|49_299|4.3e-148|Metatheria
MAMFRS-LVASAQQRQHPPPSAAPASS------PLPPTGPGAGGES-GLEAQ--YSCPIC
LEVYYRPVAIGSC-G--HTFCGECLQPCLQ-VPSP--LCPLCRMPFDP-KKVDKASNVEK
QLSSYKAPCRGCSK-------KVTLAKMRSHISSCMKVQEQM--ANCPKFVPVVPTSQP-
-----IP---------SNIPNR--------------------STFVCPYCGARNLDQQEL
VKHCMENHRNDPNRV-VC-PICSAMPWGDP----SY--------KSANFLQHLLHRHKFS
YDTF-------------V--DYNIDEEAAFQAALALSLSEN
>ur|A0A212DC31|1_245|2.4e-145|Cervus_elaphus_hippelaphus
MAMFRS-LVGSAQQRQP--------------------PGGPAGGDS-ALEAQ--YSCPIC
LEVYHRPVAIGSC-G--HTFCGECLQPCLQ-VPSP--LCPLCRLPFDP-KKVDKAAHVEK
QLASYKAPCRGCSK-------KVTLAKMRVHVSSCVKVQEQM--ANCPKFVPVVPTSQP-
-----IP--------------R--------------------STFACPYCGARNLDQQEL
VKHCVDNHRSDPNRV-VC-PICSAMPWGDP----SY--------KSANFLQHLLHRHKFS
YDTFVVGDPPSPCPAVLV--DYSIDEEAAFQAALALSLSEN
>ur|UPI0007042BCC|1_217|1.1e-144|Tupaia_chinensis
MAMFRS-LVASAQQRQA--------------------PAGPAGGDS-GLEAQ--YSCPIC
LEVYHRPVAIGSC-G--HTFCGECLQPCLQ-VPSP--LCPLCRLPFDA-RKVDKATHVEK
QLSSYKAPCRGCSK-------KVSLAKMRVHVSSCLKVQEQV--ASCPRFVPVVPTSQP-
-----VP---------SNIPNR--------------------STFACPYCGARNLDQQEL
LKHCVDSHRGDPNRV-VC-PVCAAMPWGDP----SY--------KSANFLQHLLHRHKFS
YDTF-------------V--L--------------------
>ur|A0A3B4ECN4|2_244|5.3e-140|Teleostei
MAMFRS-FVSAAQLRQQQQQ-------------QQG-QQSGAVGGD-SLESQ--FSCPIC
LEVYHKPVSIASC-A--HTFCGDCLQPCLQ-VTSP--LCPLCRMPFDP-KKVDKSSSVEK
QLSSYKAPCRGCSK-------KVTLVKMRSHISSCTKVQEQM--ANCPKFMPVVPTSQP-
-----IP---------SNIPNR--------------------STFVCPYCGARNLDQQEL
VKHCMENHRNDPNKV-VC-PVCSAMPWGDP----SY--------KSSNFLQHLLHRHKFS
YDTF-------------V--DYSIDEEAALQAALALSLSEN
>ur|A0A7N4Q1D5|75_303|1.7e-139|Dasyuridae
---------APASSPQP--------------------PAEPSASES-DLETQ--YSCPIC
LEVYHRPVAIGNC-G--HVFCGECLQPCLQ-VPSP--LCPLCRVPFDS-KKVDRASSMEK
QLSSYKAPCRGCSK-------KVTLAKMRSHISSCMKIQEQM--ASCPKFVPVVPTSQP-
-----IP---------RNIPNR--------------------STFACPYCGVRNLDQQEL
VKHCMENHRNDPNRV-VC-PICSAMPWGDP----SY--------KSANFLQHLLHRHKFS
YDTF-------------V--DYNIVEEAAFQAALELSLSEN
>ur|A0A8T1TI96|13_259|1.4e-137|Archelosauria
-AMFRSLLVSAAQQRPQAPGP---GGA------PRE-QPPGAPAPD-TLEAQ--FSCPIC
LEVYHRAVCIGGC-G--HTFCGECLQPCLQ-VPSP--LCPLCRMPFDP-KKVEKASNVEK
QLSSYKAPCRGCSK-------KVTLVKMRSHVSSCAKVQEQM--ANCPKFVPVVPTSQP-
-----IP---------SNIPNR--------------------STFVCPYCGARNLDQQEL
VKHCMENHRNDPNKV-VC-PVCSAMPWGDP----SY--------KSANFLQHLLHRHKFS
YDTF-------------V--DYNIDEEAALQAALALSLSEN
>ur|A0A4X2L9U5|3_239|6.2e-137|Vombatus_ursinus
-ALFRN-LVALAQHAPQP-------------------PAGPGAGES-DLEVQ--DSCPIC
LEVYHHPEAIGSC-G--HTFCGECLQPCLQ-VPSP--LCPLCLMPFDP-KKVDKASSVEK
QLSSYKTPCLGCNK-------KVTLAKMRSHVSSCMKVQEQM--ANCPKFVPVVPTSQS-
-----IP---------SNIPNR--------------------YTFVCPYCGACNLDQQDL
VKHCMETHRKDSNRV-VC-PISSATPWGGP----GY--------KSANFLQYLLHRHKFS
YDTF-------------V--DYSIEEEAAFQAALALTLSDN
>ur|UPI0021F91508|1_242|3.7e-136|Apus_apus
--MFRS-LRVAAAQRPPGX------GP------PRP-PPAAGPAAE-ALEAQ--FSCPIC
LEVFHRAVGIAGC-G--HTFCGECLQPCLQ-VPSP--LCPLCRAPFDP-KKVEKASSLEK
QLSSYKAPCRGCSK-------KVTLAKMRSHVSSCTKVQEQL--ASCPKFVPVVPTSQP-
-----IP---------SNIPNR--------------------STFVCPYCGARNLDQQEL
VKHCMENHRNDPNKV-VC-PVCSAMPWGDP----SY--------KSANFLQHLLHRHKFS
YDTF-------------V--DYNIDEEAALQAALALSLSEN
>ur|A0A3Q0SUY9|1_238|5.9e-136|Percomorphaceae
MAMFRS-FVS-------QQ-----QQP------SSG-PGSLAAPAE-SIESQ--FSCPIC
LEVYHKPVSIASC-A--HTFCGECLQPCLQ-VTSP--LCPLCRVPFDP-KKVERSSSVEK
QLASYKAPCRGCNK-------KVALVKMKSHITSCSKVQEQM--ANCPKFVPVVPTSQP-
-----IP---------SNIPNR--------------------STFVCPFCGARNLDQQEL
VKHCMDNHRNDPNKV-VC-PVCSAMPWGDP----SY--------KSSNFLQHLLHRHKFS
YDTF-------------V--DYSIDEEAALQAALALSLTEN
>ur|A0A673G899|1_241|1e-135|Cypriniformes
MAMFRS-FVSAAQLRQHQ---------------QQN-GAAAAAPGE-SLESQ--FSCPIC
LEVYHKPVSIASC-A--HTFCADCLQPCLQ-VTSP--LCPLCRMPFDP-KKVDKSSSLEK
QLSSYKAPCRGCSK-------KVTLVKMRSHISSCTKVQEQM--ANCPKFMPVVPTSQP-
-----IP---------SNIPNR--------------------STFVCPFCGARNLDQQEL
VKHCMENHRNDLNKV-VC-PVCSAMPWGDP----GY--------KSSNFLQHLLHRHKFS
YDTF-------------V--DYSIDEEAALQAALALSLSEN
>ur|A0AAV7KYJ3|1_230|1.6e-135|Salamandroidea
--MFRS-FVSGNRHQHQ-------------------------AAPE-SVEAQ--YSCPIC
LEVYQRPVCINGC-A--HTFCGECLQPCLQ-VPSP--LCPLCRMPFDP-KKVEKASSVEK
QLSSYKSPCRGCSK-------KVTLAKMRSHISSCSKVQEQM--ANCPKFVPVVPTSQP-
-----IP---------SNIPNR--------------------STFVCPYCGARNLDQQEL
VKHSMENHRNDPNKV-VC-PICSAMPWGDP----SY--------KSANFLQHLLHRHKFS
YDTF-------------V--DYSIDEEAALQAALALSLSEN
>ur|UPI001C4CB358|110_336|6.8e-135|Sceloporus_undulatus
------------------------SAA------PHP-PPPEAASAA-ALEAQ--FSCPIC
LEVFQRPVRIAAC-R--HTFCGECLQPCLQ-VPSP--LCPLCRMPFDP-KKVEKASSVEK
QLSSFKAPCRGCGK-------KVTLAKMRSHVTSCAKVQEQM--ANCPKFVPVVPTSQP-
-----IP---------SNIPNR--------------------STFVCPYCGARNLDQQEL
VKHCMENHRNDPNKV-VC-PVCSAMPWGDP----SY--------KSANFLQHLLHRHKFS
YDTF-------------V--DYSIDEEAALQAALALSLSEN
>ur|UPI00237EB745|21_258|1.2e-134|Synchiropus_splendidus
MAMFRS-FVSSSTQMRPQ-------------------QASSGAPAE-SVESQ--FSCPIC
LEVYHKPVSIASC-A--HTFCGECLQPCLQ-VTSP--LCPLCRVPFDP-KKVERSSSVDK
QLASYKAPCRGCSK-------KVSLVKMRSHIASCSKVQEQI--ANCPKFVPVVPTSQP-
-----IP---------SNIPNR--------------------STFVCPFCGARNLDQQEL
VKHCMDNHRNDPNKV-VC-PVCSAMPWGDP----SY--------KSSNFMQHLLHRHKFS
YDTF-------------V--DYSIDEEAALQAALALSLAEN
>ur|H9GBV4|34_263|2.9e-134|Sauria
--------SSSAQAQAH--------------------HPPPPPEAA-ALEAQ--FSCPIC
LEVYQRPVRIASC-R--HSFCGECLQPCLQ-VTSP--LCPLCRMPFDP-KKVEKASSVEK
QLSSFKAPCRGCSK-------KVTLAKMRPHVTSCTKVQEQM--ANCPKFVPVVPTSQP-
-----IP---------SNIPNR--------------------STFVCPYCGARNLDQQEL
VKHCMENHRNDPNKV-VC-PVCSAMPWGDP----SY--------KSANFLQHLLHRHKFS
YDTF-------------V--DYSIDEEAALQAALALSLSEN
>ur|A0AAD8D6L4|1_249|1.2e-133|Acipenseroidei
MAMFRS-FVSGTQQKHQ--------QQ------QHS-VGATSAPGD-SIESQ--YSCPIC
LEVYHKPVSIGSC-G--HTFCGECLQPCLQ-VPSP--LCPLCRMPFDS-KKVDKSSNMEK
QLSSYKAPCRGCSK-------KVTLVKMRSHISSCTKVQEQM--ANYPKFVPVVPTSQP-
-----IPSL--PWSVSSNIPNR--------------------STFVCPYCGARHLDQLEL
LKHCMENHRNDPNKV-VC-PVCSAMPWGDP----SY--------KSASFLQHLLHRHKFS
YDTF-------------V--DYSIDEEAALQAALALSLSEN
>ur|A0A3Q2DHQ0|2_246|3e-133|Cyprinodontoidei
MAMFRS-FVSGSTQLRQQQ-----QQS------NSG-PGPLAAPPE-GVESQ--FSCPIC
LEVYHKPVSIASC-G--HTFCGECLQPCLQ-VSSP--LCPLCRVPFEP-KKVERSSSVEK
QLASLKAPCRGCSK-------KVSLGKMRSHISSCSKVQEQI--ANCPKFVPVVPTSQP-
-----IP---------SNIPNR--------------------STFVCPFCGARNLDQQEL
LKHCMENHRNDPNKV-VC-PVCSAMPWGDP----TY--------KSSNFLQHLLHRHKFS
YDTF-------------V--DYSIDEEAALQAALALSLAEN
>ur|A0A9Q1CY80|2_246|9.8e-133|Actinopteri
MAMFRS-FVSATQLRQHHH-----QHQ------LQS-EATAAVPGE-SIESQ--FSCPIC
LEVYHKPVSIASC-T--HTFCGECLQPCLQ-VTSP--LCPLCRMPFDP-KKVDKSSNVEK
QLSSNKAPCRGCSK-------KVTLVKMRSHITSCTKVQEQM--ANCPKFVPVVPTSQP-
-----IP---------SNIPNR--------------------STFVCPYCGARNLDQQEL
VKHSMENHRNDANKV-VC-PICSAMPWGDP----SY--------KSSNFMQHLLHRHKFS
YDTF-------------V--DYSIDEEAALQAALALSLAEN
>ur|A0A3B5K2J8|14_250|1.5e-131|Takifugu
L---------RQQQPQPQQ-----QQP------GSG-PGSLAAPTE-SIESQ--FSCPIC
LEVYHKPVSIASC-A--HTFCGECLQPCLQ-VTSP--LCPLCRVPFDP-KKVERSSSVEK
QLASFKAPCRGCSK-------KVTLVKMRSHIVSCSKVQEQI--ANCPKFVPVVPTSQP-
-----IP---------SNIPNR--------------------STFVCPFCGARNLDQQEL
VKHCMDNHRNDPNKV-VC-PVCSAMPWGDP----SY--------KSSNFLQHLLHRHKFS
YDTF-------------V--DYSIDEDAALQAALTLSLADN
>ur|A0A8C4XAD5|1_214|2.2e-130|Erpetoichthys_calabaricus
--MFRS-FVSGVQQKQQ--------------------QTNGATTGD-SLESQ--FSCPIC
LEVYHKPVSIGNC-G--HTFCGECLQPCLQ-VPSP--LCPLCRMPFDP-KKVEKSSNVEK
QLSSYKAPCRGCSK-------KVTLIKMRSHISSCTKVQEQM--ANCPKFVPVVPTSQP-
-----IP---------SNIPNR--------------------STFVCPYCGARNLDQQEL
VKHCMENHRNDPNKV-VC-PVCSAMPWGDP----SY--------KSANFLQHLLHRHKFS
YDTF-------------V-----------------------
>ur|I3M3B8|9_235|8.5e-129|Boreoeutheria
---------GSGQSLQV--------------------MLARAQGPQ-GTSAL--SVCPVP
EPAQVHPQAHVPC-----RFCGECLQPCLQ-VPSP--LCPLCRLPFDP-KKVDKAAHVEK
QLSSYKAPCRGCHK-------KVTLAKMRVHISSCLKVQEQM--ANCPKFVPVVPTSQP-
-----IP---------SNIPNR--------------------STFACPYCGARNLDQQEL
VKHCVESHRSDPHRV-VC-PICSAMPWGDP----SY--------KSANFLQHLLHRHKFS
YDTF-------------V--DYSIDEEAAFQAALALSLSEN
>ur|UPI001B7F5793|1_228|1.9e-127|Carcharodon_carcharias
MAMFRS-LVSGSQAKQ-----------------------ASAAPGE-NLADS--YSCPIC
LEVYHKPVSIASC-G--HAFCGECLQPCLQ-VVSP--LCPLCRMPFDP-KKVEKASNVEK
QLSSYKAPCRGCNK-------KVTLVKMRTHISSCNKVQEQM--DNCPKFVPVVPTTQP-
-----IP---------SNIPNR--------------------STFVCPYCGARNLDQQEL
VKHCMENHRSDPNKV-VC-PICVAMPWGDP----SY--------KSANFLQHLLHRHKFS
YDTF-------------V--MNLRNRSCPFKLALP------
>ur|F7FE34|151_351|7.2e-127|Monotremata
-------------------------------------PPPAANGDS-GLEAH--YSCPIC
LEVYHRPVAIAAC-G--HTFCGDCLQPCLL-VPSP--LCPLCRLPFEP-KKVDKASNVEK
QLSSYKAPCRGCSK-------KVTLAKMRSHISSCTKVQEQM--ANCPKFAPVVPTSQP-
-----IP---------SNIPNR--------------------STFVCPYCGARNLDQQEL
VKHCMENHRNDPNRV-VC-PICSAMPWGDP----SY--------KSANFLQHLLHRHKFS
YDTF-------------V--A--------------------
>ur|A0A8D0FAL9|1_226|1.1e-126|Neognathae
--MFRS-LLVAAAQRPQAP-----GGS------PRP-PPAAGPAAE-ALEAQ--FSCPIC
LEVFHRAVGIAGC-G--HTFCGECLQPCLQ-VPSP--LCPLCRMPFDP-KKVEKASSVEK
QLSSYKAPCRGCSK-------KVTLAKMRSHVSSCAKVQEQM--ANCPKFVPVVPTSQP-
-----IP---------SNIPNR--------------------LTFVCPYCGARNLDQQEL
VKHCMENHRNDPNKV-VC-PVCSAMPWGDP----SY--------KSANFLQHLLHRHKFS
YDTF-------------V-------------------VSTA
>ur|UPI000941FED5|103_298|2.1e-126|Rhinolophus_sinicus
------------------------------------------------------------
---XLRPVSPAPC-----RFCGECLQPCLQ-VPSP--LCPLCRLPFDP-KKVDKAAHVEK
QLSSYKAPCRGCNK-------KVTLAKMRVHISSCMKVQEQM--ANCPKFVPVVPTSQP-
-----IP---------STVPNR--------------------STFTCPYCGARNLDQQEL
VKHCVDNHRSDPNRV-VC-PICSAMPWGDP----SY--------KSANFLQHLLHRHKFS
YDTF-------------V--DYSIDEEAAFQAALALSLSEN
>ur|A0A3B3QS37|1_225|1.3e-124|Paramormyrops_kingsleyae
MAMFRS-FVSAAQLRQHHQ-----QDA------QQS-GSAAAASVE-SIEAQ--FSCPIC
LEVYHKPVSIAAC-A--HTFCGECLQPCLH-VASP--LCPLCRMPFDP-KKVDRCSAAEK
QLSSYKAPCRGCNK-------KVTLVKMRSHISSCAKVQEQM--ANCPKFVPVVPTSQP-
-----IP---------SNIPNR--------------------STFVCPYCGARNLDQQEL
VKHCMENHRNDPNRV-VC-PVCSAMPWGDP----SY--------KSSNFLQHLLHRHKFS
YDTF-------------V-V---------------------
>ur|A0A8D0XU56|61_266|1.7e-124|Sus_scrofa
---------------------------------------GPLQPDS-VIQPEELRPCPAC
------------------RFCGECLQPCLQ-VPSP--LCPLCRLPFDP-KKVDKATHVEK
QLSSYKAPCRGCSK-------KVTLAKMRVHVASCVKVQEQM--ASCPKFVPVVPTSQP-
-----IP---------SAVPNR--------------------STFACPYCGARNLDQQEL
VRHCVDNHRSDPNRV-VC-PICSAMPWGDP----SY--------KSANFLQHLLHRHKFS
YDTF-------------V--DYSIDEEAAFQAALALSLSEN
>ur|A0A669B817|1_230|3.2e-124|Percomorphaceae
MAMFRS-FVSASSQLRQQQ-----QQP------NGG-PGSLAAPAE-SIESQ--FSCPIC
LEVYHKPVSIASC-A--HTFCGECLQPCLQ-VTSP--LCPLCRVPFDP-KKVERSSSVEK
QLASFKAPCRGCNK-------KVALVKMRTHIASCSKVQEQM--ANCPKFVPVVPTSQP-
-----IP---------SNIPNR--------------------STFVCPFCGARNLDQQEL
VKHCMENHRNDPNKV-VC-PVCSAMPWGDP----SY--------KSSNFLQHLLHRHKFS
YDTF-------------V-----------------VSPEEP
>ur|L9KJF8|8_193|2.9e-123|Tupaia_chinensis
------------------------------------------------------------
------------------QFCGECLQPCLQ-VPSP--LCPLCRLPFDA-RKVDKATHVEK
QLSSYKAPCRGCSK-------KVSLAKMRVHVSSCLKVQEQV--ASCPRFVPVVPTSQP-
-----VP---------SNIPNR--------------------STFACPYCGARNLDQQEL
LKHCVDSHRGDPNRV-VC-PVCAAMPWGDP----SY--------KSANFLQHLLHRHKFS
YDTF-------------V--DYSIDEEAAFQAALALSLSEN
>ur|UPI001A996D03|2_225|4.7e-122|Xiphias_gladius
MAMFRS-FVSASAQLR-QQ-----QQP------SSG-SGSPAAPAE-GIESQ--FSCPIC
LEVYHKPVSITSC-A--HTFCGECLQPCLQ-VTSP--LCPLCRVPFDP-KKVERSSCVEK
QLASYKAPCRGCSK-------KVALVKMRSHIASCSKVQEQI--ANCPKFVPVVPTSQP-
-----IP---------SNIPNR--------------------STFVCPFCGARNLDQQEL
VKHCMDNHRNDPNKV-VC-PVCSAMPWGDP----TY--------KSSNFLQHLLHRHKFS
YDTF-------------V--K--------------------
>ur|UPI00167FBBEA|1_187|1.6e-120|Onychomys_torridus
MAMFRS-LVASAQQRQP--------------------PAGPASGDS-GLEAQ--FSCPIC
LEVYYRPVAIGSC-G--HTFCGECLQPCLQ-VPSP--LCPLCRLPFDP-KKVDKATHVEK
QLSSYKAPCRGCNK-------KVTLVKMRVHISSCLKVQEQM--ANCPKFVPVLPTSQP-
-----IP---------SNIPNR--------------------STFACPYCGARNLDQQEL
VKHCVESHRSDPNRVLLC-SRCA-------------------------------------
-----------------------------------------
>ur|UPI0032B7CED9|1_226|2.6e-120|Lathamus_discolor
--MFRS-LLVAAVQRPQ-------------------------TPGG-S------PRSPXC
LEVFHRAVGIAGC-G--HTFCEECLQPCLQ-VPSP--LCPLCHMPFDP-KKVEKASSLEK
QLLSYKAPCRGCSK-------KVTLAKMHSHVLSCVKVQEQM--ANCLKFVPVVPTSQP-
-----IP---------SNIPNR--------------------SMFVCPSCGARNLDQQEL
VKHCMENHHNDPNKM-VC-PVCSAMPWGNP----SY--------KSTNLFQHLLHRHKFS
YDTF-------------V--DYNTDEEAALQAALALSLSEN
>ur|UPI001F07C4A4|1_230|6.5e-120|Hypomesus_transpacificus
MAMFRS-FVSATQLRQH--------QQ------ASG-ASSATAPGE-SVESQ--FSCPIC
LEVYHKPVSIASC-A--HTFCGECLQPCLQ-VTSP--LCPLCRMPFDP-KKVDKSSSVEK
QLSSYKAPCRGCSK-------KVALVKMRSHITSCTKVQEQM--ANCPKFVPVVPTTQP-
-----IP---------SNIPNR--------------------STFVCPYCGACHLDQQEL
VKHCMDNHRNDPNKVQVC-PVCSAMPWGDP----SY--------KSSNFLQHLLHRHKFC
YDTF-------------V--VRRGDEEM-------------
>ur|UPI002E146C06|2_214|1.8e-119|Pungitius_pungitius
MAMFRS-FVSSSNPLR-----------------------PQAAPAE-GIESQ--FSCPIC
LEVYRKAVSIASC-A--HTFCAECLQPCLQ-VTSP--LCPLCRVPFDP-KKVERSSSVEK
QLASHKAPCRGCNK-------KVALAKMRSHTASCSKVQEQI--ANCPKFVPVVPTSQP-
-----IP---------SNIPNR--------------------STFVCPFCGARHLDQQEL
VKHCMDSHRNDPNKV-VC-PVCSAMPWGDP----SY--------KSSNFLQHLLHRHKFS
YDTF-------------V-----------------------
>ur|A0A8C5E4B4|1_242|5.4e-118|Gouania_willdenowi
MAVFRS-FVSAGSQQLQP-------GT------RSG-SPAAASEEE-ALEVR--FSCSIC
LEVYHKPVSINSC-S--HTFCGDCLQPCLQ-VTSP--LCPLCRTPFDP-KKVQRSSCTEK
QLSSLKAPCRGCSK-------KVVLLKMRSHIVSCPKVHEQT--SNRPRFLPVLSSSQK-
-----IP---------CFIPNR--------------------STFACPFCGARNLDQHEL
LKHCMENHRNDPNKV-VC-PVCSAMPWGDP----NY--------KSSNFLQHLLHRHKFS
YDTF-------------V--DYNIDEEAALQTALELSLSE-
>ur|A0A3B4AEA7|42_254|8.9e-117|Gobiidae
-----------------------------------------VVPVE-NIESQ--FSCPIC
LEVYHKPVSIANC-A--H-FCAECLQPCLQ-VTSP--LCPLCRVPFDP-KKVERSSVVEK
QLSSFKAPCRGCRK-------KVALVKMKSHIASCSKVQEQI--ANCPKFVPVLPTSQP-
-----IP----------NIPNR--------------------STFVCPFCGTRNLDQQEL
VKHCMENHRNDPNK--VC-PVCSAMPWGDP----TY--------KSSNFLQHLLHRHKFS
YDTF----------------DYSIDEESALQAALALSLAEN
>ur|A0A8C8TY75|8_197|1.3e-113|Peromyscus_maniculatus_bairdii
------------------------------------------------------------
--------------G--CQFCGECLQPCLQ-VPSP--LCPLCRLPFDP-KKVDKATHVEK
QLSSYKAPCRGCNK-------KVTLAKMRVHISSCLKGRQVWGGAGVSALGPSLAQCPP-
-----TP---------SNIPNR--------------------STFACPYCGARNLDQQEL
VKHCVESHRSDPNRV-VC-PICSAMPWGDP----SY--------KSANFLQHLLHRHKFS
YDTF-------------V--DYSIDEEAAFQAALALSLSEN
>ur|UPI0035C07270|9_225|2.7e-109|Clinocottus_analis
------------------------------------------GPAE-GIESR--FSCPIC
LELYHQPVSIASC-A--HTFCGDCLRPCLQ-VTSP--PCPLCRVPFDP-KRVQRCWSLEK
QLAAHKAPCRGCSK-------KVSLVKMRSHIASCSKLQDPS--SLCSQFVSVESTSQP-
-----IA------S--SDVPNR--------------------SAFMCPFCGARSLDQQQL
LRHCMDQHRSDPHRV-VC-PVCSSMPWGDS----AY--------KSANFLQHLLHRHKFS
YDTF-------------V--DYSVDEEAALQAALTLSLAEN
>ur|UPI00223637BF|49_261|1.6e-107|Antechinus_flavipes
----------------------------------------GAGGES-DFEAQ--DSCPIF
LDVYHQPVDIGSC-G--HTFCGECLQPCLQ-VPSP--LXPFCRMPLDP-KKVDKASNGEK
QLSSYKAPCRLCQK-------E-TRAKMKSHISSCVKVQEQM--ASCPKFVPVVLTSQP-
-----IP---------SNIPNR--------------------YTFVYPHCGAQNLDQQEL
VKHCMESHRSDSNLV-VW-PICSSMPWGGSGGRASY--------KSTSFLQHLLHRHKFS
CDTF-------------L--NY-IDEEAAFQEAW-------
>ur|A0A671QXS3|33_212|5.8e-103|Sinocyclocheilus_anshuiensis
------------------------------------------------------------
---------VSVC-V--HSFCGDCLQPCLQ-VTSP--LCPLCRMPFDP-KKVDKSPSVEK
QLSSYKAPCRGCSK-------KVTLVKMRSHISSCTKVQEQM--ANCPKFI---------
-----------------NIPNR--------------------STFVCPYCGARNLDQQEL
VKHSMENHRNDPNK--VC-PVCSAMPWGDP----SY--------KSSNFLQHLLHRHKFS
YDTF-------------V--DYSIDEEAALQAALTLSLSEN
>ur|A0AAV1Q357|14_182|1.6e-102|Scomber_scombrus
------------------------------------------------------------
-----------SF-C--SRFCGECLQPCLQ-VTSP--LCPLCRVPFDP-KKVERSSSVEK
QLASYKAPCRGCSK-------KVSLAKMRSHISSCSKVQEQI--ANCPKFVPVVPTSQP-
-----IP---------SNIPNR--------------------STFVCPFCGARHLDQQEL
VKHCMDNHRNDPNKV-VC-PVCSAMPWGDP----SY--------KSSNFLQHLLHRHKFS
YDTF-------------V-----------------------
>ur|A0A3M0K818|11_181|7.3e-101|Hirundo_rustica_rustica
------------------------------------------------------------
----------------------------------P--AVPALPRALRS-KKVEKASSVEK
QLSSYKAPCRGCSK-------KVTLAKMRSHVSSCAKVQEQM--ANCPKFVPVVPTSQP-
-----IP---------SNVPNR--------------------STFVCPYCGARNLDQQEL
LKHCMENHRNDPNKV-VC-PVCSAMPWGDP----SY--------KSANFLQHLLHRHKFS
YDTF-------------V--DYNIDEEAALQAALALSLSEN
>ur|A0A8K9UVW4|2_198|2.1e-99|Oncorhynchus_mykiss
MAMFRS-FVSATHQLRQH---------------QQN-GAAAAATGE-SLESQ--FSCPIC
LEVYHKPVTIGRC-A--HTFCGECLQPCLQ-VTSP--LCPLCRMPFDP-KKVDKSSSVEK
QLSNYKAPCRGCSK-------KVSLVKMRSHISSCTKVQEQM--ANCPKFVPVVPTSQP-
-----IP---------SNVPNR--------------------STFSCPFCGARNLDQQEL
VKHCMENHRNDPNKV-VS-LLCYTLNYGHC------------------------------
-----------------------------------------
>ur|A0A6F9BTZ9|27_193|1.4e-96|Coregonus_sp._'balchen'
------------------------------------------------------------
-----------------DGFCGECLQPCLQ-VTSP--LCPLCRMPFDP-KKVDKSSSVEK
QLSNYKAPCRGCSK-------K-----------------EQM--ANCPKFVPVVPTSQP-
-----IP---------SNIPNR--------------------STFSCPFCGARNLDQQEL
VKHCMENHRNDPNKV-VC-PVCSAMPWGDP----SY--------KSSNFLQHLLHRHKFS
YDTF-------------V--DYSIDEESSLQAAMALSC---
>ur|A0A8C6T3B9|2_206|1.1e-95|Neogobius_melanostomus
MAMFRS-FVSASSQLRRPQ-----QSQPGPGLGPAP-CSGSVVPSE-NIESQ--FSCPIC
LEVYHKPVSIASC-A--HTFCGECLQPCLQ-VTSP--LCPLCRIPFDP-KKVERSSVVEK
QLSTLKAPCRGCRK-------KVALVKMKSHIASCTKVQEQI--ANCPKFVPVLPTSQP-
-----IP---------SNIPNR--------------------STFVCPFCGIRNLDQQEL
VKHCMENHRNDPNKV-VC-PVCSAMPWE--------------------------------
-----------------------------------------
>ur|A0A7L0UNV1|1_187|7.7e-95|Chordeiles_acutipennis
------------------------------------------------------------
-------------------FCGECLQPCLQ-VPSP--LCPLCRMPFDP-KKVEKASSVEK
QLSSYKAPCRGCSK-------KVTLPGEGCPSPSCAGTAS----FDCRESIQTLPGGSE-
-----LI-----LALFSNIPNR--------------------STFVCPYCGARNLDQQEL
VKHCMENHRNDPNKV-VC-PVCSAMPWGDP----SY--------KSANFLQHLLHRHKFS
YDTF-------------V--DYNIDEEAALQAALALSLSEN
>ur|A0A7K5PUV3|1_194|3.7e-92|Erythrocercus_mccallii
------------------------------------------------------------
-------------------FCGECLQPCLQ-VPSP--LCPLCRVPFDP-KKVEKASSVEK
QLSSYKAPCRGCSK-------KVTLAKMRSHVSSCAKVQEQM--ANCPKFVPVVPTSQP-
-----IP---------SNIPNR--------------------STFVCPYCGARNLDQQEL
VKHCMENHRNDPNKV-VVLDFLSLFPLGWP----RWGTWDLLHRKDLELLEQLQRRSPTA
LFDF-------------Q--DYNIDEEAALQAALALSLSEN
>ur|A0A7N9CZC1|198_342|3.6e-90|Macaca_fascicularis
------------------------------------------------------------
------------------------------------------------------------
------SPARGHRQ----LRPHVTLAKMRVHISSCLKVQEQM--ANCPKFVPVVPTSQP-
-----IP---------SNIPNR--------------------STFACPYCGARNLDQQEL
VKHCVESHRSDPNRE-VC-PICSAMPWGDP----SY--------KSANFLQHLLHRHKFS
YDTF-------------V--DYSIDEEAAFQAALALSLSEN
>ur|UPI00359015EC|1_224|2.9e-89|Myxine_glutinosa
MAMFRG-LVPASQPRE-----------------------------E-EASEV--FTCPIC
LDIYRKPILL-PC-N--HTFCEECLNPYLA-LAAP--VCALCRSAFDP-QCLQRATALEK
HLNTTKAPCQACGK-------KIVLAKLRSHTASCTHLQHEL--HTCPPFTPIAPTSQN-
------P---------PNMTNR--------------------LTFVCPYCGLRNLDQPGM
VRHCTDQHRDDPSRV-VC-PVCVAMPWGDP----NY--------RSSNFIQHLVHRHKFS
YDTF-------------V--DYTIDEEATLQAVLERSLC--
>ur|C3XU51|3_213|4.5e-86|Branchiostoma
------------------------------------------TGGE-PTIEA--LTCSIC
LEIFLKPVTT-TC-G--HTFCSSCIAPCLQ-LASP--NCPLCRVVFDP-QKAKKNSAIDK
QVNNTKGSCKGCGK-------KMSLAKMRSHNSSCSKLT-----KTMPKFSPVAPTSQP-
-----IP---------SNVPNR--------------------STFMCPYCGLKNLDCSAL
VRHCNDAHRDDNKQV-VC-PICSSMPWGDP----SF--------KSANFIGHLNVRHKFE
YDTY-------------V--DFEADDDSMLEEAIRRSLSE-
>ur|A0A3Q7SHS6|14_156|3e-83|Vulpes_vulpes
------------------------------------------------------------
---SQRPSDPYPC-P--CRFCGECLQPCLQ-VPSP--LCPLCRLPFDP-KKVDKAAHVEK
QLSSYKAPCRGCNK-------KVTLAKMRVHVSSCMKVQEQM--ANCPKFVPVVPTSQP-
-----IP---------SAVPNR--------------------STFTCPYCGARNLDQQEL
LKHCVDNHRSDPNRV-VS------------------------------------------
-----------------------------------------
>ur|UPI0035F504D1|1_148|1.1e-82|Lepisosteus_oculatus
------------------------------------------------------------
-------------------------------------------MPFDP-KKVDKSSNVEK
QLSSYKAPCRGCSK-------KVTLVKMRSHVSSCTKVQEQM--ANCPRFVPVVPTSQP-
-----IP---------------------------------------------RNLDQQEL
VKHCMENHRNDPNKV-VC-PVCSAMPWGDP----SY--------KSANFLQHLLHRHKFS
YDTF-------------V--DYSIDEEAALRAALALSLSEN
>ur|A0A914AWP7|11_214|1.7e-76|Patiria_miniata
------------------------------------------------------LKCAIC
LDVYCKPIKI-TC-E--HTFCEECLAPYLD-VPSP--NCPLCRKVFDP-KKKAKAKDIEK
QISSTKSVCTGCSK-------KMSMSKIRSHTATCPKMGTMT--DSASKFKPVATTSQK-
-----AP---------RDVPNR--------------------STFKCPFCGLKNLDSNDL
NRHCNKEHKETTMSV-VC-PICASMPWGDP----NY--------QSSNFIEHLNLRHKFE
YDTY-------------V--DYNQDEEEILQKVLESSLQ--
>ur|UPI003081F20E|1_146|1.9e-75|Pseudophryne_corroboree
MAMFRS-LVSSSQHRQHH---------------SHQ-NPAAPSSAD-SLETQ--FGCPIC
LEVYHKPVAIGSC-G--HTFCSECLQPCLQ-VPSP--LCPLCRMPFDP-KKVEKASNVDK
QLSSYKAPCRGCTK-------KVTLAKMRSHISSCAKVQEQM--ANCPKFVPVVPTSQP-
-----IP--------------R--------------------------------------
------------------------------------------------------------
-----------------------------------------
>ur|A0AAW0MF22|42_184|4.7e-75|Mugilogobius_chulae
--------------------------------------SGSVVPAE-NIESQ--FSCPIC
LEVYHKPVSIANC-S--HTFCGECLQPCLQ-VTSP--LCPLCRVPFDP-KKVDRSSVVEK
QLSNYKAPCRGCRK-------KVALVKMKSHIASCSKVQEQI--ANCPKFVPVLPTSQP-
-----IP---------SNIPNR--------------------STFVCPFCGTRN------
--------------------------W---------------------------------
-----------------------------------------
>ur|W5MBS0|2_151|6.8e-73|Lepisosteus_oculatus
MAMFRN-FVSATQHRQHPQ-----QQ-------QQS-GAAAAAPGD-SLETQ--FSCPIC
LEVYHRPVSIASC-G--HTFCGECLQPCLQ-VPSP--LCPLCRMPFDP-KKVDKSSNVEK
QLSSYKAPCRGCSK-------KVTLVKMRSHVSSCTKVQEQM--ANCPRFVPVVPTSQP-
-----IP--------------R--------------------A-----------------
------------------------------------------------------------
-----------------------------------------
>ur|UPI00145576A1|19_221|5.4e-72|Asterias_rubens
-------------------------------------------------------KCSIC
LEVFCKPVAI-SC-E--HVFCEECLSPYLD-IASP--NCPLCRKVFDP-KKRVKAKLIEK
QISSMKTICNGCKK-------KMSLSKVRNHTLSCSKLYTNT--DSALKFRPVAATSHT-
-----PP---------SDIPNR--------------------ATFKCPLCGVKNLDSNDL
NRHCNKEHKGNTASV-VC-PICASMPWGDP----NY--------RSSNFIEHLNLRHKFE
YHTY-------------V--DYDDDEDAVLAKVLQSSLQ--
>ur|UPI001127ED9B|14_220|2.4e-70|Rhinatrema_bivittatum
-----------------------------------------------DFLSR--FTCPVC
LEVFENPIKV-KC-G--HVFCTLCLQECLK-PKKP--VCGVCRSSLTP---GTRALDLEK
QIETTEATCRGCEK-------KIYLSKMRVHSASCSKYQNYV--ME--GIKAATKDQSP-
-----HI---------RDVPNR--------------------YTFTCPYCGKKNFDQEGL
VEHCKKGHSMDTRQV-VC-PICASMPWGDP----NY--------RSANFMEHVHRRHRFS
YDTF-------------V--DYDADEDAMMNEAVLRSLMDN
>ur|UPI00313F0C06|23_226|6.1e-70|Latimeria_chalumnae
------------------------------------------------SLAK--FVCPVC
LEIYETPIVV-KC-G--HIFCNMCLQQCLK-PKKP--VCGVCRSPLVP---GQRAVDLEQ
QIEMTEANCRGCGM-------KVPLSKMRAHAASCSKYQNYI--ME--GVRAASKDQPA-
-----NA---------RSIPNR--------------------YTFACPYCNEKNFDQEGL
AEHCTKCHSMDGRQV-VC-PICASMPWGNP----NY--------RSADFMQHLQRRHRFS
YDTF-------------V--DYEVDEDVMMQEALARSLM--
>ur|A0AAD8FZR5|1_227|1.3e-69|Acipenseroidei
MAMF------RSLDSGL--------------------KKTSGAESE-RDISE--FVCPVC
LEIYDRPMTT-QC-G--HTFCSSCLQECLR-PQKP--VCAVCRTALTK---WTASVGLEA
HIQNSQGTCKGCRA-------QVYLSQMRSHTAACPKFQEYI--ME--GVSTTAKSQPS-
-----RL---------STVPNR--------------------FTFTCPYCGSQNLDQEGL
VEHCNAQHSRDPRQV-VC-PICASMPWGDP----NY--------KSANFFQHLKMRHTFS
YDTF-------------V--DYSADEHAMMQEALQRSMLDN
>ur|A0A8J1TVB3|14_217|3e-69|Owenia_fusiformis
---------------------------------------------------D--VSCPIC
LEIYEKPYRI-CC-G--HVLCSHCLEQYMA-LAEP--HCPVCRCIFNP-QKRKKDSTLIK
LIASQKGTCKGCNK-------KTYLNKLRSHMAGCNKLLST---AAATKFKPVADTSQP-
-----AP---------RDVPNR--------------------QTFQCPYCGQRNFDTNGL
KIHVNENHQSSKAQV-VC-PICSSMPWGDS----NQ--------RSGNFIQHLNLRHKFE
YDTY-------------V--DFSIDDDTMLQAALKASLE--
>ur|A0A8C9W5V2|61_279|5.4e-69|Scleropages_formosus
-------------TQGK--------------------KSAADGDGE-GDLSE--FICPVC
LEIFERPVKT-QC-G--HTFCTSCLQECLR-PQKP--VCAVCRAPLDQ---WARAMDIEE
LIQNSVGACKGCGT-------EVRLSQMRGHTASCSKYQEYI--DE--GVRSTAKSQPA-
-----IV---------SSVPNR--------------------YTFSCPYCNCRNLDQDGL
VEHCTSQHSRDTRHV-VC-PICASMPWGDP----NY--------RSADFFQHLKIRHTFS
YDTF-------------V--DYAADEHTMIQEALQRSLTD-
>ur|A0A6P8NLT5|6_221|1.1e-68|Gymnophiona
--------------------------------------SSPGGRAAADVPAW--FTCPVC
LEVFEKPVKV-KC-G--HVFCTVCLQECLK-PKKP--VCGVCRSSLTS---GIRALDLEK
QIETTETTCRGCSQ-------KVYLSKMRVHVASCSKYQTYE--ME--GIKAATRDQPP-
-----HT---------RDVPNR--------------------YTFPCPYCSEKNFDQEGL
VEHCRKCHSMDTRQV-VC-PICAAMPWGDP----NY--------MSANFMEHVHRRHRFS
YDTF-------------V--DYDADEEAMMNEAVLRSLVDN
>ur|A0AA97L146|3_223|1.3e-68|Bifurcata
---------LAEASSRF--------------------PEAAPAAERLDPLSR--FTCPVC
LEVFESPVRA-PC-G--HVFCMPCIQECLK-PKKP--VCGVCRSTLSY---GSRALDLEK
QIEMTETTCNGCSK-------KMYLSKLRSHVASCLKYQNYI--ME--GVRAVTKDPPQ-
-----DT---------RSVPNR--------------------FTFPCPYCNERNLDQEGL
VEHCRKYHSMDAKRV-VC-PICASMPWGDP----SY--------RSANFMEHLQRRHRFS
YDTF-------------V--DYDADEDDMIAQVMLRS----
>ur|A0A2D0SMA7|8_229|1.6e-68|Siluroidei
-----------SGTQRA--------------------AKSLGGGGD-KDLTD--FVCPVC
LEIFESPMIT-EC-G--HAFCNRCLQECLR-PKKP--VCAVCRAALDK---WGKAIDLEA
LIHKTDKPCKGCGQ-------QIVLSEMREHMGSCSKYQDYI--QE--GLKNITHTQPD-
-----AI---------RSVPNR--------------------YTFTCPYCDCPNLDQDGL
VEHCKSQHARDPRQV-VC-PICASMPWGDP----SY--------KSSDFFQHLRIRHTFS
YDTF-------------V--DYAADEDAMVQEAIQRSLMDN
>ur|UPI0003F06001|18_222|1.9e-68|Saccoglossus_kowalevskii
--------------------------------------------------DN--FICSIC
LEVYRKPVTI-TC-G--HTFCRECLKPCIA-TAAP--QCPVCRAAFDC-KGKVRNNEVDR
RMSSTQTTCKGCGT-------VMMYSKLRSHNSTCVKVKD----SPNIKFSPVAETSQQ-
-----IP---------NDLPNR--------------------STFACPICHLKNFDSASL
VKHCNDEHANVLSSV-VC-PICASMPWGDS----NL--------RSSNFISHLNLRHKFE
YETY-------------V--DYEEDDDEMLQAALKASLQE-
>ur|A0A3S2PAS8|7_227|2e-68|Oryzias
------------FSAAQ--------------------QRETTADGS-GDVSD--FMCPVC
LEIFERPVRT-QC-G--HTFCHSCLQECLR-PQKP--VCAVCRATVGP---WTKAVDLEA
LIQSSIAPCKGCGV-------QVGLSQMRSHTANCLKYQDYI--EE--GVRTSVQSQST-
-----AV---------SPVPNR--------------------YTFTCPYCNCQNLDQDGL
VEHCTSHHARDTRQV-VC-PICASMPWGDP----NY--------RSADFFQHLKLRHTFS
YETF-------------V--DYSTDEQTMIQQALQRSLMDN
>ur|A0A3B4EEM0|5_222|2.2e-68|Serrasalmidae
---F---------SQAQ--------------------QTAKPSGGD-RDMTE--FICPVC
LEIFDSPMVT-EC-G--HTFCHRCLQECLR-PQKP--VCAVCRAALKR---WTEATDLEA
LIHTSARPCKGCGD-------EVVLSKMKEHTGSCTKYQDYI--QE--GLKNVAKNQPK-
-----GL---------SSVPNR--------------------YTFSCPYCSRPNFDQDSL
VEHCTSQHARDPRPV-VC-PICASMPWGDP----NY--------KSTDFFQHIRIRHGFS
YDTF-------------V--DYSTDEQAMIEEAIQRSI---
>ur|A0A7M7N6J5|11_214|2.5e-68|Strongylocentrotus_purpuratus
------------------------------------------------------CKCSIC
LELFLKPTKI-PC-N--HVFCEECLAPFIT-VVSP--SCPLCRVTFKP-KERSRAKDVEK
QMTSIKDTCIGCKK-------KMTLSKLRQHTMSCRLVDDGS--QSKAAFKPVGNTSQS-
-----PS---------SNLPNR--------------------STFQCPVCGAKNLDCDSL
RRHCNKEHKSNDTPV-VC-PICASMPWGDP----TY--------ESSNFLHHMNLRHQFE
YDTY-------------V--DYNKEEDDVLKQVLATSME--
>ur|H3BDX3|23_226|3.3e-68|Latimeria_chalumnae
------------------------------------------------SLAK--FVCPVC
LEIYETPIVV-KC-G--HIFCNMCLQQCLK-PKKP--VCGVCRSPLVP---GQRAVDLEQ
QIEMTEANCRGCGM-------KFFLAKTHAHIYTCLGEQNKA--YF--IVKLLTTHIQL-
-----LH---------MSIPNR--------------------YTFACPYCNEKNFDQEGL
AEHCTKCHSMDGRQV-VC-PICASMPWGNP----NY--------RSADFMQHLQRRHRFS
YDTF-------------V--DYEVDEDVMMQEALARSLM--
>ur|A0A8C3JKT9|21_221|8.3e-68|Neognathae
--------------------------------------------------SR--FTCPVC
LEVYESPVRV-PC-G--HVFCTPCLQECLK-PKKP--VCGVCRSTLSP---GSRALDLEK
QIETTETACSGCNK-------KMYLSKMRSHVASCSKYQNYI--ME--GVKAVTKEPLH-
-----NS---------RNFPNR--------------------FTFPCPYCSERNFDQEGL
VEHCKTLHSMDAKQV-VC-PICASMPWGDP----NY--------RSANFMEHLQRRHRFS
YDTF-------------V--DYDADEDDMMAQVLMRSL---
>ur|A0A8D0HLC4|23_223|1.6e-67|Sauria
--------------------------------------------------SR--YTCPVC
LEVYESPVRV-PC-G--HIFCTPCLQECLK-PKKP--VCGVCRSTLLP---GSRALDLEK
QIETTETTCNGCSK-------KMYLSKMRIHAATCSKYQNYI--ME--GVKAVTKEPSR-
-----NT---------RTVPNR--------------------FTFPCPYCNERNLDQEGL
VEHCKKYHIMDAKQV-VC-PICASMPWGDP----NY--------RSANFMEHLQRRHQFS
YDTF-------------V--DYDADEDDMMAQVLVRSL---
>ur|Q5M9A8|4_227|2.5e-67|Xenopus_laevis
----------QQQQQQS--------------------SSASGGAQDNDIFDK--YTCPIC
LELFKTPVRM-VC-G--HVFCASCLRRCTY-DKTS--MCAVCRGKLKT---ESCAYDLTT
QMENIEASCKGCNK-------KMKLSKMREHLAACSKYEKYV--MN--GIKSVKMGQSQ-
-----EV---------GDIPNR--------------------FTFTCPYCQEQNLAREGL
VDHCRRFHLTDATPV-VC-PICASMPWGDP----GY--------RSANFIEHINRRHRFS
YDTF-------------V--DYSADEEAMINEALVRSVSEN
>ur|H0V4N1|26_227|2.7e-67|Cavia_porcellus
--------------------------------------------------AR--FTCPVC
LEVYEKPMQV-PC-G--HIFCSACLQECLK-PKKP--VCGVCRSALAP---GVRAVELER
QIESTGTTCHGCRK-------NFFLSKIRAHVATCSKYQNYI--ME--GVKAARMNPSF-
-----QP---------RNVPNR--------------------YTFPCPYCPEKNFDQEGL
VEHCKVAHSTDPKSV-VC-PICASMPWGDP----NY--------RSANFIEHIQRRHQFS
YDTF-------------V--DYEVDEEDMMNQVLRRSIT--
>ur|V4C9M0|1_204|3.1e-67|Lottia_gigantea
---------------------------------------------------Q--FTCPIC
LEIFLEPVKI-SC-GNDHVYCAGCLEGYKE-LAEP--RCPQCRNIFKP-SQLKKASELNK
LLKKKKSCCKWCGK-------SLTLIQLREHVSSCEKVD-----TSLPVFKPVKQTSQS-
-----FP---------SDAPNR--------------------ATFKCPYCGQCNLDLAAL
VKHCNNIHRDSPAKV-VC-PVCLSMPWGDP----NR--------TSGNFLQHLNLRHKFE
YDTY-------------V--DYEQDDEAMLEAALRASLQ--
>ur|A0AAD1SKL2|7_226|4.1e-67|Pelobates
--------------QQR--------------------WQGAGAARDIDPMDR--FMCPIC
LEVLETPIRV-KC-G--HVFCSTCLHQCMK-QKNP--LCGVCRCPLIP---GRKEAELER
QMETTETSCKGCSR-------KMFISQLRAHAATCSKYENYV--ME--GIKSVTKEQPP-
-----NA---------KNVPNR--------------------FTFVCPYCKEHNLDQDGL
VDHCRKYHFSDPTPV-VC-PICASMPWGDP----NY--------RSANFMEHVHRRHRFS
YDTF-------------V--DYNTDEESMMHDALVRSLMDN
>ur|A0A8T0ARS4|63_281|4.7e-67|Silurus
--------------QRA--------------------AKSLGGAGD-RDLTE--FVCPVC
LEIFDSPMIT-QC-G--HTFCNSCLQECLR-PKKP--VCAVCRTALDK---WEKAKDMDT
LIRSTDKPCKGCGK-------GIMLSEMREHMGSCSKYQDYI--QE--ELKNITHNQPD-
-----AV---------SLVPNR--------------------YTFTCPYCDCPNFDQDGL
VEHCNSQHARDPRQV-VC-PICASMPWGDP----TY--------KSSDFFQHLRIRHTFS
YDTF-------------V--DFTADEDAMVQEAIQRSIMDN
>ur|A0AAD7SSL6|17_227|6.2e-67|Elopomorpha
------------------------------------------ADGE-KDLSE--FVCPVC
LEIFDRPVTT-QC-G--HTFCQSCLQECLR-PQKP--VCAVCRATLGK---WAKATELEA
LIHSSVGTCKGCRA-------EVRLFQMRSHTAACSKYQEYI--DE--GVKTTARSQPA-
-----VV---------SSVPNR--------------------FTFSCPYCNFQNLDQDGL
VEHCTSLHSRDARQV-VC-PICASMPWGDP----SY--------RSTDFFQHLKIRHTFS
YDTY-------------V--DYATDEQTMIQEALQRSLMDN
>ur|UPI003463E5A0|21_227|7.8e-67|Amia_calva
-----------------------------------------------RDLSE--FVCPVC
LEIFDLPVTT-QC-G--HTFCNSCLQECLR-PQKP--VCAVCRTALSK---WNMAVELEK
LIHSSLGSCKGCHA-------EVSLSQMRSHTAVCPKYQEYI--DE--GVKTTAKSQPP-
-----VV---------SSVPNR--------------------YTFTCPYCNFQNLDQDGL
VEHCTSQHSRDSRHV-VC-PICASMPWGDP----NY--------RSADFFQHLKVRHTFS
YDTF-------------V--DFSTDEQAMIQEALQRSMMDN
>ur|A0A6J0SJY7|27_229|1.3e-66|Agamidae
--------------------------------------------------SR--FTCPVC
LEVFENPVRA-PC-G--HVFCTPCIQECLK-PKKP--VCGVCRSTLSH---GSRALDLEK
QIEMTEATCNGCNK-------KMNLSKLRGHAAACTKYQNYI--ME--GVRAVTKDPSQ-
-----DA---------RSVPNR--------------------FTFPCPYCSERNLDQEGL
VEHCRKYHSMDAKRV-VC-PICAAMPWGDP----NY--------RSANFMEHIQRRHQFS
YDTY-------------V--DYDADEDDTVAEVLVRSLME-
>ur|A0A7M4EAS1|20_221|2.2e-66|Crocodylia
-------------------------------------------------LSR--FLCPVC
LEVYESPVRA-PC-G--HVFCAPCLQECLK-PKKP--VCGVCRSTLSP---GSTALDLEK
QIEMTETACSGCNK-------KMYLSKLRSHAASCSKYQNYI--ME--GVKAVTKEPPC-
-----NT---------RNVPNR--------------------FTFPCPYCSERNLDQEGL
VEHCKKYHIMDAKQV-VC-PICASMPWGDP----SY--------RSANFMDHLQRRHRFS
YDTF-------------V--DYDADEDDMMAQVLLRSL---
>ur|UPI0035A275B2|21_229|2.6e-66|Hyperolius_riggenbachi
---------------------------------------------DVDPMDR--FICPIC
LEIFQDPVMV-AC-G--HVFCMRCLQQCTT-QRNP--TCAVCRTALVA---AGKATDLEK
QMRETQAVCKGCHT-------KMLLSGMRMHSTVCPQYQSYV--ME--GIKSVTKDQSA-
-----TT---------KDIPNR--------------------FTFVCPYCQQQNLDQEGL
VDHCRKFHSSDPTPV-VC-PICASMPWGDP----GY--------RSANFMEHVHRRHKFS
YDTF-------------V--DYNVDEDAMMREALLRSLVDN
>ur|A0AAW1DXK2|17_228|4e-66|Perciformes
-----------------------------------------SDGTT-GDMSE--FVCPVC
LEIFDSPVTT-QC-S--HTFCHSCLQECLR-PQKP--VCAVCRAGLGP---WTKAAELEL
KIQSSVAACKGCGT-------QVRLSQMRGHTATCSKFQEYI--EE--GVRTTAQSQPA-
-----IM---------SPVPNR--------------------FTFTCPYCNCQNLDQDGL
VEHCTSQHARDARQV-VC-PICASMPWGDP----NY--------RSADFFQHLKIRHTFS
YDTF-------------V--DYSTDEHTMIQEALQRSLLDN
>ur|UPI003081D23C|3_225|4.7e-66|Pseudophryne_corroboree
----------AGEQRRQ--------------------KSSFGGSRESDSMDR--FLCPIC
LELFQDPFQV-AC-G--HIFCSPCLHQCMK-QKNP--TCAVCRSVLCP---DRKASELEK
QMKDFRAACKGCNS-------QMALSNMRAHSATCSKYESYV--ME--GIKSVTKES-K-
-----HT---------RDVPNR--------------------FTFVCPYCREQNLDQEGL
VDHCKKYHFTDSTPV-VC-PICASMPWGDP----GY--------RSANFMEHIHRRHKFS
YDTF-------------V--DYNADEDAMMREAMVRSLMDN
>ur|A0A8C3HRP9|21_221|5.4e-66|Testudines
--------------------------------------------------SR--FTCPVC
LEVFESPVRA-PC-G--HVFCTPCLQECLK-PIEP--VCGVCRSTLSP---GSRALDLEK
QIEMTETTCDGCNK-------KMYLSKMRSHAASCSKYQNYI--ME--GVKAVTKDPPR-
-----NT---------RNVPNR--------------------FTFPCPYCSEKNFDQEGL
VEHCKKYHSMDAKQV-VC-PICASMPWGDP----NY--------RSANFMEHLQRRHQFS
YDTF-------------V--DYDADEDDMMAQVLLRSL---
>ur|A0A8C5A2Z7|60_264|6e-66|Gadus
-------------------------------------------------VTE--FLCPVC
LEIFDNPVRT-QC-G--HTFCQSCLQECLR-PQKP--VCAVCRASIGN---WTKATELEA
LIHSSVAACKGCGV-------QVGMSQMRSHTAACSKYQEYI--EE--GVRTSAQTQPP-
-----IV---------SPVPNR--------------------YTFTCPYCNCQNLDQDGL
VEHCTSQHNRDTRLV-VC-PICASMPWGDP----NY--------RSADFFQHLKIRHTFS
YDTF-------------V--DYSTDEHTMIQEALQRSLMEN
>ur|A0A9D3Q2N9|18_227|1e-65|Megalops
-------------------------------------------DGE-RDVSE--YVCPVC
LEIFDCPMTT-QC-G--HTFCLSCLQECMR-PQKP--VCAVCRAVLGK---WARATELEE
LIHNSTGTCKGCRA-------EVCLSQMRSHTASCTKYQEYI--DE--GVRTTARSQPA-
-----VV---------SAVPNR--------------------YTFTCPYCNFQNLDQDGL
VEHCTSLHSRDPRQV-VC-PICASMPWGDP----NY--------RSADFFQHLKIRHSFS
YDTF-------------V--DFATDEQSMIQEALQRSLMDN
>ur|A0A3B3ZVG8|16_225|1.2e-65|Gobiidae
-----------------------------------------ASDGT-GDVSE--FLCPVC
LEIFDSPVRT-QC-G--HTFCQSCLQECLR-PQKP--VCAVCRAALGH---CTKAVEVEA
LIQASAAACKGCGT-------QVGLSQMRAHTASCSKFQEYI--EE--GVRTTAQTQPA-
-----II---------SPVPNR--------------------YTFTCPYCNCPNLDQDGL
VEHCTSLHSRDSRQV-VC-PICASMPWGDP----NY--------RSADFLQHLKIRHTFS
YDTF-------------V--DYSTDEHTMIQEALQRSLL--
>ur|A0A9Q0I5M9|37_254|1.3e-65|Muraenolepis_orangiensis
---------------QH--------------------QKKKNKGDP-RDAAE--FLCPVC
LEVFDCPVRT-QC-G--HTFCQSCLQECLR-PQKP--VCAVCRASLGN---WTRATELEA
LIHSSVAACKGCGL-------QVGLSQMRSHTAACSKYQEYI--EE--GVRTTAQTQPP-
-----IV---------SPVPNR--------------------YTFTCPYCNCQHLDQDGL
VEHCTSQHARDTRLV-VC-PICASMPWGDP----NY--------RSADFFQHLKIRHTFS
YDTF-------------V--DYSADEHTMIQEALQRSLMEN
>ur|H0ZEI4|8_218|1.4e-65|Passeriformes
----------------------------------------RGPERRPDPLSR--LTCPVC
LEVFDCPVRV-PC-G--HVFCTPCLQECLK-PKKP--VCGVCRSTLSP---GSRALDLEK
QIETTETTCNGCNK-------KMYLSKMRSHAASCSKYQNYI--ME--GVKAVTKEPLH-
-----ST---------RNFPNR--------------------FTFPCPYCSEKNFDQEGL
VEHCKALHSMDAKQV-VC-PICASMPWGDP----NY--------RSANFMEHLQRRHRFS
YDTF-------------V--DYDADEDDMMAQVLMRSL---
>ur|A0A4W4GX85|5_221|1.9e-65|Electrophorus
----------------A--------------------SAGAGGGAD-RDAME--LVCPVC
LEIFDCPLTT-QC-G--HTFCQSCLQECLR-PQKP--VCAVCRSALLQ---WTRAFELET
LIHSSSRPCKGCGE-------AVMLSKMREHIARCSKYQDYV--QD--GLRSMSKPQLD-
-----VI---------RSVPNR--------------------HTFPCPYCSEQNFDQDGL
VEHCNSQHAQDPRPV-VC-PVCASMPWGDP----NY--------RSANFFQHLRMRHSFS
YDTF-------------V--DYSADEQAMIQEAIQRSLVDN
>ur|A0AAJ7U1Z8|6_226|2.2e-65|Petromyzontidae
--------------------------------V-------AAAGPR-DSLGA--FICPIC
LEVFTAPWDT-GC-G--HTFCEACLHRCLS-TQQP--QCAVCRSPLAA-RDARRNEAVER
TMAEMLAPCSACSE-------KVRVSDFRAHTSTCAQAQ-----KAQIAFQTPTTTAARY
GRRCRSPQ--------SLGPNR--------------------FTFMCPYCGTRNLDQDDL
LRHCMERHHSDRTRV-VC-PVCASMPWGDP----NY--------CSSNFIQHLTHRHRFS
YDTY-------------V--DYQADDDSTLQEVLQRSLQE-
>ur|A0A8C4S958|1_227|4.8e-65|Polypteridae
MAMF------RSLETGW--------------------KKTGEAESD-RDPSE--FVCPVC
LEIYDRPVTT-IC-N--HTFCYSCLQECLR-PKKP--VCAVCRSQLNK---WSPAVKLDA
LIQKSQGKCKGCHT-------QIYLSQMRSHTAGCPKFQEYI--ME--GVNRTAKSQSQ-
-----VV---------NPVPNR--------------------FTFTCPYCNSQNLDQEGL
IEHCTSQHARDPRLV-VC-PICASMPWGDP----NY--------RSTNFFQHLKMRHTFS
YDTF-------------V--DFDADENAMMQEALQRSLLDN
>ur|A0A8T2JUE3|17_226|7.3e-65|Hymenochirus_boettgeri
---------------------------------------------------K--FTCPIC
LELFDKPTRV-AC-G--HVFCFACLQQCMK-NRNS--ICGVCRSSLVH---VGRAGDLEK
QMQNTETSCKGCNKKIDTIRPQVNLSRMRVHSASCTRYESYV--MD--GIKSVTQDQSQ-
-----RT---------SNVPNR--------------------YTFICPYCRQQNLDQEGL
VDHCRTSHYTDPTPV-VC-PICASMPWGDP----GY--------RSANFIEHINRRHRFA
YDTF-------------V--DYNADEETMMNEALIRSLNDN
>ur|A0A672T2Z5|14_221|9e-65|Sinocyclocheilus
---------------------------------------------D-AGYED--YLCPVC
LEIYVSPMTT-DC-G--HTFCESCLKECLR-PQKP--VCAVCRSDLHE---WKQADHLLN
EMKRSIGKCKGCKN-------EVLLSDMRSHTGSCSKYQDLI--NE--GMKAISKNQPS-
-----IV---------SSVPNR--------------------YTFTCPYCNKQNFDQGGL
VEHCTSKHAQDPRQV-VC-PICASMPWGDS----NY--------MSADFFQHLRMRHAFS
YDTF-------------V--DYATDEQAMIQEALQRSLMEN
>ur|A0A8C5R6L9|5_227|9.1e-65|Leptobrachium_leishanense
-----------QQQQQR--------------------CLGAGGAQDTDPLDR--FMCPIC
LEILDGPMRV-NC-G--HIFCSPCLHQCLK-QKNP--LCGVCRCSLSP---GRRAVELDR
LMETFETSCKGCSR-------KMFVSQLRTHAAQCSKYETYV--ME--GIKSVQKEQTP-
-----HT---------RDVPNR--------------------FTFVCPFCREHNLDQEGL
VEHCKKYHSTDPTPV-VC-PICASMPWGDP----SY--------RSGNFMFHVQRRHRFS
YDTF-------------V--DYNVDEESMMHEALVRSLMDN
>ur|A0AAW1YXD7|18_221|1.1e-64|Cyprinoidei
--------------------------------------------------DD--FLCPVC
LEIYICPMTT-QC-G--HTFCDSCLQECLR-PQKP--VCAVCRTDLRK---WHKADRLQD
LMQRSIGRCKGCTN-------EVLLSDMRTHTGMCSKYQDYI--KD--GMKSISKNQSA-
-----IV---------SSVPNR--------------------YTFTCPYCNQKNFDQDGL
VEHCTSQHAHDPRPV-VC-PICASMPWGDP----NY--------RSADFFQHLRIRHAFS
YDTF-------------V--DYATDEQAMIQEALQRSLMEN
>ur|A0A401P2C1|47_249|1.5e-64|Selachii
--------------------------------------------------EA--LTCPVC
LEIYENPMRV-EC-K--HVFCTNCLFALQK-PKKP--ICAVCRSPLKG---AARAIEIER
KLEETPASCNGCGT-------QVYMKKLRSHNATCAKYQEFI--SE--GVKASMKDQHP-
-----SL---------SSVPNR--------------------FTFTCPFCNAKNLDQDSL
VEHCITSHTGEYGRM-VC-PICSSMPWGDP----NF--------RSADLIQHLKIRHKFS
YDTF-------------V--DYSVDEDEMLQEAIELSLQD-
>ur|A0A6P8HZ01|5_218|2.1e-64|Actinia_tenebrosa
----------------------------------------GGSSSLTDDGKD--LKCPIC
LEIFEKPIQI-SC-G--HSFCKDCIMGCLSKVSIS--QCPVCRTSFTT-VQMKNNTRLAN
LINYTSETCSKCKQ-------TVALSSFRKHKDTCTGTHDS---KSCLVFKPVLPTSQP-
-----EP---------SAIPNR--------------------STFKCPYCGTPNLVREDL
IEHVIENHNQDVQQV-VC-PICASMPWGNP----NQ--------KSGNFLQHLNMRHKFD
YDTF-------------V--DYNDEEDEILXAVLEKS----
>ur|UPI001B888727|8_210|2.6e-64|Gigantopelta_aegis
--------------------------------------------------ST--FKCSIC
LDIFDKPVDI-GC-G--HIYCSKCVSSLPS--SPP--QCPQCREVFDI-RRMSPAVDIEI
QLHSTKSNCQWCGK-------DMLMTQLRNHNTKCSMVD-----RSIPKFKPIKMTSQE-
-----IP---------SHLPNR--------------------STFDCPYCKKGNLDNSDL
VKHCNKHHKHDPSNV-IC-PICVAMPWGES----DR--------RSANFIQHLNLRHKFE
YETY-------------V--DFNQDDDAMLEAALQASLND-
>ur|A0A6J8CXW1|21_224|3e-64|Mytilus
--------------------------------------------------TM--YKCPIC
LEIFADPVQI-SC-GNNHTYCLQCVQSYQE-IPTP--QCPQCRQNFNP-YQLQLNRNMIE
SMQKI-APCKWCHK-------QMPIIQHKAHISVCDMVD-----TSLPKFRPVKETSQP-
-----IP---------KDLPNR--------------------STFSCPFCGEANLDTNGM
VKHCNEKHTNESSDV-VC-PICASMPWGDT----SQ--------RSVDFMQHLNLRHKFS
YDTY-------------A--DFSLDDDQMLERALQASLQ--
>ur|UPI001EB035A6|6_213|3.7e-64|Haliotis_rufescens
----------------------S------------------------NTDPS--FKCLVC
LEILQSPVKI-AC-PFQHVYCERCVTGLQS-VQAP--TCPECRTPIDP-THMDKAVDIEK
IMRTNRGSCQWCGQ-------QMAVYKLRDHMEKCASAD-----HSIPQFRPVRETSQP-
-----VP---------SNVPNR--------------------STFQCPYCGEKNLECSAL
VKHCNEQHRHCPQQV-VC-PVCASMPWGDK----SR--------VSANFLQHLNLRHKFE
YDTY-------------V--DYQHDDDSMLQEAIQASL---
>ur|A0A7J6BQK3|28_230|4.5e-64|Cyprinidae
---------------------------------------------------D--YVCPVC
LEIFISPMTT-DC-G--HTFCESCLKECLR-PQKP--VCAVCRSDLHN---WNKADNVQD
VMKRSIGKCKGCKN-------EVLLSDMRNHIVACSKYQDFI--KE--GMKALSKNQPS-
-----ID---------SSVPNR--------------------YTFTCPFCNKQNFDQDGL
VEHCTSKHAHDPRPV-VC-PICASMPWGDP----NY--------RSADFFQHLRIRHAFS
YDTF-------------V--DYATDEQAMIQEALQRSLSEN
>ur|A0AAY4CRQ9|16_221|9.2e-64|Denticeps_clupeoides
---------------------------------------------D-GDVDN--FICPVC
LEIFESPMVT-QC-G--HKFCSRCLKECLR-PQKP--VCAVCRSAPGN---CTKDTDLEA
AIQTSTGACKGCGL-------EVCLPQMREHTSSCPKYQDYL--ED--AVRSTAQNQPV-
-----AL---------RTIPNR--------------------YTFSCPYCNCHNLDQDGL
VEHCSSQHTKDPRQV-VC-PICSSMPWGDP----NY--------RSADFLQHLRMRHSFS
YDTY-------------V--DFATDENAMMQEALKRSLM--
>ur|A0AA88PGL4|19_221|1.2e-63|Cirrhinus_molitorella
---------------------------------------------------D--FLCPVC
LEIFICPMTT-EC-G--HTFCDSCLKECLR-PQKP--VCAVCRSDLHK---WDKAEDKQA
EMKRSITKCKGCKN-------EVLLSDMRSHTMACSKYQDYI--KE--GMKAISKNQPS-
-----IV---------SSVPNR--------------------YTFACPYCNKQNFDQDGL
VEHCTSKHGHDPRPV-VC-PICVSMPWGDP----NY--------KSADFFQHLRIRHAFS
YDTF-------------V--DYSTDEYAMMQEALQRSLLEN
>ur|A0A9D4T8D5|20_221|2.8e-63|Ixodidae
---------------------------------------------------E--FICPIC
LEIFQKPVTI-SC-G--HTFCSGCLAQC-K-LDDP--KCPLCRSTFDP-SKTVRAKDLAK
NISSLKAACSGCRK-------VLSLSKLRAHHSSCSDEMEGA-----AAAPPVYQPPHS-
-----QS---------SGKENR--------------------FTFPCPYCDVDNLDLAAL
RDHCNANHYNSPHSV-VC-PVCASMPWGNP----HQ--------KSINFLSHLNLRHRFE
YDTY-------------V--DYGIDDDDALQQALEASLKE-
>ur|A0A1S3H5H0|6_214|7.6e-63|Lingula_unguis
--------------------------------------------------ER--FTCPIC
CDIFQKPVQL-PC-K--HVYCRQCLENAAK-RGRDLHVCAVCKDNFNL-RDVQPTPDIER
RLDIEKDACRGCKK-------LMTLSELRMHTSICAELLKTV--KE-TRFKPVAKSSQH-
-----IP---------SNVPNR--------------------STFNCPFCAEKNLDCEGL
REHCMGAHRHCDQRV-VC-PVCAAMPWGDP----NM--------KSANFLQHLNTRHKFE
YETY-------------V--DYGEDEDAMLQKAVQASLNDN
>ur|H3DKH9|17_228|1.5e-62|Tetraodon_nigroviridis
----------------------------------------AASDGS-SDVSE--FVCPVC
LEIFESPVTT-QC-G--HTFCQGCLQECLR-PHKP--VCAVCRTGLGQ---WTKAAKLEA
LIQSSVASCKGCGT-------QVGLSQMRSHTASCSKYQEYI--EE--GVRTSAQNQPA-
-----II---------SSVPNR--------------------YTFTCPYCNCPNFDQDGL
VEHCTSLHARDARQV-VC-PICASMPWGDP----EY--------RSAD-FQHLKIRHTFS
YDTF-------------V--DYSADEHTMIQEALQRSLVDN
>ur|A0A3Q3IAD6|10_227|2.4e-62|Monopterus_albus
---------------AQ--------------------YKKPVSDRS-SDVSE--FVCPVC
LEIFESPVTT-QC-G--HTFCQSCLQECLR-PQKP--VCAVCRAALGH---WTKAVDLEA
LIQSSVAACKGCGA-------QVCLSQMRSHTAACSKYQDYI--EE--GVRTTAQNQPA-
-----II---------SPVPNR--------------------YTFTCPYCNCLNLDQDGL
VEHCTSQHARDARQV-VC-PICAAMPWGDP----NY--------RSTDFFQHLKLRHGFA
YDTF-------------V--DFFTDENTMIQEALQRSLVDN
>ur|UPI0024351532|17_222|3.8e-62|Cobitinae
------------------------------------------------ADDK--FVCPVC
LEIFISPMTT-QC-G--HTFCYTCLKECLR-PQKP--VCAVCRTDLNK---WTEADDIKN
LIDRSIGKCKGCKN-------QIPLSQMRTHTAACSKYQDYV--KE--GMTSILQNQSS-
-----IV---------SSGPNR--------------------FTFTCPYCDLRNFDQDGL
VEHCISKHAHDKSPV-VC-PICASMPWGDP----NY--------RSGDFFQHIKIRHAFS
YDTF-------------V--DYSTDEAAMIQEALQRSLMDN
>ur|A0A553QKP6|41_245|5.3e-62|Danionella_translucida
------------------------------------------------VDED--FVCPVC
LEIFIRPMVT-DC-G--HRFCENCLQECLR-PQSP--VCAVCRANLQH---WRRDDHFQV
LMQRSVSTCKGCRS-------EVVLSEMRSHMGMCTAYQNFL--KE--GMKSISKNQLP-
-----IH---------SVVPNR--------------------YTFSCPYCRKPNFDQDGL
VEHCTSQHLHDPLPV-VC-PICASMPWGDP----NY--------KSADFFQHLRIRHAFS
YDTF-------------V--DYSTDEQAMMDEALQRSLVE-
>ur|UPI002FC29F3F|36_244|1.3e-61|Batoidea
------------------------------------------ETGG-DDKEA--LTCPVC
LEIFENPMRI-EC-N--HIFCSNCLSALQK-PKKP--ICAVCRFPLKG---ATRAIEIER
KLEVTLTSCSGCGT-------QVYMNKLRSHNASCPKYQDFI--SE--GVKASMKDQHP-
-----SL----------SMPNR--------------------FTFTCPFCNAKNLDQDSL
VEHCISSHTGEYAKR-VC-PICSSMPWGDP----NF--------KSADLIQHLKIRHRFS
YDTF-------------V--DYNVDEDEMLQEAIELSLQD-
>ur|A0A6M2E598|20_222|2.1e-61|Amblyomma
---------------------------------------------------D--FVCPIC
LEIFQKPVTI-SC-G--HTFCSGCLAQC-K-QDDP--KCQLCRSTFDP-SKTVRAKDLAK
HIATLKAPCSGCRK-------VLSLSKLRAHHRSCSDELEGA-----AAAPPVYQPPHG-
-----QS---------SGKENR--------------------CTFPCPYCEADNLDLAAL
RDHCNANHYNSPHSV-VC-PVCASMPWGNP----HQ--------KSINFLSHLNLRHRFE
YDTY-------------V--DYGMDDDDALQQALEASLKEN
>ur|A0A401SNM1|22_223|4.1e-61|Orectolobiformes
---------------------------------------------------A--LTCSVC
LEIFENPMRV-EC-N--HVFCKACLLALQK-AKKP--ICAVCRSPLKG---GTKAIEIER
KLEVTATSCSGCGT-------QVYMKMLRSHNATCPKYREFI--SE--GVKASMKDQHP-
-----SL---------SNVPNR--------------------FTFTCPFCNAKNLDQDSL
IEHCSTNHTGEYGRM-VC-PICSSMPWGDP----NF--------KSANLIQHLKIRHKFS
YDTF-------------V--DYSVDEDEMVQEAIELSLQD-
>ur|A0AAE0QFP9|43_242|1.1e-60|Hemibagrus_guttatus
-------------TQQT--------------------TKSLGGGGD-RDLTE--FVCPVC
LEIFDSPMTT-EC-G--HTFCNRCLQECLR-PKKP--VCAVCRAALGK---WGKAIDLED
VIHRTPKPCKGCGQ-------EIVLSEMRAHMGSCSKYQEYI--QE--GLKNIS--QPD-
-----AV---------SSVPNR--------------------YTFICPYCSCPNFDQEGL
VEHCKSQHAGDPRQV-VC-PICASMPWGDP----NY--------RSSDFFQHLRMRHTFS
YDTF-------------V--LVT------------------
>ur|UPI003831ABC3|22_222|3.2e-60|Narcine_bancroftii
---------------------------------------------------S--LTCPVC
LEIYENPMRI-EC-S--HIFCSSCLLALQK-PKKP--ICAVCRFPLKG---AIRAIDIEK
KLEVTPSSCSGCGT-------QICMNKLRSHNATCAKYQEFI--SE--GVKASMKDQHP-
-----SL----------SMPNR--------------------FTFTCPFCNAKNLDQDGL
VEHCISSHTGEYAKK-VC-PICSSMPWGDP----NF--------RSADLIQHLKIRHRFS
YDTF-------------V--DYNVDEDEMLQEAIELSLQD-
>ur|UPI002FD7B496|16_208|4e-60|Rattus_norvegicus
----------------------------------------AKPASETDPLSR--FTCPVC
LEVFEKPVQV-PC-G--HVFCSACLQECLK-PKKP--VCGVCRSALAP---GVRAAELER
QIESIETSCHGCRK-------DFVLSKIRAHVASCSKYQSYI--ME--GVKATTKDASL-
-----QQ---------RNVPNR--------------------YTFPCPYCPEKNFDQEGL
VEHCKLTHSTDTKSV-VC-PICASMPWGDP----SY--------RSANFMEHIQRRHRFS
YDTF-------------V-----------------------
>ur|UPI00295B4611|10_215|6.6e-60|Ruditapes_philippinarum
--------------------------------------------------EN--FTCSIC
RDIYKDPVSI-PC-GNNHIVCKECVQHVMQ-DRDP--RCPVCRAKFRT-SHVRLLESLKQ
DMARKELPCFGCGS-------QVIISQMNQHLEVCDRID-----KSITYFKPVKETSQL-
-----VP---------RNLPNR--------------------STFKCPYCNVKNLDTTGL
VKHCNERHSSSPGAV-VC-PVCASMPWGNK----GQ--------TSMNFIQHLNMRHNFE
YDTY-------------V--DYGQDDDAMLRAALQASLKD-
>ur|A0AAV7B4A1|42_223|1.7e-59|Engystomops_pustulosus
------------------------------------------------------------
------------------RFCSTCLQQCMK-QKSP--ICAVCRSTLSP---NRKASDLER
QMRDVQASCKGCNL-------QMALSNLRSHAATCSKYESYI--LE--GIKSVKKEQPQ-
-----VV---------SDVPNR--------------------FTFMCPYCRQQNLDQEGL
VEHCNKFHFSDPTPV-VC-PICASMPWGDP----GY--------MSANFMEHIHRRHKFS
YDTF-------------V--DYSADEDAMMREALVRSLTDN
>ur|UPI002094E24D|16_224|2.1e-59|Ostrea_edulis
---------------------------------------------D-SELAP--YKCPIC
LEIFRSPVHI-KC-GHNHTYCTECIAPYQS-HDEA--QCPECRGIFDP-HDLRRATDLEH
AMRTVQVPCRWCGQ-------MMAVCRQRSHSAKCKQRD-----LSLPKFKPVAETTQM-
-----YP---------ANLPNR--------------------STFSCPVCHLQNLDCSDL
IRHCNEKHSQQSGTY-VC-PVCSAMPWGDP----NY--------CSPDIVHHLNIRHKFE
YDTY-------------V--DFNQDEDEMLRQALHASLE--
>ur|A0A2R5LKG0|19_224|5.9e-59|Ornithodoros
--------------------------------------------------EE--FVCPIC
LEIFQKPVTI-SC-G--HTFCSGCLAQC-K-QDDP--KCPLCRSMFDP-NKTARAKELTK
SISTLKAPCSGCRK-------VLSLSKLRAHHSTCMEQLEGA----TAAAPPVYRPPFRV
--C--RL---------SEETNK--------------------FTFPCPYCEVDNLDLSAL
RDHCNANHFDDQQSV-VC-PVCASMPWGNP----HQ--------KSINFLSHLNLRHRYE
YDTY-------------R--DFGLTDDDALQQALEASLKE-
>ur|UPI001CF319FC|9_217|1.8e-58|Acropora
-------------------------------------------GSN-SEEET--LSCPVC
LEIFESPVSI-PC-G--HTFCIDCLNSSENASGKS--RCPVCRTYFQP-HQKSKAHFIER
QIFQSSSTCPGCYR-------QFPMSRLRAHRASCTQMSSDL------SFSPVAPTRQS-
-----FP----------EAKNR--------------------STFTCPYCNKRNMDCNSL
LQHVNNYHKGETQSV-VC-PICASMPWGNP----SQ--------RSANFVDHINLRHKFE
YDTF-------------V--DYENEEDTVLKQVLAKSMQE-
>ur|A0A8W8K0Y3|20_223|2.7e-58|Ostreidae
---------------------------------------------------R--FECPVC
KEVYKNPYHI-SC-GYNHTYCKECILPYQS-RDNA--QCPICVRSFDP-HDITRAVDLEH
EMRQTQLPCQWCGQ-------PYKVYRLRSHIANCKHRD-----VSLPKFKPVAETSQM-
-----YP---------INLPNR--------------------STFICPICHFENLDCSDL
IKHCNEKHRHESGSF-VC-PVCASMPWGDP----NY--------RSSDIVHHLNIRHRFE
YDTY-------------V--DFNQDEDEMLKQALQASIE--
>ur|UPI0030B91F5C|25_213|6.5e-58|Pogoniulus_pusillus
---------------------------------LLA-AGHAGP-----------------
-----------------HGFCTPCLQECLK-PKKP--VCGVCRSTLSP---GSRALDLEK
QIETTETTCNGCNK-------KMYLSKMRSHAASCSKYQNYI--ME--GVKAVTKEPLH-
-----NT---------RNFPNR--------------------FTFPCPYCSEKNFDQEGL
VEHCKTLHSMDAKQV-VC-PICASMPWGDP----NY--------RSANFMEHLQRRHRFS
YDTF-------------V--DYDADEDDMMAQVLIRSL---
>ur|UPI0022E7A2DE|11_213|8e-58|Mya_arenaria
---------------------------------------------------M--FTCSIC
REIFKDPVTI-KC-GNNHSFCRECVNPLMI-DARP--HCPTCRQEIKQ-KTLSTNKNMST
QMMNNKLPCFGCNE-------KILITELNNHFTDCDKID-----KSITYFKPVKETSQR-
-----IP---------TDLPNR--------------------ATFKCPYCDLGNLDTRGL
REHCNEKHRYDSAHV-VC-PVCASMPWGNQ----RQ--------ASSDFMAHLNMRHKFD
YETY-------------V--DYGQDEDAMLKAAIQASL---
>ur|UPI00109F4265|19_197|1.3e-57|Lacertinae
------------------------------------------------------------
------------------GFCTPCIQECLK-PKKP--VCGVCRSTLSH---GSRAFDLEK
QIEMTETTCNGCNK-------KMSLSKLRNHAASCLKYQNYI--ME--GVKAVTKDPPQ-
-----DT---------RSVPNR--------------------FTFPCPYCNERNLDQEGL
VEHCRKYHSMDAKRV-VC-PICASMPWGDP----NY--------RSANFMEHLQRRHQFS
YDTF-------------V--DYNADEDDTVAQVLLRSL---
>ur|UPI00156BEEBE|78_291|1.9e-57|Mirounga
-------------------------------------SQPAGPTAEADPLGH--FTCPIC
SEVYEKPVQV-PC-G--HVFCSACLQECLK-PKKP--VCGVCRSSLAP---GVXAAELKG
HIESTETSCHGCHK-------NSFLSKIRTHVATCSKYQNYI--ME--GGKATTKDASL-
-----QP---------RNVPNR--------------------HTFLCPYCPE-NFDQEGL
GEHCKLSHSTNTKSV-VF-PICASMPWGDP----NY--------RSASFIEHIQRWHQFS
YDTF-------------V--DYDVDEEDMRCCSTPSSIS--
>ur|UPI001458C91B|16_219|3.4e-57|Pecten_maximus
--------------------------------------------------AG--FICPIC
LEIFTNPVIL-SC-GNNHVYCEECVRPYQH-MSEP--ECPQCRRPFRL-DQMYQARDLMN
HLCSAVSRCKWCGV-------KLTLPDLKSHLKICPQRD-----TSIQQFRPIGSTSQA-
-----IP---------SNLPNR--------------------LTFQCPLCDQQNLTCKDL
VQHCNERHRKVKTNM-VC-PVCKAMPWGDP----NL--------QSSDFLQHLNIRHKFE
YDTF-------------V--DYEQDDEEMLRQAIEASM---
>ur|A0A6M2D068|20_221|3.8e-57|Rhipicephalus_microplus
---------------------------------------------------E--FICPIC
LDIFLKPVTI-SC-K--HTFCSGCLANC-K-LEDP--KCPLCRSIFDP-TKTVHAKAIAK
NISTLKAVCSGCGE-------VFLLSKLRAHHNNCSNAMEGA-----AAALPVYQPPGC-
-----RS---------SGNPNR--------------------VTFTCPYCDVSNLDVAAL
REHCNANHYNNPLSV-VC-PVCASMPWGNP----HQ--------QSINFISHLNFRHRFE
YDSY-------------V--DYAFDDDEALQQALEASLRE-
>ur|UPI000BA82B94|20_223|8e-57|Limulus_polyphemus
------------------------------------------------------ITCPVC
LEIFDDPVRI-CC-G--HSFCDSCLVSDESEENTP--ICPSCKASFDP-EKKRKAHNINK
MISTYKGLCVVCNK-------QMALSKLQVHQMFCSNKDSEE--LGACGGEPVPEKS---
-----VL---------PDEPNR--------------------ITFKCPYCSLKDLNVHSL
RDHCSQKHVGENMNV-VC-PVCASMPWGDP----KK--------RSANFIVHLNLRHKFE
YEFF-------------V--DYNLDDAEAMEKALEASLTE-
>ur|UPI000B45BB47|25_228|1.3e-56|Mizuhopecten_yessoensis
--------------------------------------------------AG--FICPIC
LEIFTNPIVL-SC-GNSHVYCEECVRPYQH-MAEP--ECPQCRQPFNL-DQVYQAIDLMT
RLCSVVSSCKWCSL-------KLTLPNLKSHLKICPRRD-----TTIQQFKPIGCTSQA-
-----IP---------SDLPNR--------------------LTFQCPLCDQQNLTCQDL
VTHCNEHHKKVKASM-VC-PVCKAMPWGDP----NL--------QSSDFLQHLNIRHKFE
YDTF-------------V--DYEQDDEEMLRQAIEASM---
>ur|A0A9D4LDE6|11_216|2e-56|Dreissena_polymorpha
--------------------------------------------------ES--FTCSIC
REIFKDPVIL-PC-GNNHTMCRDCVLPLLK-EEVK--KCPTCRTDITSVKGVKRNSALKI
KMRKTHLPCFGCNE-------QICVNNMNEHIASCDRID-----KRISYFKPVKETTQI-
-----IP---------TDLPNR--------------------CTFKCPYCDVKNLEARGL
KEHCIEHHRYDSQQV-VC-PICASMPWGNK----NQ--------ASSDFLKHLDMRHKFE
YDTY-------------V--DYSQDDDAMLQAAIRASLQ--
>ur|A0A8I5YBW4|58_246|4.3e-56|Rattus_norvegicus
------------------------------------------------------------
------PGTLSSC-QLEFSFCSACLQECLK-PKKP--VCGVCRSALAP---GVRAAELER
QIESIETSCHGCRK-------DFVLSKIRAHVASCSKYQSYI--ME--GVKATTKDASL-
-----QQ---------RNVPNR--------------------YTFPCPYCPEKNFDQEGL
VEHCKLTHSTDTKSV-VC-PICASMPWGDP----SY--------RSANFMEHIQRRHRFS
YDTF-------------V--DYDVDEDDMINQVLQRS----
>ur|UPI00290582A0|16_219|7.7e-56|Ylistrum_balloti
--------------------------------------------------AG--FICPIC
LEIFTNPIVL-SC-GNNHVYCEECVLAYQH-TSEP--ECPECRQPFCL-DQVCHAIDLMN
RISSAVSRCKWCGL-------QLTLPDLKRHLKICQQQN-----TKIEQFKPIGCTSQT-
-----IP---------SNLPNR--------------------LTFQCPLCDQQNLTCQDL
VQHCNDNHRKVKTNM-VC-PVCKAMPWGDP----NL--------QSSDFLQHLNVRHKFE
YDTF-------------V--DYEQDDEEMLRQAIEASM---
>ur|V5HG15|19_207|2.3e-55|Ixodes
--------------------------------------------------EE--FVCPIC
LEIFQKPVTI-SC-G--HTFCSTCLAQC-K-QDDP--KCPLCRSIFDP-SKTVRAKDLAK
NISSLKAPCSGCRK-------VVPLSKLRAHNRTCTDQVEGA----TAAWPPVYRPPNGV
--SGRDP---------SNQENR--------------------LTFPCPYCETDNLDLVAL
RDHCNADHNNSSQSV-VC-PVCASMPWGNP----HQ--------KSINFLSHLNLRHRFE
YDSY-------------VG----------------------
>ur|UPI001E8E05A0|29_217|9.9e-55|Micropterus_dolomieu
------------------------------------------------------------
-------TTA-VE-S--CVFCQSCLQECLR-PLKP--VCAVCRTGLGH---WTKAEDLEA
LIQSSVAACKGCGA-------QVGLSQMRSHTAACSKYQEYI--EE--GVRTTAQSQSA-
-----II---------SPVPNR--------------------FTFTCPYCNCQNLDQDGL
VEHCTSHHARDTRQV-VC-PICASMPWGDP----NY--------RSADFFQHLKIRHTFS
YDTF-------------V--DYSTDEHTMIQEALQRSLLDN
>ur|UPI0009E5D426|13_196|2.2e-54|Orbicella_faveolata
------------------------------------------------VEEN--FSCPVC
LEVLENPISI-PC-G--HTFCNNCLDSCENISGSS--TCPVCRSSFSV-HEKRRARDIHR
QILQSSGSCSGCNR-------QFPMSRLREHRSSCTSMPDQ-------SFSPIAPTSQP-
-----WP----------ETKNR--------------------STFACPFCNQRNFDSSGL
LQHVNSNHKNERQSV-VC-PICANMPWGNP----QQ--------KSGNFVQHLNLRHKFE
YDTY-------------V-----------------------
>ur|A0AAV2LXB2|434_618|3.4e-54|Knipowitschia_caucasica
------------------------------------------------------------
-------AYS-NC-----SFCQSCLQECLR-PQKP--VCAVCRAAVGH---CTKAVEIEA
QIQSSAAACKGCGT-------RVGLSQMRAHTATCSKFQEYI--EE--GVRTTAKTQPA-
-----II---------SPVPNR--------------------FTFTCPYCNCPNLDQDGL
VEHCTSQHSRDTRQV-VC-PICASMPWGDP----NY--------RSADFLQHLKIRHTFS
YDTF-------------V--DYATDEHTMIQEALQRSLL--
>ur|A0AA88LWN3|18_212|1.2e-53|Tachysurus
-----------------------------------------GGGAE-RDLTE--FVCPVC
LEIFDSPMTT-EC-G--HTFCNRCLQECLR-PKKP--VCAVCRAALDK---WGRAIDLED
VIHRTPKPCKGCGQ------------------------EDYV--QE--GLKNISHAQPD-
-----AV---------SSVPNR--------------------YTFTCPYCSRPNFDQDGL
VEHCNSQHARDPRQV-VC-PICASMPWGDP----TY--------KSSDFFQHLRRRHTFS
YDTF-------------V--DYSADEDTMMQEAIQRSLLDN
>ur|UPI002415BBB1|96_282|1.2e-52|Dermacentor_andersoni
------------------------------------------------------------
--IGERM----------RRFCSGCLAQC-K-QDDP--KCPLCRSTFDP-NKTVRAKDLAK
NISSLKAACSGCRK-------VLSLSKLRAHHSSCSDEMEGA-----AAAPPVYQPPHS-
-----QS---------SGKENR--------------------FTFPCPYCEMDNLDLAAL
RDHCNANHYNSPHSV-VC-PVCASMPWGNP----HQ--------KSINFLSHLNLRHRFE
YDTY-------------V--DYGIDDDDALQQALEASLKE-
>ur|A0AAV1HGS6|5_172|7.5e-52|Xyrichtys_novacula
------------------------------------------------------------
---------------------------------KP--VCAVCRAGLGQ---WTKAAELEA
VIQSSVASCKGCGV-------QIGLSQMRGHTAACTKYQEYI--EE--GVRTTAQNQPA-
-----II---------SPVPNR--------------------YTFTCPYCNCQNLDQDGL
VEHCTSQHARDPRQV-VC-PICASMPWGDP----NY--------RSADFFQHLKIRHTFS
YDTF-------------V--DYSTDENTMIQEALQRSLLDN
>ur|A0A6G1AG10|51_245|3.3e-51|Crocuta_crocuta
-------------QQQGP---------------VGG-SQLAGPAAEADPLGR--FTCPV-
-------LCV-SC-S--S-FCSACLQECLK-PKKP--VCGVCRSALAP---GVRAAELER
QIESTETSCHGCRK-------NFFLSKIRAHVATCSKYQNYI--ME--GVKATTKDASL-
-----QP---------RNIPNR--------------------YTFPCPYCPEKNFDQEGL
VEHCKLSHSTDTKSV-VC-PICASMPWGDP----NY--------RSANFIEHIQRRHQFS
YDTF-------------V-----------------------
>ur|A0A7K9Z494|1_180|6.1e-51|Galliformes
------------------------------------------------------------
-------------------FCTPCLQECLK-PKKP--VCGVCRGALTV---GNKALDLEQ
LIESTETACSGCGK-------EMFLSKMRSHAASCPKYQNYI--ME--GVKAVTKEPLQ-
-----NI---------RNFPNR--------------------FTFPCPYCSEKNFDQEGL
VEHCKTLHSKDARQV-VC-PICASMPWGDP----NY--------RSANFMEHLQRRHRFS
YDTF-------------VVCDYDADEDDMMAQVLMRSL---
>ur|A0A9F7THP6|35_265|1.9e-50|Ictalurus
--------------------------------------SPTADVGS-DAEAD--YDCPIC
QEVLKMPIRTKNC-Q--HVFCRSCFQTAVR-SQGP--QCPLCRSPVSE--REHRATDIQQ
KMREKKGKCRACGK-------EKLLSKMRLHYRTCRKYID--------EFGPIDEPTVP-
-----LP---------VQTPTQPQSSVFIPNIVIPTHSNSAGRVYACPYCSLMDLSDMAL
VEHCVRQHHQDQTPI-VC-PICASMPWGIP----DY--------ISRNFIGHLVRRHRFS
YTTY-------------M--NESEDDDVQLFWALQVSVQ--
>ur|UPI00223DFDCF|19_225|5.4e-50|Pristis_pectinata
-------------------------------DL--------------GGSED--FDCPVC
LQVLERPVRT-QC-G--HVFT----------VNGR--KCPLCRGLISH--TEPVATDIEQ
QMMFKKVKCQGCNT-------EVFLIDMRAHTRICSKYQEDF--GCLTHTLPLPPARCA-
-----LPSYVQPIRSTEPRPNS--------------------ETYTCPYCQQRNYDDFGL
AEHCITSHYFDHRRV-VC-PICASMPWGDP----SY--------HSRNFIGHLMLRHQFS
YDYF-------------V--DYHQDEEGMLQNAILN-----
>ur|A0A9W3AZZ2|7_209|8e-50|Biomphalaria
-------------------------------------------------EQE--FECAIC
KDCYTKPCCIQPC-Q--HVYCFDCLQNLCL-SLDP--YCPQCRCYIES---TSPAPHIER
LMSRCIINCSDCNN-------SVPASKMKQHKSICPAAQRMQ-----HILTQSAPTVLG-
-----AH---------SSVPNR--------------------STFSCPYCNKANLLRDQL
IQHCSTDHHNDLKRV-VC-PICASMPWGDQ----NL--------KSSNFLRHLHTRHKFD
YDTY-------------V--DFEQDDDAMLHLAVQASLD--
