# Supplementary material for: RNF114 and RNF166 exemplify reader-writer E3 ligases that extend K11 polyubiquitin onto sites of MARUbylation
Source: EMBO J. 2025 Oct 2;44(21):5993–6018. doi: 10.1038/s44318-025-00577-z (PMC12583694; doi:10.1038/s44318-025-00577-z)
Supplement: Supplementary file 7 — Source data Fig. 5 [file 44318_2025_577_MOESM7_ESM.zip › Figure 5/5C/RNF166-consurf_1746160093/RNF166_ATOMS_section_With_ConSurf.pdb]

ATOM      1  N   MET A   1      72.713 -33.963  -7.009  1.00     8      
ATOM      2  CA  MET A   1      72.303 -32.623  -6.552  1.00     8      
ATOM      3  C   MET A   1      71.068 -32.210  -7.340  1.00     8      
ATOM      4  O   MET A   1      71.176 -31.526  -8.344  1.00     8      
ATOM      5  CB  MET A   1      73.441 -31.608  -6.745  1.00     8      
ATOM      6  CG  MET A   1      74.581 -31.797  -5.756  1.00     8      
ATOM      7  SD  MET A   1      75.979 -30.701  -6.117  1.00     8      
ATOM      8  CE  MET A   1      77.038 -31.027  -4.707  1.00     8      
ATOM      9  N   ALA A   2      69.892 -32.750  -6.951  1.00     9      
ATOM     10  CA  ALA A   2      68.654 -32.446  -7.650  1.00     9      
ATOM     11  C   ALA A   2      68.244 -31.014  -7.287  1.00     9      
ATOM     12  O   ALA A   2      67.837 -30.748  -6.166  1.00     9      
ATOM     13  CB  ALA A   2      67.599 -33.491  -7.261  1.00     9      
ATOM     14  N   MET A   3      68.449 -30.100  -8.241  1.00     8      
ATOM     15  CA  MET A   3      67.996 -28.719  -8.079  1.00     8      
ATOM     16  C   MET A   3      66.471 -28.731  -8.090  1.00     8      
ATOM     17  O   MET A   3      65.849 -28.682  -9.153  1.00     8      
ATOM     18  CB  MET A   3      68.546 -27.826  -9.196  1.00     8      
ATOM     19  CG  MET A   3      70.035 -27.513  -9.050  1.00     8      
ATOM     20  SD  MET A   3      70.600 -26.326 -10.313  1.00     8      
ATOM     21  CE  MET A   3      72.366 -26.269  -9.945  1.00     8      
ATOM     22  N   PHE A   4      65.871 -28.824  -6.909  1.00     9      
ATOM     23  CA  PHE A   4      64.454 -28.567  -6.724  1.00     9      
ATOM     24  C   PHE A   4      64.203 -27.105  -7.112  1.00     9      
ATOM     25  O   PHE A   4      64.394 -26.187  -6.325  1.00     9      
ATOM     26  CB  PHE A   4      64.041 -28.858  -5.277  1.00     9      
ATOM     27  CG  PHE A   4      63.585 -30.286  -5.054  1.00     9      
ATOM     28  CD1 PHE A   4      62.208 -30.601  -5.114  1.00     9      
ATOM     29  CD2 PHE A   4      64.509 -31.309  -4.786  1.00     9      
ATOM     30  CE1 PHE A   4      61.767 -31.913  -4.904  1.00     9      
ATOM     31  CE2 PHE A   4      64.073 -32.628  -4.577  1.00     9      
ATOM     32  CZ  PHE A   4      62.699 -32.932  -4.634  1.00     9      
ATOM     33  N   ARG A   5      63.851 -26.877  -8.393  1.00     9      
ATOM     34  CA  ARG A   5      63.366 -25.575  -8.840  1.00     9      
ATOM     35  C   ARG A   5      62.107 -25.291  -8.036  1.00     9      
ATOM     36  O   ARG A   5      61.062 -25.873  -8.301  1.00     9      
ATOM     37  CB  ARG A   5      63.092 -25.553 -10.353  1.00     9      
ATOM     38  CG  ARG A   5      64.370 -25.309 -11.170  1.00     9      
ATOM     39  CD  ARG A   5      64.021 -25.193 -12.661  1.00     9      
ATOM     40  NE  ARG A   5      65.195 -24.771 -13.467  1.00     9      
ATOM     41  CZ  ARG A   5      65.203 -24.544 -14.775  1.00     9      
ATOM     42  NH1 ARG A   5      64.147 -24.723 -15.516  1.00     9      
ATOM     43  NH2 ARG A   5      66.294 -24.139 -15.369  1.00     9      
ATOM     44  N   SER A   6      62.244 -24.428  -7.038  1.00     7      
ATOM     45  CA  SER A   6      61.113 -23.854  -6.322  1.00     7      
ATOM     46  C   SER A   6      60.247 -23.140  -7.360  1.00     7      
ATOM     47  O   SER A   6      60.587 -22.057  -7.823  1.00     7      
ATOM     48  CB  SER A   6      61.616 -22.881  -5.245  1.00     7      
ATOM     49  OG  SER A   6      60.532 -22.376  -4.501  1.00     7      
ATOM     50  N   LEU A   7      59.184 -23.815  -7.791  1.00     4      
ATOM     51  CA  LEU A   7      58.130 -23.174  -8.556  1.00     4      
ATOM     52  C   LEU A   7      57.501 -22.150  -7.613  1.00     4      
ATOM     53  O   LEU A   7      56.602 -22.469  -6.844  1.00     4      
ATOM     54  CB  LEU A   7      57.110 -24.215  -9.057  1.00     4      
ATOM     55  CG  LEU A   7      57.552 -24.937 -10.335  1.00     4      
ATOM     56  CD1 LEU A   7      56.729 -26.217 -10.540  1.00     4      
ATOM     57  CD2 LEU A   7      57.348 -24.058 -11.583  1.00     4      
ATOM     58  N   VAL A   8      58.047 -20.944  -7.631  1.00     7      
ATOM     59  CA  VAL A   8      57.414 -19.778  -7.028  1.00     7      
ATOM     60  C   VAL A   8      56.122 -19.594  -7.817  1.00     7      
ATOM     61  O   VAL A   8      56.123 -18.999  -8.887  1.00     7      
ATOM     62  CB  VAL A   8      58.313 -18.528  -7.077  1.00     7      
ATOM     63  CG1 VAL A   8      57.655 -17.350  -6.374  1.00     7      
ATOM     64  CG2 VAL A   8      59.661 -18.798  -6.394  1.00     7      
ATOM     65  N   ALA A   9      55.055 -20.222  -7.321  1.00     5      
ATOM     66  CA  ALA A   9      53.726 -19.982  -7.836  1.00     5      
ATOM     67  C   ALA A   9      53.482 -18.491  -7.637  1.00     5      
ATOM     68  O   ALA A   9      53.271 -18.036  -6.516  1.00     5      
ATOM     69  CB  ALA A   9      52.719 -20.864  -7.093  1.00     5      
ATOM     70  N   SER A  10      53.613 -17.727  -8.716  1.00     3      
ATOM     71  CA  SER A  10      53.225 -16.329  -8.709  1.00     3      
ATOM     72  C   SER A  10      51.751 -16.330  -8.331  1.00     3      
ATOM     73  O   SER A  10      50.896 -16.691  -9.145  1.00     3      
ATOM     74  CB  SER A  10      53.473 -15.671 -10.073  1.00     3      
ATOM     75  OG  SER A  10      52.809 -16.361 -11.108  1.00     3      
ATOM     76  N   ALA A  11      51.474 -15.994  -7.073  1.00     3      
ATOM     77  CA  ALA A  11      50.139 -15.690  -6.627  1.00     3      
ATOM     78  C   ALA A  11      49.707 -14.477  -7.451  1.00     3      
ATOM     79  O   ALA A  11      49.991 -13.344  -7.090  1.00     3      
ATOM     80  CB  ALA A  11      50.154 -15.434  -5.109  1.00     3      
ATOM     81  N   GLN A  12      49.105 -14.742  -8.611  1.00     2      
ATOM     82  CA  GLN A  12      48.380 -13.712  -9.325  1.00     2      
ATOM     83  C   GLN A  12      47.350 -13.219  -8.315  1.00     2      
ATOM     84  O   GLN A  12      46.388 -13.924  -8.002  1.00     2      
ATOM     85  CB  GLN A  12      47.717 -14.259 -10.595  1.00     2      
ATOM     86  CG  GLN A  12      48.706 -14.375 -11.764  1.00     2      
ATOM     87  CD  GLN A  12      48.033 -14.822 -13.062  1.00     2      
ATOM     88  NE2 GLN A  12      48.651 -14.586 -14.203  1.00     2      
ATOM     89  OE1 GLN A  12      46.960 -15.390 -13.093  1.00     2      
ATOM     90  N   GLN A  13      47.629 -12.051  -7.750  1.00     3      
ATOM     91  CA  GLN A  13      46.656 -11.328  -6.963  1.00     3      
ATOM     92  C   GLN A  13      45.448 -11.184  -7.877  1.00     3      
ATOM     93  O   GLN A  13      45.454 -10.376  -8.804  1.00     3      
ATOM     94  CB  GLN A  13      47.205  -9.956  -6.539  1.00     3      
ATOM     95  CG  GLN A  13      48.197 -10.044  -5.365  1.00     3      
ATOM     96  CD  GLN A  13      48.734  -8.668  -4.948  1.00     3      
ATOM     97  NE2 GLN A  13      49.295  -8.544  -3.775  1.00     3      
ATOM     98  OE1 GLN A  13      48.658  -7.689  -5.672  1.00     3      
ATOM     99  N   ARG A  14      44.440 -12.048  -7.670  1.00     3      
ATOM    100  CA  ARG A  14      43.136 -11.840  -8.274  1.00     3      
ATOM    101  C   ARG A  14      42.738 -10.457  -7.795  1.00     3      
ATOM    102  O   ARG A  14      42.514 -10.284  -6.603  1.00     3      
ATOM    103  CB  ARG A  14      42.127 -12.898  -7.830  1.00     3      
ATOM    104  CG  ARG A  14      42.349 -14.249  -8.532  1.00     3      
ATOM    105  CD  ARG A  14      41.247 -15.229  -8.134  1.00     3      
ATOM    106  NE  ARG A  14      41.406 -16.533  -8.806  1.00     3      
ATOM    107  CZ  ARG A  14      40.562 -17.561  -8.750  1.00     3      
ATOM    108  NH1 ARG A  14      39.470 -17.510  -8.048  1.00     3      
ATOM    109  NH2 ARG A  14      40.809 -18.663  -9.406  1.00     3      
ATOM    110  N   GLN A  15      42.774  -9.499  -8.695  1.00     3      
ATOM    111  CA  GLN A  15      42.223  -8.191  -8.391  1.00     3      
ATOM    112  C   GLN A  15      40.844  -8.460  -7.805  1.00     3      
ATOM    113  O   GLN A  15      40.098  -9.260  -8.395  1.00     3      
ATOM    114  CB  GLN A  15      42.137  -7.310  -9.642  1.00     3      
ATOM    115  CG  GLN A  15      43.472  -6.627  -9.948  1.00     3      
ATOM    116  CD  GLN A  15      43.381  -5.669 -11.146  1.00     3      
ATOM    117  NE2 GLN A  15      44.253  -4.702 -11.240  1.00     3      
ATOM    118  OE1 GLN A  15      42.537  -5.794 -12.015  1.00     3      
ATOM    119  N   PRO A  16      40.547  -7.916  -6.619  1.00     1      
ATOM    120  CA  PRO A  16      39.222  -8.081  -6.061  1.00     1      
ATOM    121  C   PRO A  16      38.248  -7.674  -7.168  1.00     1      
ATOM    122  O   PRO A  16      38.534  -6.705  -7.874  1.00     1      
ATOM    123  CB  PRO A  16      39.163  -7.164  -4.832  1.00     1      
ATOM    124  CG  PRO A  16      40.259  -6.143  -5.083  1.00     1      
ATOM    125  CD  PRO A  16      41.297  -6.920  -5.891  1.00     1      
ATOM    126  N   PRO A  17      37.187  -8.457  -7.404  1.00     1      
ATOM    127  CA  PRO A  17      36.249  -8.123  -8.456  1.00     1      
ATOM    128  C   PRO A  17      35.880  -6.665  -8.245  1.00     1      
ATOM    129  O   PRO A  17      35.510  -6.287  -7.130  1.00     1      
ATOM    130  CB  PRO A  17      35.065  -9.087  -8.291  1.00     1      
ATOM    131  CG  PRO A  17      35.175  -9.544  -6.836  1.00     1      
ATOM    132  CD  PRO A  17      36.677  -9.509  -6.552  1.00     1      
ATOM    133  N   ALA A  18      36.113  -5.860  -9.262  1.00     1      
ATOM    134  CA  ALA A  18      35.851  -4.440  -9.161  1.00     1      
ATOM    135  C   ALA A  18      34.428  -4.305  -8.618  1.00     1      
ATOM    136  O   ALA A  18      33.502  -4.893  -9.180  1.00     1      
ATOM    137  CB  ALA A  18      36.028  -3.783 -10.539  1.00     1      
ATOM    138  N   GLY A  19      34.281  -3.632  -7.486  1.00     1      
ATOM    139  CA  GLY A  19      32.958  -3.359  -6.922  1.00     1      
ATOM    140  C   GLY A  19      32.075  -2.794  -8.025  1.00     1      
ATOM    141  O   GLY A  19      32.616  -2.278  -9.006  1.00     1      
ATOM    142  N   PRO A  20      30.751  -2.952  -7.925  1.00     1      
ATOM    143  CA  PRO A  20      29.841  -2.580  -9.003  1.00     1      
ATOM    144  C   PRO A  20      30.264  -1.199  -9.504  1.00     1      
ATOM    145  O   PRO A  20      30.175  -0.220  -8.759  1.00     1      
ATOM    146  CB  PRO A  20      28.431  -2.605  -8.399  1.00     1      
ATOM    147  CG  PRO A  20      28.682  -2.508  -6.900  1.00     1      
ATOM    148  CD  PRO A  20      30.029  -3.211  -6.714  1.00     1      
ATOM    149  N   ALA A  21      30.847  -1.181 -10.696  1.00     3      
ATOM    150  CA  ALA A  21      31.484   0.012 -11.189  1.00     3      
ATOM    151  C   ALA A  21      30.406   1.093 -11.157  1.00     3      
ATOM    152  O   ALA A  21      29.328   0.879 -11.700  1.00     3      
ATOM    153  CB  ALA A  21      32.048  -0.239 -12.601  1.00     3      
ATOM    154  N   GLY A  22      30.692   2.222 -10.540  1.00     1      
ATOM    155  CA  GLY A  22      29.878   3.434 -10.631  1.00     1      
ATOM    156  C   GLY A  22      29.917   3.995 -12.052  1.00     1      
ATOM    157  O   GLY A  22      30.332   5.119 -12.285  1.00     1      
ATOM    158  N   GLY A  23      29.592   3.146 -13.007  1.00     2      
ATOM    159  CA  GLY A  23      29.639   3.390 -14.424  1.00     2      
ATOM    160  C   GLY A  23      28.592   4.415 -14.852  1.00     2      
ATOM    161  O   GLY A  23      27.762   4.876 -14.068  1.00     2      
ATOM    162  N   ASP A  24      28.606   4.722 -16.146  1.00     1      
ATOM    163  CA  ASP A  24      27.747   5.735 -16.775  1.00     1      
ATOM    164  C   ASP A  24      26.230   5.591 -16.468  1.00     1      
ATOM    165  O   ASP A  24      25.481   6.558 -16.590  1.00     1      
ATOM    166  CB  ASP A  24      27.976   5.666 -18.299  1.00     1      
ATOM    167  CG  ASP A  24      29.265   6.306 -18.849  1.00     1      
ATOM    168  OD1 ASP A  24      29.795   7.225 -18.208  1.00     1      
ATOM    169  OD2 ASP A  24      29.688   5.935 -19.979  1.00     1      
ATOM    170  N   SER A  25      25.751   4.398 -16.044  1.00     3      
ATOM    171  CA  SER A  25      24.356   4.160 -15.655  1.00     3      
ATOM    172  C   SER A  25      23.937   4.906 -14.386  1.00     3      
ATOM    173  O   SER A  25      22.785   5.323 -14.260  1.00     3      
ATOM    174  CB  SER A  25      24.115   2.656 -15.454  1.00     3      
ATOM    175  OG  SER A  25      24.968   2.140 -14.455  1.00     3      
ATOM    176  N   GLY A  26      24.857   5.134 -13.451  1.00     3      
ATOM    177  CA  GLY A  26      24.615   5.907 -12.233  1.00     3      
ATOM    178  C   GLY A  26      24.340   7.382 -12.517  1.00     3      
ATOM    179  O   GLY A  26      23.590   8.030 -11.778  1.00     3      
ATOM    180  N   LEU A  27      24.877   7.906 -13.619  1.00     3      
ATOM    181  CA  LEU A  27      24.687   9.299 -14.001  1.00     3      
ATOM    182  C   LEU A  27      23.226   9.587 -14.392  1.00     3      
ATOM    183  O   LEU A  27      22.670  10.592 -13.964  1.00     3      
ATOM    184  CB  LEU A  27      25.665   9.651 -15.127  1.00     3      
ATOM    185  CG  LEU A  27      25.852  11.169 -15.311  1.00     3      
ATOM    186  CD1 LEU A  27      26.703  11.770 -14.191  1.00     3      
ATOM    187  CD2 LEU A  27      26.560  11.447 -16.635  1.00     3      
ATOM    188  N   GLU A  28      22.571   8.701 -15.137  1.00     3      
ATOM    189  CA  GLU A  28      21.151   8.865 -15.487  1.00     3      
ATOM    190  C   GLU A  28      20.273   8.928 -14.228  1.00     3      
ATOM    191  O   GLU A  28      19.435   9.813 -14.101  1.00     3      
ATOM    192  CB  GLU A  28      20.679   7.745 -16.444  1.00     3      
ATOM    193  CG  GLU A  28      19.237   7.972 -16.954  1.00     3      
ATOM    194  CD  GLU A  28      18.675   6.850 -17.855  1.00     3      
ATOM    195  OE1 GLU A  28      17.431   6.748 -17.987  1.00     3      
ATOM    196  OE2 GLU A  28      19.454   6.071 -18.443  1.00     3      
ATOM    197  N   ALA A  29      20.513   8.035 -13.262  1.00     4      
ATOM    198  CA  ALA A  29      19.762   8.000 -12.009  1.00     4      
ATOM    199  C   ALA A  29      19.949   9.285 -11.179  1.00     4      
ATOM    200  O   ALA A  29      18.999   9.780 -10.587  1.00     4      
ATOM    201  CB  ALA A  29      20.194   6.757 -11.226  1.00     4      
ATOM    202  N   GLN A  30      21.141   9.873 -11.195  1.00     3      
ATOM    203  CA  GLN A  30      21.425  11.118 -10.484  1.00     3      
ATOM    204  C   GLN A  30      20.647  12.319 -11.043  1.00     3      
ATOM    205  O   GLN A  30      20.309  13.236 -10.290  1.00     3      
ATOM    206  CB  GLN A  30      22.942  11.360 -10.510  1.00     3      
ATOM    207  CG  GLN A  30      23.359  12.549  -9.642  1.00     3      
ATOM    208  CD  GLN A  30      24.884  12.714  -9.540  1.00     3      
ATOM    209  NE2 GLN A  30      25.363  13.681  -8.801  1.00     3      
ATOM    210  OE1 GLN A  30      25.646  11.956 -10.109  1.00     3      
ATOM    211  N   TYR A  31      20.339  12.315 -12.326  1.00     4      
ATOM    212  CA  TYR A  31      19.591  13.379 -13.003  1.00     4      
ATOM    213  C   TYR A  31      18.148  12.973 -13.326  1.00     4      
ATOM    214  O   TYR A  31      17.553  13.455 -14.286  1.00     4      
ATOM    215  CB  TYR A  31      20.375  13.864 -14.226  1.00     4      
ATOM    216  CG  TYR A  31      21.661  14.576 -13.862  1.00     4      
ATOM    217  CD1 TYR A  31      21.660  15.937 -13.512  1.00     4      
ATOM    218  CD2 TYR A  31      22.867  13.859 -13.830  1.00     4      
ATOM    219  CE1 TYR A  31      22.850  16.578 -13.135  1.00     4      
ATOM    220  CE2 TYR A  31      24.064  14.490 -13.449  1.00     4      
ATOM    221  CZ  TYR A  31      24.055  15.849 -13.097  1.00     4      
ATOM    222  OH  TYR A  31      25.218  16.443 -12.703  1.00     4      
ATOM    223  N   THR A  32      17.571  12.065 -12.552  1.00     5      
ATOM    224  CA  THR A  32      16.201  11.572 -12.719  1.00     5      
ATOM    225  C   THR A  32      15.232  12.284 -11.772  1.00     5      
ATOM    226  O   THR A  32      15.483  12.388 -10.577  1.00     5      
ATOM    227  CB  THR A  32      16.157  10.046 -12.576  1.00     5      
ATOM    228  CG2 THR A  32      14.743   9.472 -12.602  1.00     5      
ATOM    229  OG1 THR A  32      16.823   9.475 -13.677  1.00     5      
ATOM    230  N   CYS A  33      14.106  12.759 -12.307  1.00     9      
ATOM    231  CA  CYS A  33      13.056  13.384 -11.518  1.00     9      
ATOM    232  C   CYS A  33      12.355  12.340 -10.630  1.00     9      
ATOM    233  O   CYS A  33      11.852  11.356 -11.165  1.00     9      
ATOM    234  CB  CYS A  33      12.057  14.058 -12.461  1.00     9      
ATOM    235  SG  CYS A  33      10.661  14.770 -11.535  1.00     9      
ATOM    236  N   PRO A  34      12.210  12.596  -9.320  1.00     8      
ATOM    237  CA  PRO A  34      11.550  11.655  -8.412  1.00     8      
ATOM    238  C   PRO A  34      10.084  11.375  -8.745  1.00     8      
ATOM    239  O   PRO A  34       9.557  10.328  -8.394  1.00     8      
ATOM    240  CB  PRO A  34      11.660  12.303  -7.025  1.00     8      
ATOM    241  CG  PRO A  34      12.831  13.271  -7.152  1.00     8      
ATOM    242  CD  PRO A  34      12.762  13.720  -8.594  1.00     8      
ATOM    243  N   ILE A  35       9.405  12.298  -9.435  1.00     8      
ATOM    244  CA  ILE A  35       7.968  12.189  -9.721  1.00     8      
ATOM    245  C   ILE A  35       7.704  11.400 -10.999  1.00     8      
ATOM    246  O   ILE A  35       6.894  10.484 -10.994  1.00     8      
ATOM    247  CB  ILE A  35       7.310  13.586  -9.757  1.00     8      
ATOM    248  CG1 ILE A  35       7.443  14.274  -8.381  1.00     8      
ATOM    249  CG2 ILE A  35       5.832  13.471 -10.177  1.00     8      
ATOM    250  CD1 ILE A  35       6.934  15.714  -8.352  1.00     8      
ATOM    251  N   CYS A  36       8.352  11.732 -12.112  1.00     9      
ATOM    252  CA  CYS A  36       8.113  11.021 -13.371  1.00     9      
ATOM    253  C   CYS A  36       9.089   9.867 -13.640  1.00     9      
ATOM    254  O   CYS A  36       8.869   9.093 -14.565  1.00     9      
ATOM    255  CB  CYS A  36       8.074  12.013 -14.536  1.00     9      
ATOM    256  SG  CYS A  36       9.695  12.785 -14.825  1.00     9      
ATOM    257  N   LEU A  37      10.153   9.745 -12.848  1.00     8      
ATOM    258  CA  LEU A  37      11.232   8.760 -12.988  1.00     8      
ATOM    259  C   LEU A  37      11.943   8.810 -14.353  1.00     8      
ATOM    260  O   LEU A  37      12.545   7.830 -14.798  1.00     8      
ATOM    261  CB  LEU A  37      10.728   7.355 -12.630  1.00     8      
ATOM    262  CG  LEU A  37       9.967   7.236 -11.303  1.00     8      
ATOM    263  CD1 LEU A  37       9.477   5.795 -11.143  1.00     8      
ATOM    264  CD2 LEU A  37      10.850   7.586 -10.103  1.00     8      
ATOM    265  N   GLU A  38      11.891   9.955 -15.008  1.00     8      
ATOM    266  CA  GLU A  38      12.626  10.228 -16.239  1.00     8      
ATOM    267  C   GLU A  38      13.682  11.307 -15.984  1.00     8      
ATOM    268  O   GLU A  38      13.576  12.064 -15.013  1.00     8      
ATOM    269  CB  GLU A  38      11.659  10.665 -17.350  1.00     8      
ATOM    270  CG  GLU A  38      10.634   9.607 -17.763  1.00     8      
ATOM    271  CD  GLU A  38       9.724  10.183 -18.872  1.00     8      
ATOM    272  OE1 GLU A  38       8.531  10.439 -18.601  1.00     8      
ATOM    273  OE2 GLU A  38      10.233  10.447 -19.978  1.00     8      
ATOM    274  N   VAL A  39      14.673  11.403 -16.860  1.00     7      
ATOM    275  CA  VAL A  39      15.658  12.499 -16.812  1.00     7      
ATOM    276  C   VAL A  39      14.930  13.844 -16.767  1.00     7      
ATOM    277  O   VAL A  39      13.930  14.031 -17.461  1.00     7      
ATOM    278  CB  VAL A  39      16.615  12.425 -18.016  1.00     7      
ATOM    279  CG1 VAL A  39      17.572  13.613 -18.080  1.00     7      
ATOM    280  CG2 VAL A  39      17.462  11.149 -17.939  1.00     7      
ATOM    281  N   TYR A  40      15.431  14.765 -15.958  1.00     4      
ATOM    282  CA  TYR A  40      14.823  16.078 -15.771  1.00     4      
ATOM    283  C   TYR A  40      14.470  16.765 -17.101  1.00     4      
ATOM    284  O   TYR A  40      15.246  16.782 -18.055  1.00     4      
ATOM    285  CB  TYR A  40      15.758  16.986 -14.965  1.00     4      
ATOM    286  CG  TYR A  40      15.948  16.586 -13.520  1.00     4      
ATOM    287  CD1 TYR A  40      14.856  16.534 -12.635  1.00     4      
ATOM    288  CD2 TYR A  40      17.246  16.292 -13.035  1.00     4      
ATOM    289  CE1 TYR A  40      15.040  16.187 -11.289  1.00     4      
ATOM    290  CE2 TYR A  40      17.435  15.945 -11.685  1.00     4      
ATOM    291  CZ  TYR A  40      16.332  15.890 -10.818  1.00     4      
ATOM    292  OH  TYR A  40      16.521  15.546  -9.502  1.00     4      
ATOM    293  N   HIS A  41      13.296  17.372 -17.132  1.00     3      
ATOM    294  CA  HIS A  41      12.844  18.244 -18.197  1.00     3      
ATOM    295  C   HIS A  41      12.435  19.581 -17.589  1.00     3      
ATOM    296  O   HIS A  41      11.544  19.623 -16.728  1.00     3      
ATOM    297  CB  HIS A  41      11.685  17.590 -18.946  1.00     3      
ATOM    298  CG  HIS A  41      11.159  18.450 -20.047  1.00     3      
ATOM    299  CD2 HIS A  41      11.757  18.705 -21.261  1.00     3      
ATOM    300  ND1 HIS A  41       9.982  19.167 -20.039  1.00     3      
ATOM    301  CE1 HIS A  41       9.866  19.815 -21.207  1.00     3      
ATOM    302  NE2 HIS A  41      10.928  19.559 -21.980  1.00     3      
ATOM    303  N   ARG A  42      13.082  20.658 -18.023  1.00     4      
ATOM    304  CA  ARG A  42      12.922  22.000 -17.438  1.00     4      
ATOM    305  C   ARG A  42      12.976  21.950 -15.900  1.00     4      
ATOM    306  O   ARG A  42      11.979  22.235 -15.237  1.00     4      
ATOM    307  CB  ARG A  42      11.630  22.654 -17.947  1.00     4      
ATOM    308  CG  ARG A  42      11.637  22.869 -19.464  1.00     4      
ATOM    309  CD  ARG A  42      10.313  23.504 -19.884  1.00     4      
ATOM    310  NE  ARG A  42      10.297  23.834 -21.317  1.00     4      
ATOM    311  CZ  ARG A  42       9.258  24.298 -21.985  1.00     4      
ATOM    312  NH1 ARG A  42       8.107  24.493 -21.401  1.00     4      
ATOM    313  NH2 ARG A  42       9.372  24.578 -23.253  1.00     4      
ATOM    314  N   PRO A  43      14.112  21.519 -15.327  1.00     9      
ATOM    315  CA  PRO A  43      14.215  21.306 -13.889  1.00     9      
ATOM    316  C   PRO A  43      14.002  22.602 -13.107  1.00     9      
ATOM    317  O   PRO A  43      14.465  23.673 -13.494  1.00     9      
ATOM    318  CB  PRO A  43      15.607  20.714 -13.661  1.00     9      
ATOM    319  CG  PRO A  43      16.411  21.262 -14.837  1.00     9      
ATOM    320  CD  PRO A  43      15.387  21.277 -15.963  1.00     9      
ATOM    321  N   VAL A  44      13.311  22.461 -11.987  1.00     5      
ATOM    322  CA  VAL A  44      13.116  23.496 -10.972  1.00     5      
ATOM    323  C   VAL A  44      13.571  22.957  -9.630  1.00     5      
ATOM    324  O   VAL A  44      13.493  21.754  -9.388  1.00     5      
ATOM    325  CB  VAL A  44      11.660  23.993 -10.907  1.00     5      
ATOM    326  CG1 VAL A  44      11.222  24.623 -12.230  1.00     5      
ATOM    327  CG2 VAL A  44      10.660  22.897 -10.531  1.00     5      
ATOM    328  N   ALA A  45      14.049  23.838  -8.749  1.00     3      
ATOM    329  CA  ALA A  45      14.463  23.488  -7.404  1.00     3      
ATOM    330  C   ALA A  45      13.625  24.253  -6.380  1.00     3      
ATOM    331  O   ALA A  45      13.333  25.435  -6.558  1.00     3      
ATOM    332  CB  ALA A  45      15.963  23.748  -7.249  1.00     3      
ATOM    333  N   ILE A  46      13.254  23.568  -5.306  1.00     7      
ATOM    334  CA  ILE A  46      12.622  24.192  -4.144  1.00     7      
ATOM    335  C   ILE A  46      13.710  24.929  -3.363  1.00     7      
ATOM    336  O   ILE A  46      14.676  24.317  -2.927  1.00     7      
ATOM    337  CB  ILE A  46      11.903  23.132  -3.290  1.00     7      
ATOM    338  CG1 ILE A  46      10.743  22.486  -4.077  1.00     7      
ATOM    339  CG2 ILE A  46      11.387  23.762  -1.981  1.00     7      
ATOM    340  CD1 ILE A  46      10.083  21.295  -3.366  1.00     7      
ATOM    341  N   GLY A  47      13.541  26.221  -3.142  1.00     1      
ATOM    342  CA  GLY A  47      14.586  27.063  -2.550  1.00     1      
ATOM    343  C   GLY A  47      14.980  26.689  -1.118  1.00     1      
ATOM    344  O   GLY A  47      16.135  26.852  -0.740  1.00     1      
ATOM    345  N   SER A  48      14.037  26.167  -0.318  1.00     3      
ATOM    346  CA  SER A  48      14.285  25.850   1.095  1.00     3      
ATOM    347  C   SER A  48      15.060  24.547   1.315  1.00     3      
ATOM    348  O   SER A  48      15.908  24.492   2.197  1.00     3      
ATOM    349  CB  SER A  48      12.968  25.804   1.868  1.00     3      
ATOM    350  OG  SER A  48      12.037  24.945   1.242  1.00     3      
ATOM    351  N   CYS A  49      14.773  23.502   0.548  1.00     9      
ATOM    352  CA  CYS A  49      15.389  22.181   0.718  1.00     9      
ATOM    353  C   CYS A  49      16.334  21.773  -0.421  1.00     9      
ATOM    354  O   CYS A  49      17.008  20.750  -0.324  1.00     9      
ATOM    355  CB  CYS A  49      14.282  21.142   0.942  1.00     9      
ATOM    356  SG  CYS A  49      13.233  20.966  -0.540  1.00     9      
ATOM    357  N   GLY A  50      16.361  22.521  -1.512  1.00     4      
ATOM    358  CA  GLY A  50      17.228  22.258  -2.658  1.00     4      
ATOM    359  C   GLY A  50      16.797  21.100  -3.569  1.00     4      
ATOM    360  O   GLY A  50      17.429  20.873  -4.602  1.00     4      
ATOM    361  N   HIS A  51      15.724  20.393  -3.237  1.00     8      
ATOM    362  CA  HIS A  51      15.261  19.258  -4.039  1.00     8      
ATOM    363  C   HIS A  51      14.786  19.690  -5.425  1.00     8      
ATOM    364  O   HIS A  51      14.027  20.649  -5.586  1.00     8      
ATOM    365  CB  HIS A  51      14.175  18.484  -3.301  1.00     8      
ATOM    366  CG  HIS A  51      14.689  17.783  -2.075  1.00     8      
ATOM    367  CD2 HIS A  51      15.640  16.799  -2.028  1.00     8      
ATOM    368  ND1 HIS A  51      14.297  18.018  -0.786  1.00     8      
ATOM    369  CE1 HIS A  51      14.988  17.202   0.027  1.00     8      
ATOM    370  NE2 HIS A  51      15.820  16.441  -0.697  1.00     8      
ATOM    371  N   THR A  52      15.203  18.936  -6.434  1.00     4      
ATOM    372  CA  THR A  52      14.963  19.254  -7.837  1.00     4      
ATOM    373  C   THR A  52      13.918  18.321  -8.454  1.00     4      
ATOM    374  O   THR A  52      13.918  17.116  -8.213  1.00     4      
ATOM    375  CB  THR A  52      16.278  19.223  -8.631  1.00     4      
ATOM    376  CG2 THR A  52      16.106  19.616 -10.093  1.00     4      
ATOM    377  OG1 THR A  52      17.187  20.145  -8.081  1.00     4      
ATOM    378  N   PHE A  53      13.057  18.878  -9.292  1.00     8      
ATOM    379  CA  PHE A  53      11.987  18.173 -10.008  1.00     8      
ATOM    380  C   PHE A  53      11.854  18.730 -11.431  1.00     8      
ATOM    381  O   PHE A  53      12.331  19.824 -11.729  1.00     8      
ATOM    382  CB  PHE A  53      10.663  18.331  -9.243  1.00     8      
ATOM    383  CG  PHE A  53      10.723  17.904  -7.791  1.00     8      
ATOM    384  CD1 PHE A  53      10.479  16.571  -7.433  1.00     8      
ATOM    385  CD2 PHE A  53      11.078  18.831  -6.800  1.00     8      
ATOM    386  CE1 PHE A  53      10.594  16.162  -6.100  1.00     8      
ATOM    387  CE2 PHE A  53      11.196  18.423  -5.453  1.00     8      
ATOM    388  CZ  PHE A  53      10.959  17.088  -5.111  1.00     8      
ATOM    389  N   CYS A  54      11.175  18.013 -12.316  1.00     9      
ATOM    390  CA  CYS A  54      10.701  18.643 -13.540  1.00     9      
ATOM    391  C   CYS A  54       9.649  19.705 -13.191  1.00     9      
ATOM    392  O   CYS A  54       8.773  19.428 -12.381  1.00     9      
ATOM    393  CB  CYS A  54      10.076  17.605 -14.478  1.00     9      
ATOM    394  SG  CYS A  54      11.259  16.314 -14.954  1.00     9      
ATOM    395  N   GLY A  55       9.670  20.852 -13.837  1.00     3      
ATOM    396  CA  GLY A  55       8.692  21.918 -13.589  1.00     3      
ATOM    397  C   GLY A  55       7.245  21.442 -13.715  1.00     3      
ATOM    398  O   GLY A  55       6.443  21.639 -12.806  1.00     3      
ATOM    399  N   GLU A  56       6.926  20.708 -14.782  1.00     4      
ATOM    400  CA  GLU A  56       5.596  20.135 -15.007  1.00     4      
ATOM    401  C   GLU A  56       5.186  19.094 -13.953  1.00     4      
ATOM    402  O   GLU A  56       4.020  18.981 -13.630  1.00     4      
ATOM    403  CB  GLU A  56       5.557  19.467 -16.391  1.00     4      
ATOM    404  CG  GLU A  56       5.687  20.471 -17.548  1.00     4      
ATOM    405  CD  GLU A  56       5.822  19.791 -18.915  1.00     4      
ATOM    406  OE1 GLU A  56       6.221  20.502 -19.865  1.00     4      
ATOM    407  OE2 GLU A  56       5.604  18.561 -19.001  1.00     4      
ATOM    408  N   CYS A  57       6.145  18.344 -13.401  1.00     9      
ATOM    409  CA  CYS A  57       5.857  17.337 -12.392  1.00     9      
ATOM    410  C   CYS A  57       5.546  17.961 -11.032  1.00     9      
ATOM    411  O   CYS A  57       4.752  17.408 -10.282  1.00     9      
ATOM    412  CB  CYS A  57       7.038  16.368 -12.253  1.00     9      
ATOM    413  SG  CYS A  57       7.283  15.415 -13.780  1.00     9      
ATOM    414  N   LEU A  58       6.172  19.078 -10.707  1.00     8      
ATOM    415  CA  LEU A  58       5.954  19.756  -9.440  1.00     8      
ATOM    416  C   LEU A  58       4.657  20.574  -9.430  1.00     8      
ATOM    417  O   LEU A  58       4.060  20.740  -8.368  1.00     8      
ATOM    418  CB  LEU A  58       7.194  20.602  -9.101  1.00     8      
ATOM    419  CG  LEU A  58       7.200  21.164  -7.660  1.00     8      
ATOM    420  CD1 LEU A  58       7.257  20.059  -6.606  1.00     8      
ATOM    421  CD2 LEU A  58       8.426  22.054  -7.477  1.00     8      
ATOM    422  N   GLN A  59       4.170  21.030 -10.589  1.00     5      
ATOM    423  CA  GLN A  59       2.974  21.872 -10.705  1.00     5      
ATOM    424  C   GLN A  59       1.744  21.358  -9.931  1.00     5      
ATOM    425  O   GLN A  59       1.174  22.147  -9.184  1.00     5      
ATOM    426  CB  GLN A  59       2.624  22.110 -12.178  1.00     5      
ATOM    427  CG  GLN A  59       3.449  23.235 -12.812  1.00     5      
ATOM    428  CD  GLN A  59       3.187  24.601 -12.186  1.00     5      
ATOM    429  NE2 GLN A  59       4.135  25.505 -12.242  1.00     5      
ATOM    430  OE1 GLN A  59       2.144  24.873 -11.634  1.00     5      
ATOM    431  N   PRO A  60       1.342  20.074 -10.009  1.00     6      
ATOM    432  CA  PRO A  60       0.206  19.578  -9.230  1.00     6      
ATOM    433  C   PRO A  60       0.399  19.693  -7.715  1.00     6      
ATOM    434  O   PRO A  60      -0.560  19.898  -6.984  1.00     6      
ATOM    435  CB  PRO A  60       0.026  18.117  -9.659  1.00     6      
ATOM    436  CG  PRO A  60       0.659  18.084 -11.050  1.00     6      
ATOM    437  CD  PRO A  60       1.819  19.057 -10.910  1.00     6      
ATOM    438  N   CYS A  61       1.641  19.610  -7.233  1.00     6      
ATOM    439  CA  CYS A  61       1.966  19.741  -5.812  1.00     6      
ATOM    440  C   CYS A  61       1.872  21.192  -5.319  1.00     6      
ATOM    441  O   CYS A  61       1.805  21.419  -4.116  1.00     6      
ATOM    442  CB  CYS A  61       3.378  19.189  -5.547  1.00     6      
ATOM    443  SG  CYS A  61       3.556  17.479  -6.153  1.00     6      
ATOM    444  N   LEU A  62       1.872  22.166  -6.215  1.00     5      
ATOM    445  CA  LEU A  62       1.756  23.590  -5.886  1.00     5      
ATOM    446  C   LEU A  62       0.296  24.058  -5.748  1.00     5      
ATOM    447  O   LEU A  62       0.062  25.192  -5.338  1.00     5      
ATOM    448  CB  LEU A  62       2.486  24.436  -6.947  1.00     5      
ATOM    449  CG  LEU A  62       3.980  24.114  -7.142  1.00     5      
ATOM    450  CD1 LEU A  62       4.556  24.964  -8.267  1.00     5      
ATOM    451  CD2 LEU A  62       4.795  24.384  -5.892  1.00     5      
ATOM    452  N   GLN A  63      -0.675  23.216  -6.108  1.00     5      
ATOM    453  CA  GLN A  63      -2.103  23.561  -6.122  1.00     5      
ATOM    454  C   GLN A  63      -2.783  23.418  -4.756  1.00     5      
ATOM    455  O   GLN A  63      -3.973  23.705  -4.620  1.00     5      
ATOM    456  CB  GLN A  63      -2.834  22.718  -7.175  1.00     5      
ATOM    457  CG  GLN A  63      -2.272  22.874  -8.597  1.00     5      
ATOM    458  CD  GLN A  63      -2.299  24.319  -9.091  1.00     5      
ATOM    459  NE2 GLN A  63      -1.294  24.735  -9.821  1.00     5      
ATOM    460  OE1 GLN A  63      -3.212  25.086  -8.841  1.00     5      
ATOM    461  N   VAL A  64      -2.048  22.950  -3.743  1.00     5      
ATOM    462  CA  VAL A  64      -2.555  22.793  -2.381  1.00     5      
ATOM    463  C   VAL A  64      -2.025  23.917  -1.488  1.00     5      
ATOM    464  O   VAL A  64      -0.899  24.378  -1.683  1.00     5      
ATOM    465  CB  VAL A  64      -2.253  21.402  -1.806  1.00     5      
ATOM    466  CG1 VAL A  64      -2.984  20.320  -2.607  1.00     5      
ATOM    467  CG2 VAL A  64      -0.761  21.067  -1.783  1.00     5      
ATOM    468  N   PRO A  65      -2.805  24.374  -0.488  1.00     4      
ATOM    469  CA  PRO A  65      -2.266  25.279   0.519  1.00     4      
ATOM    470  C   PRO A  65      -1.155  24.576   1.308  1.00     4      
ATOM    471  O   PRO A  65      -1.254  23.388   1.607  1.00     4      
ATOM    472  CB  PRO A  65      -3.462  25.654   1.395  1.00     4      
ATOM    473  CG  PRO A  65      -4.408  24.457   1.256  1.00     4      
ATOM    474  CD  PRO A  65      -4.160  23.979  -0.171  1.00     4      
ATOM    475  N   SER A  66      -0.110  25.311   1.647  1.00     5      
ATOM    476  CA  SER A  66       1.055  24.789   2.375  1.00     5      
ATOM    477  C   SER A  66       1.671  23.531   1.733  1.00     5      
ATOM    478  O   SER A  66       1.697  22.467   2.358  1.00     5      
ATOM    479  CB  SER A  66       0.718  24.576   3.853  1.00     5      
ATOM    480  OG  SER A  66       0.252  25.782   4.420  1.00     5      
ATOM    481  N   PRO A  67       2.147  23.623   0.474  1.00     8      
ATOM    482  CA  PRO A  67       2.669  22.471  -0.245  1.00     8      
ATOM    483  C   PRO A  67       3.892  21.877   0.454  1.00     8      
ATOM    484  O   PRO A  67       4.734  22.593   1.002  1.00     8      
ATOM    485  CB  PRO A  67       2.991  22.972  -1.651  1.00     8      
ATOM    486  CG  PRO A  67       3.259  24.458  -1.437  1.00     8      
ATOM    487  CD  PRO A  67       2.298  24.827  -0.318  1.00     8      
ATOM    488  N   LEU A  68       3.995  20.561   0.396  1.00     5      
ATOM    489  CA  LEU A  68       5.106  19.804   0.943  1.00     5      
ATOM    490  C   LEU A  68       6.030  19.333  -0.181  1.00     5      
ATOM    491  O   LEU A  68       5.566  18.904  -1.244  1.00     5      
ATOM    492  CB  LEU A  68       4.587  18.616   1.770  1.00     5      
ATOM    493  CG  LEU A  68       3.627  18.970   2.920  1.00     5      
ATOM    494  CD1 LEU A  68       3.227  17.704   3.671  1.00     5      
ATOM    495  CD2 LEU A  68       4.243  19.942   3.923  1.00     5      
ATOM    496  N   CYS A  69       7.335  19.345   0.067  1.00     9      
ATOM    497  CA  CYS A  69       8.292  18.764  -0.863  1.00     9      
ATOM    498  C   CYS A  69       8.012  17.257  -1.035  1.00     9      
ATOM    499  O   CYS A  69       8.020  16.527  -0.040  1.00     9      
ATOM    500  CB  CYS A  69       9.712  19.010  -0.351  1.00     9      
ATOM    501  SG  CYS A  69      10.913  18.188  -1.449  1.00     9      
ATOM    502  N   PRO A  70       7.855  16.754  -2.268  1.00     8      
ATOM    503  CA  PRO A  70       7.595  15.333  -2.491  1.00     8      
ATOM    504  C   PRO A  70       8.666  14.380  -1.941  1.00     8      
ATOM    505  O   PRO A  70       8.357  13.235  -1.646  1.00     8      
ATOM    506  CB  PRO A  70       7.477  15.199  -4.007  1.00     8      
ATOM    507  CG  PRO A  70       6.957  16.566  -4.443  1.00     8      
ATOM    508  CD  PRO A  70       7.683  17.512  -3.490  1.00     8      
ATOM    509  N   LEU A  71       9.909  14.843  -1.792  1.00     7      
ATOM    510  CA  LEU A  71      11.004  14.010  -1.298  1.00     7      
ATOM    511  C   LEU A  71      11.146  14.041   0.226  1.00     7      
ATOM    512  O   LEU A  71      11.247  12.988   0.837  1.00     7      
ATOM    513  CB  LEU A  71      12.327  14.426  -1.956  1.00     7      
ATOM    514  CG  LEU A  71      12.563  13.809  -3.345  1.00     7      
ATOM    515  CD1 LEU A  71      13.838  14.406  -3.938  1.00     7      
ATOM    516  CD2 LEU A  71      12.741  12.293  -3.282  1.00     7      
ATOM    517  N   CYS A  72      11.174  15.229   0.823  1.00     9      
ATOM    518  CA  CYS A  72      11.464  15.378   2.249  1.00     9      
ATOM    519  C   CYS A  72      10.242  15.733   3.110  1.00     9      
ATOM    520  O   CYS A  72      10.368  15.830   4.325  1.00     9      
ATOM    521  CB  CYS A  72      12.594  16.397   2.428  1.00     9      
ATOM    522  SG  CYS A  72      12.066  18.073   1.945  1.00     9      
ATOM    523  N   ARG A  73       9.091  15.951   2.491  1.00     9      
ATOM    524  CA  ARG A  73       7.832  16.361   3.140  1.00     9      
ATOM    525  C   ARG A  73       7.908  17.674   3.933  1.00     9      
ATOM    526  O   ARG A  73       6.968  18.000   4.646  1.00     9      
ATOM    527  CB  ARG A  73       7.261  15.225   3.993  1.00     9      
ATOM    528  CG  ARG A  73       6.875  13.983   3.178  1.00     9      
ATOM    529  CD  ARG A  73       6.377  12.926   4.168  1.00     9      
ATOM    530  NE  ARG A  73       5.775  11.767   3.514  1.00     9      
ATOM    531  CZ  ARG A  73       5.493  10.632   4.135  1.00     9      
ATOM    532  NH1 ARG A  73       5.834  10.415   5.370  1.00     9      
ATOM    533  NH2 ARG A  73       4.842   9.687   3.524  1.00     9      
ATOM    534  N   LEU A  74       8.984  18.437   3.806  1.00     4      
ATOM    535  CA  LEU A  74       9.059  19.754   4.422  1.00     4      
ATOM    536  C   LEU A  74       8.136  20.739   3.691  1.00     4      
ATOM    537  O   LEU A  74       8.088  20.724   2.455  1.00     4      
ATOM    538  CB  LEU A  74      10.498  20.265   4.446  1.00     4      
ATOM    539  CG  LEU A  74      11.428  19.510   5.414  1.00     4      
ATOM    540  CD1 LEU A  74      12.837  20.086   5.289  1.00     4      
ATOM    541  CD2 LEU A  74      10.982  19.632   6.871  1.00     4      
ATOM    542  N   PRO A  75       7.422  21.605   4.436  1.00     3      
ATOM    543  CA  PRO A  75       6.672  22.687   3.834  1.00     3      
ATOM    544  C   PRO A  75       7.621  23.657   3.116  1.00     3      
ATOM    545  O   PRO A  75       8.736  23.920   3.583  1.00     3      
ATOM    546  CB  PRO A  75       5.917  23.348   4.981  1.00     3      
ATOM    547  CG  PRO A  75       6.794  23.058   6.197  1.00     3      
ATOM    548  CD  PRO A  75       7.397  21.688   5.878  1.00     3      
ATOM    549  N   PHE A  76       7.174  24.210   1.998  1.00     7      
ATOM    550  CA  PHE A  76       7.926  25.207   1.253  1.00     7      
ATOM    551  C   PHE A  76       7.016  26.311   0.716  1.00     7      
ATOM    552  O   PHE A  76       5.812  26.118   0.524  1.00     7      
ATOM    553  CB  PHE A  76       8.739  24.535   0.137  1.00     7      
ATOM    554  CG  PHE A  76       7.925  23.970  -1.011  1.00     7      
ATOM    555  CD1 PHE A  76       7.402  22.667  -0.937  1.00     7      
ATOM    556  CD2 PHE A  76       7.702  24.738  -2.158  1.00     7      
ATOM    557  CE1 PHE A  76       6.665  22.135  -2.004  1.00     7      
ATOM    558  CE2 PHE A  76       6.965  24.209  -3.235  1.00     7      
ATOM    559  CZ  PHE A  76       6.442  22.913  -3.163  1.00     7      
ATOM    560  N   ASP A  77       7.608  27.470   0.460  1.00     3      
ATOM    561  CA  ASP A  77       6.918  28.572  -0.205  1.00     3      
ATOM    562  C   ASP A  77       6.849  28.298  -1.719  1.00     3      
ATOM    563  O   ASP A  77       7.897  28.261  -2.370  1.00     3      
ATOM    564  CB  ASP A  77       7.634  29.888   0.124  1.00     3      
ATOM    565  CG  ASP A  77       6.987  31.136  -0.488  1.00     3      
ATOM    566  OD1 ASP A  77       6.030  31.009  -1.279  1.00     3      
ATOM    567  OD2 ASP A  77       7.486  32.244  -0.176  1.00     3      
ATOM    568  N   PRO A  78       5.650  28.141  -2.312  1.00     3      
ATOM    569  CA  PRO A  78       5.515  27.894  -3.742  1.00     3      
ATOM    570  C   PRO A  78       6.068  29.016  -4.619  1.00     3      
ATOM    571  O   PRO A  78       6.366  28.791  -5.788  1.00     3      
ATOM    572  CB  PRO A  78       4.009  27.694  -3.974  1.00     3      
ATOM    573  CG  PRO A  78       3.360  28.449  -2.816  1.00     3      
ATOM    574  CD  PRO A  78       4.349  28.231  -1.680  1.00     3      
ATOM    575  N   LYS A  79       6.249  30.224  -4.066  1.00     4      
ATOM    576  CA  LYS A  79       6.880  31.352  -4.772  1.00     4      
ATOM    577  C   LYS A  79       8.405  31.236  -4.816  1.00     4      
ATOM    578  O   LYS A  79       9.034  31.901  -5.634  1.00     4      
ATOM    579  CB  LYS A  79       6.484  32.676  -4.113  1.00     4      
ATOM    580  CG  LYS A  79       4.981  32.927  -4.140  1.00     4      
ATOM    581  CD  LYS A  79       4.665  34.255  -3.452  1.00     4      
ATOM    582  CE  LYS A  79       3.152  34.495  -3.455  1.00     4      
ATOM    583  NZ  LYS A  79       2.811  35.743  -2.727  1.00     4      
ATOM    584  N   LYS A  80       9.000  30.404  -3.965  1.00     5      
ATOM    585  CA  LYS A  80      10.444  30.153  -3.900  1.00     5      
ATOM    586  C   LYS A  80      10.827  28.851  -4.600  1.00     5      
ATOM    587  O   LYS A  80      11.572  28.030  -4.070  1.00     5      
ATOM    588  CB  LYS A  80      10.939  30.216  -2.448  1.00     5      
ATOM    589  CG  LYS A  80      10.746  31.601  -1.830  1.00     5      
ATOM    590  CD  LYS A  80      11.346  31.626  -0.421  1.00     5      
ATOM    591  CE  LYS A  80      11.100  32.986   0.215  1.00     5      
ATOM    592  NZ  LYS A  80      11.614  33.018   1.593  1.00     5      
ATOM    593  N   VAL A  81      10.269  28.665  -5.787  1.00     4      
ATOM    594  CA  VAL A  81      10.603  27.559  -6.678  1.00     4      
ATOM    595  C   VAL A  81      11.199  28.149  -7.944  1.00     4      
ATOM    596  O   VAL A  81      10.484  28.721  -8.766  1.00     4      
ATOM    597  CB  VAL A  81       9.381  26.677  -6.982  1.00     4      
ATOM    598  CG1 VAL A  81       9.760  25.539  -7.926  1.00     4      
ATOM    599  CG2 VAL A  81       8.818  26.058  -5.703  1.00     4      
ATOM    600  N   ASP A  82      12.498  27.988  -8.105  1.00     3      
ATOM    601  CA  ASP A  82      13.245  28.612  -9.187  1.00     3      
ATOM    602  C   ASP A  82      13.755  27.590 -10.201  1.00     3      
ATOM    603  O   ASP A  82      13.907  26.398  -9.913  1.00     3      
ATOM    604  CB  ASP A  82      14.395  29.443  -8.608  1.00     3      
ATOM    605  CG  ASP A  82      13.877  30.690  -7.884  1.00     3      
ATOM    606  OD1 ASP A  82      13.103  31.428  -8.534  1.00     3      
ATOM    607  OD2 ASP A  82      14.279  30.891  -6.723  1.00     3      
ATOM    608  N   LYS A  83      14.055  28.051 -11.406  1.00     4      
ATOM    609  CA  LYS A  83      14.677  27.199 -12.418  1.00     4      
ATOM    610  C   LYS A  83      16.044  26.724 -11.933  1.00     4      
ATOM    611  O   LYS A  83      16.901  27.527 -11.596  1.00     4      
ATOM    612  CB  LYS A  83      14.823  27.929 -13.755  1.00     4      
ATOM    613  CG  LYS A  83      13.473  28.170 -14.437  1.00     4      
ATOM    614  CD  LYS A  83      13.707  28.870 -15.769  1.00     4      
ATOM    615  CE  LYS A  83      12.373  29.138 -16.478  1.00     4      
ATOM    616  NZ  LYS A  83      12.591  29.891 -17.725  1.00     4      
ATOM    617  N   ALA A  84      16.281  25.415 -12.005  1.00     7      
ATOM    618  CA  ALA A  84      17.565  24.828 -11.663  1.00     7      
ATOM    619  C   ALA A  84      18.563  24.971 -12.830  1.00     7      
ATOM    620  O   ALA A  84      18.956  23.998 -13.467  1.00     7      
ATOM    621  CB  ALA A  84      17.330  23.383 -11.205  1.00     7      
ATOM    622  N   THR A  85      18.974  26.217 -13.119  1.00     3      
ATOM    623  CA  THR A  85      19.829  26.559 -14.279  1.00     3      
ATOM    624  C   THR A  85      21.163  25.818 -14.277  1.00     3      
ATOM    625  O   THR A  85      21.680  25.465 -15.341  1.00     3      
ATOM    626  CB  THR A  85      20.121  28.066 -14.317  1.00     3      
ATOM    627  CG2 THR A  85      18.870  28.897 -14.567  1.00     3      
ATOM    628  OG1 THR A  85      20.687  28.495 -13.102  1.00     3      
ATOM    629  N   HIS A  86      21.719  25.554 -13.101  1.00     4      
ATOM    630  CA  HIS A  86      22.940  24.767 -12.978  1.00     4      
ATOM    631  C   HIS A  86      22.725  23.321 -13.460  1.00     4      
ATOM    632  O   HIS A  86      23.497  22.823 -14.276  1.00     4      
ATOM    633  CB  HIS A  86      23.429  24.811 -11.528  1.00     4      
ATOM    634  CG  HIS A  86      24.754  24.124 -11.366  1.00     4      
ATOM    635  CD2 HIS A  86      24.992  22.929 -10.719  1.00     4      
ATOM    636  ND1 HIS A  86      25.958  24.539 -11.884  1.00     4      
ATOM    637  CE1 HIS A  86      26.887  23.634 -11.552  1.00     4      
ATOM    638  NE2 HIS A  86      26.348  22.646 -10.847  1.00     4      
ATOM    639  N   VAL A  87      21.626  22.694 -13.026  1.00     5      
ATOM    640  CA  VAL A  87      21.249  21.344 -13.466  1.00     5      
ATOM    641  C   VAL A  87      20.977  21.340 -14.970  1.00     5      
ATOM    642  O   VAL A  87      21.442  20.451 -15.670  1.00     5      
ATOM    643  CB  VAL A  87      20.029  20.831 -12.682  1.00     5      
ATOM    644  CG1 VAL A  87      19.600  19.434 -13.127  1.00     5      
ATOM    645  CG2 VAL A  87      20.334  20.769 -11.182  1.00     5      
ATOM    646  N   GLU A  88      20.308  22.352 -15.500  1.00     5      
ATOM    647  CA  GLU A  88      20.015  22.460 -16.934  1.00     5      
ATOM    648  C   GLU A  88      21.294  22.525 -17.795  1.00     5      
ATOM    649  O   GLU A  88      21.380  21.884 -18.847  1.00     5      
ATOM    650  CB  GLU A  88      19.101  23.676 -17.145  1.00     5      
ATOM    651  CG  GLU A  88      18.376  23.634 -18.492  1.00     5      
ATOM    652  CD  GLU A  88      17.275  24.717 -18.590  1.00     5      
ATOM    653  OE1 GLU A  88      16.275  24.462 -19.300  1.00     5      
ATOM    654  OE2 GLU A  88      17.414  25.780 -17.949  1.00     5      
ATOM    655  N   LYS A  89      22.325  23.227 -17.318  1.00     4      
ATOM    656  CA  LYS A  89      23.654  23.231 -17.949  1.00     4      
ATOM    657  C   LYS A  89      24.309  21.851 -17.902  1.00     4      
ATOM    658  O   LYS A  89      24.819  21.388 -18.919  1.00     4      
ATOM    659  CB  LYS A  89      24.563  24.278 -17.296  1.00     4      
ATOM    660  CG  LYS A  89      24.183  25.709 -17.676  1.00     4      
ATOM    661  CD  LYS A  89      25.081  26.708 -16.936  1.00     4      
ATOM    662  CE  LYS A  89      24.698  28.146 -17.285  1.00     4      
ATOM    663  NZ  LYS A  89      25.562  29.137 -16.589  1.00     4      
ATOM    664  N   GLN A  90      24.236  21.162 -16.761  1.00     4      
ATOM    665  CA  GLN A  90      24.783  19.811 -16.612  1.00     4      
ATOM    666  C   GLN A  90      24.083  18.805 -17.533  1.00     4      
ATOM    667  O   GLN A  90      24.749  18.018 -18.214  1.00     4      
ATOM    668  CB  GLN A  90      24.669  19.371 -15.144  1.00     4      
ATOM    669  CG  GLN A  90      25.620  20.145 -14.215  1.00     4      
ATOM    670  CD  GLN A  90      25.392  19.784 -12.743  1.00     4      
ATOM    671  NE2 GLN A  90      26.422  19.779 -11.928  1.00     4      
ATOM    672  OE1 GLN A  90      24.287  19.510 -12.306  1.00     4      
ATOM    673  N   LEU A  91      22.756  18.878 -17.643  1.00     8      
ATOM    674  CA  LEU A  91      21.988  18.040 -18.571  1.00     8      
ATOM    675  C   LEU A  91      22.411  18.259 -20.033  1.00     8      
ATOM    676  O   LEU A  91      22.372  17.327 -20.838  1.00     8      
ATOM    677  CB  LEU A  91      20.488  18.355 -18.428  1.00     8      
ATOM    678  CG  LEU A  91      19.853  17.949 -17.088  1.00     8      
ATOM    679  CD1 LEU A  91      18.421  18.478 -17.035  1.00     8      
ATOM    680  CD2 LEU A  91      19.814  16.442 -16.896  1.00     8      
ATOM    681  N   SER A  92      22.819  19.460 -20.366  1.00     5      
ATOM    682  CA  SER A  92      23.254  19.810 -21.720  1.00     5      
ATOM    683  C   SER A  92      24.682  19.354 -22.034  1.00     5      
ATOM    684  O   SER A  92      24.996  19.104 -23.200  1.00     5      
ATOM    685  CB  SER A  92      23.133  21.318 -21.937  1.00     5      
ATOM    686  OG  SER A  92      21.791  21.731 -21.740  1.00     5      
ATOM    687  N   SER A  93      25.539  19.218 -21.020  1.00     4      
ATOM    688  CA  SER A  93      26.952  18.842 -21.177  1.00     4      
ATOM    689  C   SER A  93      27.231  17.362 -20.939  1.00     4      
ATOM    690  O   SER A  93      28.046  16.773 -21.649  1.00     4      
ATOM    691  CB  SER A  93      27.817  19.701 -20.262  1.00     4      
ATOM    692  OG  SER A  93      27.450  19.557 -18.908  1.00     4      
ATOM    693  N   TYR A  94      26.538  16.739 -19.974  1.00     4      
ATOM    694  CA  TYR A  94      26.788  15.348 -19.614  1.00     4      
ATOM    695  C   TYR A  94      26.119  14.373 -20.577  1.00     4      
ATOM    696  O   TYR A  94      25.015  14.587 -21.079  1.00     4      
ATOM    697  CB  TYR A  94      26.404  15.085 -18.158  1.00     4      
ATOM    698  CG  TYR A  94      27.196  15.865 -17.114  1.00     4      
ATOM    699  CD1 TYR A  94      28.484  16.374 -17.373  1.00     4      
ATOM    700  CD2 TYR A  94      26.627  16.079 -15.836  1.00     4      
ATOM    701  CE1 TYR A  94      29.191  17.089 -16.392  1.00     4      
ATOM    702  CE2 TYR A  94      27.326  16.788 -14.853  1.00     4      
ATOM    703  CZ  TYR A  94      28.603  17.299 -15.132  1.00     4      
ATOM    704  OH  TYR A  94      29.279  18.001 -14.165  1.00     4      
ATOM    705  N   LYS A  95      26.799  13.256 -20.810  1.00     5      
ATOM    706  CA  LYS A  95      26.307  12.144 -21.616  1.00     5      
ATOM    707  C   LYS A  95      26.257  10.882 -20.766  1.00     5      
ATOM    708  O   LYS A  95      27.177  10.622 -19.999  1.00     5      
ATOM    709  CB  LYS A  95      27.181  11.927 -22.858  1.00     5      
ATOM    710  CG  LYS A  95      27.150  13.120 -23.822  1.00     5      
ATOM    711  CD  LYS A  95      28.013  12.832 -25.062  1.00     5      
ATOM    712  CE  LYS A  95      28.027  14.041 -25.989  1.00     5      
ATOM    713  NZ  LYS A  95      28.920  13.820 -27.166  1.00     5      
ATOM    714  N   ALA A  96      25.224  10.085 -20.964  1.00     5      
ATOM    715  CA  ALA A  96      25.070   8.777 -20.359  1.00     5      
ATOM    716  C   ALA A  96      24.680   7.751 -21.437  1.00     5      
ATOM    717  O   ALA A  96      24.121   8.138 -22.474  1.00     5      
ATOM    718  CB  ALA A  96      24.027   8.865 -19.237  1.00     5      
ATOM    719  N   PRO A  97      24.977   6.457 -21.239  1.00     4      
ATOM    720  CA  PRO A  97      24.508   5.422 -22.145  1.00     4      
ATOM    721  C   PRO A  97      22.986   5.260 -22.011  1.00     4      
ATOM    722  O   PRO A  97      22.425   5.265 -20.918  1.00     4      
ATOM    723  CB  PRO A  97      25.265   4.159 -21.739  1.00     4      
ATOM    724  CG  PRO A  97      25.535   4.377 -20.249  1.00     4      
ATOM    725  CD  PRO A  97      25.702   5.893 -20.133  1.00     4      
ATOM    726  N   CYS A  98      22.314   5.057 -23.139  1.00     9      
ATOM    727  CA  CYS A  98      20.922   4.637 -23.118  1.00     9      
ATOM    728  C   CYS A  98      20.829   3.223 -22.530  1.00     9      
ATOM    729  O   CYS A  98      21.469   2.301 -23.042  1.00     9      
ATOM    730  CB  CYS A  98      20.353   4.684 -24.538  1.00     9      
ATOM    731  SG  CYS A  98      18.675   3.975 -24.594  1.00     9      
ATOM    732  N   ARG A  99      19.959   3.025 -21.564  1.00     5      
ATOM    733  CA  ARG A  99      19.705   1.725 -20.924  1.00     5      
ATOM    734  C   ARG A  99      19.234   0.601 -21.851  1.00     5      
ATOM    735  O   ARG A  99      19.261  -0.555 -21.455  1.00     5      
ATOM    736  CB  ARG A  99      18.705   1.951 -19.782  1.00     5      
ATOM    737  CG  ARG A  99      17.324   2.394 -20.292  1.00     5      
ATOM    738  CD  ARG A  99      16.443   2.801 -19.105  1.00     5      
ATOM    739  NE  ARG A  99      15.135   3.275 -19.514  1.00     5      
ATOM    740  CZ  ARG A  99      14.409   4.155 -18.847  1.00     5      
ATOM    741  NH1 ARG A  99      14.836   4.695 -17.745  1.00     5      
ATOM    742  NH2 ARG A  99      13.226   4.502 -19.280  1.00     5      
ATOM    743  N   GLY A 100      18.767   0.943 -23.049  1.00     7      
ATOM    744  CA  GLY A 100      18.324  -0.020 -24.054  1.00     7      
ATOM    745  C   GLY A 100      19.387  -0.336 -25.099  1.00     7      
ATOM    746  O   GLY A 100      19.727  -1.497 -25.318  1.00     7      
ATOM    747  N   CYS A 101      19.944   0.687 -25.741  1.00     9      
ATOM    748  CA  CYS A 101      20.875   0.524 -26.858  1.00     9      
ATOM    749  C   CYS A 101      22.345   0.844 -26.524  1.00     9      
ATOM    750  O   CYS A 101      23.177   0.788 -27.425  1.00     9      
ATOM    751  CB  CYS A 101      20.373   1.325 -28.065  1.00     9      
ATOM    752  SG  CYS A 101      20.539   3.121 -27.781  1.00     9      
ATOM    753  N   ASN A 102      22.661   1.220 -25.286  1.00     3      
ATOM    754  CA  ASN A 102      23.980   1.650 -24.814  1.00     3      
ATOM    755  C   ASN A 102      24.603   2.842 -25.568  1.00     3      
ATOM    756  O   ASN A 102      25.721   3.249 -25.266  1.00     3      
ATOM    757  CB  ASN A 102      24.929   0.447 -24.692  1.00     3      
ATOM    758  CG  ASN A 102      24.697  -0.365 -23.426  1.00     3      
ATOM    759  ND2 ASN A 102      25.279  -1.541 -23.346  1.00     3      
ATOM    760  OD1 ASN A 102      24.032   0.047 -22.502  1.00     3      
ATOM    761  N   LYS A 103      23.901   3.462 -26.512  1.00     4      
ATOM    762  CA  LYS A 103      24.399   4.639 -27.213  1.00     4      
ATOM    763  C   LYS A 103      24.560   5.791 -26.220  1.00     4      
ATOM    764  O   LYS A 103      23.630   6.101 -25.484  1.00     4      
ATOM    765  CB  LYS A 103      23.454   4.990 -28.362  1.00     4      
ATOM    766  CG  LYS A 103      24.004   6.124 -29.248  1.00     4      
ATOM    767  CD  LYS A 103      23.084   6.374 -30.442  1.00     4      
ATOM    768  CE  LYS A 103      23.658   7.477 -31.333  1.00     4      
ATOM    769  NZ  LYS A 103      22.821   7.713 -32.547  1.00     4      
ATOM    770  N   LYS A 104      25.718   6.450 -26.230  1.00     5      
ATOM    771  CA  LYS A 104      25.931   7.656 -25.434  1.00     5      
ATOM    772  C   LYS A 104      25.074   8.805 -25.972  1.00     5      
ATOM    773  O   LYS A 104      25.204   9.191 -27.129  1.00     5      
ATOM    774  CB  LYS A 104      27.416   8.043 -25.339  1.00     5      
ATOM    775  CG  LYS A 104      28.222   7.025 -24.503  1.00     5      
ATOM    776  CD  LYS A 104      29.589   7.553 -24.042  1.00     5      
ATOM    777  CE  LYS A 104      30.241   6.498 -23.145  1.00     5      
ATOM    778  NZ  LYS A 104      31.240   7.029 -22.176  1.00     5      
ATOM    779  N   VAL A 105      24.220   9.337 -25.117  1.00     5      
ATOM    780  CA  VAL A 105      23.274  10.417 -25.428  1.00     5      
ATOM    781  C   VAL A 105      23.442  11.513 -24.386  1.00     5      
ATOM    782  O   VAL A 105      23.630  11.233 -23.210  1.00     5      
ATOM    783  CB  VAL A 105      21.826   9.895 -25.471  1.00     5      
ATOM    784  CG1 VAL A 105      20.844  10.978 -25.932  1.00     5      
ATOM    785  CG2 VAL A 105      21.672   8.721 -26.448  1.00     5      
ATOM    786  N   THR A 106      23.382  12.767 -24.807  1.00     2      
ATOM    787  CA  THR A 106      23.350  13.899 -23.873  1.00     2      
ATOM    788  C   THR A 106      22.106  13.792 -22.995  1.00     2      
ATOM    789  O   THR A 106      21.021  13.559 -23.529  1.00     2      
ATOM    790  CB  THR A 106      23.319  15.230 -24.637  1.00     2      
ATOM    791  CG2 THR A 106      23.561  16.430 -23.725  1.00     2      
ATOM    792  OG1 THR A 106      24.329  15.262 -25.625  1.00     2      
ATOM    793  N   LEU A 107      22.234  14.010 -21.683  1.00     6      
ATOM    794  CA  LEU A 107      21.116  13.845 -20.742  1.00     6      
ATOM    795  C   LEU A 107      19.877  14.657 -21.149  1.00     6      
ATOM    796  O   LEU A 107      18.775  14.104 -21.168  1.00     6      
ATOM    797  CB  LEU A 107      21.569  14.220 -19.324  1.00     6      
ATOM    798  CG  LEU A 107      22.518  13.211 -18.649  1.00     6      
ATOM    799  CD1 LEU A 107      22.960  13.767 -17.304  1.00     6      
ATOM    800  CD2 LEU A 107      21.839  11.866 -18.399  1.00     6      
ATOM    801  N   ALA A 108      20.049  15.893 -21.600  1.00     6      
ATOM    802  CA  ALA A 108      18.949  16.726 -22.109  1.00     6      
ATOM    803  C   ALA A 108      18.153  16.082 -23.262  1.00     6      
ATOM    804  O   ALA A 108      16.970  16.371 -23.454  1.00     6      
ATOM    805  CB  ALA A 108      19.544  18.063 -22.566  1.00     6      
ATOM    806  N   LYS A 109      18.770  15.181 -24.032  1.00     5      
ATOM    807  CA  LYS A 109      18.142  14.453 -25.142  1.00     5      
ATOM    808  C   LYS A 109      17.702  13.037 -24.754  1.00     5      
ATOM    809  O   LYS A 109      17.069  12.366 -25.561  1.00     5      
ATOM    810  CB  LYS A 109      19.073  14.431 -26.362  1.00     5      
ATOM    811  CG  LYS A 109      19.367  15.837 -26.901  1.00     5      
ATOM    812  CD  LYS A 109      20.202  15.772 -28.195  1.00     5      
ATOM    813  CE  LYS A 109      20.458  17.187 -28.715  1.00     5      
ATOM    814  NZ  LYS A 109      21.192  17.195 -30.007  1.00     5      
ATOM    815  N   MET A 110      18.030  12.587 -23.546  1.00     7      
ATOM    816  CA  MET A 110      17.797  11.203 -23.117  1.00     7      
ATOM    817  C   MET A 110      16.308  10.845 -23.122  1.00     7      
ATOM    818  O   MET A 110      15.937   9.804 -23.649  1.00     7      
ATOM    819  CB  MET A 110      18.416  10.967 -21.733  1.00     7      
ATOM    820  CG  MET A 110      18.358   9.493 -21.313  1.00     7      
ATOM    821  SD  MET A 110      19.310   8.358 -22.368  1.00     7      
ATOM    822  CE  MET A 110      20.976   8.701 -21.757  1.00     7      
ATOM    823  N   ARG A 111      15.454  11.720 -22.620  1.00     8      
ATOM    824  CA  ARG A 111      13.998  11.512 -22.599  1.00     8      
ATOM    825  C   ARG A 111      13.428  11.246 -23.997  1.00     8      
ATOM    826  O   ARG A 111      12.712  10.267 -24.194  1.00     8      
ATOM    827  CB  ARG A 111      13.344  12.730 -21.923  1.00     8      
ATOM    828  CG  ARG A 111      11.831  12.551 -21.752  1.00     8      
ATOM    829  CD  ARG A 111      11.177  13.759 -21.075  1.00     8      
ATOM    830  NE  ARG A 111      11.545  13.866 -19.647  1.00     8      
ATOM    831  CZ  ARG A 111      10.727  14.057 -18.623  1.00     8      
ATOM    832  NH1 ARG A 111       9.448  14.210 -18.766  1.00     8      
ATOM    833  NH2 ARG A 111      11.195  14.098 -17.424  1.00     8      
ATOM    834  N   VAL A 112      13.794  12.076 -24.967  1.00     4      
ATOM    835  CA  VAL A 112      13.360  11.930 -26.365  1.00     4      
ATOM    836  C   VAL A 112      13.979  10.690 -27.005  1.00     4      
ATOM    837  O   VAL A 112      13.310   9.957 -27.738  1.00     4      
ATOM    838  CB  VAL A 112      13.709  13.184 -27.188  1.00     4      
ATOM    839  CG1 VAL A 112      13.281  13.053 -28.648  1.00     4      
ATOM    840  CG2 VAL A 112      13.037  14.433 -26.603  1.00     4      
ATOM    841  N   HIS A 113      15.241  10.404 -26.712  1.00     9      
ATOM    842  CA  HIS A 113      15.912   9.203 -27.204  1.00     9      
ATOM    843  C   HIS A 113      15.225   7.931 -26.684  1.00     9      
ATOM    844  O   HIS A 113      14.963   7.027 -27.477  1.00     9      
ATOM    845  CB  HIS A 113      17.390   9.242 -26.813  1.00     9      
ATOM    846  CG  HIS A 113      18.125   8.009 -27.258  1.00     9      
ATOM    847  CD2 HIS A 113      18.322   6.876 -26.514  1.00     9      
ATOM    848  ND1 HIS A 113      18.627   7.764 -28.520  1.00     9      
ATOM    849  CE1 HIS A 113      19.112   6.516 -28.523  1.00     9      
ATOM    850  NE2 HIS A 113      18.948   5.948 -27.325  1.00     9      
ATOM    851  N   ILE A 114      14.905   7.869 -25.395  1.00     4      
ATOM    852  CA  ILE A 114      14.246   6.718 -24.777  1.00     4      
ATOM    853  C   ILE A 114      12.853   6.491 -25.374  1.00     4      
ATOM    854  O   ILE A 114      12.513   5.350 -25.656  1.00     4      
ATOM    855  CB  ILE A 114      14.215   6.887 -23.244  1.00     4      
ATOM    856  CG1 ILE A 114      15.634   6.638 -22.685  1.00     4      
ATOM    857  CG2 ILE A 114      13.203   5.950 -22.573  1.00     4      
ATOM    858  CD1 ILE A 114      15.789   6.958 -21.193  1.00     4      
ATOM    859  N   SER A 115      12.084   7.551 -25.620  1.00     4      
ATOM    860  CA  SER A 115      10.741   7.420 -26.195  1.00     4      
ATOM    861  C   SER A 115      10.727   6.866 -27.625  1.00     4      
ATOM    862  O   SER A 115       9.732   6.302 -28.051  1.00     4      
ATOM    863  CB  SER A 115      10.008   8.761 -26.154  1.00     4      
ATOM    864  OG  SER A 115      10.625   9.733 -26.967  1.00     4      
ATOM    865  N   SER A 116      11.841   6.996 -28.342  1.00     4      
ATOM    866  CA  SER A 116      11.994   6.508 -29.717  1.00     4      
ATOM    867  C   SER A 116      12.951   5.317 -29.843  1.00     4      
ATOM    868  O   SER A 116      13.156   4.789 -30.936  1.00     4      
ATOM    869  CB  SER A 116      12.429   7.664 -30.625  1.00     4      
ATOM    870  OG  SER A 116      13.644   8.241 -30.168  1.00     4      
ATOM    871  N   CYS A 117      13.551   4.866 -28.752  1.00     9      
ATOM    872  CA  CYS A 117      14.538   3.789 -28.770  1.00     9      
ATOM    873  C   CYS A 117      13.857   2.426 -28.901  1.00     9      
ATOM    874  O   CYS A 117      13.260   1.935 -27.945  1.00     9      
ATOM    875  CB  CYS A 117      15.410   3.880 -27.519  1.00     9      
ATOM    876  SG  CYS A 117      16.688   2.584 -27.552  1.00     9      
ATOM    877  N   LEU A 118      14.040   1.762 -30.040  1.00     4      
ATOM    878  CA  LEU A 118      13.487   0.432 -30.299  1.00     4      
ATOM    879  C   LEU A 118      13.877  -0.594 -29.218  1.00     4      
ATOM    880  O   LEU A 118      13.033  -1.341 -28.761  1.00     4      
ATOM    881  CB  LEU A 118      13.947  -0.066 -31.677  1.00     4      
ATOM    882  CG  LEU A 118      13.389   0.728 -32.873  1.00     4      
ATOM    883  CD1 LEU A 118      14.043   0.241 -34.157  1.00     4      
ATOM    884  CD2 LEU A 118      11.879   0.579 -33.003  1.00     4      
ATOM    885  N   LYS A 119      15.129  -0.562 -28.734  1.00     5      
ATOM    886  CA  LYS A 119      15.584  -1.465 -27.679  1.00     5      
ATOM    887  C   LYS A 119      14.867  -1.252 -26.350  1.00     5      
ATOM    888  O   LYS A 119      14.600  -2.210 -25.635  1.00     5      
ATOM    889  CB  LYS A 119      17.107  -1.354 -27.499  1.00     5      
ATOM    890  CG  LYS A 119      17.907  -2.042 -28.616  1.00     5      
ATOM    891  CD  LYS A 119      17.751  -3.556 -28.538  1.00     5      
ATOM    892  CE  LYS A 119      18.316  -4.294 -29.730  1.00     5      
ATOM    893  NZ  LYS A 119      17.667  -5.631 -29.846  1.00     5      
ATOM    894  N   VAL A 120      14.531  -0.023 -26.017  1.00     5      
ATOM    895  CA  VAL A 120      13.726   0.264 -24.816  1.00     5      
ATOM    896  C   VAL A 120      12.292  -0.221 -25.010  1.00     5      
ATOM    897  O   VAL A 120      11.728  -0.802 -24.092  1.00     5      
ATOM    898  CB  VAL A 120      13.754   1.752 -24.445  1.00     5      
ATOM    899  CG1 VAL A 120      12.845   2.079 -23.262  1.00     5      
ATOM    900  CG2 VAL A 120      15.179   2.180 -24.053  1.00     5      
ATOM    901  N   GLN A 121      11.719  -0.045 -26.199  1.00     5      
ATOM    902  CA  GLN A 121      10.372  -0.537 -26.506  1.00     5      
ATOM    903  C   GLN A 121      10.319  -2.067 -26.486  1.00     5      
ATOM    904  O   GLN A 121       9.406  -2.633 -25.892  1.00     5      
ATOM    905  CB  GLN A 121       9.889   0.009 -27.854  1.00     5      
ATOM    906  CG  GLN A 121       9.797   1.548 -27.904  1.00     5      
ATOM    907  CD  GLN A 121       8.867   2.143 -26.838  1.00     5      
ATOM    908  NE2 GLN A 121       9.112   3.352 -26.407  1.00     5      
ATOM    909  OE1 GLN A 121       7.920   1.527 -26.382  1.00     5      
ATOM    910  N   GLU A 122      11.323  -2.747 -27.033  1.00     5      
ATOM    911  CA  GLU A 122      11.456  -4.205 -26.936  1.00     5      
ATOM    912  C   GLU A 122      11.558  -4.678 -25.477  1.00     5      
ATOM    913  O   GLU A 122      10.912  -5.646 -25.105  1.00     5      
ATOM    914  CB  GLU A 122      12.721  -4.668 -27.686  1.00     5      
ATOM    915  CG  GLU A 122      12.599  -4.657 -29.219  1.00     5      
ATOM    916  CD  GLU A 122      13.953  -4.911 -29.916  1.00     5      
ATOM    917  OE1 GLU A 122      14.060  -4.656 -31.138  1.00     5      
ATOM    918  OE2 GLU A 122      14.949  -5.303 -29.259  1.00     5      
ATOM    919  N   GLN A 123      12.323  -3.983 -24.643  1.00     5      
ATOM    920  CA  GLN A 123      12.419  -4.296 -23.216  1.00     5      
ATOM    921  C   GLN A 123      11.082  -4.125 -22.499  1.00     5      
ATOM    922  O   GLN A 123      10.750  -4.933 -21.640  1.00     5      
ATOM    923  CB  GLN A 123      13.479  -3.406 -22.549  1.00     5      
ATOM    924  CG  GLN A 123      14.904  -3.864 -22.871  1.00     5      
ATOM    925  CD  GLN A 123      15.975  -2.898 -22.353  1.00     5      
ATOM    926  NE2 GLN A 123      17.232  -3.283 -22.439  1.00     5      
ATOM    927  OE1 GLN A 123      15.726  -1.797 -21.877  1.00     5      
ATOM    928  N   MET A 124      10.309  -3.101 -22.846  1.00     5      
ATOM    929  CA  MET A 124       8.985  -2.875 -22.273  1.00     5      
ATOM    930  C   MET A 124       7.973  -3.929 -22.726  1.00     5      
ATOM    931  O   MET A 124       7.193  -4.403 -21.913  1.00     5      
ATOM    932  CB  MET A 124       8.484  -1.479 -22.656  1.00     5      
ATOM    933  CG  MET A 124       9.173  -0.354 -21.870  1.00     5      
ATOM    934  SD  MET A 124       9.030  -0.432 -20.062  1.00     5      
ATOM    935  CE  MET A 124       7.264  -0.665 -19.832  1.00     5      
ATOM    936  N   ALA A 125       8.002  -4.309 -24.003  1.00     5      
ATOM    937  CA  ALA A 125       7.126  -5.348 -24.545  1.00     5      
ATOM    938  C   ALA A 125       7.448  -6.742 -23.984  1.00     5      
ATOM    939  O   ALA A 125       6.558  -7.561 -23.800  1.00     5      
ATOM    940  CB  ALA A 125       7.253  -5.313 -26.070  1.00     5      
ATOM    941  N   ASN A 126       8.718  -6.988 -23.668  1.00     5      
ATOM    942  CA  ASN A 126       9.204  -8.244 -23.099  1.00     5      
ATOM    943  C   ASN A 126       9.385  -8.164 -21.576  1.00     5      
ATOM    944  O   ASN A 126      10.191  -8.919 -21.018  1.00     5      
ATOM    945  CB  ASN A 126      10.489  -8.665 -23.824  1.00     5      
ATOM    946  CG  ASN A 126      10.263  -8.959 -25.292  1.00     5      
ATOM    947  ND2 ASN A 126      11.193  -8.564 -26.138  1.00     5      
ATOM    948  OD1 ASN A 126       9.292  -9.559 -25.703  1.00     5      
ATOM    949  N   CYS A 127       8.690  -7.256 -20.893  1.00     4      
ATOM    950  CA  CYS A 127       8.701  -7.247 -19.433  1.00     4      
ATOM    951  C   CYS A 127       8.242  -8.615 -18.928  1.00     4      
ATOM    952  O   CYS A 127       7.220  -9.132 -19.393  1.00     4      
ATOM    953  CB  CYS A 127       7.821  -6.119 -18.879  1.00     4      
ATOM    954  SG  CYS A 127       8.816  -4.604 -18.745  1.00     4      
ATOM    955  N   PRO A 128       8.985  -9.222 -17.984  1.00     4      
ATOM    956  CA  PRO A 128       8.637 -10.531 -17.472  1.00     4      
ATOM    957  C   PRO A 128       7.238 -10.497 -16.859  1.00     4      
ATOM    958  O   PRO A 128       6.845  -9.524 -16.208  1.00     4      
ATOM    959  CB  PRO A 128       9.727 -10.888 -16.452  1.00     4      
ATOM    960  CG  PRO A 128      10.259  -9.520 -16.014  1.00     4      
ATOM    961  CD  PRO A 128      10.126  -8.674 -17.269  1.00     4      
ATOM    962  N   LYS A 129       6.486 -11.587 -17.061  1.00     4      
ATOM    963  CA  LYS A 129       5.198 -11.770 -16.409  1.00     4      
ATOM    964  C   LYS A 129       5.393 -11.775 -14.899  1.00     4      
ATOM    965  O   LYS A 129       6.449 -12.175 -14.407  1.00     4      
ATOM    966  CB  LYS A 129       4.521 -13.065 -16.884  1.00     4      
ATOM    967  CG  LYS A 129       4.112 -12.982 -18.364  1.00     4      
ATOM    968  CD  LYS A 129       3.322 -14.228 -18.775  1.00     4      
ATOM    969  CE  LYS A 129       2.892 -14.100 -20.231  1.00     4      
ATOM    970  NZ  LYS A 129       2.055 -15.249 -20.675  1.00     4      
ATOM    971  N   PHE A 130       4.366 -11.384 -14.186  1.00     7      
ATOM    972  CA  PHE A 130       4.361 -11.486 -12.739  1.00     7      
ATOM    973  C   PHE A 130       4.660 -12.922 -12.302  1.00     7      
ATOM    974  O   PHE A 130       4.036 -13.875 -12.768  1.00     7      
ATOM    975  CB  PHE A 130       3.015 -11.005 -12.178  1.00     7      
ATOM    976  CG  PHE A 130       2.867 -11.318 -10.709  1.00     7      
ATOM    977  CD1 PHE A 130       2.136 -12.448 -10.292  1.00     7      
ATOM    978  CD2 PHE A 130       3.538 -10.536  -9.750  1.00     7      
ATOM    979  CE1 PHE A 130       2.082 -12.792  -8.934  1.00     7      
ATOM    980  CE2 PHE A 130       3.486 -10.880  -8.394  1.00     7      
ATOM    981  CZ  PHE A 130       2.759 -12.005  -7.991  1.00     7      
ATOM    982  N   VAL A 131       5.621 -13.052 -11.400  1.00     4      
ATOM    983  CA  VAL A 131       5.940 -14.293 -10.703  1.00     4      
ATOM    984  C   VAL A 131       6.075 -13.989  -9.212  1.00     4      
ATOM    985  O   VAL A 131       6.520 -12.889  -8.856  1.00     4      
ATOM    986  CB  VAL A 131       7.209 -14.970 -11.254  1.00     4      
ATOM    987  CG1 VAL A 131       6.993 -15.461 -12.691  1.00     4      
ATOM    988  CG2 VAL A 131       8.451 -14.075 -11.228  1.00     4      
ATOM    989  N   PRO A 132       5.708 -14.939  -8.333  1.00     7      
ATOM    990  CA  PRO A 132       5.984 -14.800  -6.910  1.00     7      
ATOM    991  C   PRO A 132       7.470 -14.556  -6.653  1.00     7      
ATOM    992  O   PRO A 132       8.321 -15.086  -7.358  1.00     7      
ATOM    993  CB  PRO A 132       5.502 -16.110  -6.270  1.00     7      
ATOM    994  CG  PRO A 132       4.454 -16.623  -7.249  1.00     7      
ATOM    995  CD  PRO A 132       5.010 -16.180  -8.600  1.00     7      
ATOM    996  N   VAL A 133       7.784 -13.761  -5.635  1.00     6      
ATOM    997  CA  VAL A 133       9.172 -13.394  -5.290  1.00     6      
ATOM    998  C   VAL A 133      10.040 -14.610  -4.951  1.00     6      
ATOM    999  O   VAL A 133      11.240 -14.603  -5.204  1.00     6      
ATOM   1000  CB  VAL A 133       9.165 -12.364  -4.140  1.00     6      
ATOM   1001  CG1 VAL A 133       8.536 -12.886  -2.845  1.00     6      
ATOM   1002  CG2 VAL A 133      10.563 -11.822  -3.846  1.00     6      
ATOM   1003  N   VAL A 134       9.418 -15.663  -4.414  1.00     5      
ATOM   1004  CA  VAL A 134      10.010 -16.980  -4.179  1.00     5      
ATOM   1005  C   VAL A 134       8.989 -18.053  -4.556  1.00     5      
ATOM   1006  O   VAL A 134       7.789 -17.769  -4.586  1.00     5      
ATOM   1007  CB  VAL A 134      10.478 -17.167  -2.724  1.00     5      
ATOM   1008  CG1 VAL A 134      11.645 -16.232  -2.385  1.00     5      
ATOM   1009  CG2 VAL A 134       9.359 -16.966  -1.703  1.00     5      
ATOM   1010  N   PRO A 135       9.429 -19.297  -4.837  1.00     4      
ATOM   1011  CA  PRO A 135       8.511 -20.407  -5.034  1.00     4      
ATOM   1012  C   PRO A 135       7.558 -20.567  -3.841  1.00     4      
ATOM   1013  O   PRO A 135       7.973 -20.493  -2.686  1.00     4      
ATOM   1014  CB  PRO A 135       9.396 -21.641  -5.226  1.00     4      
ATOM   1015  CG  PRO A 135      10.715 -21.049  -5.723  1.00     4      
ATOM   1016  CD  PRO A 135      10.798 -19.725  -4.977  1.00     4      
ATOM   1017  N   THR A 136       6.280 -20.809  -4.139  1.00     6      
ATOM   1018  CA  THR A 136       5.239 -21.060  -3.143  1.00     6      
ATOM   1019  C   THR A 136       4.300 -22.152  -3.656  1.00     6      
ATOM   1020  O   THR A 136       4.118 -22.294  -4.865  1.00     6      
ATOM   1021  CB  THR A 136       4.473 -19.766  -2.799  1.00     6      
ATOM   1022  CG2 THR A 136       3.836 -19.084  -4.013  1.00     6      
ATOM   1023  OG1 THR A 136       3.440 -20.043  -1.891  1.00     6      
ATOM   1024  N   SER A 137       3.710 -22.915  -2.743  1.00     7      
ATOM   1025  CA  SER A 137       2.666 -23.891  -3.065  1.00     7      
ATOM   1026  C   SER A 137       1.296 -23.244  -3.315  1.00     7      
ATOM   1027  O   SER A 137       0.394 -23.888  -3.827  1.00     7      
ATOM   1028  CB  SER A 137       2.568 -24.913  -1.931  1.00     7      
ATOM   1029  OG  SER A 137       2.195 -24.267  -0.735  1.00     7      
ATOM   1030  N   GLN A 138       1.144 -21.973  -2.962  1.00     5      
ATOM   1031  CA  GLN A 138      -0.096 -21.244  -3.154  1.00     5      
ATOM   1032  C   GLN A 138      -0.393 -21.052  -4.647  1.00     5      
ATOM   1033  O   GLN A 138       0.493 -20.665  -5.408  1.00     5      
ATOM   1034  CB  GLN A 138      -0.033 -19.874  -2.477  1.00     5      
ATOM   1035  CG  GLN A 138       0.112 -19.960  -0.951  1.00     5      
ATOM   1036  CD  GLN A 138       0.280 -18.556  -0.387  1.00     5      
ATOM   1037  NE2 GLN A 138       1.482 -18.182  -0.015  1.00     5      
ATOM   1038  OE1 GLN A 138      -0.646 -17.768  -0.334  1.00     5      
ATOM   1039  N   PRO A 139      -1.647 -21.236  -5.073  1.00     3      
ATOM   1040  CA  PRO A 139      -2.046 -20.832  -6.403  1.00     3      
ATOM   1041  C   PRO A 139      -1.940 -19.314  -6.533  1.00     3      
ATOM   1042  O   PRO A 139      -2.296 -18.573  -5.608  1.00     3      
ATOM   1043  CB  PRO A 139      -3.480 -21.339  -6.567  1.00     3      
ATOM   1044  CG  PRO A 139      -4.015 -21.339  -5.140  1.00     3      
ATOM   1045  CD  PRO A 139      -2.791 -21.683  -4.295  1.00     3      
ATOM   1046  N   ILE A 140      -1.473 -18.848  -7.690  1.00     4      
ATOM   1047  CA  ILE A 140      -1.487 -17.414  -7.985  1.00     4      
ATOM   1048  C   ILE A 140      -2.944 -16.952  -8.036  1.00     4      
ATOM   1049  O   ILE A 140      -3.709 -17.478  -8.847  1.00     4      
ATOM   1050  CB  ILE A 140      -0.729 -17.098  -9.294  1.00     4      
ATOM   1051  CG1 ILE A 140       0.756 -17.520  -9.162  1.00     4      
ATOM   1052  CG2 ILE A 140      -0.838 -15.600  -9.617  1.00     4      
ATOM   1053  CD1 ILE A 140       1.587 -17.322 -10.433  1.00     4      
ATOM   1054  N   PRO A 141      -3.350 -15.988  -7.199  1.00     4      
ATOM   1055  CA  PRO A 141      -4.727 -15.518  -7.190  1.00     4      
ATOM   1056  C   PRO A 141      -5.150 -15.001  -8.567  1.00     4      
ATOM   1057  O   PRO A 141      -4.425 -14.249  -9.215  1.00     4      
ATOM   1058  CB  PRO A 141      -4.790 -14.423  -6.119  1.00     4      
ATOM   1059  CG  PRO A 141      -3.635 -14.765  -5.190  1.00     4      
ATOM   1060  CD  PRO A 141      -2.594 -15.351  -6.132  1.00     4      
ATOM   1061  N   SER A 142      -6.335 -15.398  -9.003  1.00     6      
ATOM   1062  CA  SER A 142      -6.909 -14.987 -10.283  1.00     6      
ATOM   1063  C   SER A 142      -8.357 -14.549 -10.079  1.00     6      
ATOM   1064  O   SER A 142      -8.992 -14.908  -9.090  1.00     6      
ATOM   1065  CB  SER A 142      -6.786 -16.126 -11.302  1.00     6      
ATOM   1066  OG  SER A 142      -7.523 -17.258 -10.906  1.00     6      
ATOM   1067  N   ASN A 143      -8.879 -13.758 -11.018  1.00     5      
ATOM   1068  CA  ASN A 143     -10.256 -13.250 -10.978  1.00     5      
ATOM   1069  C   ASN A 143     -10.618 -12.519  -9.673  1.00     5      
ATOM   1070  O   ASN A 143     -11.751 -12.579  -9.210  1.00     5      
ATOM   1071  CB  ASN A 143     -11.239 -14.378 -11.344  1.00     5      
ATOM   1072  CG  ASN A 143     -10.984 -14.948 -12.724  1.00     5      
ATOM   1073  ND2 ASN A 143     -11.321 -16.199 -12.933  1.00     5      
ATOM   1074  OD1 ASN A 143     -10.487 -14.286 -13.617  1.00     5      
ATOM   1075  N   ILE A 144      -9.658 -11.815  -9.078  1.00     5      
ATOM   1076  CA  ILE A 144      -9.906 -11.003  -7.892  1.00     5      
ATOM   1077  C   ILE A 144     -10.788  -9.818  -8.292  1.00     5      
ATOM   1078  O   ILE A 144     -10.389  -9.038  -9.158  1.00     5      
ATOM   1079  CB  ILE A 144      -8.585 -10.524  -7.256  1.00     5      
ATOM   1080  CG1 ILE A 144      -7.679 -11.718  -6.902  1.00     5      
ATOM   1081  CG2 ILE A 144      -8.877  -9.682  -5.997  1.00     5      
ATOM   1082  CD1 ILE A 144      -6.232 -11.279  -6.666  1.00     5      
ATOM   1083  N   PRO A 145     -11.963  -9.638  -7.664  1.00     9      
ATOM   1084  CA  PRO A 145     -12.822  -8.505  -7.966  1.00     9      
ATOM   1085  C   PRO A 145     -12.121  -7.182  -7.678  1.00     9      
ATOM   1086  O   PRO A 145     -11.613  -6.963  -6.579  1.00     9      
ATOM   1087  CB  PRO A 145     -14.078  -8.692  -7.105  1.00     9      
ATOM   1088  CG  PRO A 145     -14.080 -10.185  -6.797  1.00     9      
ATOM   1089  CD  PRO A 145     -12.606 -10.535  -6.720  1.00     9      
ATOM   1090  N   ASN A 146     -12.153  -6.263  -8.646  1.00     9      
ATOM   1091  CA  ASN A 146     -11.693  -4.905  -8.422  1.00     9      
ATOM   1092  C   ASN A 146     -12.780  -4.097  -7.707  1.00     9      
ATOM   1093  O   ASN A 146     -13.797  -3.740  -8.298  1.00     9      
ATOM   1094  CB  ASN A 146     -11.265  -4.270  -9.748  1.00     9      
ATOM   1095  CG  ASN A 146     -10.698  -2.865  -9.560  1.00     9      
ATOM   1096  ND2 ASN A 146     -10.268  -2.250 -10.632  1.00     9      
ATOM   1097  OD1 ASN A 146     -10.615  -2.326  -8.466  1.00     9      
ATOM   1098  N   ARG A 147     -12.542  -3.794  -6.437  1.00     9      
ATOM   1099  CA  ARG A 147     -13.425  -2.976  -5.583  1.00     9      
ATOM   1100  C   ARG A 147     -12.820  -1.610  -5.244  1.00     9      
ATOM   1101  O   ARG A 147     -13.291  -0.934  -4.332  1.00     9      
ATOM   1102  CB  ARG A 147     -13.794  -3.774  -4.328  1.00     9      
ATOM   1103  CG  ARG A 147     -14.573  -5.050  -4.666  1.00     9      
ATOM   1104  CD  ARG A 147     -15.023  -5.754  -3.392  1.00     9      
ATOM   1105  NE  ARG A 147     -15.750  -6.990  -3.697  1.00     9      
ATOM   1106  CZ  ARG A 147     -15.530  -8.187  -3.197  1.00     9      
ATOM   1107  NH1 ARG A 147     -14.615  -8.425  -2.300  1.00     9      
ATOM   1108  NH2 ARG A 147     -16.242  -9.195  -3.606  1.00     9      
ATOM   1109  N   SER A 148     -11.772  -1.216  -5.950  1.00     5      
ATOM   1110  CA  SER A 148     -10.983  -0.021  -5.650  1.00     5      
ATOM   1111  C   SER A 148     -11.055   1.042  -6.745  1.00     5      
ATOM   1112  O   SER A 148     -11.018   2.232  -6.449  1.00     5      
ATOM   1113  CB  SER A 148      -9.518  -0.408  -5.431  1.00     5      
ATOM   1114  OG  SER A 148      -9.398  -1.323  -4.371  1.00     5      
ATOM   1115  N   THR A 149     -11.123   0.612  -7.997  1.00     9      
ATOM   1116  CA  THR A 149     -11.292   1.498  -9.151  1.00     9      
ATOM   1117  C   THR A 149     -12.425   1.004 -10.043  1.00     9      
ATOM   1118  O   THR A 149     -12.667  -0.201 -10.153  1.00     9      
ATOM   1119  CB  THR A 149     -10.012   1.669  -9.972  1.00     9      
ATOM   1120  CG2 THR A 149      -8.881   2.287  -9.152  1.00     9      
ATOM   1121  OG1 THR A 149      -9.548   0.447 -10.491  1.00     9      
ATOM   1122  N   PHE A 150     -13.111   1.926 -10.682  1.00     9      
ATOM   1123  CA  PHE A 150     -14.359   1.664 -11.368  1.00     9      
ATOM   1124  C   PHE A 150     -14.368   2.309 -12.753  1.00     9      
ATOM   1125  O   PHE A 150     -13.635   3.269 -13.012  1.00     9      
ATOM   1126  CB  PHE A 150     -15.523   2.160 -10.496  1.00     9      
ATOM   1127  CG  PHE A 150     -15.453   1.676  -9.067  1.00     9      
ATOM   1128  CD1 PHE A 150     -15.847   0.367  -8.733  1.00     9      
ATOM   1129  CD2 PHE A 150     -14.932   2.511  -8.057  1.00     9      
ATOM   1130  CE1 PHE A 150     -15.722  -0.101  -7.423  1.00     9      
ATOM   1131  CE2 PHE A 150     -14.805   2.044  -6.740  1.00     9      
ATOM   1132  CZ  PHE A 150     -15.198   0.734  -6.420  1.00     9      
ATOM   1133  N   ALA A 151     -15.205   1.785 -13.638  1.00     4      
ATOM   1134  CA  ALA A 151     -15.506   2.423 -14.908  1.00     4      
ATOM   1135  C   ALA A 151     -16.744   3.319 -14.773  1.00     4      
ATOM   1136  O   ALA A 151     -17.712   2.953 -14.103  1.00     4      
ATOM   1137  CB  ALA A 151     -15.669   1.350 -15.992  1.00     4      
ATOM   1138  N   CYS A 152     -16.737   4.469 -15.429  1.00     9      
ATOM   1139  CA  CYS A 152     -17.928   5.302 -15.528  1.00     9      
ATOM   1140  C   CYS A 152     -19.028   4.542 -16.285  1.00     9      
ATOM   1141  O   CYS A 152     -18.796   4.110 -17.413  1.00     9      
ATOM   1142  CB  CYS A 152     -17.574   6.612 -16.236  1.00     9      
ATOM   1143  SG  CYS A 152     -19.074   7.606 -16.473  1.00     9      
ATOM   1144  N   PRO A 153     -20.237   4.405 -15.719  1.00     9      
ATOM   1145  CA  PRO A 153     -21.313   3.659 -16.362  1.00     9      
ATOM   1146  C   PRO A 153     -21.934   4.393 -17.556  1.00     9      
ATOM   1147  O   PRO A 153     -22.667   3.786 -18.320  1.00     9      
ATOM   1148  CB  PRO A 153     -22.321   3.416 -15.243  1.00     9      
ATOM   1149  CG  PRO A 153     -22.154   4.647 -14.365  1.00     9      
ATOM   1150  CD  PRO A 153     -20.654   4.922 -14.435  1.00     9      
ATOM   1151  N   TYR A 154     -21.629   5.682 -17.723  1.00     5      
ATOM   1152  CA  TYR A 154     -22.140   6.495 -18.824  1.00     5      
ATOM   1153  C   TYR A 154     -21.215   6.481 -20.046  1.00     5      
ATOM   1154  O   TYR A 154     -21.676   6.249 -21.163  1.00     5      
ATOM   1155  CB  TYR A 154     -22.339   7.934 -18.336  1.00     5      
ATOM   1156  CG  TYR A 154     -23.391   8.102 -17.269  1.00     5      
ATOM   1157  CD1 TYR A 154     -24.749   7.943 -17.593  1.00     5      
ATOM   1158  CD2 TYR A 154     -23.031   8.458 -15.952  1.00     5      
ATOM   1159  CE1 TYR A 154     -25.744   8.143 -16.627  1.00     5      
ATOM   1160  CE2 TYR A 154     -24.017   8.663 -14.975  1.00     5      
ATOM   1161  CZ  TYR A 154     -25.368   8.510 -15.323  1.00     5      
ATOM   1162  OH  TYR A 154     -26.352   8.722 -14.371  1.00     5      
ATOM   1163  N   CYS A 155     -19.916   6.732 -19.848  1.00     9      
ATOM   1164  CA  CYS A 155     -18.973   6.898 -20.958  1.00     9      
ATOM   1165  C   CYS A 155     -17.869   5.837 -21.012  1.00     9      
ATOM   1166  O   CYS A 155     -17.056   5.833 -21.935  1.00     9      
ATOM   1167  CB  CYS A 155     -18.388   8.315 -20.917  1.00     9      
ATOM   1168  SG  CYS A 155     -17.271   8.518 -19.491  1.00     9      
ATOM   1169  N   GLY A 156     -17.785   4.943 -20.019  1.00     4      
ATOM   1170  CA  GLY A 156     -16.770   3.897 -19.967  1.00     4      
ATOM   1171  C   GLY A 156     -15.362   4.360 -19.572  1.00     4      
ATOM   1172  O   GLY A 156     -14.436   3.549 -19.660  1.00     4      
ATOM   1173  N   ALA A 157     -15.184   5.599 -19.125  1.00     4      
ATOM   1174  CA  ALA A 157     -13.905   6.065 -18.579  1.00     4      
ATOM   1175  C   ALA A 157     -13.458   5.142 -17.439  1.00     4      
ATOM   1176  O   ALA A 157     -14.214   4.884 -16.516  1.00     4      
ATOM   1177  CB  ALA A 157     -14.029   7.512 -18.105  1.00     4      
ATOM   1178  N   ARG A 158     -12.225   4.623 -17.507  1.00     4      
ATOM   1179  CA  ARG A 158     -11.726   3.554 -16.624  1.00     4      
ATOM   1180  C   ARG A 158     -10.826   4.090 -15.516  1.00     4      
ATOM   1181  O   ARG A 158     -10.331   5.207 -15.599  1.00     4      
ATOM   1182  CB  ARG A 158     -10.997   2.478 -17.451  1.00     4      
ATOM   1183  CG  ARG A 158     -11.930   1.749 -18.427  1.00     4      
ATOM   1184  CD  ARG A 158     -11.182   0.611 -19.136  1.00     4      
ATOM   1185  NE  ARG A 158     -12.041  -0.093 -20.091  1.00     4      
ATOM   1186  CZ  ARG A 158     -11.715  -1.177 -20.788  1.00     4      
ATOM   1187  NH1 ARG A 158     -10.538  -1.732 -20.680  1.00     4      
ATOM   1188  NH2 ARG A 158     -12.569  -1.710 -21.607  1.00     4      
ATOM   1189  N   ASN A 159     -10.585   3.233 -14.537  1.00     9      
ATOM   1190  CA  ASN A 159      -9.607   3.430 -13.466  1.00     9      
ATOM   1191  C   ASN A 159      -9.902   4.638 -12.567  1.00     9      
ATOM   1192  O   ASN A 159      -9.000   5.240 -12.000  1.00     9      
ATOM   1193  CB  ASN A 159      -8.184   3.407 -14.057  1.00     9      
ATOM   1194  CG  ASN A 159      -7.933   2.170 -14.911  1.00     9      
ATOM   1195  ND2 ASN A 159      -7.313   2.315 -16.056  1.00     9      
ATOM   1196  OD1 ASN A 159      -8.330   1.076 -14.572  1.00     9      
ATOM   1197  N   LEU A 160     -11.182   4.971 -12.431  1.00     7      
ATOM   1198  CA  LEU A 160     -11.644   6.010 -11.531  1.00     7      
ATOM   1199  C   LEU A 160     -11.749   5.423 -10.120  1.00     7      
ATOM   1200  O   LEU A 160     -12.469   4.451  -9.911  1.00     7      
ATOM   1201  CB  LEU A 160     -12.993   6.559 -12.029  1.00     7      
ATOM   1202  CG  LEU A 160     -12.969   7.104 -13.475  1.00     7      
ATOM   1203  CD1 LEU A 160     -14.393   7.438 -13.927  1.00     7      
ATOM   1204  CD2 LEU A 160     -12.115   8.363 -13.598  1.00     7      
ATOM   1205  N   ASP A 161     -11.046   5.993  -9.151  1.00     8      
ATOM   1206  CA  ASP A 161     -11.348   5.672  -7.758  1.00     8      
ATOM   1207  C   ASP A 161     -12.741   6.200  -7.367  1.00     8      
ATOM   1208  O   ASP A 161     -13.413   6.880  -8.146  1.00     8      
ATOM   1209  CB  ASP A 161     -10.207   6.108  -6.817  1.00     8      
ATOM   1210  CG  ASP A 161     -10.069   7.610  -6.559  1.00     8      
ATOM   1211  OD1 ASP A 161     -11.084   8.331  -6.544  1.00     8      
ATOM   1212  OD2 ASP A 161      -8.940   8.055  -6.270  1.00     8      
ATOM   1213  N   GLN A 162     -13.200   5.856  -6.167  1.00     7      
ATOM   1214  CA  GLN A 162     -14.545   6.232  -5.739  1.00     7      
ATOM   1215  C   GLN A 162     -14.772   7.755  -5.768  1.00     7      
ATOM   1216  O   GLN A 162     -15.842   8.213  -6.178  1.00     7      
ATOM   1217  CB  GLN A 162     -14.789   5.640  -4.344  1.00     7      
ATOM   1218  CG  GLN A 162     -16.205   5.923  -3.824  1.00     7      
ATOM   1219  CD  GLN A 162     -16.513   5.113  -2.566  1.00     7      
ATOM   1220  NE2 GLN A 162     -16.984   5.731  -1.513  1.00     7      
ATOM   1221  OE1 GLN A 162     -16.348   3.908  -2.523  1.00     7      
ATOM   1222  N   GLN A 163     -13.790   8.544  -5.357  1.00     5      
ATOM   1223  CA  GLN A 163     -13.907  10.004  -5.349  1.00     5      
ATOM   1224  C   GLN A 163     -13.886  10.573  -6.770  1.00     5      
ATOM   1225  O   GLN A 163     -14.712  11.421  -7.102  1.00     5      
ATOM   1226  CB  GLN A 163     -12.761  10.614  -4.530  1.00     5      
ATOM   1227  CG  GLN A 163     -12.878  10.311  -3.028  1.00     5      
ATOM   1228  CD  GLN A 163     -11.725  10.900  -2.221  1.00     5      
ATOM   1229  NE2 GLN A 163     -11.803  10.872  -0.913  1.00     5      
ATOM   1230  OE1 GLN A 163     -10.733  11.396  -2.744  1.00     5      
ATOM   1231  N   GLU A 164     -12.992  10.065  -7.628  1.00     5      
ATOM   1232  CA  GLU A 164     -12.919  10.474  -9.026  1.00     5      
ATOM   1233  C   GLU A 164     -14.143  10.031  -9.820  1.00     5      
ATOM   1234  O   GLU A 164     -14.602  10.781 -10.667  1.00     5      
ATOM   1235  CB  GLU A 164     -11.648   9.941  -9.693  1.00     5      
ATOM   1236  CG  GLU A 164     -10.402  10.713  -9.269  1.00     5      
ATOM   1237  CD  GLU A 164     -10.515  12.229  -9.557  1.00     5      
ATOM   1238  OE1 GLU A 164     -10.104  13.010  -8.667  1.00     5      
ATOM   1239  OE2 GLU A 164     -11.035  12.607 -10.612  1.00     5      
ATOM   1240  N   LEU A 165     -14.724   8.864  -9.516  1.00     9      
ATOM   1241  CA  LEU A 165     -15.975   8.448 -10.131  1.00     9      
ATOM   1242  C   LEU A 165     -17.099   9.438  -9.817  1.00     9      
ATOM   1243  O   LEU A 165     -17.825   9.848 -10.715  1.00     9      
ATOM   1244  CB  LEU A 165     -16.337   7.031  -9.669  1.00     9      
ATOM   1245  CG  LEU A 165     -17.662   6.521 -10.278  1.00     9      
ATOM   1246  CD1 LEU A 165     -17.547   6.238 -11.771  1.00     9      
ATOM   1247  CD2 LEU A 165     -18.081   5.226  -9.583  1.00     9      
ATOM   1248  N   VAL A 166     -17.242   9.824  -8.545  1.00     6      
ATOM   1249  CA  VAL A 166     -18.243  10.812  -8.136  1.00     6      
ATOM   1250  C   VAL A 166     -18.016  12.132  -8.866  1.00     6      
ATOM   1251  O   VAL A 166     -18.938  12.644  -9.506  1.00     6      
ATOM   1252  CB  VAL A 166     -18.251  11.029  -6.608  1.00     6      
ATOM   1253  CG1 VAL A 166     -19.210  12.147  -6.191  1.00     6      
ATOM   1254  CG2 VAL A 166     -18.693   9.764  -5.869  1.00     6      
ATOM   1255  N   LYS A 167     -16.794  12.644  -8.832  1.00     6      
ATOM   1256  CA  LYS A 167     -16.421  13.901  -9.490  1.00     6      
ATOM   1257  C   LYS A 167     -16.690  13.850 -10.992  1.00     6      
ATOM   1258  O   LYS A 167     -17.411  14.704 -11.506  1.00     6      
ATOM   1259  CB  LYS A 167     -14.953  14.193  -9.172  1.00     6      
ATOM   1260  CG  LYS A 167     -14.509  15.537  -9.754  1.00     6      
ATOM   1261  CD  LYS A 167     -13.025  15.778  -9.474  1.00     6      
ATOM   1262  CE  LYS A 167     -12.600  17.030 -10.233  1.00     6      
ATOM   1263  NZ  LYS A 167     -11.139  17.223 -10.189  1.00     6      
ATOM   1264  N   HIS A 168     -16.193  12.821 -11.672  1.00     9      
ATOM   1265  CA  HIS A 168     -16.367  12.627 -13.109  1.00     9      
ATOM   1266  C   HIS A 168     -17.843  12.580 -13.510  1.00     9      
ATOM   1267  O   HIS A 168     -18.247  13.250 -14.453  1.00     9      
ATOM   1268  CB  HIS A 168     -15.645  11.340 -13.521  1.00     9      
ATOM   1269  CG  HIS A 168     -15.860  10.979 -14.960  1.00     9      
ATOM   1270  CD2 HIS A 168     -16.839  10.154 -15.453  1.00     9      
ATOM   1271  ND1 HIS A 168     -15.143  11.465 -16.038  1.00     9      
ATOM   1272  CE1 HIS A 168     -15.679  10.941 -17.141  1.00     9      
ATOM   1273  NE2 HIS A 168     -16.706  10.143 -16.833  1.00     9      
ATOM   1274  N   CYS A 169     -18.663  11.818 -12.785  1.00     8      
ATOM   1275  CA  CYS A 169     -20.087  11.702 -13.102  1.00     8      
ATOM   1276  C   CYS A 169     -20.840  13.020 -12.864  1.00     8      
ATOM   1277  O   CYS A 169     -21.696  13.385 -13.654  1.00     8      
ATOM   1278  CB  CYS A 169     -20.711  10.560 -12.303  1.00     8      
ATOM   1279  SG  CYS A 169     -20.060   8.957 -12.857  1.00     8      
ATOM   1280  N   VAL A 170     -20.517  13.735 -11.787  1.00     6      
ATOM   1281  CA  VAL A 170     -21.155  15.023 -11.482  1.00     6      
ATOM   1282  C   VAL A 170     -20.752  16.104 -12.492  1.00     6      
ATOM   1283  O   VAL A 170     -21.600  16.890 -12.909  1.00     6      
ATOM   1284  CB  VAL A 170     -20.825  15.459 -10.043  1.00     6      
ATOM   1285  CG1 VAL A 170     -21.271  16.889  -9.733  1.00     6      
ATOM   1286  CG2 VAL A 170     -21.543  14.547  -9.038  1.00     6      
ATOM   1287  N   GLU A 171     -19.491  16.139 -12.901  1.00     5      
ATOM   1288  CA  GLU A 171     -18.974  17.149 -13.828  1.00     5      
ATOM   1289  C   GLU A 171     -19.358  16.858 -15.287  1.00     5      
ATOM   1290  O   GLU A 171     -19.767  17.769 -16.011  1.00     5      
ATOM   1291  CB  GLU A 171     -17.451  17.270 -13.680  1.00     5      
ATOM   1292  CG  GLU A 171     -17.043  17.931 -12.357  1.00     5      
ATOM   1293  CD  GLU A 171     -15.520  18.015 -12.121  1.00     5      
ATOM   1294  OE1 GLU A 171     -15.117  18.655 -11.125  1.00     5      
ATOM   1295  OE2 GLU A 171     -14.726  17.436 -12.899  1.00     5      
ATOM   1296  N   SER A 172     -19.263  15.600 -15.711  1.00     3      
ATOM   1297  CA  SER A 172     -19.400  15.231 -17.116  1.00     3      
ATOM   1298  C   SER A 172     -20.780  14.689 -17.493  1.00     3      
ATOM   1299  O   SER A 172     -21.138  14.710 -18.667  1.00     3      
ATOM   1300  CB  SER A 172     -18.336  14.194 -17.505  1.00     3      
ATOM   1301  OG  SER A 172     -17.047  14.629 -17.123  1.00     3      
ATOM   1302  N   HIS A 173     -21.563  14.208 -16.519  1.00     9      
ATOM   1303  CA  HIS A 173     -22.818  13.493 -16.776  1.00     9      
ATOM   1304  C   HIS A 173     -23.997  14.011 -15.946  1.00     9      
ATOM   1305  O   HIS A 173     -25.004  13.316 -15.778  1.00     9      
ATOM   1306  CB  HIS A 173     -22.604  11.985 -16.586  1.00     9      
ATOM   1307  CG  HIS A 173     -21.533  11.431 -17.478  1.00     9      
ATOM   1308  CD2 HIS A 173     -20.343  10.859 -17.093  1.00     9      
ATOM   1309  ND1 HIS A 173     -21.548  11.446 -18.865  1.00     9      
ATOM   1310  CE1 HIS A 173     -20.400  10.913 -19.286  1.00     9      
ATOM   1311  NE2 HIS A 173     -19.650  10.539 -18.240  1.00     9      
ATOM   1312  N   ARG A 174     -23.924  15.238 -15.441  1.00     5      
ATOM   1313  CA  ARG A 174     -24.936  15.815 -14.545  1.00     5      
ATOM   1314  C   ARG A 174     -26.358  15.783 -15.105  1.00     5      
ATOM   1315  O   ARG A 174     -27.320  15.651 -14.348  1.00     5      
ATOM   1316  CB  ARG A 174     -24.516  17.247 -14.197  1.00     5      
ATOM   1317  CG  ARG A 174     -25.411  17.862 -13.116  1.00     5      
ATOM   1318  CD  ARG A 174     -24.895  19.241 -12.724  1.00     5      
ATOM   1319  NE  ARG A 174     -25.726  19.832 -11.663  1.00     5      
ATOM   1320  CZ  ARG A 174     -25.553  21.019 -11.108  1.00     5      
ATOM   1321  NH1 ARG A 174     -24.580  21.816 -11.484  1.00     5      
ATOM   1322  NH2 ARG A 174     -26.350  21.421 -10.173  1.00     5      
ATOM   1323  N   SER A 175     -26.494  15.924 -16.414  1.00     4      
ATOM   1324  CA  SER A 175     -27.784  15.983 -17.113  1.00     4      
ATOM   1325  C   SER A 175     -28.095  14.716 -17.903  1.00     4      
ATOM   1326  O   SER A 175     -29.029  14.722 -18.707  1.00     4      
ATOM   1327  CB  SER A 175     -27.835  17.220 -18.026  1.00     4      
ATOM   1328  OG  SER A 175     -27.511  18.388 -17.300  1.00     4      
ATOM   1329  N   ASP A 176     -27.331  13.645 -17.721  1.00     6      
ATOM   1330  CA  ASP A 176     -27.577  12.394 -18.427  1.00     6      
ATOM   1331  C   ASP A 176     -28.862  11.729 -17.892  1.00     6      
ATOM   1332  O   ASP A 176     -28.940  11.417 -16.697  1.00     6      
ATOM   1333  CB  ASP A 176     -26.362  11.468 -18.344  1.00     6      
ATOM   1334  CG  ASP A 176     -26.417  10.339 -19.369  1.00     6      
ATOM   1335  OD1 ASP A 176     -27.502   9.735 -19.544  1.00     6      
ATOM   1336  OD2 ASP A 176     -25.385  10.067 -20.005  1.00     6      
ATOM   1337  N   PRO A 177     -29.881  11.514 -18.732  1.00     3      
ATOM   1338  CA  PRO A 177     -31.153  10.952 -18.297  1.00     3      
ATOM   1339  C   PRO A 177     -31.109   9.432 -18.124  1.00     3      
ATOM   1340  O   PRO A 177     -32.066   8.843 -17.628  1.00     3      
ATOM   1341  CB  PRO A 177     -32.137  11.376 -19.386  1.00     3      
ATOM   1342  CG  PRO A 177     -31.276  11.361 -20.652  1.00     3      
ATOM   1343  CD  PRO A 177     -29.928  11.851 -20.152  1.00     3      
ATOM   1344  N   ASN A 178     -30.040   8.769 -18.559  1.00     5      
ATOM   1345  CA  ASN A 178     -29.979   7.319 -18.566  1.00     5      
ATOM   1346  C   ASN A 178     -29.899   6.758 -17.145  1.00     5      
ATOM   1347  O   ASN A 178     -29.100   7.166 -16.312  1.00     5      
ATOM   1348  CB  ASN A 178     -28.822   6.825 -19.431  1.00     5      
ATOM   1349  CG  ASN A 178     -29.046   7.141 -20.897  1.00     5      
ATOM   1350  ND2 ASN A 178     -28.122   7.827 -21.529  1.00     5      
ATOM   1351  OD1 ASN A 178     -30.051   6.766 -21.478  1.00     5      
ATOM   1352  N   ARG A 179     -30.695   5.720 -16.884  1.00     4      
ATOM   1353  CA  ARG A 179     -30.558   4.913 -15.678  1.00     4      
ATOM   1354  C   ARG A 179     -29.417   3.922 -15.867  1.00     4      
ATOM   1355  O   ARG A 179     -29.445   3.110 -16.796  1.00     4      
ATOM   1356  CB  ARG A 179     -31.856   4.190 -15.323  1.00     4      
ATOM   1357  CG  ARG A 179     -32.945   5.173 -14.887  1.00     4      
ATOM   1358  CD  ARG A 179     -34.152   4.389 -14.389  1.00     4      
ATOM   1359  NE  ARG A 179     -35.250   5.277 -13.987  1.00     4      
ATOM   1360  CZ  ARG A 179     -36.386   4.903 -13.419  1.00     4      
ATOM   1361  NH1 ARG A 179     -36.646   3.650 -13.155  1.00     4      
ATOM   1362  NH2 ARG A 179     -37.289   5.794 -13.116  1.00     4      
ATOM   1363  N   VAL A 180     -28.475   3.954 -14.953  1.00     8      
ATOM   1364  CA  VAL A 180     -27.277   3.122 -14.995  1.00     8      
ATOM   1365  C   VAL A 180     -27.109   2.329 -13.699  1.00     8      
ATOM   1366  O   VAL A 180     -27.674   2.679 -12.660  1.00     8      
ATOM   1367  CB  VAL A 180     -26.017   3.950 -15.321  1.00     8      
ATOM   1368  CG1 VAL A 180     -26.121   4.587 -16.705  1.00     8      
ATOM   1369  CG2 VAL A 180     -25.770   5.037 -14.268  1.00     8      
ATOM   1370  N   VAL A 181     -26.356   1.249 -13.789  1.00     9      
ATOM   1371  CA  VAL A 181     -25.962   0.438 -12.635  1.00     9      
ATOM   1372  C   VAL A 181     -24.799   1.127 -11.930  1.00     9      
ATOM   1373  O   VAL A 181     -23.855   1.570 -12.582  1.00     9      
ATOM   1374  CB  VAL A 181     -25.596  -0.985 -13.071  1.00     9      
ATOM   1375  CG1 VAL A 181     -25.174  -1.848 -11.885  1.00     9      
ATOM   1376  CG2 VAL A 181     -26.781  -1.665 -13.759  1.00     9      
ATOM   1377  N   CYS A 182     -24.851   1.205 -10.606  1.00     8      
ATOM   1378  CA  CYS A 182     -23.735   1.724  -9.835  1.00     8      
ATOM   1379  C   CYS A 182     -22.541   0.751  -9.914  1.00     8      
ATOM   1380  O   CYS A 182     -22.647  -0.369  -9.406  1.00     8      
ATOM   1381  CB  CYS A 182     -24.173   1.942  -8.380  1.00     8      
ATOM   1382  SG  CYS A 182     -22.753   2.557  -7.432  1.00     8      
ATOM   1383  N   PRO A 183     -21.394   1.160 -10.478  1.00     9      
ATOM   1384  CA  PRO A 183     -20.249   0.265 -10.618  1.00     9      
ATOM   1385  C   PRO A 183     -19.601  -0.072  -9.270  1.00     9      
ATOM   1386  O   PRO A 183     -18.967  -1.114  -9.151  1.00     9      
ATOM   1387  CB  PRO A 183     -19.286   1.007 -11.549  1.00     9      
ATOM   1388  CG  PRO A 183     -19.581   2.470 -11.260  1.00     9      
ATOM   1389  CD  PRO A 183     -21.086   2.477 -11.011  1.00     9      
ATOM   1390  N   ILE A 184     -19.791   0.756  -8.250  1.00     7      
ATOM   1391  CA  ILE A 184     -19.298   0.489  -6.894  1.00     7      
ATOM   1392  C   ILE A 184     -20.145  -0.618  -6.256  1.00     7      
ATOM   1393  O   ILE A 184     -19.596  -1.632  -5.849  1.00     7      
ATOM   1394  CB  ILE A 184     -19.276   1.770  -6.032  1.00     7      
ATOM   1395  CG1 ILE A 184     -18.433   2.879  -6.700  1.00     7      
ATOM   1396  CG2 ILE A 184     -18.750   1.444  -4.624  1.00     7      
ATOM   1397  CD1 ILE A 184     -18.504   4.233  -5.993  1.00     7      
ATOM   1398  N   CYS A 185     -21.454  -0.448  -6.220  1.00     9      
ATOM   1399  CA  CYS A 185     -22.347  -1.448  -5.639  1.00     9      
ATOM   1400  C   CYS A 185     -22.247  -2.790  -6.371  1.00     9      
ATOM   1401  O   CYS A 185     -22.168  -3.819  -5.709  1.00     9      
ATOM   1402  CB  CYS A 185     -23.790  -0.941  -5.660  1.00     9      
ATOM   1403  SG  CYS A 185     -24.016   0.429  -4.494  1.00     9      
ATOM   1404  N   SER A 186     -22.211  -2.794  -7.698  1.00     8      
ATOM   1405  CA  SER A 186     -22.134  -4.031  -8.478  1.00     8      
ATOM   1406  C   SER A 186     -20.818  -4.792  -8.303  1.00     8      
ATOM   1407  O   SER A 186     -20.806  -6.010  -8.473  1.00     8      
ATOM   1408  CB  SER A 186     -22.376  -3.730  -9.963  1.00     8      
ATOM   1409  OG  SER A 186     -21.364  -2.896 -10.486  1.00     8      
ATOM   1410  N   ALA A 187     -19.738  -4.125  -7.911  1.00     8      
ATOM   1411  CA  ALA A 187     -18.462  -4.768  -7.615  1.00     8      
ATOM   1412  C   ALA A 187     -18.422  -5.436  -6.220  1.00     8      
ATOM   1413  O   ALA A 187     -17.529  -6.236  -5.939  1.00     8      
ATOM   1414  CB  ALA A 187     -17.348  -3.726  -7.758  1.00     8      
ATOM   1415  N   MET A 188     -19.373  -5.105  -5.354  1.00     9      
ATOM   1416  CA  MET A 188     -19.448  -5.654  -4.002  1.00     9      
ATOM   1417  C   MET A 188     -20.026  -7.071  -3.985  1.00     9      
ATOM   1418  O   MET A 188     -20.715  -7.460  -4.929  1.00     9      
ATOM   1419  CB  MET A 188     -20.236  -4.703  -3.088  1.00     9      
ATOM   1420  CG  MET A 188     -19.625  -3.302  -3.003  1.00     9      
ATOM   1421  SD  MET A 188     -17.891  -3.251  -2.463  1.00     9      
ATOM   1422  CE  MET A 188     -17.419  -1.645  -3.115  1.00     9      
ATOM   1423  N   PRO A 189     -19.795  -7.857  -2.919  1.00     9      
ATOM   1424  CA  PRO A 189     -20.333  -9.224  -2.827  1.00     9      
ATOM   1425  C   PRO A 189     -21.863  -9.294  -2.924  1.00     9      
ATOM   1426  O   PRO A 189     -22.401 -10.251  -3.464  1.00     9      
ATOM   1427  CB  PRO A 189     -19.849  -9.765  -1.479  1.00     9      
ATOM   1428  CG  PRO A 189     -18.605  -8.938  -1.177  1.00     9      
ATOM   1429  CD  PRO A 189     -18.926  -7.579  -1.791  1.00     9      
ATOM   1430  N   TRP A 190     -22.552  -8.278  -2.423  1.00     8      
ATOM   1431  CA  TRP A 190     -24.010  -8.132  -2.480  1.00     8      
ATOM   1432  C   TRP A 190     -24.491  -7.361  -3.724  1.00     8      
ATOM   1433  O   TRP A 190     -25.675  -7.001  -3.812  1.00     8      
ATOM   1434  CB  TRP A 190     -24.487  -7.439  -1.202  1.00     8      
ATOM   1435  CG  TRP A 190     -23.901  -6.070  -1.008  1.00     8      
ATOM   1436  CD1 TRP A 190     -24.421  -4.905  -1.462  1.00     8      
ATOM   1437  CD2 TRP A 190     -22.663  -5.709  -0.311  1.00     8      
ATOM   1438  CE2 TRP A 190     -22.508  -4.296  -0.383  1.00     8      
ATOM   1439  CE3 TRP A 190     -21.678  -6.444   0.379  1.00     8      
ATOM   1440  NE1 TRP A 190     -23.597  -3.846  -1.098  1.00     8      
ATOM   1441  CZ2 TRP A 190     -21.409  -3.631   0.203  1.00     8      
ATOM   1442  CZ3 TRP A 190     -20.592  -5.780   0.962  1.00     8      
ATOM   1443  CH2 TRP A 190     -20.451  -4.393   0.878  1.00     8      
ATOM   1444  N   GLY A 191     -23.579  -7.044  -4.634  1.00     9      
ATOM   1445  CA  GLY A 191     -23.869  -6.249  -5.806  1.00     9      
ATOM   1446  C   GLY A 191     -24.779  -6.970  -6.796  1.00     9      
ATOM   1447  O   GLY A 191     -24.570  -8.133  -7.114  1.00     9      
ATOM   1448  N   ASP A 192     -25.753  -6.237  -7.321  1.00     8      
ATOM   1449  CA  ASP A 192     -26.581  -6.675  -8.436  1.00     8      
ATOM   1450  C   ASP A 192     -26.144  -5.942  -9.710  1.00     8      
ATOM   1451  O   ASP A 192     -26.361  -4.732  -9.845  1.00     8      
ATOM   1452  CB  ASP A 192     -28.066  -6.462  -8.102  1.00     8      
ATOM   1453  CG  ASP A 192     -29.019  -6.942  -9.203  1.00     8      
ATOM   1454  OD1 ASP A 192     -28.549  -7.296 -10.309  1.00     8      
ATOM   1455  OD2 ASP A 192     -30.241  -6.932  -8.950  1.00     8      
ATOM   1456  N   PRO A 193     -25.521  -6.643 -10.681  1.00     7      
ATOM   1457  CA  PRO A 193     -25.063  -6.035 -11.926  1.00     7      
ATOM   1458  C   PRO A 193     -26.204  -5.596 -12.843  1.00     7      
ATOM   1459  O   PRO A 193     -25.964  -4.896 -13.824  1.00     7      
ATOM   1460  CB  PRO A 193     -24.190  -7.103 -12.575  1.00     7      
ATOM   1461  CG  PRO A 193     -24.798  -8.410 -12.079  1.00     7      
ATOM   1462  CD  PRO A 193     -25.232  -8.072 -10.662  1.00     7      
ATOM   1463  N   SER A 194     -27.448  -5.994 -12.547  1.00     5      
ATOM   1464  CA  SER A 194     -28.636  -5.636 -13.320  1.00     5      
ATOM   1465  C   SER A 194     -29.441  -4.481 -12.706  1.00     5      
ATOM   1466  O   SER A 194     -30.210  -3.815 -13.415  1.00     5      
ATOM   1467  CB  SER A 194     -29.504  -6.878 -13.525  1.00     5      
ATOM   1468  OG  SER A 194     -30.200  -7.237 -12.357  1.00     5      
ATOM   1469  N   TYR A 195     -29.214  -4.184 -11.417  1.00     7      
ATOM   1470  CA  TYR A 195     -29.950  -3.142 -10.710  1.00     7      
ATOM   1471  C   TYR A 195     -29.508  -1.731 -11.137  1.00     7      
ATOM   1472  O   TYR A 195     -28.403  -1.273 -10.832  1.00     7      
ATOM   1473  CB  TYR A 195     -29.839  -3.336  -9.201  1.00     7      
ATOM   1474  CG  TYR A 195     -30.674  -2.335  -8.428  1.00     7      
ATOM   1475  CD1 TYR A 195     -30.103  -1.132  -7.968  1.00     7      
ATOM   1476  CD2 TYR A 195     -32.040  -2.579  -8.208  1.00     7      
ATOM   1477  CE1 TYR A 195     -30.888  -0.189  -7.281  1.00     7      
ATOM   1478  CE2 TYR A 195     -32.831  -1.645  -7.521  1.00     7      
ATOM   1479  CZ  TYR A 195     -32.251  -0.452  -7.061  1.00     7      
ATOM   1480  OH  TYR A 195     -33.025   0.474  -6.387  1.00     7      
ATOM   1481  N   LYS A 196     -30.405  -1.027 -11.798  1.00     5      
ATOM   1482  CA  LYS A 196     -30.206   0.366 -12.210  1.00     5      
ATOM   1483  C   LYS A 196     -30.758   1.319 -11.150  1.00     5      
ATOM   1484  O   LYS A 196     -31.945   1.282 -10.826  1.00     5      
ATOM   1485  CB  LYS A 196     -30.845   0.620 -13.582  1.00     5      
ATOM   1486  CG  LYS A 196     -30.158  -0.190 -14.692  1.00     5      
ATOM   1487  CD  LYS A 196     -30.772   0.121 -16.058  1.00     5      
ATOM   1488  CE  LYS A 196     -30.076  -0.719 -17.132  1.00     5      
ATOM   1489  NZ  LYS A 196     -30.592  -0.421 -18.489  1.00     5      
ATOM   1490  N   SER A 197     -29.915   2.220 -10.672  1.00     9      
ATOM   1491  CA  SER A 197     -30.322   3.260  -9.729  1.00     9      
ATOM   1492  C   SER A 197     -31.332   4.222 -10.362  1.00     9      
ATOM   1493  O   SER A 197     -31.192   4.630 -11.514  1.00     9      
ATOM   1494  CB  SER A 197     -29.104   4.044  -9.230  1.00     9      
ATOM   1495  OG  SER A 197     -28.280   3.192  -8.461  1.00     9      
ATOM   1496  N   ALA A 198     -32.319   4.632  -9.578  1.00     6      
ATOM   1497  CA  ALA A 198     -33.316   5.605 -10.025  1.00     6      
ATOM   1498  C   ALA A 198     -32.698   6.985 -10.314  1.00     6      
ATOM   1499  O   ALA A 198     -33.021   7.610 -11.323  1.00     6      
ATOM   1500  CB  ALA A 198     -34.421   5.697  -8.970  1.00     6      
ATOM   1501  N   ASN A 199     -31.782   7.412  -9.437  1.00     8      
ATOM   1502  CA  ASN A 199     -30.960   8.605  -9.612  1.00     8      
ATOM   1503  C   ASN A 199     -29.531   8.277  -9.189  1.00     8      
ATOM   1504  O   ASN A 199     -29.188   8.327  -8.008  1.00     8      
ATOM   1505  CB  ASN A 199     -31.582   9.773  -8.830  1.00     8      
ATOM   1506  CG  ASN A 199     -30.848  11.087  -9.071  1.00     8      
ATOM   1507  ND2 ASN A 199     -31.536  12.200  -8.930  1.00     8      
ATOM   1508  OD1 ASN A 199     -29.678  11.134  -9.369  1.00     8      
ATOM   1509  N   PHE A 200     -28.717   7.938 -10.165  1.00     9      
ATOM   1510  CA  PHE A 200     -27.355   7.481  -9.912  1.00     9      
ATOM   1511  C   PHE A 200     -26.460   8.560  -9.291  1.00     9      
ATOM   1512  O   PHE A 200     -25.686   8.264  -8.382  1.00     9      
ATOM   1513  CB  PHE A 200     -26.755   6.961 -11.222  1.00     9      
ATOM   1514  CG  PHE A 200     -25.315   6.528 -11.090  1.00     9      
ATOM   1515  CD1 PHE A 200     -24.311   7.157 -11.840  1.00     9      
ATOM   1516  CD2 PHE A 200     -24.968   5.518 -10.176  1.00     9      
ATOM   1517  CE1 PHE A 200     -22.969   6.775 -11.690  1.00     9      
ATOM   1518  CE2 PHE A 200     -23.621   5.137 -10.021  1.00     9      
ATOM   1519  CZ  PHE A 200     -22.631   5.767 -10.780  1.00     9      
ATOM   1520  N   LEU A 201     -26.584   9.807  -9.699  1.00     6      
ATOM   1521  CA  LEU A 201     -25.778  10.896  -9.145  1.00     6      
ATOM   1522  C   LEU A 201     -26.085  11.134  -7.664  1.00     6      
ATOM   1523  O   LEU A 201     -25.165  11.262  -6.865  1.00     6      
ATOM   1524  CB  LEU A 201     -26.001  12.181  -9.961  1.00     6      
ATOM   1525  CG  LEU A 201     -25.491  12.106 -11.409  1.00     6      
ATOM   1526  CD1 LEU A 201     -25.830  13.417 -12.116  1.00     6      
ATOM   1527  CD2 LEU A 201     -23.979  11.893 -11.491  1.00     6      
ATOM   1528  N   GLN A 202     -27.356  11.125  -7.292  1.00     7      
ATOM   1529  CA  GLN A 202     -27.739  11.238  -5.884  1.00     7      
ATOM   1530  C   GLN A 202     -27.321  10.005  -5.079  1.00     7      
ATOM   1531  O   GLN A 202     -26.836  10.144  -3.962  1.00     7      
ATOM   1532  CB  GLN A 202     -29.249  11.488  -5.753  1.00     7      
ATOM   1533  CG  GLN A 202     -29.653  12.879  -6.274  1.00     7      
ATOM   1534  CD  GLN A 202     -29.012  14.029  -5.489  1.00     7      
ATOM   1535  NE2 GLN A 202     -28.859  15.181  -6.083  1.00     7      
ATOM   1536  OE1 GLN A 202     -28.642  13.904  -4.343  1.00     7      
ATOM   1537  N   HIS A 203     -27.428   8.825  -5.670  1.00     9      
ATOM   1538  CA  HIS A 203     -26.926   7.590  -5.065  1.00     9      
ATOM   1539  C   HIS A 203     -25.420   7.685  -4.763  1.00     9      
ATOM   1540  O   HIS A 203     -25.018   7.386  -3.640  1.00     9      
ATOM   1541  CB  HIS A 203     -27.244   6.421  -5.999  1.00     9      
ATOM   1542  CG  HIS A 203     -26.646   5.127  -5.547  1.00     9      
ATOM   1543  CD2 HIS A 203     -25.429   4.602  -5.912  1.00     9      
ATOM   1544  ND1 HIS A 203     -27.210   4.243  -4.647  1.00     9      
ATOM   1545  CE1 HIS A 203     -26.362   3.230  -4.482  1.00     9      
ATOM   1546  NE2 HIS A 203     -25.272   3.416  -5.235  1.00     9      
ATOM   1547  N   LEU A 204     -24.606   8.138  -5.714  1.00     7      
ATOM   1548  CA  LEU A 204     -23.176   8.346  -5.504  1.00     7      
ATOM   1549  C   LEU A 204     -22.897   9.340  -4.373  1.00     7      
ATOM   1550  O   LEU A 204     -22.120   9.050  -3.467  1.00     7      
ATOM   1551  CB  LEU A 204     -22.527   8.874  -6.801  1.00     7      
ATOM   1552  CG  LEU A 204     -22.272   7.850  -7.914  1.00     7      
ATOM   1553  CD1 LEU A 204     -21.674   8.588  -9.108  1.00     7      
ATOM   1554  CD2 LEU A 204     -21.281   6.772  -7.482  1.00     7      
ATOM   1555  N   LEU A 205     -23.549  10.498  -4.406  1.00     7      
ATOM   1556  CA  LEU A 205     -23.328  11.583  -3.445  1.00     7      
ATOM   1557  C   LEU A 205     -23.764  11.224  -2.028  1.00     7      
ATOM   1558  O   LEU A 205     -23.189  11.750  -1.073  1.00     7      
ATOM   1559  CB  LEU A 205     -24.075  12.837  -3.924  1.00     7      
ATOM   1560  CG  LEU A 205     -23.451  13.512  -5.160  1.00     7      
ATOM   1561  CD1 LEU A 205     -24.406  14.582  -5.677  1.00     7      
ATOM   1562  CD2 LEU A 205     -22.116  14.170  -4.823  1.00     7      
ATOM   1563  N   HIS A 206     -24.755  10.352  -1.881  1.00     6      
ATOM   1564  CA  HIS A 206     -25.286   9.955  -0.580  1.00     6      
ATOM   1565  C   HIS A 206     -24.575   8.717  -0.029  1.00     6      
ATOM   1566  O   HIS A 206     -24.087   8.738   1.099  1.00     6      
ATOM   1567  CB  HIS A 206     -26.797   9.759  -0.703  1.00     6      
ATOM   1568  CG  HIS A 206     -27.464   9.527   0.630  1.00     6      
ATOM   1569  CD2 HIS A 206     -28.089   8.384   1.027  1.00     6      
ATOM   1570  ND1 HIS A 206     -27.519  10.433   1.675  1.00     6      
ATOM   1571  CE1 HIS A 206     -28.176   9.836   2.682  1.00     6      
ATOM   1572  NE2 HIS A 206     -28.543   8.604   2.320  1.00     6      
ATOM   1573  N   ARG A 207     -24.457   7.656  -0.829  1.00     9      
ATOM   1574  CA  ARG A 207     -24.032   6.337  -0.350  1.00     9      
ATOM   1575  C   ARG A 207     -22.541   6.050  -0.495  1.00     9      
ATOM   1576  O   ARG A 207     -22.037   5.157   0.175  1.00     9      
ATOM   1577  CB  ARG A 207     -24.850   5.236  -1.032  1.00     9      
ATOM   1578  CG  ARG A 207     -26.337   5.352  -0.696  1.00     9      
ATOM   1579  CD  ARG A 207     -27.110   4.145  -1.203  1.00     9      
ATOM   1580  NE  ARG A 207     -28.517   4.200  -0.787  1.00     9      
ATOM   1581  CZ  ARG A 207     -29.165   3.352   0.008  1.00     9      
ATOM   1582  NH1 ARG A 207     -28.608   2.286   0.496  1.00     9      
ATOM   1583  NH2 ARG A 207     -30.385   3.587   0.332  1.00     9      
ATOM   1584  N   HIS A 208     -21.823   6.780  -1.334  1.00     9      
ATOM   1585  CA  HIS A 208     -20.434   6.480  -1.684  1.00     9      
ATOM   1586  C   HIS A 208     -19.451   7.559  -1.227  1.00     9      
ATOM   1587  O   HIS A 208     -18.518   7.932  -1.942  1.00     9      
ATOM   1588  CB  HIS A 208     -20.335   6.102  -3.165  1.00     9      
ATOM   1589  CG  HIS A 208     -21.082   4.845  -3.493  1.00     9      
ATOM   1590  CD2 HIS A 208     -21.901   4.638  -4.570  1.00     9      
ATOM   1591  ND1 HIS A 208     -21.084   3.671  -2.754  1.00     9      
ATOM   1592  CE1 HIS A 208     -21.879   2.799  -3.380  1.00     9      
ATOM   1593  NE2 HIS A 208     -22.384   3.347  -4.484  1.00     9      
ATOM   1594  N   LYS A 209     -19.636   8.045   0.009  1.00     6      
ATOM   1595  CA  LYS A 209     -18.700   8.959   0.684  1.00     6      
ATOM   1596  C   LYS A 209     -17.663   8.256   1.565  1.00     6      
ATOM   1597  O   LYS A 209     -16.757   8.907   2.060  1.00     6      
ATOM   1598  CB  LYS A 209     -19.481   9.989   1.503  1.00     6      
ATOM   1599  CG  LYS A 209     -20.251  10.961   0.615  1.00     6      
ATOM   1600  CD  LYS A 209     -20.814  12.094   1.479  1.00     6      
ATOM   1601  CE  LYS A 209     -21.524  13.122   0.610  1.00     6      
ATOM   1602  NZ  LYS A 209     -22.076  14.228   1.423  1.00     6      
ATOM   1603  N   PHE A 210     -17.802   6.957   1.760  1.00     9      
ATOM   1604  CA  PHE A 210     -16.889   6.132   2.559  1.00     9      
ATOM   1605  C   PHE A 210     -16.530   4.856   1.795  1.00     9      
ATOM   1606  O   PHE A 210     -17.190   4.490   0.816  1.00     9      
ATOM   1607  CB  PHE A 210     -17.528   5.824   3.919  1.00     9      
ATOM   1608  CG  PHE A 210     -18.709   4.879   3.852  1.00     9      
ATOM   1609  CD1 PHE A 210     -19.992   5.356   3.510  1.00     9      
ATOM   1610  CD2 PHE A 210     -18.531   3.510   4.121  1.00     9      
ATOM   1611  CE1 PHE A 210     -21.074   4.480   3.437  1.00     9      
ATOM   1612  CE2 PHE A 210     -19.621   2.628   4.057  1.00     9      
ATOM   1613  CZ  PHE A 210     -20.885   3.117   3.713  1.00     9      
ATOM   1614  N   SER A 211     -15.479   4.179   2.231  1.00     8      
ATOM   1615  CA  SER A 211     -15.036   2.929   1.614  1.00     8      
ATOM   1616  C   SER A 211     -15.589   1.729   2.379  1.00     8      
ATOM   1617  O   SER A 211     -15.327   1.575   3.564  1.00     8      
ATOM   1618  CB  SER A 211     -13.510   2.882   1.548  1.00     8      
ATOM   1619  OG  SER A 211     -13.130   1.916   0.601  1.00     8      
ATOM   1620  N   TYR A 212     -16.340   0.859   1.698  1.00     9      
ATOM   1621  CA  TYR A 212     -16.935  -0.325   2.316  1.00     9      
ATOM   1622  C   TYR A 212     -15.904  -1.301   2.893  1.00     9      
ATOM   1623  O   TYR A 212     -16.163  -1.903   3.932  1.00     9      
ATOM   1624  CB  TYR A 212     -17.814  -1.063   1.300  1.00     9      
ATOM   1625  CG  TYR A 212     -19.171  -0.428   1.052  1.00     9      
ATOM   1626  CD1 TYR A 212     -20.127  -0.395   2.078  1.00     9      
ATOM   1627  CD2 TYR A 212     -19.502   0.087  -0.214  1.00     9      
ATOM   1628  CE1 TYR A 212     -21.402   0.161   1.857  1.00     9      
ATOM   1629  CE2 TYR A 212     -20.765   0.649  -0.451  1.00     9      
ATOM   1630  CZ  TYR A 212     -21.723   0.686   0.587  1.00     9      
ATOM   1631  OH  TYR A 212     -22.952   1.239   0.366  1.00     9      
ATOM   1632  N   ASP A 213     -14.738  -1.415   2.279  1.00     8      
ATOM   1633  CA  ASP A 213     -13.675  -2.338   2.710  1.00     8      
ATOM   1634  C   ASP A 213     -13.209  -2.087   4.153  1.00     8      
ATOM   1635  O   ASP A 213     -12.730  -3.013   4.812  1.00     8      
ATOM   1636  CB  ASP A 213     -12.474  -2.246   1.751  1.00     8      
ATOM   1637  CG  ASP A 213     -11.768  -0.884   1.802  1.00     8      
ATOM   1638  OD1 ASP A 213     -12.443   0.126   1.555  1.00     8      
ATOM   1639  OD2 ASP A 213     -10.562  -0.848   2.102  1.00     8      
ATOM   1640  N   THR A 214     -13.388  -0.873   4.664  1.00     9      
ATOM   1641  CA  THR A 214     -13.031  -0.506   6.033  1.00     9      
ATOM   1642  C   THR A 214     -14.079  -0.969   7.058  1.00     9      
ATOM   1643  O   THR A 214     -13.727  -1.263   8.192  1.00     9      
ATOM   1644  CB  THR A 214     -12.828   1.015   6.127  1.00     9      
ATOM   1645  CG2 THR A 214     -12.307   1.467   7.490  1.00     9      
ATOM   1646  OG1 THR A 214     -11.881   1.442   5.174  1.00     9      
ATOM   1647  N   PHE A 215     -15.349  -1.030   6.667  1.00     7      
ATOM   1648  CA  PHE A 215     -16.469  -1.191   7.602  1.00     7      
ATOM   1649  C   PHE A 215     -17.260  -2.493   7.433  1.00     7      
ATOM   1650  O   PHE A 215     -17.990  -2.879   8.341  1.00     7      
ATOM   1651  CB  PHE A 215     -17.411   0.003   7.452  1.00     7      
ATOM   1652  CG  PHE A 215     -16.749   1.339   7.714  1.00     7      
ATOM   1653  CD1 PHE A 215     -16.529   1.767   9.035  1.00     7      
ATOM   1654  CD2 PHE A 215     -16.339   2.150   6.643  1.00     7      
ATOM   1655  CE1 PHE A 215     -15.890   2.995   9.275  1.00     7      
ATOM   1656  CE2 PHE A 215     -15.701   3.375   6.880  1.00     7      
ATOM   1657  CZ  PHE A 215     -15.481   3.792   8.198  1.00     7      
ATOM   1658  N   VAL A 216     -17.129  -3.151   6.295  1.00     9      
ATOM   1659  CA  VAL A 216     -17.900  -4.343   5.943  1.00     9      
ATOM   1660  C   VAL A 216     -16.951  -5.499   5.685  1.00     9      
ATOM   1661  O   VAL A 216     -16.065  -5.402   4.835  1.00     9      
ATOM   1662  CB  VAL A 216     -18.785  -4.087   4.709  1.00     9      
ATOM   1663  CG1 VAL A 216     -19.651  -5.311   4.395  1.00     9      
ATOM   1664  CG2 VAL A 216     -19.713  -2.886   4.925  1.00     9      
ATOM   1665  N   ASP A 217     -17.173  -6.619   6.370  1.00     8      
ATOM   1666  CA  ASP A 217     -16.491  -7.871   6.038  1.00     8      
ATOM   1667  C   ASP A 217     -17.133  -8.479   4.784  1.00     8      
ATOM   1668  O   ASP A 217     -18.307  -8.845   4.780  1.00     8      
ATOM   1669  CB  ASP A 217     -16.509  -8.833   7.232  1.00     8      
ATOM   1670  CG  ASP A 217     -15.559 -10.012   7.018  1.00     8      
ATOM   1671  OD1 ASP A 217     -15.467 -10.531   5.884  1.00     8      
ATOM   1672  OD2 ASP A 217     -14.853 -10.392   7.977  1.00     8      
ATOM   1673  N   TYR A 218     -16.368  -8.579   3.712  1.00     5      
ATOM   1674  CA  TYR A 218     -16.863  -9.096   2.443  1.00     5      
ATOM   1675  C   TYR A 218     -17.098 -10.607   2.415  1.00     5      
ATOM   1676  O   TYR A 218     -17.662 -11.118   1.450  1.00     5      
ATOM   1677  CB  TYR A 218     -15.897  -8.681   1.322  1.00     5      
ATOM   1678  CG  TYR A 218     -15.756  -7.195   1.071  1.00     5      
ATOM   1679  CD1 TYR A 218     -16.820  -6.301   1.300  1.00     5      
ATOM   1680  CD2 TYR A 218     -14.551  -6.695   0.542  1.00     5      
ATOM   1681  CE1 TYR A 218     -16.700  -4.936   1.002  1.00     5      
ATOM   1682  CE2 TYR A 218     -14.419  -5.334   0.229  1.00     5      
ATOM   1683  CZ  TYR A 218     -15.495  -4.458   0.461  1.00     5      
ATOM   1684  OH  TYR A 218     -15.378  -3.129   0.137  1.00     5      
ATOM   1685  N   SER A 219     -16.654 -11.319   3.450  1.00     4      
ATOM   1686  CA  SER A 219     -16.801 -12.780   3.531  1.00     4      
ATOM   1687  C   SER A 219     -18.137 -13.234   4.102  1.00     4      
ATOM   1688  O   SER A 219     -18.464 -14.420   3.987  1.00     4      
ATOM   1689  CB  SER A 219     -15.631 -13.377   4.316  1.00     4      
ATOM   1690  OG  SER A 219     -15.663 -13.051   5.684  1.00     4      
ATOM   1691  N   ILE A 220     -18.899 -12.321   4.687  1.00     4      
ATOM   1692  CA  ILE A 220     -20.199 -12.593   5.306  1.00     4      
ATOM   1693  C   ILE A 220     -21.277 -11.683   4.719  1.00     4      
ATOM   1694  O   ILE A 220     -21.000 -10.557   4.301  1.00     4      
ATOM   1695  CB  ILE A 220     -20.115 -12.501   6.851  1.00     4      
ATOM   1696  CG1 ILE A 220     -19.599 -11.120   7.316  1.00     4      
ATOM   1697  CG2 ILE A 220     -19.229 -13.637   7.389  1.00     4      
ATOM   1698  CD1 ILE A 220     -19.544 -10.954   8.840  1.00     4      
ATOM   1699  N   ASP A 221     -22.510 -12.182   4.667  1.00     8      
ATOM   1700  CA  ASP A 221     -23.643 -11.369   4.249  1.00     8      
ATOM   1701  C   ASP A 221     -24.160 -10.461   5.381  1.00     8      
ATOM   1702  O   ASP A 221     -23.721 -10.542   6.537  1.00     8      
ATOM   1703  CB  ASP A 221     -24.730 -12.250   3.610  1.00     8      
ATOM   1704  CG  ASP A 221     -25.407 -13.204   4.587  1.00     8      
ATOM   1705  OD1 ASP A 221     -25.866 -12.731   5.645  1.00     8      
ATOM   1706  OD2 ASP A 221     -25.519 -14.398   4.245  1.00     8      
ATOM   1707  N   GLU A 222     -25.080  -9.568   5.039  1.00     8      
ATOM   1708  CA  GLU A 222     -25.615  -8.575   5.971  1.00     8      
ATOM   1709  C   GLU A 222     -26.305  -9.196   7.190  1.00     8      
ATOM   1710  O   GLU A 222     -26.132  -8.718   8.311  1.00     8      
ATOM   1711  CB  GLU A 222     -26.600  -7.674   5.199  1.00     8      
ATOM   1712  CG  GLU A 222     -27.143  -6.516   6.055  1.00     8      
ATOM   1713  CD  GLU A 222     -28.118  -5.608   5.295  1.00     8      
ATOM   1714  OE1 GLU A 222     -28.976  -4.997   5.960  1.00     8      
ATOM   1715  OE2 GLU A 222     -27.994  -5.491   4.054  1.00     8      
ATOM   1716  N   GLU A 223     -27.069 -10.265   6.993  1.00     5      
ATOM   1717  CA  GLU A 223     -27.807 -10.891   8.089  1.00     5      
ATOM   1718  C   GLU A 223     -26.866 -11.689   8.997  1.00     5      
ATOM   1719  O   GLU A 223     -26.921 -11.551  10.217  1.00     5      
ATOM   1720  CB  GLU A 223     -28.950 -11.757   7.529  1.00     5      
ATOM   1721  CG  GLU A 223     -29.899 -12.265   8.621  1.00     5      
ATOM   1722  CD  GLU A 223     -30.522 -11.151   9.487  1.00     5      
ATOM   1723  OE1 GLU A 223     -30.819 -11.428  10.667  1.00     5      
ATOM   1724  OE2 GLU A 223     -30.680 -10.009   9.002  1.00     5      
ATOM   1725  N   ALA A 224     -25.925 -12.431   8.425  1.00     5      
ATOM   1726  CA  ALA A 224     -24.881 -13.093   9.185  1.00     5      
ATOM   1727  C   ALA A 224     -24.022 -12.087   9.968  1.00     5      
ATOM   1728  O   ALA A 224     -23.705 -12.320  11.135  1.00     5      
ATOM   1729  CB  ALA A 224     -24.026 -13.927   8.221  1.00     5      
ATOM   1730  N   ALA A 225     -23.709 -10.943   9.369  1.00     8      
ATOM   1731  CA  ALA A 225     -23.007  -9.860  10.039  1.00     8      
ATOM   1732  C   ALA A 225     -23.807  -9.306  11.223  1.00     8      
ATOM   1733  O   ALA A 225     -23.262  -9.109  12.308  1.00     8      
ATOM   1734  CB  ALA A 225     -22.692  -8.766   9.013  1.00     8      
ATOM   1735  N   PHE A 226     -25.105  -9.106  11.047  1.00     6      
ATOM   1736  CA  PHE A 226     -25.980  -8.640  12.109  1.00     6      
ATOM   1737  C   PHE A 226     -26.052  -9.635  13.273  1.00     6      
ATOM   1738  O   PHE A 226     -25.870  -9.247  14.430  1.00     6      
ATOM   1739  CB  PHE A 226     -27.359  -8.335  11.538  1.00     6      
ATOM   1740  CG  PHE A 226     -28.325  -7.798  12.571  1.00     6      
ATOM   1741  CD1 PHE A 226     -29.395  -8.585  13.016  1.00     6      
ATOM   1742  CD2 PHE A 226     -28.135  -6.509  13.101  1.00     6      
ATOM   1743  CE1 PHE A 226     -30.291  -8.081  13.984  1.00     6      
ATOM   1744  CE2 PHE A 226     -29.025  -6.006  14.067  1.00     6      
ATOM   1745  CZ  PHE A 226     -30.096  -6.800  14.504  1.00     6      
ATOM   1746  N   GLN A 227     -26.231 -10.913  12.985  1.00     5      
ATOM   1747  CA  GLN A 227     -26.268 -11.962  14.003  1.00     5      
ATOM   1748  C   GLN A 227     -24.920 -12.106  14.723  1.00     5      
ATOM   1749  O   GLN A 227     -24.882 -12.237  15.953  1.00     5      
ATOM   1750  CB  GLN A 227     -26.688 -13.297  13.372  1.00     5      
ATOM   1751  CG  GLN A 227     -28.120 -13.293  12.806  1.00     5      
ATOM   1752  CD  GLN A 227     -29.196 -12.947  13.838  1.00     5      
ATOM   1753  NE2 GLN A 227     -30.298 -12.379  13.401  1.00     5      
ATOM   1754  OE1 GLN A 227     -29.055 -13.180  15.023  1.00     5      
ATOM   1755  N   ALA A 228     -23.810 -12.019  13.998  1.00     5      
ATOM   1756  CA  ALA A 228     -22.486 -12.036  14.594  1.00     5      
ATOM   1757  C   ALA A 228     -22.263 -10.845  15.538  1.00     5      
ATOM   1758  O   ALA A 228     -21.757 -11.025  16.644  1.00     5      
ATOM   1759  CB  ALA A 228     -21.434 -12.074  13.479  1.00     5      
ATOM   1760  N   ALA A 229     -22.697  -9.650  15.148  1.00     9      
ATOM   1761  CA  ALA A 229     -22.595  -8.467  15.995  1.00     9      
ATOM   1762  C   ALA A 229     -23.488  -8.564  17.242  1.00     9      
ATOM   1763  O   ALA A 229     -23.059  -8.183  18.330  1.00     9      
ATOM   1764  CB  ALA A 229     -22.915  -7.237  15.161  1.00     9      
ATOM   1765  N   LEU A 230     -24.706  -9.121  17.125  1.00     6      
ATOM   1766  CA  LEU A 230     -25.567  -9.407  18.272  1.00     6      
ATOM   1767  C   LEU A 230     -24.869 -10.354  19.256  1.00     6      
ATOM   1768  O   LEU A 230     -24.805 -10.049  20.452  1.00     6      
ATOM   1769  CB  LEU A 230     -26.901 -10.017  17.809  1.00     6      
ATOM   1770  CG  LEU A 230     -27.894  -9.029  17.180  1.00     6      
ATOM   1771  CD1 LEU A 230     -29.067  -9.812  16.582  1.00     6      
ATOM   1772  CD2 LEU A 230     -28.471  -8.064  18.217  1.00     6      
ATOM   1773  N   ALA A 231     -24.305 -11.447  18.770  1.00     5      
ATOM   1774  CA  ALA A 231     -23.595 -12.414  19.602  1.00     5      
ATOM   1775  C   ALA A 231     -22.364 -11.795  20.290  1.00     5      
ATOM   1776  O   ALA A 231     -22.181 -11.965  21.499  1.00     5      
ATOM   1777  CB  ALA A 231     -23.221 -13.620  18.732  1.00     5      
ATOM   1778  N   LEU A 232     -21.550 -11.025  19.549  1.00     8      
ATOM   1779  CA  LEU A 232     -20.387 -10.331  20.104  1.00     8      
ATOM   1780  C   LEU A 232     -20.784  -9.316  21.180  1.00     8      
ATOM   1781  O   LEU A 232     -20.162  -9.279  22.240  1.00     8      
ATOM   1782  CB  LEU A 232     -19.613  -9.632  18.971  1.00     8      
ATOM   1783  CG  LEU A 232     -18.779 -10.587  18.098  1.00     8      
ATOM   1784  CD1 LEU A 232     -18.292  -9.835  16.864  1.00     8      
ATOM   1785  CD2 LEU A 232     -17.564 -11.121  18.847  1.00     8      
ATOM   1786  N   SER A 233     -21.845  -8.568  20.956  1.00     9      
ATOM   1787  CA  SER A 233     -22.319  -7.569  21.923  1.00     9      
ATOM   1788  C   SER A 233     -22.806  -8.167  23.250  1.00     9      
ATOM   1789  O   SER A 233     -22.870  -7.460  24.246  1.00     9      
ATOM   1790  CB  SER A 233     -23.427  -6.720  21.305  1.00     9      
ATOM   1791  OG  SER A 233     -24.639  -7.421  21.221  1.00     9      
ATOM   1792  N   LEU A 234     -23.154  -9.449  23.267  1.00     6      
ATOM   1793  CA  LEU A 234     -23.500 -10.182  24.480  1.00     6      
ATOM   1794  C   LEU A 234     -22.279 -10.763  25.195  1.00     6      
ATOM   1795  O   LEU A 234     -22.332 -10.989  26.396  1.00     6      
ATOM   1796  CB  LEU A 234     -24.463 -11.329  24.114  1.00     6      
ATOM   1797  CG  LEU A 234     -25.889 -10.864  23.758  1.00     6      
ATOM   1798  CD1 LEU A 234     -26.662 -12.038  23.156  1.00     6      
ATOM   1799  CD2 LEU A 234     -26.631 -10.386  25.005  1.00     6      
ATOM   1800  N   SER A 235     -21.214 -11.050  24.461  1.00     4      
ATOM   1801  CA  SER A 235     -20.001 -11.670  25.009  1.00     4      
ATOM   1802  C   SER A 235     -18.960 -10.670  25.507  1.00     4      
ATOM   1803  O   SER A 235     -18.142 -11.024  26.346  1.00     4      
ATOM   1804  CB  SER A 235     -19.369 -12.598  23.973  1.00     4      
ATOM   1805  OG  SER A 235     -18.908 -11.875  22.841  1.00     4      
ATOM   1806  N   GLU A 236     -18.971  -9.452  24.967  1.00     7      
ATOM   1807  CA  GLU A 236     -18.031  -8.399  25.369  1.00     7      
ATOM   1808  C   GLU A 236     -18.500  -7.609  26.613  1.00     7      
ATOM   1809  O   GLU A 236     -17.677  -6.897  27.197  1.00     7      
ATOM   1810  CB  GLU A 236     -17.747  -7.428  24.200  1.00     7      
ATOM   1811  CG  GLU A 236     -16.879  -8.024  23.077  1.00     7      
ATOM   1812  CD  GLU A 236     -16.297  -6.953  22.110  1.00     7      
ATOM   1813  OE1 GLU A 236     -15.306  -7.229  21.391  1.00     7      
ATOM   1814  OE2 GLU A 236     -16.755  -5.784  22.082  1.00     7      
ATOM   1815  N   ASN A 237     -19.761  -7.715  26.998  1.00     9      
ATOM   1816  CA  ASN A 237     -20.340  -7.037  28.161  1.00     9      
ATOM   1817  C   ASN A 237     -20.562  -7.976  29.349  1.00     9      
ATOM   1818  O   ASN A 237     -21.010  -9.122  29.127  1.00     9      
ATOM   1819  CB  ASN A 237     -21.640  -6.325  27.769  1.00     9      
ATOM   1820  CG  ASN A 237     -21.447  -5.128  26.859  1.00     9      
ATOM   1821  ND2 ASN A 237     -22.335  -4.956  25.911  1.00     9      
ATOM   1822  OD1 ASN A 237     -20.549  -4.305  26.993  1.00     9      
ATOM   1823  OXT ASN A 237     -20.329  -7.491  30.492  1.00     9      
TER   
END
