# Supplementary material for: RNF114 and RNF166 exemplify reader-writer E3 ligases that extend K11 polyubiquitin onto sites of MARUbylation
Source: EMBO J. 2025 Oct 2;44(21):5993–6018. doi: 10.1038/s44318-025-00577-z (PMC12583694; doi:10.1038/s44318-025-00577-z)
Supplement: Supplementary file 7 — Source data Fig. 5 [file 44318_2025_577_MOESM7_ESM.zip › Figure 5/5C/RNF166-consurf_1746160093/RNF166_consurf_grades.txt]

	 Amino Acid Conservation Scores
	=======================================

The layers for assigning grades are as follows.
from -1.221 to -0.950 the grade is 9
from -0.950 to -0.678 the grade is 8
from -0.678 to -0.407 the grade is 7
from -0.407 to -0.136 the grade is 6
from -0.136 to  0.349 the grade is 5
from  0.349 to  1.048 the grade is 4
from  1.048 to  1.747 the grade is 3
from  1.747 to  2.446 the grade is 2
from  2.446 to  3.145 the grade is 1

If the difference between the colors of the CONFIDENCE INTERVAL COLORS is more than 3 or the msa number (under the column titled MSA) is less than 6, there is insufficient data and an * appears in the COLOR column.

- POS: The position of the acid in the sequence.
- SEQ: The acid one letter.
- ATOM: When there's a model, The ATOM derived sequence in three letter code, including the acid's positions as they appear in the PDB file and the chain identifier.
- SCORE: The normalized conservation scores.
- COLOR: The color scale representing the conservation scores (9 - conserved, 1 - variable).
- CONFIDENCE INTERVAL: When using the bayesian method for calculating rates, a confidence interval is assigned to each of the inferred evolutionary conservation scores, next to it are the colors of the lower and upper bounds of the confidence interval
- B/E: Burried (b) or Exposed (e) residue.
- F/S: functional (f) or structural (s) residue (f - highly conserved and exposed, s - highly conserved and burried).
- MSA DATA: The number of aligned sequences having an acid (non-gapped) from the overall number of sequences at each position.
- RESIDUE VARIETY: The residues variety at each position of the multiple sequence alignment.

POS	SEQ	     ATOM	 SCORE	COLOR	CONFIDENCE INTERVAL	B/E	F/S	MSA DATA	RESIDUE VARIETY

  1	  M	  MET:1:A	-0.914	   8 	-1.133, -0.786  9,8	  e	  f	  31/150	M 96%, L  3%
  2	  A	  ALA:2:A	-1.112	   9 	-1.241, -1.073  9,9	  e	  f	  32/150	A
  3	  M	  MET:3:A	-0.767	   8 	-1.004, -0.614  9,7	  b	   	  37/150	M 94%, L  2%, V  2%
  4	  F	  PHE:4:A	-1.041	   9 	-1.226, -0.966  9,9	  b	  s	  38/150	F
  5	  R	  ARG:5:A	-1.064	   9 	-1.226, -1.004  9,9	  e	  f	  35/150	R
  6	  S	  SER:6:A	-0.521	   7 	-0.836, -0.308  8,6	  b	   	  35/150	S 91%, N  5%, G  2%
  7	  L	  LEU:7:A	 0.738	   4 	 0.022,  1.141  5,3	  b	   	  35/150	F 51%, L 48%
  8	  V	  VAL:8:A	-0.421	   7 	-0.786, -0.211  8,6	  b	   	  36/150	V 88%, L  5%, R  2%, S  2%
  9	  A	  ALA:9:A	-0.041	   5 	-0.475,  0.165  7,5	  e	   	  39/150	S 56%, A 25%, V  7%, G  5%, P  2%, L  2%
 10	  S	 SER:10:A	 1.142	   3 	 0.332,  1.685  5,3	  e	   	  43/150	A 41%, S 32%, G 11%, R  6%, P  2%, L  2%, Q  2%
 11	  A	 ALA:11:A	 1.354	   3 	 0.534,  1.685  4,3	  e	   	  45/150	A 42%, S 26%, T 11%, Q  6%, G  6%, N  2%, V  2%, E  2%
 12	  Q	 GLN:12:A	 2.203	   2 	 1.141,  3.148  3,1	  e	   	  46/150	Q 58%, S  8%, A  8%, T  4%, L  4%, R  2%, V  2%, N  2%, H  2%, G  2%, F  2%, E  2%
 13	  Q	 GLN:13:A	 1.457	   3 	 0.534,  1.685  4,3	  e	   	  50/150	Q 54%, L 10%, S 10%, H  8%, T  6%, A  4%, P  4%, D  2%, E  2%
 14	  R	 ARG:14:A	 1.603	   3 	 0.794,  1.685  4,3	  e	   	  52/150	R 42%, Q 23%, L 13%, K  5%, P  3%, A  3%, S  3%, M  1%, T  1%
 15	  Q	 GLN:15:A	 1.574	   3 	 0.794,  1.685  4,3	  e	   	  54/150	Q 50%, R 20%, P  9%, A  7%, G  5%, H  3%, L  1%, E  1%
 16	  P	 PRO:16:A	 3.089	   1 	 1.685,  3.148  3,1	  e	   	  51/150	Q 31%, P 21%, H 17%, A  7%, R  5%, V  1%, L  1%, K  1%, F  1%, S  1%, W  1%, T  1%, G  1%
 17	  P	 PRO:17:A	 3.145	   1 	 1.685,  3.148  3,1	  e	   	  55/150	P 32%, Q 12%, S 10%, A  9%, G  7%, K  7%, T  3%, C  3%, H  1%, V  1%, E  1%, M  1%, N  1%, W  1%, Y  1%
 18	  A	 ALA:18:A	 3.087	   1 	 1.685,  3.148  3,1	  e	   	  58/150	A 20%, G 20%, S 15%, P 13%, K 12%, Q  6%, T  3%, L  3%, E  1%, R  1%
 19	  G	 GLY:19:A	 2.943	   1 	 1.685,  3.148  3,1	  e	   	  61/150	G 24%, A 24%, S 19%, P 14%, T  4%, E  3%, K  3%, N  1%, H  1%, L  1%
 20	  P	 PRO:20:A	 2.812	   1 	 1.685,  3.148  3,1	  e	   	  67/150	A 32%, P 22%, G 10%, L 10%, S  8%, T  4%, R  2%, K  2%, E  1%, Q  1%, F  1%
 21	  A	 ALA:21:A	 1.620	   3 	 0.794,  1.685  4,3	  e	   	  71/150	A 46%, G 28%, P  5%, V  5%, S  4%, T  2%, L  1%, D  1%, N  1%, E  1%, K  1%
 22	  G	 GLY:22:A	 3.059	   1 	 1.685,  3.148  3,1	  e	   	  77/150	A 32%, G 24%, S 11%, P 11%, V  6%, T  3%, Q  2%, D  2%, N  1%, K  1%, E  1%
 23	  G	 GLY:23:A	 2.381	   2 	 1.141,  3.148  3,1	  e	   	  78/150	G 30%, P 24%, A 14%, D  8%, S  7%, E  6%, T  5%, R  1%, V  1%
 24	  D	 ASP:24:A	 3.046	   1 	 1.685,  3.148  3,1	  e	   	  78/150	G 29%, A 21%, D 14%, E  7%, S  7%, P  6%, R  5%, T  2%, V  2%, Q  2%
 25	  S	 SER:25:A	 1.223	   3 	 0.534,  1.685  4,3	  e	   	  83/150	E 38%, D 22%, S 21%, A  3%, R  3%, G  2%, T  2%, Q  1%, P  1%, L  1%, N  1%
 26	  G	 GLY:26:A	 1.292	   3 	 0.794,  1.685  4,3	  e	   	  87/150	G 22%, S 22%, D 21%, R 11%, A  8%, N  5%, K  2%, T  1%, V  1%, E  1%, P  1%
 27	  L	 LEU:27:A	 1.460	   3 	 0.794,  1.685  4,3	  e	   	  91/150	L 27%, D 23%, I 15%, P  8%, V  7%, S  4%, T  3%, A  3%, F  2%, G  2%, E  2%
 28	  E	 GLU:28:A	 1.568	   3 	 0.794,  1.685  4,3	  e	   	  94/150	E 47%, L 20%, V  7%, M  5%, S  3%, A  3%, D  3%, I  2%, P  2%, Q  1%, F  1%, Y  1%, G  1%, K  1%
 29	  A	 ALA:29:A	 0.454	   4 	 0.022,  0.534  5,4	  e	   	 112/150	S 34%, A 25%, E 12%, T  8%, D  8%, G  2%, V  1%, P  1%, M <1%, K <1%, Q <1%
 30	  Q	 GLN:30:A	 1.092	   3 	 0.534,  1.141  4,3	  e	   	 124/150	Q 31%, E 18%, R 15%, D  9%, A  4%, K  4%, S  3%, N  3%, G  2%, H  1%, T  1%, M  1%, L <1%, V <1%, W <1%, P <1%
 31	  Y	 TYR:31:A	 0.468	   4 	 0.022,  0.794  5,4	  b	   	 128/150	F 69%, Y 16%, L  7%, D  1%, S <1%, R <1%, P <1%, V <1%, C <1%, I <1%
 32	  T	 THR:32:A	 0.266	   5 	-0.102,  0.534  5,4	  e	   	 129/150	S 33%, T 20%, V 17%, I  8%, K  6%, L  6%, M  2%, E  1%, D  1%, P <1%, R <1%, G <1%
 33	  C	 CYS:33:A	-1.131	   9 	-1.206, -1.104  9,9	  b	  s	 129/150	C 99%, S <1%
 34	  P	 PRO:34:A	-0.711	   8 	-0.882, -0.614  8,7	  e	  f	 129/150	P 89%, S  7%, A  1%, L <1%
 35	  I	 ILE:35:A	-0.897	   8 	-1.004, -0.836  9,8	  b	   	 128/150	I 58%, V 39%, A <1%, X <1%
 36	  C	 CYS:36:A	-1.059	   9 	-1.160, -1.004  9,9	  b	  s	 128/150	C 98%, P <1%, F <1%
 37	  L	 LEU:37:A	-0.755	   8 	-0.926, -0.676  8,7	  b	   	 127/150	L 92%, R  2%, K  1%, E <1%, C <1%, S <1%, Q <1%
 38	  E	 GLU:38:A	-0.820	   8 	-0.966, -0.733  9,8	  e	  f	 127/150	E 92%, D  6%, P <1%, Q <1%
 39	  V	 VAL:39:A	-0.641	   7 	-0.786, -0.547  8,7	  b	   	 128/150	V 50%, I 44%, L  3%, A <1%, C <1%
 40	  Y	 TYR:40:A	 0.659	   4 	 0.165,  0.794  5,4	  b	   	 129/150	F 46%, Y 45%, L  4%, Q <1%, S <1%, G <1%, X <1%
 41	  H	 HIS:41:A	 1.062	   3 	 0.534,  1.141  4,3	  e	   	 130/150	H 28%, E 23%, D 14%, Q  9%, K  4%, L  3%, T  3%, I  3%, R  3%, Y  1%, V  1%, C  1%, A <1%
 42	  R	 ARG:42:A	 0.779	   4 	 0.332,  1.141  5,3	  e	   	 130/150	K 32%, R 22%, S 16%, N  9%, D  5%, C  4%, T  3%, H  1%, Q  1%, E <1%, L <1%, A <1%, G <1%, M <1%
 43	  P	 PRO:43:A	-1.052	   9 	-1.160, -1.004  9,9	  e	  f	 131/150	P 95%, A  3%, M <1%
 44	  V	 VAL:44:A	 0.112	   5 	-0.211,  0.332  6,5	  b	   	 133/150	V 64%, M 15%, I  8%, L  2%, T  2%, Y  1%, E <1%, Q <1%, S <1%, F <1%, W <1%, G <1%, A <1%, C <1%
 45	  A	 ALA:45:A	 1.292	   3 	 0.794,  1.685  4,3	  e	   	 133/150	T 20%, S 18%, R 18%, A 10%, K  5%, V  5%, Q  5%, C  3%, D  3%, I  3%, G  2%, H  1%, P <1%, L <1%, M <1%, Y <1%
 46	  I	 ILE:46:A	-0.554	   7 	-0.733, -0.475  8,7	  b	   	 134/150	I 50%, T 22%, V 14%, L  5%, A  3%, S  1%, P  1%, H <1%, M <1%
 47	  G	 GLY:47:A	 2.513	   1 	 1.141,  3.148  3,1	  b	   	  50/150	A 48%, G 34%, N  4%, S  4%, V  2%, T  2%, Y  2%, K  2%, Q  2%
 48	  S	 SER:48:A	 1.130	   3 	 0.534,  1.141  4,3	  e	   	 135/150	S 33%, P 16%, Q 13%, E  6%, N  5%, G  5%, A  5%, K  5%, V  2%, T  2%, D  2%, C  1%, R <1%, I <1%
 49	  C	 CYS:49:A	-1.064	   9 	-1.160, -1.004  9,9	  b	  s	 135/150	C 98%, F <1%, E <1%
 50	  G	 GLY:50:A	 0.612	   4 	 0.165,  0.794  5,4	  e	   	 133/150	G 68%, A 11%, S  4%, N  3%, P  2%, K  2%, Q  2%, R  1%, E  1%, T <1%, V <1%, C <1%
 51	  H	 HIS:51:A	-0.950	   8 	-1.040, -0.882  9,8	  e	  f	 136/150	H 93%, C  2%, S  1%, D <1%, F <1%, R <1%
 52	  T	 THR:52:A	 0.407	   4 	 0.022,  0.534  5,4	  e	   	 141/150	T 54%, V 21%, I  7%, R  6%, S  4%, G  2%, A  1%, Q  1%, K <1%
 53	  F	 PHE:53:A	-0.830	   8 	-0.966, -0.733  9,8	  b	   	 146/150	F 90%, Y  7%, L <1%, V <1%, M <1%
 54	  C	 CYS:54:A	-1.131	   9 	-1.206, -1.104  9,9	  b	  s	 146/150	C 99%, T <1%
 55	  G	 GLY:55:A	 1.688	   3 	 1.141,  1.685  3,3	  e	   	 145/150	G 33%, S 15%, E  8%, T  8%, Q  6%, N  5%, A  4%, R  3%, K  2%, H  2%, D  2%, M  1%, L  1%, Y  1%, F  1%, I <1%
 56	  E	 GLU:56:A	 0.692	   4 	 0.332,  0.794  5,4	  e	   	 145/150	E 41%, S 17%, P  8%, D  6%, A  5%, R  4%, G  4%, T  2%, N  2%, M  1%, Q  1%, L <1%, H <1%, V <1%, K <1%
 57	  C	 CYS:57:A	-1.196	   9 	-1.247, -1.184  9,9	  b	  s	 145/150	C
 58	  L	 LEU:58:A	-0.903	   8 	-1.040, -0.836  9,8	  b	   	 145/150	L 88%, V  6%, I  4%, F <1%
 59	  Q	 GLN:59:A	 0.244	   5 	-0.102,  0.332  5,5	  e	   	 145/150	Q 70%, A  6%, K  4%, L  3%, R  2%, H  2%, N  2%, S  2%, E  2%, F <1%, M <1%, T <1%, V <1%, D <1%
 60	  P	 PRO:60:A	-0.237	   6 	-0.475, -0.102  7,5	  e	   	 145/150	P 45%, E 31%, Q  9%, A  3%, S  3%, G  2%, N  2%, R  1%, H <1%, T <1%
 61	  C	 CYS:61:A	-0.179	   6 	-0.475,  0.022  7,5	  b	   	 145/150	C 82%, Y  7%, L  6%, A  1%, F <1%, V <1%, S <1%, D <1%
 62	  L	 LEU:62:A	-0.056	   5 	-0.308,  0.165  6,5	  e	   	 139/150	L 77%, Q  7%, M  5%, E  2%, I  1%, T  1%, K <1%, P <1%, A <1%, V <1%, C <1%
 63	  Q	 GLN:63:A	-0.005	   5 	-0.308,  0.165  6,5	  e	   	 145/150	Q 36%, K 24%, R 20%, S  4%, H  3%, A  2%, L  1%, D  1%, T  1%, E  1%, N  1%, Y <1%, I <1%
 64	  V	 VAL:64:A	 0.253	   5 	-0.102,  0.534  5,4	  e	   	 145/150	V 40%, P 34%, Q  6%, L  4%, S  2%, T  2%, D  2%, I  1%, R  1%, M  1%, E  1%, N <1%, A <1%, H <1%
 65	  P	 PRO:65:A	 0.406	   4 	 0.022,  0.534  5,4	  e	   	 146/150	P 22%, K 21%, Q 16%, T 13%, A  6%, D  4%, S  3%, R  2%, G  2%, V  1%, E  1%, N  1%, L  1%, I <1%, H <1%
 66	  S	 SER:66:A	-0.076	   5 	-0.308,  0.022  6,5	  e	   	 147/150	S 41%, K 34%, D  5%, E  4%, N  4%, A  2%, T  2%, R  1%, G  1%, Q <1%, I <1%, P <1%, V <1%
 67	  P	 PRO:67:A	-0.894	   8 	-1.040, -0.836  9,8	  e	  f	 148/150	P 93%, S  3%, A  1%, D <1%, K <1%, R <1%
 68	  L	 LEU:68:A	 0.039	   5 	-0.211,  0.165  6,5	  e	   	 148/150	L 37%, V 33%, Q  5%, K  5%, I  4%, T  2%, N  2%, R  2%, E  2%, H  1%, P <1%, A <1%, S <1%, M <1%, Y <1%
 69	  C	 CYS:69:A	-1.134	   9 	-1.226, -1.104  9,9	  b	  s	 147/150	C 98%, V <1%, X <1%
 70	  P	 PRO:70:A	-0.857	   8 	-1.004, -0.786  9,8	  e	  f	 148/150	P 57%, A 27%, G 14%, Q <1%
 71	  L	 LEU:71:A	-0.616	   7 	-0.786, -0.547  8,7	  e	   	 148/150	V 45%, L 44%, Q  4%, E  2%, T  1%, F <1%, A <1%, I <1%, S <1%
 72	  C	 CYS:72:A	-1.134	   9 	-1.226, -1.104  9,9	  b	  s	 148/150	C 99%, L <1%
 73	  R	 ARG:73:A	-0.997	   9 	-1.104, -0.926  9,8	  e	  f	 148/150	R 95%, K  1%, L <1%, H <1%, P <1%, V <1%
 74	  L	 LEU:74:A	 0.706	   4 	 0.332,  0.794  5,4	  e	   	 149/150	S 26%, M 16%, A 13%, L 10%, V 10%, T  8%, C  2%, G  2%, Q  2%, R  2%, K  1%, F  1%, I <1%, N <1%, E <1%, D <1%
 75	  P	 PRO:75:A	 1.332	   3 	 0.794,  1.685  4,3	  e	   	 149/150	P 46%, A 14%, T 10%, S  7%, V  4%, D  4%, I  3%, G  2%, N  2%, K  1%, Y  1%, Q <1%, M <1%, E <1%, L <1%
 76	  F	 PHE:76:A	-0.513	   7 	-0.733, -0.395  8,6	  e	   	 149/150	F 54%, L 38%, I  4%, V  2%, P <1%
 77	  D	 ASP:77:A	 1.140	   3 	 0.534,  1.141  4,3	  e	   	 149/150	D 48%, S  9%, G  9%, K  6%, T  4%, N  4%, A  4%, R  2%, V  2%, E  2%, H  2%, L  1%, C  1%, Q  1%, I <1%
 78	  P	 PRO:78:A	 1.171	   3 	 0.534,  1.685  4,3	  e	   	 149/150	P 60%, K  8%, H  6%, S  4%, Q  3%, A  2%, N  2%, G  2%, L  2%, T  2%, E  1%, V  1%, Y <1%, C <1%, R <1%, I <1%
 79	  K	 LYS:79:A	 0.562	   4 	 0.165,  0.794  5,4	  e	   	  87/150	K 68%, R  5%, S  5%, H  4%, Q  3%, D  3%, T  2%, N  2%, V  1%, Y  1%, E  1%
 80	  K	 LYS:80:A	 0.316	   5 	-0.102,  0.534  5,4	  e	   	  89/150	K 74%, Q  7%, D  4%, R  3%, G  2%, E  2%, H  2%, T  2%, C  1%
 81	  V	 VAL:81:A	 0.423	   4 	 0.022,  0.534  5,4	  e	   	 149/150	V 41%, W 17%, G 14%, T  4%, A  4%, L  3%, K  3%, M  2%, R  2%, E  2%, C  2%, D <1%, N <1%, I <1%
 82	  D	 ASP:82:A	 1.459	   3 	 0.794,  1.685  4,3	  e	   	 149/150	D 22%, E 16%, T 12%, S 10%, V  8%, R  6%, Q  4%, K  4%, A  4%, G  3%, N  2%, I  1%, H  1%, Y  1%, C <1%, P <1%
 83	  K	 LYS:83:A	 0.724	   4 	 0.332,  0.794  5,4	  e	   	 148/150	K 48%, R 37%, P  2%, Q  2%, E  1%, T  1%, L  1%, H  1%, A <1%, C <1%, M <1%, N <1%, V <1%, X <1%
 84	  A	 ALA:84:A	-0.575	   7 	-0.733, -0.475  8,7	  b	   	 149/150	A 73%, S 16%, N  4%, D  2%, C  1%, E <1%, T <1%, L <1%
 85	  T	 THR:85:A	 1.255	   3 	 0.794,  1.685  4,3	  e	   	 149/150	S 31%, T 12%, A  9%, V  9%, K  7%, L  7%, I  6%, D  3%, E  2%, P  2%, R  2%, F  1%, H  1%, W <1%, M <1%, N <1%, Y <1%, G <1%
 86	  H	 HIS:86:A	 1.033	   4 	 0.534,  1.141  4,3	  e	   	 149/150	D 32%, S 17%, E 16%, H 11%, N 10%, A  4%, V  2%, C  1%, K  1%, R  1%, L <1%, G <1%, T <1%, F <1%
 87	  V	 VAL:87:A	 0.259	   5 	-0.102,  0.534  5,4	  b	   	 149/150	L 44%, V 34%, I 13%, M  3%, A <1%, T <1%, G <1%, K <1%, F <1%
 88	  E	 GLU:88:A	-0.028	   5 	-0.308,  0.165  6,5	  e	   	 149/150	E 77%, D  4%, A  4%, Q  3%, K  2%, M  2%, I  1%, T  1%, N  1%, L <1%, S <1%, H <1%
 89	  K	 LYS:89:A	 0.473	   4 	 0.165,  0.794  5,4	  e	   	 149/150	K 58%, A 10%, R 10%, Q  4%, T  3%, N  3%, D  2%, E  2%, I  1%, H  1%, L <1%, V <1%, G <1%
 90	  Q	 GLN:90:A	 0.456	   4 	 0.165,  0.534  5,4	  e	   	 149/150	Q 59%, L 16%, K  4%, H  3%, R  2%, V  2%, N  2%, E  2%, S  1%, A  1%, T <1%, I <1%, D <1%, M <1%
 91	  L	 LEU:91:A	-0.710	   8 	-0.836, -0.614  8,7	  b	   	 149/150	L 44%, I 38%, M 16%, V <1%
 92	  S	 SER:92:A	 0.200	   5 	-0.102,  0.332  5,5	  e	   	 149/150	S 37%, E 17%, Q 10%, A  9%, H  7%, R  5%, K  3%, N  2%, L  1%, D  1%, M  1%, C  1%, T <1%, F <1%
 93	  S	 SER:93:A	 0.612	   4 	 0.165,  0.794  5,4	  e	   	 149/150	S 55%, T 12%, N  6%, R  6%, M  4%, K  3%, E  2%, V  2%, Q  2%, A  1%, D  1%, Y <1%, I <1%, F <1%
 94	  Y	 TYR:94:A	 0.428	   4 	 0.022,  0.534  5,4	  e	   	 149/150	Y 30%, T 24%, S 18%, L  6%, F  4%, I  3%, K  2%, N  2%, V  2%, H  1%, M  1%, A  1%, Q <1%, E <1%, C <1%
 95	  K	 LYS:95:A	 0.220	   5 	-0.102,  0.332  5,5	  e	   	 148/150	K 50%, E 15%, V  8%, Q  4%, I  4%, A  2%, S  2%, P  2%, L  2%, D  1%, R  1%, T  1%, G <1%, H <1%
 96	  A	 ALA:96:A	 0.342	   5 	 0.022,  0.534  5,4	  e	   	 150/150	A 54%, T 16%, G 11%, S  7%, K  2%, L  2%, R  1%, D  1%, V  1%, E <1%, I <1%
 97	  P	 PRO:97:A	 0.655	   4 	 0.165,  0.794  5,4	  e	   	 150/150	P 50%, S 13%, T 12%, A 10%, K  4%, N  2%, V  2%, R  2%, I <1%, C <1%, L <1%
 98	  C	 CYS:98:A	-1.135	   9 	-1.226, -1.104  9,9	  b	  s	 150/150	C 99%, A <1%
 99	  R	 ARG:99:A	 0.028	   5 	-0.211,  0.165  6,5	  e	   	 150/150	R 42%, K 29%, S 10%, N  5%, Q  3%, H  3%, F  2%, L <1%, T <1%, I <1%, D <1%, P <1%, V <1%
100	  G	GLY:100:A	-0.615	   7 	-0.836, -0.475  8,7	  e	   	 150/150	G 89%, W  6%, A  2%, L <1%, K <1%, V <1%, D <1%
101	  C	CYS:101:A	-1.135	   9 	-1.226, -1.104  9,9	  e	  f	 150/150	C 99%, H <1%
102	  N	ASN:102:A	 1.420	   3 	 0.794,  1.685  4,3	  e	   	 150/150	S 29%, G 26%, N 20%, R 11%, K  5%, H  4%, T  1%, Q <1%, E <1%, Y <1%
103	  K	LYS:103:A	 0.456	   4 	 0.165,  0.534  5,4	  e	   	 150/150	K 61%, T  8%, Q  6%, A  4%, N  4%, L  3%, E  3%, V  2%, R  2%, S  2%, M  1%, D <1%
104	  K	LYS:104:A	 0.347	   5 	 0.022,  0.534  5,4	  e	   	 149/150	K 55%, Q 18%, E 10%, V  4%, N  2%, D  2%, S  1%, H <1%, G <1%, A <1%, T <1%, L <1%, M <1%, P <1%, R <1%
105	  V	VAL:105:A	-0.064	   5 	-0.308,  0.022  6,5	  b	   	 147/150	V 60%, M 18%, I  7%, F  5%, L  5%, T <1%, Y <1%, S <1%, K <1%
106	  T	THR:106:A	 2.286	   2 	 1.141,  3.148  3,1	  b	   	 148/150	T 30%, S 11%, Y 10%, A  9%, L  6%, V  5%, G  5%, F  5%, P  4%, C  3%, R  2%, M  2%, K  1%, N  1%, I <1%
107	  L	LEU:107:A	-0.345	   6 	-0.547, -0.211  7,6	  b	   	 148/150	L 85%, M  6%, V  4%, I  2%, R <1%, Y <1%, A <1%
108	  A	ALA:108:A	-0.304	   6 	-0.475, -0.211  7,6	  e	   	 148/150	S 47%, A 22%, V 14%, P  3%, I  2%, N  2%, K  1%, T  1%, Y  1%, G <1%, L <1%, F <1%, C <1%
109	  K	LYS:109:A	-0.063	   5 	-0.308,  0.022  6,5	  e	   	 148/150	K 65%, Q 16%, D  5%, E  4%, R  3%, N  2%, G  1%, S <1%, M <1%
110	  M	MET:110:A	-0.408	   7 	-0.614, -0.308  7,6	  b	   	 148/150	M 68%, L 22%, I  4%, F  1%, E <1%, V <1%, T <1%, H <1%, Q <1%
111	  R	ARG:111:A	-0.771	   8 	-0.926, -0.676  8,7	  e	  f	 148/150	R 87%, K  7%, N  2%, H  1%, G <1%, Q <1%
112	  V	VAL:112:A	 0.651	   4 	 0.332,  0.794  5,4	  e	   	 148/150	S 48%, A 14%, V 12%, E  6%, T  4%, N  3%, G  2%, Q  2%, M  1%, P <1%, C <1%, I <1%, K <1%, D <1%, R <1%, L <1%
113	  H	HIS:113:A	-1.189	   9 	-1.241, -1.160  9,9	  e	  f	 148/150	H 99%, P <1%
114	  I	ILE:114:A	 0.693	   4 	 0.332,  0.794  5,4	  b	   	 148/150	I 27%, T 20%, V 19%, A  8%, N  5%, S  4%, M  4%, L  3%, H  3%, K  1%, R  1%, F <1%, Q <1%, Y <1%
115	  S	SER:115:A	 0.515	   4 	 0.165,  0.794  5,4	  e	   	 148/150	A 43%, S 32%, T  5%, G  4%, R  2%, V  2%, M  2%, K  2%, L  1%, E  1%, P <1%, Y <1%, D <1%, N <1%
116	  S	SER:116:A	 0.468	   4 	 0.165,  0.534  5,4	  e	   	 148/150	S 62%, T 13%, A  8%, I  4%, V  2%, N  2%, K  2%, G  1%, M  1%, R <1%, Q <1%, D <1%, F <1%
117	  C	CYS:117:A	-1.197	   9 	-1.247, -1.184  9,9	  b	  s	 148/150	C
118	  L	LEU:118:A	 1.033	   4 	 0.534,  1.141  4,3	  e	   	 148/150	S 39%, T 16%, A  8%, P  8%, L  7%, V  4%, M  4%, D  2%, N  1%, R  1%, K  1%, G <1%, E <1%, Q <1%
119	  K	LYS:119:A	 0.031	   5 	-0.211,  0.165  6,5	  e	   	 148/150	K 79%, Q  4%, R  2%, D  2%, G  2%, H  1%, M  1%, S  1%, E  1%, A  1%, N  1%, L <1%
120	  V	VAL:120:A	 0.153	   5 	-0.211,  0.332  6,5	  b	   	 148/150	V 38%, Y 36%, L  4%, F  3%, I  2%, E  2%, A  2%, R  2%, M  2%, Q  2%, T  1%, G <1%, K <1%
121	  Q	GLN:121:A	-0.114	   5 	-0.395,  0.022  6,5	  e	   	 149/150	Q 72%, D  8%, E  4%, L  2%, M  2%, H  1%, R  1%, A <1%, T <1%, G <1%, Y <1%, K <1%, S <1%, N <1%, V <1%, P <1%, I <1%
122	  E	GLU:122:A	 0.275	   5 	-0.102,  0.534  5,4	  e	   	 136/150	E 58%, D 14%, N 13%, S  7%, T  2%, K  1%, Q <1%, H <1%, R <1%
123	  Q	GLN:123:A	 0.329	   5 	-0.102,  0.534  5,4	  e	   	 133/150	Q 41%, Y 38%, G  5%, F  4%, E  1%, M  1%, T  1%, D  1%, V <1%, P <1%, N <1%, K <1%, L <1%, S <1%
124	  M	MET:124:A	 0.308	   5 	 0.022,  0.534  5,4	  b	   	 130/150	I 41%, M 31%, V 10%, A  5%, L  3%, T  2%, S  1%, E  1%, W <1%, F <1%, Q <1%
125	  A	ALA:125:A	 0.270	   5 	-0.102,  0.534  5,4	  e	   	 140/150	A 38%, M 18%, K  8%, E  7%, D  5%, S  5%, Q  5%, T  3%, L  2%, H  1%, F <1%, Y <1%, N <1%, R <1%, V <1%, G <1%
126	  N	ASN:126:A	-0.015	   5 	-0.308,  0.165  6,5	  e	   	 140/150	E 38%, N 34%, S 14%, D  3%, T  2%, G  1%, A  1%, L <1%, P <1%, F <1%, R <1%, K <1%, C <1%
127	  C	CYS:127:A	 0.456	   4 	 0.022,  0.794  5,4	  b	   	  82/150	C 68%, I  9%, L  6%, A  4%, T  2%, Y  1%, R  1%, V  1%, M  1%, N  1%, K  1%, Q  1%
128	  P	PRO:128:A	 0.635	   4 	 0.165,  0.794  5,4	  e	   	  88/150	P 69%, A  7%, T  5%, S  4%, L  3%, I  2%, Q  2%, R  1%, C  1%, E  1%, H  1%
129	  K	LYS:129:A	 0.406	   4 	 0.022,  0.534  5,4	  e	   	 150/150	K 38%, G 38%, A  6%, R  4%, Q  3%, E  2%, Y  2%, I  1%, V  1%, S  1%, P <1%, H <1%
130	  F	PHE:130:A	-0.567	   7 	-0.733, -0.475  8,7	  b	   	 150/150	F 53%, V 24%, I  6%, L  5%, M  4%, A  3%, G  1%, S <1%, W <1%, T <1%
131	  V	VAL:131:A	 0.368	   4 	 0.022,  0.534  5,4	  e	   	 150/150	K 35%, V 33%, R 14%, S  3%, P  3%, L  2%, T  2%, M  1%, G  1%, I  1%, A <1%, Q <1%, N <1%, E <1%
132	  P	PRO:132:A	-0.666	   7 	-0.836, -0.547  8,7	  e	   	 149/150	P 57%, A 16%, T 10%, S  9%, N  3%, Q  1%, L <1%, R <1%
133	  V	VAL:133:A	-0.352	   6 	-0.547, -0.211  7,6	  e	   	 149/150	V 64%, T 12%, I 10%, S  6%, A  2%, L  2%, M <1%, P <1%
134	  V	VAL:134:A	 0.062	   5 	-0.211,  0.165  6,5	  e	   	 149/150	V 32%, A 19%, T 16%, L  6%, S  6%, K  5%, Y  4%, G  2%, M  2%, R  1%, P  1%, E <1%, Q <1%, D <1%
135	  P	PRO:135:A	 0.618	   4 	 0.165,  0.794  5,4	  e	   	 148/150	P 39%, K 25%, Q 11%, E  6%, R  3%, S  2%, T  2%, H  2%, M  2%, A  1%, C  1%, L <1%, D <1%, N <1%
136	  T	THR:136:A	-0.307	   6 	-0.547, -0.211  7,6	  e	   	 148/150	T 55%, D 11%, N  8%, S  7%, E  6%, P  5%, G  1%, A  1%, Q <1%, H <1%, K <1%
137	  S	SER:137:A	-0.619	   7 	-0.786, -0.547  8,7	  e	   	 149/150	S 49%, Q 28%, P 11%, T  3%, A  3%, R  1%, C <1%, G <1%, I <1%, V <1%
138	  Q	GLN:138:A	 0.127	   5 	-0.211,  0.332  6,5	  e	   	 147/150	Q 52%, P 21%, S 11%, H  5%, L  4%, A <1%, T <1%, F <1%, G <1%, N <1%, V <1%, C <1%
139	  P	PRO:139:A	 1.743	   3 	 1.141,  1.685  3,3	  e	   	 148/150	P 48%, A 10%, S  7%, Q  6%, L  4%, D  3%, R  3%, K  2%, H  2%, T  2%, G  2%, E  1%, C  1%, M  1%, N <1%, F <1%, V <1%, I <1%
140	  I	ILE:140:A	 0.921	   4 	 0.534,  1.141  4,3	  e	   	 148/150	I 52%, V  7%, A  6%, N  5%, Q  5%, S  4%, L  2%, H  2%, R  2%, D  2%, T  1%, P  1%, E  1%, F  1%, Y  1%, M <1%, G <1%, W <1%
141	  P	PRO:141:A	 0.391	   4 	 0.022,  0.534  5,4	  e	   	 149/150	P 55%, V 11%, T  8%, I  7%, L  6%, S  4%, A  2%, H  2%, Q  1%, M <1%, D <1%
142	  S	SER:142:A	-0.344	   6 	-0.547, -0.211  7,6	  e	   	 140/150	S 69%, R 19%, K  2%, P  1%, N  1%, T  1%, C <1%, M <1%, G <1%, A <1%, I <1%, V <1%, E <1%
143	  N	ASN:143:A	 0.324	   5 	 0.022,  0.534  5,4	  e	   	 146/150	N 47%, S 15%, D 12%, P  7%, A  4%, T  2%, G  2%, E  2%, L  1%, F <1%, H <1%, V <1%, Q <1%
144	  I	ILE:144:A	 0.191	   5 	-0.102,  0.332  5,5	  e	   	 146/150	V 41%, I 34%, L  8%, F  2%, T  2%, M  2%, K  2%, A  1%, G  1%, E  1%, N <1%, Q <1%, R <1%
145	  P	PRO:145:A	-0.999	   9 	-1.104, -0.926  9,8	  e	  f	 146/150	P 94%, E  2%, T  1%, K  1%
146	  N	ASN:146:A	-1.195	   9 	-1.241, -1.184  9,9	  e	  f	 146/150	N 99%, T <1%
147	  R	ARG:147:A	-1.109	   9 	-1.184, -1.073  9,9	  e	  f	 149/150	R 97%, K <1%, Q <1%, S <1%
148	  S	SER:148:A	 0.110	   5 	-0.211,  0.332  6,5	  b	   	 148/150	S 44%, Y 21%, F 20%, L  4%, A  2%, H  1%, C  1%, Q <1%, V <1%, I <1%, R <1%, E <1%
149	  T	THR:149:A	-1.139	   9 	-1.206, -1.104  9,9	  e	  f	 147/150	T 97%, M <1%, A <1%, V <1%
150	  F	PHE:150:A	-1.144	   9 	-1.226, -1.104  9,9	  b	  s	 147/150	F 98%, Y  1%
151	  A	ALA:151:A	 0.888	   4 	 0.332,  1.141  5,3	  e	   	 147/150	V 26%, T 23%, P 14%, A 12%, S  6%, K  5%, Q  4%, M  2%, I  2%, D <1%, N <1%, L <1%
152	  C	CYS:152:A	-1.134	   9 	-1.226, -1.104  9,9	  b	  s	 147/150	C 99%, Y <1%
153	  P	PRO:153:A	-1.207	   9 	-1.247, -1.184  9,9	  e	  f	 147/150	P
154	  Y	TYR:154:A	 0.074	   5 	-0.211,  0.332  6,5	  e	   	 147/150	Y 75%, F 17%, L  2%, I  1%, V  1%, S <1%, H <1%
155	  C	CYS:155:A	-1.197	   9 	-1.247, -1.184  9,9	  e	  f	 147/150	C
156	  G	GLY:156:A	 0.391	   4 	 0.022,  0.534  5,4	  e	   	 147/150	G 45%, N 22%, S  9%, D  6%, P  3%, R  3%, E  2%, H  2%, Q  2%, K  1%, A <1%
157	  A	ALA:157:A	 0.960	   4 	 0.534,  1.141  4,3	  e	   	 147/150	A 38%, E 17%, C 10%, Q  7%, L  6%, K  5%, V  4%, T  3%, F  2%, S  1%, R  1%, I <1%, M <1%
158	  R	ARG:158:A	 0.601	   4 	 0.165,  0.794  5,4	  e	   	 147/150	R 44%, K 18%, Q 17%, P  6%, D  3%, C  2%, H  2%, G  1%, A  1%, L <1%, E <1%, S <1%, M <1%
159	  N	ASN:159:A	-0.989	   9 	-1.073, -0.926  9,8	  e	  f	 148/150	N 94%, H  3%, D  1%, S <1%
160	  L	LEU:160:A	-0.475	   7 	-0.676, -0.308  7,6	  e	   	 147/150	L 78%, F 19%, M <1%, Y <1%
161	  D	ASP:161:A	-0.852	   8 	-0.966, -0.786  9,8	  e	  f	 147/150	D 92%, T  2%, E  1%, G <1%, A <1%, V <1%, N <1%, S <1%, L <1%
162	  Q	GLN:162:A	-0.455	   7 	-0.676, -0.308  7,6	  e	   	 147/150	Q 77%, C  6%, L  4%, S  2%, T  2%, R  2%, V  1%, D  1%, N <1%, A <1%
163	  Q	GLN:163:A	 0.139	   5 	-0.102,  0.332  5,5	  e	   	 147/150	Q 36%, D 22%, E 20%, S  4%, A  4%, N  3%, H  1%, R  1%, L <1%, P <1%, G <1%, T <1%, K <1%, V <1%, M <1%, F <1%
164	  E	GLU:164:A	-0.132	   5 	-0.395,  0.022  6,5	  e	   	 147/150	G 43%, E 35%, D  7%, A  6%, S  5%, Q  1%
165	  L	LEU:165:A	-1.096	   9 	-1.184, -1.040  9,9	  b	  s	 147/150	L 98%, M  1%
166	  V	VAL:166:A	-0.249	   6 	-0.475, -0.102  7,5	  e	   	 147/150	V 75%, L  8%, R  6%, I  4%, A  2%, N  1%, K  1%, G <1%
167	  K	LYS:167:A	-0.300	   6 	-0.547, -0.211  7,6	  e	   	 147/150	E 41%, K 39%, D  7%, R  6%, Q  3%, I <1%, T <1%
168	  H	HIS:168:A	-1.221	   9 	-1.247, -1.206  9,9	  e	  f	 147/150	H
169	  C	CYS:169:A	-0.895	   8 	-1.040, -0.786  9,8	  b	   	 147/150	C 95%, V  2%, S  2%
170	  V	VAL:170:A	-0.232	   6 	-0.475, -0.102  7,5	  e	   	 147/150	M 27%, N 20%, T 16%, K 11%, V 10%, R  5%, I  4%, S  2%
171	  E	GLU:171:A	 0.322	   5 	 0.022,  0.534  5,4	  e	   	 147/150	E 32%, S 21%, D 14%, K 12%, A  5%, T  5%, L  2%, G  1%, R  1%, N  1%, V <1%, Q <1%
172	  S	SER:172:A	 1.241	   3 	 0.794,  1.685  4,3	  e	   	 147/150	N 34%, Q 15%, S 12%, Y  6%, K  6%, L  5%, H  3%, E  2%, T  2%, A  2%, C  2%, F  2%, R  2%, D  1%, G <1%, I <1%
173	  H	HIS:173:A	-1.221	   9 	-1.247, -1.206  9,9	  e	  f	 147/150	H
174	  R	ARG:174:A	 0.322	   5 	 0.022,  0.534  5,4	  e	   	 147/150	R 42%, S 19%, A 12%, K  4%, Y  4%, T  4%, H  2%, F  2%, N  2%, I  1%, L  1%, Q <1%, G <1%, V <1%
175	  S	SER:175:A	 0.422	   4 	 0.022,  0.534  5,4	  e	   	 147/150	N 29%, S 15%, R 13%, M  8%, G  6%, T  6%, H  6%, K  4%, Q  3%, D  2%, Y  1%, E <1%, F <1%
176	  D	ASP:176:A	-0.395	   6 	-0.614, -0.308  7,6	  e	   	 147/150	D 80%, E  6%, S  4%, N  2%, V  2%, C  1%, T <1%, Q <1%
177	  P	PRO:177:A	 1.195	   3 	 0.534,  1.685  4,3	  e	   	 147/150	P 55%, A 10%, T 10%, S  7%, K  3%, Y  2%, L  2%, N  1%, G  1%, D  1%, R  1%, Q  1%, V <1%, H <1%
178	  N	ASN:178:A	 0.253	   5 	-0.102,  0.332  5,5	  e	   	 147/150	N 34%, R 22%, K 10%, T  8%, Q  5%, S  4%, A  4%, H  3%, G  3%, M  1%, L  1%
179	  R	ARG:179:A	 0.526	   4 	 0.165,  0.794  5,4	  e	   	 147/150	K 23%, Q 22%, R 21%, S 12%, P 10%, L  2%, N  2%, H  2%, D <1%, A <1%, T <1%
180	  V	VAL:180:A	-0.934	   8 	-1.040, -0.882  9,8	  b	   	 145/150	V 91%, M  4%, E <1%, R <1%, K <1%, Y <1%, F <1%, I <1%
181	  V	VAL:181:A	-1.163	   9 	-1.226, -1.133  9,9	  b	  s	 147/150	V 98%, L <1%, I <1%
182	  C	CYS:182:A	-0.879	   8 	-1.040, -0.786  9,8	  b	   	 147/150	C 96%, S  1%, W <1%, V <1%, F <1%
183	  P	PRO:183:A	-1.055	   9 	-1.160, -1.004  9,9	  b	  s	 146/150	P 97%, S <1%, L <1%, D <1%
184	  I	ILE:184:A	-0.614	   7 	-0.786, -0.547  8,7	  b	   	 146/150	I 62%, V 35%, R <1%, L <1%, F <1%
185	  C	CYS:185:A	-1.070	   9 	-1.184, -1.004  9,9	  b	  s	 146/150	C 98%, S <1%, L <1%
186	  S	SER:186:A	-0.756	   8 	-0.882, -0.676  8,7	  b	   	 146/150	A 55%, S 38%, V  2%, K  2%, Y <1%, L <1%
187	  A	ALA:187:A	-0.858	   8 	-0.966, -0.786  9,8	  e	  f	 145/150	S 57%, A 40%, T <1%, L <1%, N <1%
188	  M	MET:188:A	-1.127	   9 	-1.184, -1.104  9,9	  b	  s	 145/150	M 97%, T <1%, L <1%, F <1%
189	  P	PRO:189:A	-1.155	   9 	-1.226, -1.133  9,9	  b	  s	 145/150	P 99%, N <1%
190	  W	TRP:190:A	-0.940	   8 	-1.104, -0.836  9,8	  e	  f	 146/150	W 98%, Y <1%, L <1%
191	  G	GLY:191:A	-1.147	   9 	-1.226, -1.104  9,9	  e	  f	 145/150	G 99%, E <1%
192	  D	ASP:192:A	-0.837	   8 	-0.966, -0.786  9,8	  e	  f	 144/150	D 85%, N 10%, G  1%, H <1%, W <1%, E <1%, I <1%
193	  P	PRO:193:A	-0.561	   7 	-0.733, -0.475  8,7	  e	   	 144/150	P 90%, S  4%, K  2%, Q  1%, C <1%, T <1%
194	  S	SER:194:A	-0.105	   5 	-0.308,  0.022  6,5	  e	   	 143/150	N 42%, S 37%, G  5%, T  4%, H  4%, R  1%, D  1%, A <1%, E <1%, K <1%, Q <1%
195	  Y	TYR:195:A	-0.562	   7 	-0.733, -0.475  8,7	  e	   	 143/150	Y 79%, Q  9%, F  3%, L  3%, R  2%, W <1%, M <1%, K <1%
196	  K	LYS:196:A	 0.126	   5 	-0.211,  0.332  6,5	  e	   	 143/150	K 48%, R 39%, Q  3%, M  2%, T  1%, C  1%, A  1%, E <1%, V <1%, I <1%, H <1%
197	  S	SER:197:A	-1.201	   9 	-1.241, -1.184  9,9	  b	  s	 143/150	S 99%, D <1%
198	  A	ALA:198:A	-0.266	   6 	-0.475, -0.102  7,5	  e	   	 143/150	A 59%, S 23%, T  4%, G  4%, I  4%, R  1%, L <1%, V <1%, M <1%, P <1%
199	  N	ASN:199:A	-0.821	   8 	-0.966, -0.733  9,8	  e	  f	 143/150	N 69%, D 27%, S  2%, E <1%
200	  F	PHE:200:A	-0.973	   9 	-1.104, -0.882  9,8	  b	  s	 142/150	F 94%, L  4%, I  1%
201	  L	LEU:201:A	-0.157	   6 	-0.395,  0.022  6,5	  b	   	 143/150	L 45%, F 18%, M 17%, I 15%, V  2%
202	  Q	GLN:202:A	-0.474	   7 	-0.676, -0.395  7,6	  e	   	 143/150	Q 68%, E 17%, S  4%, G  2%, H  2%, D  1%, F <1%, A <1%, V <1%, K <1%, R <1%
203	  H	HIS:203:A	-1.155	   9 	-1.206, -1.133  9,9	  e	  f	 143/150	H 98%, Y <1%, Q <1%
204	  L	LEU:204:A	-0.668	   7 	-0.836, -0.547  8,7	  b	   	 143/150	L 86%, I  9%, V  3%, M <1%
205	  L	LEU:205:A	-0.576	   7 	-0.733, -0.475  8,7	  e	   	 143/150	L 34%, N 20%, K 14%, Q 13%, R  8%, H  4%, V  1%, T <1%, D <1%, M <1%
206	  H	HIS:206:A	-0.228	   6 	-0.475, -0.102  7,5	  e	   	 143/150	H 35%, R 20%, I 18%, L 13%, M  6%, V  2%, T  1%, F <1%
207	  R	ARG:207:A	-1.182	   9 	-1.241, -1.160  9,9	  e	  f	 143/150	R 99%, W <1%
208	  H	HIS:208:A	-1.188	   9 	-1.241, -1.160  9,9	  e	  f	 143/150	H 99%, S <1%
209	  K	LYS:209:A	-0.276	   6 	-0.475, -0.102  7,5	  e	   	 143/150	K 53%, R 18%, T 12%, Q  6%, A  4%, S  2%, G  1%, P <1%, N <1%
210	  F	PHE:210:A	-1.083	   9 	-1.184, -1.040  9,9	  b	  s	 143/150	F 98%, T <1%, Y <1%
211	  S	SER:211:A	-0.902	   8 	-1.004, -0.836  9,8	  e	  f	 143/150	S 76%, E 18%, A  2%, D  2%, C <1%
212	  Y	TYR:212:A	-1.076	   9 	-1.184, -1.040  9,9	  e	  f	 143/150	Y 98%, C <1%, L <1%
213	  D	ASP:213:A	-0.868	   8 	-1.004, -0.786  9,8	  e	  f	 143/150	D 93%, E  4%, F <1%, H <1%, T <1%
214	  T	THR:214:A	-1.069	   9 	-1.160, -1.040  9,9	  b	  s	 143/150	T 96%, S  1%, D <1%, F <1%, Y <1%
215	  F	PHE:215:A	-0.595	   7 	-0.786, -0.475  8,7	  b	   	 143/150	F 79%, Y 20%
216	  V	VAL:216:A	-1.063	   9 	-1.160, -1.004  9,9	  b	  s	 142/150	V 96%, L <1%, Q <1%, A <1%, R <1%, M <1%
217	  D	ASP:217:A	-0.911	   8 	-1.040, -0.836  9,8	  e	  f	 133/150	D 93%, L  1%, N  1%, M <1%, A <1%, K <1%, V <1%
218	  Y	TYR:218:A	 0.031	   5 	-0.308,  0.165  6,5	  b	   	 130/150	Y 85%, F 10%, A <1%, N <1%, R <1%, V <1%, E <1%
219	  S	SER:219:A	 0.882	   4 	 0.534,  1.141  4,3	  e	   	 129/150	S 41%, N 18%, D 11%, E  8%, A  7%, G  5%, T  2%, Q  1%, L <1%, R <1%, F <1%, H <1%
220	  I	ILE:220:A	 0.394	   4 	 0.022,  0.534  5,4	  e	   	 129/150	I 31%, A 20%, T 16%, Q 10%, V  9%, L  3%, E  2%, D  1%, R <1%, G <1%, K <1%, H <1%, M <1%, N <1%, F <1%
221	  D	ASP:221:A	-0.934	   8 	-1.040, -0.882  9,8	  e	  f	 129/150	D 93%, E  3%, G <1%, V <1%, N <1%, T <1%
222	  E	GLU:222:A	-0.819	   8 	-0.966, -0.733  9,8	  e	  f	 129/150	E 82%, D 16%, R <1%
223	  E	GLU:223:A	-0.073	   5 	-0.308,  0.022  6,5	  e	   	 129/150	E 40%, D 37%, Q  7%, H  6%, N  3%, A  1%, V <1%, S <1%, Y <1%
224	  A	ALA:224:A	-0.011	   5 	-0.308,  0.165  6,5	  e	   	 129/150	A 50%, D 13%, T 12%, E 10%, S  6%, V  2%, R <1%, C <1%, M <1%, Q <1%, G <1%
225	  A	ALA:225:A	-0.759	   8 	-0.882, -0.676  8,7	  b	   	 128/150	M 56%, A 34%, T  3%, V  2%, I  1%, P <1%, S <1%, Q <1%
226	  F	PHE:226:A	-0.362	   6 	-0.614, -0.211  7,6	  b	   	 127/150	L 44%, M 19%, I 18%, F 12%, V  3%, R <1%
227	  Q	GLN:227:A	-0.058	   5 	-0.308,  0.022  6,5	  e	   	 126/150	Q 65%, A  8%, R  7%, E  4%, N  4%, K  3%, H  2%, D <1%, C <1%, F <1%, X <1%
228	  A	ALA:228:A	-0.047	   5 	-0.308,  0.165  6,5	  e	   	 127/150	E 36%, A 35%, Q 18%, K  3%, L  1%, T <1%, D <1%, R <1%, C <1%, W <1%, N <1%
229	  A	ALA:229:A	-0.989	   9 	-1.073, -0.926  9,8	  b	  s	 127/150	A 84%, V 14%, S <1%
230	  L	LEU:230:A	-0.362	   6 	-0.614, -0.211  7,6	  b	   	 127/150	L 79%, I 13%, V  3%, M  2%, W <1%, T <1%
231	  A	ALA:231:A	 0.294	   5 	 0.022,  0.534  5,4	  e	   	 126/150	Q 30%, A 28%, E 14%, L  6%, V  5%, R  3%, T  2%, K  2%, M  2%, P  1%, I  1%, H <1%
232	  L	LEU:232:A	-0.786	   8 	-0.926, -0.676  8,7	  e	  f	 126/150	R 42%, L 32%, A 17%, S  2%, V  1%, K  1%, T <1%, N <1%
233	  S	SER:233:A	-1.198	   9 	-1.241, -1.184  9,9	  e	  f	 125/150	S 99%, T <1%
234	  L	LEU:234:A	-0.325	   6 	-0.547, -0.211  7,6	  e	   	 123/150	L 86%, M  5%, I  4%, V  2%, P <1%, C <1%
235	  S	SER:235:A	 0.696	   4 	 0.332,  0.794  5,4	  e	   	 108/150	S 31%, M 17%, Q 12%, L  8%, A  5%, V  5%, T  4%, E  4%, K  4%, N  2%, C <1%, R <1%, D <1%
236	  E	GLU:236:A	-0.419	   7 	-0.676, -0.308  7,6	  e	   	  89/150	E 60%, D 38%, T  1%
237	  N	ASN:237:A	-1.032	   9 	-1.160, -0.966  9,9	  e	  f	  70/150	N 97%, A  1%, P  1%


*Below the confidence cut-off - The calculations for this site were performed on less than 6 non-gaped homologue sequences,
or the confidence interval for the estimated score is equal to- or larger than- 4 color grades.
